# Supplementary material for: Unmated Queens Show Worker‐Like Behaviour and Gene Expression in Polygynous Colonies of the Ant Stigmatomma pallipes
Source: Mol Ecol. 2026 Apr 29;35:e70360. doi: 10.1111/mec.70360 (PMC13126620; doi:10.1111/mec.70360)
Supplement: Supplementary file 2 — Table S1: Summary table of the colonies used in the study, providing the number of queens and workers per colony. Table S2: RNA sequencing depth of brain and fat body samples. Table S3: Mobility values of Stigmatomma pallipes queens from 30 different colonies. Table S4: Summary outputs of ANOVAs to test mobility differences among queens within each polygynous colony. p values below the 5% threshold are indicated in bold. Table S5: Output of the examination of reproductive activity in S.pallipes queens and workers. Table S6: Outputs of ANOVAs to test the effect of queen type on the principal components extracted from the PCA based on the full behavioural dataset. p values below the 5% threshold are indicated in bold. Table S7: Cluster assignment of differentially expressed genes in brain and fat body. [file MEC-35-e70360-s001.xlsx]

## Sheet: Title page
Supplementary Tables
Unmated queens show worker-like behavior and gene expression in polygynous colonies of the ant Stigmatomma pallipes
Maximilian F. Bolder1, Jannik S. Möllmann1, Thomas J. Colgan1*, Romain Libbrecht1,2*
*contributed equally
1Institute of Organismic and Molecular Evolution, Johannes Gutenberg University, Mainz, Germany
2Insect Biology Research Institute, UMR 7261, CNRS, University of Tours, Tours, France
Correspondence: maximilianbolder@gmail.com
This file contains seven supplementary tables:
Supplementary Table 1: Summary table of the colonies used in the study, providing the number of queens and workers per colony.
Supplementary Table 2: Reads of RNA sequences from fat body and brain from RNAseq.
Supplementary Table 3: Mobility values of Stigmatomma pallipes queens from 30 different colonies.
Supplementary Table 4: Summary outputs of ANOVAs to test mobility differences among queens within each polygynous colony. P values below the 5% threshold are indicated in bold.
Supplementary Table 5: Output of the examination of reproductive activity in S.pallipes queens and workers.
Supplementary Table 6: Outputs of ANOVAs to test the effect of queen type on the principal components extracted from the PCA based on the full behavioral dataset. P values below the 5% threshold are indicated in bold.
Supplementary Table 7: Cluster assignment of differentially expressed genes in brain and fat body.

## Sheet: Table S1
Colony ID	Number of queens	Number of workers
B1	5	23
B5	1	31
C14	2	25
C4	3	25
C5	3	3
C7	3	6
C8	1	22
D2	3	12
E1	2	26
E11/E8	3	15
E2	3	10
E4	3	23
G1	6	7
G2	3	17
G5	2	17
G7	2	7
G8	6	12
G9	2	22
M1	4	5
M10	4	17
M11	6	8
M13	3	21
M2	1	15
M4	1	19
M5	5	13
M7	2	12
M8	3	7
M9	1	17
N5	4	11
N6	2	7

## Sheet: Table S2
Sample ID	Colony	Color	Category	Fat body sequences	Brain sequences
				(million reads )	(million reads)
B1_G	B1	Green	LM-polgynous queens	13.7	14.8
B1_P	B1	Pink	HM-polgynous queens	17.9	22.3
B1_W	B1	/	Worker	19.3	46.4
B5_B	B5	Blue	Monogynous queen	16	14.5
B5_W	B5	/	Worker	3.7	14.4
C14_B	C14	Blue	HM-polgynous queens	12.2	13.8
C14_G	C14	Green	LM-polgynous queens	14.5	14.7
C14_W	C14	/	Worker	19.4	14.4
C7_B	C7	Blue	LM-polgynous queens	24.4	14.7
C7_G	C7	Green	HM-polgynous queens	20.6	/
C7_W	C7	/	Worker	11	11.2
C8_B	C8	Blue	Monogynous queen	28.5	12.8
C8_W	C8	/	Worker	14.8	/
D2_B	D2	Blue	LM-polgynous queens	22.1	24
D2_G	D2	Green	HM-polgynous queens	23.3	15
D2_W	D2	/	Worker	21.7	23.3
E11E8_B	E11E8	Blue	LM-polgynous queens	21.3	13.6
E11E8_O	E11E8	Orange	HM-polgynous queens	9.9	35.2
E11E8_W	E11E8	/	Worker	21.2	34.8
E4_G	E4	Green	LM-polgynous queens	18.9	26.2
E4_U	E4	Unmarked	HM-polgynous queens	17	21
E4_W	E4	/	Worker	14	41.9
G2_B	G2	Blue	HM-polgynous queens	20.1	14
G2_G	G2	Green	LM-polgynous queens	/	32.5
G2_W	G2	/	Worker	23.1	8.3
G5_B	G5	Blue	HM-polgynous queens	22.8	28.6
G5_O	G5	Orange	LM-polgynous queens	33.6	/
G5_W	G5	/	Worker	16.2	26.8
G9_G	G9	Green	LM-polgynous queens	19	46.4
G9_W	G9	/	Worker	14.9	25.9
G9_Y	G9	Yellow	HM-polgynous queens	18.6	/
M1_O	M1	Orange	HM-polgynous queens	16	27
M1_P	M1	Pink	LM-polgynous queens	15	/
M1_W	M1	/	Worker	79.5	14.7
M10_B	M10	Blue	HM-polgynous queens	17.1	9.9
M10_O	M10	Orange	LM-polgynous queens	22.1	27.3
M10_W	M10	/	Worker	29.6	/
M11_G	M11	Green	HM-polgynous queens	32.2	74.9
M11_O	M11	Orange	LM-polgynous queens	14.2	19.4
M11_W	M11	/	Worker	16.2	16.3
M2_P	M2	Pink	Monogynous queen	20.4	14.1
M2_W	M2	/	Worker	14.3	43
M4_B	M4	Blue	Monogynous queen	18.6	12.6
M4_W	M4	/	Worker	21.6	41.2
M5_B	M5	Blue	LM-polgynous queens	22.3	14.8
M5_G	M5	Green	HM-polgynous queens	18.3	13.9
M5_W	M5	/	Worker	17.2	76.4
M8_B	M8	Blue	HM-polgynous queens	12.4	24.5
M8_G	M8	Green	LM-polgynous queens	20.8	17.3
M8_W	M8	/	Worker	/	10.4
M9_B	M9	Blue	Monogynous queen	19.5	20.3
M9_W	M9	/	Worker	20.8	29
N6_B	N6	Blue	LM-polgynous queens	23.8	13.6
N6_O	N6	Orange	HM-polgynous queens	21.7	16.3
N6_W	N6	/	Worker	17.6	14.2

## Sheet: Table S3
Sample ID	Colony	Subject	Mobility	Colony Type
B5_B	B5	Blue	1.64489	Monogynous
C8_B	C8	Blue	3.84773	Monogynous
M2_P	M2	Pink	2.29388	Monogynous
M4_B	M4	Blue	2.52813	Monogynous
M9_B	M9	Blue	1.79431	Monogynous
B1_B	B1	Blue	4.55965	Polygynous
B1_G	B1	Green	1.70769	Polygynous
B1_O	B1	Orange	4.31656	Polygynous
B1_P	B1	Pink	3.01486	Polygynous
B1_Pu	B1	Purple	5.06461	Polygynous
C14_B	C14	Blue	4.95716	Polygynous
C14_G	C14	Green	2.59451	Polygynous
C4_B	C4	Blue	2.12418	Polygynous
C4_G	C4	Green	3.75847	Polygynous
C4_U	C4	Unmarked	2.27893	Polygynous
C5_B	C5	Blue	6.54068	Polygynous
C5_Y	C5	Yellow	9.65392	Polygynous
C7_B	C7	Blue	1.13371	Polygynous
C7_G	C7	Green	10.9263	Polygynous
C7_O	C7	Orange	8.40112	Polygynous
D2_B	D2	Blue	2.21216	Polygynous
D2_G	D2	Green	10.8042	Polygynous
D2_O	D2	Orange	4.13239	Polygynous
E1_B	E1	Blue	4.88167	Polygynous
E1_G	E1	Green	5.61677	Polygynous
E11E8_B	E11E8	Blue	2.09074	Polygynous
E11E8_G	E11E8	Green	6.54006	Polygynous
E11E8_O	E11E8	Orange	7.44758	Polygynous
E2_B	E2	Blue	2.40926	Polygynous
E2_G	E2	Green	2.0112	Polygynous
E2_O	E2	Orange	1.26229	Polygynous
E4_B	E4	Blue	2.61341	Polygynous
E4_G	E4	Green	1.51563	Polygynous
E4_Un	E4	Unmarked	7.76567	Polygynous
G1_B	G1	Blue	4.63659	Polygynous
G1_G	G1	Green	5.30131	Polygynous
G1_O	G1	Orange	5.10001	Polygynous
G1_P	G1	Pink	6.79615	Polygynous
G1_Pu	G1	Purple	7.4716	Polygynous
G1_Y	G1	Yellow	5.09532	Polygynous
G2_B	G2	Blue	10.261	Polygynous
G2_G	G2	Green	3.57562	Polygynous
G2_O	G2	Orange	5.87278	Polygynous
G5_B	G5	Blue	6.85619	Polygynous
G5_O	G5	Orange	2.27278	Polygynous
G7_B	G7	Blue	6.48434	Polygynous
G7_Y	G7	Yellow	4.77091	Polygynous
G8_B	G8	Blue	6.75197	Polygynous
G8_G	G8	Green	15.9248	Polygynous
G8_O	G8	Orange	15.3351	Polygynous
G8_Pu	G8	Purple	14.3149	Polygynous
G8_W	G8	White	8.84341	Polygynous
G8_Y	G8	Yellow	5.92344	Polygynous
G9_G	G9	Green	3.51279	Polygynous
G9_Y	G9	Yellow	5.29659	Polygynous
M1_B	M1	Blue	2.41672	Polygynous
M1_G	M1	Green	2.89727	Polygynous
M1_O	M1	Orange	6.77242	Polygynous
M1_P	M1	Pink	2.583	Polygynous
M10_B	M10	Blue	5.46093	Polygynous
M10_G	M10	Green	3.37549	Polygynous
M10_O	M10	Orange	2.14474	Polygynous
M10_P	M10	Pink	3.83517	Polygynous
M11_B	M11	Blue	10.2369	Polygynous
M11_G	M11	Green	11.8725	Polygynous
M11_O	M11	Orange	2.74535	Polygynous
M11_P	M11	Pink	8.34487	Polygynous
M11_Un	M11	Unmarked	12.6271	Polygynous
M11_W	M11	White	11.0894	Polygynous
M13_P	M13	Purple	2.49949	Polygynous
M13_R	M13	Red	2.5755	Polygynous
M13_Y	M13	Yellow	2.09468	Polygynous
M5_B	M5	Blue	2.2032	Polygynous
M5_G	M5	Green	8.20218	Polygynous
M5_O	M5	Orange	5.33278	Polygynous
M5_P	M5	Pink	6.40488	Polygynous
M5_Y	M5	Yellow	5.06388	Polygynous
M7_G	M7	Green	4.31793	Polygynous
M7_P	M7	Pink	3.66654	Polygynous
M8_B	M8	Blue	12.1761	Polygynous
M8_G	M8	Green	2.14832	Polygynous
M8_O	M8	Orange	9.79381	Polygynous
N5_B	N5	Blue	2.99109	Polygynous
N5_G	N5	Green	3.59338	Polygynous
N5_R	N5	Red	2.56929	Polygynous
N5_Y	N5	Yellow	1.75565	Polygynous
N6_B	N6	Blue	2.53988	Polygynous
N6_O	N6	Orange	4.37228	Polygynous

## Sheet: Table S4
Colony	Number of queens	χ2 value	P value
B1	5	105335	7.185e-19
C14	2	38337	5.952e-07
C4	3	34695	2.924e-05
C5	3	22272	0.01458
C7	3	313247	9.532e-66
D2	3	293912	1.506e-61
E1	2	2418	119.9
E11E8	3	132248	1.917e-26
E2	3	16948	0.2088
E4	3	274037	3.117e-57
G1	6	46903	5.946e-06
G2	3	142220	1.31e-28
G5	2	106347	6.188e-22
G7	2	11613	0.6548
G8	6	294260	1.716e-58
G9	2	14965	0.1095
M1	4	149238	3.847e-29
M10	4	52953	1.877e-08
M11	6	310905	4.527e-62
M13	3	2324	312.8
M5	5	144431	3.175e-27
M7	2	1490	222.2
M8	3	327770	6.695e-69
N5	3	39756	2.329e-06
N6	2	32369	1.275e-05

## Sheet: Table S5
Sample ID	Colony	Detection of the spermatheca	Status of the spermatheca	Mated	Ovarian development	Colony Type	Mobility
B5_B	B5	Yes	filled	Mated	Developed	monogynous	LM
B5_W	B5	No	/	Unmated	underdeveloped	monogynous	/
C8_B	C8	Yes	filled	Mated	Developed	monogynous	LM
C8_W	C8	No	/	Unmated	underdeveloped	monogynous	/
M2_P	M2	Yes	filled	Mated	Developed	monogynous	LM
M2_W	M2	No	/	Unmated	underdeveloped	monogynous	/
M4_B	M4	Yes	filled	Mated	Developed	monogynous	LM
M4_W	M4	No	/	Unmated	underdeveloped	monogynous	/
M9_B	M9	Yes	filled	Mated	Developed	monogynous	LM
M9_W	M9	No	/	Unmated	underdeveloped	monogynous	/
B1_B	B1	Yes	empty	Unmated	underdeveloped	polygynous	HM
B1_G	B1	Yes	filled	Mated	Developed	polygynous	LM
B1_O	B1	No	/	Unmated	underdeveloped	polygynous	HM
B1_P	B1	No	/	Unmated	underdeveloped	polygynous	LM
B1_Pu	B1	No	/	Unmated	underdeveloped	polygynous	HM
B1_W	B1	No	/	Unmated	underdeveloped	polygynous	/
C14_B	C14	Yes	empty	Unmated	underdeveloped	polygynous	HM
C14_G	C14	Yes	filled	Mated	Developed	polygynous	LM
C14_W	C14	No	/	Unmated	underdeveloped	polygynous	/
C7_B	C7	Yes	filled	Mated	Developed	polygynous	LM
C7_G	C7	Yes	empty	Unmated	underdeveloped	polygynous	HM
C7_O	C7	No	/	Unmated	underdeveloped	polygynous	HM
C7_W	C7	No	/	Unmated	underdeveloped	polygynous	/
D2_B	D2	Yes	filled	Mated	Developed	polygynous	LM
D2_G	D2	Yes	empty	Unmated	underdeveloped	polygynous	HM
D2_O	D2	No	/	Unmated	underdeveloped	polygynous	HM
D2_W	D2	No	/	Unmated	underdeveloped	polygynous	/
E11E8_B	E11E8	Yes	filled	Mated	Developed	polygynous	LM
E11E8_G	E11E8	No	/	Unmated	underdeveloped	polygynous	HM
E11E8_O	E11E8	No	/	Unmated	underdeveloped	polygynous	HM
E11E8_W	E11E8	No	/	Unmated	underdeveloped	polygynous	/
E4_B	E4	No	/	Unmated	underdeveloped	polygynous	LM
E4_G	E4	Yes	filled	Mated	Developed	polygynous	LM
E4_Un	E4	Yes	empty	Unmated	underdeveloped	polygynous	HM
E4_W	E4	No	/	Unmated	underdeveloped	polygynous	/
G2_B	G2	Yes	empty	Unmated	underdeveloped	polygynous	HM
G2_G	G2	Yes	filled	Mated	Developed	polygynous	LM
G2_O	G2	Yes	/	Unmated	underdeveloped	polygynous	HM
G2_W	G2	No	/	Unmated	underdeveloped	polygynous	/
G5_B	G5	Yes	empty	Unmated	underdeveloped	polygynous	HM
G5_O	G5	Yes	filled	Mated	Developed	polygynous	LM
G5_W	G5	No	/	Unmated	underdeveloped	polygynous	/
G9_G	G9	Yes	filled	Mated	Developed	polygynous	LM
G9_W	G9	No	/	Unmated	underdeveloped	polygynous	/
G9_Y	G9	No	/	Unmated	Developed	polygynous	HM
M1_B	M1	No	/	Unmated	underdeveloped	polygynous	LM
M1_G	M1	No	/	Unmated	underdeveloped	polygynous	LM
M1_O	M1	Yes	empty	Unmated	underdeveloped	polygynous	HM
M1_P	M1	Yes	empty	Unmated	underdeveloped	polygynous	LM
M1_W	M1	No	/	Unmated	underdeveloped	polygynous	/
M10_B	M10	No	/	Unmated	Developed	polygynous	HM
M10_G	M10	No	/	Unmated	underdeveloped	polygynous	LM
M10_O	M10	No	/	Unmated	underdeveloped	polygynous	LM
M10_P	M10	No	/	Unmated	underdeveloped	polygynous	LM
M10_W	M10	No	/	Unmated	underdeveloped	polygynous	/
M11_B	M11	Yes	empty	Unmated	underdeveloped	polygynous	HM
M11_G	M11	Yes	empty	Unmated	underdeveloped	polygynous	HM
M11_O	M11	Yes	filled	Mated	Developed	polygynous	LM
M11_P	M11	No	/	Unmated	underdeveloped	polygynous	HM
M11_Un	M11	No	/	Unmated	underdeveloped	polygynous	HM
M11_W	M11	No	/	Unmated	underdeveloped	polygynous	HM
M11_W	M11	No	/	Unmated	underdeveloped	polygynous	/
M5_B	M5	Yes	filled	Mated	Developed	polygynous	LM
M5_G	M5	No	/	Unmated	underdeveloped	polygynous	HM
M5_O	M5	No	/	Unmated	underdeveloped	polygynous	HM
M5_P	M5	No	/	Unmated	underdeveloped	polygynous	HM
M5_W	M5	No	/	Unmated	underdeveloped	polygynous	/
M5_Y	M5	No	/	Unmated	underdeveloped	polygynous	HM
M8_B	M8	No	/	Unmated	underdeveloped	polygynous	HM
M8_G	M8	Yes	filled	Mated	Developed	polygynous	LM
M8_O	M8	No	/	Unmated	underdeveloped	polygynous	HM
M8_W	M8	No	/	Unmated	underdeveloped	polygynous	/
N6_B	N6	Yes	filled	Mated	Developed	polygynous	LM
N6_O	N6	No	/	Unmated	underdeveloped	polygynous	HM
N6_W	N6	No	/	Unmated	underdeveloped	polygynous	/

## Sheet: Table S6
Principal Component	χ2 value	P value
PC1	54226	1.679e-09
PC2	5397	67.3
PC3	0.587	745.7
PC4	1683	431.1
PC5	4321	115.3
PC6	4086	129.7
PC7	0.277	870.7
PC8	2455	293

## Sheet: Table S7
gene	sequence	cluster	tissue
gene100	ATGGAGATGCACGCGAGCGCGATCGTGGAGCTCCGCGAGAAGTTCTTCAAGAAGCTGGAGGACGAGGGACCGCCCGATCCCAGAGGTTTCCATCCTGCGGACATAGCTAGAATAAATAACAATGATGACTGGCTGAAACGATTTTTGGAGCATACTGAATCCAATTTTCAAGAGGCATTGACTATGCTTTGGGAGGTTTGTACTTGGAGGAGAAAATTTGGAACGAATGATATTACAGAAGATAATGTGAAGAGAGAGTATTTAGAAGATGGATCGTGCTTTAGCCATGGTAAAGATAAGGATGGCAAGAAGCTCTTTATAATTAAGTCAAAGTTACATTTCAAGGGAGTAAAGGATTTCTCAGAGCTGCAGAGATGTATAGTTTACTGGTTTGAAAGA…	1	Brain
gene10001	ATGGACAACTGTGGGTCTGGAGTAGTGCAAGTATTTGTAGGCGAGTGGAGCCCTGAGTACGAAGCACTATCCATCAAAGCCACGAAGCAGACTTCATCAGCCGAGATAGTGGAATGTATTATCGAAAGACTTGGGCTGGTTGACGCTTCTGTTTCTAACGGCTACGAGTTAGCAGAAGTTGTTGGAAATTCTGTTGGGCAGGAGTGCAAGGAAAGACGACTTGGTCCTACCGAGTGTCCTGTGGCACTCATGTTACTATGGCCAAAGAGCGCTGCTCAACAGGAATACTACAGATTCTATTTACGAAAGAAGCAACCAGACTATTTATGGTCTGACAGCAGATTTCCTATGGATCCACAACTTCTAAAGGACTATTTTAATAGGTTTCTTTACCAACCA…	2	Brain
gene10002	ATGAGGCGGTCCTCCTACGTCAACTACTACGTCCTGTGCCTCGTGTGCTGGATCCTACTAGGTATTACCGGGGTGAGCACGAGGTCTCATTCGTTGGTGAAGAGGTTCGACGGGATTTACACGGGGCCTTACTTCGACTCAAACACACCGACGAACATCACGGCGCAGTTGGGCACTCATGCTTATTTGCCGTGTAAAGTGCGGCAACTTGGTAACAAATCAGTCTCCTGGATCAGAAGAAGAGACTCGCATATCCTCTCGGTGGATAGAACCATGTTCATCCCGGACGAAAGGTTCCAGGCGATCTTCGGCGAGCCGGACAAGTGGACGCTACAGGTGAAATACGTCCAAGCGCGCGACGAAGGCGAGTACGAGTGCCAAATCTCGACCGACCCGAAG…	2	Brain
gene10004	ATGCCGCTGCTGCACCCTCATCGGCAGTGCCGGGGTGGTGGCGACGGCAGCGGCGGCGGCGGCGGCGGCGGCGGCGGCTGCGGCGGTAGCGGCTGTAGCGCGACGTGGAAAGACAGACAGAGAGAACGACGTAGCGGAGGGACGAGAACGACGCGGGAAAGGGCGGTGAACGCTCGCCGAGGGCCGGGGAAGGGCGCGAGAGGCAGGGAAGGGACGCCGGGGTGGATCGTCGCAGGGCTGGCTGCAGGGACCGGCGGCGGGCTTCTACGTATAACCAGGAGTGTACCCACCTCGGTGCACCGAGGGGTGGTTTCCGCGGCTCGGGTCAGTGCCCTCCCGTAA	2	Brain
gene10009	ATGATTGACCTAACAGTCAAGACCTTGGATTCGCAGAATCATTTCTTCTCCTTGCAGGACGACCAAATCACAGTCCGCGGCTTTAAGGAATATATAGCGGAATCTGTTGCGGTACCAGCTGATTCACAGAGGTTGATCTATTGCGGACGAGTGCTCCAAGACGAGAAGAAGTTAAATGATTACGATGTTAACGGAAAAGTCATACATTTGGTACAACGTGCGCCACCCCAGCAGTGCCAACGGGGAAATGACAGTGGACAAGCGCAAGGCCAAAATAATAGACAACAAGGATGGCAGAATTCGCAAAGATCGCATTATCGTCTCACACGTACCCAGATGCATGGAAACGCGATGTACTTGGGTGCCATGTCAGTACCGGCAGAATTTGTAGAGGGCCAT…	2	Brain
gene10011	ATGTCCGGCATACTCTACACGCTGCTGGGCCTCGCGGCCAGCGCGAGCCTACACTGCGCCGTGCGCCGCGAAATCAGCCCATGCACCTGCCGACAGGAGGAGTTCCCTAGTACCGTTATCAACCCGGTGCAGGGGGCAGCGGCGGCGGCGGCGGTAGCCGCGTCCGGTAATGCGAACAACAATGCCGGCGGTGGCGGCGGCGGCGGCGGCGGCGGCGGCGGCGGCCACCACGGGGAACGTATCGAAGTGTCGTGCGAGAAGATGAAGTCGTTCGACGAGGTGGCCGAGGCGTTGCATGGCAAATTCACCCCCGAGCAACAGATCACCCTGCGGGTGACGCATTCGAATCTGCGAGATATATCGCGGCATGATTTCAAGGAGTTGCGTATGTCCATCACC…	2	Brain
gene10012	ATGGAAGCATTCGAGTGCGATATAGCCGATGTACTGCAAAAGGACGACCGCGTAGTTTCGCAGAAATTGGTACAGTGGCATCAAGAGTTTCGATCGTATGTCGCCGCCAAGATCGAGGAGCGGTTTAATCATGAGAAAAACTGTACCAAACAGACATCCATCAACACCGAAAAGATATCAGAGCTGCAAAAGGAAATAGATACAGTGAAAACTAACATAGACGATACCCTACTGCAGCAAAAGATTATAGATAGAAAGATAGCCAATGTAATAAAGTCACAGGAGAGTTTACAGGAAGATTTGGATAAGGCAAAGGCTAAAAAGCAGACTCTGCCGCTAGAAATAATGGACATACAACTTGTATTAGAGGAAAGGAGGAAAAAGAAGGCGAAGCAATGG…	1	Brain
gene10016	ATGCCGAAGATAAGGATCAAGCAAATGCCAAATAGTCTCTGGTTAAGACAACGTGAACTGGGTGTTAAGTTCCCTCTGGGTCACAGCGACCACTTTCATAAAACTCTTTACTCATCTATGCAACCCGTTACCTCGTGGGATCATGGGGACAACCTAACTGCAGCGAGACATGGGGGTGTATTCAATCTGGAATATTCCCCGGACGGATCTCTCTTACTAGCGGCTTGCGAGAAGAAAAGTATTCTAATGTTCGATCCATTATGCAGGAGATTGATTCATGCCATAGACAATGCTCATAATGATTGTGTTAATTGCGTAAGATTTCTGGATCAACGTATGTTTGCTACTTGCTCCGATGATAGTACAGTAGCTCTATGGGATGCTAGGAACTTAAAACAA…	2	Brain
gene10017	ATGTGGATTAGTTCTTATAAAGAGATTTATTCCATGGATCAAGTATTTCACGATCTTATACATGAATGTCGGTATGTGGCTCCGGGGGCTCGGTTAACTTATACCTTGAGAAATCGCTTAGAGAAATATAAGAGAGAAGTGAGGAAAGAAATCGTGTCTCGTGCCAAGGATGGTTGCGCACCTTTGTTCATTGCCTGCAAGAGGGGTAATGTGGAGATTGTCGAGTACCTAATTACGGTGTGCAATGCAGATATCGAGCAAAGAGGGAAATACGAAGTGCCCGATGATAGGTCGGTTCACTGTGTCACGCCATTGTGGTGCGCCGCCGTTTCTGGAAAACTTCCAGTTATAAAATGCCTTATATACCATGGAGCTGAGATCAATGCCGTCTCTGATTCT…	2	Brain
gene10018	ATGGCAGGTGTCATAAGAGCGAAAGGCACGACTGTTCTTGTGATATTTCTAGGATGTTTGCTGTTCCCTAGTGTTTATACGCAAGAGGATGATGGAGAGTACAGAGGAAAATATCTGGGGAAGCTGAATCCGTACCACCATCAAGTTTCTGGCGACGTTTGGGCTGTGGATCAGTATACCTTGTTGCTGACTTCCTTTAATTACGATGGTAACGGAGCTGATACGTTCTTTTGGGCAGGGGCGTCCAACAGGCCAGGACCGCAAGGATTCATCGTTCCCGATGAGTGGGGCAGGACGAATATATTGGATCGATACTTCAACAAGGATTTCACGTTGACTCTGCCAGATAATAAAAAGATAACAGACATTAAATGGTTCGCAGTATATGACTTATCGAGT…	3	Brain
gene1002	ATGTTGAAGGCTGTTATTTTAATTGGGGGACCCCTAAAAGGTACAAGATTCAGACCTCTTTCTTTGGACATCCCGAAGCCGTTGTTTCCAGTGGCTGGATTACCTATGATACAACATCATATTGAAGCGTGCGTCAAAGTGCCCGGTCTCAACGAAGTGCTGATAATCGGCGCATATCCCAAGAATGATTTATCACAATTTGTGCAGGAAATGTCGAGCACCCACGGCATAATTATAAGATATCTGCAAGAGTTCACTCCTCTCGGCACAGCGGGCGGCATGTATCACTTTCGCGATCAGATTCGTTCGGGTAGCCCGTCGTATGTCTTCGTGATGAATGGTGATGTCTGCGCTGACTTCCCTCTACTGGAAATGGTGGAATTCCACAGCGGTAAAGAG…	1	Brain
gene10023	ATGGGGAGGCCGTTGCATTGGATCGTGATATTGCAGCTGTCGTACACGTTCGCTTACAGGTACGATCCTTGGTACCGCGCCGATACGCAGCGCCCGGTCGACGTGATCACCGACGTCGTCAACGATCTTGGGGTGAAGATCCTCCAGCAGTACGCGGCGCACGGAAACGTGGCGTTCTCGCCCACGGGAGTCGCCTTCGTGCTGGCGGCGCTCTACGAGGGATCCGCGGGCAGAGGCAGTCAGCAGATCGCCGACGCCGTGGGTTTGCCAGCCGATCGAGACGTCATCAGGATCGGCTTCAGGGACATTCATCGACGACTGAGGAGCTACCTGAACGCCGATGGATTTCTGGGCGGGCTAACGCTGAGCAGGGAGAACACCAGGCTTCGGCCAGAATAC…	1	Brain
gene10026	ATGAAGATGATGCAGCGGCCTTTCGTAAAAATCAAGCGTCTTTCTCGAAGGAGAAGAACGATTCTATTACGTCGCGAAATTGAGACGCATTTACGACGGAAGTGGGAACGGGACAAGATGCACGCTATTTTGGAATCCGTCGCTACGATTAATTTCAAGACGCTGAGGATCACAGCGGACCCGAAGATCGATGTGGATTACGTGAAGGGCATGTCGGCGGTGTCGATTTACGGGCATGATTATCGGAAACCGATGAAAGAAAATATCTCCGAGGACTCCGTACATAACAGACCCGATGTAACGCGCAAGTTGGGCGACTTAACTATCGGTGATGAAAACGGAGGCGATTGTAAATGCGACGTAAGTGCATCGCAGCAAAATATCGAAATCGATATCTTG…	1	Brain
gene10027	ATGTCCACACAATGCAATCGCTTCGTGCAAAACGCCTGGAAGAAGGAGCTCTGTTCGAACTGCTTCAAGCCAAAGGAGGAGCACATGGCGACTGATGAAATTCTGAGGCTCAACGTGGAGAAGGCTTCCACGAACTTGAAGATCGGTCATCTTCAACTACAGAGTATCCTTCGCGGCAAGGCGATCTGTCGGAAGGACCAACGGAGGAGAAACGTTGGCTTCCCGGAGTCCCTCGCCGAGATAATCGGTTATGGCGGCGACGATTTCTTCTCGGACAGCGAGGAGGACAACGACGGCGCGCAGACCGACTCGAACGCGTATCCGGAAGACGAGGTGCCGGACAGCGAGGAGGAACGCGCGTTGGGCAATCTGACTCGCGCGAACACGAACTTCAACACG…	2	Brain
gene10028	ATGCAGATTGATTCAACTACATCGCCGAAACAAGCTGATACTGCTGGTATTTTACGACTGGCCAAAACGTTGCACTCCTCTGGATTTAGAGTGACACCCCCTTCATTGATGTTTATGGAGGTGGGTCCGTCATCCCCGTCGCAACCACAACCGTCGACCAGTCGACAGTCTGTTACGTTTGCTGTCGTCGAGTGCGACGAGGAAGATTCCGCCGAGGAAGGTCGAAAGTCACCAATCGAGGCAACCGAACGCTTGGAAACGGTCTACCGTGACGACATGCAGCGCATCTCCATCGCATCGCCCAAGAGAATGGAATCAACTGAGAATACACAAAACGTAACGTCGACGGAAAAGCCAACCGTGGACGACGAAGGAAATGACAGCGAAGAGGATTATTCT…	1	Brain
gene10031	ATGGAGGTATTGATGCACGAAGCAACCAACCGGCAGGAAACGAGCAGGACAGGAAGCACAACAATTTGCACGGCCGATCCAAGAAGCATGTCCAAAGAAAGGGAAGAGAACGTCGATCAGCTGTCCAATATCACGCATAACAGCGGCAAAGAATCGATCGATATAATTTTTGAAAACATCACTTACACCGTGAGCCTCGGCTTTAGGAAAGGACATAAAGAGATTCTGCATGGGATTAATGGGAGGCTTCCTAGCAACCAGTTAATCGCTTTGTTGGGACCCTCTGGTGCAGGAAAATCTACGTTACTCGATGCTTTATCTGGTTTCCGTGTGAGCGGAGTGGATGGCTCTATATTTATTAATGGTCGTGTTCGTCATCTTAATTCTTTTCGAAAATGT…	1	Brain
gene10032	ATGCCGGAAAACAGTAATAAGAGTGAGACGGCGGTGATCAGCATGATCGAGGATACCTGTGCTGTTCACTTAGAGGAGCGCAAGAGATTGATGGAACCGAAAAATACACGGAATCACAGCGCGCAACTGCGCATCGAGTTTAATGATCTCTGTTATTCGGTTTGTTGCAAAGATACGAAAAAAGCAATCTTGCATAATGTGTCTGGCCACTTCGAACCTGGCAAAGTAACTGTGCTAATTGGTCCTTCCGGCGCGGGAAAAACAACGTTGCTGAAAATCATATTGGGCGAGCGATTGCACAATGTTAAAGGCACCGTCACAATAAATGGCACTGAACGGAATAAAGACACGTTCCGCAAGCAGACGTGCTACGTGCCGCAGCAATTCGCTCTATTGCCA…	1	Brain
gene10034	ATGGCTGGTAATAATCCAAGAGGAATACCTCGCATACAAGTCTTTAGACCAACGTATGACGAATTTAAGGACTTCACGAAGTATGTTGAATATATGGAAAGTCAAGGAGCCCATAAAGCTGGCTTAGCAAAAGTGATACCGCCACCTGAATGGGTCCCAAGAAAAAAAGGCTATAATTTAGATGATCTAGATCTCGTTATTCCAGCTCCAATATGTCAGGTTGTCACTGGAAAGCAAGGCCTTTATCAACAAATTAATATCCAAAAAAAATCAATGACTGTTCAAGATTATAGTAACTTAGCCAATTCTGAACGTTATCACACGCCTCGCCACTTCGATTATGAAGATTTAGAAAGAAAATATTGGAAGAATATAACATATATTGCGCCAATATATGGC…	2	Brain
gene10037	ATGACGAATTCCACGCCCAAACTAAACAACAAGGTGGATCAGCAGGCGTCGCCGAACGTCGTCGGAGCCGACCGGCATCAGCGGCACTGTCATCGTTACCATCGCACGAGCAAATCGTCACCGTTTTTCCATAGCGGTGGCCGCCACGCCAGGAACAACAGCAGCGGCCGGCTGAGCTGCAGCCCACAGCAGTCCCCGTCCAAGAGCACAAGGAATTCGCCTCTACGCAGCGAATGCAGTCCACGCGGCAGCCCGACCAACAACAGCTTCTACGCGGGCGCTAAATTTTCGGAACCGCCATCGCCCGCGAGCCTACCTAAGCCGCCAAGCCACTGGGTCACGAGACTGATGAACGGCTGTCACCAGTCGGACCGGGACATCTCAAGGCACCTAACAATG…	2	Brain
gene10038	ATGTTTAGTAGCAAATCCTTCGATGTTGTTGGCTTCAATTCAGAATTATCCACAGCAAAGTCAGAGACAGCCGCTAATGTTCAAACCACAGAGATAATTTATGCTGCTGATGACACGCAAACTGCGGAAACAAGGAGCATTGGGATTCAGACGATGAATGAACAGAAAGCTAACGCACAAGTAGATTACGATAAACTAGCGGATTTTTTAAAGCGAGTCACACCAGGAATACTAGAAGCTCTCGATGAAACTTATGGTTCTAATGCCTTCGATGATTATGACCCTAATGTTACAGAAGCCTCTGCTACCAACGTCGAGTTATTAAAGAAAATAAGTATTTTGAAGGAACCGGACACTCAGGTCATAGTAAGCGATTTATCGTGGAGCACTGTGGGTGGA…	1	Brain
gene10039	ATGAATGCGCTTTTAGGGGCACAATTGGTCATCACTCTTATAATGGTCAGTGTCATACAGAAATTAAGCCCGCATTTCTCCTTCGCGAGATGGATCTTGTGTTCGACTGGATTGACAAGATATCTGTATCCAACAGATCAGCAACTTAGAGCCCTGGCTGGCGTGCCGAAAGAGAAGCCGAAGAAGGGAAGGCACAGCGAAAATGGCAAAGTGGCAGATATATTTCACGTACCGAGAAATCTAGATATCAAGCTCGAAAGTGCGAAAGTAACTACGCTCGACGTAGTGCACTTAAAGTATTATACAGAGTATCAATGGCTGTTGGATTTCTCTATATATGCTATTACCGTTTATGCGTTGACGGAGGCATACAACCATCTATATCCAATCAAAGATGAA…	1	Brain
gene1004	ATGACTATGGACGTGAGCAAATCCGAGACGAGTAAAAATGGTTCGACGCAGCAGGAATGCGCCGGCTGCGGGAAAACAATTACGGAGAGGTACCTCCTCAAGGCCCTGGACGTCTACTGGCACGAGGACTGCCTCAAGTGCGGATGCTGCGACTGTAGGTTAGGAGAGGTCGGCTCTACCCTTTACACCAAAGCTAACCTTATCCTCTGTAAGAGGGACTACCTCAGGCTCTTCGGCAACACGGGATGTTGCGCGGCCTGCAACAAACAAATACCGGCGTTCGAGATGGTCATGAGGGCCAGGACGAACGTCTACCACCTTGACTGCTTCGCCTGTCAACAGTGCACTCACCGGTTTTGCGTGGGCGATCGGTTTTACTTGTGCGAGAACAAGATTCTC…	2	Brain
gene10041	ATGTTGAGATACGCGATCGTCGTCGGCGCATTGCATTACTTCGTAACTGCTGAGCCACCGGTTCAAGGAGTGAAGTCGACAGACGTGTTAAGCAGTTCAGATCATACTTCTTTCAGTTTTATTAGACCAGGATTGACGCAAACGTCGTACGCGTTCAGCGGACCGAGTTCACACCAGTCGTTCTCCTCCAGCATCGGTAATCCTCAGTTAGCGCAAAAGGTCCTGCCAAATTTGGCACAGGCTCTTGCTTACAGAAATCCTGCCCTAGGATATTATCCGATCAATCCTGTCGCGAATAACTATGGGATCGCGCCAACTTTTGCGACGTCCGCAGCCGGACCTTTAACTTACCAGGTCGCGGTAGATCCTGCCAGCGCGTTAGCGTATATGCAGCAGCAG…	1	Brain
gene10048	ATGTCTGATTCCGAGGGTAGCGTAGCGAGCCTGCACGGCTCCGAGAAATCAGCAACGCGCGACAAAATCGTCGAAGCGGTGCCGACTCGGCAGAATCACAATGGCGACAAGCATGAGGAATTCGGGAACCTGCTTCAATCGATGATAGTCTCCCGTGGCGCTTCCGAGGAGGAAAAGCAGGTGGAACAGGAAGACAATGGAAAAACGGGCGAGAAGAGGATCATAGGTAGGCCATCATGTTCGCTGCCTGCAGAATGCCCTTTTAAAAAAGCCGTGTTAACTGTTTGA	3	Brain
gene10049	ATGACTGCTGCGGACGCACCGGCCGACTTCCGACTCGAGTACATCGGCGGTTTCGTGCAAAAGAGCCTGAAACTGAAACCGGAAAAATGGGGAAGATTGTTATTGACCGAGGAGTACCGAAACGTGGTGCTGGATTTCTTAGACAAGTCGTTACCAGCCGCCCTTTTTGTCGTTTTAACGCCGAACGCGCAGTTAGTGGCATCATCCAGTTTTCCCATACCATACCAGCGAACGAAGGGCGTTTACGCGGTCAAGGTAAAACAAGCGCCGCTGCCGAAAGACAAGGAAGGATGCTCAGCCATGCTGATTGTGGGAGATCTATCCCATCGGATCGTCGATCAGCTGGCCACGTTGGTGGACAATATCGTCGCTCCTCTTCTAACCAAGCCGGAGAACCAT…	1	Brain
gene1005	ATGCGAAGGAAGGTATACGTTGCGCCGCTGAGGACGACGGGGGCATGGGTGTTGAAGGACCGAAGGAGCGGGGCGGCATGGGGACGGGAACCGCCGAAGGGCGGGCCTGTCGAGAAATCTGAACGCGAGCCGGAGTCCGAGGGGCTTCGACGACAAGACGACGAGTCGGAAGTTGAAGGTTGGAATCACTGTGATCGTGGAAAAAAATGA	2	Brain
gene10052	ATGGCCCGCGCCGTATTTCTTCTGCTTCTTGCCGTAGCAATCGTCAGCATTAGTGCCTATCCGGATGGACCAAAATGTGATGGTGAAAACGAAGAATATAACGCGTGTGGTTCAACGTGTCCATCCACCTGCAAGAATCCAGTTCCCCCTGTCTGTACGCTGGCATGTATACCTGGCTGTGACTGCGCTGAAGGATATGTCAGAAATGCAGAAAACAAATGCGTGCTTGTACAAAATTGCGAACCAAGCGTGTTGTAA	1	Brain
gene10057	ATGCTGTTTGCGGAACGCGTCAGCGGGAGCTTCGTGAGATGGGCAGCGTTCGTTTGCCTGTTATCAGCCGTTTCCGGTCAATTGAATTTGCCTCCGTACAGGGATGACATCGGCGACGGTGGTCGCCGGCAACCTCCTCCCAACGAATTGGACTATCGAAATATATTGGCCAGATTGGATTTTCTCGGTGCGGAGAGATGCGGCATTAATGTGGGGGCTCAATGGGCGTACGAGACCAACGTCAACGAGTACACGCAGCTACAAGCGTTGGAGGCCCAACGGTTGTACGCGGATTTCCAATACCAAGCCTGGCTCCTGATCTCCGGGATCGATAGAAATGTTGTCCAGGATCCCATAATCAGACGACGTCTCAGATATTTATCCGTCGTGGGCCCTTCG…	2	Brain
gene10059	ATGGAACGCGGGGAGCTCACGGTGCTTTTATTGTCGCTCTTCGTAGTCACGGCGGCTTGCGACAACTATAATAGACGTTTGTATATGTACGATTACTTTCCCGCGGCAAGATACGTTCGTCGAATTATGCCTGTGCAAATAAGGCCAAGTAAAGCCAACTACGTGGGAGGCGGAAACGTTCGCGTAAATACGAACGTGCGCAGAATCGAACAAGACGAGTTCAAGGATAATCGTTTTTCAGAGTCTCACATCAAGCAATACAAAGATAGACACGAAGCAGAAAGTGTGTACTACGAGCCGCAGGAGAGTTACGGCGGCGAATCGGACGGCGGTGGGGGAGATGGACGAGGCGTACACGACGGTGAGATATTAGGTCACCATGTACACGAGGACGTGCAG…	1	Brain
gene1006	ATGAAAGCGCCGGGAGCTTGCAAGCTCGTCGCACCGGCTCCGGCTTTCGTGGCCGTGCCACTCCGGCCAAACACCACGTGGCGCGCGTCCGAGTTGCACGTGCATTCGCGGAGCTGCGAGAGCCCGGTGCGCGCGCGAGAGCGGGCGCTTGCGAGAGAGCTTGCGAGAGATCGGAGCAGCGGTGTCCCACCGCCCCGCGAGAACAGCCGAAGCGCCCGCGATTCTTCGTCTCCTCGAGAGAGAGATCCCCGTTTCTCCCGTCCCGCGCGCTCTCCTCGAACAGCTTCTTTCCATAGCTCGTTCTTCCCGGTCCCTCCCTCCCCCTCGGTCGGCTCACCCTGGCTCGATCGCCCTCCTCTCTCCACCCTAATCACGCAGACTCGCTCCAACCTCACCTTG…	2	Brain
gene10060	ATGACGTCGATGACGTTGCGTATTTTTCAGATTTGCGTGGCAGTCGCCGCCCTCGTGGTTACGACGGTATGCGCGGAAGAAGCCGCGAAAGCGAGCGAGAAAGTCGAGCAGTCGGTGGAGGCGAAGTCGGAGAAGAAGCAGGAGAAGCGCGGTCTGCTTGGCCTCGGCTACGGCTACAGCTATGACGGCGGATACGGCATTGGATCCGGCGGACATGTCGGCCTGGACCTGGGCAGCGCATACGGCGGATACGGCGGATACGGCGGATACGGTGGACACGGTGGACACGGTGGATATGGCGGATACGGCGGATATGGCGGATACGGCGGATACGGCGGATACGACGGTGGTCATCACGGTCATCACGAGCACGTGAAAACCGTGACCGTGGTTAAGAAC…	2	Brain
gene10063	ATGCAAAAGTCGCTGATCTGCCTGATCGTTTTTACGTGCCTGAATGTCGGCGCCTGGGCAGTCGACGGTGTAAAGGGTGGGCATCGACCGCGCTACCCCACGAGCGGGAGCCAGCACGTTGGCAGCACCAACTCGTCGAGCGGTCTCTGCTATAAAACGGTGCCGTACAGCCATGTCTTGGCCCTGAACTCCAGCGGCTCGCCGTACAACACGATACCCCAGCCGCCCGGTGGCAATCAACCGGAGAACGACGGCTGGATCACCATCTTGGACTGTTGCGATGGCTACGAACGTAACGTGACGACCGGCCGATGCGAGCCGCACTGCGACCGCAGCTGTTTCGGCGGTCGTTGCACGGGGCCGAACATATGCAGCTGCCAACCGGGATGGCATCCCGAG…	1	Brain
gene10064	ATGAGATCCTCGTACGTTGTATATATTCTCGCTATTCTACAAACCGATCTGCTAATCGAGTATACGTGTTCCGCTCTTGATCGATTGATCCAGCCCAAGTGCAGCAGTATCGTCAGTGCACGAGTATCCCGAAGAGTTCCATACCTGGAAACGTATAAGCAGAAATCGTGGGGCATATTTTATAAGACCAAGGTTCGATGGAATTATAGGACTGAGTATTATCCGGCATTGCACAAGGAATACAAATGCTGCGACGGTTATAGAGAGACGAGTTTCCGGCTGTGCGAACCGATCTGTCAGCCCGCTTGCGGAAACGGCGTCTGCGTAAAACCAAACACATGCATCTGCGATCACGGATATAACCAAGAGAATGATATTGTTTTCGATTTCATCTGCAAT…	1	Brain
gene10065	ATGCATACCCCTGGAGAACAAGAGATAAATGAGATAACACGTAGGAAGAACTCGAATGGTCAGTCTAAATATCGCGTCCTAAATGTCAACATCGTACAGAAGAAACGAGCCATGAAATCACTTGACGGTTTGATCTCTGTTTTGATCGTCAGGATGTTGTTTCTGCAAACGATGACGCGGTCAACTAGCGAAGTTTGTGCCTTAAGTGAAACTTACGATAATTTTCTTTATGATTACAAAGGTTCCAATAGAGTACGATTATACCCCTATAAACTCATCGACGATATCACTCAGTCGCCGAACGATAGATCAACGTGCAATGGACTAGTCAGCCATAGGGTGTCGCACTACGTTCCGTACACGGAAACGTATAGAACGAAGGCGTGGGGAGGGATTTTT…	1	Brain
gene10066	ATGAGCGCACTTCCCTCCGCCCTGAGACTGACCTGCTGCTGCTGCTGCTGGCTCTTGTTGACCTGCCTCGTCTACCTGATACCCGCCTGCACCTGCGACACGCGGCACGTACGCCGGACCCGAGAACGACCGGGAGGTGATGGAGGTGCGGTGGCGCACAAGTCCAGCTATCTCAAGAGCAACGTCGACGTATACGACGACGGGCAGCTGCCTGCGAATGGCGACGCCGAGGACTATCTCGACAGAAATATTACCGCGGAGAAAGGGCGGTACTTGGGCTCGCCTTGCGATCTCGTCTGCAATCCCGAACTACAGCACGTGTTCTGTGATGCAATCACTGGCTTCTGCGAGTGCGAAAAGTTCTACCCCGTTCGTCTCGGCCCTACCAAGGGATGTGCC…	2	Brain
gene10067	ATGGAGGAAGAGATCAGTGTGCAAGTGGAGGAAAATTCGCCCTCGATAGAGCACACTTTACGGCCGATTACGTATGTCTGCTGGTTCCTAGGCGTTGGTGTCGTGCGTCCACGAGGATGTCCCAAGATCGTCACGATCATCCTGCGCATCATTCACTTCGGCGTATGTTCGGTCATCGTCGCGTATGGCGCGATCGATTTCTTCACGTTCGGTGGCGTCTTCAAGAGCGACATATTTAAGATCATGTATTACATGAACAAGGTAATGTCTTATGTGTCGGCATATTATTACGTCTATCACGGTATTAGACATTACGGCAAGTGGCCGGAGCTAATGAGCAAAATGAAGATCATCGATCAAAAGATCAGAAGAGAGACGCTCATGAACGATCGTGCCGTG…	1	Brain
gene1007	ATGACTATGGATGGGAGCAAGAGCGAGCCGGGCAAGAACGGGGCCACTCAACAGGAATGCGCGGGTTGCGGCAAGGCGATCACGGAGAGATACCTGCTGAAGGCATTGGACATGTACTGGCACGAGGACTGCCTGAAATGCGGATGCTGCGATTGCAGGCTCGGCGAGGTCGGCTCGACGCTCTACACCAAGGCAAATCTTATTCTCTGCAAACGGGACTATTTGCGACTCTTCGGGAATACCGGTCACTGTGCGGCGTGCAGCAAGGTTATCCCGGCGTTCGAGATGGTGATGCGCGCGAGAACCAACGTCTATCACCTGGAGTGCTTCGCTTGTCAACAGTGCAATCACAGATTCTGCGTGGGCGACAGATTTTATCTATGCGATAACAAGATCCTT…	2	Brain
gene10072	ATGTTGTTACCAATGTTACCTGCTGCTCTAGGGCCGTATCTACCAGAAATATTTGAGGTATTCGGCCGATTGGCCTCTTATTATCATCATCAATCGTCTTTACTTTCTCCTTCTACCCTTTTTACTTCGAGTACAGTACCAAACGTCATCGAAAAGGACCATTTGTACCTCATACATTTGCAGGTAGGATTATACAGCTTATTTCATAGACTGTATGCAATGTACCCATGCAATTTTATATCATACCTGAAGCAACAGTACGTTCAGCGTGATCAATTGGCTACATTTACTCATACTATTAGACCCATGTTGGATTCTGTGCGTATGCACCCTTTACTTATCATAGCATCTAAAGATGCTGAAATGTCAGCCAATAGGTGGAAAAAGATGGAACATCAT…	1	Brain
gene10079	ATGGACTCGATTCCGAGAACGCATAAAGATATTGAAGCTCAGATAAGGGAGATACAATCGAAGAAGAAGGAGATCTTGAATGCCTCGACCGAAAAAGAACAAGTTGCTTTGGGAAAAACTGGTTTTTATGACCAGGATATTTATGATGGCAGCAATAATAAATTCGATGGCTATGTTACATCAATTGCAGCCAATGACGAAATTGAGGATTATGATCCGTTCGCGGACAGACGATTACCCACCATAACTGACAGAGAAGAGAAGGATTATGATCCATTTGCAGATAGACGACGGCCTACGATAGCTGATAGAGAGGATGAGTATAGACAGAAAAGACGAAGAATGATCATTTCTCCTGAGCGTGTTGACCCTTTTGCCGAAGGCGGTAAAACACCTGAT…	2	Brain
gene1008	ATGGACACTTGGCGGAGACGTGCCGGCGATTTCACAGATTCTTTGCACAGTTTCCGTCAAACAGTCGATGGAGAAGATAGCCAGACTGTATCTCAAATGTATTCAGAAGATAGCTTAGATACTAATACTACAAGAAATAAGCAATACAAAAATGATAAATGCAGCTTGCCGAAGCATAACGTACATCACCGTAGCTCTATTATTCTAGCTGGTAATTTAGCTAACGAGCAATTTGTCTCATCGTCCAGTTCGTACCATACTGCCGAGGAAAGCAGTAATGTTGTATACAGCGATAAAGGGAAATCTTTAAAAAGTACATTGAATATATCGGATAAGACGTCATATATGGACATACCAGATTTAAATAAATGTATAAATCTGTTTCATAATGAACACCTG…	1	Brain
gene10080	ATGCGCCTAAAGGGGAAAAATAATACAAAATCATTTCATAGTGTCTACAGGGTGCTTTCTCGTTTATGTCGATCTATGGATAAAGGACAACTAGATGGTTTCATGGCGGATGGTGTAGCATCGAATTTGAAGAATGGCCATAACTCTAACATGGGTTTTACTAGCCAGCCAGTGAAACAGTCGTCCGATGTGTCTAGCATCGTTTATGCGGTAGGACAATATCCGCCGAAACTCCTACGCAACCTCAATGCGCAAAGGCTGAAAAACAAATTCAGTGATGTGGGTCTAGTGGCTGGTGGCAGTATCATTAGGGCGCATAGATCGGTCCTGGCTGCTGGCAGTGCCTATTTCAACGCCATGTTCACTGTTGGCCTAGTTGAGGAACAGCAGGAGCTGGTG…	2	Brain
gene10081	ATGGCAGATACGAGCCAACAAGCATTAAGCGAACCACACACGAATGGGGTAGTTGACGGCTTAACGGAAGATGAAAAAAGCAAGATGAGGCCTGCCGATATCGATGCGGATATGAGAGAAATGGAGAGAAGAAAGAGAGTCGAGATGATGATGAATTCGCGAATCTTTCGGGAGGAGTTGGAACGCATAATCGAGACACAAATGAAGGACGGCGCTGGACCCTCTGGTCTTCTGCAACAGATCTCTGACATGATGGGTGCACAAGGAGCTCGATTTAACGGCAATGTGTTCAAAAATTCGAATTGTGTGTTGCCTATCAACGATATCCGCGGCGTGGAGAGCATGGGATATGCCAAGGGAGAGAAATTGTTGCGATGTAAACTGGCGGCGGTCTTCAGA…	2	Brain
gene10082	ATGCTTGCAGATTGCGAACTGTGCAGCAGTTACAGCAGCACGAGCAGCGAACGTACGCGAACGTACGGTGGCCGGCGGTTTTCCGAATGTCTTTACGATCGTCTTTATTTGGAGAACGTTAGAGTCACGACAACTGCTGAACGTATGAAACCTGTTCTAATTACACGTTCGGAAACGCTCACCAATGTTCAGTGTTCGCAGTCCAGCGCGATCACTGATCAGGCTTTCAAGTTGCGCTATGAGAAAAGACGAAAATTTTTCGAAAGTTTGGACTATCAGAAGACGTTGGCAAAGGAGACGACCGTGTCGTCGAGAGAAAAAATCGCGAATAATGATGACAATATACTTAAACAGAACTTCACGATAGAATCAGCTGAGAAGTCGCATCCTCAACTTTTA…	2	Brain
gene10085	ATGTATGCTATTGATGAAGATCAATACGATGATGAGGATGTGGAGGAAATCTCGTCAAAACTTTGGCAAGAAGCCTGTTGGATAGTGATTAACGCATACTTTGACGAGAAAGGTCTCGTACGGCAGCAGCTGGATAGCTTCGACGAGTTTATTGAGATGTCCGTTCAACGCATAGTGGAGGACTCGCCGCAAATTGATTTACAAGCAGAAGCGCAACACACTACAGGCGAGATAGAAAATCCTGTAAGACATTTATTGAAATTCGAGCAGATTTATCTATCTAAACCAACACACTGGGAGAAAGATGGTGCGCCATCTCCTATGATGCCTAACGAAGCTAGATTAAGAAACTTGACATATTCCGCCCCGCTATACGTAGATATTACTAAGACAATTGTG…	2	Brain
gene10086	ATGTCTACCGATATAGTGGCAATGTTAAAAGAGCCGAGAATGATAAAGATTTGTGCACCGATGGTTAGATACAGCAAGTTGCAATTCAGAACACTTGTAAGACGTTATGAATGCGATATATGTTTTACGCCTATGATCCTTGCGAATTCATTTGTGCAATCCTCGAAGGCAAGGAATAATGAATTCACTACACACATGGAGGACAAGCCGCTTGTTGTACAATTTGCAGCCAATACTGTTGATGACTTTGTCGGTGCTGCAGAGATGGTTGCGCCGTATTGCAACGGTGTCGATTTAAATTGTGGCTGTCCGCAACGTTGGGCTGTGAAAGAGGGATATGGTGCTGATTTGCTAAGAAAGCCTGAGCTTGTGAGCGATTTGATACATCAAATCAGAAAT…	1	Brain
gene10087	ATGAGTTACAATACACGTCTTACGGAGGAGTGCCCTTTAACAAAGGAGAAAAGTTACAGGTATAAACTATGCCACTGCTGTGGCAGTAGCCTGAGATTTATTATTGTTTGCTTTGTTGCATTGACTATTATCATTACTACTATGCTGGTGTTGCAAATTCTTTATACTGAAGATATACCGCAGAGTAAACTTCACGTTATTCATGGAGCAGTTGCCACAGATTACTCATATTGTTCTCAAATTGGTACCAAGATATTGAGAAGGTTAGGCAATGCAGTTGATGCTGCAGTTGCTGCGACTATCTGCATGACTGTAGTAGCGCCTCATAAAACTGGTCTCGGCGGAGGTGGTTACGTAATGGTGCATAGTTATAAGAATCGTACTCAACCAATTGTTATA…	1	Brain
gene10089	ATGTCGAACAGAAAGAACAAGTACAGGTTAGTGCAAAGGAGACCTCGGCAGGTTCTCTGCAAGGAGGAGAGGTACTGTCAGGAGAGGGACCGACCGGAGCAATCGGACGACCCGGACAAAGCAGAATCGTCGCAGGATGATGAATGCACGATCACGTTTCCCGTGGCCATGTGGGACTTGGAACAATGCAATCCCAAGAAATGCACGGGCAGGAAACTGATGAGACATGGCTTGATTAAGACACTGAAGTTGGGCGCTCGATTTCGTGGCATAGTACTCACTCCGGCTAGCGACAAGCGCGTAAATCCAATGGATCGTGAGATCGTACAGAGATACGGCTGTGCAGTTATTGATTGCAGTTGGGCGCGTGTAGACAACCTTCCCTACGATAGAATGAAG…	1	Brain
gene10090	ATGCCGTTCATATCCAAGGATTGGCGCAGCCCAGGCGAGGAATGGGTGAAGACGGTCGAGGGCTGGGAGAAGAAGAAGATCCTCGAGTGCGCCAACAGCAAGACCCTCTCGCTTCTCCTGCGTGGCGAGAAAGACGCCGGCGATAAGAAGGAGAAGGATAAGAAGAAAGAAAATGCCGTCCAGCCACATTGTCACATTACACTAAAATGCACACGCGAGATCGCCGGCTTCAATGGTCTGAGCGATGCACTGAAGAGGCTGGATTTCCTGTCTGCGGTGCACGATTGCCGCCGTTTTAACTACATCGTCCGTCTACTAGACCTATTGGTCAGTCATAGAATGGGCGGTCTCAGCGGTTGCGCTCAGAGGGTTCTCTTTAACATGCTCGAGGAAGTCGCT…	2	Brain
gene10094	ATGGCACGTACACGCAGTTCTCTCTTTACGATATTCTATCCTCACGCTGGTCTCAAAAAGAAGGATATGGATCCAGAGAATGTAGGCAAAGAAACTATCCTAAAAGTAACAGACTGGTTACGTGGAATTTGGGAAATGAGACGGCATGCTGGACCAGTTCAACAATGGATTGATTCGATACCATTGTCCATGAAATCAGATGTCGCCGTTGCGAGTGAGTGTCAGGAATGTATCCCGAATAAGACATTAACACCAACGGAGCCTAAGGACATCCCACTTTCTAAGGAGTCCAAGCTTCCAAGAATGACTGTATCAGCGCCTATTAATGTTCCTAATTCTCCAGCCATGAGTACACCAATACTCCCAAGCTCGCTTCCTCATCAAAGACTAGCTCGAGAT…	2	Brain
gene10099	ATGTCGTATTTAGATTCGGCAATGTCTCATCCATTTGAAATCATCGTAGGCACATACGAGCAATATCTGCTCGGCTACAAAGTGCACAATGTGGTAAATGAGTACAAAGTAGAGAAGAGTTTCGCCACACATAGTCATGTAGCAAGCATACGTAGTGTTGCAAGTAGTAAACATTACTTAGCTTCTGCCGGTGCTGACGATACAATATGTCTGTATGACATGCGTCATAGGATGGAGTCTGGCAGGTTGATGCATCATAATGACACTATCAATTGTGCAGAGTTTACTCCAGAAGCCTCACATCTGTTCACATGCAGTAAGGATGGGAGCATAGCAGTCATTCGTTGCGGTAACTGGCAAACAGAGAAATATTGGCCGCAAGCGCACAAAGGTTCAGCT…	1	Brain
gene101	ATGACGAGTAATGTGGCAACCATAAAACTCGAAGAAGGACAAGAGTCTGTTACGGAGATACAGACTTACTTGGAAACATTCAACAAGGAGATAGAGGGAGGACAGGGAGAACAGTTGCAACATGTGCAATTGCAACAAGTGGAAGGTTTATCTGGCGGAGAGGAAGGTGGAACATACTTCGTCGATCAGTCTGGTCAATATTATTATCAGGCGAACAGCGACGAGACACCTGTAATGACACAAGTGCAAATACAGGAAGTAGAGGAGTCCGATGTACAAAACGAAGGTGAAGTGACCCAAGACGAACAATATCACGAAATTGAAGAGCTCGAAAATGTTGAAGGAGATGAAGAAGGACAAGTATCCAGCGGCGAAAATAGTCAAGTTGTGATTAATTCC…	2	Brain
gene1010	ATGCGAAAGTCCGTGAACGTTGACGCACTTATACTATTGGGAATTCATTTATTTTGTTGGTCCTCGGACACGGTAGCGGCTGGTGGCGGAGCCCTCGACTCTACCCCGGCTTTCCAAACTAGTGCCTCGAGCACTCCGCACTCCAAGATAACAGCGTTCTCCGCTACCCTCACCAATGGATTGGCTCAAGCGGTGGCTCACGAATCTTCTACGGACACTTGTAATGACGACCTAGCTTGTATCACAATGGCTTCTCACGATCGACTAGGTTTAGAAGCCATAAAATCTCTCCACAGTCAGTTGGATGACGATGCCAATGGAAATGTAGATCTATCTGAATCGGATGATTTTTTAAGAGAAGAACTGCAATATGAGGCTGGTTATGAAAGGAGACAAAGG…	2	Brain
gene10108	ATGTTGACCGTGGCACGATCTTTTGTAGGTGGCAGGCCCGCCGAGTCTCACGTCATGCACCTTAAGAAGTACCGGAAGAGGATGGATACGCAGTACAACACGGATACCGGCAAGTTCCACTGCCCCATTTGCAACAACGGTTACGGCAGGCGCGACACCATGCTCTGTCACTACAGGTACGAGTGCGGCAAAGCGCCTAGGTACAAGTGCCCGTATTGCACCCTCTGCAGCAAGAAGACGTCGAACATTTACCAGCATGTAAGGTGTATGCATCCGAAGGAACAGGTGACCCTCGTGAAGCTCTATTGA	2	Brain
gene1011	ATGGCGGATGCTATATTTATCGCGCAGTTCGTGCTTCTGTTGACATTCAAATTATGTTCAGGCGAACGAGAGATTATTGCGTTACAAGACCAAGATGCTTCCTTCGGCAATGAGAAGTCGGAGTCATTCGAGCCATTAGGCCACAATTCTGGCAGCAGTGCGATTGACCAGAAACATGTTAAGTGCCATATGTGCGAGGATTCCGAATGTTCGTCACCAGATATTTGCGACGATGCAATCACTTGCTGGAAGTCCAGGGTGAGAGAAGCTGACGGTACGGAACATGTTAGCCGTGGCTGTTATAGATCGGAGGAACATAAGAAATTCATGTGTAATAAGGAAGAGAGCCAAAATGCAGATCGTACAGAAAGGCATATTAGAGGTTTACCAGGCGGCGTT…	2	Brain
gene10112	ATGATCTGCAAGTATCGACCGGGGGCGGCCGGCAAGCACAGTTCCAAGGCGTCGAGGACATCGAGAATACGTACGCGCAAGGTTAACGCCGACGAGAGGAAGCCATTCCAGTGCCAAAAGTGCGGGCGTGGCTTCACCCTGAAGAGGAACAAGGATCGCCACGTGAACTACGAGTGCGGACACGAGCCGAGATTTCAATGCCCCTACTGTGGACTGCGCAGCAAGCAAACCTCGCCGGTATATGCCCACATCAGGAAGAAGCATCCGGAAGAGGAGGTTTTTATCTTCGACATGAAGCTCTGA	2	Brain
gene10118	ATGTCTTTTTTTTTTTCTTTTGGCATGGCCCGCGCCGTTGTAAAGAACAGTAACTACCCCGTCTGCCCGTGTGAGGGGCATCGCGTGTCCACCTGCAAATCTCAATCGCTAATCGTGCCGTCGGCCCGTCTGTTTGCGCCTTTTCCAGGTTTCTTCGCCGGCCTCGGTTGGAACGGCGACGGCTCGCGGCGCGCCTCGAGGAGCGCCAGCATCGCAACCACGACGACGACGACGACGATGTCGTCCGCTGCGACGACGGCGACGACGGCAGCGGCGAACGACGTGCCGGCGCCGCTCGCGCCGCAACGTCGGCCACGGCTGCACTGTCCGTCGCGGCACGCCAGCCGCAACAACCATCAGCCGCATCTCAGCAGCGGCATCTCCGGCCTGACGCACGAC…	2	Brain
gene10120	ATGGATCCTGTCGATATCGATCGATTTTCGGACAGTGGAACGGATCAGCCACAGGAATACGACGCTCTGTGGATGCTGGAGAGGAAAGCGTGCAGCATCGGCCAGGAGAACCAAGAGTCCCTACCGTTCACGAGCAAGCCGTACCCCCCATCGAAGCTGCACGACTCCACGGGGTCCGGCTATCCTATCGCTCAGATCTACGGCGAGGATTCCTACGTACCGATCATGCAGGCCCAATACGTCTGCACCGATTGCGGCAAGAAGTACAAGTGGCAGGACAGCCTGAAGAGGCACCAGAGAGTGGACTGCGGCAACAAGGAGAAAAGGTTCTCCTGCCACATGTGCGACCGGAAGTTCAAGTACCGATACGAATTGCGGAACCATATCACCGCGTATCAT…	1	Brain
gene10125	ATGTCTTTGCGAATCTGCCTCATTGTAATATTTCACTTGCTTCTGGAACCACTCGTGCGGCGTGTATCTCGTATAAAGGGCAGCTTGTGTTGCATGAACGGGGTTGCGTTGATAGCCCGTTATCAGCTCTGCAAAAACGGAATAACGATTATTTATCTACTATATGTCTACACGTTATTCCTTGACGTACGTGCTGTGTATTTACTCGATCCAAGAAGAAGATATCCACAAAAACTAAGAGAGGTGTGGTGTACGGTTCAGTATCAGTTTAGTATAAGCTACTAA	3	Brain
gene1013	ATGGAAGAATCGACGGACAAACTTGTACAAAATGAGATCGACATATTGACATCCTCCAGTTCATTTAACGAATCACCAAGAAAATGCAATTTGTCTTTCTCGATTAATTTTGATTTCAATGTCGTTAACAGCGACAATTCTACTGACTCTGAGAATGCCGATTTGCAAATAGACATATCGGAAGTGGATAATTATGAACCCTCTATTAAACACAAGAGAGAAGCTGTCGAAGAAACATCGGTACTTAATGAGATGGAAGAAGAGATCGAAAGACAACTTGATGCCAAAGCTGCCAAAACTAATTTAACTGCCAGTAATGTTAAGAATATATTGAAACATGTGATTACTTACGAACACTTAATGGCAATGGTACAAAAGTGGCTTCAAGATACAGAGAAC…	1	Brain
gene10133	ATGACCCGAAATATGTTCATATACGTCTATCTCCTGCTTTGCACCGCAGTGTCAATGAGAAATGCAGAACAGATTGATCCAAGAAAAGTTTTTTTATCCTTTTACGATTGTAAAAGCGCCAATCCAGGTTACGTCGATTGCCTCATACAAGATGTCGACTGTATAGAGAATACATATAATCGATTAAAAACAAATAAAGATGACACTACTGTTTTTATTCATGGATTTCAAGGAAGTAAGCAGTCTCCGTCCTTGCAAAAACTCATAGAAGCGTATTGCTCGCGCGATACTTCTGTAATTGGGTTACTTGATTGGTCTGAAATTGCAACGGGTGATGTTTTAATCGCTGCCAATCGACTACCTGAGATCGCGAAAATAACCGCGTCTACTTATAATACG…	1	Brain
gene10134	ATGGCCGATCTCGAGAGGATCAGGCTGGTGGTGCTCGGCGGCGCCGGGGTCGGCAAGAGCGCCATTATACGCCGGCTGCTCGGCCAGGGTTTCAGCGAACGGTATCGGCCCACCGTCGAGGACCTGTACTCGCGGGAGTGCGTCCTCGGCACCCTGACGCTCAAGGTCGACCTCTTGGACACCGCGGGTGACCTGCAGTTCCCCGCGATGAGGAGGTTGAGTATAGCCACCGCCCACGCGTTTCTTCTCGTGTACGCGACGACGTCGTCACCGAGCTTCGAATGCGTGAAACGTTGCTTCGAGGAAGTGAGAGAACAACGACCGGACTTCCAGGAAGTACCGATAGTGGTCGCCGGGAACAAGCTCGACCTGGCACCAGCGCGAAGGGAAGTGCCTATC…	2	Brain
gene10137	ATGGCTGTCAACAGCAGAATATCTTTTGTACTGTCGTCGATACTTACTGTGCTCTTATTCTCCGGAATGCAAATGTACAAAGCTTGGCTCAGCTCGTCGCAGATGGGGACTGTATTGGGTGGATATGTCGGATCCTTGCTCTTCATATGCATATTGACTGCCGTAGGAAATTTGGAAACTACCATGTTCGGAAGATCATTTCAACAGAAGCTCTTTCCTGAAGTGGTCTTTTCTCTGATGTTAAGCCTGATCGCTTCTGCCCTGATTCATCGTGTAGCTACCACAACATGTTTCATATTTTCTATGATCGCTCTTTATTACGTAAATCGAATATCTCAAGAAACGTACAATGTACCTATACAAAACCCAACAGCGGTACAATCCAAGAAACGCAAGTGA	1	Brain
gene10138	ATGTACAAGCGCGTAGCGACTGGTGGCGTAACAATATTAACGAGAAATTTAGGATTTCTTAAGGATCATGCAACCAAAAGTGTGGGAAATAAGATGTTCGGTTCAGCAACTCAGAATTCTCGCTACAGACCATTGACTCCAATAAATACTGTCATAATGTTTGTTCCTCAACAGCAGGCATGGATTGTAGAAAGAATGGGCAGATTCCATAAAATCCTGGAACCCGGTTTAAACATTCTACTTCCTATTATCGATAGAGTTAAATACGTACAGATCCTAAAGGAATTAGCGATAGAGGTACCGCAACAAAGTGCAGTTACATCAGATAATGTGACTTTGAGTATCGATGCAGTATTGTATCTAAGAGTGACCGATCCTTACTTAGCATCCTACGGTGTG…	1	Brain
gene10140	ATGGAAGAAAAGCGTGATATGCAGCAGGTCATGGGCATCACAGGATTTGGCAAGAAAGCCAAGTCATTCGATGTGCAAGAGATGCTGGAGAATATTCGTAAAACTATTAGCATCAACAAAGCAGCCGCGCGCGAGAAAGAAAAGCCATCCGATGAAAGTGCAGCGGTTCCTACGAAAGATGACAGCGAGGAAAGCGATGATGATGATGATTTTATCGGCCCGCCGATTCCGTCCTCGTTGTCTGCCGATTCGGACACGAAGAAAGGCTCGGACACAAAGAGGAAGAACGAGAAGAGCGATGAGGACGACGACGACGACGAGGACAAGGATTTATCCGACAGCGAAGAAACAAACGACCCTCAGGAGAAGATCCCTTGCGGCTACGAGGTGACAATGACC…	1	Brain
gene10143	ATGGCCGATCCACGCGGCTTCAAGCCAATAAACCAGTTGTGGCAGAGCGCGACAGTGTCGACGGATCAGGATTCGGAGTGCCTCTACGAGGAGATCCCGGGCCTCTCGGGGTCCCAGGATACGGAACCGACTGGTACCGCCGTTGGGGGTGCGCAGGGGGTGGAGGAGGAAGAGGAGGAGGAGGAGGAGGAAGAGGAGGAAGGGAACGCCGTTGGCAGGGCCGGCAGGCACGACTTTGCGGCTCAGGTTGGAGGTAGCGAGCGGTGGGGTCTGGGACAGGTCAGGGAGGAGATCGTCGTCGTTGCCAGCGGCGGTACCGTACGCAGGCCCACCGCCGTCGGCAGGAGCCGAACAGCGAACGGCGCGAGATCGCGCGGCGTGTCGGCCGAACGGCCATCG…	2	Brain
gene10144	ATGGCGAAGCCCGAGCAAATTTTAATTATCGAGCCGCAGGGCGAGCTGCGATTCAGGGGTCCTTTCACAGGAGCTCCCGTCACGTCTTATATAAAATTAATTAATCCATCGAATCACAAAGTGTATTTTAAGATAAAGACAACTGCCCCAAAGAGATACTGTGTACGTCCAAATTCTGGAGCCCTCAAGCCAAAGGATATCACTGAAATAGCAGTATGCTTACAACCGTACGATTTTGATCCGGCAGAGAAAAATAAACACAAATTCATGGTGCAAACTGTAATAGCACCAGATGATGATGACGATGAATATCCAATCGATGTGTGGAAGGACATAAATCCAGATCAGTTAATGGACTCGAAACTCAAGTGCGTCTTTGAAAATCCCGTGACTAATACC…	2	Brain
gene10145	ATGATATCCAATAGGAGAATTAGTACTTTAAGAACCGTGATTAATGATATATTTATCTCCAGTGGTCGAGTCCTTTCATTGGATCTCGGTGTCATACGTCACGGCAAAGGACCTGATGTATATTTTCCACTAGCCATTTACGATCTAACTGTCGTTTTCTGGAAACGCGCCCGTCGCGATGTTGACAACCGGCTCGTAAAGCTGGGCTATAACGGCGTGCCCTTTGCAACTTTGCAATTTGGAGACTGCAGCATCGCAGAGAAACAAATTATGGAAGATTATAAGGAGGAGATGGAAAATTGGAAGGAAGTGGAAAGTTGGAATGAGGGGGAGAATTGGAATATTTCCGATGCGAATGTCTTCGGAGGCGCATCGTTCCCGTATCGACCACCCTCCACT…	1	Brain
gene10147	ATGAGCGCGAACCAGGCACCAGTGAAATTGAGAAATGGAGTGGCGAAGCAGGTGACGTCTGGAGATACCGTTGTTATCCGCGGGCAGCCTATGGGAGGTCCTCCACCGGAGATAACGGTTACGCTATGTAACATTACTGCCCCAAAATTGGAACGGTGGAAAGGAAACGATAGTATGGATGAAACCAAAGATGAGGCGTATGCTTGGGAAGCAAGGGAATTCTTACGCAGGAAACTCATCGGTCAGGATGTTACCTTCGCTATTGAAAAGTCAGTTAACACAGCCAGGACGTATGGAACTGTCTGGTTAGGGAAAGATAGGAATGGTGAGAATGTGATCGAGACTTTGGTGTCTGAAGGCCTGGTCACTGTCAAAAAAGACAATCGCAATCCTACGGCA…	2	Brain
gene10148	ATGCCGGAGGACGTTGCCATGGCCGCCGAGTCCGGCGAGGTGGAGACCTTCGCCTTCCAGGCCGAGATCGCCCAGTTGATGAGCCTGATCATCAACACCTTCTACTCGAACAAGGAGATATTCATCCGAGAACTGATCTCCAATTCATCCGATGCATTGGACAAAATTCGTTACGAATCTCTCACGGAGCCATCCAAGCTCGATACGTGCAAGGAATTATTTATCAAGATCGTCCCAAACAAGAATGACCGAACTCTGACAATTCTTGATTCTGGCATCGGCATGACTAAAGCCGATCTCGTAAATAATCTGGGTACTATCGCCAAGTCTGGTACCAAGGCGTTTATGGAGGCTCTACAGGCAGGCGCTGATATTTCCATGATTGGACAGTTTGGGGTT…	2	Brain
gene10149	ATGGATCCCGAATTTCTCGCCAGGCTGATCCCTCAGAACAAGGAACACGTGCGACCCGCCTGCAAAAAGTGCGGTTACGCCGGACACTTAACCTATCAGTGCCGCAATTTCATCAAGATCGATCCCAACAAGGAGATCGTGCTGGACGTCAGCAGCACGAGCTCCGACAGCGACGAGAACTACGTGACGCCGTTGACGGAGTTGCGCGAGCGCGAATTGAGGAGGAAGCAGAAGGAGGCCAAGAAGAAGCGTAAGGAGAAGAAGAGGGAAGCCAGGAGGAAACGTAAGAAACGCGAGAGCTCGAGCGACGACAGCGAGTCCGAGACGCCGGAGAGCGAGGAAGAGGTGAGAAAGAGGCACAGGAGCCGCAGGAAGAGGAAGAGGAGCTCCAAGCACAAG…	1	Brain
gene10151	ATGGTCGCGGACGATGGCGCCTGCGTGAACAATAGCGACCGCCTTCTTCATTATCATCATCACCATCAGCATCATCGTCCCGAGCTGCAGCAGCAGCAGCAGCAGCAACAGCAACAGCATCATCATCCATCGGAACCGCCGGAACTGGACGATCTCCTGCGCTTCCGCGGTTCCGCCACCACCACCGGACAGGAGATGGTGGCGCAGGAAATGGCGCAGGGCTACACGCAGCTGCTTCACGCCGGCCAGGAAACGCAGGACTTCATGTCACTGGACGGGCCGCAGCCGCGCGTTCACCAGGAGCACGAGGAACGCGTACACGACACCTACGCGCAGATCGCCTTGTCCGCCTCTCAGCTCTATCAGCATCATCAGCCGCAGCAACACGGCGATCAGCAG…	1	Brain
gene10152	ATGGAACCTAAAAGTATTCAAGAAGTACCGTGGACACTTCTGGAACTCACCGAACTGTTAGAGGAAGAAAATTCCTGCGTACATTATGAGAGAACTAGGAAGCATCTCGCGTTGCATCCGTTCTATTTATCTAACCTTCAAACAGCTGTGAATGAGATACTGGGCACTATGATGAACAATTATGATATTCAGTTAAAAGGGTTCATGATTGCTTTTAAAAACCTTAAGATATTGACCAATCTTGGTGAAATTTTCTGCGATGCTTCATTCATCCATATTGACGTCGAAGCTGATTTTTATTTATTTCGTCCAGAAGTTGGGTGTTCTTTAAAAGGCGTAGTGAGTAAGAAAGGCTTGGATCACATTGTGGTGCTTATACATAAAACATTTACTGTATCC…	1	Brain
gene10157	ATGTCTACGCCGCATTCCTTCATGTACGATGAAAGAGATGAAACTGCTAAACAGTTAACTTTCGATTCACGACTGGATACTACCGGCAACACGGAATGGTGGAAAAATTTAGAACCTTCTGACAGCGAACACAATGTATCAACCAATTCCAAGAGAAATCATAGCGCAGTTATAGCCAAAGCATATATTTTGGAAACGTCAACATCTGAGTCAGAAAAGGAAGTCAGTATAAGAAAGAAGAAAGTTCCATTGAGAGCAGCAAGTAGAAAAAGCGGAAGTAATGCTTTTATAAATGCTTTAAGCGATACTAAACCAGTTAGTCCATCAAGAACATTAGCAAAGAAACAGGAAAAAGATTCAATCTTGCGTACTAATGCTTCAAGTAGACAAACCTCACGA…	4	Brain
gene10158	ATGCAAGTGTACGAGGACGATGTGTGGCTGGTTTCACATCCTCGAACTGGTAGTCACTGGGTACAGGAGATGGCATGGTGCATTGGAAATGATTTTGATTACGAAAAGGCATGCATTCATTTCGAAGTGCGAAATCCATTGCTCGAAGGTTCGATTCTCTTTATCACTGGAGATGGAGATTACGTAGATTGGTTCACGAAGTTGGGCGACTCCTTCGAAAATGTGGTGAAAATGCCAAGACCGCGATATATCAAATCTCACTTACCGTGGCCTTTATTGCCGAAAGAGCTTGGCGAAAAAAAACCAAAGATAATCTACGTAACGAGAAATCCAAAGGACACGTGTGTTAGTGTCTATCACTATGGCAGAGCACTTCACAATATGAAGGGAAGCTTCGAC…	1	Brain
gene10159	ATGCTGAAGAAATTGCTCGGCAAGTCTGGCCGCAGGATCTTGCGGGCGATCAAGAAGCTGTCCACCAGGAGTCGCAAGGCCAAGAAGTCGCGCAACCTCACCTCCTGGCACACCGCTATCCCGGACCTCGAGACCACCTCGCTCTCGTGGTCTCTGCCGTCGCTGGACGCCAAGAGCATCGACACGTACATGACGTACGTGGCCGAGAACTCGGAAGAGTGCACGTCGGGTTGTTGCTGCTGCGACGAGTACGAGGAGAACCAGAGGAACGAGAACAGAGAGAACGAGATGATAATCTAA	2	Brain
gene10161	ATGGACAAAAGAACCACACTCATGAATATCGAACCTGGAGATGAGATTGTTATTTCTGGTATTGCTGGTAGATTTCCGGAATCTGACAACATGAAACAGCTTCAAGAAAATCTATTTAATAAAGTAGATCTCGGTTCGAACGATGAGCGGCGATGTTCTCACTTTAATCCGGATATCCCCAAACGCACAGGAAAAGTTAATAATATTGAGAAATTCGATGCAGAATATTTCGATATTTCTTTCAAAGATGCCAATCTGATGGATCCTATGTGTAGAATGCTCTTAGAACATACCTATGAAGCTATCGTCGATGCGGGAATAAATCCGAAAGAGTTACGTGGAACAAGAACTGGAGTTTTTATTGCAACATGTTGTTCCGAGACTCAGATGGTTTTGTTA…	1	Brain
gene10162	ATGAACGCAACGGGTAAAAGAACCATACTCATGGATATCGAACCTGGAGATGAAATTGTTATTTCTGGTATTGCCGGTAGATTTCCGAAATCTGACAACATGAAACACCTTCAAGAGAATCTATTTAATAAAGTAGATCTCGGTTCGGACGATGAGCGGCGATGGCCTCACCATAATCCGGATATTCCCAAACGCATGGGAAAAGTTAATAACATTGAAAAATTCGATGCAGAATATTTCGATATTTCTTTCAAAGATGCCAATCTGATGGATCCTATGAGTAGAATGCTCTTAGAACATACCTATGAAGCTATTGTTGATGCGGGAATTAATCCGAAGGATTTACGTGGAACAAGAAATGGAGTTTTTATCGCAATGTGTTATTCCGAGATAGAGAAG…	1	Brain
gene10164	ATGTGCCGGCAGCGGATCGGGCGACGGCGGCGCGGTCCAACTGGCGTTGACTTTGATGAACGGCACTCTCGACACCGCGCGCTTTTCGCTTTTTCCGGCAGGAACGCGAGAATGCAGTCGACCGAACAGCTGCGACCGGAGCAGCTGGTGGGCCTGGTGGCCCGCTCCGCCGAGGGCACGGCCGCCAAGGGGATGCCGATCAAGGGCCACGAGGATCTCTGGGTGGAGATCCAGGCCAACACCTTCCGTAACTGGGTGAACGAGCACCTGAAGCACGCCGGCGACGCGGCCGGCGGCGGCCCCGTGCTGGACCTCGCCGAGGACTTTAGGGACGGCACGCGTCTCTGCGCCCTGGTGGAGGTGCTGACGCAGCGCCGTCTACCGCGATGGAATCCGCGG…	1	Brain
gene10168	ATGGACTCCGATTCCGAGAGCCAGGACAGCGATGACGGACGGCGATTTCGTTTCGAAGCTACGCGCAAGGATCCAGTCGCACCATTAGGCACTACGAGTAGGGCGAAATCGCCGAAGAAGAAATCCAAGGGCAAATCCTATTGCGAAAGTGATAGGCATTATCGGGATAGAAAGGAACATAGATCAAAACACGAGAGCGATAGAAAGGCGGATGAGAAGAATCTCAGACACCATATCAGGCATTCGAAACACGAATCGTGGAGTACGCGGCAAGAGGACGGAAGTAGGAACTCCCACAAGGACCAGAGAGACAGCAGAGAGATATCGGTGGGCTCTGCTGTGAACGATAGAAATTCTAGGAACTCGCGAGAGAGATCGCGGGATGTAAAACGACAACCG…	1	Brain
gene10170	ATGCGACAGTGCTGCCTAAATCATCAAGTCCTATTATGGCTTATTTTTTTGATTATGTGCGCTGTATACAGCGATGCAGATATTTTGGTATTCTCCGCAATGGCAAGACATCAAATTGAGGAAGAATTCCGAGATATGCCTGCTAAATTCGGCGGCATAATACCAGCTGAAGGAATTAAGGGTATGGTAGTCTATTCCGATCCTCCCACTGCGTGTCAGGAGATACAAGGTCCGCCAAACGATACCAATTATAATGGCAATTGGATAGTTTTAATACGACGTTACAACTGTAGCTTTGAGATAAAAGTGCGAATGGCGCAGAAGGCTGGATATGATGCCGCTATTATACATAATGTAAACAGCAATGAATTAGAACCGATGTCAGCGAAGGATACTATA…	2	Brain
gene10175	ATGACGGGCAGCAGTAACGACGAAGTGGGCCAGGAGCTGACATCGGTCCAGGGTGATGGCAGGAAACACACGGTTCATTGGTTCCGCAAGGGACTCCGGCTGCACGACAATCCCTCGTTGAGGGACGGCCTGGCGGGGGCGTCCACTTTCCGGTGCGTCTTCGTGCTGGACCCCTGGTTCGCCGGAAGCACCAACGTCGGCATCAATAAGTGGAGATTTCTGCTGCAGTGCCTGGAAGATCTAGATTGCTCCCTGAGGAAGCTGAATTCCCGGCTATTTGTGATCCGCGGCCAGCCGACCGACGCGCTGCCGAAACTTTTCAAGGAATGGGGCACGACAGATCTGACTTTCGAGGAGGACCCAGAGCCATTCGGCCGCGTGCGAGATCGCAACATCTCG…	1	Brain
gene10176	ATGGCGACGTACTTGAAACGTACGTCAAAGCTGTTCGATTTGTCGTTATCGGGGCTCAGCGCGGAGGTGCATCTACGCGATCTTATATGCCCGGTATGCCGCGGCATCCTGATCGAGCCAGTGACGCTGCCGTGCACACATAACCTCTGTCTACGCTGTCTGAAGGGTACGTTCGAGCACAACAGTCTGAGCTGTCCCCTCTGTAGACTCAGGGTCGGCTCGTGGCTGCGTACCGCCACGAAATCGGAGACCCTGGTGAATCATGGGCTTTGGGAGCTCATTAGGACCAAGTTTCCGAAGGAGGTCGAGGACAAGCACAACGGCGAGGAACGGGATCTCGGTTTGGCGGACGCTGATTTCGCAACGAACAGAATACTTAGCGCAGCTGGGGAGATCCAT…	2	Brain
gene10178	ATGTCATCGTCGTGCACCGTGCGATCCTTCGATCTTGAGGAGCAAACCTCCGAATGGAGTTACAAGAAGTACTGCGAAACAAGGATGGCTGAGGAACCAGTTCAGAGATTTATAAAGCCTGGGAGCCATAAGGGCAAGGGTCTCGCTGTGTTCACCAGCGGTGGTGATTCTCAAGGGATGAATGCTGCTGTACGAGCTGTTGTAAGGATGGGTATTTATCTTGGATGCAAGGTGTTCTTTATTAAGGAAGGTTATCAAGGTATGGTGGATGGCGGGGAAAACATCGTAGAAGCTACCTGGTCGTCCGTGTCTTGCATCATTCACAGAGGTGGCACAGTGATCGGTTCCGCACGATGCATGGAATTCAAAGAGCGTGCCGGCCGTCGAAAGGCTGCTAAG…	2	Brain
gene10179	ATGTCCGTGGATAAGGAGGAATTGGTGCAGCGTGCGAAGCTTGCCGAGCAGGCGGAGAGGTATGACGACATGGCATCCGCGATGAAAGCGGTCACTGAAACGGGAGTCGAGCTGTCGAACGAGGAGAGGAACTTGCTCTCGGTCGCGTACAAGAACGTCGTAGGAGCGAGACGTAGCTCGTGGCGGGTAATCTCCTCTATCGAGCAGAAGACCGAGGGCTCCGAGCGCAAACAGCAGATGGCCAAGGAATACCGGGAAAAGGTCGAGAAGGAATTACGCGAGATCTGCTATGACGTATTGGGACTCCTGGATAAGTACCTGATTCCCAAGGCTAGCAATGCCGAGAGCAAAGTATTCTACCTCAAGATGAAGGGTGATTACTACAGGTATCTCGCAGAA…	2	Brain
gene10180	ATGCCAAAATTGAAGTGGCACAAGAAAATACCTTTTACCAGCGCCAGTAAGACAGGTCTATTCTTCAAGAAACGCATCGTAGAAGATGTTATGAAATGCCGGGAAGAGTACAATAACATGTTTCTAATCTCTATTCAAAATACAGGCAACACTAAATTACTTGATCTACGAGCCGAGTGGAAAGACAGCAGGTTCTTTTTTGGAAAAATTCGTATAATCCCATTAGGTTTGGGAAAGTCATCGGAGACTGAGGTTCCAGATGGCATACATAAATTAGCCTATGCAATAAAAAATTGTACATCGGTAGGTCAAGGCAGTCTATTATTTACTAACAGGACAAGGAAGCAGGTGATAAAATGGGCAGAAAACTATGAAGAAATGGGATATGCGCGTTCTGGA…	1	Brain
gene10181	ATGTACAGCATGAACTACATCGGCAAATTTATCAGCAACTTTCGTGATTTCTACAACGAGATCAATGCCGCTACCCTCACCGGCGCTATCGACGTCGTCGTCGTCGAACAGCCGAATGGCTCCTTCACGTGCTCGCCCTTCCATGTCCGCTTCGGCAAGCTCGGAGTTCTCCGCTCCAGGGAGAAGGTGGTGGATATTGAGATAAATGGAGAAGCCAGGCAGATTCATATGAAACTTGGGGATTCAGGCGAAGCCTTCTTTGTTGAAGAAGTTGTCTCAGATGGGTCTCCAACAGACAGAGAAATTCCACCACATCTGGCCTGTTCACCTATACCGGATGACAATTGCTTTCCGAATGCGAGATTCAACGTTTTATCGGACCTACCTCCGGAGCAGAGA…	2	Brain
gene10186	ATGTTCGGGACGAAATTGCGCACGTGGATGGAGGCACACATCGTGCGATCGAAAAAGAAGAAGGATCGGAAGAAGGGCGACAAGGGATTTGACTCGAACTGCAACTCTCCCAGGAGCCACAGCGCCAACAGATCGCCCGCTTTGCACCAAGTACACCCAGTGGACTCGCCGACGAAGAACGTGGACAGCATTCGGTTGCACGGCGGGGGCGGCTACGGTGCGACCGTGACCACCTCGTCGGGCACTTCCGGCGGTACTGGAAGCGTCAGCCTCTCATCCCCAGAAAGCGCGTACTCGACCGGTTACTCGACCGACGGCACCTCGCCTGGCACCAGCTTTCCACCGGAATATTACATCAACATCAGGACCGGCACCCACTACTTCCAGAACGGTAGTGGC…	2	Brain
gene10187	ATGGTAAAAATAGCACTGCAGATTACATGTAGACTTGATAACATCGAGGAGCTAAAGCCAGGAGGATCAGGATTTAGATGGTACCTGAAATTCACTTGCTCCAATTGCGGTGAATCATCAGAAAAGTGGAATTATGTTTCCCTGGATGAGTCTACTCCGGTGGTACGGGGCAATGGTGTTAATCACTTTGTGAGCAAATGCAAGCTTTGCTCTCGAGAGAACTCTATGGCAATAATAGAGGATACCATTAAATCATTCACTGCAAATGATCAGGGACGATTCAAAACGATTGTGACGTTTGATTGTCGTGGAATAGAACCATCTGACTTCTCTGCAAGAGAGAGTTGGGTGGCCAAAGCTACTGAGGAAGGAAAACAGTTCACTGAAGTAGATTTGAGC…	1	Brain
gene1019	ATGGATATCAACGAACGATCGCCACTCGTGGAGGGAAGAATAGCGATGTCCACGAAACTCGCTTACGCTCTCGGACATATCTTCAACGACCTGGCGGCTGCGATGTGGTTCTCCTACACCTTGATCTATCTTCAACGAGTGGCATTGTTAAAGCCTATCGTCGCCGGTGCACTTTTGCTTTTAGGACAAGTGGTCGACGCGATTATGACACCTGTTTTCGGTTTTCTCGTCGATCGCTATTGCAAGAAGAAAATTTGGCACGTCGTCGGTTCCGTCATGGTCACTCTAACATTTCCCATAATATTCGGTGGTTTCGCCCGTCCGTCCAGTTCGCTCGCTATGTTCTCATACGTAACGAGTATCACAATATTTCAAATGGGTTGGGCAGCCGTACAAATC…	1	Brain
gene10190	ATGGTTTGGATTCATGGTGGAGACTTTTCCAGTGGGTCTGGCAATTTGTATGATGTGCGACCTGACTATCTCTTGGAAAAAGGTGTAATAGTAATAACAGTCAATTACAGACTCGGCGTTTTTGGTTTCTTGAATCTTGATCACGTTGCAGCAACTGGAAATCAAGGTTTGAAGGATCAGGTTGCCGCGTTGCAGTGGATAAAAGAAAATATCGCCGTTTTTGGAGGAGATCCGGACAATGTCACCGTCTTTGGCTCCAATGTGGGTGCGGTGTGCGTGCATTTACTAATGTTATCGCCATTATCTACAAATCTATTTCATAAGGCTATCCTTCAGGGCGGCGTAGCCACGATGAATTGGGCGATAGAACATAATCCTACACTAACACATTCTTATATA…	1	Brain
gene102	ATGGCCTACGTACTCTGGCGAGTGTTCATGAAGAAGTACTCCAAGGTGCGGCTGGGCATCAAGAACCTGCCGGTGATACCGGCGGATCGCCGGCCGCCGGAGAAGGAGGAGACATGGACGCTGGCTACCACCGACCAGCAGGATCCGTGCGCCTTCCCCGACGAGATCGTCGAGTCCAAGACGAAGGGGGCGCAGGATCCCGAGAGAGCGCAATCGAAGCCAACCGCGGACGTGATCCCCGCGGAGACGGCCGACAATAATGCCGACGTCGCGCTGCCGCGTAACCAGGAAACCAGGAAGAGCAAGACCAAGAAGGTGAAGAATTACCTGAGAAAGTGCAAGGGCGCGCTGTCGAAGACCGACGACAGCGTGTCGGAGAAGAGGCGCCAGGAGAACTGC…	2	Brain
gene1022	ATGGCGAACCCACGGAAATTCAGTGAAAAGATCGCGCTGCTGAACCAGAAGCAGGCGCAGGAGACCGCGGCTTTCGAGGCGATTATGCGGGAGGTCTCGGACGTCACGAGCAGGGTGGCCTCGGCGAGCAGCTCGGTGGGTGCTAGTCCCACGGGATCCGGCGTGCCGGAGACCCCGCTGTCCGTCAAGAGTGCCGGCGCCAGTCCACCGCAGTCCAGCGGCAAACATCTGCACATTAACCTGGGGAATCAATTCAGGGCGGGCGGCTCGCTGCCGAACGTTAACAACAATGCCAATTGCGGCGGCGACGCGAAAGAGCACTCCTCGCCGCACACCGGCGCGATCCACTCGATCGATCTTAAGACGGCGCTCAGCAATTTGGAGGAGATGCAACATAAT…	2	Brain
gene10224	ATGTTGCTGTCCACAACGTACAATTTGAATTCATCCTATTCAAAGAAAATTCATGTGGGACTGATGGCTGTGACTGTCGACGAGTTGGATTTTCAGCCGTTCGTTAAATTATCGGCGCAAAGTGGGTTTGGAATTTGCTTCGACATGGGATCGTGGCAGAAATTTCAAGAGAACATGGAGCTGATGTCCAACTACTTAAACGGAGGCAAAATTAATCGTGGTTCGATCGCTATCGATAATGTAATTGTAAATTTCACCACGTCCTATGGCTCGAGAGCAGTATTAATAACGTACCGAGAAAAGAAACAGGAGGAAGAAGAAGAAGAGCTTACTACGGAAAACGACGTGGATAACTGCGAAAACGGACCAGTGCCGAAGAAACGGAAAGCCTACGCAATT…	1	Brain
gene10267	ATGACGACGATTGATCCTTGCAAACAATTTGCGTGTAAACTGCAAAAGTGTTTAAATGACAATATCTATCAACCTTCTCGTTGTCAAGGAGTAATTGAAGAGATAAGACAGTGTTGTATAAAGCATTCGGACCATTCTACAGTTTGCGATGGCATAAATACGTCCAAACAATACGAGCATAATACTGTTGACTATCGGAAAGCCATGAAATAA	2	Brain
gene10270	ATGGCCGGATACTCCAGTGCGCTCAATACGGATTTTGCTCCGGGATCAGCGCCGAGGATGCGGCGATCTGCGATCGATGCTGTCAGGGCTGCCGGGCAATCCTGCGGATGCGCGGTGACGAGAGACGCGAGCGGGAGAGCCGGGCGAAGAAGAGCGCCGTTCGTAATCTTCCTCTCGCTGCTGATGACGATGAGGACAGCGGCTGCTACGAACGTGACAAACGCATCGTCCGTGGCGTCGACGGCGAAACCATTTACAACGACGGAAGTGGTTTATCAGCGATTCGCCATCGAGCCGATGGACCAAACCGCGGTGATTGGCAGCCGGGTGACGCTTCCATGCCGGGTTCTCGATCAGAAGGGGCCCATACAGTGGACCAAGGACGACTTTGGTTTGGGA…	2	Brain
gene10271	ATGTTGATTTCGAGATTGTCGCGTGGGATGGTTAAAAAGTGGCTCGATTTACGAAGGACGACCACACGGAACGTCCAATCGGCCAGAGATGCAATCGTCCGCGGCGCTATCATAGTCATCAGCGCCATCCTTGTAATTTGGTTATCCATATTTCTTTATACGGCTTTTTACTATACGTATATGCCCAGTATGTCGTATGTGCGGCCTGTACATTTGCAATTTAAATCATGCGACGAACAGAAAGGTATCTGCAGTTTTCCATCCGCTCATGTACAGTTGACGAATAAGCAGCAGCTTTTGATGATAGGCCAACCGTATAAAGTGAACTTACATCTAGAAATGCCGGAATCGCCAGCCAACAGGGAGCTTGGTATGTTCATGGTTTGCGCCCAACTACGC…	1	Brain
gene10294	ATGAAGTACAAAAAGGTTCCGGAGCTTCCATGGGCTGAAGTGGGCTGTGATATATTTGAGTTGAATCAAAGATACTATATAGTGGTAGTAGATTCTTTATCAAATTTCATCGAAGTTGCATCTTTGAGTGATTTAAGAAGCTCCACAGTCATTGAAAAAATCAAGTCAATTTTTGCTAGACATGGAATACCGTTGATATTATATACAGATGGAGCACTATGTTTTGATTCTGAACTTTTTAGACAGTTCACCAAAGGTTGGGATTTTGTCCATATTATGTCCAGCCCTCATTACCCACAATCCAATGGGTTAGCAGAAAGCGCGGTTAAGTCAATGAAAAAACTTTTTAAGAAAGCATTCGATGCTGGAGAGGATCCATATTTGGCTCTTTTAAACTTT…	1	Brain
gene10296	ATGTTACGCCATCAACATCACGCGATGCAGAATCAACTTCGAGATCATAACAGAATGGCAGGTCCGATGCGGCCTATGCAGCAGGCTAACCTGCCCCCAATGCACCAGCCACAGCATCTGTTGCCGCATCGGAATCCGCATCAACCAATACTATCCATGCCCCCCCATCAACAGCATATGCATCACATGCAGCACCCTGGCCCGCCGCATGGAAATCCCAGACAGCCAATGTTGATGGGCATGAACGCACACAATGCAAACAATACCATGGTTAGCGTTAGCATGAAAGATCAGGTAAACACAGTTTCTGTGACTCTCCAGAACTCGAACATACAACCACCTCAATACCACCAACAGCAGCAACAAAGTAATCAGAATCAGCCTCCTCAGCAGCAGCCA…	2	Brain
gene10297	ATGTCGACCATTATGTCGTGCAAACAAAAAAGTGTTAGTAAACATTATACTACGTTAGAAAGAAAAATTGTAGTCGAAATATTAAAGAAATACAATGGGGCTATAGAAAATAAAAAAAGTGATCAAGCAACTTTGAAGAATAAAGGTGCTGCTTGGACTAAAGTTACCGAGGAATACAATGCTTGTAGCAGTATTAGCCAACAGAGATCGGTACAACAACTTAAGAAACTATGGGCTAATATGAAGGCGATACAACGAAATGCTTTGACAAGAGAGCGTCAAGCAAGATTGGCTACAGGAGGTGGTCCAGAGGTAAATACTCCTGAAATAGATCCTGATGTCTCACTCGTTGCACCACATTTGTTAGAGATGGCACCAGTATTATTTTCATCGGATTTA…	1	Brain
gene10298	ATGAATGCAATAAAAACATATATATTATCGTATATACAGTTTACAAGTAGTATCGACGAAAGTCGGTGGAATCCCGGAAGTTTTACCGCCGGATCTAATTTCGTGGAACCCACTCTACCTGCTCTGATCGAAGGATTGGAAACGGCTATAGCAGATTGCAAGAAAGGTAATGCCAGATGCCCCTATGAGATGCACAAGAGAATAGGCTTATTCTACAATTGGTTCAACATCACCAAACGTACCGAAATAGTATATAATCTAGTGAAACGCGAAGCTAAGAAGAATCTGGGACAGCAACTGGCGAGTCAGATACGTAGTGGTGTACTGGCCTACTTGCTCGTTGTGTCATTGTGCTATATAATATTACAAATCTTAGAATTCTTCGTTCCTAGAAAGTAC…	1	Brain
gene10309	ATGAATACGGCGGCACGCGATCGGCGGGCGAATCGGCCTATTGTGCCACAGTGCCGGATTTGTGCGGCCGATATCGCCACCGACGACGACGGGATGCACATTTTCGCCGAGGACGGCCGGCGGCACTATCTGCAGACCAAGATACGGAAGTATCTGTACATCCTGATATCGTCAGAAGACAAATTCTCAAAGATGGTCTGTTTGGTCTGCGTTAAGAGATTGGAAGGTGTCCATCGTTTCGCGACGATGGCGTATCGTACCCAAGAGAAATTGAAGTCGCAGCTCTATGGTAACAATGACAATACAAATGCAGTGCAGAGCGAACAAGCACAGTGTATTAAAGATATGCGAGATACCACAAGGAAGGTAGAAGATCGAGGACTTTTACATTCCATATTG…	2	Brain
gene1031	ATGGTCGCGATGGATCAGGAGGTCCTTAATGTGTTTGGCTTTTGGGGCAGTATACTCGTCCTAAAAATACTGGCGATGGTGCCGTTAACCGCGCGACAGCGATTGCGCAAGAAGGTTTTCGCTAATCATGAAGACACCTCATTTTTAGACAAGAAAGCCAAGGTGATATACGACGATCCGGATGTGGAGCGTGTACGAAGAGCGCATTTGAATGATCTGGAGAACATTGTGCCATGGTTCATAATAACATACCTCTGGTTAGGCACTGGACCATCGGCATGGTGCGCTAATATGTTAATACGAACCTTCGTATTATCGAGAATATTCCATACCGTGTCGTACGCAGTTATCCCACAACAGCCCACAAGAGCTTTAACTTTCTTTGTGGCGTATGGGATT…	1	Brain
gene1032	ATGGCGCAGCCGACGAGCAGCGCGCTACGGGCGCTCGCCCTCGAGTACAAGAGCCTGCAGGAGGAGCCCGTCGAGGGGTTCCGCGTCAAGCTCGTCAACGAGGACAACATGTTCGAGTGGGAAGTCGCGATTTTCGGCCCGCCCGACACCCTCTACCAGGGCGGATATTTCAAGGCACACATGAAGTTCCCGTCGGATTACCCGTACAGTCCACCAAGCATTCGTTTCATGACGAAAGTTTGGCATCCGAATGTATATGAGAATGGTGACCTGTGCATATCAATCCTACATCCACCTGTAGACGACCCACAGAGCGGTGAGCTGCCTTGCGAGAGGTGGAATCCAACACAGAACGTCAGGACCATCCTTTTATCGGTGATTTCGTTGCTGAACGAGCCC…	2	Brain
gene10324	ATGGCGACGAAGGAGGAGAAGACCGACGGGCGGTGTGCACCGCCCTTTAGGATCGAGGAGAACGTATTGATTGGCGCGGAGGAAGTTCATCCGGTATGCGCGAACGTCGGAGAATTGGTTCTCGATAGATTGAGCAATAAGCCGGATTTCGTCGGACAGGTGGACGGTTTCTCGGGGAAGGAGAACACCTACGCGAGAATGAGAGAGCGGAGCATCAAGTGCGCTTTGTGGTTAAGGAAGCACGGCATCCAGAAGGGGGACAAGATCGGCATATTGACTGACAATCATATGGACACATACGTGCCGGTATTCGCAAGTCTGTACGTTGCCGCGGTAATTTGCCCGTGGGATCACAAAGTATCGAAACTATCCGCACGCTACTTCCTATCGCTGATATCT…	1	Brain
gene10325	ATGGTGAACCTGAGAAACGAAGACGTCATCGACAAGGGCGATCTGACGTTCAAGATCGAGAAGAACGTTTTAATCGGCAAGGAAGCGACGATACGCAAGGAATGCACGAACGTCGGAGCGTTGGTGCTGGAGAAGCTGCGAAGCGAGCCGGAATGCGTCGCGCAGGTGGAGGCGGTTACCGGCACGGAGACCACTTTCGCGGGAATGACGGAGAAAAGCGTGAAATGCGCGCTGTGGCTGAGAGAGCAGGGGGTACAACCGGGTGACGTAATCGGCATTTGCACTCACAATCACCTGGAGTCATACGTGCCGTTGCTGGCGGCACTCTACGTCGGCGCCATTAGCAACCCGTGGGACGACGAACTTTCGCCAGCGACCGCGCGTTACTTCCTCTCGCTG…	1	Brain
gene10330	ATGATAAATTGGTCAGACGTAATGGCTAGCTATGGCAGCGAAAGATCCCTACCTTCCCTGCAGCCGATATCTCTGAGTCTGTCAAGTCCACGTGCTGCCGACGCCACGATAACGCCTCCCACGACTCCGACGACAACATGCGCTATCACTTCGACCAAGGTTACTGCCGCTACCAGTTCTACCTGCGTGTCGAGTATTGGATCACCTGATACTCCTACTGCCACCTCGCCGACCTCTCCGCTGGATACTTCCCGTATACCGAGGCCGTCGCCGACGGCCCTGCGTCGCGCCGGTAGTTTGCGCCTGCGCGGCGAACGGGTACCACCACACCATCCGCGAGCCATCGTCGCGACCAACACGACCCTGGTGGCCTACCAACACCACCACCGTCGTCATAAC…	2	Brain
gene10344	ATGAAAGTAACGAAGAACGATCACACTCGATCGGATAGTTTAATGGGATGGACGCAAACGGGATTTGTGAACGGCAATTGTAAATTTAATAAGTCAGATCGCGACGTACTAGAAAATCAAAGCGACATTAGCAACAATCAGGTCATAAACGAAGTCACCGAAAGCTTGCGTTATGAACTTGCGGAAGAGAAGGCTGGCATTAAATACGTAGAACATGTAGTAAACGTGACTAAAAATATCATTGATCAGCATCCCGCAAAACCGAAGGATTACGAGGAATGGACAGACGAAGAACGATACGAATTTATAATGGCAAATAACAAAATTTATTTTCCAAACATCCCGGAGTCCCTGCTATTCTTTATACGGGCCATGAAATATCGTGGAGATTACGGTCAA…	1	Brain
gene10345	ATGCTGATAAAGCGTCTTATGTGTATGAAGCTGGATGAAGGCGCAGATTTGGAAATGCATATTGCACGTATAGCTGAAGCATTTCAACAGTTACATGACATCGGCAAGGAGTTAAAGACTCATGATTGGCACGTTGCAGTTCTGCTAGGTAGTTTACCAGAAAGTTTCAGTACTCTGGTGACAGCGTTGGAGTCAAGAGAAAGTGAATTGACGACAGCCGTAGTAGAGCAACGCTTGTTGGACGAATGGAAGAAACGTAAAGACAAAGGTTCCAGTGATTCAGATGGTGTAATGGCTTTACACGTGAGTACAAACTCAAAAGGTACTGACCGTCAGGAAAAGATATGCTACTTCTGTAAAGAAAAGGGGCATTTCAAGCTGAAATGTCTAAAGTACAAG…	1	Brain
gene10347	ATGAAAGTAACGAAGAATGATCACACTCGATCGGATAGTTTAATGGGATGGACGCAAACGGGATTTGTGAACGGCAATTGTAAATTTAATAAGTCAGATCACGACGTACTAGAAAATCAGAGCTACATTAGCAACAATCAGGTCATAAACAAAGTCACCGAAAGCTTGCGTTATGAACTTGCGGAAGAGAAGGCTGGCGTTAAATACGTAGAACATGTAGTAAATGTGACTAAAAATATCATTGATCAGCATCCCGCAAAACCGAAGGATTACGAGGAATGGACAGACGAAGAACGATACGAATTTATAATGGCAAATAACAAAATTTATTTTCCAAACATCCCGGAGTCCCTGATGTTCTTAATACGGGCCGGGAAATATCGTGGAGATTACGGTCAA…	1	Brain
gene10351	ATGACGGATAGCCAGCAGCAGTTTTGCTTGCGGTGGAATAACTTTCAGGCGAACATCACGAGCCAGTTCGAGGCGCTGCGAGATGACGAGGACTTCGTCGACGTTACCTTCGCGTGCGACGGCAGGCGGCTCCAGGCGCACAAGGTCGTCCTTTCCGCGTGCAGCCCTTACTTCAAGGAGCTGTTCAAGACAAATCCTTGCAAACATCCGATAATTTTCATGCGGGATGTCGAGTTTGAACATCTACAATCGTTACTAGAATTTATGTACGCCGGAGAAGTGAACATCTCGCAAGCCGAATTACCTACATTTCTGCGTACTGCCGAATCTCTCCAAATCCGTGGCCTCACCGACTCTCAAAACAATCAGCACAACAACGAAAAGCATTTGAAGACAAAT…	2	Brain
gene10355	ATGAATCCAACTCGATCAACAAATTCACGGCGCAATGAGGAATCAAGATCGATACTTAGCGAAGGTCATAATGCCCACTTAAAAATACGATCAAGAACTGAAGAAGAGAAACAAAGGCGTAGAGAAGAATGGAAGCATGAGCAAGAGATGCGGCGGCAACACGAAAGATTGAAAAGGAAGAAGATTGAAGAATATGAAAAAGAACGTGCTTTAAAAAAAGCTGTAAAAGTGAAGGGAACATCTTTACATCGTTGTCGAAGCAAAAGTGGTAGTAAGTCTCCGACATCGTATGATTGGCACAGAAGAAGATCCTTGTCGAGCATCTCTAAATCTGAAACTATGTTTGAAAGATTAGATGAAACCGCAAGTGGGGCAGTACCTTTATTCAAGGGTCCCGAA…	1	Brain
gene10356	ATGGTACAGCAATATCAGTCGCCCGTTAGAGTTTACAAACATCCTTTCGCTTTGGTCATGATGGCATACGAGCGTAGGTTCCCAACATGTCCACAGATACCAGTATTTATTGGGTGCGAAGTTATGTTGGATGAAGAAAGCAAGGATGGTGCTACCAGAACCACTGAAAGACGATGTAAATTAAATGTCGAGGCACCTTATATCTTAAAAAAGATAATTGGTGTAGATTTTGTATATTTTATTCAACGGAACGTCTTAGATAGACGCAACTGTATTTTAGAAATAGAAGCATTCAATGAAAGCTTCTCCTCTAGAGTAACTGTTATCGAAAAATGTAAATATTTTATCCATCCTGAAAATTCAGAATGGACTTGTTTCGAACAAACAGCAAGTTTAGAC…	2	Brain
gene10357	ATGTGCGCGAAAATGGCCTTCCAACATCAACCGGGCACTGCGATGGAGTGTCTAAGCATACCCATTACGTTACACAAGGAGACAGAGATTAATGAAAATGGGGAGGAAGTAATGAAATGTGGTTTCAAAATAGGTGGCGGGATCGATCAAGACTTTACAAAGAGCCCACAGGGTTATACAGATAATGGTATATATGTGACAGAAGTACACGAAGGATCACCAGCTGCAAAGAGTGGTCTAAGGATGCATGACAAGATTTTACAATGTAATGGATATGATTTTACAATGGTAACTCATAAGAAAGCTGTCTCGTATATAAGGAAGCATCCAGTATTAAATCTTTTAGTAGCCCGTAAAGGGGTCACCAGTACTTAA	2	Brain
gene10367	ATGCGAGGCAACCAACGGCGCGAAGTTAGCCGCAGCATCGCCTCGTTGTACCGGCCGTGCGCGCTCAGCGCTCCCGTTCCCGCCAATATAACCTCTCACGGTGGTGACGTTGTCGTTCGCGCGCGCGGCATCATGTCGTCGTGTACGGATTTGTTGCGATTGAACGAGAAGCGGCTGTTCGTGGACATCAGGGAGAGCCTGTCGTGCGGCGCCAGGGACACGCGGAACGTGCTCGAGATACGCGACAACGTGCTGTACGTGTGGTATGCCGACAAGTGCCGTGTGCTGATGTTCAACGTCGCAGCGACCCGCGGCAAGGCCGACGACGACGCTTCTTACCAATCGTTGCAGCCTACGGACCCGCCGATATTCGAGATCGCGAACGTGCTGATAAACGAG…	1	Brain
gene10376	ATGCGCTCCTTCTTGAAGAGCCAGTCCATGGACTGCATGGCCTGTATATCCAGCGAGTTGGCCTCCGCGGAGGCCTGCATGCTGGCCAGTGCCGCTGAGTTCAGACTCGCTAGGATGGGCTGCTGGAGCGCCGCTGTCACGACAGAGGTGTTACTACCGGCTACCAGATTGGCGTGGTACACGGTCGCGGCCGGCGCATCCTCCGAACCACCAGTAGCCAGTAGCTGGGCCCCGATCGGCGCTGAAGGCCCCTGGAGCCCCAGTGACGAAGCCACTTTGACGGCTTCGAGCTTCTCCGGCGGGCCCAAAACTGCTCTCCCACGTTTGCCGCCGCGGCCGCCGTCTCCTCCGCCTCCGTTGCCGATCGCGATCGGGGAACACGTTTTAGCCGGCGGTTCC…	2	Brain
gene10377	ATGCAGGCCTCCGCGGAGGCCAACTCGCTGGATATACAGGCCATGCAGTCCATGGACTGGCTCTTCAAGAAGGAGCGCATATACCTGCTCGCCCAGTTCTGGCAACAGAGAGCGACTTTGGCGGAGAAAGAAGTATCCGCGCTGAAGGAGCAGCTCGCCGCGGCAAACGACAGCAATTCCAAGACTGAGGGACACCAATTGTCTCAGCCTCCGCAGGGAAGCGATCAACAGCAGGTACACGATGCCAGCAATCCCAGGAGAACGCCGAACAGCAACCTCGAGCAGGAGCTGCAGGCCAAAGACAAAGAGATCAGCCAATTGGTCGAGGAGGTATCCAGACTGCAGCAGAGCCTGCAACGCCTTCAGGAGACAAGCGCGCAAGCGACGGCGCGACTCGAG…	2	Brain
gene10386	ATGACATCCATGTTCGAACAACAGATTAAGAGCGAGCCTATGGGGTTTTACTCCGTCGCCTCCAGCCGCTCGGACGGTTCCAACTCTATGGTGAATCTGTCCGACGATAGGGAGGATCTCTCCCAACAGGAGGGTCACCTGCAGCCGCAGCAGCAGACGATGCAGCTGAGTCAGCAGCCGAATCAGCAGCAGACGCAGCAAAATCAACAGCAGCAGCAGCAGCAGCAGCAGCAACAACAGCAGCAGCAGCAGCAGCAGCAGCAGCAGCAGCAGCAGCAGCAGCAGCAGAATCAGGGCATGCAACAGGAAACACCGAGTCGTCAGTCTACAGGTCAACAAACTGTCAAAGAGGGTTCTCGGTCCAAACCTCAACCTTGTAAAGTATGCGGCAAGGTACTG…	2	Brain
gene10394	ATGTCTACGGATTATAACGAAAGATATGTATTCGAAGCCGAATGGTACGACAAGATTGCCTGCATACTGAAGAAGTTTTATCTGTATTATTATCCATCGGATAATACCGTTGAATTGTTTGATTTAAAAACAAGGAAAACATTTCTCAGACGAACAAGGTGCGAAGGCGTTAATGCTAAAGATATTTATGTCGATGCTGTGGTCACGATATTTTCAAGATGTATGAAGATTACGGATTACGCAGATACCTATACCAAGAAGAAGTTAGAGACGCGGATGCAAAAAGTTTTCATGCTTCTGAAGCCAGACATCATCGACAAAATGGGTGAAATATTGAAAATAGTTACAGATAATGATTTTCACATCACAAACATAAAAATGATACAGTTAACTCCAGAA…	1	Brain
gene10396	ATGGCGTCCACCAGCGGGCACAAGAGGAACGGCTCTAGCTCGAGCATGTTCGCGCACAAACGCACCGAGTCGGGGGGTGGTTTCGTCGGTTACAAGCGCACCGAGGGCGGTCACAAGCGCGCCGAGAGTATATCCAGTGCCTTCGGCCACAAACGATCCGAGAGTGGCCACAAGAGGAACGAGAGTAGCGGCGGTTTTGGTCACAAGAGGTCCGAGTCTGGCAGCAATTATCACGCCGGTCATCGACGGAACGAGAGCATGTACGCCATGACGGGCCTCTATGCGGAAAGTGCTGGCGCTGGTACCGACGACAATGCGGACCCACTGCAGACGAGCGGCGGCAGACTGACCCACGATACCGTCATAAGATGCCACAGCAGAAATCCGAGTTCCGGCCTT…	2	Brain
gene10398	ATGTATCTACCTCTTTTCACTTCGCTTCAACAGTATCTAATAGTCGTCAGCGAGTATGGGCGTATCTCTCTATTTGTGTTGAGCCTGGCAGTATTCTGCGCTATCCAACTGAAACTCCATGTATGTGAGGATGCACTCACCAGGAAACTGCAACAGAGAATCAATGGCAATATGAGGATGCGTTCGACTATTAGAGACTTTGCTTGCTTGCGCGCTAAGTTCTCCGTTCCTTCTGTTTTTAGTCGTATCGAATTATTTTTTGCATTCTACAATCAGCGAGTCCACGACGGTCACGATAGTAGTCAAGTCGCGGCCTGA	2	Brain
gene10403	ATGGCTACCACGGATAAGATAAAGGTCGCCGTGCGGGTACGGCCGTTCAATCGCAGAGAGCTGGAACTTGGTACCCAATGTGTCGTCGAGATGACGGAGCAGCAGACCATCCTGCAGCATCCTACCACGATGGACAAGATCGATCGGAACAAACCGAAGACTTTCGCGTTCGATCACTGCTTCTATTCGCTGCAGCCCGGAGCGGAGAATTTCGCGAGCCAGGAGATCGTCTTCGATGCCCTGGGTCGCGATATTTTGGACAATGCATTTCAGGGTTACAACGCCTGTATCTTCGCCTATGGACAGACCGGCTCCGGGAAGTCTTACACGATGATGGGCAGTGGCGACAACAAAGGGATAATACCGCGGTTGTGCGACAATCTGTTCGACATGATAGCG…	2	Brain
gene10406	ATGTTGTCAGTTCACGTTATTCTTCTTACAGTTCTAGTCGGTGGACTGAGCGAAGAACAATCCTGTCCAGCAGGCGATACGGAGCTCTGTAAAGAAAATGGGATTGATAGTCAGAAAGTGTCGTGGTATACAAAAGCAAGGAATGAAAGATATCAAAAGTATCTAGCAGCGATTCAAGATGCAGAAGAAAATTATAAAGAATGCAACAGTACGAAGCGTGAGTGCTTTAAGGATGTCATCTTGCGAGACTTGAGGCCTTTTAGAAAGAAAGGCATAAATGAAGAAATGATAAATGCCGCTAAATCTAGAGGTACATTTTACCAGATAATTGGAGGCAAATTATATAGAGATCAAGATTGTATGTTCCCAGCCAGATGCGCTGGAATCGAGTATTTTCTC…	1	Brain
gene10409	ATGGCGGACAAGGCTATAATGAAGCAAATTGCCGAACAGAAGCTTAAGGCTTTTTCCATCGGTACAATGGGTAAACGGCCTTTGAGTAAGAAAGAATTGGAGGAGCAGCGTAAGAAAGAACAGGAGCAAGCTGCAGCTCAGGCATTCGAAGAATTTGTGGCAACATTTCAAGAAACACCTAGTAAAACCACTAGCAAAGTTTGGGTCAAAGCAGGGACGTACGATGCGGGCAAAAGACAGGAAGACACGAGGGAGAAGGGGAAGCTATATAAACCACAATCAAAAATCTCCGAATTGGTCGACAATAGGTCGTCAGCGGAACAAGCTCAAGAGTATGCGCGACTGCTCGGTACAAATGAACGCAAATTAGATAGATTGGGCAAGAAGAAGAAGGAGGGT…	1	Brain
gene10411	ATGTCTTCTAAGAGTGAATTGAAAAAGTTGTCAGAGGAAAGTCTGACAAGGCAACCAGAAGAAGTATTTGACATAATATGCAAGTTAGGCGAGGGATCTTATGGATCGGTTTATAAAGCGTTGCATAAAGAGAGCGGACAAGTGCTTGCGATCAAACAAGTACCAGTCGACACAGATCTACAGGAAATTATTAAAGAGATCTCAATTATGCAACAATGCGACTCTCCATATGTTGTTAAATATTATGGAAGTTACTTTAAGAATACAGATTTATGGATTGTGATGGAATACTGTGGAGCTGGTTCTGTTAGTGATATAATGAGGTTAAGAAAGAAAACCCTGCAGGAAGACGAAATTGCGACAATCCTGAGCGATACTCTGAAAGGATTGGAGTACCTT…	2	Brain
gene10415	ATGTATCGAAATAAACCCGTGAAGGGATTTGTATCCCCTTTGGTCGCTCAACCGTCGACGCATATCGAGAAAGTTAACGACGCGACCGATCAACGAGAAACATCCCCAAATGAGACGATAAAGAAAACTGTTAGAAGTAGGTCACAGATCTTGAGCTTGTTCGAAAAGGCAATACGAGGAAAGGCAGTTGCATCCAACGATGATGAAGTGGAGAACGTTGCGCCGAAGAAACGAGACGCTGTTGATGCTTTCGATGAGAAGAGGACGTTGGCTGACAATGCGTCAGACATGAAAATTATCTTCAATGTGGTGTACGGCAAGGTATCGTCAAAGAAACACAAGACATGGGATGGCGACGGATTGTTAGAAGTGACTGGGAAGACCTCGATTCTTAAGGAT…	1	Brain
gene10417	ATGTACCCTCGCATCGAATGGCGTCGAATTGGTCGCCGAACTTATGCAGGCCGTCCAAACAAGCAACAGGACATGGCGAGCCCAGTCATAATTTCCGCCACAGCCAAGCACACAGCGACGTTAATATTTTTCCATGGTTTGGGCGACACAGGACATGGCTGGGCTAGCTCCATGGGCACTGTGCGATCTCCTCATATCAAAGTCATTTGTCCTACTGCACCTACAATGCCAGTGACACTTAACGCAGGGTTTAGAATGCCTTCATGGTTTGATCTACGATCTCTGGACTCTAGCGGTCCAGAAGATGAAGAAGGTATACGCAGAGCCGCCGAAATGGTTCACTCATTAATAGCAGAGGAAGTCGCCGCTGGGATACCTACAAAGCGCATTGTGCTCGGA…	2	Brain
gene1042	ATGTCGCCCGGTATTAACGATGGCCCCCGCAACACGGGCACCCTGCCGAAAAGCAATCGGAGGAGCGATCGGAACCGAGAACGATCCGCCGCTAATCAGCAGACCGCAAGCCGCTCGGCTTATCACGGCCACTCGCAGCATTTTAACAATTTGTTTCAACTGGATTGGCAGCCAGTGAACGAACGTGAACGCGAACCATCCAGAGCAGCGAAGAACAGCAATACAAGATTGGCTACTTCTATACCCTCGTACTTCTATCAAGATTTGCCTGACTTCGTGTCATACAGCTCAGCGAGACAGTATAATTATAGTGCAGAGGAGTGTGCTTGGCCAAAAATGGTTCCACCCATTGACTCGAGAACACAATCACCACCACGTTTGCAAGGAGCGAAGCCTTCC…	1	Brain
gene10420	ATGGCGCTCTCGGCGCAGAACCAGTCGACGTCGTACGTGAACTTATATTACTCGATCGTCCAGCGCGCGGCGACGCGCTACTTTAAGGAATATTACAACTCCGATACTGGCGCGCCCTACGTACTGTACAAAGATAACATGGAGAGACCCCAGGGTCAGTGGGGCCCGGGGCCGGGATCTCTCCAGGACGGCGGACTGTACCCACAGCAGCAGCAACAGCAGCAGCAACAGGGTTCCTCCTCGTCGGGAAGCCCGCAGCAGGCCTGCGGTCCTCCGGTCGAGGGTGAAAGCGGTCCACCGCCCTCGTTAGCCTCACCAGTGCCCTCACCGTATCCCTCGGCGCCTCCCGAGCCTCAGTCCCTGACACCACCCGACGACGACATACAGTCGAATCAGGCC…	2	Brain
gene10422	ATGGCAGTGCCAACAATGCCATGTATGTACGAATTTTCTAGAGGCCATGGTACTGGCGTAGCCGAAGCAATTGGAAACTGGGGTTTCTCCAACAGGACGTGTAATGCGGGCCAAGAATTGCGACGCTTAAGATCTCTCTTTGCAGAAATAGATTCCTTACGTGATGACAATAAACGAGTGGTGCGCGTCAAATACAATCGCAGATATGATCCTAATGCTTGGCATGTTAAGCCTAGTCCTAACGAATGTAAGCCAGCATGGACGTTTCCTGTAAAGAGACCCCTGATTACTTACTGCTCGACTGCCGCGATCATGAAAGTTTCCAATTTAAATAGCATTGGATCGGATTTAGCACATATCATACCTGGCCGCAGCTATGTTCAACAAGGTACAGACAAA…	1	Brain
gene10425	ATGGCACAGTTTCTTCGAGTATGCAAGCCGGAGATTTGTTCTGCAGTTAGAAGTTACGGGACTCAAAGGCACCAACAGAACCATTACGAAACCTTAAATATCCCACCCACTGCGTCGCAGAAAGAGATCAGGACAGCCTTCATCAAATTATCAAAGCAACTGCATCCTGATACCAGCGGAAAGCACGGTCACTCTGATTTCGTGAAGTTGAACGAAGCTTACTCAGTCCTGGGGAAAGAAAATACAAGACGTCAATATGATTTGGATTTAAAGTATAAGTGCAACCCATACTATACGCATCGCTATACACCAAACATGCAATATGGGAGTCGATGGGAGTATGAAGTACGTACAGCAGGAGGTCCATGGCCACCACCACCTAATCAAAAGCCAAACGCA…	1	Brain
gene10432	ATGAATCGCGCGATGTCGCCTCGCGGTGGCAAGTGCGCGCGTGTCGGCAAAGCGGCCACCAAGGGGCGCCAAGTGCGCGCCCAGCAGGCCTCTCTGAATCCTGTCGGACCCGAAGAAACGACAACGACGAGGGCGACTGAGGCAGTGGCGGCGGCGGTGACGACGATGACAATGATCGCTGCAACGGCGACGGTGACGTCAAGCGGAACGTCAGCCACGACGACGGGAATGGACAAGCCCGTGGTCACCGCGGCAGCGTGCTGCGAGGGTCGATCGCAATGGACTGGGCGCATGCGCCAGTCCCTGGAGAGCAGCTCCGAGCCCCGTGAAAACGGTACCCCGACGGTGCATCGTCACCCGGATAGGCAGCGACGACGGGAGAGGCACGCCGCGGGGAGG…	2	Brain
gene10437	ATGCCTTGGGCCACGTCCACGTATATGATGAAATTGCAGCTGCTCGTTATCGAAACGGATTACTGCTGGAGGAAAGCGTTGCTTAGGATGGTATTGGATCCCAAGGCCACCAGTTTGCACAGTGATTACGGAAGTTTCGATCGACCATTGGGCGCCGGGGAGGGCCACGAAAGGGACGTCGAAGCGGCGGTTGATGGAAACAGCAGCGGCATGGCGCAGTCCAGCGACGTTTATCAACGGCAGCCTCTATTGCCCTGCGTGCTCCCCAAAGGCAAGGAGAAGTGGCCCGAGGTGGCCTCGGACTACGAGGACGAGGACGAGAAGATCGAGACACTTGGCAGGCACTCCGGGTTACCGAACGGCTCCGGCGGCGGCGTCGTCAAGCTCGACATCCCGGCG…	2	Brain
gene10440	ATGTCGCAGGAGACTGATTTGTTACATTGTTATCATCGCGGTTGCGGGAAGAAATTCGATCCGAATGATAACAAGGACGACGATTGTGTTCATCACCCAGGACAGCCAGTATTCCATGATGCCTACAAGGGATGGTCTTGTTGCAGTAAGAAATGTATAGATTTTACGGAGTTCTTGAACATTCAAGGTTGCACAAAGTCAAAACACTCGAATGAGAAACCGGCGGAACCGGAGAAACCGCCCGTTGATAAATCCAAAGCGGACCAAGTGATAGAAGTTGTTACTAAGCCTTTAAACAACGGATCATCGTTGGAAAGACCTCGTTTCGATGCTCCTCAACTTCAACTGTCGCCAATGGTATCTCCAACTTTACTAGAACAAATCAAAGGATTGACAAAG…	1	Brain
gene10443	ATGGCAGAGGACAAGAACGAGACAAGCCCGAGCGCCGAGGGCGAGAAGCCGCCGCAGGAGACGGCGTCGCCGCCGGCCGCCAAGTCGGACAAGGAAGAGCCGACGAAGGAGTGCAAGGAGGACGAGAAGAAGGTCGAGGAGAATGGCGACGGCGAGAAGCCGAAGGAGAACGGCGAGGAGAAGCCCACGCCGGAGCCGAAGGACATGAGAGCGATCGTGCTCAACGGTTTCGGCGGCCTGAAAAGTGTGAAGGCGCTGAGGAAGCCGGAGCCTACCCTCGGCGAGGGAGAGGTCCTGATACGAGTGAAAGCCTGCGGATTAAATTTCCAAGATTTGATGGCCAGGCAAGGGGCGATCGACTCGCCCCCGAAGACTCCGTTTATCATGGGCTCGGAGTGC…	2	Brain
gene10446	ATGACATTAAATTTATTGTCGAAGCGAATTATCGTTCTCGTTACATTGTGGTATTCCGTGCGATCGGAGCAATGGGATAGCGGTTTGCGACAGAGATACGACGGCTATGGAGTAGACTGGATGTTTATACCCGACGGTAACGGACAGCCTCAAGTAGCGGTGTTAAAGAACCAAGACAGCGAAACGAGAGGTGTGCTGGATGGTTCGGAGATAGCTTACATCATCTACACTCGGTCCGGCCCGCAAGAAGGCACGCGAGTAACTTTGAACGACACGGCGAATCTCGCCAGTTCCGATTTCGAGCCATCGCGCAAGACAAAGTTCATAACGCACGGATGGAAATCGAGTGCCTTGAGCGCCGGGCTCGTGAGCATGAAGGAAGCTTTTCTCGTTCATGGC…	1	Brain
gene10447	ATGGGTAATGCGGGAAGCAATCAACCCGTCAGCCATCATCATGGTAGCACAGTAAGCAGAGAGCATCGACACAGCAAGGATCATCCGCCGCCTTCCCCAGGAAAGGAAGGCCAGGCATTCATTTTCGACAAGAGACCCAGCCAGAAACTTGTCTTTCAGTCTTCGCACGAGGAGGAGGAGCCGTACTTTGCCAAGACTGGACAACAAGAGGGAGAGGATTTTGGATCGCAGCGACCAAGATCTAATACTGTTTCCGAAGGAACAAAAGTTACAGATAGTAAGGTGCTACCAACCGTTTTCAAGTGGGAAGGAGGCGGGAAGCAAGTATATATTAGCGGGACATTCACTGGATGGAAGACATTGCCGATGGTGAAAAGCCATGGTGATTTTGTAACAATC…	1	Brain
gene10448	ATGGATCACGGAGCGATGGACAGCTCTTCCGATCACAGCAGCCGCGCCAGTCCCGTAACCGGCAGCCCGAAACACCCGCACAGCCCGTCGACGCAGCAGAGCCAGCAGCAGCAGCAATTACACGGCGGCCAGCACCAACCGCCGCCCTCGCATCAGCAGTCGCACGGGCGCGATCAGATACGCGATCATCATCAGCAGCTGCAGCAACAGCAGCACCGGGGTGTGCCGACCCCGGGATCGCCCACGAGAGGTTCGCCGCCGCAGGGTTTACCCCTGAGTCCGCCGCCTCTGTCGGCCGGGGGTGGCTCCGGGGCACCGCCGGGAATGGTGCCTCGTATGCCGGGACTGCCACCGCCGGGACTCGGGCTGCTGGGCCAGCTCGGCGGTATGCTGAGCGGT…	2	Brain
gene10450	ATGGATTTGGAACGATATCTGAAGGCGCACGCGATGCAACGCCGAGAGGCTCTTGATATTGTGGAGGGACTCAGTGGCGAATTGTCGAAAATGCGAGGAAGATGCCTCGACATCGGATGCGGGCCTGGAGACGTCACCAAGGAATTATTATTGCCTCGACTGCCACCCGATGCAACGATCGTAGGTATTGATAGCTCTAAAGATATGACGGATTACGCGAATCAGAAATACGCCGATGAACGGTTGTCTTTCGTCGTTCTGGATATCGAAGCGAAATTGCCCATTCGAGAGGTCGGCAAATATGACAACGCGATCTCCTTATTTTGTTTGCATTGGTGTAATGATATAAGGCTTGCTTTCAAGAATATTTACTTGTTGCTGCGACCGGATGCCACAGCG…	2	Brain
gene10451	ATGGCAGGCAACAAGAGTGCAACCACCACCATGCATATGAAACCTGTGGAGGTCTCCCAGCAGCTGCAGGATGGAGAGAAGTTTGTTAAATGGGACGAGGATTCTGGAGTAGCGACGCCGGTGACTTTGCGAGTGGATAAATATGGCTTCTACTTACACTGGATAGATCAAAATAATGAGATGGATATGCTGGACATAGCCGTCATAAGAGACACGCGAACAGGAAAACATGCAAAAATACCAAAGGATCCAAAGGTGAAATCTTTCGTGACAATGGGTTCTCAGGATTCCTTAGAAGACAAAACCGTAACAGTCTGTTACGGTTCGGACTTTGTGAATATGAGTTTCATCAACTTTTGCACGACACGTGCAGAAATCGCACAACACTGGACAGAACAG…	2	Brain
gene10459	ATGGCAGAGGTATTTGTAGAGGGTCAGTTTAGTGATGCCGAAGAGGACGAAGCTGTTCAAAAAAAATCTATATTGCCCGTGGATTCCATTTTGCGAATTAACAAAGAGATGGCTGGGATGCATATTGCAAACAGTGAAGACGACAATATGAATAAAGAAGATATACTCGAAGAAGATATATTCGAAGAAGATATACTCGAAGAAGATATACTCGGAGATGATATACTCGAAGATGATATAGATGACTATGATAGTTACAAAGATTATTGTGAAGCCTATTATGACTACGACGAATATAACGCTGGAAACAATACTATCGTAAAGGCGAGCATATGCAAGTCCAATGTTCAGAAGGAATCCAACAATGTAATAAATTATCAGCCCAGGAACAAGCTGTTT…	1	Brain
gene10461	ATGCATGTATTTGTGGAATTGTTCGTAAATAGCGTTCTGTTATGGATATTCTTGCAAACGACGTTCAGTGTGTTGGTTACCGTCCTCTACGAATTTTGTGTCCCTTGGATGGTTTGGACCTCATTGCTTATGATGATCGTGCTCAAGTTGACGCGCGTGTCACCTCCGGCGGTCAGCGTTGTGCAGGAGGTGCTAGGTGTGAATCCGCTCCATCTGGGGAGAGATAACTCCATGCCTGAAAACCACGGTAACGGAGAACAATACTGCATGCGAGTGGTGGCCCACCGTGGTGGAGGATACGATTATCCTGAAAACAGTTTGTCGGCTTTTCGAAATAGCAAACAGAAAGGTTGCAGTGCCGTAGAGCTCGATTTAAGACTAACAAAAGATAACATTCCG…	1	Brain
gene10472	ATGGATAGGTATGCCGTGAGCGGGCAAATTGGCGAAGGGGCGCAAGGCTTGGTTCTGAAAGCGTACGAGGTATCCAAGGATCGAGAAGTGGCACTGAAGAAGATTTTGATCAAGAGAAGCGAGAACGGTCTACCTGTATCCATCATACGCGAAGTAAAGAGTTTGCAGCAGCTGAAGCATCCTTATGTCGTGGAACTGCTGGACGCCTTCCCAAATGGTCTAGACTTTGTGATGGTCTTTGAATATGTGCCGACAGGCTTGTGGGAGATACTGAGGGATACCGATATATCGCTGACGCTATCGCAGATTAAGACATACATGAAAATGTTGCTGGAGGGCATGGCGTATGTACATGGAAAGAATATTATACACAGGGATTTGAAACCGGCGAATTTACTG…	2	Brain
gene10475	ATGCCACCAAAAAAGAACACCGGTGTAGCGAAGAGCAGCAAGAATAAAGCTTCGGAGGCAGGTGGAAAAACAGAGAAAAAAGGTGGATCCGCTGTTAAGGTTAGACATATCCTGTGTGAAAAGCAGTCAAAAGTATTGGAGGCGTTAGAGAAATTGAAGGCAGGTCAGAAGTTCAACGAAGTCGCAGCAACATACAGTGAGGATAAAGCCAGATCTGGGGGTGATCTCGGATGGATGACAAGGGGCTCCATGGTAGGTCCGTTCCAAGATGCTGCTTTTGCTTTACCAGTTTCCAATCCAGCATCTCCGGTTTATACAGATCCACCAGTGAAAACAAAGTTTGGATATCACATCATAATGGTGGAAGGTAAAAAGTAA	1	Brain
gene10482	ATGGGCGAGCCATCGGCGGCGACGTACCTGGGCTTAGACCTGAGCACGCAGCAGCTGAAAGCAGTGGTGGTTGACGACAATCTGGCCGTTCTTCATGAAACTAGCGTGCAATTCGATAATGATCTGCCGGAATTCAGGACTTATGGTGGAGTCATACAGAGTAAGGAGGAGCCTCACGTTGCGGTGGTGCCTGCTTTGATGTGGATTAAGGCGTTGGACATGATACTAGATAAGTTACGCGTCTGCGGCGTCGATTTCAATAAAGTTGCTGCTATTTCCGGATGCGCGCAGCAGCATGGCACGGTCTACTGGAACAAAGGCAGCCGTGATCGGTTACAGCGTTTGAACTCCATAAAATTCTTGCACGAGCAGTTCGCCACATCATTTTCCGTCACTCAC…	1	Brain
gene10485	ATGAAGAGCAAAACGGCTCTACTGATATTGGGACTGCTCGCAGTCTCTACGATCGCCAAAGAGGATAAAGAGAAAGAGGATATCGGTACAGTGATAGGAATCGATTTGGGTACAACTTATTCCTGCGTCGGGGTTTACAAGAACGGCCGCGTCGAGATTATAGCCAACGATCAGGGTAACAGGATCACACCTTCCTATGTGGCGTTCACCACTGATGGGGAGCGTCTAATCGGTGATGCTGCTAAGAATCAATTGACGACGAATCCGGAGAACACCGTGTTCGATGCCAAGCGGCTGATCGGACGCGAGTGGTCGGATCCTACCGTGCAACATGACGTGAAATTCTTCCCGTTCCCCGTTATCGAGAAGAATAATAAGCCGCACATTAAAGTCGAGACC…	2	Brain
gene10486	ATGGCAGCGGAAGATGCGTCTAATCATACATCCAATTCGAACGAGCCTGAAGCGCGTTTATCGCGGTTCTTGTATATTGGAAAAGAATATGCAGACTACCATCCTGGAAACTGGTTTGTCCACGATTACTTTCTGGTCAATAATGTCCCATCGATAGAAGAATTAGCTGCAGATGCGGAGAAACAATTGATACCTCTCAAACTAATCACAAAGGCATTCGAGAGCAAACTGGTTCAAAATCCCGAGAGCTTGGTATTCGCCCTTGCTGTTTGCTGCAGGCAGACCAGCAGCAAAGAATTACGTCATGAAGCATACAAGATCCTGGGAAAGATTTGTGCATCAACACAGCACTTCATTCTGTTTATTAAGTTTGCATCCAGACTGAAAAAACAGAAAGAA…	2	Brain
gene10487	ATGGAGGTCCTGCCGTGTCCCGTCAACGTCGACTTCAGCAACACCAGAGCTGAAAGCGCGACGGACGAGTTGGACGGCGCTTGCCAGGCGCTGGCCAAGAGGCTGGAAGTCGAGCTTAGGAGGGCTAAGCACGCTCAGCTGGCTTGCGGCGAGGTCCTGCTGCCGGCTGACTTGCTGCCAAAGATAGCCAAAGACGTACTTAACATGGCGGAGAACGAGCCTTGCGGCCTCCGAGGCTGCACGCTGTTTATCAGCTTCGAAACGGACAGTGTGTGCCGCAAATTGTCGAAAATACAATGCGATCCCAGTGCCGTATCGACATTCGAGCTTTATCTTACGCTGAAGCAGGACCACACGTCCTGGCATATCCTGCTACCTCAATTCTTAAAAAACCTCACG…	2	Brain
gene10489	ATGTTGATCAAAGAGTATCGCATACCGTTGCCTCTCACGGTAGAGGAATATCGAATCGCTCAACTGTACATGATAGCGAAAAAATCCCGTGAGGAGAGCAAAGGCGCCGGCAGCGGCGTGGAGATAATCGAGAACGAGCCGTACAACGACGGCCCGGGCGGTAACGGGCAGTACACACACAAGATCTACCATGTGGGCAGTCATCTGCCGGGCTGGTTCAAGAGCCTGCTGCCGAAATCGGCGCTGATCGCCAAGGAGGAGGCGTGGAACGCTTATCCGTACACCAAGACCCGCTACACCTGCCCGTTCGTAGAGAAGTTCTCCGTCGAGATAGAGACGTACTACTTTCCGGATAACGGCCACCAGGAGAATGTCTTCAAGCTCAGCGGCAGCGATTAC…	2	Brain
gene1049	ATGGCGTACAAGCAGCAGCCGGCGCAGGACGAATTGGAGATGGAGACGATGGCAGAGGCCGAGCTCGCGCGGCTGAAGAGGCAGTACAGGATAATGGAGAACGGTCGGGCGACGTGCGCGGAGAATGCGAGGCTGCAGCTTCGCAATCAGCAGAACATGATCGATCGCCTAGAGCACGAGAAGGCCGAGCTCGTGCTGGCGATCAAGACCGCGAAATCGAAAGCGTTCGCGCGTAAGGACGAGGAGATGGACGAGAGGCTGAAGTGTCTCCTGGCGAGGCGCGCCAAGTACATCCACTTGATAGAAAATGAGAAGCGGCAGATAGCCGAGTTCGACGAGCAGATCGGCAAGCTTTCGAAGGAAGTCACGGGCCTGAAGATGAAAGTGCGTACCGACACG…	2	Brain
gene10490	ATGGCAGATCCGATGCTGATGGAGGAGGAATTAGCACAGAGACATAAGAAGGAGCGTAAAGAATTGCAAGCGCAAATCCAAACGTTGAAGAAGTCCATCTGTAAAGGTGACAAGAAGAAGAAGAAAGAAGTTACAGAGGAAATAGGGCGCTTGGAAGAGGGTTTGGAGAAACAGCAAGCCGAAGAATTGACTGCATGGAGATTGGATCGTGTTACGTTGAATGACAAGCTACCTGCGCAACTGAGTGAAGAAGATAGCAAGGATAACGCTTGCTTAGAACAAAGCGCACAGAGAATCTCTAAAGCGCAGAAGAGGAGAGAGAAGAAGGTGGTCGCAGAGAAGGAACGTAACCAGAGGATTATCGAGCAGGAAGCACTCAATGTCTTTGGTAAAAGGAAT…	2	Brain
gene10491	ATGTTCGGTAGCCTAACCAAAGTTTGCACTGTCATCCTCGCGCAGCCGGTAGCGCGAACGTGGCTGGTTAACCACGAGACAAAGTTACGTCAGACATCTCTATGTCGCTTCTCCACGAACGAGCTGAAAAGGCGCATCAAGGCCGAACAGAAAGCCAAAGAGAAAGCTGAAAGAGAAGTTAAGGCAGCAGCGGCCAAGGAACAAGTACAGAACTCCGAGAAGGATGATGTCAAAGAAGAAGATATTACTCCAAATGAATACTTCAAGATCCGCTCGCAGGCAGTCAGTCAACTCAAAGCCAACAATGATCACCCTTACCCGCACAAATTCCATGTATCGATCTCCCTAGAGACATTCATCGAGAAATTTAGCAATGTCGTGAAAGATGGCGAAACACTT…	1	Brain
gene10494	ATGGAGCTGGGCGGCGGAGGCGGCGCGGTCTGCTATGCGCCGTCACGTCTGGGCAAACTCGTTTTGCGCGTCACCGGCTTTCCCAGGGTCACTCAACAGTGCCATATGAGCCGGCGCCCGGAGGAGGGTCACCATCGCGAGACCAGGCACCTGTATCTGGGCTTCCATCATCCCTGGGATCGAGATCTCTGGAAGAACTGGATCAAAGAGGCTACGCAATTGCCGTTGTGCCCGAAAAGATTAGACCTGAGCAAAGGGGGTCTGTCGAGGGTGCCCGACAGCACGATCGCTTTCCCAGCGATAGAAGAGCTCGGGTTAGGACACAACCGGCTCACCGTCGTCGATAACAATTTGAAACTTCTGCACAGGTTACCCAAACTTCGTGCCGTCCATCTGGAG…	1	Brain
gene10499	ATGAATACGAAAGAGAAAGAGAAGTATATCGAGGATTTCGATTTTCCGCATTGTGATGAATCCTCAAAATATGAAAAAGTTGCCAAGATCGGTCAGGGGACTTTCGGAGAAGTGTTTAAGGCCAGGGACAAGAAAAACAATAAAAAATTTGTGGCGATGAAAAAGATACTAATGGATAATGAAAAAGAAGGGTTTCCTATTACGGCGTTACGAGAGATAAAGATATTACAATTGTTGAAGCATGAAAACGTTGTAAATCTTATAGGAATCCGCAGGACACGAGCAACTCAATATAATCGATACCGCTCTACTTTCTATCTGGTGTTCGAGTTCTGCGAACACGATCTTGCTGGCTTGTTGTCAAACAGAAATGTAAAATTCAGCTTAGGCGAGATAAAG…	1	Brain
gene105	ATGCTCCCGTTCGAGACGGTGAAATTTTCCGGCGACGGCGTCGTCGGTTCAAGGTTTTACGAGCGTATATCGCGGAGATCGAACGCGGTATATACGAAAGCACTGTCCTTCATCGTCGCCGCTCGCGCCGCAGACCCGCAGGATCTTCGCGCGACCTCATCCTCCGGGCTATCCGTCCCTATCGCGTACCTCTATACCCGCGTAATTCGCGAAACCGCGAGGCGGACGAGTCCTCGCCTTCTCTCCAGCACGGCGAATACGAATTCGCATCGCGCTTCCGGCGCTTCCGGTCCGCGCGCGTTTACGCATTAG	2	Brain
gene1050	ATGCTGCCCAAGAAGGACAGTTTGACGGAGCCCTACGCTCTGGAGGACATGATATCGGACCTGCAGGCGAGGAGACACTCGCTGGACCACGAGGACGCCGTGCAGGATCCCGCCGAGCTGCTGAAGCAACGTGAGAGGGATCTCGTCCTGGCCGCCGAACTCGGGAAGGCGCTGCTCGAGAGGAATCAGGAGCTGACGAAGCAGGCCGAGACCATCGCCGAGGAGTACTCCGCCAAATTAGAGAGTTTGGAACAGGAGAGGCATCTACTGCGTAGAAGACTCGAAGAGGCCAGGGACGAAAGCGAGGCGCGTGCTTCCGAGCTTCAGGCCGACGTAGAGGCCCTCAGGAGTCAGTTGGAGGAGCAGAATGAGAGGGCGAGAAGAGCGGAGCGCGACCAA…	2	Brain
gene10500	ATGAGCGAGGGAGCGGATTTGGTTACGCAAGAAACTTGCGGGGATTCACGTGCGACGACGACGACGACCTTGGCGGACGAGGGCGAACGCGATGCAACGACGGCCGCGACGCGGCCGCCATCGTCGTCGCCACCACCGCCATCGACGACGACAACGTACACCGGCAGGAGGCCGCGCTGCGGCACCGGCTGCCCGCCGCCGTCGCCCTATATGTGGATCGACGGCCGGCGACTGCGTAGCGCCCTGGTCTGGGTGAGGAAACCGTCCGAAGGGACCGTGTCGCCGCGACGGGTCAGCTTCCCCACGAGCGACAAACACTTGGTGACGGGCTATCTGGAGCCCGCCAATCCCTGGCGGCACGCTGAGAATGCGAGTCGAGACGACTTGGTCTTTGCATAC…	2	Brain
gene10503	ATGTCGCGCACCATGCTGAAGGAATCGCCGAACGCGGCGCTGGACAAGACTCTGCTGAAGAAGTACCTGGATCTGCCGCAGCCAGACAACGCGATCCAGGCGAAGTACATCTGGATCGACGGCACCGGCGAGGGACTGCGTTGCAAGACGAGGACTCTGGATTTCGTGCCGAAACACCCTTCCGAATTGCCGACGTGGACGTACGATGGCAGCTCGACGTACCAGGCTGATGGCGCCAACAGCGATATATTCCTGTACCCGGTGGCCATTTACAACGATCCGTTCCGTTGCGGCAACAACAAGCTCGTTCTCTGCGACACGTATTACAGCGACAAGACGCCGACGAAAACGAATAAGCGGAGTCGCGCGAATCAGGCGATGGAGGCTATCAAGGATCAA…	2	Brain
gene10505	ATGGCGGACGAGGAGCTACCATCCGGCTGGGAGAAGCGCCTCAGCAGATCGACCGGTAAAATTATTGCAGGTCAGCATTATTATTTAAATATTTATACTAAAGAAAGTCAATGGGACAGGCCGGACAAACCAGCAGATCCATCTGGCAATGGCAAGCCTGACGGTCCGGAGGAAGTGCAGTGTTCTCATCTACTCGTCAAGCATTCGGGCTCGCGGCGTCCTTCCTCCTGGCGAGAGGAAAATATCACTAGGTCAAAGGAAGAAGCCCTTGATTTGGTTAAATCTTATAGAGATCAAATCGAATCGGGTAAGGCGACATTTGCCGAACTTGCCTCCAAGTACAGCGACTGCAGCTCGGCGAAACGGGGTGGTGATCTCGGACCCTTCAGTCGGGGCGCA…	2	Brain
gene10506	ATGACAGCCAGAACACTTTTACATTTGGGTGACGCAGCAAACAAATGTTTCTTCACAACTGTACAGTATTGCAGACCTCAGCTGCAAATACCGCAATGTAGGCAGATAAGAAGTCTGAGGACAAAACTTGCTTTCAAACAACCAGAATCTCCTTTTCCTAATGTCCATATTGAAACTGGAACTATACAACCTATAAGGCTATGGAAGTACCTTGGCTTTACCCTCACATTCAGCGGAGCTTCTATAATAGGTGCAGCAATCTGGGAATATGAGCATATCAGGAATCAGACATATAAAATACTTAATCGTTACAAGCAATTCCAAATTAATCGAACAGGATGGAGGGGCGAAGTGGAGACATGGTGGAGAAACTTGACAGAAGGACAAAGAATGTTTGTG…	1	Brain
gene1051	ATGTTGTGCGGCGAGCTCCTGAACGGTGGCTTCGTCAGTGCCGGTGCGGTACCGGTGGTTCCGTACGGTCTCCCAGGACTCTGGTTGCCCGGTTGTCTGCACGCTACCAGCCCCCGCTTGTTGACCTCGCCTTACCTGACCCTGCTGGCCGAGCTACTGGCCGCGGGCCGCCTCGAGCTGCGCGACGATCTCCTCGAACTGATGGACGTGGCGAAGAGGGGCCATCAGGCAGCCGGCAACAATGGGGCGCCCGAGCTCGACCTTGATCTCCACGCCGACGACATCGACGAGAACGTCTTCTTGGAAAACGGCCTTCTCTCGTTCGAGAACCCCAATTACCACCTGGACCCGGCCCGGCTGGACGACGCCCTGAACAGCAACGAGAACGACGGCTCCCTG…	2	Brain
gene10510	ATGTGCGCTCACCATAGATTTTGGTTCAAGTTAATACTTTTCACATTGTATACAATCAGCATTTTGTTCATCGCAAAGCAAATATTTCGTGCCAATGACAATGCTGAAGCTTACGAGGATCAGCTTCCGAGAGATGACAATAGATTCCAGACAGAGGAAGATTTGTATATCATGTTACGGAAGCTAGAAAAGAAAAGATATGAGCAACAGATATTAAAATTGGAATCTGACGTCGTACTTGGACTCGGAGAAAATGGAGAACCTGCTTATCTGGATGGAGAAGATAAGATCGAAGGCAAAGTGGCCTTAGAGAAGAAGGCGTTGAATACTGTTCTCTCGAATAAGATATCATTAACTAGAGAATTGCAAGACGCACGACATCCAATGTGTGCAAATCTT…	1	Brain
gene10513	ATGTCAGGACAGAGCGGTGGATATCGAGTGCGTTTATCTAAGCTTAATGAACAATTAACATGCAAGTTGTGCGGTGGATATTTCATCGACGCCACCACCATCATAGAATGTTTACATTCGTTTTGTAGAAGCTGCATTGTGAAATACTTGGAGAATAACAAGTACTGTCCAATCTGCGAAGTACAGGTTCACAAAAGCAGACCATTGTTAAACATACGTCCTGATCATACGTTACAGGATATTGTATATAAATTAGTACCTGGATGTTACCAAAACGAAATGCGATGCCGGAGAGAATTTTATGCAAAACATCCAGAGGCGCGTAATCAAGTGACATCACCGGAAGCTCATGGAGAGCCTGTAGAATCACACATATACTCTCCGGATGAATCTCTCAGT…	2	Brain
gene10517	ATGATGGAGGTGATTTCGACACGCCGATACGAGGCCCGTCCACCGGCGAACACCCACTCCTCCATTCTTGTTGACCCTGAGAACTCCGTGGCATTAATCAAAGAAGAAGAATGGGAGACTCGCAAGAAGAAGGAGATCACCACCACCCGGCAGATCGAGACCAGGGTGAAGCGGCAGGTGGTCCTCGAGGATGGCGAGGTGGTTGTCGATTCCGGGCCACTCGTCACCACGAACACCACCGAGGACGTTGAACAACAGGAACACACGACCCAGGAGAGACGCACGACCGGGGATCAGCCTCAGGAGGTCCGCGACTGGCCGGCGGCAGGTGGTATTACGACCGGAAATGGCGGCAGCGTCGTACAGAAGGAGCTCAACGAGACGGTGGTGCGAAGCCGC…	2	Brain
gene10519	ATGTCGGGCATAGCGATCGCTAGGCTCGCCGAGGAACGCAAAGCATGGAGGAAGGATCATCCGTTCGGCTTTGTGGCTAGACCTACCAAAAATCCGGATGGTTCCCTAAATTTAATGAGTTGGGAGTGTGCAATACCAGGAAAGAAATCTACTCCTTGGGAAGGCGGTTTATATAAATTGCGAATGATCTTCAAAGATGACTATCCGTCAAGCCCACCGAAATGTAAATTCGAACCTCCGCTGTTCCATCCAAATGTTTATCCATCTGGGACTGTCTGTTTGTCGCTTCTAGACGAGGAGAAGGACTGGCGACCAGCTATCACAATCAAACAGATCCTCCTCGGTATCCAAGATTTGTTGAACGAACCAAACGTAAAAGATCCGGCCCAAGCTGAAGCA…	2	Brain
gene10524	ATGACGTCCGGCGACGAGCAATCTGTAAATTTGCCATGGGTCGAGAAATATCGTCCCAAGAATTTGGACGAACTCATCTCTCACGAGACGATAATACAGACAATAAACAAGTTTATCAATGAGAATCAGCTGCCGCATCTTCTTCTTTATGGACCACCTGGGACAGGCAAGACTAGCACTATACTGGCATGCGCCCGTAAACTTTATACACCAGCTCAATTCAACTCGATGGTGCTTGAATTAAATGCCTCGGATGACAGGGGTATAGGTATTGTGCGAGGTCAAATCTTGAGCTTCGCTAGTACGGGTACTATGTATAAATCCACATTTAAACTGATTATTCTGGACGAAGCGGATGCCATGACGATCGACGCTCAGAACGCACTCAGAAGAATTATC…	1	Brain
gene10527	ATGTTTACACCGATCAAGTCTGCTGGCACCGAAGTGCTGAACGAGACGATATTAAATACACCGCAGCCGCAAGCTGCATCCACCGTTCAACGAAAGAGCACGTATGTTCTCGGACGTCCTAATCCCGTTCTGCTGGAGAGCAGATATAGCGTGGCGGACTTCAATGCGGAGAAACACGAACGCACTGCACCGTACGAAAGCGAGGTGATACATGGAGAAGCAGATTCCTCGTTGGGTCTTCTTGACAATATGTCAGTTCTCAGGAACATTGGTGTAACAGACGAGGATCAACGACTGAACTGGTCTAATACAGATGCGGAGCTTGAATTTGCTAGGAAACTTCTCCGGAGATGCAGCGACTTAAGAACCTTTTCTCAATCTAGAGATACGAATAAAGAG…	1	Brain
gene10531	ATGCAGAATATTAATTTAAATGAGCAATCTGCTAGTCTTATACAGAATGGAGTCTCTCAGAATATTGCAGAATGCGACATAGTTCATCATGAAGTAGTAGCTTTACAACAACAAGTAACAAAGTTGAATGAAGTTATTGTAGATCTACAAGAAGCTATGCAAATAAAAGAATCACAATTAGAAAACACACACAGAGAGAAAAATAGATTACTGGCAGATCTAAAGAAACAACAGAGATGTAACAGAAATCTTAAACAACAATTAGATGATGAAAGATTTTACTATCAAAGGGAGAAAGATCATTTCAACGAAGAAATGCAACGTTACGGAACTCGTTACACCGGTAACACATCAAAGCTTCACCAACAATGGCGTAAGGAAGTAGAAGAGATACAAGAC…	2	Brain
gene10538	ATGACTCGTCTACGTGGTCGCGCCTCGCTGATGGTCATCGTGACGGTCAGCTGCATCCTGCTGATCGTCATATATCATATACTGAGCAACGAGATTGACGACATTTCTGGTAAAGTTGGCGTACGAGTGAAGACGGAGGATGCCTATTCCCCCAGCGAGTTCACGGATAGCTCTCAGAGCGCTGCCAGGAGGCAGCAAATGTATGGAGAGACTAACGGGAACCCCAAGAATGGTAGAAACAGGCTGTTTAATGACCTTGCTCACGATAAATCATTTGCAGATGGCACGCCGCTGTTCAAAGGCCACAAAATTGTTCATCTAGATCTGAAAGGCGCTCCGCCAAAGGTCAGTTATTATAACTACCTGTTTCCGCTGCTCAAAAATCTAGGGGCCACTGGC…	2	Brain
gene10541	ATGGCCGCCCCGGCGAAGAAACGTGATGTCCAGGCGAAAGCGCACGAGGAACGTGACGACAACGAGGACCGGGATTCACCCCAGTGCGAGGATGACGGAGACGAGCAGGGAATGGAGATCCAAGTAGATTTCGAGGGCCGTAATCCACAGGATCCAGACTACCATGGAATTAAAATATTACTGCAACAGCTCTTCCTCAAAGCACACATTGACCTGGGTGGACTAACAGATTTAATAATATCTCAAAGTTATGTAGGTTCTGTTGTTAAACAATCTGACGACGTAGAGGGATCCGATGACGACGACGACGACGATGTTAACGATGTGTTTGGTATTACAACTGTCATTAACGTCTCTGATAGACAGAACCTCCTATGCATACAACAACTTAGAGATCTA…	1	Brain
gene10542	ATGGACGCGACGCCGCAACGGCTCATTTCCTGCTTGCTTTTGTTCGCCCTCACCACATTACATCTCGGTTATGCCAGAAACGGGCCCAATTACTACGGCAAGTTGATCGGACCCTTGCAGGATTACGCGCACGGCATCAATGGCACGGCGTACGCCGTGGACGACGCGACGATATTCATAAAGGGATTCTGCTACGACGGCACCGGGCCGGACGCTTACTTCTGGGTCGGGAACACCCTCATGCCCAGCCCCGATGGTTACATCGTACCTTACCCCGAGACCGACAAAGAGAGAGACCCGAAAGTACTAGGAGTGTACAATTACACGGACATCATCCTGAGGTTACCCGGTGGGAAGCGTATACGGGACATCAAATGGCTGAGCGTTTGGTGCAGGAGA…	2	Brain
gene10545	ATGAGTCTTGTGGCATACGACAGCAGCGATGAGGGTTCAGAAAACGAGGAAAATGAATCCGCAACGACAGTTGGTGCCACGAATGATGCGAATAACGATGTGACGGAAGCTATAACCTTGCAAACGAGCTCGAAGTTATCCTTGCCTGCTCCTAAGGCGCAAAACATGAACGAGGAAGAGGAGATCAGCGATACCAGAGGCTTCAAGCAGTTTCTCGATAAACTACCGAAGCCCAGAGGCTTAAGCACTGGTCGGGATATCGAGGAGGACGATATTCCAGTAAAAAAAGAAATGGCAGGCCAAGCTGTAAAACCAAAGAAGCAGACGGTTAAAATAACAGTGCCTTCCTTATCAGAGTTTAAGGATCTTGAAGAAGAGAGCGAGAAGAAGCCAATCAGA…	1	Brain
gene10547	ATGGCAGACATGGCGCAGACGTATAATCATCAGAAGAGAAACGTGTACAGCATCGATCAGATACTGGGCCATCCCAAGGACGAAGACCGCGCGACGTCGTCCGACGCTGCCGTCGACGGCGGTGACACCGAGCTCGGTCACCTGAGTGATCATCAGATCAATGATGGCCTGCACGATCCGCTGAACCTGGGCGAGTCCGATCGGCCGCGCAAGGTGCGACGTTCCCGCACCACCTTCACCACCTACCAGCTGCACGAGCTCGAGAAGGCGTTCGGGAACACGCAGTACCCGGATGTGTTCACCAGGGAGGAACTAGCGATGAGGCTGGATCTCTCGGAGGCCCGAGTGCAGGTCTGGTTCCAAAATCGTCGCGCGAAGTGGCGCAAGAAGGAGAAGGCG…	2	Brain
gene10548	ATGGATTCGCAGCAGCTGGTCGACACGGCTTCCCAGAACAGCCAGGACATCGTCCTGCCGAAACCGGCGAGCAGCACCCCGCGACACAGCATCGACGCGATTCTCGGTCTGGCCAGTCACAAGAGAAGCCACCAGGAGATGGAGGACGCCGGCCGCGACACGCAGGAGAATACCGGTGAGAACAGCTGCAATTCTACCGGCGGCGGCAGCGACGAGGAACTCGGCGCGGGATGCGGGGACGACATAAACGGCAACGGCGGCAAGAAGAAGCACCGTCGTAACCGGACGACCTTCACCACCTACCAGCTGCACGAGCTCGAGCGGGCGTTTGAGAAGTCCCACTACCCGGACGTCTACTCCAGGGAGGAGCTCGCCATGAAGGTCAACCTGCCGGAAGTC…	2	Brain
gene10551	ATGACAGGTCCACGATGTGATACCGTTCGCTCCGTTTTAATTTTACTGCCCGTTTTGATTCACATCAAGGCGGACGTGCAGCAGGATATTTCGAGTGTTCAGCATCTACCTGATGTCAAATTCAACCTGAACGAATACTCTGAGTATCCCGACAACGAGGAGAGAGATAGGGGATCCTTTACGCAGTTGGACCAGGCGCAGCAAGCAAAAGGCGGTTTATATTTGCCAGCTGACAGCCACCTTGGTGGAAAGGAATCAGTAACTATAGCTGCCTTGGATAAAAACATAGCATGGGACCCACAATGGGCAGCTCAGCTGAAACTCACGCAGATATCGGCGGTCTCGATGGACCCGAATGGCAATATCGCCGTGTTTCACCGAGGAAACCGCGTCTGGGGG…	2	Brain
gene10554	ATGAGCAATCTGAATGAAACCTCGAACGAACCGATATTATATGAGCTGTTGGAGTATTTTATTCGCGAACAGGAGCCGGAGCTGATAAAGTGTAAAAATGACGCAGCTATCCTCCCAGCTACTGGCACAATAAAAAATGCTCTGAGATATCTAAATAACAGATATTCTCTACCTGAGAGTATCTCGCAACAAGTTAGTCTCACATTACCATGGAAATTTGCTGTTGGAGATCACGGTCGTGTGCTTGCCGTCTTACAGGAAAATGTTATTGAAATACGAAAGGCCAAGGATGAATATTCCTCCATAGTTGGCAAGGCATCTGCTCCAAAGGATACCTTTCCACAATGGCGCAAGATCGCATGGAGCCCTGATGGGATGATTTTAGTACTAGCATCCAGT…	3	Brain
gene10556	ATGCGTTACGTCAGTGCACGCGCGCGGTTTCGTCATTGTCGATCCGGCGACGGCAAGCCGCCGCGTTTTTTGCTTGTTAATCGTAATATCGCGGTGCGCCCTTTCGATCTACTCGCCGCTTCCAGGGGCGAACGCCTGGCCTGGCGCGGAATCGGTATCGAGTCGATCATTTTCAAGCTGCCAACGCGAGTCCCATCTTATTTAACGCGACGTGAAATGCACTTGACCGCCGTTGACGGTATTTTATTGCAGGCGATATCGCGTCGACAATATTTCACTCCTACCTTCTTAAAACGCGTTAAAAATCGATTGCCGTTTCACACGCGGTGGCTCGACGTGCGAGAAATAGCTTTAAGAGATTCGACAGTCCCGGAGCCTGTCGCGAAAGAGCCCGCAGAA…	2	Brain
gene10557	ATGGCGGACCGACAGAGGAGGAGCCGATACCTGACCATCAGCATATTGCACATTATCACGATAATGTGCCAAGCGCTCTCCGAACCGCCGATATTCGCCGAGCCGATACCGAACGTCACAGTGGCGCTGGGAAGGGACGTGAGTCTACCCTGCGTCATCGAGAACCTCGGGACCTACAAGGTGGCGTGGATCCACGTGGGTCGCCAAATGTTGCTCACCGTTCACAAACATGTGGTCGTCAAAGTACCCAGGTTTTCCGTGTCGCACGACAATCAGAAAACGTGGTTGCTTCACATCAGTAGCGTGCAACAGGACGACCGGGGTTACTACATGTGCCAAGTGAACACGAATCCCATGATAAGCCAAGTGGGCTTTCTCCAAGTTGTCGTGCCGCCGAAT…	2	Brain
gene1056	ATGTCTTTGGGGAAACGTATTTCCGGTGCTGTCGCGGTTCTCAGGGGAACCGCGACAGAAGCCAAGGAGGGCCACACGTCGCACATGGAGGAGATCGAGAAGATGACGTCTGAGGAGGAGATGGAAGCCGAAATACGACATCAAGTTACGGCGCTCGACAGGTTACAAATGGTAGTAGAGTGGATGGGAAATAACATGCTTCTGGCGTTGACTATTGCTGGAGTTTTGGTGGGTCTAGGTCTCGGCTTTCTGGGTCGATTGGCCAATCTCACACCACAGTCTATAACTTTAATCAGCTTCCCGGGAGAAATCCTTATGAGGATGCTGAAGATGTTCATCTTGCCACTCATCATCTCGTCGCTCATCGCCGGAATGGCGCAGTTAGATGTGCAAAGATCG…	1	Brain
gene10560	ATGCGCCAAGTGACGCTCGCCGTCGTCGTCGCGTCGCTATCAATTTCGCTGTTCCGCGTCGGCCGGTATGCCGACGCGCACAGCATCCTGGGTATCTGCCCGAGCGCGAGTTACAGCCACCAGCGGCCCTTTCAAGCACTGATGAGAGCATTGGCGGACCGCGGCCACAGCGTTACCGTCGTGTCAACGATCCCCTTGAAGAATCCCCCGCCCAATTACAAGAACATCGACTTGTCATTCACGTATCGGAAGAAGGACTGCACGGGATTAAGGCATATGGGAGCTTATGAGTTACTCCACGAGAACATGCGGGAGGCGAACGAGTTGTGCAGAGAGCAGTTGCTCAGCCCCGCCATCGACGATCTCATAGCGGGTAACGACACGTTCGACGCGATCATA…	1	Brain
gene10564	ATGAGGGGCCTCGTCAACGTTCTGAAGATGCTTGTGGCGTTCTTCTACGATTACGCGCGCGGGCTCTCGTATACTGTAACGACGATACTTGTGCTCTGTTACTGCTTGCACCCGGCTCGATTCGCCTCTCATTACACCTTCATCAAGACCGAGAACATCTACGATGAGATGGAGAGATCGTATCCGCCAAGGGACAACTCCTGCGTAATCGCCATCAGCGGTAGACGGACGTCCCAGTTGCTGTATCCGGAGGAGCATCCCAAAGAGGATCCGGTAGCGATGGCGCGTCGTCTCGGTATCCTGCCGGGCGGCCAGTGGAAGCCTCTCAATTGTCATCCGCTCTTCAATGTGGCCATCATACTGCCGTATCGAGACCGACAAAGCCAGCTCGCTGTCTTC…	2	Brain
gene10565	ATGCTGATCCGACAGTACGGCCGACTCGCTTCAGGCAATCGTTGCAACGTCCACGCCGCAAAAGGTCTTCCAAATACCATGTCGTGCCCATTCCTGACACGTTTGTCTGCGAATTATGTTCGCAATTATGGAGCATCTGTGATAATGAGCTATCGACAGTACTGCCCAGTGATGTCAAGGCTATGCAGCACAATGACGGAATCCAACGAGTCTCAACCGATCCCAAAATCTATAGAGAGCCAGTGTCCTTTCTTGTCCAAGGAACCGGACGCTGTCAAGGAGGCCAGCCCAGCGGTAGAAGCAGATATCATCAGTCTAGGTGCTGCAACGGAAGAGAAGGATGAGATGTGTTTCCCCTACGAGGAGTTCTTCCACGAGCAAATCATGCGAAAGAAGCGG…	1	Brain
gene10567	ATGCTTCGAGATGAGAAGAAATCAATCTCACTCGCCGTGCGACATGTCGATACAACTTTCACCCGTCTGATGGAATCCCCAAATACGAAGCAGGAAGATTCCATAAATAGATTCGCAGAGGATAATCATCATTTGCCGGAATTTCCTCGTTACACCACTTCATCTGAGATAATGCGCAAACGAAAAAATAACAGGCTTATCCGGGGCAAGCTATGTATAATTGGTGGAATCGCATTAATGAAACAGGAAACTAATCGGAATGGATGGACACTTGGAATGAGACACGTGAATTTCGTTAATAATGATTCAATTATCATAGGAATGCGTTTGGCTATGGGACCGCTGCATTATATTGATATTGCGAGTAATACCGATCCCAAAGAGGACTGA	1	Brain
gene1057	ATGTTGGGGAAGATCAAAACGAAGCAGGAAAAAGGCGGTGAAATCATTGCGTACAGCGAAGCAGCAGTTGTAAACAATGCTGCGGTAGTAGAATATTGTAGGATATCAATGGCAGCGCTATCAGGCGGAACGGCTGGTCTACTAGGGTTAACTGGATTATATGGATTCGGATTTTATATCTTCGCAGTTTTCGGGTTATGGGCAATGCTATTGATGAAAGCTGGTGGTCAGTGGAAAAAGTACTTCATTAGCAGGCGACATCTATTAACGAGTGGTTTCTTTGGGGGGCTCTTTACATATGTATTATTTTGGACATTTCTGTATGGTATGGTTCACGTCTATTGA	1	Brain
gene10575	ATGTCATTTTTCGGTCGCAGAATGGGTGGCGGTGGTGGTGGCGGCGGCGGCGATAGCGGCGGCGGCGGCGGCGGCGGCGGAGGTTCCGAGCACACGAGTCGTAATTTGCAAGACGGCCTATTCCAAATCGCGTCGCAGGCCTGTCACATCCTGGTGCAAGTGAACAACACGCACAACGTGTCTTACGGCGGCAGCAATAACGTGAACAACATCGCGTACTCCAAGTATTCCACGGCGGGTGGTTCCGCCGCCCCGGCGACGTCGGCGTCATCGTCATCATCGGCGACGGCGGCGACGGCGACGACGAAGGGAATGGCCAAGTCGTACGCGGAACCTCGGGAGAAGGATCAGGATCAAGTGGTGGTGCTGCTGCCGCATCGTAAGAACCGAGTGCCGCAG…	2	Brain
gene10576	ATGCAGGAACTGGCATTCCCGCGTCGAAAAGGGATCCTCGCCCCAGTATCGGTGTTGGTGCTGCTGATACTACCATTGGTCGATCTACCCTCTGCAAATGGATCATCTTGCGAGTTCCCATCGAGTTGGGCGGGAGAATGGTACCTGTACGGCAAGCCCTCGTTCAGCATAAACACGACCGTTCTCGGGGAAAGAACGTGCATCGAGCGAACAGACGACAAATACCTCGTGTATTTCAGCGGCGACAACTGTTATCACTGTATGATCATCAATGGACGGCATGAAAATGTTATTCAGTATCGCGAAGGTTGGTGCAGCCCGGAGCGAATGACTTTGGAAGAGTTGTGCGGGACGATCACCTCGGATGACCCGCTCTATTCGATATTCCGCATGAACTCC…	2	Brain
gene10577	ATGGGCTCCAGCACGGCGTCCGAGACCACGATCAACACGAGCACCGACAGCGCCAACACGATGCTCACTATGGTGACGACGACAGACGGGGAGCAGCCGGACGACAGTTTCGACTTAATCGACGTGCCGGCTGAAATGTCGCCACCACCCACGGCCTCAGAGCAGCCGTCCGGTCACCGGCACTCGAACGAAACCGTGGGCAGCCGTTCCCCGTCCCCGACCGCGTCGCCCACAACGCCGATCTCCGTCGCGGCGTCGACGAACCGACAGACACCACCGCCATTAACCACGTCGTCGCCGTCGTCGTCGTCGCACGGCGTCTTTGACGTGGGTAACGAAGCCGGGCCATCGACACGGTGCTCGCGCACGAGGATCGACTCTGGTCAAACCGATGGCAAT…	1	Brain
gene10580	ATGGAAACGAGACAGGCCACGAGAACACCTACCAGAGACGCAGCGGGAATTGCGCTGTTGCTGCGTTACTACAATCAGCTCTATTTCATAGAGAGGCGCTTCTTTCCGCCCGACAGAAGCCTCGGCATCTACTTCGAGTGGTTCGACTCGCTGACAGGGGTGCCTAGTTGCCAACGTACGGTCGCTTTCGAGAAGGCCTCGATTCTCTTTAATGCCGGCGCGCTCTACACGCAACTTGCTGCCAAGCAGGATCGTATGACCGCCCGCGGCCTCGATCAGGCGGTGGACGCTTTCCTCAGGGCGGCTGGTACTTTCCGGTACATTCATGAAAACTTCACGAACGCGCCGAGCATGGATCTAGGACCGGATATGCTGGAGATGCTCGTGCAACTGATGCTT…	2	Brain
gene10581	ATGATGAGCAACATTAGGCTAATATCGCTGTTATTGTCTAGGTTCACAACGAATATGCAACTGTATAAACAAATTCAAATGAGAGTGACAACGGCGGGGAGCAGCGCAGGGATTTCGCAATCGAACGGGACAAGGGAAACTGGATTGCGATCTAGCGGAACACGTCCTTGTCCCCGCGAGGAAGAAAATCCGATACGACAGAATTCACTCGGCGGCCGAGCGAAGACGCGATATGTTTCTCCGACACATAATCGATCGATATCACGTGGAATCTACGCGTGA	1	Brain
gene10583	ATGTCGTACGCGTACCTCTTCAAGTATATCATTATCGGCGATACAGGAGTTGGAAAGTCTTGTCTCCTTCTTCAGTTTACGGATAAGAGATTTCAGCCGGTCCATGACCTGACAATAGGAGTCGAGTTTGGTGCTCGTATGATCACCATTGACAGCAAGCAAATTAAACTGCAGATCTGGGATACTGCAGGCCAAGAGGCATTCCGTTCTATAACAAGGTCGTATTACCGTGGAGCTGCTGGAGCTTTACTGGTATATGACATTACGCGTAGGGAAACCTTCAACCATCTTACAACATGGTTGGAGGACGCGAGGCAACACTCGAATTCCAATATGGTAATTATGTTGATTGGCAACAAAAGCGATCTTGATAGCCGAAGAGAAGTTAGAAGAGAAGAA…	2	Brain
gene10584	ATGGAGGAGGAGTCGACCGCGATGACGAGAAAAAGGCTCATTTATGCCGATAAGCTTATCCTAGCGCCGATGGTACGCATCGGGACGCTTCCAATGCGCCTTCTCGCGCTGGACTACGGCGCGGATATCGTCTATACCGAGGAACTAATCGACTGGAAGTTGCTTCGTTCGATTCGTCGAGAGAATGATGTACTAGGCACAGTTGATTACATTGATAAGACAGATGGTACCGTAGCATTCCGCACATGTTCTCGTGAACGAGACAGTGTGGTTCTTCAAATTGGTACGTCGGATCCAACGAGAGCAGCCCAGGTTGCACACTTGGTAGAGGGTGATGTTGCCGGCATTGATCTTAACATGGGCTGTCCAAAAAAATTCTCAATGTTTGGAGGAATGGGT…	1	Brain
gene10586	ATGGAGGAAGATGATCAGAAGGTTGCGGTGATGCGCAAGGCTTTCCAAATGTTCGACACGACGAAGAGCGGCTTCATCGAAACCCTGAAGATCTCGACGATACTGAACACAATGGGTCAGCTGTTCGATGACGGAGAGCTAAATTCGTTGATCGGAGAACACGATCCTGAGGGCGCCGGCAAGGTGAACTTTGACGGCTTCTGCAAGATTGCTGGCCGGTTCCTCGAGGAGGAGGACGCTGAGGCGATGCAGGAGGAGTTGAAGGAGGCGTTCCGGCTGTATGATCGCGAGGGCAACGGATACATCACCACCGCCACGCTTAAGGAGATTCTGGGGGCGCTTGACGACAAGCTCACCAGCTCCGATCTTGACGGCATAATCGCGGAGATCGACACGGAT…	1	Brain
gene10591	ATGGGTAACGAAAGCTCGATGCCTTTGGAGCTTTGTTCAAACTTTGACGTTGATGAAATCAGAAGATTGGGAAAAAGATTTCGGAAGTTGGATTTGGACAACAGCGGTGCTCTTAGCATCGACGAGTTTATGTCTCTCCCCGAGTTACAGCAGAATCCATTGGTGCAACGTGTTATTGACATATTTGACGCGGATGGCAATGGAGAAGTAGATTTCAAGGAGTTTATTCATGGCGTGTCCCAATTCAGCGTAAAGGGTGACAAAGAAAGCAAATTACGATTTGCATTTAGAATCTATGATATGGATAATGATGGTTATATAAGCAACGGTGAGCTTTTTCAAGTGCTAAAAATGATGGTAGGCAATAATTTGAAGGATACGCAGTTGCAGCAAATAGTT…	4	Brain
gene10596	ATGCAACAGCAGATATGTCGTATCGCCAAGTACATTCTTCTCTGCACGAAAATCATTCTGGTTTGTAACAGCGGCTTCGTCGATCCCGTCACTAAGACTGAAGTATCTCACTTTGCTGTGTCTCCTTCGGAAATGTATAACCGCTCGAAATTCGCGATGTACTTAGAGAATCACGGGGGATTAGGACCTTGGCGTAAAATCAGTCGCATGAGGACACATGCTCCGTCCATATTGGCCGGTGGGCATGCGATATCAAAGGCAGCGCGTTGCTTACTTCCGTTTCACGATACGCGATGCGCTCTACTATATCTACTATTTTTTCTGATGTTGCTATTATTATCGTGTTTTTGGCAGATCTATAATAAGCGCATAAAGATGCAGCTAGATCCACTCTCATTT…	1	Brain
gene10597	ATGAGCGAAGTAGAAGGATTGCGACAGAGAGTCGCAGAACTCGAGAAGCTATTACAAGAAAAGGAGGCTAAAGATGCGAGAGCAAAGAGAGAAAGGATCAAACATATGTCAGAGGAGGTAGTGGATTCGAATCCGTACAGCCGCTTGATGGCCTTAAAGCGAATGGGTATTGTGGAGAATTACGAGAAAATAAGAGAATTGTCGATAGCTATAGTTGGAATTGGTGGTGTTGGCAGCGTCGCAGCGGAAATGTTAACAAGATGTGGTATCGGAAGACTGGTACTGTTCGATTATGACAAAGTGGAGCTTGCGAATATGAATAGGCTATTTTTTCAACCGCATCAGGCGGGTCATACCAAAGTGGAAGCAGCGGCAGGTACCTTGCAATCCATAAATCCT…	1	Brain
gene10599	ATGAGCGACGGCATTGTCGGTGCGATCGCGATCAGTTTGTTCGGCGGCGAGAAGAAGCGTCGGGTCAGTATGGATGCCGGTTACTCCGTCCTCAGTAGCGATCTAGAAGCCTGCAGGATGTTCGACCAGTATTCGTACAGGAGGAACGACAACTTCGACTTGTCGCTGAGCATTCCGCAGCATCATCAGGCATCGTATCACCACGACGGCTACAATATGTCCGACCAGACATTTCACACACCGAGTTTCGGTGACGAGGACTTTGACATACCTGCTATTCATGCCCATTCGCATCAGCAACAACCGCAGCAGCAACAGCAGCATCATCAGCAACATGACCCGATGCACGCGTATCAACCGCAGATGATGCAGGGTAACGGCATGCAACAGTCACCGGAC…	2	Brain
gene1060	ATGAGGCCCATGCATAAACTAATGGAGCAAGAAATGGAAAAGCAGAAGCTGCTGTTTCACCAAGCCCGTTTGGCAAACCGCGGCGTTGCGGAGATGGTTCTTTTGCATATATCGGCGTGCAAAGGTGTCCCCAGCGAGATGGTGATGAAGACTTTGGAGCTCGGAATTTCAATTCTGCGTGGCGGCAACATCGAGATCCAGCGGGGCATGTTGAATCATTTGAAGGAGAAAAAAGACGTCGGTTTCTTCACGTCAATCGCGGGCCTAATGAATTCTTGCAGCGTATTGGACTTGGACGCTTTCGAGAGGAACACGAAGGCCGAAGGTCTTGGTGTCGGTTCCGAGGGTGCAGCCGGCGAGAAGAATATGCACGACGCTGAATTCACTTGCGCTCTATTC…	1	Brain
gene10603	ATGGCAGATAATGTGCACAGAAAAGCGCACAAGCTGTCGGATGGTAGTAGGAAGAATCCCGTTCACCGCACGACCACCGAGACGATCCGTCTGGGGGAGATAGACAAGCTGCACCAGCCGGTCATCACTCCGAGCGTGAACGTTACGGCGGGCGGTCAGTGCAATCGCAAGAAGACCTCGTCCTTCCAGATTACCAGCGTCACGGTAGGCTGCCGCATGAGCAATGACGCCGGTGAGGACTCCAACGACGATCTGGACGAGTCGCACACGGAGGACAACTCCGTGGAGCACTCGCGTATCACCGATATCGACATTGAGACACCCAGCTACTCCGAAGACACATTCTCCAAGGAGGACCTGTTCTTCAACACGAGTAACGCTGCCCTTAGCACAGCTCCG…	2	Brain
gene10604	ATGATGCTTGGCACCATTAGCGGTAGACATTGCTTCAAGCAAGTTGCGAGAAGCGCCAAAAGTTTACATCTGCAGAACTCCAGAGCGCAGATCAAACTCAAGACCTTACCAATTTTTCAGTATCCGATAAGCGAAGAGGATGATCGCAGGGTATATGTGTGGGGCTTTGCGCAGCATGGTGCTCTTGGCGAGGCAAAAGTGATAAAGAAAGATAGAGTTTCGTATACTGCGAAACCAACGAGACTATCCTTCGGCGAAAAGCATAAAGTAGTAGACATCGCTTGTGGATATGGCTTCACGGCTTACGCTGTATATTCCTCGGATAAAAACATCGTGTATGGGACTGGAATAAACACAGACTCGCAACTTGGTTACATCGACTCCGATAAAAGGTTCCCA…	3	Brain
gene10608	ATGCATGTTTTCATAATTTCTTTTATATATGTGGTAAGCTTCGCAAAATCTCAGCTCAGCATACCGGATGAGCTCAAGATATGTTACGTGGATAATAATATGCAAGATTTCCATCTTCCCATGAATATACGCGTGCTGCTAGATATTATACGTAAAGCGGAAAGACATTCTTACACCACGATGGATATGAGAACAATGACGTCCTCTTTAATGCACAGATTCAAATTCGATGGCATCGAGTATTATGAAGATATACAGCCGCGGGATGGAATACTTCCCTTTGGGCAATCTGGGAGACAAAGTGTCAAATATAAGTTGATCAAGGAAATGGTTCCAGGAAAACCGGAGATTTTTCCGTTTGATGCGCTCACGGCGATAGAACGTTGCACTCTACATCAA…	3	Brain
gene10609	ATGAGTACTTATAGAAGAATGGATCGTACGAGCCTGGGAAGTTCACTGGGAAGGACGGTGTCCTCTCCTAGAAAACGAGTATCGATAATTCAATCGTTGAAGAAAAATAGTTCTGCATTGAGTGTGTCTGGACGTACGAATCAATCCGTACAGACAATATGCAGAACACAGAGTCATACGGTTGAAAGTTTTGGATCTTCGTTACCAGTTCTAGTCACTGAAGCGTTAACATTTGTTGATGAAAATACGGTAGTTAGTGTTAATATGTCTGCAGATGGTTGGGCTTGGCTTGTTTATGGCCGCAAATTGCTTGTATGGCAATGTAAAACCACTATCCACGATCCTAAGCAAAGGAGAATCTTCAAAACGCAGTGTCGTGAATTATTGCTACCTCAAAGC…	1	Brain
gene10610	ATGATCGATACGAAAAACGACAAGATGAACGCGGCAGATGAACCTCAAAAAACAGCTAAGCAGCTACAGAAGGAGGCTAAGAAATTGGCAAAGTTGGAAAAGTTCAAGCAAAAGCAGGAAAAGAAGGTGATCGAGAAAGCAGCGAACGTGAAAGAAAAACCAGAGAAAAATGACAAGAAAAAGGAGACTGCGCCGATTCTTTACGCTGCAAATACGCCACCCGGTGAGAAGAAAGATATTGCTTGCCCGATGCCCGATACATATAGTCCGCAATATGTAGAAGCTGCATGGTATGATTGGTGGGAAAAGGAAGGCTACTTTAAAACGGAATATGGAGAAAAAGATATATTGAAAGAAAATCCAAAAGGAAAATTTGTGATGGTGATACCGCCACCTAAT…	3	Brain
gene10611	ATGGGATCTAGATTGAGGGAAAATGTCCAGGAACTGTTTGAGTGTTTCTGCGAGGTAGCTGCGCCAGTAGGGGACAAACCAGCTTGGATACTCCAGAAATATCCCGATTCCTTCTCAGATGAGGAAATACTCAAGTCTGTTCCTAAATTCGCGTATCCTTGCGAAGTTGAAAACTTGTTGGTGCAACACTTCTCGTTTGTGCTCACTAGTATCGACTCGAAATGGACCTTTGGATTCTGTCGTCACGATCCCAAAACAGATACAGCTTTGGTAGTTTTGAGTGCGCTACCATGGCATGAAATCTTTTATAAGTTGCTAAATCATATCGCATCACTGACCAGCAATGCCAGTAGAAGAGATCTGTGGAACTTTCTTGGGGATCTACACGTTTGCGGAGTT…	2	Brain
gene10614	ATGGAATTGGAAACTATCAATTCGCGCCAACACTTAAGCCTACCCGCTCGCGATGGAAAGGAGCAGACTCGAAGGCTACACATTCGGTGTTACATAATTGCAGAGTGGGACTACAAAACGTCGCATCGTAAAATGTTACGCGGTATCATTTACTATGATATTCGAATGTCTTGGAATGAAAATGTTGCCAAGGAGGAAATAAAATAA	1	Brain
gene10615	ATGAAGCTCCGTGCCTCGTTACTGCCTATCGTCACGGTGAATTTGTATCTCGCCGAGATATGTCTAAGCGTCGACACGAGGATCCTAAGTCTGTGCACGATTCAGAACAGCTGCGAGAATTGCTTGGAGGCGAGCGCGGCCTGCGCGTGGTGCAGCGACTGGTCGTACTTAAACTCCACGTACGGCAAGCCGAGATGCAACGTGCCGGAGCGTCTACGCGCGTTCGGCTGCCCGGTTGCGGAGATTCGCACGGCACCGCCAGGGTCGCTCGAGGTGCTGGCAGACGCGGACTTCCAGGACGTGTCCGAGGACCGCACAGGACCGATACAGCTGAGACCGCAGAGGTTGCGGCTCAAGATTCGACCGCGCACCAACAAGACGATCACGCTTCAGTACAGG…	1	Brain
gene10616	ATGGACTCGAACGTCAAAATTAATACTGGAAAATTCAGTTTTCGAAATGGAGACAGTTACGAAGGAGGGTACAAGCTGGACATTGACAGATGCACTTTAGTTAAACAAGATCGAGGAGTGTATACGATCGATAATTCCGACGTGTACGACGGCATATGGAAGGACGACAAATTCGCCGGCAGCGAATTTCACATACGGTACAACAATAACGCGCAATACGAGGGTTACGTCGATGAGGATGGAACGATGCACGGCCCGGGCACATATGTCTTTCCCGATGACTCCTTGTTGACAGCGGTTTGGTCACGAAACAGACCAGTCACGCGCGTCGTCTACAAAGAACCACTCGGACGCAAGTGGACACTCGAATCGATTTCGGATAATCGAGCTTCATTCATA…	1	Brain
gene10617	ATGGCGTATCTACGATCGATCGCAGAGGTGATCGGTTTCCTGGCGCTGTGTATCTTCGCGATAGCGGAGGGCATTATTAGAATGCTGATGCCCAGCCGATACAAGATGAAGAGCATAAACGGCGAGGTCGCCCTGGTGACTGGAGGCGGCGGTGGGCTTGGCAGGCTTCTCTCCCTCAGGCTAGCCAATCTGGGCGCCGTCGTTGTGGTTTGGGACATAAACGAGAGCGGCATCCAGGAGACCGTGAAACTGGTTCAGGCGGCCGGCGGCGTCTGTTACGGCTATGTGTGCGACCTGTGTGACCGCGAGGACGTATACAAAAAAGCCGGTATCATCAGGGAGGAGATTGGCAAGGTGATGATTCTCATTAACAACGCGGGCATCGTTACCGGGATGAGT…	1	Brain
gene10618	ATGGATGGACACGAAGTCTTGACTATAGCCCGACCCGCCAGGATCTACAGGATGTACGTCTTCCGGCCGCCTCGCATCCCTCCTCGCACTAAAATGTACTACGAGGCTCATTGTCGTGTCATTCCTTCTTCTTCTTCCCACTCTGGATCATCACGTTCCGATCCTCTCTTCGCTCCCTTGGAAATCAACCGCTGGACAAGAAAGAGAAGCGAGGAAGCTCACTCCTATTCAATCGCGCCGACCGGAAACCGAGCCGTACTTCTCGATCCTGGAAGATTTGAGAAATGTCTGTGA	1	Brain
gene10621	ATGGAAAGTTTACGTTCCTCGAATAGAGCGATCTGTATATCCACACCGATACTTGTGGAGGACAGTACGCACAGAACGCTAGCTTTATCGTTGGCAGCGATATTGGAACAGTTAGGCAGAGTGGCCGAAGAAAATGATTACCTAGTAGGGTTACTGCTCGTTCTATTAGCAGAATCTGGATTTCGTGTGTCATCGCATCTTTCTGATGCCGCATACTATAAGCAATCTTTGATAAAGGATGACAGCGACAGGTCGCAAAATGCAATCGTAAATAAATCCTTTTCTAGATTTCCACATCCAGAACACACCAAAGCCGATTGGAATACCAGACTAGTCTATATACCACGAAACTGGAAATCGCCATTAACAGGGATATACAATATATCTTTGATATTGAAT…	2	Brain
gene10623	ATGGAAAGATCGCATTCCCCGGAAAGACGAGTCTATATAAGTGAGCCATTATTGGTGCAGGAAAGTACCTCTACCAAATTACCGTTGTCGTTAATAGTGGTTTTAGAACAGTTGGGCGATGATGTTACGCAATACGATTACTTAGTCGCCTTGCTGCTCGTTCTGTTGGGAGAATCTGGATTCTGTGTTTTCGCCGCTCCTGATACAGAGAACCAATGTTCCGATAGCCCAGAAACAAGTAGCCAGATTAGGAAAGAGCAGCGAGCTAAAGCTACCGACGATTCTTCTTCATCGTATGTTTCCAACTATGTACAACGTTACAGGAATACAAAATTAATCCGTATACCAAGAAATTGGAAATCGGAAACAGAAGAGTACAAGGTATACTTCGCACTGCCT…	2	Brain
gene10626	ATGACGTCCAATGGTGTTCAGAAGTCGTCCAGGCACGCCAGCGACAGCTCTATGGCGAATAATGTACATCAATCCTCTGCGCCTACCTCAGCCTTGAATTCGCCGCTGATGAAGCTGTCCTCGTACTTTCTGGCGGTCCGGCCGTGGTCGCTGAGCGCGTCGCTGATGCCGACACTACTTGGTTCAGCACTCGCTTATCGTATGACTGGCCTAGAGACTTTCAACTGGATATCACTGGTGCTGACTGTGTACACGGTGCTTTGCGTACACGGTGCCGGTAACGTTGTCAATACTTACTTCGACTACATAAAGGGCGTCGACAGTCGGAAGAGTGACGACAGGATATTAGTGGATCATCTGTTGTCTGAGGATGAAGTGGTAACATTGGGCGCTATGTTG…	2	Brain
gene10628	ATGGAGGACGCGAACGAGGTCTTGGTGAGCGCGGCCGAATTCATAAAAGATCGGTTGTACTTTGTGACACTAAGAACAACGATGAAACCAAAAAGTACTCCAAATACCCACTATTTCAGTATCGACAATGAATTGGTGTATGAAAATTTTTACGCCGATTTCGGTCCCCTGAATCTAGCAATGTTGTACAGATACTGCCAAAAGGTTAACAAGAAATTGAAGGGTATTGCACTCAGCAAAAAGAAACTTGTGCATTATACAACATTGGATTCGGAAAAAAGGGTAAACGCCGCATTTCTCATCGGATGCTACTCGATATTATACTGCGAGTACACAGCACAGGAAGCTTACGAATGTTTGACTAAAAGCCCAAACAGTCCCGCATTTATCATGTTCCGA…	2	Brain
gene10632	ATGATAATCTCGCGTAAAAACTTAACGAATGTACGTGTACGATGCGAGGTTCGTGAATTAACAAAATCTGCTTTGTATATTTTCAAGTACTTAACGATGATACGTGTACGACTGATTTCCTCGTCGAACGCGCATGAAACTTGTCATGAAACGAGTCAGTCGACGAATGCTAATTGCATAGACGTCACGGTTGATGATATCGCTCTGTCGATGATAATCAATTTATCAAGTCGGATGTATTCTCCAAGAAGTAACGTTTACACGGTTCCTGGAGGGACCCTCTTTGCACACGAAGAATTGATCGTAGTGTGGGTTATCGGTAGGTAG	1	Brain
gene10633	ATGAGTGAGATAGAAAGCAGTAGTCTACTATGGAAATCGAAATCTAAGTATCCCGATCAGCCGTGTTCTACGAATATCCGCAACGAAGATGATAACGATCACGATTGGTGGGCAAGCGATAGCGGATCTAGTACAGGATCATATTACTCCGACACCGACAGTTCAGTGGTCGAATGGGAGTCGGAAATTGGGCCCAGTGGCGAAGTGTTCTACGTAGAATCCGCGGAAATGAGTCCGTCGGATGATCCTACTGCCTCTGACAATAAGGAGGACAGTCCTCAACCAGAGTTAACGCGTCGGCGTAGCACGAGAGCCGGTAGATTGTTCCGCCTTATCAGACGTAAGGAGAGCAAACGGTGCAGCACGAGAAATAAAAAGACCAACGACGGTGCTACAACG…	2	Brain
gene10638	ATGGCACCGATGGCCGTGGAGGATCACGGACAAGAATTGGTCGTGGCGTTGGAGGAAGATATACGAAACTGGCGACGTAAGCAAATGAATCAGAAAGGCAGCAGCGCTTCCTCAGACACACTGGATCTGAGCTCGCATCATTCTCACCATCACCAACATCACAACGGTAACAACAATAACAATTCGATCGGTACCAGTAATCTCGCTGCATCCAGTCCGCAGGAAGTCGTGATGAAAGAGAAAAGCAAGAACGCTGCGCGATCGCGCCGAGTTAAGGAGAATCAAGAGTTTCTGGAGCTTGCGAAACTATTGCCGCTTCCGGCCGCGATTACAACGCAATTGGACAAAGCCAGTATCATCAGGCTGACCACCAGTTATCTCAAGATGAGAGCCGTCTTC…	5	Brain
gene10643	ATGTCATCGACGCTCCCTCAGGATTCACGATGCGAAGAAGAATGTGTTTTTGATCTTGACACTTGTCGACATACAAAATCGATCTGCTCGGAGACGTCGGAATCGCATCGCATCGTCGGATCGGTGGTCGACACGGAGCTCGCTTTATTCATGCCAAGTGTAGATTCCATTGCTCAGATCTCAGTGGTAGCACAGATGAGAGGGAAGATTAAGAAGTAA	2	Brain
gene10644	ATGATTGGCCACGGCAACGATGAAGCGTGCAACGAGCGTATCTGTTGTGACCGCGACGGCCGCCACGACGCAGCTGCACCATCAGACCAGGATTCAGGAGCTGTTCGTTCCCGAGCCGACGGTGACGACAACGGCAATGACGACTATGACGCCGACGACAACGACGGTGACGACGTCGACAGCGATGACGACGGCGACGGCGACGTCGTCGACGACGACGACGACGACGACGACGACGACGACGACGACGACGACGACGACGTGGCAATGATGATTACGAGCACAGCGACAAATGGCAGTTACATCGAGGAGCAGGATAAGCAAGCGACTATATCCTCCTGGCTCGAGCCGAGAGGCTCGCCGAAAAGCAGTCCCGGTGGAGGCGAGGACAGCAAGGTT…	2	Brain
gene10649	ATGGACTCGCTGGAGCGTCTAATGAGCGCCGGTTCTCGCCACCCGACTCTCACGGCAGCCACGCGATCGCAGAACGCCTTTGTGCAGGCCAACCTCTGCTCTGTGATAGGCCGCAAAGGGCGTCACCTCACCGGCACCTTTTGTTTAACCGGGGACACGATGGAAGGCATCATACAATGCTTGGTCTTCCTCAAAGCCTTCTCGGTACGTATAATCGGGTCGGGAGATGGAACGCCGCTTTCCGGATATAACCTCGTGGGCGGTGAATTTGACATGGAATTGAACTTCGTGATACAAGACGCGCAGAACATCAGGCACATGCTGGAGCTTCTCGATCATTGCCCGCCCAATCTCCAGGCTGAAATATGGAGTGTATTTATCGCGATACTGAGAAAGAGC…	2	Brain
gene10651	ATGTTGGTACCGCCTGATATGTTGGCGTCCCATTCCAGGATGGTCTATCAGTTTAACAAGTACTTCGGCGAGCGGGTGATGAACAGAAAGAGCCAAGTGGCGAAGACCATTCAGGAGGTTTGCCGGGTAGTGCAGGACGTATTGAAGGAGGTGGAGGTGCAGGAGCCGAGGTTCATCTCGTCCCTGACGGACTACAACGGCCGGTTCGACGGCCTCGACGTGATCTCGCCGACGGAGTTCGAGATCGTCATCTACCTGAATCAGATGGGCGTGCTGAACTTCGTGGACGACGGCACCCTACCGGGCTGCGCCGTGCTGAAGCTGAGCGACGGGCGCAAGAGGTCCATGTCCCTCTGGGTGGAGTTCATCACCGCGTCCGGTTACCTATCCGCGCGGAAA…	1	Brain
gene10652	ATGATGCTGGTGCCACAGGATATCATGGGTGGCCCCTCGAAGATGCTGTACCAAATGAATAAGTACTACGCCGAGCGGGTGCAGGCCCGCATGGCCCAGGTACAGAAGACGATACGGGAGGTGTGCAAGGTCGTGCAGGACGTGTTGAAGGAGGTTGAGGTGCAGGAGCCGCGCTTCATCTCCTCCCTGACCGAGTGCAACGGCCGTTACGAGGGCCTCGAGGTGATCTCGCCCGGTGAGTTCGAGGTGGTCCTCTATCTGAATCAGATGGGGGTCTTTAACTTCGTCGACGACGGCACCCTACCGGGTTGCGCGGTGCTGAAGCTGAGCGACGGGCGCAAGAGGTCCATGTCCCTCTGGGTGGAGTTCATCACCGCGTCCGGTTACCTATCCGCGCGG…	2	Brain
gene10653	ATGGGAGTGGTGAAGACCGCGTCGGAAAGTATCCTCGAGGAGACGGTCGTGCCGAGCGAGGAGGCGAATTATTCGCTGCAGGGCCACGCCGAGGATTGGAGAGAGAACTTCCCATATCAGCTTCTGATAGGAGCAGGAGTGGCTTTAGTTGGTCTAGTTCTGCTGGCAGCTGTGAGCTTCCAATGCTCATCCACTTGGCGATGGCTGATGAGCGTAACACGACACGAAAGCACGGAGGACACCGAGACCGATCAGACTCAACAAAATGCAATCCGTATTAGCCATTCTCTTCCGGATCTTCAATCAGAACCGATCACTCATGAATACGTTCAGGAGCAGAAGGAAAACAAGAAGGTGTTGCGTCAAACTACCTTGCCCATTGTGCCGATGAGACATCAA…	2	Brain
gene10658	ATGGCATGTCCACTTTTCACCGGACACTTCGACCCGGTCCGCAAGGACAAGGGCGAAAGGGGCACGATCGCGAGTACCAGGCAGGGTGAGAGGAGCGAGCCGTCGCGGCAGTCGTCGGTTCAGATAACGTCGTCGCTCTTGGGAGAGGACAATGACGAGCTGGAGGACACGCAGACGCTCAACCTGAAGCATCTAAGGGCCGCGGTGATCGTCCTGACTAACCCTTCGAATGAAGTGGTAACTGTGGCATTACAGGCTCTGTTAAGTAAACCTGAAGTACCTCTTCCAATGTCGACATCTTTAGACAAGCTTCTACGTGTTGAAGAGGAGGAGAACTATAATTTATTAGAAGACATTTATGAGACACTAAATTACGATTGCGACGTCGACGTGAACGCG…	1	Brain
gene10659	ATGGGACCGAGAACGACGGGTTGGCTGCTCCATGCGGCGCTTATGATCGCCCTGTGTCAAGGCCAGGAGGACTGGATGCAGTGCTCCAGCTCGTCGACGTGCAAGTGTAAATGGGTGTCCGGCAAGAAGACCGCCGAGTGCATTAAGCAGAACCTCACGCAGGTCCCCGGGGATCTCTCGCCTGAGATTCAGAATCTCGATCTCAACGGAAATCGCATCAGCCGCCTCACCCACGACGCGTTTAGTCGCGTCCACCTGGTGAATCTGCATAAACTGACGCTGCGCGAGTGCGGCATCGAGTCGATACACACGGACGCTTTCAGCGGCCTGAAGATCGTGATAGAGATCGATCTGTCGGGCAACAATATACGGAGCCTGCACCCGGGCACATTCCACGAG…	2	Brain
gene10660	ATGGCTCGATCATGGCTAGGATGTCTCCTCGGCGTTTTGATACCATCCCTGATATTTTACCTGTACCTCTTACTAAATGTCCCGTCCGTGGAGATAAGCAGGTCGAGCAGCGGAGGGAAATGGCGCTCGGTGTCGATAGGGACAGAGAGGTCGGGCTTGCCGTTGGAGGATCGCTCACTCGAAGGGTCGCAATTAAGAAACAATCTCGAGGTGAAATGCGACACTGTACACGTAGCCATGGTGTGCGCCGGCTACAATTCAACCTTCGCCCTCGTAACCGTAGTGAAGTCCATTCTGTTTTATCGCACGAATCCGTTGCATTTTCATTTGCTCGTCGACGAAATTGCGAGGAGAACGCTCTCGACCCTGTTCCGAACCTGGGATTTGCCGCATGTGAAC…	1	Brain
gene10661	ATGCGGCCTCGAGCGTCGCGGAACGAGCTCGATTGCATTTTCGCATTACCGAAATGGGTCCTTCTTCTTGTATGTCTTCTCTCATTAACACCAAGTGACGTTATCGCGCAAAACGAAAACGAGACGTTCGAAAGTGCATTCGGATTGAATTCGCGCGAGTCGATCGAGAACGAGAACGCGGGGAACAATGGATTGCCGCTTGCGAAGGAAGCCGAAACGCCTCTGGAGCTCGAGGAGCTCGGCGAGAAGGAAAAAGATTTAACTCCCATTGAGAAAAAAGACGATGAGGAAAATTTGGTCCAAGTTCTACCGGAGACCGAAAACACTTTCTCATTGAAAGAGAGCTCAGTGGAGAGTTCACCCGCCCTTCGGGGCATTTCCGGTAAAATGGCAGATGAA…	1	Brain
gene1067	ATGGCAGCACGAAGTCGACGCGCAGCGGGCCTCCTGCTCGCACTTATCTACTTGACGGCCTGCTTGGCAGCGCGGGTGCAGTCAAACCCCGTCAACATCCCGTTGAGCCGGGTGCCGTTAACGCTGTGTGAGAGGGCGTGGAGGGCCCTGAACGACCACTCGCCGACGCATCACCTGTACGCGCACGGCAATCTGATAAATGCGCAGGAATTGGTGGAGTCGCCTTACAAGATATACAAGTTCACGTACGACCTGAGCCCGATATGCGGGGCCGAGTCCTGCCCCAGGGAGGCCTGCACAGTTGATCTGAAGCAGGACGAGCACGGCGACGTCGAGGCGCTGAATGACTCCATCCAGTGCATGTACTTCTACCCGGCGGACGCGCAGAACGATGTGTCG…	2	Brain
gene10677	ATGGGCGTGGATGTCGAGGTTCTGAAGCAGGGAGACGGTCAAACCTTTCCTAAGACCGGACAAACGGTAGTCGTCCATTATACAGGTACCCTCGACAATGGAAAGAAGTTTGATTCTAGCAGGGACCGGGGTGTACCGTTCAAGTTCAGAATCGGAAAAGGCGAGGTAATCAAAGGCTGGGACCAAGGAGTCGCTCAAATGTGTGTCGGAGAACGGGCAAGGCTAACCTGCTCTCCAGATTTTGCTTATGGTAGCCGAGGCCATCCTGGAATTATTCCACCAAACGCCGTTCTCATCTTCGACGTGGAATTGCTGAAGGTGGAACCCTGA	2	Brain
gene10682	ATGTTGCGTTTATCAGTCATTCTGGTGCTCGGCGTTCTCGCGCAGCAGATCTTTGCCGATGAACCCGAAGCGATCGTCGGCGGTACGCGCGCTTCACCGGGCGAATTCCCGCATCAATGTAGCTTGCGGTTCAGAGGCAGTCACATCTGCGGCGCTTCTATCATTGCTCCGACTAAAATACTGACGGCTGCTCACTGCGTGCACGACTTAGTATATCCGCCCTACGACAACTTCAAAGTCGTCACTGGAACCATCGACAACCGTGCAGGAACTCCGCACGATGTCAAAAGCGTTCGCATACATCATGGATATGTACCCAATATAAGTCACGCCTGGGTGAACGACATCGCTGTGATCACTCTCCATAGGCCAATCCAATTCGACAGATTCCAAACCCCC…	5	Brain
gene10684	ATGAAGAGATTCGACGAATTCCTCGCGACCTGCGTCGTACTACAATACCTGTGCGGTATATGCACGACACACTTGCTGATAAACGTCAAAAATCAAGGTGGTGACATTCTTCTCGAAACAATCTCGTCTAATGTTACGGAGGATCTAATTACGCTGGAATTCCAACGTTCTGATGGCACACTCGTCACACAGCTCATCGATTTCAAAAATGAGGTTCAAGTAATAAAAGCTTTGGTACTCGGTGAGGAAGAACGTGGGCAAAATCAGTATCAAGTCATGTGTTTTGTGAATCACTTTTATAAAGTAGACTTTATATCATCCGATGCAATGTCCAAACTGCGTCAGAAAAATCCAGGCACTGTACGTGTAGCGGAAGAGGATAAAGGTCACGTCAACTAT…	2	Brain
gene1069	ATGGTTTACGGATCGCTCCAAGTCACGGAGTCAGCAACCACCACGGGGATCGCTTGGCTGCACAATATCACCACCCAAGGCGAGATGAGCAGCGGTGGGTTCGGCGTCGGCGTCGGTGTCGCCGGCGGGCCGACTCTCGCGGCTGCCCAGCAGGGTCAAGGGGTGGCCGCCCTCCTGGTGATGCTCGCCGTTCTCTGCTTCATCTTCGCCTACTGCTGCTGGGGCGCGCCCTTCTGCCGCTCCCTGTGCAGACGACACTGCTGCTGTCGTCTGGAGGATCCTGAGCCGGATGCGCGGTTCGGTGGCAGCGATCAGGCCATGGTGGCGACGCCGACAATTATCCTCCTGCCGCATGGAAGGATGCTCGTCGTCGACGGCACGATCTTCACGCAATTCCAG…	2	Brain
gene107	ATGGAGAGATGCCGAGGGACGCTGGCTGGAAGAGACCTCTCGGCGTGCCCGGAGACCGAGCAACTGCTGTCCGGTCGTGCGCGCGACGACGCGCCGAGCGTGCATGTGCGTCCCCGACCTGTCGAGCAACGGTCCACGGCCGAACCGTATTTCCAAAGCGACGGAGGTGGCGTCTCGTCGACAACGTCAAGGCCGACGACGCGGGACAAATCCACGGGATTAAGTCGTAACGCACGGCTCGGGGGACCCTCGGGCAATCCGGTCGCCGTGATAACGCCGCCATCGATTATCGTAAACGGCACCGTGGAAAATGACGATCCGCCGCCTTACAGCCCGATCGCGCCACCAAATCACGTCGGCTGGTCGTACGACCTTTTTTCATTCGGCGACTCGTATCCC…	1	Brain
gene1071	ATGAGGACTAGAAAAACCATTGCCATCCTCGGAGTAGGCTTAATTCTCGCCTGCTGTGTGATGATCTACCTGATGATGGATCTGACCCTCTTTCCACCAGGACAGGGTCCTAAGCTTTCTATAAATGATAATCAATGGCTCCATTTCGAGAACAGACTAGCCAAATTAGAGAAGGATTTTGACAAACACCATAAAGTTATGAATGCCCTGCAAGAAGCAGCAAAAGTTAAACATAATTTTGTACCAGTTGCGCATTCGGTCAGCCATACGAATCGTTCCGATGCTATGATCTCACGTCTAGGAAAGAGTCTCACGTGTAATTTTAACATTCAGAAAGTTCCAGAGGTTGATATACAAATGTTAGAACTTTATAAGCAATTAGAATTCGATAATCCGGAT…	2	Brain
gene10711	ATGGCAGGATATTCATTTCGTGAGCAGGCAGACATGATTTTCATGTACGGTCGCGCTAATGGTAATGGACGCAGGGCTGCGCGGCTGTATCAGATAGCGTTCCCAAATCGGCAGCAGTCATATCATTCAACCTTTTCTGCAGTGTACCGTCGAGTTGCGGAGACAGGATCCGCAGCACCGCAAACTGTGGATCGAGGAAAACCTAGAGTCTCTCGTACGTCTGATCTGGAAGAGCGTATTCTACAACATGTTGCTGAAGACCCAGGTATCAGTACAAGACAATTGGCCGCAGAATTTCCTGTAAGTCACAGCACTGCATGGAGGATACTTAATGAGCAGCTTCTGCACCCATATCATCTTCAACGTGTGCAGGGTCTTGCACCCAATGATTACCCACGG…	2	Brain
gene10717	ATGATTTACACCTGTAGACGATTTATTTTCGGTGTTATGATATGCGCGACTGCTATCGGAGGAGCAGTTCCTGTGGAGAATCTTGAAAGTGTCTTCCTACGTTTTTACAGCGGGACAACCTTGAATGAATACGTTGACTTTTCGTTGGATAATATCGGCATGCTTCGAACTGAGATGATTGATGGCAAACCAACGGTGTTGTACATTCACGGTTTCACAGAAAATCTGGAGAAGGAAAGCGTGCGCACGGTGGTGCAAGCTTACCTGAAGCGAAACGATCACAATGTCATCGGTGTGGACTATGCTCAATTGGCGAATGACTCATACACGAAAGTGGTGCAAAACGCGGCACACGTTGGAACTGCCATTGCGGCAGCTCTGGACAAAATGGTACAATCA…	1	Brain
gene10723	ATGAGGCTCCAGGAAGCGGCGCTCCTCTGCGCCGTTTTAACCGTCGTCGCAGTGCATTGCCAAAAGAACAAAAAGGATGAGGACAAGAAGGATGAGGAATTCAGGTGTCCGGAAGGCCAGGGTAACGGCAATTTCGCCGATCCAGCAACCTGTAGGAGGTTTTATCAATGTGTAGACGGATATCCCTACCTGAATAGATGTCCGTCGGGCTTGCACTTCGACGACATCAGCAAGTTTTGCACATTCAAAAACGAGGCGCGATGCGGACCCATCGAGGCCACTCCAGCACCAATCACCGAGCCACCGACGGATTTGGCTGAGCGATGCGACACGTCCGAATGTCAGCTTCCGTATTGCTTCTGTTCTCGGGATGGCACGATCATTCCCGGTGGTCTTCAA…	1	Brain
gene10724	ATGTTTCCTTCGCGGGTATACCGGCTACCGCGCGCTTTCGTTTACGTAGTAATCGTAGTTGTGTCGGTGTTGACAATTAGCGCGCAGGCGCAGCGCGAAGCCAGTGAGCCAATCGCGAGCGAACCGCAAAAGGGCGGCGAAGTCAAGTCGCAGCTCGACGAACAACTATTCAAGAAGCTATTCGCCCAACGACGTAAGGATCACATAGAAGCTGTGCAAACTCTCCTAAAGATGGACAATTACGAGCGCCTGTATAAGATGATCATGGTACTGACTGAAAAGGTGGTGGAAGTCATCGAATCCGGCAAGAGCGTCATCGAGAAAGCTGGTTTTATGCCGAACAGCAGTTCCTTCCCGGAAGACGCTAATGTCAAAGACGCATTGTCCAGCATCTTGGAG…	1	Brain
gene10747	ATGGCAAAGTACAACGAACAAGAACTGAATCAGTGGCAGCGACAAATTGAGGCGGATAGCGCAAAGATACAGGAGGACAGAAAGCAAATTATAGAACAGCGGGCCCAGGTTATAAAGGAATCTGAGGTGGTAGCGGCAACCAAGAAAAAATTCCATGACGAAAAAAGGCAATGGGAACAATGGAAGACCACGTGCGCGGCAACAGGAGGTATGGCGAACCGCATCGGGAAGGCGAAGGTCGACATCGAAAAATTTGCGCTCACGGACGACTTTGAACTCTGGTATGAACAATTCCAAGAATGTTTGGTGATAAACGGAATTTCAGATGAAGAGGCAGTCTCCCTATTCATCATGAAAATAGGTACGGAAGGGTACCGTTTATTACGCAACTTGTGTACA…	1	Brain
gene1075	ATGACGTCCTTAGGAGAGATGTCAAAACCAACGGAAGTTCTGGAAATGGATAAATGCATTTTGTCCCGGTTATGGTTTACGTCTTTGAGCGTTGACCAAATAACTAATGACAGCTCCTCGAAGGAATTCGGTCACATTTGCTGCCTTGACCTGATTGAATTGGAAGCGACAGTCGAAAGCTTGATCTATTCTCCAAATGAAGAACAATATCAATGGATCGCCTACATACTGCTGCGGCAACTTATAGACAAATCGTCTAATGTCGATTGCAGTATACAGCGTAACATTCAAGCTCAACTCGATTATATACAGATGAGAAATGCTCTAGAACTATGCGGCGATGTGCCGGATTATGTGTATAAAGAATTATTAATGTTCCTTCGGGATGCAAGCGTAGAG…	1	Brain
gene10772	ATGGAAATACCTGAAAGCGATATACAAGTAAGAAATCAATCAACGGACTTGATCTCAGTGGATGTCAAGCGGGAGAGTAATGAGCCTGAGACGGATCTCCACGAAGTCGAGATAATCACAGCAGCACAGGATCTTTGCGCTATTGAGATCAAGGAGACTAAGAATTACGACATAATCAATGAGAAAGCAATCGATAGAGACTGTATGCAAAATGAGGTGAATGAGTCAAACACTTCGAATTCTACTTTGGGAAATATACAGAGCAGCGCTATTAATAATGTATTAACAGATCCGATTTATTTGGACGCCTTGGACTCCGATACCATAAATATTGAATTTCAAAAACAACCAAGTGCAACAGAGGTATTTATTAGGAATGATGAACAGATACAGGCGACC…	2	Brain
gene10804	ATGGATTCGACCTACTGCAATCCTACTGGTACTGGTCATGGTTCCATATATAAATTGGAGCATGTAACCGATTTGATCAAAATACGTGCCGCGCAATCATTTGAAACCCTTAGATTTGCGCAATTATTGCACTGCATTTATGCATGGGTACTCTTCTCTGCGACCAGTTTGTCTATAATTGGAATAAGTATTACGTCAGTCCAGCTAGTGAGCAAGTTATCCCAGTGGGCTGATATGATAACGTCTATTATATTCATAATTCTCGAACTATTCCATTTGTTCTTTCAAACACTAATGGCGCAATATATATTGGATCAAAGTCTAAATGTTCATGAATCGGCGTATTCATCCTCTTGGTATAATATGCCTGTCAAGATTCAAAGGAATGTTATATTGATC…	1	Brain
gene10807	ATGAGTACGTTGTTCGACACGCGCTCCTACCGCCTAACTAAATTGTTTTGCTCGATGGCCGGTCTATGGCCGGACCAACCGCGGCATACAAGAAGAGTCCTCCAATCGCTCAACATGCTCTTACTATTATCATACTACATACCTCAGTTCAGGGCGCTATATCAAGTGTGGGGAAAGGATATAGACAGGGTGTGTATGTGTATACCACCAATTCTTACTCTCTCAATAAGTATAGCGAAAGATACGGCTCCTATCGTATTTGAGTCAGAGATGAAAGAGTTACTGCGTGAAATCGAAGAAGAATGGAGAATACCTCCGAAGAGAGGGGAATATAAGATTTTAGTGAATTACACGTCAAAGTCGAGAAGATTATGCACCGCGTATTCAAGTATGTTTACC…	1	Brain
gene1081	ATGCGCGCCCGCTCCGGTTTCAATTCGGCGGTCCTCCTCGCCGCGTGTGGTCTGCCGATCGTCCTGGCCGCTACCGTCGCCGACGGGCCGGTCCGCGACGACCCGCGCTGCACGGAGTCGCTCGGCGTGGTCCTGGAGAACAGCGGCGGCACGTCGCCGTGGTCGTTGGAGAACGGCGACGACGGCGACGATCCCGTCCACGACGGCGTCGCTTATGCCGCCGATGCACGCTGGACCGACGGCAATATCACGTACGGTTGTGTCTGCAGGTTACGCGAGTGCATCAGGAAATGCTGCCGCGACGACGAGGTCCTGCGCAACGATCTCACGAAGATGCCGGTATGCGAGAAGATGCCGCGCGGTCCGGAGACGACCGGACCCGCCGTGACGCCCGCGCTT…	1	Brain
gene10822	ATGGATTTCTTTGATATTCCTTGTTTTCGAATTATTAAACCCTTTTTGTCGCTCATAGGACTTTGGCCGTATGAAACGACGTTTGTAAGAACTCTGAGGATATCGCTTGCTGCAATTGGCATTATATTTATGTGCGCACCTATGTTGATGTTCGTCTATAAACATTTTGATGATCTGGATGGCTTGCTCGAACTTATGCCCATGTTGGCTGGCGGGCTAACATGCGGGATGAAATTCTCGAGCATATTTTACCACTCGGAGAAATTCAAGATTCTGTTACAACGAATTTACGACGACTGGATGAACGTTTCAATAGAAGCGGAACGGACTTTCAGAGAATACATGGAGATCACGCGGAAATTCATATTAATATACGCAATTTCGATTATTGTGCCGGTG…	1	Brain
gene10827	ATGGAAGAGAAATCTGGCCGTATTAAAGAAGATGATATCAATACTGACATAGAATCCAAAACAATATCAAGGAGAAAATTGCAGATGAAGTCCGAAGCACTCGTGTTATTGAGCCAAGAGTTGGATCAATGTAGAATACAACGAGATCAATTTAAATTGATAGCTAAACAAATCCAGGAAAGATTCCTAAATTTGAAGAAGCAAATGGGTGATACAAAGGAATTCAATAGATGTTATAATTTGGAAGACGATTTTAAAACAGTAGACCTCTTGACAGAAGCCCGAGAGCAGAATAAGTGCCTCAAATTACAAGTGGAAACATTAAGGCAAAAATTAGGAGATGCCGAAGGTGATATTAAGGCATTACGTATGAATAGCAATCGTGCAGCGATTGAGCGA…	2	Brain
gene10831	ATGAAGAAGGCGCGCTCCAACATCTTCCGTGATATTTACTATCAACCCTACGATGACTGCACAAGGCTGAAGCTCTACTCCAGCAGTAAAGCTAGCCTACAACTAATACAGCGTATGTCGCTGCTGAAGAGGCTCAAAGTACATAACGGTTGCGTCAATTCTATATGTTGGAACAGCAGCGGGGACTTGATATTATCTGGAAGCGACGATCAACATCTTGTTCTAACTAACGTGCATAACTATCAGATATTAACGGACTACAAAACAAGTCACAGGGCAAATATTTTCAGCGCCAAATTTTTGCCTAATAGTGGAGATCATCGTATTGTTTCTTGCAGTGGAGATGGCATTATTTTATATACAGATCTGATGAGAAGAACGGAAACGTTCCATAATCAA…	2	Brain
gene10832	ATGGCCGTGCCAGCGGCTTGCACGCGGTTCAGTGACAACTACGACCTGAAGGAGGAACTCGGCAAAGGGGCCTTCTCCGTGGTCCGGCGATGCGTGCAAAAGAGCACCGGTCACGAGTTCGCTGCGAAAATCATAAACACCAAAAAGCTCTCGAACAGAGATTTCCAAAAGCTCGAGCGTGAAGCACGGATATGTAGGAAACTGCAGCATCCAAATATCGTGAGATTGCACGACAGTATACAGGAGGAGAATTTCCATTATCTCGTCTTTGATCTAGTCACCGGCGGGGAGCTGTTCGAGGACATCGTCGCCCGGGAATTCTACAGCGAGGCCGACGCCTCGCACTGTATTCAACAAATCCTGGAAAGCGTTCACCACTGCCACCATAACGGAGTTGTG…	2	Brain
gene10835	ATGACCTCGAACAACTCGCAGAAGCTCCCCACGACGGACCGAGTGATCAAAAATGTCCCGTTTCCACCGTCGCACAAAATGACAGTGGCAGAGGTCTTCGACGAGCGAACGGATCGGCCGCGGCCGGAGGTCCTGAAGCAACACTTCATCCTCGAAGGTAGGATCGACGAGGCCGCGGCACTCCGTATAATCAACGACGGGGCCGCCCTTCTACGCTCGGAGAAGACTATGATAGACATCGAGGCTCCGGTCACCGTATGCGGCGACATTCACGGACAGTTCTACGACCTGATGAAATTATTCGAGGTGGGCGGTCCACCCTCCTCGACCAAGTATCTCTTCCTCGGCGATTACGTTGACAGGGGTTATTTCAGTATCGAGTGCGTATTGTACCTGTGG…	2	Brain
gene10836	ATGCGACGCCTATGCCCGTCCGTCCTCGTCGATGCCTCCTCACGCGGACCGTTCATCGAGAACGGGAAGGACGGCGATATAACCCAATGGCGAGTCTTTAACCCTCGACCGCGGCGCCGGAGGCGAGTCCAATGGTCCCAGGTCCCGGGGACGTTCAATCGGTACGGGAATCTCCCAGGATCTTTCGCGCGCGATCGCGTGTCCGCCGGCTTCTCCACCGCCGCTCGGCGACGCGAGGACGACACAGCCGGCGTCGACTCTCGTCGTCGGGCGCGGCAGCCGAGGGTCAACGACGAGCCGAGCAAATGCGAACTAATCGGGAACACACACCATCGGGCGCCAAGACATATTCCTATACTTAAAATAACTCACCGTACGCGATGGTGGGTGGGGTCGTAT…	2	Brain
gene10838	ATGGGGGCCTGTCTCGGCCACTGCTTCGCGAGAGTCGCGGATTCCCTGCCGTACAGGTTCTACCACAGGCATACCAGGATGCCTTTCCAAGGAGAAGAACAAGTTGAGTTCACGGATACCGAAGGAGATCAAGACCAAACTAAAGGATCAAAAAGTCTATTGTCATTTCTTTCTTTAAAAAAATTCAAGAGAAAGCATGGTGTTCCGGTGACTTTGGAGCTGTTAGAAGACGGAGGATGGTCACGGGGTAGTAACAAGTATGCCAGGTTGAGTTCTAGAAACGATGTCTCTACAAGTTCCGGACTGGATACATCGCTTCAAGTCCTTGATGCGAGAAGTTTAATGAGGCAACAAACGTATATTTCTTCCACACCGGGATCGTCGCTGGACCTTGAGTGG…	1	Brain
gene1084	ATGCGTCGATCAAGCGTCGCCGCGTGGTGCGTCTTTCTGTTAGTCGCATCGACAAACGCGGCGGCTCGGACGAATTCTACGAGCGTGGACGACGAGCGGATCGTCTCGACGATACGATACGAGCCTCACGCCAACACCAACGCGACGAAGAGTCACGACGAGGCCGACACCGCGAGGTACCATTTGAGCGAGAATTCCACGAGTCGCAACGACAACGACCACGAGGTGCAGTACGAGTTTCGCAGCAACACCACGAAGAACGATCGCACGAACGATGACGAGGAGACGCGGTACGAATTTCGCGCGCATTCTACGAAGAACCATGAAGAGGGCACAAGCGAAACGCGTCCGTACGAGTTACGCGCCAACTCTACGCTCACTGATGACGGGAGCAATTCC…	1	Brain
gene10840	ATGCCGCCGCAGGAGACGTTCGCCGCGCCGGTTCGCACCGGCGACCTGTCGAGAGACGCGAGCCCCGACGACGGCCTGTCGGCCGTCTCCTGCCGCGGCGACTCGTCGTCCGACGGGTTTCCGGCGGCGGTGGCGACCGCGGCGACGACGACGGGCGAGAGGACCACCAAGGGGAACCACCGCCGCCGCGACTTATCGCCGGACGGCGAGCAGCCCAAGGACATGGACTTCGACGAGCTGCTGCCGCACGTGGGCGAGTTCGGTGTCTACCAGAGGATCCTGTTCGTCATGATGATACCGTTCGCCTTCTTCGTCTCCTGGGTCTACTTCTCGCAGATATTCATCACCCTGGTGCCGGAGGAGCATTGGTGCCGCGTACCAGAATTGGAGAACCTCACG…	2	Brain
gene10841	ATGATGAAGAACTCGAACGGCCTGAAGAATTCCATAGATGCCACAGATCCGAGCGAGACCACCACGCTGCGGCCCAAGCTGGAGACCTTCGACGACATTCTGCCGTACGTGGGCGACTTCGGCAGGTATCAGTGGCTGCTTCTGGTCGGCCTGCTGCCGTACAGCGTGGCGTACTCCACCCTGTATTTCTCGCAATTCTTCCTCACCCTGGTACCGCAGGAGCACTGGTGCAGGATAGACGAGCTGGTCGCCTCGAACCTTACGCAGATAGAAAGGCTCGAGATCGGCATACCGAAGTCCCAGAATTATCCCTACTACGACCGTTGCCGCCGGCGGGACCTGGACTTCTCCGCGATCTTGAGCCACAGGAGCGAGATCCGTTCGATCGAATGGAAGATC…	1	Brain
gene10843	ATGAGCGAAGCCGACGACGGCGATCCCACGTTTTGGCTGGAGGCGAGCTGCTCGAGGACACCGGCGTGTTTTGACAAGAGTGAATCTACCGTCTCGCTTTGTGGATTATCAATTGGTTCGATCTGTGGCCGGTCCTACGGTGATTCTGCGCATCGTTCTTCGTGCAGGGGGATTCGACAGACATCAGACGCCACAATGACGGCCACGGTCGATCCTACGAAAGACGCGGAGAGTGGTCCGAAGAAAATCGAGACTTTCGACGACATCCTGCCGTATGTCGGCGAAGCTAGTAGATACCAATGGTTCCTCTTTTTCCTGCTCCTACCGTTCACCTTTGTCTACGCGTTCCTGTACTTCGCGCAGTTCTTCATTACCCTCGTCCCCGCCGAGCACTGGTGC…	2	Brain
gene10846	ATGCGGAACAGATCGGTCAGTATTATTTTTGGGTCCCTCGTCTTATGGGCTGTGGTTACTTACTTTTTGTTCTTGGATCAACCGATCGGCAAGGATCAGGATAAGGACAAACTGTCGAATCAAATTAGCAGATTGGAGAAGAAAGTCAAACAACAGATAATTATAAACCAGGAGCTTCTTGAAGGAATCAATGAGAGTAAACGTCGTAAAAAACAATATGAAAAATCAGAAGCTGCCCAATTACCAATAGATGATGCAGCGAAAGAAGAACACAAAAAACCCAAGATCAATAAGATTGACAGCGTCTTGTTGCAAAGGATAGAGGATAACAATGACGGAAACAGGAGGACGACGCAAAATATCATTTTATCTACCGAGCCAATACAGGATGCTCCTTTA…	2	Brain
gene10851	ATGTCCAATGAGGAGCGCCTGAGGAAACTACTGTCAGATCTGGGAAAGGCTACTTTACGTGGAGTCCGGAAGTGCCCGAAATGTGGGACCTACAACGGGTCTCGTGGCCTATGTTGTAAAAACAAATATTGTGACGCGGTGTTCAAGGAACCTGGTGAAAAGCGAAAACTATCCACAGAGGCTTGTAAGCTTATAACCGGCTCGACGGCACAGGTATTCTCCGTACGTGTCAGGGACAAGGGGCCCGATTATCGCGGTTTTGTACAATTGCCGTTGATAAACGCCACCATTCCGAATGAGATCACAACGCTAATCTCGCAAACCACTGCGCTATGCTTCGTGGACAGTTGCGAGAGGAGTTTTGACACCAGTGTGCTTAAATGTCACGAGAAAGATTAC…	2	Brain
gene10853	ATGGAGGGGCAGTACGTAACCACCACGGAAGGCAACCTGCTTCGAAACTTCACAGGCTCCGTCGCCGCGAGTCGCGGCACCGGCGATTTCTTCGGCGGGTTCCCCGGCAAGAACTCGCCCTACACCACCGCTCAGGCAATACTTATCGCCCTGGTGCTCGGCAGCATAATCATCGGTACTGTGATTGGGAACATATTGGTGTGCGTCGCGGTGTTCCTCGTCAAGAAGCTACGTAAGCCGTGCAATTACTTGCTGGTCAGCCTGGCGGTCAGCGATCTCTGCGTGGCGCTTCTGGTGATGCCGATGGCGTTGCTGTACGAGATATCGGGCAATTGGTCCTTCGGTTGGATCATGTGCGACCTCTGGGTCAGCTTCGACGTGCTCAGCTGCACCGCCAGC…	2	Brain
gene10855	ATGGAGTCCATCAGAAAATGGTTTTACAGGCCTAAGAGAGACGACACGAGTCTGCTGGCTCAGTTCTTTTACGCCGACGAGTCCTTGAATGCGGTCGCCTGCGAATTGGACTCCTTCGACGGCCGTCAAGAACCGGAGAGATGCACGACGTTAGTGAATCAATTGCGACACTGTCAGGACAAGGTGTTGACGATTTGCAATCAGATTATGGACGATCTGATCCCGGAGAGTCGTGCCAATCGGGATTTCAGGGTGAAATTTCCCGACGACGTGATGCAGGAAAACCTTGCCGGACAGCTTTGGTTTGGCGCAGAATGTCTGGCGGCGGGTTCGTCTATCATGAATCGGGAGGCGGAGAGCTCGGCTATGAGACCTTTGGCGAAGGCTCTGACCAAGTCG…	2	Brain
gene10856	ATGGCCAACAACAAATGCATGCTCGTCGTCCTCGTTCTATCGTTATTTGCGGACGCCGTACTTTGCCAAACCTTCCAATACAGTCACGGATGGACCAACGGCAAGAGATCCGAGTTTCCAAACTCGATGGAGATATCCAACCCAATCTTGAACGAGGGTTTCACCAACGGCGAGCTCAAAAGACTAAAGACATTGGTGTACGGAAATGCCGATGAACAGCCGCTATTGATCCACTGTGATTTTGTGGATAAACTGAGGAGACTCGTTCACACGAGTAATTCCGCCCCTCAGCTGCGCCGGGAGAAGGGACAGAATGATGATAATTACTGA	2	Brain
gene10861	ATGATGAACATGTGGAAAGTGCGGGAGCTGATGGACAAGGCGACCAACGTGGTGATGAACTACACAGAAACGGAGGCTAAAGTCCGAGAAGCAACCAACGATGATGCGTGGGGTCCTACAGGGGCGATGATGCAAGAACTGGCTCAGGCCACGTTTACGTACGAACAGTTTCCAGAGGTAATGTCCATGCTCTGGAAGAGGATGTTGCAGGAAAACAAACGTAATTGGCGACGGACATACAAGTCACTACTACTACTTAATTACCTAGTACGCAATGGCTCAGAACGTGTCGTCACATCCTCGCGTGAGCACATCTATGACCTCAAATCTTTAGAGAATTACACCTACGTCGATGAATTCGGGAAAGATCAAGGAATAAATATTAGACATAAAGTTAGA…	2	Brain
gene10863	ATGCTTGATCTCTTCACGATATTCAGCAAGGGCGGCATAGTGCTCTGGTGCTTCCAGAGCACCTCTCAAATCTTCGCGCCAAGCGTTAATGCCCTGATAAGAAGTGTCATATTACAAGAACGTACAGGCAATCACAGCTTCGAACATGACTCTCTGCGTCTGCAATACAAACTCGACAATGAGTTTGAATTGGTGTTCGTGGTGGCGTATCAGAAGATACTGCAGTTGTCATATGTGGACAAGTTTCTGAGCGACGTTCATCTGGAGTTTCGCGATCGCTTTAAAAACGAGCTTGTGAATGCAAGCTGGTTCTCCAATTTCGAGTTTGAAAATGCTTATCAGTTGATACTGGAGCAATCCGAACAGTGGTCACGCGTGCAGGCCAAAATACCGAAGCAG…	2	Brain
gene10867	ATGAATGAGGAAGAACTGTTGAAACGATCTGCTGCAGAGCGCGATAGGATTTTTAGCTGCTATGATCGCGGTAGGGAGGGCGCCGAGATTGATCCCTGGGAAGATCCCGCTTATGAGGTCTACCATACCACAGACAGATATGGATTTATACATGATAAGAGATTACCACAGAAGCCGGATTCGTACGAGATCAAGTTGCACTACGTGGAGATGGAGAGATTGAAGAAATGGGAGAAGATGACGAAGCAATGGGACGGCGCCTCGACCAAGGAGAAGCTGCGACGCAGGATATACAAGGGTATACCGAACAGATTTCGCGGTCAAGTATGGGCCCTACTTCTGGGGGTAAGAGACCTGAAGAAGGAACAGGCGGGAAAATATGAGGAGATGTTGCAGCTG…	2	Brain
gene10868	ATGCCACCGTCGAAAGATACGGAAGTCCTATGGTCGGATATAGCTAGTCGGATTTTGATAAATATGGTCTCTCATCCTATGGAATATGCTAAGGTTTTGATACAGATTGGGCATGAGCCTATTGCACCAAAACCATCTGTAACGTTGTTTGGGAGGCCAGCATTGAAACTGCCAAATGTTTTCACATATATCAAACACATAAAGAGCGTGGATGGCTTCACTGGTTGCTATAGGGGTCTAGTACCAAAGCTTTGTTCCTACACGGTGAGCACAATAGCATCTCAGAAGACTTCGGACTACCTACAGCTGGATTTAGTGCCGAGTGAGGATGAAGACGACGAGGATGAAAGCGTCAGGCGTAAGAGATGCGTACATGAGCTCACGAGGGATACAATTAGT…	4	Brain
gene1087	ATGCGTCGATCAAGCGTCGCCGCGTGGTGCGTCTTTCTGGTAGTCGCATCGACGAACGCGGCGACTCGGTTGACATTCATTGTATACGCTCCTTTACGCGCCAACTCTACGCTTACTGATCACGACAGCAATTCCACGGAGAGTGCGCATCCTTCAAACGAACTCCCTACGACAGATGAGAACGGAGATGTAATTTCGTACGAGACATGCGACAGCGGCGTCTGCATCCCGCTCTGCTGCGCTCTTGGCGAACGCCTTATGGTAGAAAATGAGAAGTGCGTCCTCGACAACAACAGCCACCTGTTCCCGAACGTACACGACAATGCTACCAGCTCGTTAGAGAGAAATAAGACGCTGAAGGAGGCGTTTCAGTTGATCGTGCGGGATCCGTGCCAGACT…	1	Brain
gene10874	ATGTTGTCGTACATGCTGCCGACCGAGGACAAGCCGCCACCTGGAGAGCCCAGCCAGAACAATTATCGCGCCGCCAAGCTGCAGAAGAGCAACGCCGTGGTCAGCACCTCGCCCAGGAAGTACGCGGACGCGACTAGGACGATGATCGTCTCCACCAGAATCGAGGATCACGCCGGCGATCCGCGGCACGCTTCTCACCCGGGCGCGCAGCGGGACTCGCGACCGCTCGAAAGCCCGAAGCACAACGGCACCGCCGCGAGGAAGTCGACCCTGCACAACGCCAGGGTCACCAAGGACGACAGCCTCTACAGCATCGACAGCGACGCCAGCACAGCCGGCAGCGAGCGTAAGAATAAGATCCTGAACGGCGCGAAGCACGCCAGCCTGAAGAGGGTATCC…	2	Brain
gene10877	ATGGCTGAGGGCGGAACAGAGCCAAAGTCCATAGATGGTCAGATATCGAAGGGTCAGTTAGAGATAAACGAATGTTTGGGTAACTGGTTGACGTATTTACAGACTCTTAATGGCCTATGTACAGCTGGTACTAAACTGGCCCAATCCCTGCAAGCGTTGCTCTCCGTACATGATACATTAGCGCAGTACCGTTTAACCGGCCAATGTCTGGCTGGTTGGGAAGAGCTGACAAGGGCTACGCACATAGCCAGCAGTACTGTCAAAAATCATGTTATCACTGCTCTGAGGGATCACGAATCTCGTGACAACGATGGAGACAAGCATGACATTCTCAGAGAGAATCTCTTGACATTCATTAACTTGCAATACCAATTCTGCGTTGCTTGCTGCGAATGCTTA…	2	Brain
gene10878	ATGACAAGCTGGAGCGCGCTGTTGATCGCGACCACCGTCGGGATTTTGTTGCTGACGGCCGCGACGAAACGCTCGGACGCGTGCAACGAGGCGATCTGCGCCAGCGTCGTGAGCAAATGCATGCTCACGCAGAGCTGCAAGTGCGATCTGGTCACCTGCACCTGTTGCAAGGAATGCTTCTCGTGCCTGAGCTACCTGTACGACGAATGCTGCTCGTGCGTAGATCTATGCCCGAAGCCGAACATCACCGATAACCCGCTCAGCAAGAGGTCTCACGTGGAGGAGTTTGCCGAACCGGTGCCCGCGCTCTTCCAGGCGCTCACGACCGAGCCGGATCCGCACGAGCGATGGCTCACCTTCACATTCCCGGTGGATTTTGATATGACGCTTTTCGGGTCG…	1	Brain
gene10879	ATGCAGTACCTTCTACCATTACTTTTAGTAGCTTTAATAATACAAACGTCAGTTGCACCGCCCGTCACGCAAAACAAGCATGTGGATGACAAAGACAAGGAAAACGAGGTCGACGACTCGGAGGATATGGCGAATATCATGGAATATCACAGGTATTTGAAGGAAGTAGTCCAGACTCTGGAGAGTGACGCAGATTTCCGGGCAAAATTGGAAAAAGCCGACGAAGCAGATATCCGGACGGGCAACATAGCGCACGAGCTGCAGTTTGTAGATCATAAAATCAGAACGAAGCTGGATGAATTAAAACGAGACGAACTGGTGAGGCTGAGGCATCTCGCCACCAAGGAACACAATTTGATGAATGGTCTGGATATGGACCATTTGAAAATAGCGGAGCAC…	1	Brain
gene10880	ATGACGCAGCAAAGTGGCGCTGGGTCACCCCAGCAGTTCTGTTTGCGCTGGAACAACTATCAGACCAACCTGACCAACGTCTTCGATCAGCTCTTACAGAGCGAGAGCTTCGTGGACGTGACCCTGGCCTGCGACGGGCATAGCGTCAAGGCCCACAAGATGGTCCTGTCGGCCTGTAGCCCGTACTTCCAGGCGCTCTTCTTCGACAACCCCTGCCAGCATCCGATCGTCATCATGAAGGACATCAAGTGGCCGGAGCTCAAGGCCGCGGTCGAGTTCATGTACAAGGGCGAGATCAACGTCTCCCAAGAGCAGATCGGGCCGCTGCTCAAGGTCGCCGAGAGCCTAAAGATCCGCGGCCTCGCGGACGTCAACAGCGAGCAAGAGCTGACGTCCAGG…	2	Brain
gene10885	ATGATTCTGTCGAGCGTGTTGCTCGCGTTGTGTTGGATCCAACCCTTCGTGAGCGGGGTGGGTTTCCGCGGATTCACTTATCAAGGTTTGGAGGAACCGGAGCCGATAGGACGTCATACGGAGGATGTGACCGAGGGTTGGATCGTCCAACCCCTCGACCACTTCAATCACCGCAACAATCGCACCTGGTCGATGCGTTACTATGAAAACCCGGCGTTTCTGAAGAAAACTGGTCCTATTCTGATCATGATCGGCGGAGAATGGGCGATATCGACTGGATTCTTACAGGGTGGATTGATGTACGAAATTGCATCCGCTTACGGCGGCATGATGTATTATACAGAGCACCGTTTCTATGGAAAGAGCAAACCGACGAAGGACACCAGCGTGGAGAATTTA…	1	Brain
gene10886	ATGGGAGGAGCAGTTGAGTGGGTAACTGATGAGGATGATTACGAGTGCACCCTCTCGGTGGAGACGCAGAAAATCGCGAAGGATGAGCTTAGGGAGGACAAGAACACTAGAGATCAAGCGCTCGAGCAGATGCGCAATTGGATCAAGATGAATCCACGCATTCAGAACTGCCGTCTCGATGGGCGATTTTTACTTAAATTCTTGCGATGCAAAAAGTTCAATGTACCGATGGCCCAAGAGGCTACAGAGCGATACCTCCTGCTCCGTCAGGTGTATCACCCGGCGTTCAATAGTTTGGATATCATGGAACCGACTATGGAGGAGTTACTGTCATTGGGATACATCTTCGCCGCGCCCGGCCGCGATGCAAAAGGCCGTCGCGTAATAATCGCCAGACCT…	1	Brain
gene10888	ATGACTGACAGATCGGTTTCTCTTTCGCAGGAAATCTCTCAGTACTTGTTCGATATTATGGAAGAGCAGTTTGCGGCCCTGACAATCCCCCACTCTAGGACATCCCGCTCTAAATCGATAAAATCAGACAGCTTATGTGAATTATCTTCCGGCCGTTTTATACAGAGCTACACTGGCAAAGATCCTACCAGTTTAATCAAACAGGATGAGCATATTGGAACTCGGAGCTGCTCTACTTCTCGTCACGATAGTCTAAAAATCACTCAGTGGTCTAATGACAATACCAAGAAAGAGTTATCAGCTGCCAAGCCTATAAACAATGAAATAGAGTATATGGAAGTGGATGATTTGGACTCCACTCTGAATCGATTAACGTTTGCTGCTCCAGCTCCGCCTACG…	2	Brain
gene10889	ATGTGGTCGGACACGATCACGACGCTGGCGCGTTGCCTGCCGCTGCTGCTTCTGCTGACGGCCGACGCGAGTGCGAGGATTCACAAGCTGGATATACGGAGGGACAACCGGCCGTACATCGCCCTGACCACGTTCGGCTTCTACAAGGGCGGCATCCTGACCGTGAATCTCACGAATTTCAAGTTCCACGCGGTGGACGCTGAGAAAAAATTGACCCCAGAAACAACGGACAAGGCCGTGTTCGGATTCAGCTTGGATCGAACGCTCATCATCGACGCTATTAATCCGTATATACATAATCATCTGGAGAGATGCCTGCTGCAAAACACTTCGAATCCCCGATTGGAGCAGAAGGACGACACGTCTATCATATATTTCACGATGGATCTGAAGAATTTG…	2	Brain
gene10891	ATGGGCAAGAAGAACAGTAAGCTCAAGCAGGATACCATCGATCGACTCACCACCGACACGTACTTCACCGAGAAGGAGATTCGTCAATGGCACAAAGGATTTCTAAAGGATTGCCCTGATGGACTGCTGACAGAACAGGGCTTCATAAAGATCTACAAGCAGTTCTTCCCCCAGGGTGACCCGTCAAAGTTCGCCTCCCTCGTCTTCAGGGTTTTCGACGAGAACGCCGACGGCACGATAGAGTTCGAGGAGTTCATAAGAGCGCTCTCGGTGACGTCGCGCGGCAACCTGGACGAAAAACTTCACTGGGCCTTCCGTTTGTACGACGTGGACAACGACGGCTTCATCACGAGGGACGAGATGTACAACATAGTCGACGCGATATATCAGATGGTGGGA…	2	Brain
gene10895	ATGGACGTGGACACGGCCAGCGACAATACGTCCATCGACGACAAGATAGACGATTTTTGCGAGAATCCGACGCGAGATGCATTAACCGAGGGGCTCATGAGCCTACTGAAGCCAACGGTGGATCAACTAGACGAAAGAATCCGTGCTACAAGGATATGTCAGATAGAGCTGAAGCAGCGGATTGAGTCGCTAACGGAGGAACTCCAGAGAATCAACGAGACGTTGCAGTATCCGCTGGAGACAGATTCTTATGTGAAGAAGCTTGTCAACGCTAAGCACAAGATTACTATCGTCAGCAACATTCTGCAAACTACTCAAGAGCGGTTAAACAAGGTGCATCAAGCTGTCGAGAAGAGTACTGCCAAGAGAAAGACATTGTTAGATAATAGTTCCGCATAC…	4	Brain
gene10900	ATGATTCACGCTGCCTACGCGGTTTACTACGTCGCTCGTGTGGCGAACCAGGCGCTTACCGTTTCGCCACAGCCGGCAGTAACGGTGGAGGGGCCGGTGTCCAAAATGTCTCCACCGACGAACGACGTGACCAACGGTGTGGTAGCGCCGCCCAGCACCCTGGCGCCCCGGGTTCCACCGACCGCGAACCCGACCCTCACCACCATCAACCCACCGACGCACAAGCGTACCCCGAAGGACTTCATCTTCGGCAAGGTGATCGGCGAGGGAAGCTTCTCCACCGTTTACCTCGCCAAGGACATCCACACCAGCAAGGAGTACGCGATTAAGGTGTGCGAGAAGCGTCACATTATCAAGGAGAAGAAGACCGAGTACGTGAAGCGCGAGAAGGAGGTGCTG…	2	Brain
gene10901	ATGAAACGTAAGGCAAATATAAACGTGAATGTATCACCTACCAGTGTAAGGAGTCACTGGTCCACTGGTTTGCTCGAATCGATGCAGAATCCCGAGTTTAAAGTCATAGAAGATGATAGAATAGTCGTCATCAAGGATAAGTACCCGAAAGCGCAATTTCACTACTTGGTGCTGCCAAAGGAGAACATCCAGTCGATATGGTACATCAAAGGGATCCACCATGATCTGCTAATGTACATGCATAATGTCGCTCGCAGTCTCGTAGAGAAGCATGTTGATCACGAGTTCATCATCGGTTATCACGCGATGCCGAGTATGCAGCGATTGCATCTGCACGTCATAAGCACAGACTTCAACAGCTCCTGCCTGAAGACCAAGTACCACTGGAATTCATACACG…	1	Brain
gene10904	ATGCTCGCTATGCCCGTCAGCCCGAGTCCCGCGTCCACCTCGTCGCAGGAGGACGCTTGCAAGCCGCCGCCGCGTAACTGCTACCGCCTCGTCATGCTCGGCAGCGCCCGTGTCGGAAAGACCGCCATTGTAGCACGGTTCCTGTCCAACAAATTCGAGGAGAGCTACACGCCGACGATAGAGGATTTTCACAGGAAACTCTACAGGATCAGAGGCGAGGTTCACCAGCTTGATCTCCTGGATACAAGCGGAAACCATCCGTTTCCGGCGATGCGACGATTGTCCTTCCTGACTGGGGATCTCTTCGTCGTGGTGTTCAGCATGGACTGCCGGGAGTCCTTCGAGGAAGCCATCAGGCTGCGGGAGGCGATCCTCGAGACCAAGGTGAGCGCGACCCAG…	2	Brain
gene10910	ATGGACGTGCTACGACGCGTTCGATACACGCGCAGATATTCTGAAAATGTTAACCTACGTTGGCGTAATGTAATCACGTTTTACAGAACGTATTGTGCCTCGACGAAGACGCAGGTAAAGCCACACCTGGCGGGGAACGACAAGCGCGGCGGTAATAGCGAACAAGCAGAAATTACGAGGTCGGTGACGATCGACGAGACGACGATCAGGAGGATCGAGAGACTGGCGTTGGTCGGTTTCGAGTACGAGCATAGCAAGCGAGTGCTGGAGGAGGCAGTCGCGTTTGCCGAACGGCTGCGACGGGCTCGCATCGACGAGACGGTTCGCCCGATGTACAGCATTCTGGAGAACGAGCACATCCATCTGCGAGACGACGTGCCAGTGTCGCAAGGTACCTCC…	4	Brain
gene10918	ATGACGAGTGCCATGACAATAACACTGTGGTTGGTGACCGCGACGATCGCCGTCACGACGACGACGACGACGGTGAACGCTGCGGGTCTCAAGTGCGACAACGTGCGTCCATACTTCGAGTCACAGGGCTTCCCGCTCAGCGACATCCCGAAAGAGCCGATATCATGTGAGTATACACTGAGGCGAGATCCAAATCCGAACCGCCGACGCCGCCGCCTGCGGCTGACACGTGATTATCCCCCTTTTCCCTCATGGAGACTCGTGAGTACAAAGCGGCAATCCTAG	2	Brain
gene10919	ATGATGCATTACGGGCCATGGATTCAGCATCAGGCAATCCTAGACAATCATCATTGTTACGTACCATATATCAATGTAATGCCATCCTTTCAACATCGTAATCACGAGCATCATCAATTGGTGGAAGAAGAGAGCGAGCAGACTGGTGACGAGGCGCACGACACAGCGACACCAGCTACTTCTGGAGAACGCAGTTCCAGTGCAGATTTGTTTAGGTTAGAATTTGCGGCGGCTCAGTGGTCTAAATTGGTATCCAATGCGGAGGGTCTATTTACGAAGCTTATGACTAGTAACATCTTGCCACATACCGACCAAGATCAAATTGAACAATGGCTATGCATGAAGCAAGAATATGAGGAATGTATAGCCAGCGATGACACTACCAGTTTACAAGGATAC…	2	Brain
gene10922	ATGTCAGGAACACTAATGATATTTGCTGGCCAAAGATCTGTTTATAGATGGCTCCGACAATGTAGCGTGCCACATTTATGTAGAAACATAATTAAAGATTTCCACGTTCATAGTACAGTACAATACAGCATTGCTGTGAAGGACGATGATAGACATCTATCTAAGGTGAAGGATTTTAAAATCAGAGATGTAGCAGATAAAAACAATTTAAGTACAAATATTAGTTTGGATAACGCAACGGAGCAACATGTCGATAAACAAGAAGAAGCAAATGATGAACCAACACCCAATGAAAGAATTAATAAGAATATTCTAATGCATAAAAGATTGGACCGATTATATCCACAACCAAAAAATTCTTTAATGTCTATTTACACAATAGTGAGTAATGAATTACAT…	1	Brain
gene10926	ATGAAGCCTTTGATCGAATTCGAGGAATGTTTACGAGACACCCCGAAGTTTCGATCCTGTGTCGAAGAGATAGAGAGGAACACGGATCAACTTGAACAGAAATTGGATAAGGTATTAAAGAACTGCAGCCTAACCATCGACACTGGAAAAGCCTTTGTTGGACAACAAAACCAATTTGCTAATAGCCTATGGGAGTTATCTTCGTATTTCAACGATGACCCCGAAGTAATGGCATTCTTAAACAAACTCATTCATGCTCTGCAAGAGATGAACAAGTATCATAGTATCTTATTAGATCAAGCTTCTAGGACTGTGATGAAGGATCTTAATAATTTTATTAAAAGTGATATCAAGAGAGTGAGAGAGTCTCGGCATTATTTTGAAAGGATCTCTGGTGAT…	2	Brain
gene1093	ATGAGGAAGGCGATCCTGGTAACCGTCGTGGCGATCCTGCTGTCGGTGACGGCGCCCGACGCCGTCGCCGAAGTTTACACCGCCCTGGCGGACATGGAGGAGCTGCTGGAGACGGAGGCCGTGCTGATCGACATGCTCAGCGGTTACATCACCGCGCAGGAGCAGCGGCTGGCGACACTGAGAAGAAACGTGGAGGATTATGCGAGGGAGCACGAAGAGGCGTCCAGGAACATCCAGCAGTATCTGTCGAATCCCATAAACGCTTATCTGCTGGTGAAACGTTTGACCACCGACTGGAAAAGAGTCGAGGAGCTGATAACCGAGGACGTCGGAAAGTCCTTCGTTGCGAACATCACGAATTCCAGGAGCGATCTGAAATTCCCGACCGACGAGGACCTC…	2	Brain
gene10935	ATGTGCCATACAATGCGAATACAGATCTATAGAAATTATGTTTATTACCTGAAGACAAGCGGCACCTGCATAGTGGTGTTGGGTGGTTGCTGGTTCCTGTACCATCTACGTCGGGTGTCGCAAATCGTTCATTCCACTGTGAACAAAAATGTGCTGGATTTGGAACGAGCCCATCCACAGTACATTTACATTGATGACCCACGATTTAAAGATATCTTCATGTTTAGAAAGGATGACCTGCACGGGCCTGCATTGGAAAAGTCGCAGTCTCTCGGTGATATTTTAATGAATTGGTGGGAGATGTACAATCATAAAATTGCATATAAGCTGCTGTACATGGCCCAACATGGTAACAAGAATGAACGATACAAAGCTGTGACCGCTCTTAGCTCTCTGTCA…	1	Brain
gene10938	ATGGTGCATAAAACTGATGAATCTCCTAAAAGGATACTTTCGGAACGTGAGAATGTAAAGCCACAGGAATTTAAAAGACAGCAAGCGCAGTATGAAGATCTGACTGCCGATTTTAAGAACAATTCCGTCGATTTTTCTAAACAATTTTGTCACATATATACAGTAAGACTGGCAGAGCTTAGGGGTGCATTGGTATCACGAGTTAACGCGAAATGGAAAAACATTCCAATACTCAAGTTAGCGGAACTGGAAGATTTTGAGGGGCAGGAGTCCGTAATAATTGGTACTCTCTACAAACATCAAAAGTGGAAGCCATCGATATTACAGGAGTTAAGCGAAGATCATCAACTTACGTTGCCTGAACCGAAACTGAATTATTGCTCAGATAAAGATCAACTC…	1	Brain
gene1094	ATGGACGAGAATCAGGATCAGTCGATGCTGCGATCGATCAACAACCGATACCGCTCGTTCGTCAAGTTTATTAACAAAACGTTTCGACCCGTCCGCGTATATTGGGTCGATTATCAAGGGGACGCGGTTAGTTACGGCGACCTGTCACCTGAAGACACTATGGACATAGACACGTTCGTGACCCACCCTTGGATTTTCGTCGACAAAGAAACGAAAGACAGGTACGTGGTGAATCAGAAGGACGTTTTCTTCCCCGAGCCGTGGTTCGCCAAATACCGCAACAGCGCCGTGGATATGCGCGGGCGAAGAATCGACAGGACGTATGTGTACATCACGTTGCCGATGTACACGCTGCAGGAGCTGTCGCTGAGGGCCATCAGAAAGTGTCTCACATACGAT…	2	Brain
gene10944	ATGGAGAACATACTGCTGAAGCTGGTCGTGCCCAATAATGCCACGATACAGGAGGGAACTGCTGAGCTTAAGCAAGCGTTCAAAAACCCGGATAGTATACCAGCTTTATGTCAACTCGTAGTGACTTCGACAAATCCAGAGGTGAGACAATATGCAGCCATCCTCCTTAGGAGACGTTATAATAAAGCGAGCAACTGGACAAAATTGCCAGAAAATATACGTACCGAATTCAAGGCGGCTATTTTACAAGCCTTAGTGAATGAACCAGAAAGATATGTTAAAAATGCTGTAACTCAATTAATAGGTGTCATTATTAAGCATGAATTACCCACAAACAATTGGCCGGAAGTTTTAGAATTTGTGAAAGAGTTAGTCATTAGCGAGGATTTAACAAATAAA…	2	Brain
gene10946	ATGGCGAATAGTGATTTTGATGGGGAACTCTTTGAGCGAAGGCTTCATACACTTAAGGACTCGCAGGAATCCATACAGGGGCTCTCTGCATGGTGCTTGGAGAGAAGACAGCATCATAAGAAAATCGTTGCTACATGGCTTCAAGTTTTGAAGAAAGTGAAAGTAGAGCATCGTCTAACGCTGTTCTATCTGGCTAACGATGTGATACAGTACTCCAAGCGGAAGAATTTTGAATTTGTGGAATCATGGGGTACTACTTTGCAACGTGCTACAACCATGGTCAGGGACGAGAAAGTGAAACATCGTATATTGAGAATATTTAAGATATGGGATCAACGGCAGGTCTATGACGAGGAGTTCCTTGCTGACCTATCTGGCTTAATCTCGGCAGCTCCGAAA…	2	Brain
gene10947	ATGGTGCAGAAGTCGAAGGTGTACGTCGTCGGTGTCGGGATGACGAAGTTCGAGAAGCCCGGCAAGAGAGATGACTTCGATTATCCGCAAATGGCGAAAGAGGCGATAACCAAGGCCCTCCAGGATGCGCACGTTCCCTACAATTGCGTGCAAGCTGCCTGTGTCGGGTACGTTTACGGCGACTCCACCTGCGGCCAAAGGGCGATCTACGAGGTTGGACTCAGCGGATGTCCAATTTACAACGTCAATAATAACTGCTCCACTGGATCCACCGCCCTCCATCTAGCCAAACAGATCATCGAGAGTGGTAATGCAGGCTGCGTGCTAGCACTTGGCTTCGAGAAGATGGAACGTGGCTCTCTGACATCGAAATTCATGGACCGTACAAATCCTATGGAT…	2	Brain
gene10949	ATGATGCACTCGATGTATTCGTCAAAGAAGGGCGACCCTCTTTGTCCTTTGGGGTTTCATCCGCAAGTCCGGTGGCCAACACGCTGCAAACGGTGTTTCAGGGATTACAAAGAGCATGGCGGAAGAAGAAATAGCCTCGGGGATATCACGTCTTCGTCTCCTAGTCTCTCGTCAGATTCGTCGACGCGGGGCTCCGAGAACAAACGAACGTGGTCCTCCGCTACGAATTTGGCGAAGGACGAGATCAAGAATAACAAACCGGCAGCTACGACAGGATGGACATCCCTGATGGATCTCTCCGCCATAGATAAGGACCCGGAGGATGCTTCTAAATTAGAGAATGTTAGAAAACCGGCCAAACTTCAAATAAGAAACGTGATAAGCAATACGAACGGAGGC…	1	Brain
gene10950	ATGAGTGACTCATCGGATGATAATTACGTGATCTTCGGTGTGGCTCTCGATCCCTTGGATGAAGAGAATATCCCACGCAAAAAGCCTGTTACAATTGAGGACCAATATGCCTGCGATGCCCAGGGTAGACGCAGGTTTCATGGCGCATTCACAGGTGGTTTCTCAGCGGGTTATTTCAACACCGTCGGTACTCGCGATGGCTGGAAGCCGCAACAATTCAAGTCTTCTAGGAGCAGCAAGGCAGGCGGTATCAGTCAGCGGCCGGAGGACTTTATGGACGAAGAAGATACGAGTCTCTTCGGGATCGCTCCCAAAGGGATTCGAGCTACTAGCGACTATTCTGATCATGGGCAGAGGGGCAAGAAGAGGGAAAGGATAAGTCAAGACAATAGTGGACCT…	2	Brain
gene10957	ATGGAAATGTATGTAGCGGAAATTTCTGATGAATGTATTTTGGGAGCAGATTTTCTTTCAAAAATAGGTTTAGGAAAAGTTTTCGAAATGGCCTTTTCTCCTTCTTGTACCAATGAAAAGTTCGAAACGCGTTGTTCTCGCATTAAGAGGGAAGAAAGGGAAATACCATCCTTCTTAGAGGAATTATTAAAAAAAGATTCATCGAAATTAGACGAGAAGCAAAAGGAAATTTTTGCCGATTTTCTCATAGAATTTCAGGACGTATTTTCGGAAGAGGTCGTGGCTGGGAACTGTGAGATTCTTGAGCATGGAATCGTTTTAGAAGATCCAAGTCCTATTAAACAGGTACCTCGTCGTGTTCCCTTTCGAATGCAGGCGAAAGTAGAAGAAATTATTAGG…	1	Brain
gene10959	ATGTACGCGTTCAGGAGATTCGTGTTGAGAGAAACGAGTCCGCGTTGTCGACTGAGCTCGCCGACCTGTCGTGTCAGAATCAAGCTGTATCACGGCGGAAATGGCGTCTATGGATACAAACCGAGCCGGCGAAGAACTTTCCAAGTGCCGAAAGAGTATTTAGACGAACGAGTAAAGCAGAGCAACTTTTACAGACTAGTTAACGCGTACAGAACTCATGGACATAAGCAAGCCGATATAGATCCTCTTTCGGCGAGCAAACCATCGTTATTACCTGAACTGCAGCCAACAAACTTTGGATTGAATTTAACGGATAAAGTCGCTTATCGAGGAATTCTATTTACACGACAAAACGAAGGAACGGTAGAGGAGGCCATTCAATTTTTAAACACAATCTAC…	1	Brain
gene10963	ATGCGAAATATAAAAAGTATATACCAAAAAGCACTGAGAAAGTATCCTATAGGTACACAAGCAGTACAAGCCGGAATACTGATGGGGCTTGGTGATCAGATCGCACAAAACTTTATAGAAGATGATTCGAAAACTCTTGATTTTGTACGTACGATGCAATTTACTGGAATTGGCTTTTTCATTAGTGGTCCAGCAACAAGAACATGGTATGGGATTCTGGATAAATACATAGGTTCTAAAGGTTATTCCACTGTGATAAAAAAGGTTGCTTGTGATCAATTGCTTTTTGCTCCTACATTTATCGCAGTTTTATTAGCAACCATTGGCATCTGCCAAGGGAAAGATATGGAAAGAATAAAAATTAAATTAGCGAATGAATATAGTGACATTTTAACAAAT…	1	Brain
gene10968	ATGTGGGAATTGAGATCCGTGGGTGATTTGCGAGGATCGGGCACGAGTAGGCAGGCGAGAGTGGAGCGAAGGATAGAGAGAGTCGCTGGGAGGCCCGCCTTCCGGCCGAGGACCTGTGAGACCACCACTGCACCAGTTGCTCGTAGCGGGCGTATCATCGGATCCGCGCCCGACTGGCTGTCGCAACCGGGGATCGCCACAACATTTGGTGGTACAAAGGTCGTTGTCGCGCGGATAATTTTCGAGGGCGATCCACCGGCGAGAAGCTGTGTCGTGCGCGAGTTCTGGAGGCGATTCCGCGGGCTCTCGATTCGTCGCGATTTCGAACGCTTGCGTCGGCGTTGGCGGGCCTATTTTTTGCGTTGA	1	Brain
gene10970	ATGTCTCAATTAAAAAGAAGAAAAGATTTGAAGTTAATGTCAAAGAGAAATATCCGAAGAATCATTCAATCAGAGGTTCAAAGAATTAGTGTTTTAGAATTGCATGGTCAAGGTCAAGATGAGACTGGCTATAATACAGTGAACAAGACTGGTTATGATACGGTATTAATTAATAATAAAGATGACAGTAACTTATTGTCTTTTAACATGGAAGCAGATGAACCTGCTGATCAAGATGATACTGTCAGCAATGATGCAAAACATACATCAGATGATAGTGATCACTATTCACTGAAGGAAGATCAAAATAATTGGCAAAATAGAAAATGTTTTAAGGAGAAATTAGCAGAATGGGCTGTTGATGCTAATTTGCCTGATAATAAGCTACATGATTTAATG…	1	Brain
gene10971	ATGGCGGAGAAAAATTTTGCAGTTGTTGAATTTGTCGACGGAGTTCAGTTGGTCCCCAAATTTTGGTTACAAGATGACGATACCTGTTATTGGCCGAAATTAAACAACCAGTCAAAATACTATAAGTTAGTTGAAAATAAAGAGCCGTTTAATTCGCAATGGGAAAAGTGCAATGTTATATCAATTCTAGTAGAAACTGATACGTTTAAAAAAGGACTCGAAAAATTAAAAGAATCCGGAATCTTCACTGACATTAATACAGATATCGATGAAATCACTGGGAGAAAGAAGAGAAAAAAATCAAAACAAATTATTTCTTCTAGTGACGAAGATTGGGACGATGATGTAGAAATGGGACAGTTTCCTTCGCCTCCAATACAAGTTAATAATAAATCTGAC…	1	Brain
gene10977	ATGGCAGCTACTCATTGTCAGAAGAACCGCAATAAACTGAAAAGACCAAATTCAATGGAAATATCAGGACTGTCTAATCCGAAGAATATGTATCTCTCGCCCAGCAATTTCATAGAGAATGATAGCGTGCCCAACATCTCCGGCATTAAAATAATCGGCGATAAAAATTACTTTCCACTGCTGCAGAAGAACAAGCAGTTCCACGTGTCGCAATCGAAAGCTGCTAAAAAATTATCTACTCCTTCATCCTCCCAGAAGGGCGTCTCAGTGAAGAGTGTGGAAACTGAAGAGCAAGATGAATATATGGATGAGGAATATCTATACAGCAAAGATGAAGAATTGGAAGATAATGAAGAAGATGAGAATGCATTAGAAAATGTCGATGAAGAAATTATCAAT…	1	Brain
gene10980	ATGGGAGATCCAGCAATGTACGACTCATGTAACAAGGTGTGTAGACTGAATGTGTCGAAACTTCTCGAAGAATTTGCCGACGAATTAATGACTACATCTGGGAAATGCATGGACGTTGGTTGTGGGCCCGGAAATATAACGAAGAATATACTCCTGCCGGTTCTTGGCTCAAATACAACAATGATCGGTACGGATATTTCGGTGAACATGGTCTCTTACGCAAACAAAATACATGCTGACAGTCTACGTCTTACATTCGATACGCTGGATATTCAAACTAAAAGATTGCCTGAAAAATATCATGCAGCATTTAATCACATATTCTCATTTTATGCTCTACATTGGTGCAAGGACCTCAAACAAGCGTTTAACAATATCTTTCGTATGCTGCGACCTGGT…	1	Brain
gene10983	ATGAGCGACGATGATCGTGACATTGACATCGAGAGCGACGATGGCGACGATTCAGACTCCAGACTCAGACACTCTAACAACACGCAATATTGCTCCCAGGCAGAGAAACGTGCGCATCACAATGCCTTGGAGCGGAAACGACGGGACCATATCAAGGACAGTTTCTCTAGCCTCAGGGACTCTGTGCCAGCTCTACAAGGGGAAAAAGTTGCGAGTAGGGCTCAAATCTTGAAGAAGGCAGCAGAGTACATCCAATTCATGCGGCGCAAGAACACTTCTCATCAGCAAGATATCGATGATCTCAAGCGGCAGAATATCCTTCTAGAGACCCAAAGCAAGTATCTTCTCTCCGACAGCTTCCGTACGTTAGAAAAGGCCAAGATCACCGGCAATTTCGCC…	1	Brain
gene10985	ATGAAGGTTGACGATAGTGCCTGGATCGAGCGGGTGAAGGTCATGGATCCCGACCGACATTTTCGCTACTGCCAACGAACGTCAGAGAGGAACTCGTGTTCGTCGACGCACGACGATGCCTTAACATTATTAAATCCCAGCGTAGTGGATGGCTTCCGACGTGAGATGGTCGGGAGAGCCCGACAGGCTCCGAGAGAGCCCAAGACTCTGAATCGCCGACGGAGTGTGCCCCGCGATGACGACGGATGGATGATACTCCGTCGATCATCCGTGGATTCTCGCGAAGATATTCTGCTACGCGTGCAATTTGGCGCGGCAGTATTCAGCTCCTCAAGATGTTAA	2	Brain
gene10990	ATGAAGCGAACTAGAGCAGCCACAAGAATCCAGCGAGAGAATGCGATCGAAGAGAATCAGGAGGATGAGAGAACGGGGATGAAGATTCAACCAACGCCAAAGGTGCTGCTGGATAAGAAACCAAAATTAAATCTAAGATCTTTACAACGTCGGAATAATAACGATGCAAGTAGCGCAGCTGATCTGCACGACTTGGTTGATTCTACCGAGAGGTCCAAGACTGCTTATGAAGAATCGAAAGTAGAAAGCCTCGTCGAAACACGAGATGAGTTAAAAACGAACGTAAGCTTCCGCAGAGAAAAGCCGAGAGCTATTGTGGATCTGCGAATGATGAAAGAGGAATTGAGTCAGTTGGAAGATCCTCCTATAACGTCTTGGGAGAAAAAACTGTCTTCTGGC…	1	Brain
gene10993	ATGAGCATGAACAGTAGCAACGAGAGTGGTATATCGTTGGCGACGCCGCCGGCGATCCATGTCGGACCCATCGTCACGCCTGGCACTAACGAAACCATCTCTATTGTGATACCATTATCGGCTCAGTTGACCACAATGGCCAACCAAAAGGTCGACAAGAACTGTAAGGATTGCGCCAAGGACGCAAAACGACTAGCTACTACCAATCCAGCTCGAAGTCCGAGGAACGACAGGACAAAAGGCTGTCCGTTTCCGACATGCCCACGGTACGGGCGAGCATTCTCGAGAGCACACGATCTAAAGCGTCATATCGCTCGGCATGCGATGCGCAAGGAGAAACTACATCAGGCTTACCAGCTGAAGGTTGGCGTGGCACATGCTTTGAGCAACGCGTCTCTC…	2	Brain
gene10998	ATGGAACGTAACGTCGTGCCGAGGTTCGGCTTGGCTCTTCGTAAACGATGTACGATGATCGAAGCATGGAGGAAAGAGAACCATCTAGAAGAGAGAGAGAGAGAGAGAGAAATGGACGTCGAAAATGACTCCAGTCCGATATTGTCGTCTTATGTGGATATGAGAAGGGCGTTCTCCTCGCGGTGCGGCTTTTCGTCCAAAGAAAGCGATATTGCATAA	2	Brain
gene1100	ATGACGAGCGAGCGCAACGTGGAACTGTTGTCGCAGTTGCTTGAATTGCGGGACATCCCGCGCGAGCCAGTTTACCCGCCGAACGTTCCGACGGACGAAATAATCCCGGGCGTAATGGCAGCCCACAAGACGGGCGGGCAGAGCGCCCGTAAAAAAGTACAGGTATCTATGGTTATAAGAGATGAGGTAGAAAGACAGCACAGAGCCGGTGTTAATTCGCTGCAATATGATCCGGCTCTGCACAGGCTATATTCCGCTGGCAGGGATAGCATTATAAGGATATGGAACTGCAGAAACATAAAGGAGCCATATATTCAATCCATGGAACATCATACAGATTGGGTCAATGATATAGTGTTATGTTGCGGTGGCAAAAATCTTATATCCGCGAGTTCGGAT…	2	Brain
gene11004	ATGGTCCTGGAGCCCGGAGGCGGTCTGTCCTTTCCACTGCCTCCCGGCAGCGGTTCCAGCGCCTCCGGAGGTTCCTTGCTGGCTCCGACCAGGTTGTTTCAAAGGACACCCGTGTTTCCGTTCCATTTGGCAGGATGGCCGCCGCATCATCCGGTTCTGGGACAGGTGCAAAGCCAGGTCCAGCAGAGTATGCAGGCCCAGCATCAGGCCGCGGCCGCGGCTGTCAGATTTCTCAGTCATCATCACCCGCATCATCCGCATCCAGCGCTGAGCAATCATTCTTTGGTACCCGCGATCGCTGGCCATCATCCCACCGCGCATCATCTGCATCACGCTGCTGATCACGGAGAAGAGGATGACGAGAAGAAAGGTTGCGACGGCGAGTCGGACGAGGGTGGC…	2	Brain
gene11007	ATGTGGAATCGCAAAGTGTTCATCAGGATAGTCGAAGTGCTCCTGTGTGTCGCTTGCGTCGTCGCGCTCAGGGTGACGGACGATGAGAGTCGAAGAGTATTCCATTACCTGAGAAATCGCAGCAGGGAGTGGTCGCTATTGAACAACGTGACATGGGGCAGCATAGGAGCCGCTCTTGCAACGGCGACCTGTGGCGGATACATCATCATAACGACGGGTTTGTTGATCGCCGCCGCTACTGGAGAACTTCGAGGACGAAAGACGGAATTCTTCCTGCTCGGATTGGGCGTGATCCTCTTCGGGATAGTCGGCGCGTTATCACTGGCGTCGATTGACAGTGTTCCCGAGGACTTAGTGGATAATGCCGCTGTTTTGGGAGCGCTGTGCTTGCTCACAGCG…	1	Brain
gene11012	ATGGCGGATGAAAGTCAGCAAAGCCAACAGCCGACTTCAAAGCGTCATAAAATTTTGGTTCATTTGCCGATTGCCATCAAAGTGCTTGAAGTGATAGTGGCCATCTTTGCAATCGGTCTAGCGGTCGATCCAATGAACTCATTCCAGCGAGTTTTCAACAAGCCGCGGTTCAAGCTCGACGATGCTGCTACCATTTACATCACGGTTGCCGGTTATATCCTCATCAATACGCTTTTTATCATCAGCCACATGTTGGGCGATCGTGTGCCAAAAAGAACGTTAATAATGTTCGCAACCGTGGGTGCATTTATGCACGTGGTGGCTGGAAGCTTGATGGTTCACAATTGGCGCAACATTAACGGACGTTATTATTACGTGCACAACAACGAGACTCATCCT…	1	Brain
gene11017	ATGTCATATTGCACACGGGTTCTTCATGCAAAGAGACTGTGCGCTTTCGCGGTGGATATTCAGCAACGATGCTTCAGCGCGAGTCCGTTGAGCTTCGCCGTGGCGAAGGTCGCGATGTCCAAATTCGATTCGACCAACTATCTGCCTTACGACAAACTGGACGAAACTCTCAAAGTAGTTAAGAAGAGATTGAATCGGCCGCTGACCTTGTCCGAGAAAGTTCTCTATTCTCATCTCGATGATCCCAATAAGCAAGATGTCATCCGTGGCACCAGCTATCTTCGATTGCGACCGGACAGAGTCGCCATGCAAGACGCAACCGCGCAAATGGCTATGTTGCAGTTCATCAGTTCTGGTTTACCGAAAGTCGCAGTACCCTCCACTATACACTGCGATCAC…	2	Brain
gene11024	ATGATCAGATACTGGACGATCTTGCACCAGACATTGCCAAACGGCCAATACGGCAGCACGAAATCGGTGGCCGTGAACGGGATACAAAATATGACGAACAGTAGATCAGCCACGGCGAGGTTGATGATGAGAATGTTCGTGGTCGACCTCATTCCAGGATTCGCCGCCACCACCACGACCACCAGCGAATTCCCGACGAGACCGAGAATGCCGATCATGCCGAAGAATAATGGCACCACCACCACCACTATTCGTTCTACCAGTTCATGGTCGAACCCGAATTCGAATCTCTCGCAGGCCTCGAGTCCGTTTGCGAGCGAGGCGAATTGCGAGCTGCAGTTGACACGCGAGCTATCGCTCGCGTTTGCGAAATTCGCGACCGCCGACTCCATATCCATA…	2	Brain
gene11027	ATGTCATCCCGGCCCCTTTCCGCCCTGTTGATCCTCGCGACAGTCCTCGGCGACCTCACCAGCACCAGCAGCGCCGAACGGATGAGCGGCTTGTACGTGGACAACGGCTTCGACCAGACGGTGGTACATCGTGTGGTTAGCCAGCGTGAGAAACGTGAGGTCGAACATGAGATTCTAAATTTACTCGGGCTTCCGGATCGTCCGCGTAATACCATCGGCAGGCCTCCCCAGGTCAAGAGATCAGCGCCCAAATTTTTGTTGGACATCTACAAGAACACCCTTGGTGAGGACGAGGAGGAGAAGCCCGCGGCGGCGCGTCGTCGCAAGGCTGGCGAGTTCGATCTTACTGGACAAGATCTAAAAGCGATCGATCAGAGCGACGTCATCATGACCTTCGCC…	1	Brain
gene11031	ATGGAATGTGATACCCAAAATACTTTTAAGATGAGTGAAAGTGAATCCATGTATGGAACAACATTGTCCCAGGAATCCATTAAAGTGATAGCAGAAAGTATTGGCGTTGGTAATTTCCCAGATGAAGCTGCAAAGGATCTTGCGGAGGATGTAAGCTATAGGCTGAAAGAAATCATTCAGGATGCTGCAAAATTCATGAGACATGGCAAACGCCAACGAATGACTGCTCATGATATAGATCATGCTTTGAAGATTAAAAATATTGAGCCAACTTACGGGTTCTTTGCTAAGGATCATACGCCATTCCGCTTTGCGTCAGGTGGTGGTAGAGAATTGCATTTTGTGGAAGAGAAGGAAATTGATCTTAACGAGGTTGTATCTATGACTGGTGGACAATCA…	1	Brain
gene11034	ATGCTAAAGGAAGTCGGCTGTGGAAGCGCTACACCGCCGCCCGTGGACGGCGGCGTGTCCAATAATCGCCAGGTCGGCGCGAACGAGGGCGGCGGCAGCGGTGGAATCGGCGGCGGCGGCGGTACCGGCGGTGGCGGCAGTGTTAGCATCATCGCCGAGGGTACCCTCGGCTGCGGCGGTTGCGGAAGGGAAATCGCCGAGCGCTGGTACCTAAAGGCGGCCGATCGCGTATGGCATTGCGGCTGCCTGCGCTGCTGCCACTGCCGGGTACCGCTGGCCGCCGAGCTCACCTGCTTCGCCAGGGACGGCAACATCTACTGCAAGGAGGATTACTGTAGATTATTCGCGGTATCCCGATGCTCCCGATGTCGCGCTGGTATCTCCGCCTCGGAACTGGTG…	2	Brain
gene11037	ATGAACACGAACGGCAACGCGGTCAGTCAGGAAGGCAGCACCGGTACCGATTACGGCGGTAACGAAGAGACAGCGGCCCTGCTGGGCAAGCAGCCGCCGCAGCCGGTCGTTAAGCCGGTGCTCACGCGGCAAGATCGAGCGACCTACCTGGTCGCGTCGCCGCAGCCGTCCGTGTCCGGCCTCGGCGGCTCCGAAGAGAGCGGCACCAACGAGGAACCGGCGACCAGATCGGTACCGGATATCGAGCTTCACTGCCGGCTGGATGGCGAGTCACAGCCACAGATTCAGCAGCAACAGCAGCAACAACTCCAACAGCCACAAGTGCAGACGTCGCAGTTGCAAGCACAACCGGCGTCCTACCGCTCGTCGAGACAGTCGCATCAATATAGATGCAAATGC…	2	Brain
gene11038	ATGATGGGCGATAATAAGCAGGTAGGTGAAACTCCTAGTAGCGAGGTTGCTAACCAATTTCGAAGCTGTAGGGATTTGAGCGACGTCGTGCCGTTGTACCCGTCGCGTGCACTTTACCTGAAACCACTTGCCAAAGTTAATGTGTCAGTCAATCTGCCCCAACTGAAGACTCCAGGAAAAGCAATATCAACATGGGAGGTAATGGAGAAGATTCGCAAGCTCGTTCTACCAGACGAGTTTGCATCCCTGAAGGTGGCCAAGAGCACCTTAGAGTTTATTCGACTGGAGGGCGACCTGCAGGACCGATGCAGGTTGCCAAGAGTGCTGGCCAGGTTGGATTCGCAGCGGTTGAATCTTGCAGGCTTCCCCAATGTTCTCAAGGTTCGCGCGGCCGAGGCG…	1	Brain
gene11042	ATGTCAACGTTGTTGTTGCTGACAACCTGGCTCGTCCTGGCATGTCATTTCGTCCAGGATGGAGCGGCAACGGGTCAACGTTACACCCCGAGTCCCGTCCAGGACTTGGACAACACCCTGCAATCAGTGCCGCCCCTCGGGCCGAACGTGTGCAGGTCAAGGTATAAAAATTATTGCTGTCCGGGATGGTCGAAGAAACTGGAAACAGGCCTGTGCATTATTCCGATTTGTACAAGACGCTGCGGCCCTTTAGGGAGATGTATAAGACCCAATATTTGTTTATGCAACGGTGGTACCGTCGCTTCCGTCTGCGGCAGCGGACAAAGCAAAGTTATCACCCACGAGACCGGAAATGGCAGCGATCGCGGTGATAGCGGTAGATGCAAAGTTCATTGCATA…	1	Brain
gene11044	ATGTGCGATGGATCGTTCACGGAGACCCTACGCAACATGCAAGGTATAACAGGAGCGTCGCCAACTGGTGGTGCAGGCGTCGTCGGTCCCATGGGAGTTGGTCTCGGCAGCCCGCTCGGTCCAGCAGGCAAGAAGGTGCAAGTGGAGCACATTAAGCGACCGATGAACGCCTTCATGGTCTGGTCACGTTTACAACGGAGGAAGATTGCGCAAGAGAATCCGAAGATGCACAACAGCGAGATCTCCAAGAGGCTCGGCGCGGAGTGGAAACTTCTATCAGAGGAGCAGAAGCGTCCGTTCATCGATCAGGCCAAGAGATTGCGCGCTCAGCATATGAAGGAACATCCGGACTACAAGTACAGACCTAGAAGAAAGCCCAAGACCTTGCGCAAGGAAGGC…	2	Brain
gene11045	ATGGAGATGTCGTCCAAGAGTCTGCACAACGAGCACATCAAGCGGCCGATGAACGCCTTCATGGTGTGGTCGCGCGGTCAGCGTCGCAAGATGGCACAGGAGAACCCGAAGATGCACAACTCGGAGATCTCGAAGAGGCTCGGCGCCGAGTGGAAGCTGCTGAGCGAGAGCGAGAAGCGACCCTTCATCGACGAGGCGAAGAGATTGAGAGCTCTTCACATGAAAGAGCACCCCGACTACAAGTACCGTCCGCGCCGGAAGCCGAAGTCCCTGGTGAAGAAGGAGAACAAGTTCGCATTCTCGATATCGCCGCTGATATCGCCCGGCGACGCTCTGGCGAATCTGCCGCGCGGCCTCCTGCCACCGCTGGTGCCGCCCACGCATCACCCGCTGATGTCG…	2	Brain
gene11047	ATGGCGCCTCCAAAAGTCATGCTGGGACAGAATAGACAACAAACTAATACTATAGTTATGAGAAAAGGAATAACAACCAGGAGTCAGAATTCTCTGTTGACCAATGTACTCAAGCCATCCGTCAGAGACACCCGTACCAAACGGAAAGCAGAGGCTTCACCACCCAAAGAAAGAACAACCAAAAGATCTGCCTTGGGAAACATCACTAATCAGGCTATTGGAAAGTCATTTGGAGGAAACAATCATGCACCAAAGAAGGCAGCTTCCCAATTTCTACCACCCACAGAAAAGAATCCGACGAAACCAAAACCAACGCATCGTGTTAAATCTATTATCAAGAAAGAAAGTGAGAGAACAGATATCTCCGTCAAGAATGCAAATGCCAGACGCAGCTCGGAT…	2	Brain
gene11048	ATGTCCGAGAATATGCACAATAAGGAGAAATGGCAGCTCCTGCAGAGTCTTCGCTCCACTGTGGAAGGTTTGCTGATTGATGGAGTGTCCAATGTATGGAACGTTTACGGTGGTCTCAATCGGTTACACAATGTGATGGAACAAATATTCAAGCATGGCTGTCGCATATTTGATCCCAATGGTGAGCCAGATTGCTGGATATTCATTCAAGGACTAAATTGGCTTCAACCTTCTTTGGCAACATCACCGATATTATCAGAAAATGAAGATTATTTATACAATTTACCATGTAGAATAACGTCTAAGAAAGACATGTTGTGGCTCTACAAAAGTTTAGAGAGCCATTCTCTATCACACAAATTATCATGGCTTCTTTCTGATAAGGAACATTTACTTTCT…	1	Brain
gene11050	ATGAGTTCGTCCGTCGTTCTGGTGTCCTTGTGCGTTATTCGCATCGAAATTTGTGATCCAGAATTGGAAGACGCTACCAGCATGATGTCTGCGAGAAAGACAAGGGGCTGCAGAGAGCCGAGAGATATCAGCATAGAGAGTTACACAAATGCAGTGGAAGGTGCATCTCCGTTGTTACCAAACCAAGGCAACAAAAGCAAGTCACATTCATCCTCGCGAGCTAATTCTGAAGATACATCATTTGTAAACTCTAACCACGTTGCGAGTTCTGGTTCTGGAGAGATAATTGGTGCTACTGCTTGTACCTCGCCCGATCAGATAAGTTTCATCTCTGGAAATCCCTTTGTAGAGGTTACAAAGGGCATTCTCCATCTCTTCAAAGAGGATGAGCTAACTGAA…	4	Brain
gene11051	ATGTCGCGGATAGGCGTGCAAAATGAGCCAAGAGTCAGTGTCTTCGCCGATCCGAATTATTACGACGACAGTAGCTCCGAGTATGATGAAATTGAGGAAGAGAGTTCGCAGAAGGATATTCCGCCATGGGACATGTTCAAATCTTTCCCTCCTCGATCGCAAGGTGGATCTATGCGAAATAACAAGTTCTTCGGGAAGATCATTTGGATGCTGAAGGTGTTCGTCTACGGTCTGCTATTCGTCATCGTTTTGTGTAGCGCTATCGTGGCCAAGTCAGCCGTTCTATTTGCGACCTCACAGCTGCAAAAGAGCCAATTGCCCTATTGCGATTATAATTTGGATCTGGAAGACAACAAATACTTTACGGAGCACACGCGGCAAGGACGCATAAAATGGACC…	1	Brain
gene11053	ATGTACACCAACGGATATTCCGCGCACAGCAGTTTTAGGCCCAGAGGGAATCGAGACTATGGCAACCGCAATGGAGGAGGTGGTGGAACATATTGGAACAGTCAGCAGCAAAGCCAGAAGGAGTATGGTTCAAAAAAGCAGAATCACAGAAAGACTCCAGGCGACTTGCTGAAGAAACCTAATTGGGACCTGTCGACGCTGCCCACAATAACGAAGAATTTATATGTCCCTCATATCAACGTTATGAATAGAACGCCCGACGAGATCAATAAGTATCATGCAAGCAAGGAAATCACCGTTAAGGGTAACAATACGCCATCGCCAATTCAGGCTTTCGAGGAGAGCAATTTTCCTGACTACGTGATGGAAGAGATCAGGAAGCAGAGTTTCGCTGAACCT…	2	Brain
gene11059	ATGATACGGCCGTCCAGAGCGAAGGAGGAAAGGATAAAGAAGATTAAATCGAATGAACTGTTTGCGAAAATTCTATGTCCAATTATGCCTGTAATAATTATAAAAGATTATCAATGGCGTCAGACAGAGAAGAAAATAATAATTTACGTACCTCTGAAAGGTCATCCTAAAAATGTGGATTTGTTCATCATGGATAATTACGTAAAGATTAGCTTCCCACCCTTTATCTTGGAATTATTTTTATGGGAAAATGTACTTGAAGAAGAGAGTGAATGCACTTTGACAAATGATGAAGCTATTTTTTCATTGCAAAAAGCGAATGTATCCTATGATTGGCCAAGCCTTGAGATGGAAGACATCAGTAAGGAGGAGAAACATGATCTTAGAAAACACGTTTTA…	1	Brain
gene11061	ATGGCAGCAATAGAAGAAAAGAAACGAGTGGGTGGCTCCAAGGTGTCAGCTATCGCAAATATCTTCCAGGCTAAGCCACAGTTGGACAATCTGAACCATAGAACGAATAATATTCTGTCGGATGGTTTTAAGGAGCCTGTTGTCCCGCTAAAGGAATCTCCAACGCAGGTGACAGTGGTCAGAACCGAGAGTCATGTGGCACGCTTTAATAATGCTCGTGCTCTCTTTGAGAAGCTTGGCGAGGAGAACAAATCGAATAGACCGGTGGATCGGGTCACAAAACCGAACAACTTGCATGGTCTCCGATCTCGCTCCAGTTCCGCCAATTCGGGTTCAGGCTGCACATCCCCCGCAAGGTCGCCACGTCCCCGCTCGCCCTCTCCACCAGGAAACCGCGAT…	2	Brain
gene11064	ATGGAGAATCAACCGCTAAAAGCACCCGAAGAACCACCACCATATTATATAGCGACAGCTCCGGCAGTAAATACATCATGGCAACCACCTTCTGGATATTATGCTAACAATGCTAGTTATAATAACACTGGTTATCAAGCGAACTATGTCCCATCGTACGGAGCCACACATTCTACGACGGTGATCGTTCCAGAAATCATTCTGGTCGGTGGCTGCCCTGCATGCAGAGTAGGCGTAATGGAAGACGATTATACATTTCTTGGTCTACTTTGTGCAATTCTGTTTTTTCCCATTGGCATCATCTGCTGTAAATTATTGAAGACGAGAAGATGCTCAAACTGTGGCGCTTATTTCGGTTGA	1	Brain
gene1107	ATGAAGATCGGACTTTGCGCGTACAGCGGATACAAAATATATCCGGGCCATGGCAAGACGATGGTTAAAGTTGATGGGAAGAATTTTACTTTCCTCAATTCGAAATGCGAGTCTGCACACTTGATGAGGCGTAATCCCAGGAAAGTGACATGGACTGTCCTGTACAGGCGAAAGCACAAGAAGGGGCAGGAAGAGGAACAGACCAAGAAGAGAACAAGACGCGCGCAGAAATTCCAACGAGCTATTGTGGGCGCCTCTCTTACGGATATCTTAGCTAAGCGTAACATGAAGCCAGAAATTCGTAAGGCCCAGAGGGAACAAGCGATTAAGGCAGCAAAGGAGCAGAAGAAAGCAGCGAAGGCAACAAAGAAGGCTGTTGCTCCAACGAAAGCAAAACAA…	1	Brain
gene11072	ATGCGTATCTCAGAAATGGTCTTCGTAAACTTCATCATACTTCTTTCCATTTCAGTTAGTATCATAAGTAGCGAAGAAGTTGTAAAAGGATCTACGATACAGTCTGTACCTAGAAACAACTCAGATCAACGGGAGAGCGAGCCGATTTGGACAAGCGAGGAGAAAGCTTCCACGATACAGTCTGTACCTGGAGACAACTCAGATCAACGGGAGAGCGAGCGGGTTTGGACAAGCGAGGAGAAAGCTTCCACGATACAGTCTGTACCTGGAGACAACTCAGATCAACGGGAAAGCGAGCGGGTTTGGACAAGCGAGGAGAAAGCTTCCACGATACAGTCTGTACCTGGAGACAACTCAGATCAACAGGAAAGCGAGCGGGTTTGGACAAGCGAGGAGAAA…	2	Brain
gene11076	ATGCGAACGTGGTTGGGTTACCCGGGCATCACACAGACGTACGTGCAAAAGAGATTAATAATGGCCTTGACGTGGAACGACAAGTATGAGCTGATTACGCGGAATCTGGCGGAGTGGCTGGGGGATGAAAAGCTCAAGAGTATCCTAAAGGAGCGCAATCTCAGGCTATATTGGGGTTCAGCCACAACAGGGAAGCCACATATCGGTTATTTTACGCCGATGTCCAAGATAGCCGATTTCCTGCGAGGAGGGGCGGAGGTAACGATCCTCTTTGCAGATCTTCACGCATACTTGGATAATATGAAAGCACCGTGGGAACTGCTGGAACTTCGTACTCAATATTACGAGGCTGTGATTAAGGCGATGTTGAAATCCATTGATGTGCCACTAGACAAACTA…	1	Brain
gene11077	ATGCGATCTCCTATGGAACGCAAGACTTGCTTGAAACGTGCCTTACAGCAGACATTAGTTTTAAAAGAGGCAATCAATGATAGTACAGTGAATAAACTCGATGAAGCAATAAACGAAGTTGACAATGTCGCTAACGAGACGAGCATAGAGGAAAAAGTTTGGAATCAGCAGGAAGTACTTTTCGATTCGCAAATGATGACATCTTCCTCTATAGTACTGAAAACTTGCACCGTCACATTGACGAAGAGGATGTGCGACTATAATTATGTCGACTTTGCGCAAAAGCTGGTGAAACACTTGCAAGAAACATCAGATGATATCCAGCCTACAAATTGGTCGCTTTTAGAGACACATGTAACAAAGTTACTCAAAAGGATTCCTGATTACAACACATTATTA…	1	Brain
gene11079	ATGATCCTAAGCGCCGTATCGAAAGCAGCCGTCGGGGCCCTTAGGGCCGCCAAACCGGCCCTCCTGCAAAACGAAGTGGCGAAGGTGTCCGGCGCTCTCGCCGTCAATAAGAGAGATTATGCGGCCAAAGCTGCAGCTGCATCCAAAGGCGGTGCGCAGGGGAAAGTAGTCGCTGTCATCGGTGCCGTTGTTGATGTACAGTTCGAAGATGCTCTGCCACCTATCCTTAATGCCTTGGAGGTGCAAAACCGCACGCCCAGACTGGTGCTCGAGGTCGCCCAGCATCTCGGAGAGAATACAGTGCGCACCATCGCCATGGATGGTACGGAAGGATTGGTGCGTGGTCAAAACGTCTTTGATTCGGGTTATCCCATCCGTATACCTGTGGGTGCTGAGACT…	4	Brain
gene1108	ATGAAGGACGATGATCTTATTGGATTTCCTGACCCAAGTGCGGTCAGTGATAACGATGATGATGAGGAAATCGCAAATATCAAGAAGAAGGTTTCCAAGAAATCTGGAGGATTTCAATCCATGGCTCTTAGTTTCCTAGTGTTGAAAGGAATCTTGAAGCGAGGCTACAAGATACCTACCCCTATACAAAGAAAAACGATACCATTAGCTCTCGAAGGAAGAGATATAGTAGCAATGGCTAGGACAGGCAGTGGTAAAACTGCTTGTTTTCTGATACCCTTGTTCGAGAAACTCAAAGTCAGGCTGGCGAAGACTGGTGCACGTGCCTTGGTATTGTCCCCAACGCGCGAGCTGGCATTACAGACATTGAGATTTATAAAGGAGCTCGGAAGGTTTACG…	1	Brain
gene11081	ATGCATATCATGGACGATAACACACAGGAGAATGTCATGGAAGTTGTAGAAGAGTATCGAGAGATGCTATCGCCTCGGATGGTCCCTAGTCCAATTGCAATTGTGGATCTATCAAAAATAGGAACCAAGTCTGAGGGAGAATTGTCTATCACCCCGCAAAAACGACAGCTGCAACAATGGCGAGTGGAAACACCGACAAAGAAAAGACGTTTATCTTTTGGGAATGCTATGCCAGTCGACGTTTCTGTGCCTCAAGAAAGTGTGCCAATGCCAGATACTGAATTATATGCAGAAGACACATTGGTACCGATCTCTACAGACCCATTGCCTGCGAAAGAAATGGGAATATCAATTTCTCTACAGCACACAGACATAGAACTCAAGCCTATACAAACGAGT…	1	Brain
gene11082	ATGTTCTATCCAGTCAAGGTGCTTTCCCATCGACTCAAAGGCAACTTAGCCCCTTGCTGGCTCGCCGCGATGAACGTAAAGCTATTTAGGAAACATTATAAGTCAGTCGCCATAAAGAGGATAAATGTCATAGACACATGCAAGATAATTCTACTAGATTTACCGAAATTCGGTTTATACCTGTCATCGCAACTGATGTACGGCATAACAAAGATTCTTTTCTATCAAGTTATATATTTTGAAAATGAACTTCTTGTCATTTACAAAAGCCTTAAGTTCTTTGCATGGTCGAAGAAACTGGAGGAAGAATCTCAAGACGTGAGAGGTCTTGAATCAGCAGCATCGATCGATCTTTCCTTGGCAGCCCAGAAATTACGTGGTCTTCAGATAGACGATGAT…	3	Brain
gene11090	ATGGCTTTATATTTCGACATACGCGTGCAGAACCCAGAAACTGCTTCGATAAGTACATGTGTCAGCTGGCACAGTAATTACCCCTTGTTGGCTGTCGCTGCGTATTCTCAAGATAAGGGTGGCTTCGTGACCGTCTACGATGATCAGGGAGAGCCTGTACAGGATGTTGAGTCAACCGGACACGCTGTGGCGCAAGTCACTGCGCTTGGATGGCATCCCGAGAAGACCTGGTTAGCAGCGGGATGGGAGAGCGGAGAATTACGAATATGGCCGGGGGATACTGGAACTCAGGAGTTCAATGTGGTAGTGACTCCCCATCGAGATCCTATTACAATTTTGCAATGGAGTCAACATGGCGGCCGCTTAGTATCTGCAGATGCCGCCGGATCGATGGTTGGC…	2	Brain
gene11094	ATGTCAAAAATTAAGGAACGCGACGAACAAGAGGCTTTAAAATTAGATGAGCATTTTAAGCGAACTTTAAGGCATGTTAAACCTTACATATTGAACCTGAGATCTGCGAAAGAGGCATATCTGTGCAAAATCTGGCTCGATAAGCTAAGTTCCACTATCTCGCAGCGTAATTTGCGAAATGAATATTTGTTAGAGCTGTCCCGCCAACTGAGAACAGGCACACTCGAAGGAATATTCAAGACTCAACCACCCTGTGACTCATTAATGCCATTGCCGTCATCCTGTCATGCGATTTGTATTAGCTCATCTTTAAGTGAATTGTCTGACTATGGTAGAAGCTATCACAATTGTTTGATGCTAAGCAGGCGATCAGATCGAAAAAGTCATCTCCGAAATAGA…	1	Brain
gene111	ATGGATATCCTGCCGAGCGGTAATATATTTCGGGAGCTGCAGGACATACACGACACCGGATACTTCTCGGCCCAGCCGTCGCTCGAGGATCACTGGCAACAGACATGCTACGAGATGGAGAGGTACCTGAAGGACGAACCGAAGCTGCAGTCGTACAAAAAACTCCCCACGGAGCTGGACACAGCGCCCTGGAATCTCTTCAGGGCGCCACCGATTTCGTGGACGGCATCCACCGGCACGAGCGCACAATTCGACCCCCCAATCAAAATGGAGGTGACGGCATCGGACGAAAGGGATCCTCTCTGTTTGGACGACATCAAGTTCAGTCCCGGCGATCACAATGACAACGGTCGCGATAGGGATCTTCTGGATCGTCACCTCGATTCCCTGTCGATGTCC…	2	Brain
gene11103	ATGGAAACCACATTGAACAAAGATGAACAGAATAATCAGGATGATTCAGATTCTTCAGAAATGGATGAAACAGAGCCTAGACTGAAATATGTGAGAATACGCAATGATCTAGAACATATCCTACAGAATGACGCAGCTAGCTGCATTGCCGTGCATCCGAAATTCCTCTGTTTAGGATCGCATTGGGGAATGATCCATCTTTTGGATCATCAGGGAAATAATGTAAAGTCTAAAACGCTACAGGCGCACACAGTGGCGGTTAATCAGATCTCTATAGATCATAATGGTGATTTCATTGCTTCCTGCAGCGACGATGGAAAAGTTTTCATCTATGGACTGTACAGTACAGAGAACAATCACAATATGAGCATGGGCAGGCTAGTCAAAAGTATAGCGATT…	2	Brain
gene11110	ATGAGCGATTACAAGATTCCGATAATTGAGCCGACTATAGATTATACCAAGGTACCGCCGATCAATCAGAAGCGTACGGTCTCCTTTATAAACCACTTCATCACCCACACCGTTATGTTTCTGAACAAGTTTGCCCTGTCCTGCGAGGAGAGGCTGTACGAGTTCGAGAATAAGTTGCAGAAATTGGAAGCGTCGTTGGAGATACTGGAGTCACGGTTATCTTCTATACCTGGTTTAGAGCAAGAACACGATAAACAAGCTGGTAATAACGTTGAGGATAGTACGAGCAAGGTGGAGGAAGCAGAGATACGCGAGGTAGATGAGCCTGATAATAATGAGACAGAGGTTAAAAATGAAGAGGAGGACGAACCATCCGCGAGTAAAGATCCTCGCTACGAG…	1	Brain
gene11111	ATGGAAGATCACAGCTCAGTTGAACTCGACACTGGCGAAATAAAGATAAGCGGAGACTATCCCATCTTGAAGTCCTTCCTGGCAGGATCGTTCTCTGGGACCTTCTCCACAATTCTCTTTCAGCCGTTGGACCTGGTGAAGACCAGACTTCAGAGCAAAGTCAACGTTCATGTCGAATCGTCGAGAAATGGAATGGTGCGCATGGTGGCACACATTGTGCAGAAAGAGAATATCTTTGGACTCTGGAAGGGCATGACGCCGTCGATAACCAGGGTGATTCCCGGCGTGGGCCTATATTTTTCATCGTTACATTGGCTGAAACATGCTTTCGGTCTGGAGGAACACATGACGGCCCTGCAGGCCATCTCCTTGGGCATCACCGCCCGATCCATGTCCGGC…	1	Brain
gene11114	ATGATGCAAAATAATTCCAAAACCAGAGAGATGTTTATCGTCCGTGCTTTGGAGAAGATACTGGCGGATCGGGATGTCAAGCGATCTCATCTCTCGCAGCTCAGGAAATCCTGCGAGTCGGCGCTCGAGGACCTCCGCAACGAGATCAAGGATGTACCCGTCGTGCAAGGAGAGGAAGTAACGTCAAACGCTCTTCCGCAACCCAAAAGCGACTCAAATGTCATTACCGCGGAGAAGTACTTTTTGCCATTCGAGCTGGCGTGTCAGAGTAAGTCTCCACGGATCGTAGTGACCGCGCTCGATTGCCTGCAAAAGCTGATCGCATATGGTCACCTGACCGGCAATGTTCCTGACTCAACGGAGCCAAATAAGCTGCTGATCGTACGCATCGTCGAGACT…	2	Brain
gene11116	ATGTATCCGAGAATGGTAAAGATCCTACAAGCCGGTCGTCTATCGTACGGGGCTGGTCAGCGGCTTCAAAAGATCTTATCAGATCGCCATCATCAACGTTTAAGCGAATCGGCGAACACTCTGGTGCTACTGGAGCATGAACCAGTATACACGGTGGGAATTCGCAATAAGATGTATACAGCTGAGGAGGAGATGAAGCTGAGAAGTCTTGGCGCGGAGTTCTGCAGGACGAACCGCGGCGGGCTGATCACTTTTCACGGGCCCGGCCAACTAGTAGCCTACCCGGTGCTCGACCTGAAGCAGTTTCGCACCAGTGTCAAATGGTACGTGCACCAGTTGGAGCGCATGATGATTCGCGTGTGCGCTGAATTCGGCATCAAGGCCGAGACGTCGCCGGAC…	1	Brain
gene11121	ATGGTGAAGATGGAGCACGACGATGGTAAAAATGAACCCGAACATGTCAGAAAGTTATTCATTGGTGGCTTGGATTATCGAACAACAGACGATTCGCTTAAGAAACATTTTGAGCAGTGGGGAGAGATCGTAGATGTAGTTGTGATGAAGGATCCCAAGACGAAGCGATCCAGAGGCTTCGGCTTCATCACTTACTCTCGTGCCCATATGGTAGATGACGCCCAGAGTGCTAGACCACATAGAGTAGACGGTAGGGTGGTAGAGCCAAAGAGGGCGGTACCCAGGCAAGAAATAGGCCGGCCGGAAGCTGGTGCGACCGTGAAGAAACTCTTTGTAGGCGGTCTGAAGGACGACCATGAGGAGGAAGACCTTAGGCAATATTTTCAAAGTTATGGTAGC…	2	Brain
gene11124	ATGGCATCCGTCTGCATCATCGGCTCCGGCAACTGGGGATCGGCTATTGCGAAGATAGTCGGCGTGAATGCAAAGAATCAGAGCAAGTTCGCCGATCGTGTTACTATGTACGTTTACGAGGAAATCGTTGACGGTAGGAAGCTGACAGAGATCATTAACGAGAACCATGAGAATGTTAAATACCTTCCGGGACACAAGATTCCAGAGAATGTGATCGCGGTTCCTGACGTGGTGGAGGCAGCGAAGGATGCAGATATTCTTATCTTCGTAGTGCCACATCAATTCATTCGAAGGATATGCAATTCGTTGCAGGGAAAAATCAAACCTAACGCTGTTGGTCTTTCGTTGATCAAGGGCTTTGATAAAAAAGAAGGAGGTGGTATCGAGCTTATCTCTCAT…	1	Brain
gene11126	ATGGCAAGTGTCTCCAATGATACAAAGGAACGATCTGAAGGCCGTGCCAAGCGTGTGCACGAAGTTTCAAAGCAGTTCATCGTAGATCAACTCCCGAGTCATCAGTGTTTCGCAAGCATCTCAGCGGAGCAGACGAGACCGACGAGCAGCTCTTTTCACAACGGTCCAGTCGCAGATATCACAATAATAATGAGGCTTCACAGCATTGTACCAAATTTTAAGGCTGAGACCACGCAAGGCCCCATTGACTTCTACGAATGGCAGGGCAAATCATGGGTGGTTCTGTTTTCTCACCCTGCGGACTTCACCCCCGTGTGCACCACCGAGCTGGGTCGTATCGCTGTGCATCAACCCCACTTTGAAAAGCGCAACACCAAACTTCTGGCTCATTCTGTTGAC…	2	Brain
gene11127	ATGGGTGATCCTCTTCGACGAGAGGTTTTACGAATATTTAAGAAACTTCATAGAACTCGATTAAGCATATTTAAAGGAGACGAGCATGCATTGCAAGTTGTGAGGAATAGGATAAATGACGAATACAGAAAATATAAAAATGTTACAAATCCAGCTGCCATAGAAGAGCTAAATAAATTTGCGCAAGAAGTCGAGCATGAGGTGCGGACGACTGTTATTCAGGCAGTGGAAACATCTTCTGGGAGAGTAGCGTTACGACTTACTCCAGATGTCCTGGTAGATAATATACCATACAGGAATCAGGAAGATGACAAGTCAAGCAAGCGAGATGATATTCAAGATCGATCGAACTGCAACACTTCTACACCATTGAAATAA	1	Brain
gene11131	ATGTATGGGAAGATGTTTACGAGCAATGTTTTATTATTTTATGTGTTGTTAATCGCGCCAATTTCAGTATCTCTATTTTTATACGGTTTTTTCCCAATCACTACCTATGATAACGCGTTCGCCACGCGAGAGGACATTCCGCGATACGTCGGGAATGTAAGGGTACAGGTAGATACGCTGTACAAACCAATGGTAAGGAAGCTGATAATAATGGTGATCGACGCACTAAGGTGGGACTTCCTTGCAGTCCCTACGGGTAATCTCGCTATGCCAGTGACAAGCAATCTGATGGCGAACTCTTCTGGATGCTTGTTAAAAGCTAAACTCCAATCGCCAACGGTTACAATGCCTAGAATAAAGGCAATGATGACAGGCACGGTTCCGAATTTTATAGACGTG…	3	Brain
gene11132	ATGGCATCGCTGGAGGATAGCTGGAAGGAAGCCACGGAGGACCTGGACGCCACAGTTTGCGACATTTGGTTCACGCGTCTGCAGGAGGTCTACTCGGAGGAGAAACGCACGTACCACAACCTGGATTCGCTCAGGGAGAAGTTGAATCACTACTATGAGATCAAGAACAACTTGAAGAATCCGCGGGCTGTTCTGCTCGCGATTTTCTTCCAGAACTTCGAATACGATCCCAAGGCTCTGGACGGTGAAGACAAGAACCTGGAGCACTTCAACGCCTTCGCCGATGAAGCCGATATTCCGTCGGACGCGGAGCTTAGAGAGGAGACGTGCGCCCTGCTCAAAGTGGCAACGACACACAGCACCGAGGCGCACAAGGTGGGTGGTGCTTTCGGAGGTGAG…	4	Brain
gene11134	ATGCGCGGCAAGTTCCTCTGCCTCTTCGTTCTGGTGTGCCTGACGGGACACACAAGATCACGGGACGTCAAGTCCTGCTACGCCGACGATAACGATCCTTATTTCTACACAGGCATCAAAACACCGTACAATTACGTTTATAACGACACCGCGCAGCGCGTTAATTTACCAGGCTGCAAACCTCTGCAGATATGGCTACTGTGCAGACACGGTACTCGTTACCCGAACCTGCGCACGATTAGGCAGATGTCCGACTTAACGCGCCTTCGGGATCTCATCCTGGAGAATCACGAGATCGGCAACTGTGGATATCTGTGCGATAAGGATTTACAGGGTTTGAGGAACTGGACGCCCGAGTCTGGGGTCGATGAAAAGAACGCGAAGAATCTGATGGCGCAG…	1	Brain
gene11135	ATGCCTGCGCCGCTGTTGCTGCTGCTGTTGGCCGTGTCGTTCCTGACTTCCTCGAACATCGGCGTGCTCGCGCGCAACGAGGACTACTGTTTCGCCGAGGAGGATGATCCGTATCTGTACATGGCCACGAAGACGGCCTACCACTTCGTCCACGGGGGCAAGACCCGTTTCCAGACCGTGCCGAATTGCCGGCCGATGCAGATGTGGATGTTGGCGACGCACGGCACCCGTTGCCCGTCTCTCAACGAGATCGACAAGATCGACGCCCTGACCAATCTCAAGGAGCAAATACTGCACAACCACGAGATGCGCAGCGAGGGCCACATGTGTAACCGGGACTTGGAGAACCTGAAGAGGTGGAAGCCGGACGTCTATCTGATACCGCAGCACGCTGAAGCG…	1	Brain
gene11136	ATGGCCAGCCCGCGGACGCGACGGGTCCTGGGTGAACTGAAGCCGAGGGACGAGAACAATAAATGTTTCGAATGTGGTAATCATAATCCACAATGGGTATCCGTGACGTACGGGATTTGGATATGCCTGGAATGCTCCGGCAAACACCGGGGTTTGGGTGTACATTTATCGTTTGTTCGCTCCGTCTCTATGGACAAATGGAAGGACGTGGAGCTGGAAAAGATGAAAGCTGGCGGTAACAAGAATGCCCGCGAGTTTTTCGAAGCGCAGTCCGACTGGGAGGAATCTATGTCCATCTCGCAGCGTTACAATACAAAGGCAGCAGCATTATACAAAGACAAAATTGCCACATTGGCACGAGGAGAACCCTGGAGTCCGAGTACTTCAACAGCAAAGAAT…	4	Brain
gene11142	ATGAGCAGCTGGACTGAGAGGATGCATCGACGAGCTGCTACCTTAGGAAACGTTGTAACCAGCTGTGGACATCCTTCCTCGGTGCCGCCATACCCAAGACGCCTCGAAAAAGTCAAGTTCGGGGTACCCCTCGATGAAGTGTGCAAAAATGATATCCCTGGTCCTCTGCTGGTTCTCATATTGAAATTAAATAAGGAAGCTCCGTTGAGAAAAGATGTTTTCCGGGCGCCTGGTCACCAGGGTAACATGAAAAAGCTCATCCACTTCTTGCAAACCGGACACCTGGTCAATATGGACAATTTTAGCGTTTACACGATAGCTAGCGTTCTGAAGAAGTTTTTACGCAAAATACCTGGTGGCGTATTCGGGAAAGAGGGCGAGCAGCAGCTGTTCACCATA…	2	Brain
gene11143	ATGCATCTCGCGAAACAACAATACGCTGATCATAGCTTTGGCGAATCGCAGTTTACGGCAGACGGCGCGGTCGGAAATGACATCGCTATCGAGGACGAGCAGCGGCCCGAGACGAGCGGCGACCAGGCCAGATCGAGCACGCAAGATCGAGAAATACAAATGCAACAGCACCAGAGCGCGCAGAGGCTGACGAGGGTCGACAACGGAGATGACGAGTCGAACGACAACTTCTCCGCGGCGAGCAACGGCGGAGGAGCGTCGTCGCGGGTAATTGTGGTCGGCTGGGACAGCTTCCGTTCGCGGCTGATGCTGTGTCTGATCGCATGCCTCGTCGTCTGGGCCTGCATCTTTTTTCCTCTGCTCGACACCTGA	2	Brain
gene11149	ATGTCCGTCGAGAAGGACGCGCTGCTGACGCTGTGCCAGTGCGTCAATTCGCTGGTAAACGCGGATCTCATCCCCGAGCACCTGAACCTAGCCAAGTACAATGCACCGGACAAGAGTGGTACGGAGGCGTTGAGAAGCACGCTGCACGTCCTCAGCCATCACGCCGCGAGAGAGAAACGGGTTGATGTCGACTTCCAACGCTACGATACTTTATCGGCCGTGAAGCTGTACCTTGCATTCTTGCAGTATCCAGCGGTAGAGTTTTATGGTTTGTCGCAAGACGATAATCAGAACAGACTTTCGTTGATAGCGTTAGCTTGGCTGCTGGGAACGCAGGATGCCCTGACCATCGCCCTCCGTACAAAATTGGCCAACGGTGTACTGGGCACTGAATTCTCG…	1	Brain
gene11155	ATGTCAACGCGATTATATCCGATTTACCAGAGGGGTAATCCACAGTTAAGAATATTTCTACCAAATTTCTGGATGAAGCTCATCGCGCCAAATCAACAATATAAAGAGCCACCCAATATGGTACAGTTCCATTGTTCCATGCAGATGACAAAGTACGACGTGAAGAATTATCTAGAAAAGATTTATAACATCAAGGTCATCGAGGTAGAAACTCAAATATTTACTGGGGAGACAAAGAGAGATCGGCTGCATCGGTGCGTCATTAAAGAAGACGACAAGAAAATAGCTTTTGTCACGCTGCCAAAAGATCAATCATTCGTGTTTCCGAATCTATTTAAAGATGCAAAGAGTGATATCGATGATGAGAATATAAATGACGCTAAGAAGGACATGCAAAAT…	1	Brain
gene11156	ATGGCGTCGAGTGCGACCGCGGAAGGTAAACGGCCCGCGAATTTTAATCCCTGTGCTGTTTACGGCAGGGTGCCTTCGATCGGAATGGATCGGACGAAGATCTCATTCTGCACCGATGTGGACAAATCTGTGATCGTGCACAACTTCGAGAAACGTGGCTGGTCGCAGGTCGGCCCAGAGGATGACTGGAATTTCTATTGGGCCGCTACACAATCTTGCAGAAATATCTTCAGTGTTGAGACTGGATACAGAATGGATGATAATCAGATTATCAATCACTTCCCGAATCATTACGAGCTCACGAGAAAGGATCTGCTGGTGAAGAATATAAAACGATACCGTAAGGATTTAGAGAGAGAGGGGAATCCTCTGGCGGAGCGAACAGAAGGTCCAGGGAAA…	1	Brain
gene11157	ATGGCATCTGCGATCGCGAGGAGCGTGTTGGTCGTTTGCGTTCTGTGCTGCGGTGTTTCCTCTTGCAATGGCTCTCCCATTCTTCTATTCGCCACTCACAAAGACATCCGGATGGCCAATGTGTCTCGGAGCAATAAGGTCAATATCATCGTTAAGGATTTATCCGAGGGTGTAGCTTTGGATTTCTACTATGAACGAGGTCTGGTATGCTGGTCGGACAGCAGCCTCGAGATGATACAGTGTGTTCGCTTCAATGGTACACATACTGGTGAGCGAATGGCAGTGGTCAATTCTAGTTTGATATCACCCGATGGTCTGGCGTGCGACTGGTATACAGGCAAATTATATTGGACGGACGGCGAGAAGAATAGGATAGAGGTAACCAGCATCGATGGCCGA…	2	Brain
gene11159	ATGGAAGATGACGCTGACCTCAGGGAACAACTGTTTCACAATACCGTGCGGGAGAATATAATATTCCTGCTGCTCTTCCTGCTGCTCTACATCTCGAGTTACGCGCTGATCGCGCGTTTCAGACGGCGCGATCGCGACGACTATCTGTCCGTGGACGAGGATGAAGCCACCGTGTACAGGATCAGCCTGTGGTTATGTACGGTCGCCCTGGCGGTTTCCGTCGGCGCGACCCTCCTCCTTCCGGTGTCAATCGCCAGCAATGAGGTGCTCATTCTCTACCCGAACAGCTACTACGTCAAGTGGCTCAACAGCTCCCTCATCCAAGGTCTATGGAATCTCGTATTCCTGTTTTCCAATTTGTCACTCTTCGTGTTTCTGCCTTTCGCCTATCTCTTCACG…	2	Brain
gene11160	ATGTCGCGAACAGCAGAGAGAATCCGCGAGATCTTGAAGCTTGCCGACAGCTCGAGATTGACTGACAAAAAGAAATGTGTCTCCGAATTGTTGGATGTATATCAGAATGATGAAGCCCTCATGGAGATATGTCAGAATACGGAAAAGAAAATCTCAGGGGTCGTTAATTGGCCCTATATAATGCATACTGCTCACAAACTAGCTCTTAGCGAAGCTGAGAAGCCCAGCAAGGACCAAGCAACGACAAGCGCCAAGAATAATGAGAGACAAGCTATCAGTCGTTTAATCATCAATACTGTCCGCCAATCCAACGAGAGATCAACTAAGCTTCTGAAAAGCAGTGAGATAGTGTCTATGATACTGCAGATACTGGGAACCAACCTCTATGTACATTATCAG…	3	Brain
gene11166	ATGGCGGCGAATGGCGGTGCGCGGTTGCTGCTACTCGGAATTCTCTGTATTTTTCTCCTGGAACTATGCAACGGCGCGGCGACGGACATCGAGCTGGACGCCAAGGCGCAGCTGTTGCACCGGCTCGACAGTCTCAACCTCCTGCTCTACACTTTCCTGTTGATTCTAACCGTTTTAACGATATGGATGTTCAAGCATCGCCGCTTGAGGTTCCTCCATGAAACTGGCCTGGCTGTCATCTACGGCTTGATCATAGGAGCGATAATACGCTATGGTTTCACAACAAGCAGCACTATTCTTCATATGCCAGTGGTACCGGATAACACCAGCAAGTACAATCAGTCTGTTCCACCAGACACGCTATGGTTACGTTTTCCAGAGGACAAGGGTGGTGGTATC…	2	Brain
gene11170	ATGGCACAGGACACCGACGACATTAACCTCACACCGCAGGAGTTGCAGACGCTGTCGGAGCTGGACAGTCGACAGTTTGGCTTCCTCAAGCTGAACTCGACGGAGCAGACCAAGAAGAAGGCCCTGGTTGTGCGCGCTGTTAAGTACTTGGAGCGAATGTTGGTGCAAGCACAGACAGAGAAACAACGTAGAAAAGCTGATAGTACAAAGTCGAGTCCTGAGGAATCAAAGGACGAGGATCATGATAAGGGAATAAGCATCGATCCTAAGACTTATTGCAAACTGGGGCACTTCCATCTACTCTTAGAAGATTACAACAAAGCAATGTCGGCGTACCAGAAGTTCTACTCCTTGAAAGGCGACTACTGGAAGGATGCTTCGTTCCTCTACGGTCTAGGA…	2	Brain
gene11172	ATGCATTGGATCAAGATCTCATGTATTCTTTGTATGTTTGGATGCTTCAAGGATTTCCGACCCTCGGAGTCATTTATCACCAACTATCTAACCGGACCATGGAAAAATTTTACTACTGAAGAGGTGAACCATGATATCTATCCCGTGAGCACCTACAGTAATGCAGCGATGCTGATACTTGTGTTCCTGATCACAGATTTCGTTAGATACAAGCCTGTAATCATACTCTGCGGGCTTTCCGGCGTTATCACCTTTCTCCTAATAATTGTCGGCAGAACCGTGCTGGTAATGCAGATTGTGGAGTTTTTCTATGGATTTTTCCTGTCGGCAGAAGTGGCCTATTACACCTATATATATGCCAAAGTGGATAAGAGCCACTATCAAGAGGTGACAGGTCAT…	1	Brain
gene11173	ATGATTCATTATCCACAGGCGATACCGTTGCTGCTGGCGATCGGCGGGATTTCGGCGCAATGTTTGACGGGCAACGACAGTCCCACGGTGATGGATCCCACGTCGAAGATGTCATTGATCAACGCTCGCTACGCTTTTGCCCTGGACAGCCTGAGGAAGGCCGCGCTGATCGAGACGCGGGACAATCTGTTCTTCAGCCCGCACAGTCTGCACCAGGCGATCAGTCTGGCGTACTTCGGGGCACGCGGCACCACGGAGAGCGCTCTGAAACAGGCCCTGCGCATCCCTGACGATATGTCCAAGGTCGACGTGCAGCGCTACTTCGGCTTCGAGACCTCCAACAATCTGCATCGTGAAACCCAGATGAACGCGTCAGACAGCTACGAGTACAGGGTGGCG…	1	Brain
gene11177	ATGAGCAACGTACCAACAGGGGAAGACGCCTCGCTTCACTCGGGTGGCTCTCTATCGCCTTCATCGGATAGCGTAGCAAACGAGCTGCAGGGCCTGTCCTTGGAAGAACAGGAACGCTGTAAGGCCGAATGGAGCGCCGAGTTAGCGAGAGTGGAGGAAGAGATACAGACTTTAAGACATGTCCTTGCGAACAAAGTCAGAGTCGCGCAAGATCTGAAGAGGAAACTGGGTATCAGCGTGTGGAAGGAACTTACCGACGACGTCAATCAGGGGCTCAAGAACGTCAAGGAGAGTCAGGTTTATCAGAACGTCGGCGAGAAACTCGGTCAATTTACCAGAGCGATCTCCGAGAACAGCTTGTTCCAAAAGACAGAATCTGTCTTCAAGTCCACGGCTGAG…	2	Brain
gene11178	ATGGCCAGCGAAAAGATATCGGGACGACACAGGACATCATTACCGGTTCCGGGTCACTCCGAAGTAAATCTCTGCTCGGTGCTGTCGCTGGGCAAGGATCTCAGCAAAATTACCATGCCGGTCATTTTTAACGAGCCCCTGTCCTTCCTGCAGCGTGTTGCAGAATACATGGAATATGCTAAATTACTGAAACAAGCATCTCAGGAGGAATCGCCGATCTTAAGGCTTCAGTACGTCGCAGCTTTCGCCGTGAGTGCTCTCGCTTCGAATTGGGAACGTCTTGGGAAACCCTTCAATCCGATTTTAGGGGAAACGTACGAGTTGCAACGCGAGGACTTTCGAATAATATGCGAGCAGGTATCGCATCATCCTCCAGTTTCTGCATTTTATGCCGACAGC…	2	Brain
gene11179	ATGAACAAAGAAGATGATTTCCTCTTAAAACATGAGAACTTGGAGATTTCTGGAAGTCCTGCAGAGATGAAGGATCCTTCGGAAGCAAACGGAAAGGCCGTGTCACGGAAGTATCGCACAAAGCACATGAAGCTATTTCCGGAATTGTATCGAAGCGATGTGTCGATTCATCCCAGCTATACTGGTCTGAAAAATTTGCCGTACCATGTGGTCTGCAGACAACGTGTGCAAAGAGTCAGGCGACAGATATCTCGCCAGCTGAATCGCGAGATCATGCACTTCGCAATGGTCCAGATGTTTGCTATAGATAGTGTGAGGATCGATCGTATCTTCAGCGTCGGTATGTCGCCGAAAATGATAATCGTACCAGATCCATTGACGGAGAAAGAGAGACGCCAA…	1	Brain
gene11181	ATGGCAGAAAAGGCGAAAACCATGAGTCACGTTAAACATATTCCCAAGGATGCCCAAGTCATCATGTCGATCATGAAAGACATGGGAATAACGGATTACGAACCGAAAGTGATTAATCAGTTGTTGGAGTTCACCTACCGTTATGTTACATGCATATTGGACGACAGCCGGGTATATGCCAACCATGCAAAGAAAAAATTTATCGACTTGGATGATGTTAGACTGGCTGTAAAAATGCAGTTGGAACGAACATTTACAAATCCGCCGCCAAGGGATGTGCTGTTAGATGTAGCGCGTACCAAGAACAATATCCCGCTACCCTTCGTCAAGCCCAACAATGGTCTCAGGCTTCCACCAGACAGATATTGTTTAAATGGGACCAACTACAGACTCAAGAAT…	1	Brain
gene11182	ATGAATATCACCTCAGCAGCTGGCATAATCTCCTTGCTGGAGGAGCCGATGCCTGAATTAAAGGTGTTCGCCTTGAAGAAGCTGGATATGATAGTTGACGAATTCTGGCCTGAGATATCCGAGGCTATAGAGAAGATTGAAATTTTGCACGAGGATAAATCATTCAATCAACACGAACTGGCTGCTTTGGTCGCCAGCAAGGTATACTATCACTTAGGCAGCTTCGAAGATTCTTTAACTTATGCGCTTGGAGCAGGAGAGTTGTTTGACGTCAATGCACGAAATGAATACGTCGACACTACCATTGCCAAGTGTATCGACTATTACACTCAGCAACGTGTTTTGGAGGCGGAAGGCAAACTTCCTCCGGGTAACAAGGGCATCGATCCCAGATTAGAA…	2	Brain
gene11186	ATGAAAGAAGTAGAGAAAGATATGATAGAGTGGGACAGCTCGGAATCGGACTTCTCGGACACTGAGGACTCAAATGAGCTAGGGGCCAGCGTCGGCCCCGAGATCTACGCGATGGACACCGTGGACGTTGCCAATCGTCGACAGCCTACTCGTGTCTTCAAGAAGTCCAGCCTCAATGGCAAGATCACGGTCTACCTCGGCAAGAGGGACTTCGTCGATCACATCACGCACGTCGATCCCATCGATGGCGTGGTCCTCATCGATCCCGATTACGTGAAAGACCGGAAAGTGTTCGGCCACGTGCTGGCGGCATTCAAGTACGGTAGGGAGGACCTGGACGTTCTCGGACTGACCTTCCGTAAGGATCTCTATCTGGCGGCGGAGCAGATCTATCCGGTG…	2	Brain
gene11188	ATGTCGTCCTCGGGCGATTTCGGCAACCCGTTGCGGAAGTTCAAGCTCGTCTTCCTCGGCGAGCAGAGCGTTGGGAAGACATCGCTCATTACACGGTTCATGTACGACAGCTTCGACAACACGTACCAGGCTACGATAGGTATAGATTTCTTAAGCAAAACTATGTACCTCGAGGACAGAACTGTGAGATTACAGCTGTGGGATACAGCGGGACAAGAGCGATTCCGTTCTCTGATACCCAGCTACATCAGAGACTCCACAGTCGCAGTCGTTGTTTACGATATTACCAACGCCAACTCGTTTCATCAAACCTCCAAGTGGATAGACGATGTGCGGACTGAAAGAGGAAGTGATGTGATAATTATGCTAGTGGGCAATAAAACAGATTTGAGTGATAAG…	2	Brain
gene1119	ATGTGGCGTGCAAGCATCTTCATTGGTATTATAGTAGCAGTTTTTCATGCGAATGCAGTCACGCCAACCAGTGGCTGCGTCAGACGCAGATCGGCATCGGAAGGTGATAACGATGGACACTACTGCGTCTGCAATGCAACCTATTGCGACACAGTCCCGGATGCGATCAGGCCGCGCGATCCCGCGGAATATATTCTCATCACTTCCAGCAAGAGTGGTCTCCGATTCAACGTATCGAGTGACGTATATGGAAACATCAACGCGTCTGACGTTCCGCTGGGAAAGATCACCGTAAGTCCAACGACTACGTACCAAAGCATAATCGGATTTGGCGGTGCAGTGACCGATGCAGTGGGCCATAACGTTCGTAACCTATCGGAAGATGCGGCGGACCACCTA…	1	Brain
gene11193	ATGGAACTCTTCCTGGTGCTCGTTTGCCTGATCGCGCCGCCCGCCCTCTCGCTCTCCATCAAGAGCAAGCTGAACGCGCGGATCGTGCAGACGCGCTACGGCGAGGTGCAGGGCGTCACGAGGTCCTTCGAGTACGCCAAGTACCTCAAGCCGATCGACGTCTACCTCGGCATACCCTACGCCACACCGCCGACCGGCAGCAATCGCTTCTCGCCTACGCGAGCGCCAAGCCCTTGGGATGGAGTCAGATTATCGGACTCGGTGGGTCCGGTCTGTCCCCAAAAGCTGCCGGACATCGCCAACGAGCAGGAGGCGCTCGAGCGGATGCCTAAGGGACGGTTGGACTACCTGAAGAGACTGCTGCCTCATCTGCGTAATCAGAGCGAGGACTGCCTCTAC…	2	Brain
gene11197	ATGCCCATACACGCGCGTAAGACGCGTGAGGCTTGCGAAGAAATTGAAATGGTGGAGCTGTGTGGTAGCGGCCAAGCTTCCTCGGCCATGGGAGTGATGGGCATTGGCTCGGTAGTGTCCGCGGCGACGTCGTCGTCCTCGTCGTCGACCACCACCACCACCGGCGCCTCGTCTTCCACGTCGGGCCGCGCCGGCGTCCTCGAGACCCAGGTGCGCGGCCAATGGTACCGCGTGTTCGTCTCCCTCGAAGACGATTATCTCAGCATTTCGCTGGACGAGAGTTGCGAGACCAGCAACAATGCCCTCAACAACGGCAATATCAATAACAACAATGTGGACAGTCTGAACGATCCGGACGTGCCCGACTCCGTGGCCAATCAGAAGCGCATCGTGCGCGTG…	2	Brain
gene112	ATGACGGAGCTGCAACCGTCGCCGCCAGGATATCGCGTCCAGGATGAGGCCCCAGGGCCACCTTCCTGTCCCCCGGGGTCCTACAAGTACGCGAGCCACGGCCACGGGAGCGAGGCTGCCAATTTCAAGACTGCCACGTCGTATTCTCAGGAAGGCTATGGCCTTAAGCAGAGTCCGCCCCGGCCGGTGGCTCCTAACGAATACTATCGTCGCAGAAACGACGGTCGGCGATCTGCCACGGAGAACGATCACGAGGGTGGCAACGGCGGCAAGAAGGCGGCTGCCACGGTTGCCGGTTACAACGACGGTCACAAGAAGAATACTCCGGGCTATAAGAACGACAGCGGGTACAGCGAGAGCCTCGGATTCGACAGCTTCACGCTCCCACTTAATGAGAGA…	2	Brain
gene11200	ATGAGTCATATTAACGATCAGCATCAAATATCAGATCTTTCCAGTATCTCTGCACTTTCGCAATCCGGCAGTAGACTAATTGGCAGAGTAGACTTGTCACAGTGTTCATTAGATCAGCATTGCAGTACCATGAAGAGTAGTAATAAGTTTGCGGCAGCATCTGGAGCAACTTCGGTTGAGAAAGTGATAAAGTCGCTGATGTCGTACAAAGAAAATATGGGCGAGCACATAAAAGCTAATATCATTCACCAGTGCACGAGGGAAGTAGCTTTGAACCAGAAAGGCATTCTGTCCAAAAGTACAGCGAGCAAGTTGAAAGCTTCGCTTTTAACTCATAAACTTGACAAATACGTGCACCTTCCTTCCTCATCGGAACATTTGCAAGACCAGCTAATACTT…	1	Brain
gene11203	ATGGCACCCGACCTCGAGAAGAAACGCCAGGAACTAAGGAGGGGCAGCAGCGGCACTTATGACCATGTCAACGATCACCTGGGCATGCTCCTGCAACTAAGATGCGTGGCGGGCACGTTGACGGATCTGTATCATCATGGTAGCAACGCAGGCGGCACGTCAACGGTGACGGTATCGCCCGTCTCAAGGAGTACTGCAGCCACAAGTAACCGCACTCATTCCGCGGCCAGGAGGGTGGTCGGTCATCAACAGCGACAGCAGCAGCAACAGCAACAACAGTCCCGAACATCTCTGTCGTCCTTCGGCGGCGTCACTGTGAGGTGCTCGGATGATCAAGGATCTAGAGCTGGCGCAACACAAGACGTTTGCGACAATTCGAACGACTCCGGATTGGGCTTC…	2	Brain
gene11204	ATGCCGCAGAAGAGTAAGATGTGGTTCTACTTCAAAAGGGTGGACGACAGTACGGTGTCGTGCAACTTGTGCACCAAGCACATCAAGTCGTCCGGCAACACGTCCAACATGATGAAGCATCTGAACATGCACAATAAAAGCGTTGGTACGGATAGGGAGGACGATAAGTCCAAGGAGCTGAAATTGCCTGTGAAGCGAAAGAAAAGATCAAACGATCATGCTCTTTACGACCACTGGTTGGAGCAGAGCAACACTGACAACACCGAGGCTTCGCATGCTGGAACAAGTTACGAAGCTGAAGCTGAAGAGAAACCGCTTTCCGTACAGATGACTGCGCCGCCTATAGCCGCAGCTTTCGAGAGGATATCCAGCTATTCTGATAGTGGAGATCGCTATGCC…	1	Brain
gene11206	ATGCTGATCGGTCTCGTGCGCGACTCGGTGCTCCAGTGCTTCTGTCATAGCTGCAAGGCCCCGCTGAGCATCGTAGCTGGGCCGAGGAGAAATAATGCACCCTTTAAGAAGCCCAGCGGCAAAGGCAAGCCGCGGACCAAGCAGCCGAAGAAAGTGAAGTTTATCACGACCGAGATCCGATGCCAAGAGAAGTCCAAGGGTGGGCTATGTTACGAGGTGATTCTGGCGGAACCGACGGTACCTAAAAGGGCACCATCACCCCCGCAGCCGAATTCGCCGGCCCAGCAGACTGCGATCGAGGATAAGCTGAAAGCCGCCGAGGAACGTAGGCTGTCGCTGGAAGCACATAAGCTCGCCTCTCTTGCCTCCAAGCTCAGCAAGATAGAAGAGGCCGCCCGC…	2	Brain
gene11207	ATGGGCGCGCGCGGCTGGAAAGGACACGCGAAGAAGAGAGGACGAAGAGACTGGAAGGACGAGAAAAGGACCGGGAGAAGAGTGAGGCACGCCGGAAGTGTCGCTTCGGTTCGTATCTGGGGCGGTGGCTGGTGGGCGACTGGCCTGCACGCTGCGCCGCGACGCCCGGCGTCGCTCAATACCCAACCACCCTCCTCCCAGCCCTCTCTGCCACCGCATCCCGCAACCAACGGCCTACCCGACGACAAGCCACCCTTCCAGCGACTTCAACCTGCGATCGCCACCAGCCGCGGCGACTCTTGGGGGATGTTATGGACTATACGGGGTGTCTTGAGGAGAGGTGAGAGAGAGGGTTTAACAAAGAGAGCGGGAGGTAAGAGGAGGCTGATGGTGGCGATG…	2	Brain
gene11208	ATGACGAACGACGAGGAGTCGCCGAACGCTAAATACCTGGACCGCCTGGCGCCCGCTGGGGACGGCGGTAACACCGTCGCCGATCACATCGCCGATCACATCGCCGATCACATCGCCGATCATGTCGAGGGTCACACGCTCCGCGCCACGACCGACAGCTTCTCCAGCATCAACGAGAGGCCGGTCGACGACATCTCCATCGAGTTCTTCTATAAACCGCACACCATCACGCTGCTGCTCATCTCCATCGGCGCCGTCATATACTCGGCGTTCACTAGGAACACCACCAACATAGAGGATAATATGTGGGCAGGCATGCTATGCGTCATCTTCTTCTTTCTCATCGTATCTGTTCTCACATTTCCTAATGGTCCGTTTACTAGACCACATCCGGTGGTG…	2	Brain
gene11209	ATGCCTCACCGTCAAACATATCAAGTCAACAATCGAGAGCAGGGCAAGGCTGCTCAACGGGATCAGTCGTACAGAAGCTGTCTCATCGCTCTGCTCATCTTTTTCTTCATGTGTATTATTCTCATTCTCGCTTGTATACCTTGGAAAACACGAAGCCAGAAAGGATACAAGAATGAAAATACTGGATATGAGCATCAGTTCCAGCAGGATCATCATAAAGAACATACAAAGGAAGCTGTAACACCAAGAACTACGGTTCTATTAACAACGCTAACAACTCCGACGACAACGTCAACTATATCCACCACAACTGTAAAGAATATATCAATAGAAGAAATCATCGATATCTTTACTAACTATACCTCGAGGAAGAACGCTGAAGGTTCTTCAGGTTCTGGT…	1	Brain
gene1121	ATGGAAGTCGTCAATCGCTTCGACACTATGGACGAAAGTGCAGATGAGAATATAGTGAGCGACGAGACAGTTGGTGTGGTTCTAGAAGAGGCAGAAATAGTGGATTGCGATGCCGACGTAGAGGCCGATGATGATAACATACAGTATCATTTGTATGCAGTAAACAGGGGTGACAGCACAGTGGCTTATAAAGTAATGCATGTCAGCGACAGTCGCAGGGAAAATAATGAGCTCTCAATAGCTACTCCTGTGAATAATACCGTTCAGGTTTTAGCTTCTCCGTTGAATGGACAGTTTTATGTGCTCAGTAATGGCAGTGATGTCATCCCGTCGGAGCCTGCAAGAGCGATGGGCCATCGTGTAGCCAAACTACAAATAGAAGGATCGCAAAATATCATC…	1	Brain
gene11210	ATGGCGCAATCTATTCTCGACGCTTTGACAGGTGTGTCACTAGACAGCTCATCTGTGCAATCGTTATTGGAGTCACAGACCTTGATAGCTGAAGTTGAACAGTCAGCGATTGATCAGGATGAGGAAGATATATTCCAGTGCGGCAAGTGCAAAAGCCAATTCACGTCGCTGCAGATGTTTGTATTGCACAAGAGGACGCATCAGAAAACGCATCAGCAGACCATGGACCTGACCCAGTTTCTGACAAACGATGAGAGTCAAGTGATGCAAGCCGAGGATGTTGTCCAAGATGAATCACAGTACAATTCGCAAGAAACATTTCAGCTTGGTGAACCGATTATTCTTGAAGAGGCAGACATGCTATTCAGTGTCGATCAAGACTCTGCCAATTACTTTGCA…	1	Brain
gene11212	ATGCTGGTGGAGGAGTGCGCGTCATCATGCTCGGAGAGAAGCACGATCTCGACCCCTGCGTTCGTCGAAATCTCCTTTGCTCTCGCCTTGGCGCGATTAGACAGTCTGGTGCACTCGTTGCGCATTTGCGACGTATATACTCCGCTGTCGTCGAGGTTGCATTCTGGGAATCGTCCTGGTCATTTCTCTATCTCTCTCGCACGGCGGGAAGTGCATGCTGCGGCGGTGTCAGCGAGTTGCGTCGTCCAGCTTAAGATTCTGATAGAAGCGGCATTTTACCTTCTGTTTCTTAAAAGTCTCTTCTCTGTGCCAACTTTATCTTGA	1	Brain
gene11213	ATGGACACGACAACGGGACTGTCGGCGGTTGTGGTGCGTGCCGTCGTAGTGCTTTCGATATTGTCGAGGATCTGCCTCGGCAACGAACTCAAAGACTATTGCTCCATGCACAAGTTCGACAATCTACCGGGTGGCCTGCAGTTCACGAAGGAGGTCGTTACCACCGAGTACGCCAACGTGGGTGCGTTCAAGGCCCTCCACTGCTGCCTCAGGGGCTACAGGAGCATCGAATGGTACAAGGACAACAGGGCCTATCCCTGGCCGGGCGGCGAGAGCCACTTCATCCTGTACCCGGAGAGCGCGAATCAAACCATCTACACGCAGGAGATGAGAGCCTCGGATGCGGGGCGATACTCCTGTGTGGCACGTAACGACACGACCACTTTGGAAGACGACATC…	2	Brain
gene1122	ATGGCGCAGCCAAGGTACGACGATGGCGGGCTGCACGGGGGTTACCTCGAGGGCGGTGGCGGCGGCGGCGCAGGGTTGTACGACCCGCACGGCAGTGCCCGTGGTGTGCCCGGTCTCCATCACAGTCCGCACCTGGGAGGTATGGGCCCGGCTCACCCCCAGTACCCACCGCCCCCGCCTCAGCCGCCCCAGCACGTTCTTGCGGCGGCAGCAGCGGCCGCGGCCTCCGCGGTGCCCGACGTTCACAAACGCGACAAGGACGCCATATACGGACACCCCCTGTTCCCGCTCCTCGCGCTCATATTCGAGAAGTGCGAACTGGCAACGTGTACGCCGCGCGAGCCTGGTGTAGCGGGTGGCGACGTCTGTTCGTCGGAGAGCTTCAACGAGGACATCGCC…	2	Brain
gene11222	ATGGATAAGGATTCGAATACCATGAAACGAAACCCCAAGGAAACGGCAAATATCATCAACCAGCTCTTTATCGGGTGGACACTAGGCTTATTTTGGAAAGGTGTTAAGACCGATCTGGAAGAATCTGACGTTTATCGTCCTTTGAAGGCAGACCGTTCCGAAAAAGTGACAGATCATCTCGAAAGATATTGGAATCTCGAGCTCGAGAAGCTAAAGAAGCTGGAATACACCGTGGGCAAGGACGGGCAGAAGATACCGCTGAAGAAGAACGTCCGTCCGAGATTATACAAAGCGATCCTTCGCGCCTTCTGGTTGCCGTACTTCACCGTCGGCATCTTCACGTTCATTCAGGCCGCCATACTTCGCACGTTGCAACCGATTCTGCAGGGTTTGATCATC…	1	Brain
gene11229	ATGGACGGAGCTCCAGTCGGTAGAGGAGGATTTCGAGGCCGCGGTGGTCCCGGAGGATTAATGAGAGGACGAGGTGGCTTCGGAGACAGAGGAAGGGGTGGTCCTCCTCGAGGCGGCGGTATGATGCGCGGTGGACGAGGTAGTGGACCTGGTGGCGGTATGAGAGGTGGTCCGCCCGGTATGAGGGGCAGAGGTGGTCCTCCAGGAAGAGGTGGGCGAGGCGGACATTTTCCACCAGGTGGTCCACCTGATCCAGGAATGTCCAGTGGCCCTGGAGGTGGGCCACCACCTTTAGGAATGGGTGGTCCTCCACGAGGCGGTAACAGGGGTGGTGGTAGCAACAATTTCCGTAGCAGAGGTAGGGGAGACTTTGGCAGAGGTGACAGTCGTGGAGGCAAT…	2	Brain
gene11233	ATGGCCAGCAGCACGGAGGACTACGGGTCCGAGCTGCAGGAGCTGCAGTGGGGCGGCAACACCACCACGCATTTCCTGCGCGGCGGCGGCAGCGGTTCTCACATCCTGAGGAGCGGCACCGGCGGCGGCGGCGGCGTCTGCTACGAGGCCGAGGATCTCGAGCCGATGAGCCGGCACCATGGCGGCGTCGGCATCGGCGGCGGCGGCGGCCAGCATCGCGGTTACTACAGCCCGCCCGGCACCAGCTACACCATCGTCGAGAGACCGCCCAGCGCGCCCCATCATCACTCCACCCACGCGACACCGTACAGGCACAGAGGTCACGGCACCGTCGGCACCGGCGCCATCTCCCCGGAGCAGGTGCTCAGGCTGTTCGGCAACAGCGTCTCGGAGCGACGC…	2	Brain
gene11234	ATGGAGTCCTGGTTGAGCGACGTTCAGCGCGTGCGAATCCCGCGGCCCAAGTTCGGCAGCGGCAATTCCGTGCGGCGGTCGAACTCGTCGGTGCAGCATGCGCGCACGGAGATGCACTCGCGGCAGGGCCAGGACGTGGCCAAGGCCACCGAGGAGCTGCGCCAGGCGCTCCAGGACAAGCTCTGA	2	Brain
gene11236	ATGCCCGAGATGGAATCACCTTCGGCCCAGGTGCGTCTCGTCGAGGCCCAAGAGGATTCCACCTCAGTGGAAGCCGCGGACAGCGCGTCGTCTGAGTCCGGGACGACAACGACGGCGAGGACGCCGACGGAGACGGCGACGGCGGAGCCTGCGGACGCCGATATCGGCGGCGAAGCCGCGCGTCGTCGGCCCGACGTCGAGCGGCACGATTTGGTGATGGTGTGCGACGAACTGGACGAGCGAGCGGACGCGGAGAGACAATCGAGTGATTACCCCTGCCTGCGGGACGCTCGGCCGGAGGAAACGGAGGACATGGGGCTGAAGATGGGCAAGGCCAGTAAGGAGAACGAGTCGGAGGAGGAGCCGAGCAAGACGGAGATCGACGCGAATACGCGGACG…	2	Brain
gene11237	ATGGGAAAGCGCGACGAAGGCGACCGTCGACGAGGACGTGGACGCGCCCGACGGCGCGTACCGATAACGAAACTCGTCACCGTCACTCGGCTCGCATCAGCCTTCGACGATAAGACGACGAGGCGTCCAACGATCCGCGCGAGGATCGCGCGCCCGACGATAATTTCATCAATCGCCGCGCACCTTGACCCGCGCCCCGTAATTTCTCTCGCTCGCGCCGGGGCGATTGCGAATCGAGCGGACGCGCCGAGGAGAAACACGCGCGCGCGAAGCGCTACCGCGGAGATTCCGCCTCGCGCGAATCCGAACGCGCTCGTTTTGCGGCCTCGAGCGTACTCGTAA	2	Brain
gene11241	ATGGAGAGCTCTAGCTCGAAGAGGACGACGGTGCGAAATTGTGAATCCGACGACGCGATGTCGAAGATCCTCGAAGCGAAGGTGAAACCGTTATTTTCCTTACCGCCGGAGTTAATGAGCCCTAAGAGATATAAGAGAAAAGGACAGGATCTAATTAGGCGGAAGGACAAGGTACAAAAGTTCCGCGAGGGTTCTTACACAGCGAAACGTCTTCGCGAAGAAAAATTTCGCAGATTTATGGTGGGTTTAATAGTGAAACCGGAGCTGCCGGATATAGATGTGGATCTGAGCGATGATAAGGACGTGAATCGATACTATTATTACATCTGTTACGGCGTCGACACGATTCACGCGGCAAGCCTCGACGAGGATTTCGTCGAGGCGATATTCCGCTTGGTC…	1	Brain
gene11245	ATGGATTGGCAAAACGAAGAGTCAGATCACTCCAGCGTCGAGAACTTGAGGTGGGATGAGAACGATACGGCACCCAGGACGAAGGATGTTATCACATCAAACCGCGACGTTCGCTCCCAAGGAGTCCAGGTTGGAATTGGTATTTGCAAAGAGATTAAAAGCTTCACATCAGCCTTAGAGAATCTGGAACTTGAGAGAAATCATCAGGATGTAGAGCTCAGAACGAGTGATGCGCAGACGGATTATTTCGATTCTGAACAAGAGGAAACTATCCTAGTGTTTAAAACAAGAGAGATATCTACTTTTCAATTGGTGATTCAGGGACCAGAGATCTTGAATTTCCAGGGTACGAGACATTCTCCTGCGGAAATTGCGCCATATTGGAAAAAGGATTCTCGT…	1	Brain
gene11246	ATGACGACCGTGCTATATCCTGAAGGCTTTAATACCTTCCCGCAGGACGACAGGAGTTGCCGCAGCGATGATTCCGGCGGCGAAGTATTCAGGAACATCCCGAAGAATAGCAGCACCTTTCGAGTCTGGAAGATCGAGGGTCTACGAGCAACGGCCGTAACAGGCAACAATATGGGCTTCTTCTTCTCCGAGTCGGCTTACATCGTCTACGCGGTGTCTGCGAAGGACGGTGCTCTTTCTTATCCAGGAATGCCGATTAAAGAACTGAAGGATACCTCAGTGGTGCGCGCCATCCACTTCTGGATCGGTTCTAGCTGCGACTCGACCGTGTCCGGCGCCGCAGCGCTTCGTGCCGCCGAGCTCGACTCTCAGGTGTCGGCGACGATCCTGACGAGGGAG…	1	Brain
gene11249	ATGCACGCTTTCCTGAAGACTGGCAAACTGGGCGCGGCCACAGAAGCAAAGAAACCATCGACTTCACGCGCCAAGGACGATAAGAAAGATCTAACGCCATGGGTGGAGAAATATCGTCCGAGGAATGTGGACGATATCGTGGAACAGACGGAGGTGGTGAACGTAGTGAAGCAAGCCATGGAACGCGGGGACTTTCCTAATATGCTGTTTTATGGGCCACCGGGTACTGGCAAGACCAGTATAATACATGCGGCTGCAAGGCAGATGTTCGGCAGCATGTTCAAGGATAGGATTCTCGAATTGAACGCCTCCGACGATAGAGGTATTCAGGTTGTAAGAGAGAAGATCAAGACTTTCGCATTGCGCAGGGCTAATCCCACTAGACCAGATGGGAAGAAA…	1	Brain
gene1125	ATGACTGAAGAAGCTGTTGAAGTTGATTGTGCGTTACGACCCATGAGCTGCGAAATTAGTTTGCTGTCGAGATCGGATGGTTCGGCAATGTTTATGCAAGGTAACACAACAGTTATCGCAGGTGTAAATGGACCTATGGAAGCAAAAACTCAAAAAATGTTATACGACAGGGCTTCTATAGATGTTACGTACACACCTCTCAAAGGACCGCCTAAGGTGGATGATAGAGTAATTGAAACATATATACGAGAGACCTGTGAATCCGCTATAATGATTACGCTTCATCCCGGTACCGCAGTATGCATTAATCTGCAGGAGATGCAAGATTGTGGTGGGGTGTTAGCTTGCGCGATTAATGCATCATGTCTGGCGCTTTTGAATTCAGGGATCTCTATGAAA…	1	Brain
gene11251	ATGGCGAACGCGAGCGACAGCCCGACCGTCGCGGATCAGCCGCGAAAGTCTTTGGATCACGCGAAGAAGGAGCTGCGCTCGATACTGGGCAAGATGGACGATCTGAGACTCACCACGAAAGCGTGGAGGCTGTTGCGCATTCGTTCCCGGCTGAAGCAGACGAGAACGCGACTTCGCGCGCGGCACCTGTGGATCTTGTTGATCGCCACGTGGATCTCGCTGCAGCTCGCTTGGAATCACGCGCAAACGTATCGATACAGAAAGTGCTTGATAACGGCGCCCTCGTTTACGCAAAAAGTTTTCCGACCGCCGGAAGACTGTTCGATCTGCCAGGACGTTCAACAGGTTGACAAGCTCGCCGCCGTCGATCCGATGATTTTCGAGCAACGCTACGCGTAT…	2	Brain
gene11253	ATGGCGGGTACGCAGCTGAGCCATTATTGGAAACTCGTTACATGCAGCACGGTGCCACCGGCGCCGTTACAAAGGCGCCGGCCCTGGCCCCGGCCGTGTTACACGGGTACACCTCGCGCGCGCGCGCGAACGAGCGAGCGTGCGAGCAAGAGAGCGAAAGAGAGAGAGAGAGAGAGAGAGAGGGAGAAGCAAACCGCCACCACCACTATATTGTCGTCCTCGTCCTCGTCCTCGTCGTCGTCCTCGTCGTCGTCCTCGTCGCCCGTTAGATTGCAAGCCGACGTTATAATGCGCTGCCGACTGACGTGA	2	Brain
gene11254	ATGGCGAGCCAGGCCGAACACCAACAGCCCGCCCCCAAGAAACCGCGGCTGGTTTTCACAGACCTTCAGCGCCGTACTCTACAGGCTATTTTTAAAGAGACCAAGAGGCCGTCGAAGGAGATGCAGGTGACAATCGCGAGGCAATTGGGCCTGGAGCCGACGACGGTCGGCAACTTCTTCATGAACGCGCGACGGCGCTCCATGGACAAGTGGAAGGACGAGGACCCGACGAAGACGGTGGCGGTCGAGGAGGAACAGCTGTCGCCCACGATAGGCATCGGCCAGCGCCAATCGAGCGACGTTTTGTGA	2	Brain
gene11255	ATGGCGAGCCACGTGCGAAGTTTGTTTTCCAGAGGCGCCCGTTTGTGCCGCGTTAATCCGACCAGGCAGATCTCCGTCTCCGCAGCACTTCAAGCGAAACGCGATTTAGCCGTCTTCAACTGGGAGGACCCGTTCGATCTGGAGTCGCAGCTGACGCAGGACGAGATCCTGATGCGCGATCAGTTCCGCTCGTACTGCCAGGAGCGGTTGCTGCCGCGCGTGATCGAGGCGAATCGCAAGGAGCACTTCCACAAGGAGATCATCAGAGAGATGGGCCAGCTCGGCGTTCTCGGCTGCACCATGCAGGGTTACGGCGCCGCTGAAGTGTCCTCGGTAGCCTATGGGCTTCTCGCCCGGGAGGTCGAGAAAGTCGACAGCGGTTACCGGTCCGCCTTGTCG…	1	Brain
gene11256	ATGCTGGCGCGATTCAGGAACAGCTTCCGCTGCGCCGCGCCGAAATGCCCGACCCTTCGTATTCCAGGGATGGAGAAGCCGGAGTCCTCGGCGGAAGCCGAGAGCGCCGGTGAGCTCGAGGACAGGGACCCCAACAGCCTGAATCAGCATCTTCAGGTGATGTGGGACGACGTGATCGGCGAGCCGGAAGGGATCCGTAGCCCGGAGTGCGCCTGGCGGCTCAGCGGCCACTGCTTCCGGCTGTCGCGCAGTTGCTGCTACGTGCTGATGTCCGTTCTCGTGGCGCCTATTCTCGCCCTCTGCTTGGGCTTCACGTTCGCCTGCCTCGCATTTCAGCACATATGGTGCGTCGCGCCGTGCCTGCGCGTTTGGAAGATCATGTGCGCAGCAATGCGAAAT…	1	Brain
gene11259	ATGGCGTCGATCGTCGCGGGAGCCGATGCTACGTCCCGGCGGATCACCCCGCACCTTCCCAGGAAGCCGTTACGACGCCCCGCAACGCCGAATGTACTAAGAAGACGAATTATGGTGGCCGAGTTTGTCGCCCGCCAGAGTGGATCGCCCATCAATGGTGAGACCGCGTGTCTGAACAGCAACATGCCAGCCACGCACACGATGGCGCACGGCGGCCACGCCGCGCACACCGGCCACGACGCTCACGGACTACCGCCGCTGACCCATCCCGCGCATCACGGTGGGCCGCCCGCGATCCAGCAGCAGCCGCAGCACCAGCCGCATCAGCAGCAACCGCTGCCGCCGCAGCAGCAGCAGCAATCACCGCAACCGCCCAGCCATCATCACCATCACCATCAG…	2	Brain
gene1126	ATGGCGTATTCTTATAACGTAGAAGAAGTACCTCCCGACGACGTTCCCAACGTGGAGCACGATATTCGAAGCGCCAAGAAATTTCTGCAGAAACATAGCTCGGAATCAGGTGACAGCTTGTACGATCATTTAACCGAGCTGCTAGCGAAGATCCTGGCTGAACGGCCGCGAAATGCCGTCGATATTTTTGAAGAGTGCAGCAGAAAAATGAAGGAGGAGAGATTCAAGACTAAGACGGATCATCTGCGGGATCTGTATATACCACCCGTGCAGTACGACGACGCCAAGAAGCTCATTAGACTCTTCCAGTCACGGCAGAGCCTAAAACAGATCGAGGAGGACGAGCAGGAGAGAATGACGGACGAGGAGGAGGAGGAGGAGGAGGACGACAAGAAGAAG…	1	Brain
gene11261	ATGCCCGTCGATATTAATCGGTTGACGGAGGGTTGGCTGGAGCTTGAGAGCGACCCAGGATTGTTCACGTTGCTGCTGGAAGATTTTGGTGTGAAGGGTGTCCAAGTAGAGGAGATTTACGATCTGCAAAAGTCGCTGGAGGGTCCGGTCTACGGCTTCATCTTCTTATTTCGTTGGATTGAAGAGCGGCGGTCCAGGCGAAAGGTTGTCGAACAGGATGAAAGTTTCGTTAAGGATGAAGAGATTGTTAATAACATTTTCTTTGCGCAGCAGGTCGTACCAAACAGTTGTGCCACTCACGCTCTACTCTCAGTCTTGCTGAATTGTCCTAATATTCATCTAGGCACGACTCTGTCACGGCTGAAGATGCATACTTCTGGTATGTGTCCAGAGAACAAG…	1	Brain
gene11264	ATGACGGAATCGCGGAGAACGGATGCGGAGCACGCGGGAGCGAGACACGCGTCGCGTCGCTCTCATTCGGGGACGTCGGGTCGCGCAGCGGGGCGCCCAGCTCAGCACGGCAGTCTCGCTCGCGCGTCCGATCGGGCCGGTTCTCGCGTGTCAGGTGATACCGCGATCGTATGCGATCATTCATCAAATAGGCATCCTTCTCCGCGATTTCCGCGACGATCCCCGTTGAAGTTCCGGCTGGCCGCCGTCGCCGTCGTCGCCGCTGCCACTGCCGCCGTCGCTGTCGCTGTCGCGTTACAGATCGATCGGCGACGTCGAGATGACGTCGCGGCGTCCTCGCTGAAGCGCGACACGTTCCAGCGGGTCGTCCTGAGGCCCATGTCCGAAGGCAAGATGATG…	2	Brain
gene11266	ATGGCACAAGACTTTGATACGATCTGCCATAGAAAATCTACGCGCTGTATGAAGATCCCGCTGAAGTCGACCGAGCAGATATACCTGATTTTCCTTATACCAGCATTGATTAATTGTTTTATATACATAATACATTTCTCCGCTGACCTGGTGGTAGCTATTCAACACTTTAAGGAACAGAATTCGATATGGGGATCGTGCACCATAGCGATTATGTATGCCCCGGCACTCTCATATTTCATACTGACGGTCTCAAGACCAGACTGGTGGATGACGGATGATGATAAGGTGTCCAAGGGTGTCCTTGGCTGGTTCAGCCTTCAAGTGTGTCAACTTGTAGGATTTGTGTTCTTCGTGTTATACAGGTATGCAGGGTTGATTGTACTATCCGTGGACGCC…	2	Brain
gene11268	ATGGCTGATGATACCGTTCGTGTTGCTCTACGTATCCGTCCGTTGGTGGAAGGCGAGATAGTGAAAGGATGTCAGACGTGTTTAGAAACGGTTCCGGGAGAACCACAAGTTAGTATACTCAATACCGATAAGGCGTTCACATATAATTATGTGTTTCCCCCTAACGTGGAACAAGAAGAATTCTATGAAGTGGCAATCAAACGACTGATTGATAATATTTTCCAAGGGTATAATGTTACGATATTGGCTTACGGACAAACCGGCAGTGGTAAGACCCATTCTATGGGTACAAATTACACAGGGATTGGGGAGAGAGGCATCATACCAAGAGTCACGCATGATATGTTTGAGATAATGAATTCCAAAGAAGATTGGAACTTCAAAGTCGCAGTATCGTTC…	1	Brain
gene11270	ATGGAGCTCGAGCAGGCGGCGCCGCAGGCCCACGCCGACCCGTTTCAGGAGAAACAGCTGCCCAAGGAGAGCAGCGGTGCGGCCGGGGATCATAATAACGATACTCATATCAATGGGATGTCCAATGGCTTTGATAGAAAAAGAGAACACAAGTCCGAACATAGGGACAAGGACAAAGAACACTCTCATAAGACGGATCATAAGGACAAAGACAAGAACAGGGATAGAGAAAAGAATCACAAGAGCGAACATAGAGATAAAGACAAGGAAAGACACAAGCATAGTTCCAGTTCCATTAAAGACAAGGAGAAGCATGATAGCAGCAATAAGGATAAAGAGAAAAAGAGCTCCTCCTCCAGCAAAGACAAAGAACACAAGAGTAGCAGCTCCTCCAGTAAG…	2	Brain
gene11271	ATGGCTACCGCGCAAGTGAACAGAGCCAGGACTATGAAGAAGCTCGAGAAACTGCGGCCGCTTAAGCTGAATCAGCGCAACTCGACCGTCGATGGGCGGATCACGACTGAGGATATAGTGTCCTTAATCGACAATGTTGCGATGCAACTGACTAATGGCTTCCATGACCGAACGCTACAAATGAATGTCATCACTATGTGTAATCATCTGAAACTCTACGCCAACCAATTAGAAGCTATTTACAAAGACCAGCTGGACAGAGCCTTTGTGGCGATCAGGAATGGGAGCCAGGACGACAGATTAGATCTAACGACCAGGGTTCACCTGCTGGAACTTATAGAGCTACGGGCGAAACAATGGCGTCATACCGACTCGATGGATGTGTATTACATGCAGAAA…	2	Brain
gene11274	ATGGAACGGAGTTGCGCGTACAGCGGCCCATACTTGAACGAACGGACCGCGACTGAATCGTCGAGCGCGTTGATGCAAACGATGGAGCTGCGGGAGAATGCGCCGGTCATCCAAGGAAACGCAACGATCATCACGATGCAACCGGAAGCCGGCGACGTTCGGACCCCATTCCCTCGACGGCCCATTCCCGTCGACACCGAAGACTGGGTCACGACCCCTCGATCCCATTTGAACGCGTTTTCCGGTACGCAGTTCTTGGCCGGCGTCGAGCAGCTAGAAATTCAGCAAGTTATTGATTTGAGTACCCTGCTTGGCAGAACGGACAAGAAGAACCAGTACAGAGTTAAAATACCGCGAGCGGAAACGATCTTTCTCGCGATGGAATCTATGGCGGAGACG…	1	Brain
gene11276	ATGACGTCGTCGCGTGGATGGATGTTCCCGCTGTTCGTCCTGGTGAACGGTGCGCTCGCGCTGGTACCAGCGGCCCGGCAATCCAGCCAAGAGTCCCTGCGCACCGCCCTGGACGCGGTCGCGCGGAAGCAACGCTCCTTGGATCCGGTGGACTACAACGATCTACACTCGTTCAAGTACCACGGCGGCAATACCGATCGCAAGTTCGATCGGGACTTCGATGAGGAGGACGAGGAGATCGAGTTCCTACCCGGCGATGACGGCCAGCTAGAGACAGTGGGCGAGGGCTTCCAGGCCATGAACAACAAGTTACTCGAAAGGGCGCTGCTCGATTACCTGGGGATCACTTTACCCGAGCAGGAGGAGCCCATACCCTCGATCTTCCGCGAGCGCGAGCGA…	2	Brain
gene11279	ATGAACGGGCAGGTGCAATCGTCGCGGGAGAGGTTAGGTGTCTTCGACTCCAACACCATGCTGTTCGGTATGTTCACGTCCGCCGACCGTGTGCCCCCCATCTCGGACGCGGAGATTCCTCTGGACGACACCGCAGCCACCACCGAAGTCGACAGTAAGGTGAAGACGAAGCTGCTCTCTATGTGGAACAACGTCAAGTATGGATGGACCGTGAAGATGAAGACGAACTTTTCCAAGGAGTCTCCCGTGTGGCTGCTGGGCCAGTGTTACCTGAAGAAGTCGGAGGACCCGCTGGAGAGGGCGTCCGAGGCGCTGGAGCCAGTAGGCACTGGGAGCCAAGTGTCTCTGGCAATGGACGCCACCAGCTTCGAGAATACCATCGAGGAATTCAAGAGAGAC…	2	Brain
gene11284	ATGGCTCTCTCCTGGCGATTGTTGACCGTCGTACGGCTGGTCGAGAGATCGTGGTGCGAGCCGGCATGGGGTCGTCTTCTGTCCACCAGTGTGATTCGCTGCGGCACCGTGGTGCCTTTCAAGCTATCGGACATCGGTGAAGGAATTCGGGATGTGACGGTGAAGGAATGGTACGTGAAACCCGGCGATCGTGTGAGCCAGTTCGATAACATCTGCGAGGTGCAGAGCGATAAAGCATCAGTGACAATAACGAGCCGCTACGACGGCCTCATCAAGACTCTGTACTTCAAGGTGGACGATGTAGCCCTGGTCGGAGCACCGTTGCTGGACATCGAGTTAGATGACGACGAACCGAAGACGAACGAAGAAGACGTAGGAAAGGTTGAGAGGAGCGGCGAC…	1	Brain
gene11285	ATGGGTAGCGCTTGGTGGCAGTGCGCCGCGTGTCTGAGAACCCAGGAAGAAGATGTCTGCGAACTGCAGCTGAATCACTGTAATCTCTATGATGTACCACCCGATGTGTTCATTTACGAAAGAACGTTGGAAAAGTTGTATCTCGATGCCAATAGAATAAAGGATCTTCCCAGACCGTTATTTCAGTGCCACGAATTGAGAGTGCTATCGCTTAGCGACAATGAAGTTAGTACTCTACCACCCGCCATAGCGTCGTTAATCAATCTGGAATATTTAGATCTCAGCAAAAACAGTATAAAAGATCTACCAGATAGTATAAAGGAATGCAAAAGTCTTCGCTCCATAGATATCAGTGTCAATCCCTTCGACCGCTTCCCGGATGCTATCACACACATCGTC…	2	Brain
gene11287	ATGGCGGCGGCGGAGTCGAACGGTGCGGTGCGTATCGACGTTCCGTGCGGTGAGAATGCAGCGGGCGACGACGAGTCGGTCGTGGCGACGGCGCGCCGTCAGGCCGAGAGATACCGATTTCGCGCGACGGACCTGCTGTACTACGGGTTTTCGGTCAGTTTCTTTCTCGCGGATGTAGCAACAGACGTCATAGTATTTGTGGAATACCTTTCGCAAGGCCACTTAGCGTGGGGATGCTTCGCAATGTGTTTCACCGTCCTACCCGCTTGTGTCACTCAGCTGTTTAGCCTGAGATGGCACCGCAGCGATGGTTCCCTGACAGCTATTCACTGGTTACTGCACTTTCTGTTTCTCGGCCTTTTGTACAGGTACCTGACGTTGTTTTACACCGCAATACGT…	1	Brain
gene1129	ATGAAGAGGCAAAATGTCAGGACATTGTCGCTGGTGGTATGCACGTTCACGTATCTCCTCGTAGGCGCCGCGGTGTTCGACGCTCTCGAGTCGGACACCGAGAGGAAACGCTGGGAATTTCTCTCAGAAATTCGTCGTAACATGATGAAGAAGTATAACATCACGCAGGAGGACTACAAGATGGTCGAGATCGTGATAATAGAGAACAAACCGCACAAAGCTGGGCCGCAGTGGAAATTCGCCGGTGCCTTCTATTTCGCCACCTTAGTATTAGCCATGATCGGTTACGGGCACTCCACTCCGGTGACCATAGGCGGAAAGGCGTTCTGCATGGCATACGCAATGGTGGGGATCCCACTGGGCTTGGTGATGTTCCAGAGCATCGGTGAGCGGTTGAAC…	2	Brain
gene11290	ATGGATGCGACGAACGGGCAGAAGCCTGCAGCGGCAGGGCAACCTTCCACCAGTACAGCGAGCAGCTCTGACAAGGGGAAGGAATGGCACATGGAGTTATTGATAGAGAAATTACGTGCTAAGGCTTCTACGCTCAAGCCGTTGGTAGAAACAGCCAAGAACGTTCGTATGGCCATGCTGGACAAGCGATTTGCGATTGACAGCGTAGAGAAGAACCAATTGCAAAAATGTCTGGACACTCTGCAGCATTCCATCAAAGTTACTTCCCTCCAATCTATGGTGGAACGTCTAGAGAGCTTAACGAGGCAGCTAGGATTAAAATTCATGATGTCTGGTCCTCCAGGCACAGAATTATTCATATCTTCCGATATGTTCTTTTTGGAAGTCCTACTAGAGCCA…	2	Brain
gene11291	ATGGAATCCTACACAAATAACACGAATAACGTTAAACTCCCGGAGGAGACCCACCACGTGAACGGGAAAGTGGCTAACAGAGACGCCATAACGAAAGCCCTACGTGAGACGACCGCCGATGGATTGTTGAAAACAATACAGGAGATGCGAGAGGATGTTTTGGAGCACGTTAACAATCGCATTAATAGTATGATGACTGAAGTGATGCAGAAAATCGAAACCATCCCGGATAAGAGGACAGATGTCTTGGATAATACGAATAAATATCTCGACAAGATACAATCCAGTGAGGAAGGTATACTGCCAGACAAGATCTTCCTTGAGAGGAACTCCCTGCTCACCGATCTTTTCAAAATAACACACATTCGCACGGTCTACAATTTGTTCGTAGTGACTCTC…	1	Brain
gene11293	ATGGCGAAGAACCAGCATCAGAATGGCGTGATACCCGGAGGTGGAATGACGTCCGGCCCGGATGACTTTTCGGATGGTGAAAGCACTCCTCTGACTCAGGACTATGGAGGAAGCCAACGTACCGTCGTCGAGACGAAAGGATGGGACGTGTTCCGCAATCCGCCGTCGAAGATGGATTCGGGTTCCATGGCGAATCAGAGATGCCTGGAGCGAATGGTGCAGGTGACCAAAGTACTTGTCTACCTGCTTGTCTTCCTCATCGTATTGGGAAGCGGCGTGATCGCCAAAGGAACGCTCCTCTTCATGACATCGCAGCTGAAACAGGACAGAGAAATCAGCTATTGCAATCGACGATTAAATCGAAAGAATCAGTACGTGGTAACTTTGCCCGAGGAGGAG…	3	Brain
gene11302	ATGGCAATGGAGACGCCGCGAGAGCGAGAGATCGCCGCCGAGGACAGTATCAGGGTGGTCTGCAGGTTTCGACCGCTGAACGACTCCGAGGAGAAGGCCGGCTCCAAGTTCATCGTCAAGTTCCCGTCCGGCGGCGAGGAGAACTGCATCTCCATCGGGGGCAAAGTTTATCTCTTCGACAAGGTATTTAAACCGAATGCTACACAAGACAAAGTGTACAATGAGGCAGCTAAGTCTATCGTCACGGACGTCCTGGCAGGATATAATGGCACTATTTTTGCATACGGTCAAACATCATCAGGTAAAACGCACACAATGGAGGGTGTCATTGGTGACTCCAATAAGCAGGGTATTATCCCCAGAATCGTCAACGACATTTTTAATCACATTTATGGCATG…	2	Brain
gene11305	ATGGATATTATTAACATAGACAATGTTGAGACTGGAATGCGCTCTTCCAAAAGCTCGGCGATACCATTCAGCTGTATTAGCTCGAACTCGATATGCTACGTTGCAATCACGATCACTACTCTGGCCTTCCTCGGAGCCATAGTCTTCATCTGCCGGGATTATATCAAGGTGTTGCTCTACTGGATCGAGCATCAGAACGCCTGGCTCATCACCGTCATCTTCATAGCGCTGTTCACAGTGGTGTCATTTCCGATTGTGATTGGCTACTTGTTTCTCATCGTCGCCACCGGCTATCTATTCGGCATGGTACGAGGGATGACAATTGTGATACTCTCCGCCAATCTGGGCATTGCTATAGCGCACGTTACCCTTGGACTTCTGTCTACGAGGCTTCCCATA…	2	Brain
gene11306	ATGGCACCGCTAGCCGTCGACGAGATGGAGCAGAGGGATCTGCCACAGGCGTTCCGTCTGCTGGGCGAGATGAATGCCAATGTTCTGCAGGTGAACCAGCTCGTGGACAATATGCTGGTGCGCGTGAAGAACGGCGAGATCTCCACGGACAAGGGCCTCAGTTTTCTAGAGATGAAGTATCACATGCTGCTCTCTTATCTCATTAATCTGACGTACGTGGTGCTGAGAAAATGCTCGGGCGAGCGTGTCGAGGACGATCCGTCGATCGACCGTCTGATCGAGATCAGGACCGTCCTGGAGAAAATCCGACCAATAGATCACAAGCTTAAGTACCAAATAGATAAGCTCGTTAAGACCGCCGTCACTGGTACCATTAACAGCGACGACCCCAGTAACTTC…	2	Brain
gene11308	ATGTTACATTTCGGAGCATCTTTCAACAAGACGCTCTCCTACGCGTTTCTAGGATTCCTGTTTACCCTCTTCTTCTGTGAATATCTGATATATTATGTAGTCCTTATACAGTGCGGCTGGCCAACTTTGGACCCTCGAAGGGAAGATCCGACTGTATCGCAAGTGGGAGCAGTGGACAAGCCTGTGAGAGCTATGTTCATTGCGGATACGCACCTGTTAGGCTCTAGAGAAGGCCACTGGTTCGACAAATTGCGAAGTCTTGTATTCAGGGAATGGCAGATGTACAGGGCGTTCCAAACCATGATGGTAATACACAGACCGGACGTGATCTTCATACTGGGTGACATTTTCGATGAGGGAAAGTGGTGCGACTCCACAGAATTCGAGGGCTACATACAA…	1	Brain
gene11314	ATGAATTCATGCAGGAAAAGGAACGAGGAAGTGTTGGCGGAAGTCCTTGATCTGTTCCTCCTGCCGGATTACAACGTCGTCTCGACAACTTACCTAGATCACCTATTGAGCCATATCACGGAGAATACGAAAGAATGTGACACCGTCGACTATGAATATTGCGAGGTCTTCCAGAAATGGATACCAAAGGCTTTGGAGATATGGGAGTCCGGGCAGCAGCCTTCGCAGTCCGTGATGAGTTTCACGTTGAAACTCGTGGGAATTATCTCACGGTACGAGCTGCGCTATCACTATTGGCAGTGTCAGGATGTGTACAATAGATTCTGCAGGATTGTGAAATTACATAAGGACAGTTTATCTGCGTCCATTAAAATGGCGTATACTACAATGCTGTCAGAT…	5	Brain
gene11315	ATGTCGTCTTACTTCCGCGACACGCCGCGACTCGCGGACCGTCTGCGCGGCAGGTCCGGCGACGAGCTGTTGCAGGAGATCGAGACGTATCTCGCGAAGGAGAACGACGCGCTGTTCGAGCCCGTCGGCAGACTCTCCAGGAACTCGTTCGAGCGACACGCCTCCGCCTTCCCGAGGTGTTTCCCGTTCGACCACGACACCCGCAGGGATAGCGGCAGAGATAGCGACATCCACAAGCACTTGGACGCCCTCGCGTCGCAGCACCCCAAGCTCGCCAGGCGAGCTCTGTTCGGCGGCTTGCTCTGGGGCGACGCGCCTTTCCACGACTCTCCGCTGCGCCGCGGCTCCGGTAGCAGCAACAGCGGCAGCCAGCACGGTCATCAGGACGAGGACGCGCGC…	2	Brain
gene11326	ATGGGACTCGACTTCCTGGCAGACGGAGGTGCCGACTTCGAGCATGCAATCACCGTAACAGGCTACGGAAAGTTCCACTATATGCTGCTGGCCATCTGTGGCCTGATCTATATGGACACGGCCATCGGCGTGACGATACTCTCGTTCGTGCTGCCGGCGGCGCAATGCGACCTGCAGATGGACTCCAGCGCGAAGGGCTGGCTGACGGCCTCTCCGATGCTAGGTATGGTGGTTGGATCGTATATATGGGGATGCCTGGCTGACACGAAGGGCAGGAAGATCGTGCTGATAGCTACATTGCTGATGGACGGCATCGTGGGCGTTGCATCCTCGTTCGTCCAGTACTTTTGGGTGTTTCTGATCTTCCGGTTCTTCAATGGCTTCGCTGTTACTGGCGCA…	1	Brain
gene11344	ATGTACATCGTCGATGCATTTAAATCATCTATTAATGTGAGAAAAACAATATTTACCTTAGCGTTTCATATAACCAAAGATTATGGATCCGTTGGTTATCCCGGTGGATATCCCGGAGGATATCCGTACGGTACTCATCCGGGAATAGGGATTGGATCCATTTATCCCGGTACGTCGTATCGCGGTAGCAGCCTGATTCCGGGATACAGAGGATATCCAGGGGGGCTGGGGGGACCCCTTGGAGGCGGACAGCTCGGCTATGGATATTACGGTAATGCTGGAAGCTATCCGGGTTATCCTGGATACGGCGGCAATGGCGGATACGGTGGCTACGGTGGCTACGGTGGCTACGGCGGTGGCTACGGTGGCTACGGCGGTGGCTACGGCGGTGGCTATGGC…	1	Brain
gene11347	ATGTCTAAACCAAAGGCGATTTCACATAACCTCATTCAGTGGGACCAGTGCGACAATCCTTTGGCCCCACTGTCGGAACGTCAAAAGGATTGTATAACGAGTCTGGAGACCATCGTGACTTCGTACCTCCCGTCATGTAGTAATACGCAAACTAATTTAATCGGCGACGACGAGGAGAATGCTCAGCAGGATTCCCTACGGGTATCCTGGCCGGTGGAGAAGTATCAGGATTTACTTCAGTGTTACTTGACTCTGGAGAAGAGGTATGTGTCTATGAACGACACCAAGTACAATCTGTATCTGGACGAACTGCAATCGAGGAGGTCCGAGTGCCAGGAGGTCTGCTCGCAGATAGAAGAGGCGCTAGACGACTTCTCCACGCTCTACAAACAATACACA…	2	Brain
gene1135	ATGTCAGCGCTCGCCACCGACACGCTGCCGATCACCGTTGCCGGGGAAGTGACGACCACACTCATACCCACCGTCACCAGGATAGACACGCGGCTGGACGTCAGTCCAGTCTCGGTGTTCCTCGCCGTCTCCATAGTGTGCATCCTGTCGCCCATCACCGTCACGGGCAACTCCATCATCCTGGCCGCGTTCTACAGATACAAGAGACTCAGGACTGCCTCCAACTGCCTGCTAGTCTCGTTGGCCATCAGTGATTTCGGGGTCGGCGTGTTCATGCCCTTCGGTATGCAGCTGGAGCTGTCTGGCTTGCCGGAGAACGGCGTCTCCACGCTCTGCATCGTGCCATACTGCATTGTGATCGCGCTCTGCAGCGTGAGCGTCCTGGTGACGGTTGCAATC…	2	Brain
gene11350	ATGCATTTTCCGCGCGTTGTTATATATCGCGCGGTTCGCTCGATCGACGGCTCGATCCGCGAATTCGGGATCGTCGGACACCGCCAGGCGCCTCTCGGCTCGACCACGTTCCACCGTACGCGGGAATGTTCGGCGACGTTCGCGACGAGCTGCAACGAGCGGGAGCCCCGAGGTCGTTCTAATACGGCGGCGTTTCGCTATCCCGAGCGCGAACGCGCGCTCTCTCGCCGGGGGAGGGGGCTCTCCCCCACCCCACCCCCACCCCCCGACCTCACCCTCGCGAGCGATCGCCCACGCATTTTCGGATCGGATTCGCGCGCGAGAGTTCTGCGAGGTATGGCGGCCGCGCATACCGCTTTCGGACATTCCGCTCTCGGTGCGCGTCGATCACGCGCCGCG…	2	Brain
gene11351	ATGCCTGGGAACTACTCGACGCGCTGCGAGCCGGGCTTGGTCGTACCGATATGGGGTCCGAACGATAATCTCCACCTAATCGACATTATATTCCGCGGCCTGGTATACTTCTTGTTATTGCTGTATCTGTTTATCGGCGTGTCGATTATCAGCGACCGCTTCATGGCGGCAATCGAGGTGATCACGTCCAAGGAGAAGGAGCTGGTGGTGCGTCGTGAGGGCAGGGAGCCGCAGATCATTGTGGTGCGAGTGTGGAACGAGACAGTGGCCAATTTGACCCTAATGGCGCTGGGCAGCAGCGCGCCCGAGATCTTGCTGTCCATTATCGAGATCTGGGCGAAGAACTTCCAGGCCGGTCAATTGGGCCCGGGCACGATCGTAGGTTCCGCCGCTTACAAC…	2	Brain
gene11353	ATGGCATCTGGCCAGTTGTTCATCATTTCTGTCGTTTTTGCCAGCATATTTTTATTAAATGCTGTGTACTTGATAAAAGCTCAGCGATATGACGGAAAACGGAATTACCCTCGTAACTTTGATAAATCAGACTTCAAGGAAGAGGAACAGAAGCTCAAAGAAGAAGAGAATAGAATAGTAACAGTACAACAGCCAGTTTACTGTCCTCAATGCCCCACACGAGGTATTCAGAAACCTACCGTCCATGCCAGTACCACATTCAGGTTTACGGACGTTGGTCTTCGAAGAATCGGTCAGGACTTTATTACCAGCAGCGACATCATCAGTCTCAGCCTGGATAACAACGAGATAAGCAACATCTCGCCGTTCGCCTTTCGCGGTATGGACAATTTACATTAT…	1	Brain
gene11354	ATGATGGCTATATTGATCGCCCTTTTAATATTTCTATCTATTCATGGGTCGTCTCAAGAGGGGCCGACGAACGGCATATGGAGAGCCGTCTCGATTAATTCTAAGATACATGAGGAAAAATTCAACATGAAATTGATAAAGGGGGATCCACGATGCGGAAATTTCGAAAGCTTGAACATTGACGGCATGAATCTTGCCATGATTAAGGACGATCTTATCCAGAGCAGTGCTCTGCGCCAAGTATCTATGCGAAAGAATTTTCTAAAAAATATTCCTGATAATGTCTTGAGCAATATTCCATATTTACTGTGTCTGGATATCTCCAAAAACAATCTCAACTTATATAAGAGCAATCTGTTTAAACATTCCCACTTGCGAATATTGAATTTAAGTGATCAA…	1	Brain
gene11359	ATGATGGCTATATTGATCGCCCTTTTAATATTTCTATCTATTCATGGGTCGTCTCAAGAGGGGCCGACGAACGGCATATGGAGAGCCGTCTCGATTAATTCTAAGATACATGAGGAATTATTCAACATGAAATTGATAAAGGGGGATCCACGATGCGGAAATTTCGAAAGCTTGAACATTGACGGCATGAATCTTGCCATGATTAAGGACGATCTTATCCAGAGCAGTGCTCTGCGCCAAGTATCTATGCGAAAGAATTTTCTAAAAAATATTCCTGATAATGTCTTGCGAAATATTCCATATTTACAGTGTCTGGATATCTCCAAAAACAATATCAATTTGTATAAGAGCAATCTGTTTAAACATACCCGCTTGCGAATATTGAATTTAAGTGATCAA…	1	Brain
gene11360	ATGATGTTTGCCATCACTATCGCCGTTCTCTTCTGTTGGACTACAGTAACAACAGCCAGTGACATCCTCCCAGAATTTCCACATCATCTGGACGATTCCGTTCTGCGATGTCAGGACGACTTATCTATAAACTTCTCTAACGCAGTGATCACTGAAATTGGTCGAGACTTTATCAGCAGTCACTTGATCACTTGCCTCGATCTCAGAAACAATAGTATCCGAATAATCACCGATGGCGCTTTCGACAAGGTTCCTAAATTAACTAATCTCTACCTTTCTGATAATCCATTAGAAGACATTAGTCTCTTCGCTTTCGGAGGTCACCAGGCGTTGAAGGTTCTCGCTCTAGATACAATGCGAATACATCGCTACACTTATATTGGGCCGGGTAATACCGTT…	1	Brain
gene11372	ATGTGGCGAAACTTCGGTTGGACGGCCGTCCTGGCCACGTGGACGATCTTCTTGATTTTGAATAGCGGCTTAGCCGGTGAATGGACTTCAAGTAATCCAAGGATCGACAATGAACACACCTCTCACGAAGCTCATCGTAAAGCAACGTCGCCGGATTTCGATAGGGAAACCATCGGTGACCCTACGTTACGATACGCGAAAGAGATTTTCAACTCGCACGATCGTTCATCAGCGCATAAATGGGCGGTATCCCGGGAATTGAAAAATATGGACATCGAGGATTTCAATGGCCTCGAGGAGAGCATTGTGATGTCGGATGCAACAGCTACACCGCAGCACTCGCATGGCCGGGACCGCAGAAATGCACGGCTCATCGCTAAGAGAGCCGCGGCGGAAGAT…	2	Brain
gene11373	ATGACTGGTGGAAGCACTACTGAAAAGTCAGCTAATAATCCCTTGGAGCAATTTGTACTACTCGCAAAGACTGCGAAAGGCGCTGCTGCTATGGAACTCATAAGGCAGGCTGTTGAGACGCCTGGTGTTCATGTCTTTGGCGAATTATTGGATATGCCAAACATCAAAGAGTTGGAGAACGGACCTTATGTTCAATATTGGAATACTCTGAATTTATTTGCATACGGCACCTATAAGGATTACTTGGAGAATAAGGAGAAAGTATTAGAATTAACTCCAGTACAGAAGAAAAAGCTTCAGCATCTCACAATCGTTACTCTTGCGACTAGATCCAAATGTATACCTTACTCGGTACTGTTGGAGGAACTAGACATAAAGAATGTCAGAGATCTAGAAGAC…	2	Brain
gene11376	ATGCAACCATTCGCGACGGGCAGTACAATGGCGACCGAGACACCAACCAGCCTGCCGCCTGAGAGGGTGACCTCGCCGACACCCTGCCGAAATCTGACCTTCTCAATCGCGAAGATCATGGAGCCGGACAAGCGACTGAGCGAGCAGAGTAATTCGGTGCCGCCACCGCCGCCGCCGCCGCCACCACCGCCACCGACGACGACGACGACGATTCTGCAACAACCGCCGAACATCTCGTCTCCGTCGTATTCGGCGCATCTCAAGTCGGCGTTCGAGAAGTACGTGCCGACCTTGAGGCATCAGGATCTACTTCAGCATTATCCCGTATTGTCCAAGTACTATCCGTTGTATTATCCGAGTCCCCTGTTGAGGGCTTTCCCAGGTCCTCCGGCCTCCACT…	2	Brain
gene11378	ATGGTGCACGAGGGCACGGGTCTATGGCACGCGGCGGGATTCAACGCGTCGAGGTGGCTGATGATCATAATACACGGATATCGGGCCACCACCCTCGTCCTATACGTCCTGCTTAACGTGCTGGTGCGCACCGAATATCCAGCGGCGGTGACGGCAGAAATAGTTGACATTAACATGAACTCGTTGGACGGTACGACGGGCAAACCGCTGGACGTCGACCTGCCACCTACCCTGCCGATGACCTTCGGCACGGAAAATTCAACATCGGTCTCGGCGCAATCGGGATCCACAGCTCTGATGCCATGCGTCGTCCACAATCTAGGAGAGGGCACGGTGTCGTGGATAAAGCGGAAGAACGTACAGGAGTTACTGACCGTAGGACTGACGACGTACGCCAAT…	2	Brain
gene11384	ATGTCCGGCTTCGACGAGAATCCCTTCGGGGAGCCCACGATTAACGATCCCTTCTCGGACCCATCGATACGAAGAGCAGTAAACTCTACCCCTGCCAATAGAGGTCTTGAAGACTATAATCCTTTTGCTGAGCAAGGTACGCAGGGAACTACACAAGTCAGAGGAGCATTAAATCCACCTATTTACGGTGGAGTCGGCGCAACGCAGCAACCAGCTACACTTCAACCCACTAATCAAGAAGCGCCTCCTCCTGCATATGCGCGTAGTCCTCAGCAGACGGTTAATGCTGCGCTTGGAAGCACTGTATCGCCTCCGTCAGATCAACGAGCTGAACCAGAATGGAAACCAAGAACAGAAGAAGAAATGAGAAATACTCCTTATTATCCAAGGAGGAACAAT…	2	Brain
gene11385	ATGCTTCGAGATTATCTCTTGAAATATCACGAAAATGATTTGGAGGAGATAATGAATGCCACGGAGGATCATCTGTTTTATTCGATATACGTAAACTTTGTGTCACTGTTTGGAGCTGACATAGAGTGTGCGCAGAAGATCTTACGCAATCCTAGACACTTCTTGCCGCTATGCGATGAGGCAGCAGTAAAGGCGCAGGAGCAATTATGCAAGATGAATCAAACAGTAAAAATTAGAGTTCATATTAGAATTACCTCCATACCGATAAAAATTGATACGGGTCAGATTGGTGAGCTAATTTCGACAGGTGGAATTGTAGTACGTATGTCTCAGCCTACAGTTATAAAGTTAAACAAACGTTTCATCTGCAAGAAGTGTAAACACATCTCTGTGGTCAAA…	1	Brain
gene11389	ATGGCGCTAGACACACCGGCATGGCTGAATCTACGCTTCGTGGAGAAGAGTCTGCGAAAGTCAAAAGGGGACAACTCGATCCAGGTGACGGATATATTCTCGAAACCGGCCACGAACAAAGGCGACAACTACACCAGTGATATGTTCCGGATTACCGTCGAATTCTCACGCGACCAGGCTAACCGGAAGATCACGGAGAAGAAATCGATCATCTTCAAGATCGCGCCTACGACCGAAGGCATGCGTAAAGAACTGATCACGAAGTCGGGCTTATTCGAATGCGAGATATCGATGATGATGGACACTCTAGAGAAAATGAACAATCTGTTGGGATACGAGCGTCGCTTGAGCGCTAAGGGCATATACGTGCAAAATGAATACCCGGTGCTCCTGGCGTTC…	2	Brain
gene1140	ATGATGTTTCGCAGAGTTATTTTAGAAGCGCGCAATAAAATCGGCCGATTAAACAACGTACGATTTTTAGTTCAAGATGTGAACGAGACCACAAAAATAGAAAAGACTGTAAATAATGTAAGCTTGCTGGGAAGAGTAGGAGCGGATCCACAGAAACGCGGTAGTACTGAGCATCCAGTTGTAATCTTCTCTCTAGCAACACATACAAATTATAAATATGAAACAGGTGATTTTATGCAGAGATCAGATTGGCATAAAATATGTGTTTTTAAGCCAAATTTACGGGACACTGTATATACTTTCTTAAAGAAAGGTCAACGAGTGATGATAAACGGCAGAATAAGTTACAGTGAATATAAGGATGAAAGCGGAAATTCTCATCCCAGTACAGCTATCATA…	1	Brain
gene1141	ATGAAATTGCTGCCAACGATTCAGCTACCACAGCTACCGCCGGTTTCCGCCGCGGGCGGAGTGACCGGAATGGATTCGCGGCTGCCACCGGGCATATCGCTGCCTTTCAGTCCCACAGACTTGCTCTGGCGGGCTCAGTATGGGCCCCCGATGAGCTTCCCACCTGCGGCACACCCGCCGCCCAGTCCCCTCCTGGACTTCAAGACTCATCTACCGGCCAGTCTAGCGTCCGATCCTAGGCTATGGTCGCGGGAGGACGTGGCAGCGTTTCTGCGATGGGCCGAGAGGGAATTCGACCTGCCGCCGTTCGACATGGACGTATTCCAGATGAACGGCAAGGCCCTATCCCTGCTGACGAAGTCCGACCTGGGTGAGAGGTGTCCGGGCGCTGGCGACGTG…	2	Brain
gene11412	ATGTTCTCCTGGAAGACCGCCCTCGCCGTCGCCTCGCGGAGGTTCGCGAGAAAATTACATCTGTCGCAAATCCGGCAAGAGGCTGTGATAATCGACGGACAGAAAATAGCGACAGAGATTCAGGAGGAATTAAAAACAGTAATAGACACTTGCATGAATGCTGGGAAAAAGAGGCCAAAGCTGGTAGCAATATTAGTGGGAAATCATCCGTCTAGTAAGGCATATATTGGTAGAAAAATGAAAGCAGCAAAATCCGTAGGGATCGAGAGTTACACTATTCATTTGGGAGAGAACATAACGCAAATCGATCTTTTAAAGGAAATTGATGGCCTGAATAGAGATCCGACTGTTGACGGCGTTCTAGTACAATTACCATTGCCAAATGGCATGAACGAGAAA…	1	Brain
gene1144	ATGTCCGACACATCAATGATAAACAGTATCATCACCAAGAGGGATCGCGAATGCTTCCAATGCCGTATGGTGAGTGGCTGCGGTCTTATCGGTTCTGGTTTGTACGTCTGTCATCATACCAAGAAGTACCAGAATCAAGCAGGAAAAGCAGCAATGTACGCAATTGCATCCGTATTGGTACTTCTTGGCACAGCTAGGATTTTGGATATACCGCCCTTTCAAGATCGATTTAAGCGCAAGGAATGA	1	Brain
gene11453	ATGATTGAGAAGACCGAGTTGGTGCTACCTGTAGAAGAGGACGAGCGTGACAAACCAGTGGGAGACCTTAAGCCTGTCTCAGCTCGCACACGTAGCAAAACACAGGCTGAAGCAAACATGGCAATACTACTGTGTGCTGAAGCTGCACCGCAGAGTTACAAGGAAGCAATTGAGTCGAATAATGCAGATGACTGGCGTATGGCAATGGATAGCGAGATGGCTAGCCTCACGAAGAACGACACATGGACGCTTGTTAAATTACCGGCTGGTCGCAAAGCGATTCGTAACAAGTGGATCTACCGAGTCAAGACACGACCTAATGGCAGCATTGAACGTTATAAAGCACGACTCGTCGTGAAGGGTTGCTCACAACAACCAGGAGAAGACTTTAACGAAACG…	1	Brain
gene11456	ATGGAGATCCCAACAACGGACACCACCTTGCTCACCCGCGGACCATTCCCGGTCCGGATCGTAGAGGCCGACTCACCCGGACGATTTTGGGCAGTGCCGCGAGCGAGTCAAGAAGTATACCAGGAGCTGCAGGAGGACCTCCGGTATAAGATGGGACAAAAACGGGCCAGGATGATCTACTGGCCACACCAACTCAGGCCAGGAGCGATCATCGCCCTCTTGATGAACAAGGAATGGCAGAGGGGATTCGTGAAAGAACTCAAAGGAGACTCCATGATAGTGGAATTAAAAGACTGGGGACGAGTAGTAACGGTGCCCTCCAGCCGGGCATATCAACTGCCCGACCAGTTTAAGAAGCTGGCATGGCGAGCCATCCCGTGCGGCCTGGCCAGGACGCGC…	1	Brain
gene1150	ATGGCGTCCGATAACGAAGCCTCTTGCGCGAGTGACCCAAATTTCGCGGTGATCTGCTCGTTCCTCGGTTGCTTCGGCAAGCCCTGCGGCATCGTCTACCCGGACATCGCGCGACTACAGGAGATGCTGGAGGACGTGCAGGAAGTCTCGCAAGAACTAATAGACCTGCACGTCAAGTTACTGCGTAAAACGCGTAAAACTGTGTCACCAGAAAAGTGGGAACGGGCGCTAGTCAAGTTTTGCCACACGTACTCTAATCAGGATGGATGGGAACTTGAACGCTTTGGTTACAAGAAAGCCCGCATTGCTGTTAAGCTGCGTTTACTTAAAGTACTACTGGAAACACAGTTTGATTTAAATCAAAAGTTTAAGAACGAGGTGAATAAATTGGCAGCAGAT…	2	Brain
gene1151	ATGGCGGTCTGTGCTGTGGCGGACGTTGGCGGTGGTTGGCGGACAGGCATATTAAGAAAAATGACAGCGTTAACGGTGCTGCATAAGTTTTGGCTGGAGTACACGAAAAATACACCGAAGAAACTTAAAATTATCGACGCCTATCTTTTATATGTCTTTCTGACAGGTGTTATACAATTCGTATATTGTTGTCTGGTTGGCACGTTCCCGTTCAACAGTTTTCTCAGTGGCTTCATATCCTGCGTATCATGCTTCATTCTCGGAGTATGCCTTCGATTGCAAGTTAATCCACAAAATAAAAGCCAATTTCATGGCATAAGCCCGGAGAGAGGGTTTGCGGACTTCATTTTTGCACATATCATTTTACATATTGTTATAATGAATTTCATTGGATAA	1	Brain
gene1152	ATGCGAGGCGGGCACGTAGGTGCAGATTTGAGAAGTGCTTCAGCGATCGGAGAAACTTTAGGATCCTCAATTTTTTCAATCATGTCGATGGAATTTCTGGATCGCTTGCCAGTCCCAAATCTACAAGTGTACACCACCATAAGCTTTGCCATACTGTCTTGCTCTATATATTATGCCGCCCAGATAGTCAAGGACCCTGCTTGGAGAACAAATCACACGTTTGTCGATCCAAACGTCCAAGCTATACCGGGATACGACACGGGCGATCCGAGGAGCCTTGGCACGCACCTCAAAGAACTTTTAGAATGCATGGTGGACGAACCTGTTTGCATTTGGACCTTAATCAACATGGCTTACTGCGCGCTGATTCTCCTCGGCAAATCCATTCAGAAGCTTGTA…	2	Brain
gene1153	ATGTCGCAGCAGAGTGCTATTGTACAAACGGCTAATACGGGTTCGGACATGGCACCCGTGCTTGGAACTCTAGGACCTAATAATCAGACCTCACCGGTTCTATCTAACATGCAAAGTAGCGTCGCTACAACGACTACCATACAACCGCAGACACAATCGCAGCAAACCCAATATGCGCCGCAGCCTCCGAAACAAGTACAACAATCATCTGCTCCAAGTTCCTTTAACGATTTTCCACAGTTTTTGACAAAAACAAGGTTGCAAGATCTAGTAAGAGAAGTAGATCCCACTGAGCAGTTGGATGAAGAAGTAGAAGAAATGCTTTTACAATTAGCAGATGACTTTGTGGAGACAACAGTGAATGCAGCTTGCCTACTAGCCAAACACCGTCATGCGAAT…	1	Brain
gene1156	ATGGATGAAAACCTGAGCCGGGGATACGTCCAGCTAGGCAAGGCCAGGGGCATGAACGAGTTCAAGTTCTCCAATGGATTCACGCATCTTTCGCCGCCCGTCGATAAGTGTAACTTCATCTACCTGGCTCTGATCCTCGGCGGCATCGGATTTCTTCTACCCTACAACAGTTTCATTATAGCAGTGGATTATTTTCAAGCGAGATATCCGGGAACCACCGTGATATTCGACATGTCTGTCGTTTACATCACCATGGCTTTCTTCGCGGTGTTTGCGAACAATATCCTGGTAGAGACATTGTCGTTAAATACGCGAATCACATTTGGATACCTGCTATCTTTCTTCACTTTGAACTTCGTGGTGATCTGCGAAATCTGGTGGGAGCTCTTTGGAGTTGCG…	2	Brain
gene1158	ATGGAAACTATGAAGAATAATGTAGAATTCATAGAAAAGGCGTTTCTCAAAGTAACGGAGGGCTACATCCAACATGGAGCTACGATATATGATTTAAAATCCGCTACAATAATCGCCGATGGCAAGAGCCGTAGCATCGTAACGCAACGTGCGTTTTGGAGGAAAGCGTTGCTGATATTATTCACGCCATTTATCTGCGGTGTACTTGGTAAATACTTTTATACGAATCTAATTAGGAGTTTTCAAGACACTCGATGTTTGCTGCCGAGTAATTATCTCGTGTGGGAGTTTACGAGACCGATATCGGACTGCGATTACTGCCGCGGCATCGACGCGCCGTTAATTTTGCCGAATTTGACCAAGGAGGAATTCCGCGCTTATTCCTATTCATCTCAGCCG…	1	Brain
gene116	ATGACTATATCGTACGCGAGCGAAGTGCCGAACGGCTCCAGCTTTGGCTGCTTCTGGAGGATTCTGATCAAATGGCGTGGCTCTGTTTACAAGCTAATCTGGCGGGAACTCCTGGCGTACTTGTTCGTCTACTACCTCATCAATTTTACTTACCGATACCTGCTCAACGAACAGCAGCGGGTAATCTTCGAAAAAATCCGTTATTACTTCGGCAACTCCAGCGAGTCCATACCTATGTCGTTCGTCCTGGGGTTCTACGTGAGTCTCGTCGTGAAGAGATGGTGGGAGCAGTACAAGCTCTTGCCCTGGCCGGACAATCTGGCCCTCTTCATCAGCGCCGCCATTCCTGGAAACGATGAACGGGGGCGGCTGATGAGACGCAACATCGTGAGGTATGCC…	1	Brain
gene1160	ATGGATCTTACCTCTTCTCATCTGAGTCTTTGCCGTGCATTGTCCAATCTTGGAGAACTCGTAACCGTGTTTAACATAAAATTGGCAAAACTATACGTGGAAACTCGTGACACAGTTGAAACATTCCAGCAGATGAGAGCGAATGATTCTCCGGAAAGTTATTCGGAGAGCCGCGAGTTTCACGATAAAGTACGATCTATATCCGATTGGATGAAAGACTTGGAAGTACAGCTTCTTACGTTGCAAAACGCTAGCAGAACCGCATGGATAGAGGATTTCCTACATCTAGGTGACTACCTAGCTATGCTCGAAATGTCTCGGAAGGGATCAACAGGAATGCCGAAGCATGGTTTCGTTACCGCTCAATCTCTTTCGTCGTGCTGCGTTTCCAGAAAGAGC…	3	Brain
gene11607	ATGAAGGCGATGGTGGTGAGTCCACTGGGCGGCAGAGTGCCGCCCAACCGCGGTATTCTGCACAACGGCCTGGGGATCGGCGGCACGCGGCGCGATCTGGAAGCCGAGGGGGTAGCCGCGTACCTGACGAAACTGCGTTCGCTGGTGCCGGACATGCCTCGCAAACGAAGGCTGTCGAAATTGGAGGTGATACAGAGGGTGATCGAGTACATCTGTGACCTGCAGACGGCCCTGGAAGAGACGAATGTCGCGCATCAGGATGTGAAAACGACGAGCACGACGATGACGACGACGACACAATCGTCGAGGCAGTCGCTGGCCAACGGCGCGACCATGACTATTATGACGAGCAGTTCGACTACCGCGACGACGACGACGTCCATCGCGACAGCTGCGACC…	2	Brain
gene11608	ATGTTCTCGCGCCTCGTTGCACGTGTAGGTGTGCGTTGTCGCTTTGTGAGTCAGCAAAAAGAGAAGGGAGGTAACTCGTTATTACAGCGGTTGTTGTCGGTGAATATCGTCGGATATTCGTCTGGTCAGGCCGCGCGTAACAGCACGAGCAAAGTCGCGAACGAGTCGAGCCGAGTGACAATGTCGAGCAACGAGAAGAAACCATTTCGCCGTCTGCCGACGTCAGTGCGTCCCTATCACTACGATATCTCACTGACGCCGAATCTTGCCACTTTCGCATTCGACGGCACGGAGAACGTCCACATCGACGTGGATCGCGCAACAGACACCATTGTGTTAAATTCTTTGGAACTTGATATAAAAAGTGCAACCTTCAATGGAAATGACGGTAAGATTATT…	2	Brain
gene11609	ATGCAATGTCCGGACAGGGGCTCAACCGCCAAGGGGCCAGTGACAATGCGGGAGAAGAAAGGCGGTGCTCTCAGCAGGGTACAAAAGTTAAAAAAACGACTTAGCCACAGTTTTGGACGGCTATCTATATCGAAAGAAGAGGCTGATGATGTAGAAACTAGAGGCCAATTGCAATACAATGGCTATTCCGAGGAGTTCCTAGACCGTTTGGAGCCAAATGGCAACATACCCGTGAACAAAGGTCCTCATTATGAATGGGCAGGTGGCAACCACGAGATAGTGCAACGGCAGCTTTCCGTTTCTAGCGATTCTAAGCTTCTCGAAGAGGAGTTACGGGAGGAAACGACGAGGGTAATCTTCCGGACCCGACGTCCACCGCGGCCCAAATCTGAGGTTTTC…	2	Brain
gene11611	ATGCATTACGTCCTGCTGTTCTTGCTGTCGCTATGCCAGTTACTGCAGAAAAATCTCGTCCTTGCGCAAACGAACAGTATTATTTTTGATTCTACTACTACAACAATGGCAACGTCTACTGCGGCGGGTCAGCAATGTCTATGCATTCCCGGCACTACATGCCCCACAGGCAGTGGCGGCATTGATATCAGGATCGTCAATATGGGAACGAATTGTCCTCCTGGATATGTGTATTGCTGTTCCGGCGGTACGACCGATGGTTCTTGCGGCGTCCGAAAAATCGCACCCTCACCGCATCCGGTCGGACAAGCTAGCTACGGCGCATACCCATGGCAAGTAGCCCTCTTGACCGGCAGCAATGTTTACGTCGGAGGTGGAGTGCTTATTAGCTCGACGCAC…	1	Brain
gene11614	ATGTCATCGCCTACACAAGTGATAAAAAGCGTCGGGCCAAAACTGGTGCCATTCTTTAAAAGCGTATCGGTATATTTCGTATTGCTCGCTGAACAGCCGTCTTTACTGACGGCGTGTTTTAAATGCCTGCCAATAATAAGCCTCATTATTTTCGTTCTGTTGCACGGGATTAGCTTGTCTAAAGAATATGCTTTCTCCAGGCGTATATTAACGGGGTTAGTATTTAGTTGCATAGGCGACGCGCTATTAGTGTGGCCTAATTGTTTCACTGCAGGGATGTGCATGTTCGCCATCGCACAGATTATGTATATAATCGCCTTCGGATTCAAACCACTCAATTTAGCGCTGGGAGCGGTACTATACATGTTTTGTTCAGTTGTGATATACGCTTTGATGCCT…	2	Brain
gene11616	ATGGACGTAAATTATGGAAATAAAGACAGGATGAAGGAAGAAATAGAAATCAAACTTTTAATTAATTTCTATACAAATGAAGTTTCTAATTTGCCATATAGTGTACAGACGATATTGAATGGCGAATATGAAAGCGTGTTAAGCAATGAACTGTTTGCATTTATAAGGAAAGTGATAAGAGATAACGATAGTTTGGAGGAGACTGTGCGTCGAGGTATAGCTGAAACTGACGACCATCTATTATGGTTGTGCGCAGGAATAGCTTCGCTGTTATATTTTGTACAATGCAATTGGACAGGCCCATATATCGATAAAGATATCGATTGGTTAAAAACTAAGAGAGATGAAGCAATTAAAAATTTATCATTACACGACGAATATAATGTAAATGTGCAAAAA…	1	Brain
gene11618	ATGGCGCAAATACCAAAGAACGATGTGTTTACAAACCGCGCTGGTACTGCCAATCAACCGGATTTGCTCCAGCAGGCATTGCAACCAGTTATCGATGATGAGGAGCAACAAAACAAGTACGTGATTACTTGGGTGCAAAGCAACGAGAACGATACTAACCATACCACTCAGATGATCCCACAAGCAATGATATACGAGATAAAGCCGGCTGAGGAGGTTATGTATGAACCTTGCCGAAATACGAACGTAGTTACGGATGTTCCGGTGAGCGTTAGCGTTACTAGTTATGCTCAGACGCCACAGCAGCAGAATACAGAGTGGACTTCGCAAAAATCTGTCGACATATCGCAAATTAATTTTGGTCCTATCGAAATGCAGCAAGATTCCGCTACATGTTCG…	1	Brain
gene11619	ATGAATGTAGAACAGAACAACATTCTTGTAGCATCGGCAGAAACAGAAATATTTTCTCCATCAAGTATAGGATTGCACTCACCTAAACTATATCAAACGAAAAACCTGACAGGAAATGCCCGTCGTGTGCGTGACTTGGCTGCAGATATCCATGCAAACATTCAGCGATGGAATAGACTACATCTTCAAGGGATGATTCATTTAAAAAATATAACGCAAGAAAAACGTGACAGCAGTTACACGGAAATTTTGCAGCAGACTTGCGACAAGTTAGAAGATGTTTGTGACGATCTGGATGGCACAGTTAGAAATTTAGATGAAATCAGGCATCAGCTGAAAACCATAACAGCATTGCAGAAAGCATCCGATAAATTATTTTTGACGTGGCCAACAACCAAG…	1	Brain
gene11621	ATGTTGGAAAAACCATCGGGTCCGGATAATCAATTATCCAAGGAAGATTATTTGATAATGAGAGCTAAAGAAGCATTACCGATTGATATATACGCTGCAAAATCCTGGTTAATTACTGCTAAATCTTTATTTCCACATAGCGCGAAAGTACAGTTTGAGGCGTATCATATTGAGAAATTATCAAAAAATGTGAAAGAGGCAGCAAAATGTTTCAGCGAAATATTTCAGAATTTTCCGGATGATCGTGAAATATGGAAAGAGATAGAAATGGTAACAATGTGTCTTCGTTCTGAACAGTGTGATTCGGAAGCAGAATTTCTATGTCAAATGTTTCAACACATTCCGCAGGATCTTCAACATAGATTACTCATAATGACAGCTGATCATAGCGAAGATACA…	1	Brain
gene11624	ATGGCGATCCAAGACATGGATATCTCTTTAAATGTAACAGCGGAGCCTGTTGTGACGGCGAAGAAGAAACAGAGAAGACCGGAGCCTTTCAAAACCTCAGTTAAAAGGTTGAGAAATCAGTCTTTCCAAAACGGTATAGTTGTGGATAATAAAGAAACAAAAAATGATACAAATATACATGAGACAGGAGCCAAAAAAAGGATTAAGCAGAAGTCGCTCTCGGCCATATTTACCAAAAGATTGAAAGAAACAAAGCTAGATAAAGGTTCGCCTGCGGCAGATTCGAATACTGCAAGCGAACCAATTATATCTTTTACTAAGATATCGGAAGAACGTATCGGTAAAACACAACTGGCAAGAAAGAGAAATATCTCAGAGAAGAAGTCCCTCTCTGATATA…	1	Brain
gene11626	ATGACGGTCCATCATCAGCAGAACCACCACGTGGCCGCTCTCAATGGCGTCGCCGTGGCCAATAACGGATTGAATCTCAGCAGGATGTCCGGCCTGGAGGCGCACCGGCTTGAGAATATCGTCGACCGAAACGGCGTGACCGTGGAACGTCTCTCGAACGGGCTGGACTCGCGGAACAACAATCTGAACAATAACAACGGGCTGGAGAGGGGCGACGCCTCGACGACGATGCCGCAGAGGTCGAGGTTCATGATCACCGACATCCTAGGCGGCGCGTCCAGCAAGATGCACCAGTCCGGGTTGCCTAGCCAGGAGCCACCCGGAAGTCCACCCTCGGCGCCGCGGGACCTCAGTGTCAGGCATCAGTCCAGAACGTCCTTGAGCAACAGCAATTTGGAC…	2	Brain
gene11631	ATGTGGCCGAGATTGAGACGACATTGTCGTCTATCGGCGATCGTTTTCTCGATCGTTGTGCTCGCAGGCATATTTTTAATTTGGTCTAGAAGCGGAGAAGAAAGAGCCGGTCTACAGGACGGCTTTGCCTCGTTGCGATTGCATAATGATCAGAAAGATTACATTGATCGTCGGGGGATTCATGTAGTAGTTGGTCATTACATAGGGGACTCTGTAGATCCTTTGAAAACTCCAAATATCACAAAAGATATTATTAATCAAAATTTATTTAATCCGCGGCCATTCGAAGGTAAAAATGGAGAACCTGTGGTAATACATCCAAAGGATTTTTATAAGATGCAGCAATTATACCAAATTAACCGATTTAATTTAATGGCTAGCGATAAAATACCATTGAAT…	1	Brain
gene11636	ATGTTACCCCGTGACCTTGGCTGGCGCAATTACAACGTCCTCCGTGGAGAGGGCCGTCTTCTAGTGCGCGGATCGAGCGGGAGCGCGAGCGGCCGACCGGTGTCCTTTGGTCCGCGCGAGATCGAGTATCGCCTGCTGCCGCTGGTGCAGGTCAAGCCTGACTTCGTGATCCCATATGTGCTCTGTTGGCGCGTGCCGGGCGCGACCAATCGGATTCAGGTTCATCCGTCGATCGTTCATCGTCACCACCATCGGCAGCAACAGCAGCAGCAGCAGCAGCAGCAGCATCAACAGCAACACTACCAACAGCATCGTCAGCGTCGACGATACTTTCAAGGAGCGCCTCGAAGACGTCCCGCTCCACCGCCTTCCACGGAACATCGTCTCGCGTACGGCGCG…	2	Brain
gene11638	ATGATCGAGGACTTGGACGCCATCGAGCCGGCGCCGCTAGAGTCGCAGAGAACGCCGACGAGGCTCTGCAGCTGCGAGGAAGTGGACGTCGCTATCGACAAATACGGTAATCTTCGAAAGGTTCAAAGTATCGACGTGAGATGGTCCGCCAGCAGCTTCCTGTCGACCGACGACGCGATCTGGGACTTGAGGAGGCGCACGAGCGAGGGCACGGAGTTCCGTTGGGAGCTGCACGTCTCGAGCACCGATCTGAATATTTCCAGGAAGGTGAAATGCAGCTGCCACAGCCTGACCCCGGAGGAGAAGAAACCTGAGGGTGTGCCGCATCGCGGCGACCTCAGGAAGCATCATAGCGCGGAGACGGACAAGTGGTCGGTGGAGAATCTGCTGATGCCGATG…	2	Brain
gene1164	ATGAAAGTGATTGCGTTGTTCTTGACGGCGGCTTGCCTGGCTCACGCCATCCAGGTGCCCACTCATACTGCCGACAAGGCGTATCTCATCAAACAGAAGAGCATTTATGAGCTGTTCTGGCATATCGACCAGCCGACCGTCTACCATCCGGAGCTGTATCAAAAGGCGCGATCTTTCAATCTCGAGGACAACACCGCTTCTTTCAAGGACCAGGAAGCGGTGACTGAATTCCTGCAACGTTGGAAACATGGAATGCTACCACGAGGAGAGGTATTCTCGATGTTCAATCACCGGCATTACGAGGAAGCAGTCTGCTTGTTCCGTGTTCTTCATTCCGCCAAGGACTTCGATACCTTCTATAACACCGCTGTGTGGGCACGATTCCATGTAAACGAACCA…	1	Brain
gene11640	ATGACTACGCCAATATTAACAAAGAAGGAGCAAAGACAGAGCTTATCAGCCAGAAAAGGACCTATCAAGGGCTTACGGAATATTTTGGCACAACCTTTCGAAACTTTCTGGCCTTTGGTAAACGTAGATGAATTCCCCACGTTGGTAACTCTTATGAACGAATTGCTACCTTTAATAAAACGGCCAACGTTTACGATTCCTGGATCAATGTTGAGACACATGTCAAAAGAAGAACGTAGATCGGCCAGGAAAGAAGCTTTAGAGAAAGAGACTATCAAGCCTGACATAAATATGTTAAAATCTATGATCGTGGGTATTAACGCAGTTACTCGAGCTTTGGAGAAAGACGAGGTATGCTGCATCTTATTAGATGCCAATGTTGAGCCGTCTCTCTTGATA…	1	Brain
gene11641	ATGCGTTGTAGTGTAAAGACCTGTCAGAGTAGGAGTGAGCGAGGCTCTGAGATACATTTCTTTCGATTTCCTCTAAACAATAAAAAGTGCCTAGATAAATGGATCAGCATTGTAGGAAAGCCGAATTGGAAACCATTAAAAACAAGCAGAATTTGTAGCTTGCATTTTAACGAGAGAGACATTTTACAAAATATGGGTTACCTGCGTGTTCATTTACGTCAAAATACAGTGCCCGAGAACTGCCTTTTAAGTGATGTCGAAGAAGAAGAGACCGATATATCGAGGACGAATTATGAAAGTAAATGCAAAGTAAGGAGTAAGTGTAGAAGTCTGCAATGTTAA	1	Brain
gene11645	ATGGAAAACGATACCGGATCTTTGGTCGACCTGTATATCCCGCGAAAATGCTCTGCGAGTAACCGCATCATTCACGCTAAGGATCACGCATCCATACAGTTAACTCTGGCAGATGTTGATCCAGAAACTGGACGCATGACTGATTCCCATAAGATGTATGCAATATGTGGAGCCATTCGTCGCATGGGTGAATCTGATGACTGTTTAGTACGACTAACAAAGAAGGATGGAATTCTACCAAAAAATTTTTAA	1	Brain
gene11649	ATGATTTTACTGTTCTACCGTGATTTAGGAAGAGATGTTACTGCTATTGACGACTTGACTCTATCTAGTGCGAGAGATGGACCTGCATATACAAGAATTAAGGTTTTGCAGTACACAACTATGCTGCAGCTGTTTTCTGAAGTTATGGAGGATTACAATACGTCATTATTGAGATATCATGATAAATGCCTCTTACTTCTGCAGCAACAACGTTCGTTATTAAGACGACAAGTAACAAGCGAGGAATTGGATCACATGCTTGATGCTCAAGAAACTAGCTTATTTGTTGATAATATTTTAGAAGATAGCGAAGTAGCGAGGCAGCAGTTATCCGACATAAAGAGCAGGCATAATGATGTTTTAAAGTTAGAGAAATCTATCACAGAGGTCAAAGATATG…	1	Brain
gene1165	ATGAAGCATCCGGCCGTACTGGCCGTCGCGACCGTCTGCCTCGCTCTGGCAGCGGCCGAATACAATACACCGAAGACCGCCGACAAGGACTTCCTTCTCAAGCAAAAAAAGATCTACAATGTTCTATATTACATCTCGCAACCGTCTCTCGTGAATCCGAGCTTGTACGAGGAAGGCCGCTCGTACAGTATCGAAGCCAACATCGATTCTTACTCTAACACGGTCGCGGTCAAAGACTTCCTCTACCAATATAAGTATGGTATGCTTCCACGCGGGGAACTGTACTCGGCGTTATACCCGAAGCTCCAGAAGGAAACGGAGGCCTTGTTCCGCTTATTCTATTACGCCAAGGATTTCGACACCTTCTACAAAACGGCGTTATGGGCGCGCATTTACATA…	5	Brain
gene11651	ATGGCTGAATTCGTAACACCTACTAAAGAAAAGTGTAAAAGCAAGGTAACGAATGCCAGATTACTAACCCCCATAATGATACCAGCGTCGCCTTTTCTGAATCCGATAGGCTTTGGCACAGGGATTGGTGTATACATGTTAGAAAGATCACCCAAGGTTGGTTGCGCACAATCGCCATGGGCAATAAAAAAGTTCTTAAAAGGAAGGAGCAACGCAGCGGATCATCGACGACTTGGAGTAGAGGCTGATATCTTACGAAGATTGTGTCATCCCAATATTATTGGTTTCAGAGCTTGGATTCCAAAAGGAACTGATGGAGAACCTTGTTTGGCTATAGAAGCATTAGCCACATCACTCGATATTCGGATCGAGCAAAGACAAGAGCTTATGGATGGCGAA…	1	Brain
gene11655	ATGGATAAAAACTCACGTCGGGAGTACGGAAAAATGCGATGTGCCCTGCTTCACGTGCTGCTGATAGTGGGGGGTGCAACAGGTTTGAAAGATCTAACGATAAACGTTCCGGCCACGGTAAGATCGGGCGATACTGTGACACTGTCGTGCCACTACGACCTAGAGGGCTTGCCATTATACACCATACAGTGGTTCTTTGAAGATAATGAATTTTATAAATATCTACCTGAACGCAATCCAGCCTACAGCATTTTCGACGTGGCTGACATACAAGTCAACGTCTCCACATCGAACCGGCACGACGTGACGCTGGTGAACGTGTCCAGGAAGCTGACCGGGCAGTACAAGTGCGAGGTGTCGGCCGGCACACCATCCTTCCACACCATGATCCAGAGGGCC…	2	Brain
gene11657	ATGCTGGGCTTAACCGTGATATATGTACCTCTGGAGAGTAGGGAATTCACCGTGGAGGAGGGCTGCGCCGATAAGGAGTTGGTGAAGAGACTGGAGGGCGTGGTGGCCCACTGGAACACCCAAATCAAAATAGCCCTCTCTGACCAGGAACAGGCAACTCCGCGCGAGTTACTGTGTCTCGACGACGAATATGACTTCTGGACTTATCGATATGACAATCTCTGCGGTTTGAATTATCAACTGCATAAGAATATGGTGGAGACCATCGTCGACATACTACTGGCTGCGCAGTTCACTTACGTCCGCCAGTTCCTGATGCTGAAGGACGAAATTGAGCACAGCACGATCGAAGCGAAATCGAACATCGAGTTCCTGAGCATTCTGAGTGACACTTGCGCC…	1	Brain
gene11659	ATGTCGATGACTGGGAGCTTAATGGGATACGAGAACAACAACGATGTGAACCAGGCCAAGTGTAAGAAGCCGTTGAAGCCGCTGCCAGTTGTGTCGAGCATAAACTCGAGCGGTGTAACCACCACGAGCAAGTCGAAGAAAGCGCGAAAGTCGGCGAGGAAGGAATCGTGCATACGCGGTCATGTGAACAGCCTCTGGTCCGTCTGGTACGGCATCCTGGCTGTCGCATTTCAGGCGTACATAGCAATGAGATACGCCAGACGATTCGCCGCTTACCTGTCGCTACCATGGCCAGCGGACGCTCCACCTCCGAAAATCGAACTGTACGCCTGCCTGGTGCTGGCCGGCACGGGAGTCGTTTTACTTCCGGTGCTTCTTGGCGCGGCGTTCCTGAAGCTT…	2	Brain
gene1166	ATGGAATTTCGTACACTTATCATGATGCTCTTATGCGTGTCGTCTTACGCCGAGGATTACGAGAAACCTACAAAGCCGGTCCCTAACGACAACGAGTCCACGGGAGGAGAGGAACCTCCGGAGGGATATTACGCGTTCGTCGAGTCGCCGAATGCGGAACCACCCAGGGTTCGGCCACCGCCGTACATCGATAGCGATAAAGAATGTTACGACAGTGATAAACAAGTAAAGGGATTCGTTTCGATACACAACATCTGTGGCGATTTAAACAAAGGCTATATACCGCGGAATCCAATGAATCAATACGTGAACGGTTCATCGTATCCTTTCGCATTGATAAAAAATCATACTCTCAAGTTCCTCAGCAAAGCGTTACCGATCCTCAAGGCTGACGACTCG…	2	Brain
gene11661	ATGAAGAAATTATTGTTGGCTACGACCCTGCTATCGGTAGCATTGTCTGAAAATATTCTAACGGAAAAATACCCAAGACAAACGGCGTGGATTAACGACAAAAAACCGAACGGGAAGACAAAGCATATGTTACGTAACGATGTTACTTCCGAATTTAATGAATTCTCGAATTATGACGACAACAGACAGCTTCCTCGAATCTCGGACACGCGATTCATTAGCGAACCAGTGAAATTGCCTTCGATAGCTGTTATCAGACGACCCGACGCGACACGATTTTCACAAGGTAGCTTATTGTCTTCCGGTAAGTCGAAGCTTGGCAATACGAAACCGACGGTCTTGATCACCATTGGTATACAAGAAAGAACAGATATTGGTGGCGATACACAAGAAGAATGT…	2	Brain
gene11664	ATGCCCCCTGGGGCAAACGGTGGAACAGAGGGCTTGGACCCATCCTGTTCTGAGATACATAATGGTCAAGATGCTGTAGCTAAACTCACACCTTCTCTTACATTTGTTCAGCAATGCTACAAACATCTCAAGAGTTCCGGTATAGGCGAAGCAAGCGTATACCATGCATTGGTCGTAATATTTTTGGAGTTTTTCGCATGGGGATTATTGACCATGCCTATTATTTCAGTATTGAATGAAACATTTCCGGATCACACGTTCCTGATGAATGGTCTAATAATGGGGATTAAAGGAATCTTATCTTTTCTCTCTGCACCACTGATTGGTGCTCTTTCCGATGTCTGGGGTCGAAAATTCTTTCTATTTATCACAGTGGCCTTTACGTGCGCTCCGATTCCC…	2	Brain
gene11668	ATGGGGGACTTCAGTACGGCGAGTCTCTTCTCGAGTACCCTGACCAGCCCGAAACTCAGCGCAATCAGCAGTAACAGCGGCGCTAGCAACAACAGTAACGCCAACTGCAACGCTGTAACGACATCCACGATGCAGGACGATCTGCTGATCGAGAAGCAAGCCACTGGCAAACCTGCTCCGCTCTCGCCGAGCAGCGCGCTCGACACCGTGGCCGGGCAGGACAAGTCGAAGGACCTGGTCGAGGTGGAGAACATCGCGATCACACCGACGACGCCATCCTCTACGGAGAAGGACATCACGTGCAGCACATCCTCGGCTCTGCAGGGTTTCGCCGATCCCGGCAGAGTACCCAGTCTCTGGTCCGCGCCGGACGACAGCAGTTTGCACGCATTGCCGGTG…	2	Brain
gene11669	ATGGATAGAACGATCGAACTGACGAAATGGATTCTCATATATTTTTGCCTGTCCCAATGTGCGTATACGCTGCGAATTCTCGAGGAGCCAAAAGCACACTTCTTGAACGCAGGTGACAGTGTAGAAAATAATAGTCCTGGATTAAAAACATATTGTCACAATGCATCATCGAAATATTTAACACATATCTGGAGAACTATGACCATGCATCTGAATATCAATTCAAAATCCTATGTTTTATACGATGGTAAAACACCGCTCGAAATTCACCAAAAGCATAATGAAAATCAGAGATCATGGAGTCTCGGGTTGTTCGATACAGGGAAACATAAAATGTTAAACATCAATCCTTTTGAAGACGTGTGTATAGGTGTTTACGTAGACTCCTCAATTTCATCT…	1	Brain
gene1167	ATGGCGGAATCCGCGAATAATTCGGAAGACGATCGACTCTCATGTAAAATCTTGATTATCGGTGCTGGTATGGCCGGATTGTCGGCGGCGAATCATTTATTGAAGAACAACGAGACGGATTTTCTCATCGTCGAAGCGCGTGGGCGAATAGGTGGACGAATCGTTGCCGCGCAAGTTGGCAACGAGAAAGTTGAATTAGGTGCAAATTGGATTCATGGCGTATTGGGGAATCCGATGTTTGAATTAGCAATGGCCAACGGTTTAATAGACATTGTACGTGTACCAAAGCCTCATAAGGTAGTGGCAGCGTTAGAAGATGGGAAGCAATTGCCATTTCCAATTCTTCGAGAGATCTATGAGGCTTATGTGTGCTTTTTGAGGCGATGCGAAGAATACTTT…	2	Brain
gene11670	ATGATAAAAAGCTGCGCGACGCAACGGCAAAGTAACTGTGCGGACGAAGCTTCGACAAGACAAGGGACGAGAGAAAAAAGTCTAACGGCAAATTTCGATACTCCTGCTCCAGAACCGATCATTTGCAAGATGAAGGTGCCATTTGTCGTCCTCTGTTTGGTCGTGATATATGGAACATGCAGAATTTCGGCCGATTTGATAGACAATATAAATACTGACAAGGATATCACAGTCTCTCGACATGTACCTTTGGAAAAATCTTTATCGAGACAAAAAAGAACTTTAGGACTCTTAATATCGCCTATTACGAAATTATTTCCCATATTAGAGAAGAGTGTTAAACCTATATTAGATCTTGGCCTATCTGTACATGAGATATTAGCGGGAAAAAAAGAATGT…	1	Brain
gene11677	ATGCTGCACGGAATCACGGTGGTCGCGATCCTCGCGGTGGCGGCCGTGTCCACCGCCACCACCACGGAACGCGTGTTCACGATGTGCATCCCGGAGAAATACTCGAAGGAATGCGTGAAGATGATGGAAGATTCGACCAGCAAAGGCTTCCCTATAGCGTGTATATCCGGACGCGATCGATACGACTGTATTGAGAGAGTCGGCAAGAAGGAGGCGGACATCGTCGCCGTCGATCCCGAGGACATGTATCTCGCTGCGAAGAACAAGCTGGCTGAGAAGGCCGGATATAACGTCGTCGAGCAGGTGAGGACGAAGGAGGAGCCCGAAGCGATACATCGTTACGAGGCCGTAGCGGTGGTGCATAAGGACCTGAATATCAACAACGTTCAGGGTCTGAGG…	2	Brain
gene11679	ATGACGTTTTATTCTGAAGCACGAAAATATCGATTCGGCTGGATCATAAGAATCTTTCTATTCTGCCTCGTTATGGTCTCTTCCCACGAAAATATACCCTCGAATCACCAAAGCACACCAGATGCTTCGACCTTGAAGATAGAAGCCAGAGAATCCGAAGCATCGATAACGCTGGGGAAGAATCTCATCCTCGGCCCACCATTGTCGACTAAAGAATCGATCGTCGTTAACTCTAGCAATTTCAATGATATCGCAACGACGAAAACCGACTCGCTGGTGACCCCCGTGATCGTTAGCCGAACATCTTCCGGCGAACATGGCGCAAGCGTTATCCGCAGACCCATCTTGAAGGATACGAGTTCCCGATGGTCCTCGCAGGCCGCCGACAATCGTCACTGG…	2	Brain
gene11681	ATGACGCGGCTGCACCATCTAGACTTGAGCAGCAATCTGGTCGAGCATCTGTCGCCGAACTTGTTTATGCCGCTGCACGGTGTCGCGAACGTCAGGCTGAGCAACAATCACTTGAAGGAGATGCAACGCAATCAATTTCTCGGATTGAGGAATCTTCGTATACTCGACCTGTCCTCGAATAAGCTCCGTGCGTTGCCAGAAGGTCTTTTCTTGAGTAACAGCCTCTTGGCTTTATTGGATCTCTCCTCTAATCGCATCTCGTCGCTAGCCTCCGGTGCGTTTCACGGCCTCGGTAACCTTGAAGAACTGTTGCTGGGTAAAAATCGACTTTCTGGATTGCCTCCTACAGTTTTACGAGACACTATTAATCTCAAACGTCTCGCGTTTGAGGAAAATCGC…	5	Brain
gene11682	ATGGCTCAGTCAAGTACTAACGGCATCATTGAACTGCTGGAAAGGCTTGTGAATATTCTCAAAGAGGAACATGCGTTCGATCGATCTGGCGATCACCCCGTCGTACGATTCTTACATCCCGTAGATTTGCAAAAAAAAATACCATTTTCTTTGGGCCATTCGCCAACGAGCGACGAGGAACTTGAAAGGGCGATAAGATTGATCGTACAGTATTCCGTAAGAACATTCAGCCCGCATTTTCATAATCAACTCTACGCCGGCGTTGACGGATATGGGCTAGCTGGCTCCTGGTTAACGGAAGTTCTCAACACCAGCCAATATACCTACGAAGTTGCTCCAGTATTTACGTTGATAGAGCAAGCAGTGATCCAGAAGTCGTTGGGGCTGGTAAAATATGTA…	1	Brain
gene11688	ATGGATCCTATCGCCACGGAGAAGTTCTACGGCGGCAGGACGCAGAGGCGAAGAATCAAACTCGACACTCGCTGGGTGAAAACGCATAATGTCATGCCGTCGCACATATTGGGACCGACGCAATATCGGAGGGAATTCGCCAGGCAAGCGGACGCCCTAGCCGTAGCCGCGAAACGTAGCACGAGAACGGACGTGCTCTGCACGTTCGTGTACCAGCGGCCCGGCGATGGTGGTCGCAAATTCGTCGTCGCACATCCGGAGGTGTACTGGTGGTATTACAAAGCCAAACCGCAGGAGGAGAGATGTTCGTACGAAATAATACCGAGAGGTTCGCCATGCTGGTTGTATCTGGATTTGGAGTACCTGATCGAATTAAATCCACTCTGCGATGGATCACGC…	1	Brain
gene11693	ATGGAGTGCCCCGAAGCGGTAGAACGAGGTCGGAATTTTCGTCTACTCGCTGAAGAGGAACTGTCCCAACTTCTGGACTTTCTCACGGGATACTTGCCTGAATCACTCAAGTTCCATCAGACTGTGCTGACTTACATGCGAGACAGAGTCTGGGAATTTCACTTCTACGTGGCTAACGATTGGCCCGACGAAGCAATCTGTTTACACTTCCCTGGAATGACGTTATCTCCGCACGGTCTGTTGTACGAGAGCGTCGGTGTCTTCTGTCCGAACGATCGGCTGGAGCTGCTTCGCCTTCTCCGGGAGGAGGACATTCTGATAGACTGGTCGAAACCTTTGTACATTAATTTCGTTCATTACGATATCGCCGAGGAATTGATGCGCCTCTACGAGGGCACC…	2	Brain
gene11697	ATGTTCATAGTCACGAAGGAGATTGATAGCGAGAACATCAGCAAATTGTGTCGCACTTGCTTGAGGGAGGACGGCGACAAGATGGTATGTTTGTTCGTGGGACCTGCTGGTTCTTCCCTTGCGGCCAAATTACGATCCCTCTCCTGCTTGGAGGTCTGGCAAGGAGATGGTCTGCCTGAAAAGATGTGCGACCGTTGTGTTACCAGAGCAGAATCAGCGCTCTTGTACAGAGAACAGTGTCGTGCAGCGGACAGGGCTTTAAGACAAGCGGCATTGAAGGTAACGGGATTAACATCGTACACCACCGTTTCCGGCTGTAAACTTTATCAGAATCAACAGAATCAAGGATTTGTGCCTGTGCAGAATTCTCATAAGACATTGAAGTGCGTAGAGTGCGGC…	1	Brain
gene11698	ATGGAGCCATTAACGAGAGTAGTGTTGCTAAATATCAAAGGAACGGCAAGGACGCTGCTACGCTCCCAGTCTCAGCGCGTTCAGTGCTGCAGAGCACTCACGTCTCAAGAAGTGTTCGATCGTGAATCCAAATACGGAGCTCACAATTATCACCCTCTTCCGGTGGCCCTACACAAAGCCGAGGGTGTTTTTATGTGGGACATCGAGGGTAAACGATACTTCGACTTTCTAAGCGCTTATTCGGCGGTCAATCAGGGTCACTGCCATCCCAGAATCTACAAGGCAATGGTCGATCAAGCGAAGGTTCTTACTCTAACGTCCAGGGCATTTTACTCTGATATCTTAGGCGAATTTGAAGAATATATTACAAAACTTTTTGGATACGACAAATGGTTGCCC…	1	Brain
gene1170	ATGGCATCGGCATTGGAACAGTTTGTAAATAATGTGCGAACGCTTTCGAAGCAAGGCAATTTCAGAGAGCTGTGCGAGGTCATCAGTAAGAGTGCCGAAGTATTAACAAAAAATGGACAACACTTGGATAATGTTCTAGAAACATTGGATCTGCAGCAACACTCGTTAGGCATCTTGGCCGTACTTTGTGCAAAGTTTTCGCTGCCCAAATCCAACGGTGGGAATAACCTTGATGCACACAAGTTATTGTTCAACCAAGTTCAAGAATTTATTATCGGATGTAATGGGGAGCAAGTTAGATTTGCGCCAGACACATATGCGGAATTATGTCACCTGCTCACGCAGAGCTTGGTGGAATCGCAAACACCGCTACGTGGAATCGAATTGCTGCGCCGTGCA…	1	Brain
gene11700	ATGACCGAGGATGACTACGATGCTTTCCGCGAGAAAAATATATCGGAAAGGAAAGCGTTCTTTGCAGATTTCTTTAACGACTTGAAGAAAGAAACGAGCGAAATTAAGGAAATAGAGAAGAAACGACAGCGTAAAAGCGATTCTGAGTGTCAACCGCTCAAGAAAAGACGCAGAACAGCTCCGAGAGATTCAGATAGCTTTAAAAGTGGTAAAATACATTTGGAGTTTCGTCGGAAATACAATACTAGAAATAGCAAAAAAACATACGCCAATGATGAATCTAACGACTCTGAAAATGAGGATGAAGAAAATGTTTCACCCAATGATAATCGGCCAAGATTACAAGTTTTGTTTCCCTGGGCTAAACCGCTTCAACGCTCTATCGATTTGATGAAAATG…	1	Brain
gene11704	ATGGCGAAATTCGATTTAACATCCCGCATAGGTCAATATCTCGACCGGCACTTGGTGTTTCCTCTGTTGGAATTTTTATCGGCGAAACAGATCTATGACGAGGATGAATTGTTGCAAGCAAAACTTGACATTCTCAGCAAGACGAATATGATCGATTATACTATCGACATCAGGAAACAACTTTATCCCAATTTGGAAGTACCGGAGGAATTGAAAGCCAGACGCGCTGACGTACTTCAAGAACTCGGCATACTCCAAAACAATGTTTCTGTAGTTGTATCTCTTATGAATAATGAGGAAGTTACGAAGAAAATGGAGAACATGCGCGATTCTAAAGCACTTAATAATTATCTCACTCAGGAATCAGATTTCAGGGTAGAGATGATGGATAGCTTTGTA…	1	Brain
gene11712	ATGACCATGACGAGCGTGGCTGTCGCCCCGGGTAGCCTCGGCGCACCGCCAGCTATGCTCACCCCGAAGATGTATCACCTGCAACAGGGCCTGAGCTCGACGTCCGGCTCGCCCACCTCCGGCAAGAGCTACGACACGTTGAGCAAGGGCAAGAAGTCGTGGAGCGTGCGGCTGGGTCTGTCGCGGCAGCATCAGAGCTCGGATGACCCCAGCAAAGGTTGGGGCACCATAAGCGGCGGCAGCGTGCTCTCCCGCCAGATGATCTACGGCGATCCGTGGTTGTATGGCACGGTTCGATCGTCGCGACCCGGCCACGACCCGCGGCCCTTCCTGACGCCGCCGCCGCCGCCGGGCGCGCCGTTGCTCGTGGTCTGTTCCTGCCCGGAGTTCCTCGCCGGC…	2	Brain
gene11713	ATGTCTGCTCCACGATTGCCACCGCTTCCATCGATCCGAGAGATATTAAAATTATACAACTTAAATGCTGTAAAAAGATTGTCTCAAAATTTTTTGCTGGATCAAAATATATGTGACAAGATAATAACGAAGTCAGGGAAGCTCGCCAGTAGCCAAGTATTCGAAGTTGGACCTGGTCCAGGTGGATTGACGCGATCTATCATAAAACAGATTCCCAAGCGAATAGTAATCGTGGAAAAAGATCGCAGATTTAAACCTGCAATGGATATGCTGGCGGACTCGTTCAAAACAGTGAATGGAGAAATGGATTTAATATACGATGATATAATGAAAACCAACATAGAAAATTTATTCCCGGAAGAAGAAAAAAGAAATTGGGATGATAAATCCCCAGATATT…	1	Brain
gene11715	ATGTTGCCCGTAATAACGTTCATGAAGAAGATAGTAACGCAGGAGGGCGATTCGCCGGAGGAGGGCGGGAACACGTTGAGCAGAATTAGGCAGTTGGGAAACATGATAACGACGGGGAACGTGACGAAGCCGGCCAAGGTCACGCCGATGGAGGATATTCAGCCCAAGGAGGAGACCACCACGATTGAATCTCTGAAAGCAAAGTCGGAAGCGGGCGGCAAGATAAGCAGTGGGGATGACTGCAGGGTGTGCCGAAAGTCCTTCGGCCCTGAGGAAGTCTCGCGAACTTGTTGCGAGTGTCAACACAAGGTCTGCGAGGACTGCGCCTCGTATTCGACGACAACGAATTCCGACGATCCGTCTTCCTGGCGATGTAGCGTCTGTCGTCGAAAGATCGCC…	2	Brain
gene11717	ATGTCAAAGGCCAAACTTTCGGCGGAATGGAAGAAGCGCGTAAAATCGGAGTATATGCGCTTGCGACAAATGAAGCGGTACAAGCGAGCCGACGAAGTCAAAATCGCGTGGAACCAAAATCGAAAGACCATGACAGAGCTTCTAGTAGCTGAACAGAAACGTTTGACCGATGGAAAAGCCATGTGGCTGGCAATGCAGGATATTCCGCCTCATCTCTCCTGTATGAAAAAGGCTGAGGTCACTAGTTCCGACAATGATATACAAACTTGTCCTGTTAAAATAATTAATGCAGTGACACCTATACCAACCATGTATACATGGGCACCTATTCAGCAAAATTTCATGGTGGAGGATGAAACTGTTTTACATAACATTCCTTATATGGGTGATGAAATCTTG…	1	Brain
gene11718	ATGACGGAGGAAGAGAGCCTCAGGGAGGGTGTGGGCGACGATGCTGGCGTTAAGGAACTTCAAGAACTTCGCGAGAAATACGAGGGGAAACTGACGGCGTCTCTCTACACGGGAACGCTTTGCGTCGCCGCCGTCGCCTCGCTAATCGCTCTAGGTGCTCTTTGCTTCACCGATTATCATGACAGGATTGCGTTCCACGTGATCGATCTCGTACCTGTATCGACATTGACGGCCATGCATATCGCCTCTTTGACACTTTTAGTAGTCACGCAATTACCCTCGGCTATGACCTCCAAGCGACCCAGGATGCTGATAGGTTTAACATCCTCCGTCGTACTCGGTCTAGGAATTCTGATATTAGAAGGCGTACTGCCGCTATTCGCCTGCATCCTGTCAATA…	4	Brain
gene1172	ATGCCTGCTCAGTTCGAAAGTATTAACAGTCCCGTGACGCGGGAACCCGTGGTCGGAAATGGAGTACCGTATTCTATCGACAATGATATCGTCATTACGGGCATTTCAGGTCGTCTACCTGAATCATCGAATATCGAAGAGTTTAAGCAGAACCTAATGAAGGAGATAGACATGGTTACCGATGATGAGCGCCGTTGGCCATCAGGCATCTACGGTTTGCCGCATAGATCTGCCAAGATCAAAGACCTCACCAGTTTCGACGCCTCGTTCTTCGGAGTACACCCAAAACAGGCCCACGTAATGGACCCGCAACTCCGCATGCTGATGGAGATCACATATGAGGCGATAGTTGACGCTGGTATCAACCCCTCTACCGTGAGAGGATCGCGTACCGGCGTG…	2	Brain
gene11722	ATGGCGTCAGACGATTCGTGGAAAACTTCGAACTTTCGGCAGAGCGTAGTCGCAAAAATAGATGAGGCTGTACAGATGTCTGGGATGCCTACAACGAAGAATAGCATTGAAATGGAGAATCATGTATTCCAGAAAGCAAAGACAAAGGAGGAATACTTGGGCTTCGTAGCCAGATTAATTCTTCATGTCAGAGAAATGAATGTTTCATTTGTAGATTCTAAAAAAGGTGCAGCCGGTAATCCACCTGGTACTACTGGTACTAATAATCAGGGCATGCCGGATCCGATTGGTGCTCTTCAGACGTTGGCTCGCCAAGGCACAGGGAATCAGATGATGGGTATGGGTGGTCCAGGACCCAATCACCAAGGCATAATTCCGCAACCACCTGCCAACACTGCT…	2	Brain
gene11724	ATGAAGATGGCGGACGGACCCACGATCCTGCGAAGAAACAGGCCCGGAACGAAAGCGGAGGACTTCAGCAGATGGCCTGACGAACCGTTTGAGGAGATGGATAGCACACTGGCTGTGCAACAATATATCCAACAGATGATCAGAAGAGACCCATCTAATATTGATTTAATACTTAATATGCCGGAAGGCAACGACGAGGGGGTGTGGAAGTATGAACATCTTAGGCAGTTCTGCATGGAGCTGAATGGTTTAGCAGTAAGATTACAAGATGAGTGCCATCCCGAGACATGTACACAGATGACAGCCACGGAACAGTGGATATTTTTATGCGCTGCGCATAAAACTCCCAAAGAATGTCCTGCGATCGATTATACTCGGCATACATTGGACGGCGCTGCT…	2	Brain
gene11727	ATGAACATCGATGAGTTCCGAGTGCGCGGCAAGGAGATGATCGAGTACATATGCGAGTACATCCGCACGCTCGAGGGCAAGAGAGTGACGGCAAATGTCGATCCCGGCTACCTGAGGCCTCTACTGCCAAAAGAGGCACCCCTCAAGCCGGAATCATGGGACGCCATCATGAGAGATGTCGACGGCAAAATAATGCCCGGAATCACCCACTGGCAGCATCCGCGTTTCCACGCCTACTTCCCGTCCGGCAACTCGTTCCCTTCGATCCTTGGCGACCTGCTGTCGGACGCGATCGGCTGCATCGGCTTCTCATGGGCGGCCAGTCCGGCCTGCACCGAGCTCGAGACCATCGTTCTGGATTGGTACGCGAAGGCGATCGACCTGCCGGCCGACTTCCTA…	2	Brain
gene11731	ATGGATGACGAAGGGGACCGCGTTTCAGTATCTGCGGGATCGACGGTGAAGATGGTAGATGAAGCTGGCGACAGGGATGATTCCTCTAATGTTGCCATTATTCGGGAGGTATACGACAGTGAAAATGCTCATGAAACATTTGAATACGAGTTAGAGAGAGCGTTAGAATCAGAATGCAGTCTAATTGTTATCGAACCATCAAAATTAGGTGATGAAACCTCCAGATGGATAGCAGTAGGCAATTGTCTTCACAAGACCGCTGCCTTATCAGGTCTTGCTGCAATTGCAACAGGATTAATCTGGGGCGACCGGCCATATATTTGTGGTCCACTAGGCTTTACATCTATTATAACCTGCGGATTATATACAGTCTCCTGGCAATTTGATCCCTGTTGCCAA…	2	Brain
gene11736	ATGTACTACCCTCACATGGTGCAGACAGGGATGGCTGCGCCCTATGGTGGGGGTGTCTTCCCTCCGCCGGTGAACGGGGTCGCGGGTGTAGTCGGGACGGCCGGCGCGGCCGGTGACGTTAAGCCACCGCCGCCGGTCCAGGTGAAGGAGGAAAGCGCCGGTGCGCCTCAGCAGCCACCACCCAGCGGGCCCCAAGTGCCGCCCGCGGCGGGCGCGCCCCATCCCTCGGCATCCGGCGCGCCGACAGCGGCCAGCTTCAGTCCGCCCCCGCCCCCAAACGGCGTCGATCAACAGGCCATCTCGGAGGTGTTTCAGGCTGCGGTGGCGGCTGCGGCGGCTGCAGCCGCGAGCGGCGGCGGACAGCAACCGACGCCAGCGACGGGCGGCGGCAACGAGACC…	2	Brain
gene11737	ATGGATCTCTGCAAGCGGTACAAATTTCTACGCATGCTGCCGAGCCCCGATAAACGAATCGTTTGGTCCTGGCGAGCCGAGAACGACACGATATTCTACATTCCGGAAAATAACTCGCATTCGACAGCGGAGTGCCTCGTTGAACTGATGAACGTCTCCGTCGCTGCTTTCACAACGCTCGTCGCCGCGATTCTGATTCTCAAGTACAAATGCAACGCGGATGCAAAACATTCTAAGTCTCTTCTACCGCTTCACACGTTCAGAACTTTACTCTGCATGTTGCTGCTGTTGGTTCTTTTATTGGAGCTATGCGAAGCCATACTGACGTCGATCTCGCTGTCAACGATCTTAACGACGATCGCTATGCTATCCTGTTGGATATTACATCGAGAAACCGAG…	1	Brain
gene11743	ATGGCAACTAGCAATACGAATAGACGAAACTCCATCGATGATGTACGTCACACACAAGTGGTGGCAAACGAGAGTACCGAGCGAACTGGTGAAGGTACCAAGCAAATTGACAAAGATACTGAAAATTCCAGAAATGAGAGTATGTTGGACATTGACGCAGAGTTTTTAGAAGTCTTAATATCATCTCATAGTATAAGCAGCATGCAAGGAATTGAGCTCTCCCAAAAGATAAGTAGAAAGATGAAAGCTGTAGAAATGAGAATGGACAGATTATTTCGCAATATAAATAACTCAGGAAACACTAACTTCAATAACATCGTAGCTTTAGCACAGGCTTATTTATATATGTCTTATATATACAGTAAGAACGAAAGCAAGAAGGAGAGACTATACATAAGC…	3	Brain
gene1175	ATGGAAGGATATTTCCTAGCGACTACTACTTATCGGCATTTCGCCTCTGGGGAACGAGTCTTCCTATTGGACATTGAATCCGACCTCACGACTTGTGACAGACGAACGATCGTAATCGGCGTGTACAAATATATCTACGAATCCGACCGTAAGAGAGAATCTACTACGATTATCGGACGTTTTCAAACCTTCATGGAGGACGAAATGGGACCGGGGAAGCTTATCATCTATGGAATCGCTAGCGCCGGCTTATTCGTTGCTCTACATAGGATTAGACCGTTTACAAAGTTTAAAAGACCATCCGATGTGCCGTTTCATTTCTTACAATCGCGTATTCCACTCCAAGGCAGCGTGATGCGTGTAGAGCCAAGTGGCGGTGCTTTACTAATGATAAACCAC…	1	Brain
gene11751	ATGCAGGATTTACACGCTTTTAGTATCACAGCATCAGCGATCGTACTTTTGCTCGTCGCATTCATCGTCGTTCTGTTTAAGAGCATTGCGTGGGTGCTCGTCGTAGTCGGTATTTATGGAATTACCAGCCTTTATGCTGTTCAATTGCTACAGTGGCTTGACGATTTACTTATAAAATTTAATATCGTAAATAAGAGATCTATTACAAAGCACGAGGTCGAAGATCTTTGCAGCGTGTGTAGTAACAATACCTGCAAGAGGCATAAATTATTACCACATTCGACGAGGGTCAAAGTACCGAAAGATTTCGATCATACGTTAGAACAGCTCCTAGAAGAGATCCTGCAAATTTATGTCCGCACATGGTATTCCGATTTTTCAGCGAATGAGGCTTTTATA…	2	Brain
gene11755	ATGGACAATGTAAAAGACGTAATTATTGCGAAGGTAAAAGAGCCGGAGGTGAATACAGTTGAGGACAATTGGGTTATATTGAATTGGAATAACAAACAGAAGGCTAATGAGGAAATCGCCCAAGCATCAGAGTCGCAGAAGGATTTGGACGATGAGATCCCAGCGACGCAGACAAAGAACGATGGTATTGAAGTACCATGTATAAACGCAAACACAGACGATACATCCGATGACATATCTATTCAGCCTTCAGAGATGCAAAAGGACTTGGAGAGTAAAAACTGGATAACACAATCGGAGGATCGAGGTATTGCAATACTGTGCAAAGATGCAGTACCGGATGATAAATCGAGCTATACATCTGATCAATTGATGGAGGATTTGGATAATGGAAATGGG…	2	Brain
gene11759	ATGTATAGCGCCGACGATGAAAATATGGAGCAAAGTTTGCCGGAGAAGCGAACCATCAGGTTTCGCGGCATTGGCAAGTCCAAAACGCACTCGTCGACCCACGATAAACGGGTGGAGAACGTCGACTTTCCACGGTGTAGATCGCAGTTGTCAGATGGACAAGATCTGGAAAATAAACCAGGTGTATCGTTGATGCATTTTTTAAGAACGGAATTAACAAGGGGTTATCAGCTTGAACATGACGAGGAAAGGTTCTCCGCCAGGAGAGAAAAGATTTACTCGTTTATGCAAATTCCTAGAGAGGTGGAGAAATTTATGACCTACGGTTTTCTTCAGTGCGCAGATTCCTTCCTCTTTGTGTATACGTTTCTACCGCTAAGGTTCGCAATGGCTTTATGG…	1	Brain
gene11761	ATGGACCAGGGCGCCAAGTACAGAGGGCCCATCGGCGACGCCTGCGTGTCTATGCGCGTGTGCTTCGACTCGCTGTGCTTCTCGTCGACGCAGCAGCGGCTCGCCGACGAGGAGGACGCCGCCGCCGCCGCGGCCGCGACCGCGACCACCGCCTCGACGTCGCAGCTGCCGACGCACGGCGCCGCGGCCGTCGTCGCCGCAGTCGCCGCCGTCACCACCGCCGTCAGCAGCATCGCCACCACCGTGCCGCAGGCCGTCACCGTGCCGCACGTCGGCGTCGGAGGTGGAGGCGGTGGTGCTACCACGATCACCGTCATGGCCACCTTCAGGGAGCTGCAGGAGCTGTTGCGCGTCAAGGACGAGCGGATCGCCGAGCTCGAGACGAATCTCGGTCGTCGC…	1	Brain
gene11764	ATGGATGACAAGAAAAATCCTGTTGGGAAAGGCCGCGGCACCTTTTTGTTGGAAATGATGAAATATAGACAACAAACATCATTATATCATTCTCTAGAGACACCTAGTGTATCATCTTTAGATCAGACGAGATCATATGAAGAACATCCCTCTCAAAGCTCAGCCGATTCCAATGTTAGCGTAGGCCGTGGACGTGCACAATTAATTGACCTGATCAAATCAACTAGCGACAGATCAGAAATTAGAGGCCCTCCATTATCAGCGGGCCGGGGATCTATTTTACAAAGACTTGCTCAATCTACTACAATTACACAACCAACAAGTCCACCTGTTCCAAAGAGTGATACCAGTGGAGTTTTAGGAAAATTGTCCGACCTTTCGGTATACGACAAACCATCC…	2	Brain
gene11766	ATGGAGACGAAGACGGAACCGCTGACGCCGCCGCACACACCACCGTCCGTCGACAGAGCGACGCACTCGACGCACCGTCAGTATTCGCATCAGCAGCCATTGCAACTTTCGCCGAGGTGGACCAGAGTCCAGCAACTCGCCACCAGCAGGTATTATCAGCAGCAGCAACAGCAACAACAACACGCCCAGGGTGTGCAACATAATGTGGGCAGCTATCAGAGCGCTTTCTTGGACAATTGGTTGCTGAGAGGAGCCGCCCTACTGGCGGTCAGGGGCTGCTGCCCTCAGACTCATCACCATCCGTACCATCAGGCTAATCAGAGCATGCTGCCGGTGCCTCCCCCGGCATCGTTCTTCGCTCGCAGGATACCTGGCCAGAGGCCGAAGAAGCAGTTCATC…	2	Brain
gene11769	ATGCCGACCGACATCGTAGTTACGTCGGCCTCGGCCACGGCCTCGGAGGAGACGAGCAGAAGTCGGGACCTGGGCCTTGGACCGTCTCCAAGGTCGGGTCCCTCTTCAGCAGCCACATCGTCCTCCAGTTCCGGCGCGGCGTCGACATCGAGAGGTTTTGATCCGGCTGGCGCTCTCGCCGCTTATCACCATCATCGTCACAGCTTGGTATCCAGTCTGGGTCATGCTCATCACCGGGAATCGTCGGCCTTCGTGCCTGTCGTGCCTTCGAGGTTACATCTCACGCCCTACCCGGGCGAGATACATCCTCACCTACCCGGGCCGCCTCCCTCTTCGTCATCGTCGACGAATTCGGAGCACGAGGTCGGGCCTGAATCCTCGGTGGCTCGGAAGAGCTCC…	2	Brain
gene11772	ATGAACCTGATAAACATGGACGCGGAGAACCGCGTGGTTCTGAACGTGGGCGGAATCCGGCACGAGACGTACAAGGCGACCCTGAAGAAAATCCCGGCGACCAGGCTCTCGAGACTGACCGAGGCCCTCGCCAACTACGACCCGATCCTCAACGAGTACTTCTTCGACAGGCACCCAGGTGTCTTCGCCCAGGTACTCAACTACTATCGCACCGGCAAGCTGCACTATCCCACGGACGTCTGCGGCCCGCTCTTCGAGGAGGAGCTCGACTTCTGGGGGCTCGACTCCAATCAGGTCGAGCCTTGCTGTTGGATGACCTACACGCAGCATCGGGATACGCAGGAAACGCTGACGGTCCTCGACAGGCTGGACCTTGACACCGAGAAGCCCACCGATGAG…	2	Brain
gene11775	ATGGAGGATAGAAGAAAAGAGAACTACGTCGCCAGAGAGCGGAGCGTGGTTTTGAACGACGATCTTGAGTTTTGGATGACCCGATTCCCAACACCGTTGAAGGATATACCCGTAATACACTTGGCGATACCTGGTTCGCACAATACCACGACTTACACGATCGAGAAACGCAACGACGTGGGGCCGGACGAACCCGCCTTCATACGCACGCTGGGCCGTTACTGCTCATTCGTTACTAAGCCTATTATCCTAAATTGGTCTATTACACAACGCGATGATATCAAGCAACAACTCAACGGCGGAATTCGATATTTAGATCTGCGCGTCGCCACGAAGCCGAGAACCAACGATATATACTTCCTCCACGGTCTCTACGGTTCAGAAATTAGCAAGCCGCTT…	2	Brain
gene1178	ATGTTGTCCGACGTGAATTACGGCAGGCAGCCGAACGCGTCATCGATGAGAGGCTTCCCCTGGTTGCTGTGGCTGTGGCTGTTCGCGAGTTCGATCTCGCCAAGTCTCTCCTTCGACGTCTCCTGCTGCCCTGAGGGAACAGTATGGGAACGTTCAGCCAATTGTTCGGATGGCACGCAGATCCGTCTGCAGTGCCCGTTTGGTATCTACATGATCGATCCCAAGCTGAGCGAGCGCGATAACTTCAGCATCGTCCACGATGACGATACCGCCTGGCTGGTATCGGACATCGAACACATGAGAATCCCGGCGGACAGATTCTGCGTGGTGAAATCGGCGCGAAGCGGCGACGAGATCGCCCTGGCATGCTTCGACGAGGAATTGGTAGACGATGGTGTG…	2	Brain
gene11780	ATGTCAGAACCCGAGGAAAGTTTGGCAGCGCCGGATAGCACCACGAGGGAACAGCGCGCTGGCTTCTCCCATGGAGATGATGTCCTTCTTCAACATAAAGATGGAAAATACTACCTTGGTACAGTTGTTGAGGTGGATATGGCGAGGGAAAGATGTCTTGTCAAATTCATGGACAATACATCTTCCTGGTCCTCGTTTAAAGAGCTGACAAAGCTGGCAATGCCAGACTCGGATGTTATGTGTGTTCTTTGCAAAAAATCTCAGCCTAAGACTGATAACGACATTATTGTTTGTGACAAATGTGGCCGTGGCTATCATCAAATGTGTCATCAGCCCCGAATACCAAAACAAGAGCCAGGCACAGACACCCACTGGATGTGCAAAAGATGCATAGATAGC…	2	Brain
gene11781	ATGACTATGATAGCATCCATATATTTTTTGAAAAGTGTATACTTCTCGAAAAAGACTAAAAGAATAAAGATGATACGCTACGTATCTAAAAACCTAGAAAACGGGATCGCCTTGCCCCTCTACATCTCGATATACAAATTAATGTCGATATGCTATCGTGTCTGCTATAACGAGTGGTTACGAACACAACTTAAAGGATGA	2	Brain
gene11782	ATGGGCAATTCTGGTTTCAAACAACACTACGAGACGGCGAAGAAAACCGCGACGCTGAAGCTGTCGCAACGCAAGCTGGACGAGTTCCCACATAACCTCCGTGCCTTGGCGCCGTTGCTGCGCACTTTGGACCTATCCGAGAACAAATTCACCGCACTGCCGAACGATATCGGTGATTTCGCGCTATTGAAACAGCTTAATGTTAGCCGCAACCGGCTGACCAGTTTGCCCGAAACCCTGGGAGCACTCGTGAAACTGGAAGGCCTAAACTGTGCCGTGAATCAAATCAGGTCGCTTCCATCGTCACTGACAAGATTGATTCATTTGAAGCAGGTCAATCTGTCCGACAATCAGATCGCCGACTTTCCGCTTATGTTCTGCGGCTTAACGCATCTGGAC…	2	Brain
gene11784	ATGCCGCAATACGACGACAGCTTCCTCGACTCGCCGATATTCCGGCGGCGTACGCGCAGTTATACGCTGCAAAAACAGTTAATGCCGAAGTCGAAATCTTTTCACATCACGGCCACACCCTTGCTGCTGGCCGTAACCAATCACGCCAGGACTCTTTCCGGTTCCTTATCGACCTGCAGCTTGAAAGAAGTCGAGGAGCGCTCCAGCGGGAAGGCGCGCGGCGGTAAACTAGCGCGTCGTGCGCGCTCCTTCAAGGAGGACTTTCTGGAAAAGCTCTCCCACATGCGTTCTCCTGGTAGCGGTAGCGGCGGCGGAGGCAGCGGGGCGGCCACAAGGGCTGCCTCACCCTCGTCACCACGTACGCCGCGAGACAAGAGCGCACCGGGCTGCAACGACTCC…	2	Brain
gene11787	ATGATCGAGGTAAACGACTTGGACGAGTGCTACAATGTCGCCGAGAAGTTGGTTCTACACGCAGGGAAGATAATAGAAGATGGTATCAATGCTAGAAAGAGCGTCAAAAGCAAGGGGATCGATTGGGATCTTGTCACAGAATACGACCGCAAGATAGAGGACAAATTAATAAAACAGTTGTCCATACAGTTCCCATCGCACAAATTCATTGGAGAAGAGACGGCAGCGAAAGAAGGTTGCCTACCACAACTGACCAACGATCCTACATGGATAATAGATCCTATAGATGGTACTACTAACTTCGTACACCGTTTTCCACATACATGCATTTCTTTAGCGCTATTGGTAAATAAGAAAGTGGAAATCGGTATCATTTATAATCCCCTCATGAGACAGTTC…	4	Brain
gene11789	ATGTCGGGGAATCTGGACATTGCAAAGTGCTTCGAGTTCGCCAAGGAACTCACATTGGAAGCTGGAAAGATACTTATATGCAATACCGAAGGTGATAAAATTGTACAAGCGAAAGATGCAAATTGGGATATTGTAACCAATTACGATCACAAAATTGAGGAAGTGTTAATCGATGGCATATCTAAAGAATACCCTGACCATAGGATTATCGCGGAAGAAGCGGTAGCTGAGAAGCAAGAGATGCCAGAACTGACAGATGCACCGACCTGGTTCCTCGATCCGATCGATGGAACCCACAATTTTATTCATTCGTTTCCTCAGAGCTGCATATCTGTCGGTTTAGCGGTTTGCAAGGAGCTCGTTTTGGGTGTCATCTACAATCCTTCGAACTCAGAATTG…	1	Brain
gene1179	ATGTATCATCGGTCGAGCGTACTGTCGCTGCTACTCGTCGTCGTCGGTTGGAGTGCTGGGACGAATGCGCTCGCCGAGACGCGACCCGCTGATATCGGCGTCGGCGGTGGTGGCGGTACGACAGTGAACATCGGTAAATGTTGCGAGTCTGAAGAACTACTGCTGGACGATCGGTGCACGCCGTTGGCGGAGGCCAACGAGACAAAGTGGCGGCCGGAATTCGAGATAGAGCGAGGTTCGACAGTGGCGGGTGGCAGAGCGAGACCTGCCGAGCCCAAATACGAACTGAAGATCGGACGGCCTAGATGCGCCAATAACGAGCATCAATGGCACGTATATTATTACCCGTCCGGACCAGATCGCCTGGCAATCCTGCCATCCGGTGTGCTGCGCCATTAC…	2	Brain
gene11790	ATGAACACTCAAAAGGAACTCGACTACTGCTATGACTTCGTCTTGGATCTTACTATAAAGTCTGGAAAGGTGATCCGCGATGCTTTCCAAGAATCTAAGAAAGTCGAAACAAAAGTTGGTAATTGGGATTTAGTGACGCAGTACGACAGAAAAATCGAAGCAATTCTAATCGACAGCCTGGCAAAAAGATTCCCAACGCATAAATTCATCGGCGAGGAAACAGTGTCATGTTCCAACATTCTACCTGAGCTCATGGATGTTCCTACATGGATCATCGATCCGATCGATGGAACAACAAATTTCGTGCATTCTTTTCCACATACCTGCATATCAATCGCATTAACCTTGAATAAAGAACTCGAGATCGGAATAGTTTACAATCCCATTTTGGAGCAACTG…	1	Brain
gene11791	ATGAATGCGAGAACGATGCCGCCGCCGAGGATCAGAGCGACCATAGCCAGGGTCGTCCATGTAGCCGAGGTCGAGGCGACGCGAGTTGGCGCCAACCTCTTCGTCACCGGTAACTCGGCGACCTCCTCGGTAGTCAGACCCCACCGTCTGGCCTTGGCGATCAGGGACCTTAGGCGCCGCGACGCCTTCTCGCAGGACCTCCTCGACGTCCGCCTGGATAAGCCGTCTAAACAATTCTCCAAGTGTCCCATAATATCGCGACGTGTCTCATTCTTGGGTCAATCGAAGTCTCGCTCCGACGAGTTCCGGAGACCGGCCGAGATCGCGGCGGACGCATAA	2	Brain
gene11794	ATGGCTGATGTACAGAGTATGGACGTTGATGTAAACACAGATAGTAGCATGGAAGGATTTGATGAAGCAGTATCCACTATTGAGCTTGTAGCATGTCGCGAAGAAGTGTTGAAATCTAAACGTTTTGAGATTGGTATACTCTCTAGCAGTATCTTAGAGAATCCAGAACTCAAATCCGAAAATTTAAAATTCCTGTTATGTATGATGGACGAAAGAAATCCAGAAATTTATATTACTGTAAGGAAGCTAGCAATGGTATCTCTTTTAGAAATCTTTAAGGATCTGCTACCGTCATATAATATCTTACAGATCTCTCATGAAATAAAACTAAAAAAAGAGACTTTTGCACTGCAGAATTATGAGACTACATTATTAAGATATTACAAGAGCTACTTGCAA…	1	Brain
gene11796	ATGCGAAATAAACGTATAACGGCGTGGTACGCGACACGGCCGCGCCGCAATCAGCGACGAATACCTCCGACCCGTTGCGACGAACTCTCAGCGGTTTCGTTGCCCCGCGCTCTTACCGTTGTCATCGTCGGTGCACGCGACACGGATGCACCATCGCACGACTCCGGCGACAATACCCCGGCGGCGGCCGAACGGCGGCGATTTTACGGCGATTCGCCCGACTGTCCCGGCAACACTACACACGCGCGCGCGATTCGATGGTACTTACGCGCGAGACCCGACGCCGTATTTCGACAGCGGACTGCGCCGCGAGGTAGCACCGTCGCGCGAACAACAGCTCCGTCGCGCCGCTTCGCGAGTGAAGGCAGGATCACATGCCGCCCTCGTCTGCCAGCCGGC…	2	Brain
gene11797	ATGATCAACATGGAAACGGATAAGATTATCGACGACACAAACACGAATATGCAGTATCCGATGACGATACTTTATGATCCTGCCCGTAAGAAAGAACCACCTACAGGAGTATCTGCGCAGTACGGACAGGAAAGAGAAATCTGTATGAAGTTCTTTGAAAGATGGAGCGAACCGGAGCAAGTGCACTTTGTTGAACAATTGTTAGCGCGAATGTGTCATTATCAGCACGGACACATCAATGCATATCTTAAGCCAATGTTGCAGCGGGATTTTATTTCGCTTTTGCCAAAAAAAGGATTAGATCATGTGGCAGAGAGTATCCTTTCATATTTGGATGCTGATTCATTGATCGCTGCAGAGTTGGTGTGCAAGGAATGGCATAGAGTGATTAGCGAAGGA…	2	Brain
gene118	ATGGCGACATTGAAGGAGCAGCTGTTAAACACCGTGACGGAACCGGTGTCAACCGGCAGGAATAAAATTACGGTGGTGGGCGTCGGTCAAGTTGGAATGGCTTGCGCTTTCAGCGTTCTGACGAGCCACGTTTCGAGCGACGTGGTATTGATCGACGTGATGGAGGACAAACTGAAAGGAGAGATGCTGGATCTGCAGCACGGCAGCTCATTTCTGAAGAACGCCAGGATCAACGCCAGCATGGACTATGCCGCGACTGCGAACTCGAGCATTTGTATCGTGACAGCTGGTGCACGCCAGCGCGAAGGCGAAACCAGACTGGATTTGGTGCAACGTAACACCGACATATTCAAAGGCATCATCCCCCAGTTAGTGAAATATAGTCCGAACACGATCCTC…	1	Brain
gene11803	ATGGATTCACGCTCACGCGAATCGTCAGTGGAGATAGAAATCGAGGAAAACGAGTTGTTCGACGAAGTGATATGTATGGGCAATAGAAAAACCATTAAACCCGAACCTGAACAGAATTGTATAGAAAAGGAAAGTAGCCTGGACAATAGATCTTGCAATGAGGTAGTAGAGGATACAGATATTTATATCAAGACAGAAGAAGCACAGAACAATGAAAATTCAAGTTCATGGAATGATGACGATAATTCTGTGGAGCATAAAAGAAATACAAACATTAGATATATAAAGTACAACGATAACGTAAAAAATAGACCTGAAAATTTGCATTCCTGGCGCAAGAGAGCCAGGAAAGGTAGTGCAGATTATGAGGATACCAAGATCTCCCGAAGCAGATGTAAT…	1	Brain
gene11804	ATGGATATACTGAGCACCGATAACGTCCACGAATCGCACGTTCCGTCTGCCGCAAACAGCGATTTTCTACAAATCTCATGTAACTGGAAAGTCACTAACGATAAACAATTTCATCATGCTATCACTACCGTACCGTTGCTGCACGCACCTAAGAAAATAAGTTGCGAAGATATAGTTTCTTTGAATACCTGCATCGCCCTGCAACCGATGAATTCTGAATCGACGGAACCATGTATGCTGGACATCAAGATAACAAATCGTCAAACAATAGCGCGCATTGTCATCGTTTCTGAAGCCAGCGTTCTAGAGTTCTTCAAGCAGTCCGGAGAATACGAGACCACGATATTTGCGGATTTTATAGACGAGTTTGAAAATAATTCTGTATATCTGGCAGATGCG…	1	Brain
gene11805	ATGTCCAAGTACAAGATTGTGATGGTTCGCCACGGCGAGAGTGAATGGAATAAGCTGAATCTCTTCTGTGGATGGTACGACGCGAATCTGTCGGACAAGGGCAAGAACGAGGCTGTGTCGGCAGGAAAGGCCCTCAAGGACGCTGGGTATACTTTCGACGTGGCTCATACTTCGGTACTCACCAGAGCGCAGGAAACTCTCAAGTCGATTCTGAAGGAGATTGACCAGGAGAACCTACCCGTCTGCAAAACTTGGCGCCTGAACGAGCGACATTATGGCGGTCTTACCGGTATGAATAAAGCGGAGACGGCTGCTAAATATGGTGAGGAGCAGGTACAGATCTGGAGGAGGTCTTTCGATGTGCCGCCACCGCCAATGGAGCCGGATCACAAATACTAC…	2	Brain
gene11807	ATGCTTCACCAGCGTGAGCAGTCCGCGATACTCTCGAAGGGGGATGTTTTGCTCACATCATTTATCTCAGGTGCTCTTGCAGGGATCATTTGTGACGTGACGCTGTTTCCACTGGACACCCTTAAAACGCGGCTACAAAGCCAGCATGGTTTCTTCAAATCCGGTGGTTTCAAACATTTATATAAAGGGGTAGGACCTGTGGTACTAGGTTCTGCTCCGTCAGCCGCTATATTTTTTATCACTTACGAAGGGATAAAACAGTATTCACAACCGTATATACCAGATCAGTATCATTCTATTATACACATGATCGCGGCGTCATCCTCCGAGGTGACAGCCTGCCTGGTTCGCGTACCAGTGGAAGTAGTTAAGCAAAGAAGACAAGCCCTGCTGTCAGAT…	1	Brain
gene1181	ATGGATGAGTCTGCGTGGATGGATGTTGCATTACAAAAGGCTGAAGAGTCTTTAAGAGCAGGCGAAGTTCCGGTTGGCTGTTTATTCGTATATAACAACGAGATCCTTGCGACAGGAAATAATACAGTCAACGAGACATGCAATGCAACACGTCATGCGGAGATTAATTGCATCGATCAAGTTTTGAAGTTCTGTCAAGAGAAATGCGTGAACTACGAAACCGTGTTTCGTAATCTCGACGTTATTGTCACAGTAGAACCGTGCATAATGTGCATGTCAGCGTTACTTCAACTACAAATACGTAGCATTGTGTACGGCTGTGCGAACGATCGATTTGGTGGTTGCGTCAGTGTTCTCGAAGTACCGAAATTTTATGACCCAAAGATAACGATACGGGGG…	1	Brain
gene11813	ATGTATCGAGTTCTTCTGTTGCCAAAATCAACTCTAAATACGCTCGTTATCACCAGTAAGGAGGAGCTCATTCACCATTTCCCCGGCTTGACGATCACAGAATTTCCTAGACGCCAATTCCATCGCAGTGACGAAGAAATTTACATCTTTCGCATCTTGGATGACAAGATTCTCTTCCTTCAAGGATTTCAAAATATTTATGAAACTGCTGTATGCTTCATCACCTGTTTCAAATGGATATGGTATGCTGATACCAACGCGTCTCTAACAATTCAGAAGTGGTTCCGCTTCTTTATGTTGAAACAAGTCAGAATGTTCCTCCCGGATCCATATAGCAGCTTTTTTTCCAGCCTCGCGCGCCAACGCATATGTACGATTCTGCATTCTTGA	2	Brain
gene11815	ATGTCGCTGTGGGCAAAGGCGCAGCAATTACCGCAGGAGGCACTGCAGCAAGTGCGTTCTGTGTATGGGGACTGTTTCCCAATTGAGGTGAGACACTTTCTCTCATCATGGATAGAAGAAAAAGTGTGGACCGAACTAGAACCAGAGAATCCGCAGTACGAGCAATATGTGGCCAATCTTGTTGTATCCCTGATACAAGAATTAGAATCGAAAGCAGCTTCCTTAAATACAGAGGATTTGTTTTTGACAAGGTTGAAATTGACAGAAGCTGCTAAAATGTTTCGTCAGAAATATAGCCAGAATCCAGTAGCACTATTCAACATAATTAGGCATTGCTTGGGCACAGAAATGAAATTAGTGGCGCAAGTTGAAAATTTAGGAGGATCTGGAATGGGTATG…	2	Brain
gene11816	ATGGAGGTCGTTGAATCTTGTTCGAAGAGGAAGTCCGTATCTTCCACAAAAACGATAACACGTCCATGCAATATTAAATACGCTAGGAGATACGTACAGCCTCCACGTATCAAGTCCTTTGCACCAGAACGATTGTACAAGGCCCCGTTGAAGCAACTCGATACCAGTACAACGTATCATCTATCCTATCTGAATGTGGATCGCACAGCGGCGCGTCATGCACGATCACAGCCAATTCGACCTGCTCCTGGACTTGATAGAACCAGCGGCCCGTTCTTTGACGAAACAACGAATAAATTATCTTATAGACCAGTATGGCAAGTCGTTAAACCGGAGCCGATTATACCCAAACGTAGACCGATGATAAGTCGAGGTTTGATGGAAAGCGAAACAACGGTC…	1	Brain
gene11817	ATGAGCGACTCCGAACAGCGGCAGTTGCACGTGCCTTACAGAGAGTACCACAGCCAGAACAACACCAGCCCCGTCGCTCTGGTAGAGACCGATGCGTTGGTGGATCTGTCCATCGTACCCAGTAACCACCACTCGCAGAGTGATCATCAGCCTGCTGCCGCTACCACTGCTGACCTTTTACCAGACGTAGAATTCATTCCGGGCCTGAGCAACGACCAAACTCTAGCCATAGATTCCTCTGGGGTCGACCGGGAGAGCCAGCCTCTCCTCGGTCGCTTGGAGCTCGACGTTACGTTCAATCGGTTTCCAGATGACCCACAGTTCTCGGAGCTGGTATGGCAGGCAGAATGTGCGATAGACAATGGAGTGTTCCCCGACAGGATATACCAAGGTTCCAGC…	2	Brain
gene1182	ATGCCGGATCGGGAAGAGAGGCGCGCGACAGAGCGGGACGGGAAGGAGACACGATACCGCATCGGGATAGATCGAATCATGAACCTGAGGGTGAGGACGTTCCTGAAGATTGTTCTGTCTTCCGTAACGGGCCCGTTGATCCTCTACGGCGTGTTTCTCATTCATCTGCGTTATCAAACGTACTCGAGACACCTCTCCGAGACGGAACGAGCGGAGGAGACGCGGCCGAAATTTTGGGTCTACACTAGGCACAACGACACCGGTTATCTGAGGCACGTGCGCGCCGTGCTACGACGGCTTGGCTTCAGCGAGAGCGGCAACGGGTCTGACTGGGACCTATTGTGGGCCCATGATTATCCGTTTCGCGCGCTGTCAGCCAGTCTGAGCAGATTGCGAGAG…	1	Brain
gene11821	ATGTGTTTGATACGGAAGATTCGATCATTGGCACCTAGTCAACGAGGAAAACGACCATTGCTCCTTGATATACTTAATACTACCGATTTAATCCAATCCGAAGATTCTACGCAAAAGCCAAAAAGGAGAACTCTCAAAAATGTCAAAGACGTACAGATACAGGAACGCAAGGCTCTTCTTCTTTCAGATAATGGCGTCCGCGCTGCGCAAGAAATAATATCCGAACATGAAGAAAGAGTGAGAAAACTCCTGAGTAAGCCGTTTAAAATACCGATACCTGGTTACCAATTGTCCGGGCGAGTTCTTGGGGTACGCTTATCAGGGCCACGTAGATCACTTCACGACCCTGACGAAGCTAATGCGTTAATTGTCTACTCACCACCAGAATTGTCTGAACAT…	1	Brain
gene11823	ATGTATTCGAAAACCATCGGCAGCCACCAGGCGAACCAGGAACACGTACTGGCCGTGTCCCGGGACTTCATCGCGCATCCCCGTCTCACGTATAAAACTGTATCCGGAGTGAACGGTCCATTGGTGATATTGGACGAGGTGAAATTTCCGAAATATGCTGAGATCGTGGAATTGAAACTTGCCGATGGCTCCTTACGCTCCGGCCAAGTGCTGGAGGTCTCCGGCTCCAAAGCTGTGGTTCAAGTTTTCGAAGGCACATCAGGCATCGACGCTAAAAATACTCATTGCCAATTCACCGGTGATATCCTGCGGACTCCAGTATCCGAGGACATGTTGGGCCGTGTGTTCAACGGCTCGGGAAAACCGATTGATAAGGGACCGCCTATCTTGGCGGAAGAT…	2	Brain
gene11829	ATGTTCCGCCTCGAGTATGGCAGGGACCATCCAAGCGTTGTGGCGGCTCGCGAGTTCGCTCAGAGGAGCATGGCCGGCATCAGGGAGAGAGAGGCGGCTCGCAGAGCCGAAGAGGAATTTGCGAGATTAGCGAGAGAACCCCTGTTGGAAGATTGGCACCTCGAAGCGCCCCTCGAGGAGGAATTCTTCCAGGAAGATGATGCGCCTTGGGATGAGGACGAGGATCTACCGCATATTTCTAAGATCAAGACCTCCATGGCGGACATACCGATGCGCGAGGAACCCTATGAGTATCCCGCTTTTGATCCCGAAGAGCTAGAAAGATTCTTCGATGTGGAACGATATCCGCCTAGTCCGCAGCGTGGACCACCGCCTGGTCGCGAGCACCTACATCCGGAT…	1	Brain
gene11832	ATGCGACTACCCGTCTTCGCGATCTTCGAGGGCAATCACGCTGCCTTGGAAGATATGGCGGCGGGTCGGGGGCAGGCAGGTGGAGGGCCTCCGCCAAATTGCCAGAAAGTTTTTATACAACGTGACTACAGTGAGGGTACTATGGTCAAGTTCCAAACGCGGTTCCCAACAGAACTGGAAAGTAGACTGGACAGACAATCCTTCGAGTACACGATTAATCAGTTAAACAGTTACTTTGCGGAAGCGGAGCGACCCAGTTGCAGAACCTACTGCGAGGGCTGCTTAGCCTGTATCACTGGTTACTTGCTGTATATATGCAAGGAGACACATTACGAGAAGTGTCTACGAAAGGTCGCCAAATTCGTCAGCGAGCAGAACGATAGGGTGTACAAGCCGCGC…	2	Brain
gene11834	ATGTTAACGCACTTTTTGCGAGAGTACAATGCCAACAAGATACTTTTATCGAACGTAGGTCTTTGGCCGTATCAAAGTAAAATTATGAGAATTCTGTTGCCAGCTTTCTGCATTTTGCTCGTATCAAGTTATCTTTCGTTCGAGATATTAAAGTTTATCGATAATTCGGACGATACAGACACGAAATTTGAAAGCTCTTATCAATCTATGATATTGATCTCCCTTATCGCAAGAATACTGAACCAGATTTGGTATCATGATAAATTTCGGTGGTTATATGAAGCCATGGATAATCATTGGAATATATTTTCGAGCGCTGCCGAGATTCAGGTTCTGAAACATTATTCTTTGCTTTCGCGGAAGTCCACGATATGTTATTCAATGCTGTTATATTGCCTT…	3	Brain
gene11837	ATGGCGAGGAACATGCTGCTGAAGGCTTCGTTCTTGCTGAGTGTCGTACCATTAACCTTGAGTACGAGTGATCAGATTCTATGCTCCAAATCTAATACGTTATTAGAGATCCCAGGTGACGCTGTTTTAATTGTTTTCGTGGATGCCAATTATGGGCAATATTGCAACATATCGTCATCGAAGGGTATCGAACAAATCTCGACTGCGTTACACGTGATACACATTTTAAACGGATATGATTACGTGCCGGGCTGGCAATTGGGGTTGCGAGTATTCGACGCTTGTCGGGATCGAATCAAGACGTTCGGGCAAGTCCTGGAAGTAGCGGTTCGGCAAAATTGCGCTCCGGACTACGGCATGGGTATTCTACTGCCATCCTCGTACGAGCCCATGCTGGAT…	1	Brain
gene11841	ATGGAGTTGGAGAACATCGTGGCGAACACCGTTTACCTGAAAGCGAGAGAGGGCGGTGGTGACAGCAACAAAGGAAAGAGTAAGAAATGGCGGAAGATACTTCAGTTCCCACACATTTCCCAATGCATTGGCCTAAAAGATAAATTAGATATCAGGTACTGCTATGTCGTGGACCAGCAGCCGATCGGACGGCTTCTCTTTAGACAGTTCTGCCAGGATAAAAAGCCAACCTACCACCGTTACAATCTCTTTCTGGACGCCATCGAGAAGTACGAGGTCGAAATGGATGAGAATCGCACCGAGCTGGCGAAGGAGCTGTTCGAACAATATCTGAAGAGGGAGAACTCGGAGGTGGTCGATATCCTGAACGATTCTCTAATCTCGCAATGTGAGGAACGA…	2	Brain
gene11845	ATGGCTCTCGCCGAGCTGGACACGGAGCAGACGTTCGACGATTTTGTCAAGCCAAAGGAACTTTCCGTCGTACACTTTTACGCACCATGGGCGGAACAATGTTCTCAAGTAAATGACGTGCTCGAAGAGATGGGCAAGTTGGAGCGGTACAAGGGTGTCAGATTTGCCAAGATCGAAGCGGAAAATGTGCCTACGGTATCCTTGAAGTCTGGAGTCTCTGTTGTACCCACTGTCCTCTTATTTAAAAACAGCAGTACGGTAGATAGAGTAGACGGCATTAATGCTACAACGTTAACCGAAAAGATCAAACGTCATTTAAATAATGAAGACGCTCCATTGCGCGATAATGGAGACGCTGCATTGCGCGATAAAGCCACATCGAAGGAATCTCTAGAGAAT…	1	Brain
gene1185	ATGTGTGCACGGGTCTTAGCATGTCCATTGTGCTTTCAACCTGGGTTCTTAACACTCGACGCACTACGAACTGGACTTGTAAGCGTGGCAACTCGACCCCTCGTATGTCCTGTTTGCAGCGAGGTGCTACTAGGCATAGATAAATTAACTATACACTTGTTTGGCCATACAATCGATTTAAATAACGATGCAATGGAATCATCTAAACATCTGGACACTGCTGCTCCTCATGAGCATTTGGTTGGAGTTCATAACGCACACCACATTGCCTCGCAAGATTGGAATGTGTCAAAAATCCAACAATTAGGCAAAATACAAATTCAAAGCGGCAATACTAGGACTTGTAGCGAGCTCTCAAATTTTGCTGGTGGATCAAGTATAGAAAACAAAACCTCTATT…	1	Brain
gene11852	ATGTCTGGGAACAGGTGGGAGAGGGAGGCGTGCGCGAGGGTAGGAACGGGGCCAGAACCTTGCGGGCGTCGACTAGGTCGAGCCCGAGATATACGTACGATCGACGCCGGGGCCAGGGTACGAAGGACAAGGGGTGTCCTCGATGTTTCGCGGCCGTGCCCGAAGGCCGCCCTCCGGCGGAATATCTCATCGCTGGAATGTCGCGAGGGAAGAGGTATCAAAGTTCGACGGTCGTATCGGATCCATGATGATGATGATGCTCTTCATCTAACAGCGGTTCTGCCTCCATCATCATGTGAACTGCGAACAAAACTCATCATGCATACCAACGAATACAAACAGTAA	1	Brain
gene11853	ATGGATATACAGAAGAAATATCTGTGTCCCCGGTTGGCGGATTATCTCGCTATTGTGGGGACCAGGTTGCCTCCCGCCCCTCGTCAGCCTGTACAGGTCCCAGAGTTGTTACGCAGATATCCAGTGGAGGATCACAAGGATTTTCCTCTGCCTTTGGATATGGTGTACTTCTGTCAACCGGAAGGTTGTAGTAGCGTAGGACCCAAACGCACAGCATTACGAGAGGCGACATCCTTCACTTTCACTCTCACCGACAAAGATTCAGGGAGAACGCGTTATGGGATCTGTGTTAATTTCTATCGACCTATGGAAAGAGCGGGTGTCGCAACTGGCGGGGGGCCTTTGCATAAAAGGGAAGAATACAAGACCACGTCTCGTAGAGAGAGCTGGAGGAAAAGC…	2	Brain
gene11856	ATGGATCGTCTGTTGAACAAGATCGTAGTTGTCACTGGCGCCAGCGCTGGTATTGGCAAAGCTATCGTAGAGGAGCTGGTCACGAAAGGACTCAAGGTCGTCGGCATTGCTTGTGAATTGGACAAGCTGAACATACTCGCAGATGAATTGAAAGGTAAACCCGGTAAACTTTATCCCCTTCAATGCGACTTGGCTGTTCAAAAAGAAGTTGAACGCGCGACGATGTGGATAGAGAAAACCTTGGGATGTATTGACATTTTAATAAACAATGCTGGTATTAATATCGATTCGTCCTGTATCAACGGTGGAATAGAGGAATTGGTAAAAACTCTCGACGTTAATGTAATCGGTTTAACATCTATTACCAAGGAGATTCTGAAATTAATGAAGAGAAAAGGC…	3	Brain
gene11857	ATGTCCCACGGCCGAAACGAGTGTAGAATATATGTGGGTAACTTACCTCCGGACATACGAACCAAGGATATCCAAGATCTGTTCTACAAATTTGGTAAAGTGACCTTTGTTGATCTGAAAAATCGCCGAGGACCACCGTTCGCCTTCGTCGAATTTGACGATCCGAGAGATGCAGAAGACGCAGTGCATGCAAGAGACGGTTATGACTATGACGGTTATAGATTAAGAGTCGAATTTCCAAGAGGCGGTGGCCCCAGCAACAATTTCCGCGGTGGACGTGGCGCTGGTGATAGTGGTAGAGGTGGCCGCGGTGAAATGAGTAATTCCCGTGGCCGTGGTCCACCCGCCAGACGATCACAATACAGGGTTCTTGTTACTGGCTTACCACCATCTGGAAGT…	2	Brain
gene11858	ATGTCTGACCACTTTGGGCCGATCACTTTAAAATGGGATCCCAAAAACTTGGAGATACGGACCATGTCTGTGGAGAAGACGTTAGAGCCGTTGGTGCTTCAAGTTACGACATTGGTAAATACAAAAGGTCCTAGTAAGAAGAAGAAAGGAAAGTCTAAGAGGGCTAGCGCGCTTGTTGGAACTGTGGAAAAAGCAACTACCAATTTTATCGAGAAAGGTGAAAAGATTGCCTATGAAAATCCCGATATCACAGCGGAAATGTTAAGCGCTGTGGAGGAAGTAAGGAAAACAGGCGCTGCGATGAGCATCGCTGCTAGAGAATTCTCGGAGGATCCATGCTCGTCGCTGAAACGCGGCAATATGGTCCGTGCTGCAAGAAATTTATTGTCAGCGGTGACA…	2	Brain
gene11859	ATGAAAATGAAGATTCCGAACAGCGGATCTGGTAATGGATATTACGGGCATGACAATATTATCACCTACATGGATAACAATGATATCGAACCCGAAGTGCAAGCGACAGGCGATGGCGACTTCTCCGAATATCTGTGGATGGAGAACGAGGAAGAATTTGACAAACAGGTACTCCAACAACTAGAAGAAGAAGAGTTGATGGAGGAATGTCTAGAAGCAATGCTGGAAGAGGAGAGGCAGCATGAAAGGAACATAAATTCGACAGCCTGGTCCACAGCTATTAGCATTCCTGACAATAACGCAGCTGAGCTCTGTCAGCAACTTAGCAGTCTGAAAGTGCAAGACGATCTTGCTAAGCAGAGCACGCTAAATCCAGACGCAGCTGAATTTATCCCATCA…	2	Brain
gene11860	ATGTCATCTACGGTGAAGTGTACGTCGGAAGAATCGCTGGGTGAATCATGGGTAGAGCTGAATCCCGTGCCGGACCGGATAACGCCACTACCATTTAGCAGCGGTGGCGAGGAGTATCTGCGTCTGCTGAGAGAGGCACAGAGAGACTCCACACATTCGTCTGCGAAGCATTCCTTGGCGTCTTCGCGTCGGGACACTCCAAGGGATAGCCCGAAGAGCCCACCGAACAGCCCGAACACGGAACTCTCGACCGAAGATGAGCTCAAAGGAGTCTATATAAATTACAACTACAACAAGGAGGGCGGCGAGCTTCTAGAGAAGAACACAGATTGGATCTACGAGTGGAGCTCTCGACCAGACCAGGCACCACCAAAAGATTGGAAGTTCAAACATCCTTTG…	2	Brain
gene11861	ATGCTCGCCATTCAACAATTGCATGAGATCTACTTCGACCTGCGAAGCATAATACTAGTCCTAGAGATGGAGCGGAACGAGAAAGCTGCGGAGAGCAAGAAGCTTCAGTTGCCGGATCGAGCGAAGGACTTCGAAAGTTTCATAAACGAGGGCAGGATGTACCTGGACATGGCAGACACTCTGTACGAGTACAACAAGAAAACCTCCATAACATTCGGGATTACGTTGAAAGCGCTGGACATTTACACGAGGCTGAAGACCCAGCTTCAGGAGGACATGCTGCAGATGTACGAGATCTTGGGAAGCGACGAAGAGGATCTCGCTGAAATTCTGTTCGAGCGATTGGATGACAGCGATGACGTCGAGAACGACGATGAAGACAACGGCGACACCGAGGAG…	1	Brain
gene11862	ATGAAAGGCGCGATAACGAAACGTCGGACCGAGGCGATGCAGCTGACAGCCGAGGATAAGGAATACGCAGCGACCTACTTGAATGAGACCGACGACAATAGGGCGCACGCCATCGCGGAGATCAGACGATGGATCACGGAGAGCGATGATTTGCGCTCGCGTACCGTGGAAGGGGTTTTGATTTGCATAGACGACTCCTTCATCTTGCGATTTCTGAGAACCAGCAAATTCAACATCGAGCTCACCAAGAAAAGGATACGAAATTATCTTCAGCAGCGAGCCGGTACACCGGAGTGGCATGCGAACAGGGATCCGCTTCTGCCGGAAGTACAGGCGATGCTGGACTTGGGAGTGTTCTTACCTTTACGAAAGCTGGACGATCAGGGAAGGATGATCATT…	1	Brain
gene11863	ATGGATAACAAAGGGTTTCAGGGAGATCAGGAGCAGATGCAGCGGGAGAAGATCAAGAAGATGTTCAGCTGGAGCGACGGGCTTCCCAGCGGGGCTACCGACGCCGAAGGACTCACCGACGCGAACGCGATGCAGAACAACGCGGAGGGCAACGTGGACCTGACGATGGTGACGTCGAGCGCCGTCCTGGCGACGCCGGGGCTGAACAACCCCGCCTGGAATCGACAGCAGGCGGTCAGCGTCAGGCACGCCTTCAAGATCTACGGTAGCACGAAGAATCCGAACCACGTCATACAGAATCTCAGCATGACGGTGGCGAAAGGCTCGATATACGGTTTGCTGGGCGCCAGCGGTTGCGGCAAGACCACCCTGCTGTCCTGCATCGTCGGCCGGAGGAGG…	1	Brain
gene11868	ATGGCGGAGGTGGCGACGAAGAAGTCGATCAATGTAGTAAGTAGCAAGAAGAACGAGGTGTGCGGTGTTCAGTCTAACAACGGTTTGATTGATTTGGATAATCTAACCGCGAGTAACAACCAACTAATCACGTTGTGCGACAACAACGACGACGATGACGATCTTGTACTCACAAACAACACGCGTAACGAGCTCAGTAGCGACGATAAGAGCCTGCAGGAGTTGATAGAGAGCGAGCTGGCGCTGAGAATCTGCTCGAGCACGGACGACGACGAGGTCGTCGTGGACGCTGAAGAATCCGAAGCGATCGTCGCTCAGCCAGAAATGATCAAGAGGATCGTTCTCGACCGCCGGCAGGACACCCTCGACGTCAACACGGAGTTCATAGTGGCCGAGAGC…	2	Brain
gene1187	ATGAAGTTGATCAAACTCTTTACCGGATTCCTTAAAAGTCATCCTATAAAGGCCTCTTCTAAAGTAAGATCGTTCGCTGATACAGCCATGAATAATCTGAGAGAGGGAGACCAGGTGTCAGTTTTCAGAGTGATAACAAATGACGACATACTGAAATTTGCTGAACTGACGGGCGATTATAATCCAATACATATCGCATCAGCAAAAAATATTGCACATGGTGCTTTGCTCAATGGCCTAGTATCAGGATTGATGGGTACAAAGATACCCGGTGCAGGCACTATAGTTATTGAACAGAATATTACATTTCCTAAACCGTGCTATGCTGGCGAGACTGTAGAAGCGATAGTAAAAATTGTATCCGTGAGAAAAGTCATTAGATGTGCATATATGTGTATC…	1	Brain
gene11870	ATGCCAAAAATGGCAAAGAGTTCGGATAACAGTGATGATGCAATGAAATCAATGGCACTAGCGATACCTCCAGATTCTCCAAAAAAGCCTGTAAAATCTACCGCAGTGGTGAAATACTCTACTGTTCAAACACCAGCAACATATGCCCAGTTACAATGTAATACGGACTTAAACATGCCACCTAGCAATTGGCTGAATAGCTCAGCGGAAAGTTACGGCTTGCAGAATGTTTGGTCTCAGAGCACAGGTTTCTCCAGCTTTCGTATGGCACATATGTTTCCTGATTGCGTTGGCGAAGTCGATGTTGTATCTGATGCAGAAAACATCAAGAAGCTACTTAAATTACCTTACAATCATGGCCTAATCTCTATGATGGTACATCGTATCGAGAATACATTG…	2	Brain
gene11871	ATGTTTCGTGGCACGTGGCACCGTTGGACGGTGCTGTTGCTGCTGCTGCTGGCCACGCGGTTCCTCTCCGTCCACGGCCAGTGCGGATCGTACGCCCAGGACCGGCAGGAGAAGCAGGACAAGCTGGACAAGCTGGCTCTCTATAAAGTCACGCTGAGGACCTACTGGTCGAGGGCGCGATTCCCGCGACACTATCCGGAGTGGAAGCCACCGGCGCAGTTTGGCAAGCTGATCGGCCGGACGCACGATTCGACTTACACTCTGTATAGACTAGGCGAGAGACTATCCACGGGCGCGAGATTATACGTGGAGACAGGAAGGGCCGACGGATTGGACGCGGACGGAGACTCGCCCAACAGCCTGCATTCTTTCACAGGCCCGCCGATACCTCAGGGCGAG…	2	Brain
gene11872	ATGGCGTCCCCGCGCGCAATCCCGCCTGCAATCCAGATCGATGCGATCCAGACCAACGTCGATATCAACCAGGGTCGATGCGGTGAGGACCTACGACTGAGATGGATCGAGGCGGATGCAGTTGCCGTACCGGAGGTGCCGGTTCGGGCCAATCAGGATCGGCTTGAAGAATCAGACATGGCGATACGTGGCCGATCCTGA	2	Brain
gene11873	ATGAGTGAGCCAATCCCGCGACCAGTTGCGAGGCTCGACCTATGCGTCGCGAATCGTTTGGAGTTCGCCGGAACGGAGGTTTTAGAACTGCTCTCGATCGCAATGAGGAGAGATAAGAGAATGCTCCATGAAGAGAATATCGTGATGTACGTCGGAAAGCAAAGGACATGGCACACCTGTAGATACGAAATGCCGGACTAG	2	Brain
gene11874	ATGAGTCACGCTCAACAGCATGTGCTTGCGAGCGCGATAGTCCTCGCGCTGATAGTGGTATTCGGCATCCACGTCTTCCTGTTTCCCATGTACACGTCGAATCCGCCGGCCCGCCACACGAAGATCTCCGCGTATGAGCAGGCACTATGTCGCACGAGCCTGAAGAACGTCCGGATACCGCCGGAGTGGCGCAACCCCTGTCCCAAGTACGGCATAGTATCGGCGATGCAGGGCGGTAGACTGGGCAATCAGATCTGGGAATACGCATCTGTGTGGGCGACCGCCAGACGGACCGGACTGGAGCCGTTCATGCCGCGCTGCATCCTCAAGACCCTGGAGGAGCACTTCGAGAATCTCAGCATCCCACCGCTAAGCTACATCGGCAGGTGCACCCTGGAC…	2	Brain
gene11880	ATGAGTGTCAGTGTCGCCTCCATCGCGGGTAACGTTGGAACAAAAATGACAGACAGTGCGTTGCGTTTAGATATATTGCCGTCCGAGTTGTTAATAACAATCTTCGAATATTGTAGCGTATGCGATTTGGCGCGTCTCAACCAAGTATGCAGACGATTTTACGAAATACTTCGTGCAGACATAACCTGGGTCAAAAAGAGCGACAAACCGCTCGTCACAAATCAGATTTCGGAAAGATTTCGTGAAAGATGTAATCCATTATTATGTGCAAGTAATAAGTGGCACGTGTCTTCTAATTGGGAATACGGAAGATATCATAAGAAAAAGTTATACACGCAAAGAAGAAAGACGATGCCAATGCTGCATATGACAAACGACACGCTGTGGTTGTGCGCTGGT…	1	Brain
gene11882	ATGGACCATGCCGTTGACAGCGAAAGATATATAGAGAAAGGTTATGATCTGAAGCGTATCGCATCAAAGACGGGAGAAAACTCCAGAAAAAGGGCAACTCACATCCTCGCTAAAGAAAGACTCTGTCTTGTCTTCGGCTCTATCCTGTCCAACGTAGTTACGGCGAAATCCACGGTCGAGAGGGACATCCAATTGTACCGGACCTCTCTCGCAAGAATGGTATGGCGAGGAATCACGCAGTGA	1	Brain
gene11883	ATGGATCTTCGTACGTCCATTTGGTTTCTTTTCATCATCGTCCTCGTAAACTGCTACAGATCTGTTAATTCAGAAAAACTGAGACTGTGCATTGTCGAAAGTGTACATACGATAGCAAGAATTCGTTCACTCTGTCCGAAACTGGTTACGTTAAACAGTCCAATAGCATGTGTCACAGATGTCGACAGATTCAGCTGTTTGCGCCGGTTAACTGTTGGCGACGCCGATTTCGCTGTATTGGAGCCAGAAGACCTCGTAGCGGCGGCGGCCTACAACGAATACAATATTCTAGTCACGAATGAATTAAGATTCCTTCTAAATGCTAAACAACGTTTCGAGATGGTGGCGTTAGTACATAAAAACGTAAAACATATATGGGATGTTAAAGGCAAGCGATTC…	1	Brain
gene11889	ATGGCAGAGGTCGTGCAGATGTTTTTGTTCCTATATAAGTCCAAGTACCGTCGGAAAGGCCAGTGGCGGCGACCCCGCGCCGACGAGGTCGCGGTGCGCCGGGATCGGCGGCAGCGGCAGTGGTGGTACCATAGAGCGATCGCGTTACCGTGGCCGTTACTGTGGGCGGCGCTCGTCTGCTGCTGGGTGGTGCACGTAAGCGCCGCCGCTTCCACCTCCTCGTCGTCGCCGACGACGGACACGGGCTGCGACGCCGACAGCTGCATCAACGGCGATTGCTTCAATGGCAGCTGCGTGTGCCACGAGGGCTGGCAGGGCGCGCACTGCCAGTTCTGCGGCGGGAAGGTCCGATTATCGGAGAGGAGTGGGAGCATCCACGACGGTGCCGGCAACTACACG…	2	Brain
gene1189	ATGTTGCCGAACAAATCGTCATCGTCGTCGACGTCGTTGCCGTCGTCAGCCGCGACGGCGAACGCTAAAAAGATCATGTTTCCTGATAAGAAACCGACGACCAAGCAAATGAAATCCTCGACGTTGACCAACGCCGCCGGTCTTAGTTCCCTCATCACCTTCACCGTTCTCTTGCTCGCCTGGATCTCTGGATTCGCTTCGCGGCTTTTCGCGGTCATACGTTTCGAGAGTATCATACACGAGTTCGATCCTTGGTTTAACTATAGAGCGACAGCGTACATGGTACAACATGGATTCTACAATTTTCTAAATTGGTTCGACGAACGAGCATGGTATCCATTGGGTCGGATTGTAGGTGGAACCGTTTACCCTGGACTTATGATCACATCTGGATCAATA…	2	Brain
gene11890	ATGCGAGAGCTGAACGCGACCGCATGCGCTGCTTTGTACGACGGCGTCAAGTGGTCAAGCCTGTGGAACGTGGTTACCCTAGTCGTCCTGGTGTTGGTGGCCGTAATGGTGATAATAGGTAACGTTCTGGTCATACTGGCCGTCTGTTGCACCAGCAAACTGAGGAACGTGACGAATATATTCATCGTGAGCCTGGCCGTCGCCGATCTGATGGTAGGCACCGCCGTCTTGCCGTTCAGCGCCGCTTGGGAGGTCTTCAACGTTTGGATATTCGGGGATTTCTGGTGCTCCGTATGGCTGGCGGTCGATGTATGGATGTGCACGGCGTCGATATTGAATTTATGCGCCATCAGCCTGGACAGGTACTTGGCTGTGACCAGGCCGGTCAGTTATCCTCAG…	2	Brain
gene11897	ATGAGAGGTATCTCCAAAGTTGGGAATCGCAGCCTGGTCGCGGGAAATGAATCTCGTGACGAAACAACTCGGACATTAAGAAAACCATGTGTCAAAGACGACAAAAAGTCCTGA	1	Brain
gene119	ATGAAACGTTTCGTGGGAGTGCTGTCTGTGGTTGCGCTAGTGATGATCATGTTATCGCCGACTACTTGTCAGCAGAATCATTCCTTGCCAGAATTCTCGATCAATGGTCCTCCAGCGTATCCTGAACTTGCCCATGTCATACAAGCACCGGCTAGACCGGTAGTAAGCTGTCCGGACAATCACAAAATGGACGCACACGGAGTGTGTCGACCAGTGCTATAA	1	Brain
gene1190	ATGTTCGGTGTAGACCACTACTATGCGAGGTGGAACAGATCTGGACAGAAGCGGCAATCAATGAAGGTCCCTATTACCGAAAACTCAAACATGGACAATAAATTGAAGTTTTCGGACCGTTTGAAGGCTTTGCTGAAAACTGAGGCGCATCAAGATGTTGACCCGTACATTTTCTGTGAACCAGAACCATTTTCTACGGCAGCAGGAAGAAATGCTACGATGCAGCAAATTTCACCTACAAATTCTAAAGTAATGCAAAGTTGTAAAAACAGTAAATCAAAGGGGAAATGTGTAAAGCAGAGAATAAGGGTAGGGCCTGCGCCAGATGCAGGCTACTGCAAAACTGTTGGAGTTAAAGCGACGACGGAAACAGGTATCGAATGCGCTGTCGGAGAAAAT…	2	Brain
gene11901	ATGGAGCTGTTCCGCACTGACACTCATTTTATCTTCGTGAAGGAGAGACACAGCCTCTGGTGCGACAAATACACCGGCGAATTCGCCGCGAAATCGGATTGGGAATGGGCCACACCGAGGGATTTAGAGTGCATGGGAATGTTTTATGGAATAGTGGGGAAGATTGAACAGACATCAGTATTGGAACCTCGCTTGATACTCATAAAGGACATTGTGCCGGCAGGGGAATTACACGGAGGTCATGTTGTCTACAAGATCAAATCTATCGCATTTTTACATTTTGGCACAGAGAACACGGATATTGGCCTACTGCCATGTAAGAAACACCAGTACGTGTTAAAGAAGAAAGGGGCTGGCGGATTGTTCGATGTTCCGCAGAAGGCAGCTCTGGCAAAAACT…	2	Brain
gene11902	ATGGAAGGTGAACTGAAAATTGTGGTGAAATGGAGCGGAAAGGAATACGATATCCTCGATATTCAGGAAGAAGATACCGTTCTCACCCTGAAAGAACGTATATACAAAGAAACTGGTGTTCGCCCCGAACGTCAGAAGCTGCTGAATCTCAAATTTAAAGGTAAAGCGGTACAGGATGAAGATATTATTGGCAAATTAGAATTGAAACCCGGTTTCAAATTGATGCTGATGGGCTCGCGCGAGGAAGATATCGAGCAAGCGAGCCAAGCACCAGAGAATGTACCTGACGTGATTAATGATCTAGACATAGAGGAGGAAGAAGTGGAGATCGAAAAGGCAGAAATAAATCTACGTAAAATCCAGATACGAATTGATCGCTACATGATCACAGAGCTAAAT…	2	Brain
gene11904	ATGGCATGCCAACTTATGGATACTAATTACAGAGCTAACATCGCAAAGTGGCTGCCACTTTCCGATGATGCTCTCGATAAATGGTTAGTAAACGCTTCCCTTCTGGACGAAAGGATGGGAAAGCTCTCAGGATACGTTGCTCTAATCATCGAGGACTTCGCGGGAACTAGGGTTTGCGATCTGGAGATATGTGAAGAAGTGGTAGAGAACTTGGAGGAATTAATAGGGCTTTACAAATCAACTTGTAATTCAGATGAACTGAGCAGCCATCCAATATATAAGCATAAAGTGAAACATCTGTCGACGATATTGAAGCGCAAACTTAACGTGGTTGCAAAATTCACTCGAAATTTAATTACCGATATTATTGATGGCAAAAACGAGGAGAATATTAGAATA…	1	Brain
gene11906	ATGGCTAACCACTACGAGGTTCCAAATTGGGCCGGAAAGCCACCAGTGGGATTGCATCTAGATGTATTAAAGAGCGACAAATTGATACAGAAGCTTATGGTTGATGAAAAGAAGTGTTATTTATTTGGTCGCAATCAACAGTTGAATGACTTCTGTATCGATCACGCATCTTGCTCTCGAGTCCACGCTACTCTTGTTTATCACAAACAACTCAATCGAGCATTCCTGGTTGATCTAGGAAGCACACATGGGACTTTCATTGGCAATTTACGGTTGGAAGCTCACAAACCAACTCAGTTACCAATTGACAGTACATTTCACTTTGGCGCATCTACTAGATATTACATAATAAGAGAAAGACCTCAGACTGGTACCAGGCCTATTATCGAAGAATTGGAG…	2	Brain
gene11907	ATGTCATACAAAATCGGTCAGCGCGTCGAGGTGCCCGTCAAGGAGTGTCACGGCGTGATAGCCTACGTCGGCTATCCGGCCTTCGCGTCGGGCAAATGGGTCGGGGTGATACTGGACGAACCGAAGGGCAAGAACAACGGCACTGTCAAGGGCCAGATGTACTTCAAATGTACGGAGAATCACGGAATGTTTGTACGGCCAGCGCAGCTTATTCTATTGGATGAGGCTGGTAATAGGATGGAACCCATCAGTCCATCATCGGCGGGTAGCAGTGCCACAACGCCTGATGATAGTGGTGCCGCTAGAGCCAGGAGTCGCCTGAATAACATTAGTACACGTCGAAGGAATGAGCCTACAGCTGTACGGAGAAAAACATCTCCTGCAAACGTTACTCGCCAG…	1	Brain
gene11908	ATGGCGTCCTTAGCGTTGTCAGTGGCGAAGAATGAGTTTATCGTGGGTGGCAAGTACAGGCTGATGAGGAAGATTGGGTCAGGCTCGTTCGGCGATATTTATCTCGGCATCAACATCTCCAATGGCGAGGAAGTTGCAGTTAAATTAGAAAACATGAGAGCACGGCATCCGCAGCTTTTATATGAATCAAAGCTGTACAAAATACTACATGGCGGCATAGGAATACCACATATACGCTGGTATGGCCAAGAACGTGAATACAATGTCCTGGTTATGGATCTTCTTGGACCATCTCTCGAAGATCTTTTCACTTTCTGTTCAAGAAGGTTTACGATTAAGACTGTGTTAATGTTGGCTGACCAGATGATTGGTAGGATTGAATATGTTCACTGCAAACAC…	2	Brain
gene11909	ATGGCAAGTATTCTATTGCAAAGCGTAAGGCGTGTAAATTTAGGCAGGTATATGAGAGATATCCGGATAACGACGAGAACGAGAAACGAGAGGTACATTATGACGAGTCAAGCAAGATTAGAGAAAGTCCTCGAGAATTTACAGAAGAATCCCTATTATGATAAATACGCCGAGAAGATTGCAAAATTCCAACAGACCAATGTGGAGGAATTCTTAGAACGCGTCGAACAACAGGAAAGAAAAGCTTGCGAGAAGAAAGTTGAACGCGTAACTCCAAAATATCAGCTCCCAAATTCGCCAATCTTCCCGCTCCTGTTAAAAAATGTGCGGACATCGTGGAATCATACAATAAAGAGGCAATACGTCAAAGATCTATCCCAAAATAAATATATTACCACT…	1	Brain
gene11912	ATGAGCAGGCAAGCCGTACCACCTCCAAGCATCAATTCCTGCGAGAGGATAAGGCCGGAGCGGGCCAGAAATCCGATACAGAGGCTCGTATGGGGTCCCGGCTCGCAGTTTCAGGTCGGCCATATCGGCATCCCGGAGGACGAGGGCTCGAATCCGCGAATGGCGTTGCGAAGGCTGCTGAGATTGTACGAAGGTAGACAATACAGGGAAGCGGCGGGCTTCCTGATGAAGCTACCGCATTACACTCTGAAAGCCGCCCTGCCGGACATCCCGGTGGACCTGTTGATCGAGACGTTACCGCACAGTCTCGCCCTGCTCGAGGCGCTCTATTCTCGACTAGTGGAGCTGAACGTCAGCGACACGAAGATCCTGCGCATCGAGCAGGTCCTCTGGAGGATA…	2	Brain
gene11913	ATGGGTAAGACGCCAAAGAAGGCGGCCCCTGGGGGCGATGAGAGGAATTTGTACGTTCGGAGGCTCAAGGCAACGACCGCGGCGTCGAGAGCTTCTGAATCTAGCTTCTTGCCTGAGAGACAGCGTGAGTCCGAGAGTTCGAACAGGCCAAAATTGACTGGAATACAAAAAAGAATCTCAACTGGATCTGGAAAAAATCCTAAGAGTAAACTTCGCACTTCAGCAAAGGTTGGATTGAATCAAACAGCGAAGCAGTTAAAACTGGCTATGAGGAATCCAGAAGCAAAAACTACAGATAATATGCAGCCGGAATTGGAAGAAGCAGAGGTCAAACTGAACGTCTCAATCCAAAAGGAAAATGTTAAGGAAGAAAAATCCATTATCAATAAAACTACTCAA…	2	Brain
gene11914	ATGAACGCGATCATCTCGTGGATGCTGTTGATCGTCAGCGTTTTGGAATCCCGAGCTACGGAATGGAACACGAAGGATTACATGAAACGAGAACATTCTCTGATTAGACCGTATCAAGGCACAGGTATGACGATACCTTATTGGGACTTCATGGGAAGCACAATGGTAACAAACAATTATATAAGATTAACGCCAGATTTACAAAGTAAACAAGGTGCCTTATGGAATTCTGTTCCATGTCATGCAAGAAATTGGGAGTTACAAATCCAATTCAAAGTACATGGGCAAGGAAAGGATTTGTTTGGAGATGGTTTCGCTATTTGGTATTCCAAAGAAAGAATGAAGACGGGTCCTGTATTTGGAAATGAAGACTTCTTTCAGGGATTAGCAGTAATACTG…	2	Brain
gene11916	ATGATCATGCACCCGAGCGTAATATTATTGCCGACATTGGCGACCTTCGTCGCCGCCGAGAGCATTCTGATGACAGAGGTCTTTGTCATTCCCATCAGACCGGAGACATTCGACTGGAGTGCGGACGGACACTCTGATCAATTTTCCTATCAACCCTCTTTGCTGAACGCCCCCGATCTCCCGTCGTGGATACACTACATTTATAGCAAGAAGGACCATCATGGTTTCTTGTACGGTGTCGCGCCCAAAGACCAAAAATACTTTCAGCTGGAAATCGTGGGGTTGAATAAGCACACCTACGAAACCCGATATAAGGTGCTCGACATGAACGTACTCGAGAGAGGAAATTTGACGAAATACGAGGTACACCTGAAAATTGACAATCTCAATGTGGAAGAC…	4	Brain
gene11917	ATGGCGGGCAACGGCGTGCCGGTTCTCCTCATCACCGCGAACGTCGGCAGTATCTTCGAGGAGCCTAGCGTTATGCTAAAAATATGGACGGAGGAATTTTTATCCACCATATCAAGGCTGGATCCGAAATTTATAGCACTGCACTGCCAAGAAGTAGGTGGAAAAAATTACGAGCAGAGTATGAGACATGTGGAAGACTTTGTTAGACTACTTATGTCATCGGAAGAATTAAGATTATTTGACAAAATTAGAGTATTCCTTGATGAGGATTATTCGTCTGCTGAGCACTTCACAGCTTTAGGAAACTTCTACTTCGTACATGAATCTTTAAATGATGTTCTATTATGGGATTTTAACGAATGTACTTTTACATCAGTAAATGGAAAAGAGGTCCATTCG…	2	Brain
gene11920	ATGGCGCGCGATTCCCGGCGCGCGGATTCGCGACGCGTCGTCGTAGTCGAACGCGGCGGTAGTGATTGTGTTGTCGCGACGGTACGGTGCAAACCGCTGGTGCTGGTCCTCTCGCTGCTGCTGCTGCTCGCGATCGCCGTCCCAGCTGCGTACGCCGAAAGTCAGGGTCCGTCCCGGGACTTTAGCAGGCACACTCTGGTGAAACCTCGCGTGTATCACGGCAGGACGAAGAGGCAGATCTCATCGACCAAAGAGAACGACATCGAACACGCGGACGTGCTGACGGTGGGTTTCAACGTGGACGGCGTCGAGCGCGTTCTCGACCTTCGACTCAACACCGATCTAATTCCGCTCGGCTATCAGCAACACCACCAGCATCGCGGCACGTACAAAGTGCAC…	2	Brain
gene11922	ATGGCCGATATCTCGAAGGACGAACTACGCAAGGAGATCACCGCTATCCTAAAGGACGCAGATCTCACTACAATGTCTGCTAAGAAAGTAAGGCAACAAATCGAAGAGAAGCTCGATGTTGATCTTACGGAAAGAAAGAAAGAAGTCGATGATTTAGTCATGGAGTGTCTTCAAGAGAAACAAGATGGAGGAAAGAAGAAGAAGAAGGCTGCCAGTGAAGAATCTGAAGATGGCGAGGAGGAGGAGGAGGAGGGATCAGAAGAAGAAGAGGAAGAGGAGGAAAAGAAACCAGCCAAGCGAAGTCCTACTAAGAAAGCTGCTAATAAACGCAAGAAGGGTTCATCCGATGATGAAGAAAGCGCTAGTGATGATGATGCTAGCGACGAGGAGTATAGCCCA…	4	Brain
gene11924	ATGGCGGATTGCCCCTATGCCCGCTGCATACAGGAACGCAGACACATCCGACGGGAGCTGCTGCGATGGACAAAGAATATGGTCTTCGTAGTCGGTCTGGAACGGGTAGCGGAGGAGTTGATGGGCCGTAGGAGATGGAAGCAATACCAGGACACCCTGTACAGTGGCACCCGCAACAGCGAATCAGCGACGGCACAGCCCCACCATCGGCTTTACCCGGCGTTGTCGTTGTCGTCAACCTGCAACCCGATAGCCGGGAGCCTGGACCAAATTGGGCCGCAGCTGCATCACCCGGCACCCTCGTCGTTGCCGTCGACGGTGGCGTCGACGGCGCTGACGACGGCGACGGCCACCGCGACGACGACGGCGACGACGACGGCGACGACGACGACGCTCGCT…	2	Brain
gene11927	ATGGGTCTACTCGCTATTCTGCGGAAATTGCGATCGAACCCCGACAAAGAACTGCGTTTATTACTGTTGGGCCTGGATAATGCTGGCAAGACGACTATCTTAAAGTCTTTGGCCAGCGAAGATATCACACAGGTTACTCCAACACAAGGTTTTAATATAAAAAGCGTTCAAAGCGAGGGCTTCAAATTGAACGTCTGGGACATCGGTGGAGCTCGAAAGATTCGGCCGTATTGGCGAAATTATTTCGAGAACACAGATGTGCTTATTTATGTCGTCGATAGCGCGGATATCAAGAGACTGGAGGAAACTGGACAGGAACTGTCGGAGCTCCTGCTGGAAGAGAAACTACGCGGTGTGCCATTGTTGGTGTACGCAAATAAGCAAGATCTAGGACACGCC…	1	Brain
gene11935	ATGAGGATCGTGCAGTTCAGAAGAAACCGCCTGTTCCACATACTGATTGGCAGCTCGCTGATGCTGCTAGTTTTATATATTGTTCTGAGCTTCTCCTCGGACGATCATATGAGTAATATAAAAGAATACTGGGCGCAAAGTCTTAAGAAGAAGCAGGCAACGGTACTTGTGGAAGGTTTAGGGAATTATGAACCACGTGATGTATCAGCCAGATCTGGTCCCGGGGAAGGAGGTAAAGCGCATATTCTAAGGGACGATCAGCAAAATGATGTCCAACAGTCCGAATCTGATTATGGTATGAACATGGTATGTTCCGATGAGATTTCATTGTCGAGATCGATACCGGATACCAGACCAGCGGAATGTAAACGTTGGAATTATCCAGATGAATTACCACGC…	2	Brain
gene11936	ATGAAGCCACAGAAGAAGGCTGTTGTTGCCAAAAAGGCAACTAAAATGCCAACAGTCGCCAAGAAACGTCGCACATTTATAGAGAAGACCATACCTGATGTGAAGGAGAAGAAATCAAAGAAAAATGACAAACTGGAAGATCCAAAGAGGAAGACAGATAACGACAAGAAGAAGTTAGAGAAGGTGGAGGAGAGGAAGAAATCTGATGAAAAGAAGAAGATGGATGAAAAAAAGAAGGAACGATCTGATAAGCTAGACGAAAAGAAGAAACAGTTGAAAGATTGCGAAAAGAAATCTGACAAAATCGATGAGAGGAAGACGGATAAAACAGATGATAAAATAATCAATGAAGAGATGAATCGTGAGAGTGTAGATAAGAAAAAATTTCCTAGATTCGAA…	2	Brain
gene11938	ATGCAATCGTGTCCAAAAAACGTGGATACTGGGGCCCTTATTGGTAATGGTAAGGGAGCGCCAGTGATATCGGGGACCGGTCCGTCATTGCCACCCAGTGCTTTGGTAGGTCCGCCCTCGCCGGCGAGGGGATTAGCCGGTTTAGCACCCCCTCACGGTGCCAACGCCTGGGATACGGATCGTGTCCAACACAACACTCAACGCAACCTAAATCAGAACCAAGCAACCTCGGTCCCGCCGTCGCACAATCTAGTCGGTGGGCATAACCGCCCTCAGAGCCAAGACTGTAGGAGTAAGGACGAGAAAAATTGTACGGAGGATAAGCTGAGAAAGTGCGATTGTCAGAAACACGCATGCACGTCTACCTGTGAGGTCAAGATCGAGACGCTCTCGCCTATT…	2	Brain
gene11940	ATGGCGGTAACGACGACGACGATGACGATAAGGAGGACGACAACGACGACGACGACGACGACGACGACGACGAGGGCGAGGACGAATCGCAGCTCGCCGTGCACGCGTTGGTCCGCTCGGTCCTGGATCGCCGTTCTCGCGGCGATCCTCTACGGCCAGCAGCTGCTGCCGCAGGCGCGCGGCGAGATCTACGCCAAGATGTTCTCCAGCCAGCAGAACCCCGCCGATCCGTGCTACGACGAGGACCGGCCGCGACGCTGCATACCCGACTTCGTGAACGCGGCATTCGGCGCGTCCGTCGAGGCGTCGTCCACGTGCGGCACCGGCGGGCCCACCCGTTACTGCGACGTAACCGAGCAGCCCGGCGGCACCACCGGCTTCGGCCACTGTCACGTGTGC…	2	Brain
gene11943	ATGTTGATCTACGATGTGCTGCACAAGGAGAAGGTGTATCATATCGTCGCGAACGATCTCAGGAGCTTCGGGGTTAAGTATCGTTTCAAGAAGAGTATGCTCAAGAGCGAGAGACCAGCGGCGTCCAAAGGTATCTCCAAGAGGGTCTTCAAGACCCCGCTTTATTATCAACCCCTGGACATCGTGAATCTATCGTCCGGCGGGATAGTCCACGTTCCTGCGTTCGTGATTCAAGCCTCGGCGTTCCTAGAGAAGTATGTCACCCAGGAAGGCCTCTTCAGGAAAGCTGGCTCTCAGGCGCGGCAGAAGGAGTTGATGTCACGTTTGGACAACGGTGACGGTTTAGGCGAGAAGAATCACGCGATCGACGTTGCCAATTGTCTCAAGTCCTTCTTCCGA…	1	Brain
gene11945	ATGAGGGAGGCCGGGATCATGCTGATAAGCACCGCGCTAACGTGCGCCGTTATTGGCAACGCGTATTATCAGAGAAAACAATTCTATCCGACCGTGGTTCACATAACCAAGTCCAACCCGAGTATGACCGTGATCTACGCGCAAGGATTCATCCTTGCGTTCATGATAAACGCCTTTCTGCGAAAGATCTTTTTCGGCACCTTGCGCGCCGCCGAGCTCGAGCACCTGGTAGAGAAAGTGTGGTACGCAGTGACGGAAACATGCTTGGCGTTCACAGTATTCAGAGACGACTTCAGTCCTAAATTCATAGCGTTATTTACTCTCCTCTTATTTTTAAAATCGTTCCATTGGCTGGCAGAGGACCGTGTTGACTATATGGAGAGAAGTCCCGTTATAACA…	2	Brain
gene11946	ATGACAGATACACGTAGAAGAGTGAAACTGTATGCTCTTAACGCGGATAGACAATGGGACGATCGTGGAACGGGTCATGTATCCTCCTCCTATGTAGACAGATTAAAGGGGATTTCGCTGTTGGTGAGAGCGGAAAGCGATGGCTCTGTCCTGCTGGAAAGTAGAATACAACCCGACACAGCATATCAGAAACAACAGGATACTTTGATAGTATGGTCAGAAGGAGACAATTTCGACTTAGCCTTAAGTTTTCAAGAGAAAGCTGGCTGTGACGAAATATGGGAAAAAATCTGTCAAGTCCAAGGCAAGGACCCATCGGTAGAAATTACACAGGATATCGTGGAAGAATCTGAAGATGAACGATTCGATGATATGTCAGATGCAGCACCACCTATTGAA…	2	Brain
gene11948	ATGTCGGAGCACCACCGCGTAGCGGCCGGTGGCTGGGGCACGGCGAGCCCGGCGAACCGAGAGGATGCCACCGGCGGTGCCGCCTGGTGGCCCTCGGGCCTCAACACCGTCCCGACTGACCAACAGCAGCAGCAGCAGCAACAACAGCAGCAGCAGCAGCAGCAACAGAATCTGCATCAGCACTTGATGAACCAGCAGCAACAACAGCAGCTTGCTCAGCAGCAGCAGCAGCAACAGCCGCAGCACCATCCGGACATTGTCCGAAGTACCGCCGCCGCCGCCGCCAGCCAGCAGCTCTTCTCTTACAAAATGGCCTCCAGTTTCCAGAGCCCAGTCACCACCGGTACGCAGTCAAGTCCGGTGTCGACGTCCACGCCGGTCGCCGCGTCGTGCATGAGG…	2	Brain
gene11949	ATGGAGCAAGATACGGAGTATGTGAAATTGCCCTTGGAGGAGCGCTGTGTACATAAGTTTTGGAGAGCACGTTTACATGGGTACGAGGAGTGCGTGAAGACCTTCCAGTGTATCGATGATGAGAAGTCACCTGAATGGAACAAATATGTGGGCTTTATCAAGAAATTCGTGTTGGATAGCAATGCAGCGGCGCAGGAGAAAGGACTTGAGGCGACCCTGGCCTTCGTTGAGAATGCTGCGGTAGCCAGCAAGATAGTCGGCGAAGTGATGAACGGCATCGTGTCAAAATGCATTGCCGCACCTAAGGCTAAGACGAAGGAACTTGCTGTGCAGATTACTCTGATGTACATCGAGATTGAAAAGTACGAGGCAGTGCAGGACGAACTGCTGCGCGGCACA…	2	Brain
gene1195	ATGGACCTCTCACAGACATTTGAAGATATCGAAGATGTTGCCGAAGCTTTACATTTACAATATTCCGAAAGAGACACATTAGCTGAATATAATGAAAATAATGTTGCAATCATGGAAGAGGAAGAGCAAGAAATCGAAATGGAATCAGAAGTAATCGAAGAGACTGATATATTGGCAGATTATATGACAGAATTTGAAGCAAGAAAGATGAAAGAATTGGCTACTAAGGCTAGAGAAAAGAAAAAACAGCTGCGACAATTGATCGATATTCAGGCGAAACGGAAGGATGATATATCTGAGGAAACTTTGATCACACCAGAAAAAGAAGTTACTGAGAGCTCAGTTCACCCGTGTTTAGGCGAGATAGATATCAGCGATTCCCAACTAAAATTAGTGAAT…	1	Brain
gene11952	ATGAATAACAGGACGATCCTACAGCGTGCGAGAAGGGCGATGGAGAACGGCGACAGGTCGTTGCTGCACTTCAGCGTTCCCAGAACGAGATCGGGATACGTGATATGCGTCGCTTGCAAGCACAAATTCTACATACCAGAGAAATCATCGCTGAACGGACACTTGGTACCTTTGTTATTGCCTTGTGGACATCCGATATGCATTGGATGTACGAAAAACAAACCGCCTATAAATTGCCCTTTGTGTAATGTGGATGCGAATGACAATGATGGCAAAATGCTTCCATTGAATTTGTATGCTCTGGGCTTGATTTCTGCATCGAGTCAACGCCCAATAGAAAGTAACGATCAGGACTTTGGATTTAATCAGTCGTTAGCTGTACGATTACGTCAGATCAAG…	1	Brain
gene11954	ATGCGCCCGCCGCTCCGCAGCGCTCCGCGCGCCCAAGTCGCGTTGCTGCTGCTGCTTTCGCTGGTTCTGGCAATGCGAAGCTGCGCGGCATCGCCGGCGGAGTTGAACGTGACTAGCGCTATTCAGCAGGATGACGGGGAGGAACTATTGGCAAACATGAACCTGACGTCATTCAAGGAGAGATACCGAAGATTGATACCCTACGTGACCTTTTTTGTCGCCAACAACTATTTGCATGCCCAGACTGCGTTGGCGCAAAATTATGCGAAAGAGTTGTCGAGCACTCTGCTCCGAAAACCACCGCAACAACAACAGCAGCAGCAGCAGCAGCATTCTTTTATCCGACTAGCCGCCCCGCCTGGCATCCCGAACAGGGGTGGTAACAATAGGTATCGCGTT…	1	Brain
gene11955	ATGGACCAGCAGTATTGCCTACGGTGGAACAATCATCCAGCCAATCTCACAGACGTTCTCAGCTCGCTGCTTGAAAGAGAAGCGCTCTGCGATGTGACCCTGGCCTGCGTAGGAGAGACATTCAAGGCGCACCAGACGATACTCTCTGCATGCAGTCCGTACTTTGAGAGCATTTTCCTACAAAACACCCATCCTCATCCGATTATATTCCTGAAGGATGTCAATGACAAGGAGATGAGGGCATTGCTGCACTTTATGTATAAGGGCGAAGTTAACGTTAGTCAGCATCTGCTACCGATGTTCCTTAAAACAGCGGAGGCATTACAGATCAGAGGCCTCACTGATAATAGTGTAAATAACAAGACGGAGGAGAAAAGTCCATCGCCGGAACCAGAAACG…	2	Brain
gene11956	ATGACTTGGATGGGGTCGTGGGTGGAAGTGCTGGACCAGACGTTGCTGCCAATGCGTACGAAGTACATTAAAATCCATGATGTGGGGGATGCCTGGCGCGCGATCAATCGAATGCAGGTACGAGGCGCACCAGCCATAGCTAATCTAGGTTGTCTCAGCGTGGCAGCAGAGATCTATCGCAAAAAATTCACCTCTAAACAAGATTTGTACGACTTTGCCAACGATAGACTGAATTATCTATTAACAGCGCGTCCGACTGCTGTTAACTTGAAGATAGTGGCCAGGGATCTCATAGAGATACTACAGAAATGTACTGAGGATGACAAAGTCGATTTACCAAATGCCAAACAGAGATATATAGACGCTGTACAGAACATGCTGCGTGCAGACAGAGCAGCT…	1	Brain
gene11957	ATGGACGAGACGGACGCGCTGCTGAGGACCGACGACGACAACGGCGTCGTAAACAGTAGCGATAATCGCGCGGGCGACGATGAAGCGCCGACCGTTGAGGAGACTTACGAGGTCACCACCACCAGACGCAAGACCGTTCGCACCAGCTACAAAATCCAAGAAACTTCCTCCTCGACCAAGACAACCACCATGACGACAGCGGCCAAGCTGTATGGCAAAGACCTGAGCGAATACGATGACATTGATGTGGACGAATTGTTGGCACAGCTTACACCAGAGGAAATCAATATACTCGCCAAGGAAGTGGACCCTGACGATAGCTTTATGCCACCCTCGCAACGTTGTAGTTATGAATGCGACAAGAGCCCTACAGGACCGCTGAATCGGAAAAAGCTCATT…	2	Brain
gene1196	ATGAGGACGGCCGCCGCCTACGTCCTGTTCCTTGCCCACCTCATACAGGCGATAACCGCGAGTGGATACTTCGAGGTGCAGATCCTCTCGCTGACGAACAACAGGGGCACCCTGGTGGACGGCAGGTGTTGCGGCGGGGGAGGCGGGGGCGGAAAGGGAGCGTACCCGCCCTGCACGACGCCCTGCTCGACGGCCTTCTGGCTCTGCCTCAAGGAGTACCAGTCGAACGTCACTGCCATCGGCTCCTGTAGCTTCGGCAACGTATCTAGTCACGCCCTCGGCCCCAACACCTTCACCCTCACCGAACCCGTCACCCTGCAACTCCACTTCACCTTCCGATGGACGAGGCAATTCACGTTGATTCTGCAGGCGAGGGACGAGGTGAGCGCCGGCGTGATC…	1	Brain
gene11961	ATGGAGAATCTTTCCGTATCCAAGGGAGTGTTTGCTTATAAAGGAAGTTACAGAATTGGGAAGAAAAGAAAGAATGTTTGCGATCCGGGATACCTTAACGAATCCTGGTTTATCGCGTATAAAGAAATTTGGGAACATATCGAACAGGCCATAGAGAATGTGAGATCGAGAATGTTCCAGCAAGTTATGTCCAATTTGGAATCTTTCGTTTCGAAGACGAAGAAAAGCCCGTTGAGCGCAAAGTCGAAAGAGATAGCCACGGCTATCTTGTTAACAGGAGTCAATGTTCCCGATCACAAGATACTCTTCGATACAATGGTCTCCAGACTGAGTAAGGTAACGCCGCACATCGCGATGCTGTGGAGCAGGAATTACAGCAGCGTGAAGAGCATCATCGAG…	1	Brain
gene11965	ATGGACAGCTCGGAATACGAGTTGGTTAGAAACATGACACTTCTCTTCTTCTTTGAACGGCTCATGGACAAGGGTGGCCCACGTACGTTGCATGACTTGAGTTGCCAGTTTGGAGCTAAGGGCTTCACAAAGGAGATGCGACAAATAGCAGGAGGATCGCAAAGTGGCCTTAAGAAGTTTCTAGCACAATATCCGGCACTCTTTTCGATCGATGGTGACTATGTATCTGTCAGTACATTTCAACCAGTCGTGGAGGAGGAAAGTGGGAACAAGTTGGCAGGTAAACGCGATTACGCTCGTGAAGCTGTGGAATATTTTACGAATAAGTTGTTGCAATATGGAGTAGGCACTGAAGTGCCGATCAAAAGCCTCCTGGGTCATCGATCGCAAGCTTCGCCG…	2	Brain
gene120	ATGAAACGTTTCGTGGGAGTGCTGTCTGTGGTTGCGCTAGTGATGATCATGTTATCGCCGATTACTTGTCAGGAGAATCATTCCTTGCCAGAATTTTCGATCAATGGTCCTCCAGCGTATCCTGCCCGTCCCCATATCGTACAAGTACCGGCTAGACCGTGTCCGGACAATCGCAAAATGGACGCACAAGGAGTGTGTCGACCAGTGCTATAA	1	Brain
gene12008	ATGACGTTACTGCCACCAACACCGGCACAACAGAGACGTATAAACGAGGAGCTTCCACCTGACCCGGAAATGAGAAAACAAGATATCAGAGCGCTTCGAGAATGGCTCGCCAAGCAGCCACACTTGCCCAATCACATCGACAACTGCAAGCTAGAGAGATTCCTCTACGGTTGCAAGAACAGCGTCGAGAGATGCAAATTGATCCTGGAGCGATACTACAGCGTCCGAGCGTCCCTGCCGGAATTTTTCGCCGTTCGCGACCCGCTGTTACAGGATATACAGGATTGCTGCGACACGATCGATTACTTCGTCCTGCCGTCTTTGAGCGAGGAGGGATATCGCGTCACTGTGTTGCGATTGCGCAACACCGATCCGGAGAAGTTTTCCGTCCAAGCGATA…	1	Brain
gene12009	ATGGTGGACTGCATCACAATATGCAACAGCGCTTGCATAACGTGCATCTGGTGCATTCTATTCTCGGTATGTTTCCCGGGATTCGCGGAGAATCTGAAGAGGACGGATTCGAGCGAATGCTGCGTACGCAGGAGATCGAGACACCGGAAGGCCACGCGTGATCCTCCGGAATGCAGAATGAGGACCGACTCGATGCGCGCACGACGGAAGTCCGTGGATCCAGCGCGCTTCGATCGCACGGGACGTCGCTCTTGCGTCGACGAACGAAGGCGCGATCGAGCATCGGGACAGTGCCGAAATGCGCATCGATATAACCCGCGTAAGGGCAAAACGATCGCGCCGATATTCAACCGACGAGCTGGAGGGCCAGACGTTCGCGAGGGGTCGGACGGTTCCACG…	1	Brain
gene1201	ATGTCCGTGCCGACGGCTGTTCGCGCGCATACAACCGGCGACGGTGTTCAAACCGATGCGACGCAAGTGACCTGCGTGGTTTGCAACAAAATTGATAAATTGTTAAGGTGCTCGCGTTGCAAGGCGGTGTTTTACTGCACAAAGGAACATCAGAAGCTCGACTGGAAACGTCACAAGGAATTCTGCGCGACTCACCCGGCGCGATCTGCGGTGCCAGTGGAGGAGCCATTCTCCGACAAGAATTTCAATCGGGAGCCTCCGTCCAAGCAACACCTCACCGTCGGCAATCGTAGAGTCTCGTGCGTGCCAATTTCTAACCTAGGCAAAGGCCTCGTCTCGAACACGTCGAAGGGTTTGAACGTCACCTCAGAATTGCATCGGAACACGAAACAGTCCGTA…	2	Brain
gene12010	ATGCTGGAACCGCTAATAGTTCTGACAGTGCTGAACTGCGTTTTCATGCTCAGCTCTACAGTCACGACCTGCGCGTTGTGGTGGCAGTACCAGAGTCATCGTTGTTGCGCCAGAAGACACGCCGCTCGGCAGAAGTCTGATTTGAGGAGGCCGAAGAGCGGCGATACTTACCGAACCGTTAAGAAGCCAGGAAAATCACGGCTCGACGTCAAGGTCGTCAGCAAGTCCAGCGGAGACGCTAGTCGCGAGCACGGGAGTAAAGGATGTTGGAAGAAGAGATCCCACGGAAGCTTGAAATACTTGGCGGAATATCAAAAGAGAAGGGAAGAGAAAACGCCATCCGCACCGAATACGAGGAAGCTCGAGGGGAAGACGAGGACGTCGGAAGCCTCCCAGACT…	1	Brain
gene12023	ATGTTCCCTGAAACATATGAAACAATTTTACATTTAATTGGACCAGGTTTAAGTGCAACTAATAGAACAGGAAGGAAACAAATACATCCAGGAAAACAGCTGTTACTGACGTTATGGTTTTTATCCACTCCAGACTCTTACAGATCAGTACATATTAAATTTGGCATTGGGAAGGCAACAGCATTTCGAGCAGTAAGACGGGTAACCTACGCTTTGCATTGTCTTGCGCCTCGGTTTATTTGTTGGCCAAAAAATGAAGCGGTAAATCAGACCATCGCAGACTTTTCAAGATCAAGAGGATTTCCTAATGTAATTGGAGCACTTGATGGATCATATATTAAGATTAGAGCCCCAAAAGAAGATCCTGCTTCGTATATATGTAGGAAACAATTTCACGCT…	5	Brain
gene1203	ATGGACAAATGGCTCCAAGATAGGAAGCTTTGGCTGTTTGGTAGTACGCTACCATTGCTACCAAGGAGGTCTCGGGCGCCGAGCAAAGCCATGGAGCGTTACGAGCGTCTGGCACGGCTCGGCGAGGGTAGCTACGGCGTTGTCTTTCAATGCAGGGACCGACAAACAGGAAAATTAGTGGCTGTAAAGAAATTTCAACAGACGGAGGATGATCCTCTTATACGTAAGATCGCGCTACGAGAGATACGTCTCTTGAAGAATCTTAAGCATCCAAACTTAGTCAACCTCCTGGAAGTCTTCAGACGGAAAAGAAAGTTACATTTGGTATTCGAATACTGCGAGAATACTCTTCTGAACGAGATGGAGAAGTACCCTACTGGTTGTCCGGATCTCACGACG…	1	Brain
gene12034	ATGACAGGGATCGGTGGTATGTTGTGTATCGTGGTAATCGCGGCGGTACTCGCCGAAGTGGCCGCAACAGATTATTGCAACCCAGAGCTTTGTCCACCCGAAACAACTCACACGATGTGCGAGTACAAATGCGATGAACCGGCAGAAGCATGTGGTAAAGTTTTAAAAGTTGGGTGTACCATGGATGATAAATACGTCATACTGATGCTACTTAACAAACTGAGACAAAAAGTTGTATCAGGCGAATTACATTCACTACCACCGGCAGCTTTTATGCCGGAATTGGTTTGGGACTACGAATTAGCATATATGGCACAAAGATGGGCCTACCAATGTGCATACGGTGTTGATGAATGTTCTAACGTGGACAGATTCGGTGTCGGACAAAGTGTGGTAGAG…	1	Brain
gene12037	ATGATAAGCTGTGCGGCTAACGGTTGCCCCTCCACTCAGACTACGAAGATAGACGGCAAGCCGATCTCGTTTTTCGCTTTTCCAGAGGACGATCTAAGGAAAAACCAATGGCTCCATAATTGCAACTTGGCATCTGGTGTAGTTAGTGACAGAGAGCCACTTTACCTCTGCGAGCTACATTTTGAGGGATTTAACTTCACTGCATCCAGGGATCTGAAGCCGAACGCTGTTCCTACCTTGTTTGGCAGAATAGAAAGAGCGCCAAAAAGGCATAATGCTAAAAGCATATTAGAAGTAATACCAATGCAAGTATCACCATTGAAGCAGAAAAAGCCAGATGAACAGCCCGATACCTTGATTGAAGTTATACCTAATGGTAGTAAAGCAGATATATCAATC…	1	Brain
gene12041	ATGAGATCGTGCTTTATATGTCATAAGAAAGCAACACAGACTGGAAATATATCTTTACACAGATTTCCGAAGGAACTGAAACTTCGTAAGAGATGGATCAAAGCTTGCAAATTGCGTGAAAGCGATGATGTATCTCACATATATATCTGCTCATGTCACTTCAAGTTACCTCAGAATATAGTTCCAAAGAAGAAATGGAAGTTACCTCCTGGATTTATACCCGATATTACAATTAATCATGCTTCCACTTCGCATTCACCAAAAGATATAACCAATTCACCAGAAATACATATTATGGATCATCCAGCAGTAGAATTATGTGATATGCCAGCAGAAAGTACAAATATGTCCATGTTACCTGAAGTAACAGTTACTTCTTCAATTGTATCTAATATAATA…	1	Brain
gene12044	ATGGTACCCGCACGTAACAACATGTTTCTAGTTTGCGTGACCGTGGGACTCGTCTTTCTGGCCTCGAAGTATCATAACAATGTGCTTCGTAGCGTCAAGCATTTGTACAAAAATATAAGATACCGAAATAATTATAAGGATAAAAGTAATTGTAAAAGCACTAATAATAATAGTGCCTATAAAAATGCTAATAATAATAACAATAATATTTGTAAGAATCCTAACGATAATACTGATAACGTTAACGACGATAGTAAAAAGCAATTTAAAATTACACTGGACAAGATTATTCTGGCGGACTCTCCGGAGAAATGCGATTACGCCGTCCAGCGTATTCGCTGTGATCTGTCTGGAGGCATATTAGGTTTTGATTGTGAATGGGTCAAGGAAGGTCCCGTT…	3	Brain
gene12046	ATGCCAGGTTGCGCAGCCGTTGGTTGTAATAATCGCAGCGAAAAAGGATACATAATGAAATGTTTCCCTCGCGACCCAAAATTAAGGAAAGTATGGCAGGACCGTGTCGCCAGGGCCGATTGGGTGCCATCCAATAATTCTTTTCTTTGTCATGTTCACTTCGAAGCTGACGAATGGTGTATAGCAGATAATGGCAGAGTCAGGTTGAAAAAAGATGCCATACCATCTATCTTTAATGTAACATCAACTAGAAAGTCTCACAAGAAACGTACAAAGTTAAAAAGTATTAAGAATGACAAGGAATACGGAGACTACTATACTAGAATGTATCTGGAAAATGACACCGAGTACTCGTCAACCGGTCACTTGGGAGAAAAAGATTCGCAAGATTCTGATTCG…	2	Brain
gene12048	ATGTTCCGCTGCATTCCGATTTTTAAGGGATGTAACAGGCAGGTGGAATACGTTGACAAGCGTCATTGCTCGCTGCCGTGCGTTCCCGACGATATCTTACGATACTCGAGAAGCTTGGAGGAGCTTCTGTTGGACGCGAATCACATTCGCGATCTGCCGAAGAATTTCTTTAGACTTCAGAGATTACGAAAGCTCGGTTTGAGCGACAATGAGATACGTCATTTGCCGGCGGAAATCCAGAATTTCGAGAATCTCGTGGAGTTGGATGTGTCGAGAAATGATATACCAGACATTCCTGACGATATCAAGAACTTACGGGCGCTACAGGTGGCAGATTTCAGCAGTAATCCCATTCCAAGGCTTCCGCCAGGATTCGTACAGTTGAGGAATCTAACTGTA…	2	Brain
gene12055	ATGGAAGCACATGCCCGTGCTCCAGATCCTTTAACAAATGTTGGTGATATGACGAACAACTGGAAAATTTGGAAGGAAGATTTCATCATATATATGAAAGTAACAGGATACATTGATAAACCCGATGAAATCCGTGTAAATCTTCTAAAGAATCGGATTGGAAAAATCGGGATTGACGCAATACAGAATATGACGTTTGAGAATCTGCAAGATAGAAATAACATGGATATACTAATAACGAAACTCGAGAAGTTCTTTAATTCACCGAAAAGCGAGGTGGTTGAACGATACCAGTTCTTCACAAGATCGAAGAAACAGAACGAATCTATTGAACTGTATATAAATAGTTTAAGAGAGAAAGCCAAGACCTGTAATTTTGGAAAGATGACAGATAGTCTT…	3	Brain
gene12059	ATGGATGAGGCATGTAGAATTGTACACACTTGTGGAGTGTGCGAAGAAATATGCGACATAGAAAATGTACTAAACCATCCCTGCTTAGAAGGATACAACAATTACGCCGTCGATGAAAAGACTCTATATTTCTACCCAGTTTTAGATGATGGTACTACTCTTATTAGACGTAGCGCAATTGGTAATCAAGAGAAAGTGGTCGCAGAACAAGATAAAAGACTATTGAAGACTTCCAAACCGAAAATGAATTATGATGAAGAGGAATGCTTAATATTAGAAGTACAAAATAAGCCTCCATTATGGAACTATGAATTGCCATTAAAAGAACGAAACGGAAAAATGAAGAACCAATTGTGGGAGGAAGTTGCGCAAGCATTTAATGGAAAATTTAGTACTGCG…	1	Brain
gene12060	ATGTCATTTAAAGAGAGATATTATGCATGGCAAATGCAATATGCTACAAAAAGATTACAAAGACATGAGCAACATAAAAATATTTTAAAGGTGTTGTTTATCAATGAATTAGAAAAACACAAAAAAAGACATTATAATACAAAACGTTATTGGGTACATCCAATATTTCAAAAACGTATTGAGAATGGTTTTTATCATGCAATTTTTCCCGTCATCAGTTTGGAAAGAAGCCGATTTAGGAATTATTTTCGCATGAATCTTACTCAATTTGAAGAGCTACTAAATTTAGTAGCACCATTTATTACGAAAGAAACAGTGATTCGTGAACCTATTTCTGCAGCAGAACGATTATGTTTGACATTAAGATTTTTGGCTTCTGGCGATTCGATGACGTCTATT…	1	Brain
gene12062	ATGTATTTTGTCGTTTTTTGGGATGAATGGTGCGCTACAATACCAGCTTCTTGGCTTATCCTGAAGTTTCAAGTTTTCAGATGGCCACCCAAAAATAAGAATCCTACTATGGAAAGTAAAAAAGAAGCGAAGCCTCAAGAAAATTGGACAACAGTTTCATATTCTAAATTGTTAGGACCTTTTGATACTTTCGAAGATGCTAGAGAAGCGGAAAACAATACTTTAGATATTTTTCGACCAATGATGAAGAGAAACTCACAGAAATAA	1	Brain
gene12064	ATGAATTTAACAAAACACTGTGTGAAGATTCTGCTGCTCGATTGCAGTATCAAAATATGA	1	Brain
gene12065	ATGGAGGAAGTAAGCGGAAAATTAGATAACATTTCTATGTCACTTGCAAGAGTGTGCAAAAAATTAATACCTGAAGATCCAACGCCTATTAAACCTAAAGATTTGCCTTTCCTGCCTCTCAAGGATGAAGATGCTTTTTATGCCTTCAGCAAATTTCTCGAAAATGATGAAAATTTTCTTTCAACAGTGGATTACTTGGTTGTGTTGATGCCGACTAGCAAAGATGAAGAAGCAATTCCTGTAGGAAAGCTGCTGGCAAAAATATTCTCAAACTCACTTGCAAGAATCGTGAGTTACACAGGCACAGGATCTTTGAAAATTAAGCTTCAAGGGACAAACATTCTAACACTAATCGAATGCGCTGCTGTTAAGAAGTTTCCTGCATGCAATATGACGGAA…	1	Brain
gene12067	ATGGTCGAAGCTAATCCCAACTTGGCAGGAGCGTGCTTAACGATAACGAATGACGCGTTACAACAGCAAGTCGAAAGGTCCTGGATGCAAGAGGAAGTCATTGGGACTCAATCATTTTCGGAGGAAGAGAAAGCTTGCGAGAAGTATTTCAGCGATACTATCAAGCGAGATTCAACGGGAAGATTTATCATAAGACTCCCGACACGGGAAAATGTTGAACTAGGAGACTCAAAGGAGCTCGCCTGGAGACGCTTCCTCTCATTGGAGCGACGTTTCAATAAGGATCCTGATTTAAGGTCAGAGTATATCAAGTTTATGAAAGACTATGAAGAGCAAGGGCATATGTACTTGGTTCCGAACAGCAAGGCTCAAGAATCCGAGTTTTACATTATGCCACAT…	1	Brain
gene12069	ATGCTGCTGTATGAAATCTGTTCCCTCGCACATAAGGATGCGCTCATCCTGTTCCATTGTGGTGCATCGAAAGCGTCGCGGAATCGAACGCGACTGGATATTGCTCTCGAAGGTGTCCGAGGACAGATAATTGCATACAGAAATAGTGGGCTTACACAGATGGAGATATCAAGACTTTGCAATATCAACAGAACAACTGTATACAGGATATTGCAAAGGCATGACATCGAGGGCAATATTCATCCGCGTCCAATTCCAGGACGCTTGCGAAGCACCTCAAGGGAACAGGATGAGCGCATCCTTAATTACATACAAGAGAGCGGATTCCGTACTGCGGCACGTGCAGTAATAGATTTACAGTTGAACTGTTCACAGTATACGGTACGCCGAAGATGGCTG…	1	Brain
gene1207	ATGTCTAGTAAACGCATGGACGAGAGCGTAGAAGATGAATGTAGGCTCCAACAGCACTACCATATAACGCTGGAGAGCCATGGCGTGGAGATCGAGCAGAATCAGCTCTCTGCAAGCTCCCACATTGTGCAAAGGGATAAATTGTTGAAAGCTATGGAAAGCAACGAACCATTGCACCTAATTTTCACCCTCCGCTTGACCGAGACTACATCCGTCGAATGGGATACCATAGCCTGGCACCGTTGTCTATACATTCGCGTGTCGAGTTGCCTTCTGCCCGAGGGATCGAATCAAGGATCGAAAGAGGCCTTTGTCGCCCTTCTGGAATATACCAAGGAGACGTTGCGTTGCACCAACATCGTCGCTTGCCTGCCCAAGGATAGATCGGACCAAGGCTTG…	1	Brain
gene1210	ATGGCGGAACGGACGAAGGTGACGGCCCCAGCCACCCGGCCCGTACCCATGAAGTTGTTCGCCACCTGGGAGGTGGATCGTACCCCACCGAATTGTATACCCAGGCAGTGTTCGTTGACGTTAACCCGTTTAGTAATACTTCAGCCACTTGGCGCAGACCTGTCGTCTATCAGTATTGCAGTAAAAATGCAGAGCTCCAAGAGAATTTTGCGGTCTAACGAAATGGCCATACCACCTAGTGGCGTACTCGATACAGAATTGGAATTGCAGTTTGCGCTTCAGTATCCGCATTTCTTTAAAAGGGATGACTGCAATAAACTTATGATATTATTACAGAGGCGAAAACGATATAAAAATCGCACAATGCTCGGATACAAGACACTTGCAGAAGGAATTATT…	2	Brain
gene12100	ATGCAGCGTCGTAACCCTCCGATATCCTGTGAGGTATCCGAGGACACTGAAAGACCGGCGAGTCTCGTCCCGCCTGCGGACATTTCGACACTCTCTGACGGGCCCGGCGAGGTATCCGCACTCTCTGAACGTAAAGAAGACGAGCAGACGGCCTCTGATGGCCGGGGCGGCGACCTAGTGAATTTTTCCCCCTTACCTGACATTGGAGAGCCTCACACGGTTTCCTTTCTTGACCCTGTGGTCACTGAGAGAGTCGAGCATGACAGGCCTGAGGAGCCCAGACCTGAGTCGGATAATCTTATTCTTGAGCTGTTCGGAGATCAGTCTCAACCACCCGCTACAACATCATGGTTACCTATCATTCTGAATACGACTAAAACCGATGTGCGTTCCGGTCTT…	1	Brain
gene1212	ATGGATGCAACGACTGCCGGTGATCAACGCTCGGAGACAGAGACTGACTTTCTAGCGACGAGGCATGACTGGAATTGGGATGAAAGACTTTCGACTTCATCTGTCAAACTGTCGGAAAATAACCTGAATGTCAAATTTCATCCAGTTTACAGCACCGGTACAGCGGTAGTAAAGGGCAATAAACCATTGGAGAAAGAAAGACATCATTTTTGGGAGGTTTTAATGTTAACGCAGATATACGGTACAGATGTAATGATCGGTATCGGAACTGCGAATGCAGAAATTAATAACGCAGGTGACATTTTCTGCTCTTTGCTTGGACGAGATCAAGAATCTTGGGGTTTTTCATACAAAGGGTACATACAGCACGATGGTAAGACACGTAAATACGGAACTACC…	2	Brain
gene1213	ATGGCTAAAATCGCGCAATGTTATTTAAAGGCGCGTAACACGTGCGAAATAACAATGAAACGCGGTAGCATCGCATGTTTACCTGCAGAATTAAATCTCGCCCTTACATTACACGGTGGCCAAAGTTTCAGGTGGACAGACTGTGACGCTGGATATAGAGGTGTATTCTATGGTTGCGTTTGGACTTTGTCTCAAAACGACACCCATCTCTCGTATACCGTACATGGAGATTTAAAGAATTCCGTAAACTACGATAATATACTGTTCGAATACTTTAGATTATCAGTTCCATTGCAGGAACATTTAAAGAAATGGAAAGAGGTGGATACGTATTTCCAAAATTGTTTAGACAAACATAATGCAGTTCGAATTTTAAAGCAAGATGTTGTCGAAACTTTA…	1	Brain
gene12131	ATGATGAAGAGCAGTAAAGCAAATGTTAGTGGTGCCTGTTCGAGCCAATTATCTAATGAGGTGCCAGATAGGAAAAGGAAAGATTTATCGAAGCGAGATCTAATTTATTCAATTGTTAAATTTGTTGCTGAAAACGATGATGATGAAACATATTCTGTACTTCCGACTTTCTGGTTACAACAAGATGAAAAGTATACTTTATGGCCAAAAAAAGATGTACGTAATTGCATTATTAAATGCAAAGAACCACATAAAGATTGGGCCCTTTACCCTGTTATTGTTCTTGCTAAATATGGTAAGTACCTATAA	1	Brain
gene12138	ATGAATTTTTATGAAGAGGAAGAAGAGTTAGATGAAAACACTGGTAACATCAGCACTGATGATCTGGAATTAGTACAATTAGTTAAAGTTAACCCTGGTCTTTGGAACAATACTCTCAAAAAATATTCTAATGCTGATGATAAAAATTTGGCTTGGTCGATATTAGGACAGAGCTTAAGCACTCCTTTGTCAGGACCTGATGCCCAGAAAAAATTTCTTAACTTGCGATCAACATTTGGACGTCTTCATAAAAAGATATTGCAAAGTCAGCCTAAATCCGGATCTTCTGGTGATCAGTTTGTATTTAAGCCTACTTGGCCATTGTACGATGAATTATTATTTCTTAAAGATGTAATCAGGCCAAGAAAAACAAAATCTAATTTTGTGAACTTGGCACAT…	1	Brain
gene1216	ATGTGTACCGCACCTAGTAATGCAAGCGCTGGATTTGGTGCGTATACTTGGTCGTTCACTGCGCCAGGCACGGAGACCCGTGAGAATGCCCAGAGCGACCTTACGTCGAATATCAACTATGCGGTCAATAATAACCAGGATCAAGGGTCCAGTCAAAAGATACAGGTTGATATCAAACCGGCCAAGGTTGCTACTACCACGCATCGTCGTCCAATGTTTGCAATGAATGAAAGTTGTCAACAAACACCTACCACGCATCATGGCCATACTGGCGGAGCGCATAATCAAACCCATGGAACTCACGTCCGTACTAAGAAGCATCACGATGTATTTTCATTAACGTGCGATAAAGGAGGATGTAATTGCGACGCTGCGCATCCGACACCGCCTCCCTTATTC…	4	Brain
gene12172	ATGTTTGAGAACGGCGGAGAAAGTGCGGTCTTGACGACCATATACATGGGGAACCGTCGAGGTTCAAATGCCAAGTTCAGGCCATACAATTTTTTCGAGCCAAGCACGGCTCGGGCCATCGCGGCCCTGGGTTCCACCATTTCACGAGCCAAGCACGGCTCGGGCCATCGCGGCCCTGGGATCCACCATTTCACGAGCCAAGCACGGCTCGGGCCATCGCGGCCCTGGGATCCACCATTTCACGAGCCAAGCACGGCTCGGGCCATCGCGGCCCTGGGATCCACCATTTCACGAGTCAAGCACGGCTCGGGCCATCGCATCCACCATTTCACGAGCCAAGCGCGGCTCGGGCCCTCGCGGCCCTGGGATCCACAATTTCATGAGCCAAGCACGGCTCGG…	2	Brain
gene1218	ATGGTCAAAACTTTTCAAGCGTATCTACCTTCCTGTCATCGCACTTACTCGTGCATTCACTGCCGTGCTCATCTCGCCAATCACGACGAACTTATTTCTAAGTCCTTCCAGGGCAGTCAAGGTCGTGCCTATCTCTTTAATTCTGTGGTGAATGTAGGTTGTGGTCCCGCGGAAGAGAGAGTGCTGTTAACCGGGCTGCACGCTGTCGCCGACATTTACTGCGAGTGTTGCAAAACCACCTTAGGATGGAAATATGAGCATGCGTTCGAGTCAAGCCAAAAATATAAGGAAGGGAAATTTATAATCGAACTTGCCCATATGATCAAGGAGAATGGATGGGAATGA	2	Brain
gene12197	ATGTATTCCACAGAGCGCATAAAGACATCTTATACTACCGGAATGGAAGAAACGTACCTGACAGACCACGTTTTACGTGGGGAGAAAAACACGATGCCACCTATAAGAGATCAGAAGAAGGGTTTTGTCCAAACCATTTTAGATACATTTACAAACATCGGTGGAAATATCTCGAGATTACAAAGTTCATTTTTATCACGGATGAATAATCCATTATCTGTAACGGTTGTGGATGATGGAGGTATTATAGCTTCCGAGCTGTTCGGAAATTCCTTAGAGAAAACCAGGCCATTAACAAGCGACAAAACATATAACTCTAATATCAAGGAAGAAAAGCATATAAATATTATGGAAATATACAATATGGTATTTGAGGCTAAGAAATCTCAGATCGCCGAT…	2	Brain
gene12198	ATGTGCCCATTTACGATGGAAACTCTCAACATTGCTGCAAAATCGACGCGAATTATCAAGAACCCAAATACTAATTTGAGGAACAAAGCTCTTTTTACGTGTAGCGATAACGATCTTACGAAAAATTCGTCGTCGTATTGCAAGCGATATTCCTCGTGCTATTGCGTTAATCACACCTGCAAAGGCTGTATTTCTCCACACAGAAACTTGGAAAGAACACGAAGAGGTAGCGGCGAGATACCTGTTTATTGA	2	Brain
gene122	ATGGCTGACGAAGGATCTGACGTGGCTGAAAGGGAGGATATTCCGGGGGATAGCGATGTCGGTGACGGCAGGCTGCAGGATAAGATCGGGGACAATGACGTTGATAAGACCCCGATCACCACGAGCACGAAGAACGCTTTAATAACGAGGCACCTGGGCCCGTGCGATGTTTATCCGCACAGCGTCAAAGTCTCGATTGTGGGCACGGGGAAAGTCGGCATGGCCTGCGCCATCGCGATCCTGATGAGACGAATGGCAAGCGAGGTCTGCCTGATCGACCAAAACTCGGACAAGGCTTCCGCCGAGGCCGAAGACATTCAACCCGCCGGTATCTTCCTGGGCTGCCCGCTTGTCACTGGCACGTCAGATATCTACAGGATAAAGGATTCGACGGTTGTG…	1	Brain
gene12205	ATGATCGTTTCACCTAGTATGAGTTTACTGGCGGCCGGAGTAGTTTCTGGAATTTGTTTCCTTCTCCTTGGCAGTTCTCGATTCAGGAAAGAATCGAAGGCGAAACAAACGAAACGCATTGTCGTGGATGATGGACGCTGCGCCTGTTGTCTCGCACCGTTTCTAGTCGGCCGTGGCGTAGGCTGCAGCGATTGCGGCGTCAAATCCTGCAGGAAGGCGTGTTCGCGTTGGGATACGTCAGATAATGCCTGGCGCTGCCTGTTCTGTCATCAACGAAGATCGCACGTGAGGAGAAATGAGACGTGGTTTGAGAATTTCGGCCGTGCGGCGACCGAAGAGGAGGAATTGTATTACTTCTTCGGTACTGCCAAGTCACGAGTCTACATGGCAGGATACGTA…	1	Brain
gene12214	ATGGCAATATCTGTTGCGCGGGCCAGGGCGAGGCCCCGTCCTGTCCTTATATTGCCCCTGTTCATCGTGCTGCTCTATGGAATTTCCGAGATTTAA	2	Brain
gene1225	ATGGATCAGATGCTTCCTAGTCCCGGCTTCAGCATACCTAGTATCGGTACTCCTCTACATCAGCCGGAAGAAGATCAGCAAATTCTACCAAACGCCCTGCAACAGCAGCAACAGTCGCAGCAGTATCAGTTACAGCAACTACACTCGATGAGCCCTAATATGCAAAGCGGTATGCTGATGATAACAACGCCACAGAAGACTATGCACACATACGCTCCAACTCCAACGTTCGCAACACCACAGAGTCTCATGCAGCCGCAGACACCGCAAAATATGATGTCCCCAATAATACCTCAAAATAATCAGATGGCACCAGCCTCGATAGGCCCTTCAACTCCAGGACCAATGACACCGATGACACCTGCTTCCGCTGATCCTGGAATATTACCTCAGTTACAG…	2	Brain
gene1226	ATGCCTGAGAAATCTGTAATAACAACCAAACTCGAGAATTTCACGAGCGACGACAGCATAATGGTCGATCATAATAGTAGCGTGATAATAGAGGAACTCGATGAAACTGCAATCAATTCGATGAATATGGACATGAGTGAATTCGTCGAAGCGAAAGCGTTACAGATAGGAGAGGTAGACGATCGGATTATTCCAAACGGTGCACTCTCTTTGCCGCGTAACACTAGCAAGAATGTCATATTGGAGATGGAAGAACAGGAAACGTCGCTCACCGCGGACGAGGAAGATCAATTGACGAAACAGTTCTTAAACGGAGAATTGACATTTTGCGAATATTCATCGAGAATGGATCGGGATGTAGATTTAGAAACGATAGAACGCGACACTTCTAGGGAAAAT…	1	Brain
gene12274	ATGAGCAGAACCACGAAGTTCGTTGCCCCTAGGGGCGGTCTGTACGTCGTTGAGAGCGAAGTTTGTCTCCTGGTGACGGCGATGCGGCGAGGCGCCCGATGGTCGTCACACTCCCATCAGGATGACGACCAGGATACTCTCATGAAAGGTTTGAACACCTTGAAGAAGGTATTGAATGAACCGAGGGACTTATCACAATTGGAACCTGGTGTTTTCCTCGCTCCGTTCCTAGAAATCATTAGATCGGAAGAAACGACAGGACCAGTGACTAGCCTGGCGCTATCCGCCGTTAGTAAAATAATTTCATATGGTCTCGTTGATCCCAATCATCCCGCCATAGCATCCTGCGTGGAGGCTATAGCTGATGCCGTCACGCATGCTAGGTTTGTGGGAACTGAT…	2	Brain
gene12276	ATGGAGAAATACGAGAACATTGAGATAGTGGGTGAGGGAAGTTACGGCATAGTAATGAAGTGCAGACACCGCGGGACCGGGCAAATGGTGGCGATAAAAAAGTTCTTGGAGACGGAGGAGGACGTGCAGGTGCGGAAAATGGCGTTTCGCGAGATTAGGATGTTGAAGAAATTACATCACGAGAATCTGGTGAACATGATTGAGGTGTTTCGTCGTAGAAAACGTCTTTATCTCGTCTTCGAGTACCTCGACCACACCGTGCTCGACGAGTTGGAGGAGAACGCGGGTGGCCTCGACTGGGAGAGATCGAGACGTCATATCTTTCAAATACTTCGTGGTTTGGACTTCTGTCACAATCACAAAATCATGCACCGCGATATAAAGCCCGAGAACGTACTG…	2	Brain
gene12277	ATGCACCAGGTGCCGTACAGAACGGGACGCACCTCGAGCGAAGGCCGAAACGATAGCCTCTGGGAGCAGACCGAGTGCGGCCGAGTGCCGTCTCAATCGCAGCAGCAGCAGCCGCAGCCGCAGTCCAGGTCCCGCGGTCGTGCCCGTGCCCGTGCCCGCGCCCGTGCCCGTGCCCGCGTCCGTGCCCGCGCTCGCGCCCGCGTCCGTGCCCGCGCTCGCGCTCGTCTGCGCGCCCGCGATCGCGCGCGAACGCGCCGATCGTCGTCGCCCGCCGGACGTCGGACGCGACCCCGCGCGACCGGGCCCGACGAGCGTCGTCGGTCCCCGCACTGTCCGGTGCGTGCCCTTTCCGGCGGTTACGGACCGCCTTTGCTGCTGCCGCCCAACTTGCTGCTCATA…	2	Brain
gene12283	ATGACTTCGTTTGGCCGTGGTCGCGGATGGTCCTCTCTTCCGAATAAGGAGCAGAGTCTGCGCAGGCCAGGAAGCTTACCCTTGGCGAACAGCGTCGTCAAAGACATCGTAGACAAAATAAATGCTTGCGATATGCACGAACATGCTCCATTGCAGTTGATTCAGGAGATCGCGGATTTGTTGACTAGCTCCGTCAACAAGGAGAATCTAAAAGATACATGCGACGCGCTTTGGAAGCAGGCTCTACTCCATGACTCGCTCACCATAAAAATAGCGATGGTATTTAGCCGTAACAAAGTTGCTTTCATAGAAGATAGCAATAAAGAGATTGTACGGTTTCGTTTCTTACGTTTCCTGCAGGATAATTATATGTCTAGAGAAAAAGATAGAATAGAAGAT…	1	Brain
gene12285	ATGAACGTCAGACTGCTGCTCGTGCTCGCGAGTATTTTCACCGCGGATTGCTCCACCACCGAGAATCCCGATTTGGGCACGGTCGTTTTTGCGAATGTTTTATACAGGCATGGTGATCGAACACCCATCAGTTTATACCACAACGACCCTTACCGCAATGAAACATTCTGGCCGGCTCCATATGGACAGTTAACAAATCTTGGGAAACATCAACACTTGCTTCTTGGGCGTTGGTTGAGGAAACGGTATTCTCATCTTTTACGTGAGACTTATACGCTGTACGATATCTACATTCGAAGTACAGATGTTGATCGTACGTTAATGTCGGCCGAAGCGAACCTGGCAGGCCTTTATCCGCCAGTGAGGAATCAAATCTGGGATCGTATTAAGTGGATGCCT…	2	Brain
gene12287	ATGTCAAATGTGAGTAATCTGGAGCAACAGCTGGCAAGTCTGCAAATCAATCACGGCGATGACGCTACCAAGCTTGTCAAGCCTGTCAAGAAGGTTGGCCCAGCGGTACCGCCAAAACCAAAAAAGTCCCAGCCACAGATACCGCAAAGTTATACCATAAAGGCCCCACCTACACCATCGTATAGTACAGTTCTCAATAACACAGGGGCGAATGAGAAGACTACGAATTTGTATATGAACGCACCATCTCCATATGTTCCGCTGGATGTACAAAATGATTTCTCGCAAATACCACCTACAAATGGAAAGGAAACATCGAAACTCTATCAGAACAACGATAACTTCTATGTATGTCAGCCGGAAGAGAAATTTGAACCAAAGTATAGATATGACGAGAAG…	1	Brain
gene12288	ATGCTCCCATGGGATGGAAATATTAAAATTGTCTTCGTGTTCTGTTCGCAGTACGAACCATACTACGCAGGAGCAGCCGCCGCTGGAGCGCCCCAGTACTTGTACGCTACCGGGAGTTCGCAGAGCAATACGAACGGCGGCGGCAATAGTTCCGGCAGCGGCAATAATGCTGGCCCGCCCCCACCGCCTCCACCGCATGCGCCCATGGGACTAACCGAGCAGCAGCTGTTGTTGTACGCTACGGATGCATCGTGCCAGCAAACCACCACGTCTGACGGTCAGGCTGTCACGCAGGAGGATTCACGTCCAACGCCAAGCCACTCGGAGCAACCGCACGGTGACGCGCAGGCTGCCTCAGGCTCGGCCGCAACACCTCTGGTATCCCTAATGCCCGTCAAA…	2	Brain
gene12289	ATGAGTTCGGCTTCGACCGGTGGTACGGAGGGGTCTAGTCCAGCCTCCAGCCCTGCCTCGGCCGCGAGTCTCACGATGGCTGCGCCGAAATATGGTACGCTGGTGCCGAATCGTATTTTCGTAGGTGGTATTTCAGCCAGCACCAGCGAAGCGGAACTCGCTCAACTCTTCTCGGCCTACGGCAATGTCAAGGCCACGAAAATTATTTCAGACCGCGCCGGCGTGTCGAAAGGTTACGGCTTCGTCACCTTCGAAACGGAGGAGGAAGCCAAGCGACTTCAACAAGAGTCCGAATGCATCGTCTTGAGAGAGAGGAAGCTCAACATAGCACCGGCGATCAAGAAGCAACCCTTCACCAGATCCTTCGACGGTGGTTCCGGTTCGCCGCCTTCCGTGCCT…	2	Brain
gene12291	ATGTCTGCTGGCACCCAGGGCGAGATTCGGGTTGGCCCTTCCCATCAGGCCCGTTTGCCTGAGTATCGGCCGGGTGTACCACCCGGCGAGCTGCTACCCGACCCAGAATTCGCCAAGGAGCGCGAGGAGCTAAGATGGATCCCGGCCATGGCATTGGACGGGGATCTTCTCATGTACTTGAGGGCGGCTCGGTCTATGGCCGCGTTCGCCGGTATGTGTGACGGTGGGTCCCCGGACGATGGTTGCGTGGCGGCGTCCCGAGACGACACTACCATCAATGCCCTGGACAATCTGCACGACTCTGGCTATGATCCCGGTAGGGCGCTCCAGGCTCTCGTCAAATGTCCAGTACCGAAAGGCATCGATAAGAAATGGTCCGAGGAAGAAACTAAGCGATTC…	2	Brain
gene12292	ATGGCAAAAAAGAACGCACTCTTGCTCATCGCCGATGGATCGGAGGAGATGGAGGCGGTAATAACCGCCGATGTTTTGAGACGCGCCGGGGTTGCTGTTACCATAGCTAGCCTGTCAGATGCTAATTGTGTGAAATGTAGTCGCGATGTCAAGATCTGTTCGGATGCCAAACTAGCCAACGTCGGTAAAGATCAAAAGTACGATGTTGTGATACTACCTGGTGGTGTCAATGGATCTAAGACGTTTGCGTCTTCTGCAGAAGTTGGAAAGTTGCTGCAAGAGCAAGAAAAGGAAGACAGAGTAATAGCTGCTATTTGCGCAGCTCCTACCGCTCTGAAAGCCCATGGAATCGGCAAGGGGAAACAAATTACTTCTTATCCGTCTTTGAAAAACGAGCTG…	1	Brain
gene12293	ATGCCGGGTCTAGACGAGAGTATTTCGCACGACACAAGCCCGCCCACGATTACGCACGACGGCCTAATGTCCGATGGTGCTTCCGACGGGGTTTCAGCTTCCGATGGACTTTCGTCCGAGCAAGTGAAGAAATTTGTGTTCACGTCGCGCAGGACGACGCAGGACGGCGCGCAGACCGAGGAGCGTCTGGAGATTTTCATACCCGAGTTACTGGAAGCTACCTACAGCTTTTATACCTGGCCCTGCGCACCTGTGCTCGCGTGGTTTCTCTGGGAGCACCGAGAGAATCTGGTCGGAAAACACGTTTTGGAGCTTGGCGCTGGTACTTCGCTGCCGGGTATTCTCGCTAGCAAGTGTGGTGCCAGCGTGACCCTGAGTGATTCCGCAAACAACACAAGG…	2	Brain
gene12296	ATGAAGAAGCAGTTCTTCCGCGTTAAGCAGCTCGCCGATCAGACCTTCTCCAGAGCTGGGAAAACGGAAGTATTGACGGATGATTTACAGGCTGCCGACAAACATGTAGAACAAATTAAAGCAGCTCTTACTGGTCTTAATAAAAGACTTGGAAATTTACCAAATCAGACAGTCACGCAAGAGGCTTTTAAGGAAAAACGTCTGAAAAAATGTCCCGAGTATATACTTGGACAAACCATGTTGGAAAATGCTGGCGAAGATGGCCTCATGAGTTTTGCGCTACTAGAGTGCGGCAGAGCACAAATGTCACTGGCTAATGAGACTGTGGAGCACGAAGCAAAGGTTGAGCAATATGTGGCCATTCCGCTGCAGCATATTTTAGACACTGATGTACCCAAT…	2	Brain
gene12300	ATGACCGATCCAAAGAGTGGCGAAGATTTGGCGACAGCCATCCTTCGTAAGAAGGATAGGCCAAATAGACTGATGGTCGACGAGGCTATCGCAGATGATAATTCTGTGGTGGCGCTTTCACAAGCCAAGATGGATGAGTTACAGCTGTTTCGTGGAGACACTGTATTGTTAAAGGGTAAAAGGCGTAAAGAAACGGTATGCATTGTTCTCTCGGACGATACATGCCCAGATGAGAAAATTCGCATGAACAGAGTTGTGAGGAATAACTTGCGTGTACGTCTCAGCGATGTAGTTTCTGTTCAAGCGTGCCCGGAAGTAAAGTATGGGAAACGTATTCATGTATTACCAATGGATGACACAATCGATGGTCTCACTGGAAATCTATTTGAGGTATACTTG…	2	Brain
gene12301	ATGCAAGATCTCGCGCGCAACCTGGATGTATTAACGCAAGGACTTAAATACGGCATATCAGGACTAATGAACCTCGCAAACCAGACGTCCGATAGTCCGCAGAGCGGTCCCTACTTCGTAAACTTCAATCAGGACTGCACGTCCTTGGCAGTGGGATCAAAGTCAGGATATAAACTTTTTTCTATCAGTTCTGCTGGCCAGCTTGAGAAAATATATGAAAACAATATTGAGGATATATGCATCGTCGAGCGATTGTTCAGTAGCAGTTTGGTGGCAGTTGTTAGTCTCGCATCTCCTCGTACACTTACGGTGTGCCACTTTAGGAAAGGAACCGAGATTTGTAACTACAGTTACTCGAATACCATTTTGGCTGTGAAACTCAATAGAGCAAGACTGGTG…	2	Brain
gene12302	ATGATCCCATGGATGCGTGATCAAATAGTAGAGGCCTGGCATAATAGAAAGAGTTCAAGGACAGCCGATAGGCGGTCCTTGGCCCTTTCTTCTATCAGCACAGGCAACCCTGCAAGCAACAACACCATGCTTATGCCATTACCTACCTCAACCGAAAGCTTTTCCATCAATGTTATCAGCATAGAGGGTAATGTATTGGGTGTGACGATCAAGCCTGACTTCACTGTGGAAAATATAAAGAAAATAGCAATGCTACATTTCTATGGTCAAGATACAAATAAACCTATCTCACGCTATCGCCTAGTTCATTCATCCAAATTTAAGCAACTTATGGACGAGCATTATATAGATGACGCAGATATCAACGAGTATGATGAATTGCTACTAGTAGAGATTCGA…	1	Brain
gene12304	ATGCTTCGATTTTTATCGTATAATCCATATTGTACAGCGGCGAACGTAGGAATAAGTAGATCATTACTGAAAATGACAGATCAGAAAAGTCCATTAACTTTTGAGATATTCGCTGAGTGTCAAACTACAAAGGCCAGAACTGGTAGAATGACTCTTGTTCACCACCACGTGGACACACCGGTATTTATGCCGGTGGGAACGAAGGGAACGTTAAAAGGATTGTTGCCCCAGCAGCTGGAACAATTGGACTGTCAAATCATTCTTGGCAATACCTATCATCTTGAATACAGACCCGGTGTAGATGTATTGCGTAAAGCTGGAGGACTGCACAAATTCATGAATTGGAAAAGAGCTCTGTTAACGGATTCTGGTGGTTTCCAGATGGTCTCGTTATTGCAT…	1	Brain
gene12306	ATGGAAGCGGGAACGAGCGATTCGTTCGTCAAGTCGATCCTCCGCAATCTCTCGCTGATCCGCGAGCATCGGCACCCGGACAAGCCGCACGGGGACGCGGCCGGCGCCATCGATGTCGTCCCCACGACCGTGCGCGAGGAGAAGATGGTGGACCTACTGGGCGATGCCCTCTCGAGGAACGACAGCGGCGTCGACGGCAGCGAGTCGGGCTGGTTCAACGACTCGACGACGATCGCGGACCCGACCACGACGGACCTCTCGTCTCTCGCGGAGTCCTCGTCGTACTCCACACCGAGCGCGGACAACTACACCGGCATATCCGACCTCTTCGTCTTCGAGGATCTGAACGACTACATCAACCGGCTCAACTACAGCGTCTTCGTGAACCTCACGGCCTAC…	2	Brain
gene12308	ATGAGGACACTTTGGATATTGGTGGGCATTTTATTGGAGATACACTTGTACTTCACAGTGAGCCAGGCCAAGCATCAGCAGAATTCAAGTGCCAATAATGTAATCGCCCCGTTGAATGTCCCGGAGGGTAAAAATGAAGATGTTCTTGAAGGACCAATTGCAGAGGTGCTTGCTCAGAGCGGTAGCGTGGCGGTTCTACCGTGCAAGATCACCGATCCTGGGGCCGGAACTATTACGTGGGTGAGACGACGTGACAGACAATTGTTAACGGTCGGCACCAGTACGCATTCCATCGACAAAAGATTCGTCGTCAGGTACTCGAGCACCGATTGGGCGCTTATGATACGCACCGTAACGGTAGAGGATGCCGGAATTTATGAATGTCAGGTGACGTCGCAT…	2	Brain
gene12310	ATGTCCGGATCCGTCTTCAGCTTGGTAAACAACAACGAGAGGGAAGGAGGAACACAAAGAAAGGGGCAGCGGACGACTGCAGGGGAAGCGAAAACAGAAGGGGATGCATGCACGCGTGTTTGCGATGAGGCGGCAACAGGATCGAAGGAGAAACGGACAGAATGCGCGCACGCATGCACGAGAAGAGAGCTGCAACGAGAGGTGGAGGAAGCGGAACAGAGTGCGAAGAGAGGAGACCAGCTTTCGTCCGTCGCGCGTCTAGATCGAGGAGAATGGTCGAAGACGAACGCGTTCGATCCAGCGAACGAAGAGGAAGAGAAGGCGGATGAGCGGAATGATTTTTCGAGATGTTGCGCAGACCGCGTCGCGGACGTTGATGGCCGCGTCGAGGGTTCTCGC…	2	Brain
gene12311	ATGGCGTTTATGATGCCCGTGGTGAAAAACGAATGGGATATTTACAAGACTAATCGCAGCCGGCGGTCGTCCGAGTGTTCCAACCCGCAGGCCTGTCGCAGCAGGAAGGTGTCCGAGTGTTCCAAGTCGGAAGGTCCGTCCTTATCGACCTCACCCGGCTCCGACTTCCTGACCTCGCCCGCGCACCGATCCGTGCCGCTCACCTCGCGGCACTTCTCCAGGACGTCCTCGCGGGCGTCGCAGAGCTCCCTGCAGAGCCCCAGCAAGAGCACGGGCACGTCGCCGCCGAAGACCGGCAGCTCGAATTCCCTCAACAAGTTCCACAGTCGGTTGGTCGACAAGCTGAAGCGCTCGCTGAAGAAGGCGGAGGACTGCGCCGAGGACCAGCGGAATCTATCG…	2	Brain
gene12312	ATGCGGCAGGAAACCCTGACTGGTCTGAAACTGCGTCCGCCGGGCGATCACGGTGGTGTACATCACGGCGGGGTCATGCTCGAGGAGGATATGGCTGGTGCCCAGGACACGATATACCTGTGCAATTTCAGGGTGTCGGTGGACGGCGAATGGCTCTGTCTGAAGGAGCTGCAGGACGTCGAGTTCTCGCTGCAGGACTCGATGCAACGGTCGCCGTCGCCGCCGCTCGCTCTCAGTGCACGGGACCCGGTGATCATCGAGAGGAGTAATCTCGTTAACATTTCGAAACTAATCGTCAAGGAGCTGATCGAAACGTCCTTGAAGTATGGCCGTATGCTCGATTCCGATCACATGCCGTTGCAACACTTCTTCATCGTCCTCGAGCACGTGCTCAGGCAC…	2	Brain
gene12313	ATGCTCCCAGTTCTCGCGATCCCGGTGTTCTGCATCACGACATGGGCATCCGCGCTGAACGATCCGTCATCAGATTTACCCAGGTTCGGCAAACCGTTGAACAACCTCACAGTCTCGGTGGGTCGCGAAGCCATTTTCACCTGCATCGTCGAGAACCTCGGACCGTACAAGGTGGCGTGGCTACGGGTCGACACGCAGACAATCCTGACGATAGCGAGTCACGTTATCACGAAGAATCATCGTATCGCAGTGACGCACAGCGGCCATCGAACGTGGTCGCTGCATATAAAAGAGACGCTGAAGACCGACAGCGGTTGGTACATGTGCCAGGTTAACACCGACCCGATGTCCAGCATCACGGGATTTCTCAAAGTCGTTGTGCCGCCGGATATCCTGGAC…	2	Brain
gene12316	ATGTCGCTGATCCGCATTATTGTGTCAGCGATTTACGTCGTCGCGCAGGTGCTCCTCGCCCTACGTCCATCCTACGTGGAAGGACGACAAGCGAGGAATCTGGAGACACTGGGACAGACGCCGGGCCATCATCACGGTACGCGGGATGCGTCATTATCGGACAGCTACAATAACAATTCCGAATTGCCCCGATTCGCCGAGGAGATCCAGAATGTGACAGTCAGCGTGGGACGTGATGCTCTATTGGCTTGCGTGGTGGATAATTTACGAAATTATAAGGTGGCGTGGGTACGCGTCGATACGCAAACTATACTGTCGATCCATCATAATATTATCACCCAAAATCCAAGGATCTCACTGTCATTCAATGACCACCGTTCGTGGTATCTTCATATAAAG…	2	Brain
gene12317	ATGCGTCTCTCGCTGTCGTGCCTCCTTATCACAGCGTGCATTCTGTTTCACTCGACGGTCGGCATGACAGAAATGATCGACTCGGACTCCCTCTACTTTCCTGATCAAGCGGAGTACATCAAGCTCGCAATCAAATGCGGCGACGGCATGGTACTGTGGCCATCGGATCGCCAATGCTACAAAGAGGGCGAGCGAGGTCCCTGCAACGTCGGCCGAGTGCTGGTTTTCGACCGCCGGTTACTGAAACCCTACTGCAAGGATCTCGTGTTCTAA	2	Brain
gene12318	ATGATTATCACCTTTCTGCTATCATGCATCCTCGTAATAGTATTGCACTATTGTATCTTGCATTATCGAAGAGATGGGCGACTTTTTGATCATATACCTGGAAAACAACCGCTACCTATTTTCGGTGATATTATAGAGTTAAGTCTTTGTTCACCAGTGGAACTGTGGAATGTATTAAACGAACGCTTTATTACGTATTATCCAGTTACTAGAGTTTGGTCCTTCTTGACTGCTTACGTGGGCACTAGACATCCAGATGATACGGAGACATTATTAAACAACACGAAGCACATAGAGAAGGCATACATATACAATTTTTTGCATCCTTGGTTAAAAACCGGTCTTCTTACTAGTACAGGGTCGAAGTGGCATAAGAGACGCAGGATACTAACACCTACG…	2	Brain
gene12319	ATGATTGTCACTCTACTATTATCACTCGTCGTTATCATATTATTGCATTATTATATCTTGCATTATCGAAGAAGCGGGCGACTTATCGATCAGATACCTGGACCTAAAGCGCTACCAATCTTCGGAAATAATATAGAATTGAGTAATCGTACACCAGAGGAGCTATGGGATTTACTAAATGAGTACCTTAATAGATATTATCCAGTTGTCAAAATTTGGTCTTTTATTGTTGGTTACATTGCCTTTAGACATCCAGATGACATGGAGAGAATAGTAAATAATACGAAACACATCGAGAAAGGGTACATGTACGACTTTCTTCAACCTTGGTTACAGACCGGTTTACTCACTAGCACAGGGTCAAAGTGGCATAGAAGAAGAAGAATATTAACACCTGCT…	1	Brain
gene12322	ATGAGGACTCGCCACCTGTGGCTAGAAGCGGCCGTCGTTCTCCTGGCGATAACGAGCGCGAGCTGCGTGCGGGAGGTCAGTCTGGAAGTAGTTCCGGAGGTGGTGCAACGTGGCCAGGAGGCGATTCTACGGTGCCATTATGATCTGGAGAAGGCGCCGCTCTACTCGCTCAAGTGGTACCGCGGCAGGCACGAGTTCTACCGATTCTCGCCCAGCGAAGACCCGGCCACCAAGATTTTCAACATCTCCGGGATTTACGTCGACCTCGCCAACTCGAACAAGAGCCAGGTAACGCTCCGCAACGTCGACTTCGGCCTCTCGGGTACATTCGTCTGCGAAGTTACGGCGGACGCGCCGACCTTCTCCACGGCCACCGCCTTGAAGAATCTCACCGTAGTT…	2	Brain
gene12323	ATGATGAGCGAGTCCGATGACACGGATGTCCTGCTCCTGATCCCGCCCGACGTATTTCGCGTTCCGTCCTCCGACTCGGAGAGCGGCTCGGCCGACCTCGCGGGAACCGATCGCGGCAGGACCGGCGTTATCTCGGAGCTGGTAGGGCATATGCAATCGCTGGAGTCCCGTATTACCGCTATCGAGTACAAGGACAACAGTTTCGACGCGTCCGCGCACAACAATTCGCTGGACTGTCAGACGTACGGCGGCGCGTGCCAAGCGTACTGCCGGCAGACTCTACCCAGAACCAGGTTCTCCGTAAGTCAAGGCCCCAGCCTGCAAAATACCCCTGTGAAACCACGTCAATCTCTGTCCGTACCTTCTACTCCCAGCGGTTACTCGTCGCAGAACTGTATT…	1	Brain
gene12329	ATGGCCACGCTCGAGGCAGGCGTATCTAGGGATGACATTAACTGGCGGAAAGATATAATCTCGCAGCTACGCGAGAGGAACAGGTCTCAGACAAATTGCTTCGCGGATCTCATCAGCCTACATAATAGATTATTCGAAAGCACAAATACACTGCGAGGTGCCAATATGCAACTGACAATAGCAAACGAGACTCTTCGTCGCGAAGTAGCTAACAGCAGTCTTGGTATGGGCGGAAATCCAGATCTTGAAGCTAGGCTTCTAAAGCAGGCGGAGGAATTGGCTATGCTGCACAAAAGGAAAGGAGAGCACACGCAACAACTAGTAGATCTTAATAACAAATTGCAGGAAACGACGAAAGAGCTCCAAGCAAAAGAAACCAGTCTCGCAGAAAGTTTGGAA…	2	Brain
gene12331	ATGAGAAGTGCCGCGGGACAACGGGACGCGTGTTCTACCCTCGTCGCGTCGCTTCTTTGCGTCGTCCTCGTCGCCGTCACCGGCGTTCGCGGACTGGAAAATGTGTCGATCGACATCCCATTGGCAGTGGCGGCCGGCACGACAGTCAACATGTCCTGCAGATACGATCTACAATCGGACACGCTTTATACCGTCAAGTGGTATAAGGGTTCGGAATTTTTTCGATATGTCCCCAAGGAGATGCCACCGATCGCAGTGTTCGGAGATCTCGGGGCAAAAGTCGTGACAAATCGGAGCGACGCGCATCGGGTGGTCCTGAAGGATCTGCAGCCCAATAACACCGGCAAATATCGCTGCGAGGTCTCCGGGGATGCTCCCTCGTTTAATACCGTAATGGTT…	2	Brain
gene12333	ATGAATAGCGTGACTCTGGCGCTTCTGTACAATTGCAGCGCACAGATACTGGAGCGTAACGTCACGTTGCTCTTGAGGCTGAATCGCAGCGAGTTCTTCAGCTTCCTCGAGGAGGCATTGGACCGCTCGACCCGGCCCGACGTTTTGCGTGACGCGATCTCCAACTGTATATTCGACCATCAGCAACGGCCGTTCGATCTGCCGTGGTGGCAGAAGCTCTTCTGGTCGCTGATATTCGCGGTGATAGTGCTGGTAGCGATCGGCGGCAACGGCATCGTCATGTGGATCGTGCTAGCTCATCGGCGGATGCGCACCGTCACTAATTATTTCTTAGTGAATCTCTCCCTGGCGGATCTTATGATGTCATCGCTCAATTGCAGCTTCAATTTCATCTTCCTC…	2	Brain
gene12334	ATGGAGATGAACGGCACCGAAAGCAGCCTGAACGGCACCGAGGTCAATCGCACTTCCGCGCCTATCTTCACCATCGGCACGGATTTTATCACGCAATGGAAACTGAAGAGACAACGGGAGCGCCTATGTCGATTCGTGTACAATCAGATTTTGACAGCGGAATGTACACAGTTAAATGGAACGTGGCCTGACCCGGATGACCCGCGCTGGAACAGCGGTGAATACGCGGAACTTCTGCCCGACTGGTTTCCGACAAACGCGACGAACGCCTCGACTTACGGGAACGCAACGACCTCGTCGACGTTGGATGAATCTGTGACGCCCGTTTTGCCACCATTTACGCTCTGGCAGACGGTGCTGATCGCTATCTCCCTGGCGATATGCATACTGTTAACCGTC…	2	Brain
gene12338	ATGGAAGTATCAACGTCTGGAGCAGAGGGAACGCAATTTCCTCGGCGAGTTTCGCCTACGATGTTGCCCAGAAAGCAGCGATCGAATTGGAAAGATACACCAACAGCACCGTTCGTGTGCCCAAAATCGATCATGTTGCGCTTCCCGGCTTTCTCAGCAGTGCTATGGAAAGTTGGAGGCTTATCACATACAGCAGTCCTGTTGGTAGCCGCGGTTCAATGCGTTCCTCTGCAAGATAACCAGGTATCTAACGTGGAGAAAACTGAAGAGCCACCATCGGAAGAGCGTTATCGGCTGCCAACTTGTGTCGTGCCGATTCATTACAATGTACGATTAATACCGCATATTGTGGAGGGCAACTTCACCACCGATGGCGAAACGAGCATCGATATAAAAGTG…	1	Brain
gene12339	ATGAAGAACTTTTGGAAACAACTGTTACTCTGCACTCTGATCGGATTGCTCAGTGGAAATGCAGCGGAAAGATTTCCTGCTTACGAAGATATACCCACGCGACACGCGGACTTCACGCACGACGATGGGTCCATCGATTACAGATTACCAACCTCCGTCGCACCTGTCTCGTACGAGATCATGCTCGTGCCAGATTTACAACAGAATTTTACGTTCGATGGTATCGTGAAGATCCAAGCTGTGGTGAAGAGTCCTACCGACACGATCACGCTGAACGTCGGGAACATTAATATCACATCGCACTCCGTTATACTGGAAAACGATGAGAACGTGTACCGAACGTACAAGTATGACAATGTCACCGAAAAATACACTCTCTCCTTGTCCAAGACCCTTACG…	5	Brain
gene12340	ATGACTCAGTCCCGCGAGGTTCTAGCGATGATGGACGCACACACAACCACGTTCGGACGCAAGAAAGGTTGCACAATTTCCCGCTGCGGCGCCTTCCTCCTGGGCGCATTTTTCCTCATCTGCCTGGTCGTCACCGGTTTACTGGTGTACCACTTTACGCCCTGCCTCGAGCCGAAGCAAGTCAAGCAATGCGACGACTTCCTCGTCAGTCCGGTCTTCCAGACGGCGAGCAGCTTTTCGGCGTCGACCGCGAAGAAGAAGCTGGACGTCAGACTGCCGAAATCCGTTGTGCCCGACTCTTACGAGATATGGCTGATGCCCTTCATATGGGAGGGTAACTTCACCTTCAACGGCGAGGTCAAGATCCTGGTGAACGTGACGGAGGATACGAACAGCGTC…	2	Brain
gene12357	ATGAAACAGATATTGTATAAATTATTGCTTGGCAGATGTATCTGTCTTTTGCATAAGGACGGCAGAAGATTCGCGGGTCACAGTAAATGGGCGAACATAAAGCATATAAAGCAAGAGAAAGATAACGAAAGGATGTTGTTGTTCCATCACCTCAAGCTGCAAATGAAGATTGCTATACAGGAGGGTGGCAGTACGGAACCTGTTAGCAACTTGAGATTAGCGCAGCTTATCGAACAAGCGAAGAAAGCAAACATGTCCATAGCATCGATAAAAAGTTTCCTTGAGAAAATGGAAGTGCAGAAAGATAAAACCCAAATAGGAATAGTAGAAATTCGTGGTCCGAACGGCTATATCATGCTTGTACGTTATACTACAGATAACATGAAAAAATTTCTAATG…	1	Brain
gene12359	ATGGCATCAGGTAAATCGACAAATTCACACGGCGCACTTGACGCGAATGTACGAATCAAAACGGAACCTGGCTCGTCTGTGTCTACATCGTCAGAGAGCACGCTATTAAGGAATATTAAAATGGAACCGGGTTTGCCCGCCGCTACAACACAGAGATTAACATCTTTTCGCCTGCCACGAGACTTAACATTAGGTGGAAATGTAAAAATCGAGAAACCAAAGAAAGTCTATGCACCGAACATCAACGCCCAGAGGAACAAGAAGAAAGACGAAATAACAACAACCAAAGTTGAATCTGCGAGATCGGGGGATGGTGGATCAAGAGGCCGTGGAAGGGGTCGAGGGAGAGGAGACAGAGGACGTGGTAGAGGAAATTTAGTACAATCCGTTGGTGTATGG…	1	Brain
gene12363	ATGTCGGAATCCTCTGAGACGCGTAGAGATCCGGAAGATACTATCCGTATTTTAGTGGCTACCGATATTCATCTTGGTTTTGACTACAGTAAAAAGAGAGGGAAACACTCTGACGACAGTTTCATAACATTCGAGGAAATATTGAAGTATGGTAAAGATAACGAAGTCGATCTTATCTTACTTGGCGGCGATTTGTTTCACGACACTAAACCAACGCAAACTGCGTTACTTAAGTGTCTAGAGCTTTTGCGAAAATATTGCTTGGGCACCAGAGAATGTAAATTGGAATTTCTGAGCGATTCGGATCTGGTATTTCGACATTGCGCGCAGAAGCATGTGAATTATGAGGATCCCAATTTGAATATCTCGATGCCAATATTCACTATCCACGGGAATCAC…	1	Brain
gene12366	ATGTGGTTACGTTTCGCCCTTCTCCTCCTGGTTGGAGCGGCTTTTGCCGAGCACGACAATGCCTGGAAAACGGGACAAGAGTATTTGTACCTCGTGCGCATTCGGTCTCTGACAAGCCTAGACATCAAGAACCAGAATCAAGCTTCTGGAATTATAATAAAAGCTACCCTCAAAGTTCAGGTGGAATCGCCGGAATTGTTACGCGCGACATTTATTACGCCATATTACTCTCGCGTGCATAGAGTACTACCGCAAGGCATGGAGTCCGAGATCAGCGATCGGGAGTTAGATCTTGTGAGATTCCCCATAACCGGAAAACCTTTCGAAATCAAGATTAAGCACGGAGTGATTCGTGATCTGTCGACCGCCAAGGACATACCCAACTGGGAATTGAACTTT…	1	Brain
gene12367	ATGGCGTCGCTATCAAGATTTACGGTCAATCCGGTTGAACTGCGAAACGCGATTCAAGCTAACCACGATCTGGCCGAATCATCACGACGCCTGCATTTCGTGGCGGCTCGTAAGATTCAGGCCTGGTTCCGTGGTATTGTCACTCGCAATCATCTTCGCAAGCTCCATGAAAGCGCGACGACTGTCCAGCAACATTGGCGTGGTTATCGCGCCAGGACGCTCGTCCATCGATACCTGATCGAACGTGTTCATCAGATGTGGCATGATCATTATGATAGGATGGCGACGAGCATTCAAGCCGTTTGGCGTGGCTATTGGACGAGGAAAACGCAGATAAATTTCCCGCAGTTGCGACGATGGTTAAAGGCCGTTTACGCGACGAACGATGAAACTTTGGAG…	1	Brain
gene12369	ATGAAGACCATCGTAGCGCTGTGCCTTCTGGCTGCAATTTGTACCGTCGATGCAATCAGAGCACTAGACCAACTGAAGTATCAACTAGACAAGTCAAAATCAACCGTGAAAACGAAGAGCTCCAATCTCGAGCGTCTCGACCGCAACACACGAGTCGACACCAAAATGAAGGCGACAGACAAGTACGTCTACCAAATGTCGAGTCACAATAACTACGTGAATCCAACGATTGAGAATATACGTAAAGAAGTGGAGGCCGCTAAAGCAAAAGGCAAGGCAGCACAGCACTGCTACGATAACGCTTTCGCGACCATCAGGGAGGTCAACAATGCAGCGATGAATGACGGTACCCAATGCCTCAGAACGGCAGAAAGCTCCATTCAGAGCAAGCTTAGCTTC…	1	Brain
gene12371	ATGCTATCGAAATGGAGCTGGATCGTTCTTAATCTTATTGTCTGTGTGTGTGCTACATCTCTGCAAGGAGAAACCAAGGCTTTCTTGGAGCTACTTCAGTTGGATTATGAAGATGCCTGTTATAACATTGCCAATGTCCAATGGTCGTTCATTACCTCACCATCCAACGAAACATTATCTGCATGGGAAGCGCAACAATACAAATATGCAGAATTTAAGAAAACGCAGAAAGCCGAGGTATCGAGTAGAACTGGAGCAATAACAGATGACGTAAAAGATCGGCACGAATCATCTCTTCAATATAAATATGACGTGATCGAGAAACCTGGTGATGCATTGTTAAAAGAAGAAGATTGGAAGAACTTAGTACACTTTGTTGGTGCCGTGGAGTTGAAACGG…	2	Brain
gene12374	ATGAGGAGGCTCGCACGCAGGCGCAACATCCCGGCCGCATTCTCTGCGATTATGGGACGCCTTGGCAAAGGCTCGCAGAGCGCAACCAGGCCTATTTTCAGGGTGCATTATCGCAAGCTCGTGGACGAGTACTCGCAGCAGGAGCAGCTGAAGTTCATGCCCGCGCTACCCGATTACATGTCGTATTGCTGCTGTCGATGCGGTCACACTCAGAAGTTCAAAGCGGAGGAGCTGAATACCATCGTTGGCAATGCTTTCCGCATGGCGTACGTGGCGCAGCTTCAGCGTCAGCCGATCCTTCAGGATGTAATCTCGCCGCGATCGACGTCAACCTATCGCAAGGACAAGCAGGAGCATCGAACGTCGTGGAACAAATCGCTATCCGGGGAAGACACGATC…	2	Brain
gene12381	ATGTGGCTTCCGTTGGTGCTGCTCGCCTTGATGGCGAGCGGTTCCGCCTGTCCGGATCTCTGCGAGTGTCATCAGAACGATATCGAGAAGGACGCGCCGGTTCTGCTAGACGTGACGTGTCGCGGACGCGTGCCCGGATTGCCGGAAATACCCGCGGAAACGAGGAGTTTAACGTTGGATAGTACCGAGGGTGCCGACGTCGCTGTCTTCCTGGACGACCTGGAAACCGTCGAGCTGGCGAACGATCCCGAGATGATCGGCGCTCTAGCCTCGAGCCTTGAGGCGAACGATACGTCGGCGGAGCCGGCGCGCACACGGGAGATACTGCCGCACTTAGTGGAGTTCGCGGTGACAAATAGTTCGCTGGTGTCCTTGAACGCGTCGTGGCACGGTCTCGAG…	2	Brain
gene12382	ATGAGGTCGCAAATATCGAGCTCTTTTTTAAGACATGGGCATCTACCCATACGGGAGGATGATTGCTCGTACGTTTGGCAAGTTTCCGCCGCGGAACGTTGCGAATGGGTGAGTAGCACCGAAGACTGCTTCTCAAACTCGGTGATTCAGTACACGCAGCTGTTGTTTTGCTCCTTCAAATCCGAAGACGCGGCGCTGTTTGCTTGCGGCTTAGTCGTCGTGCTTTTATGGATGCTGTATCTATTCCTGATCTTGGGCACCACAGCGGATAATTTCTTTTGCCCATCGCTGGCGGTAATAGCCAATGTGATGCGTCTATCAGACAACATAGCGGGAGTGACGATATTGGCATTCGGAAACGGTGCGCCTGACATCTTCACGTCCCTCGCGTCGAGAGGC…	1	Brain
gene12388	ATGGTTAAAGAGACTACGTTTTATGACGTGTTGGGTGTGAAGCCTGGATGCACGCAAGAGGATCTGAAGAAGGCTTATAGGAAGCTTGCTCTGAAGTATCATCCCGATAAGAATCCTAATGAAGGCGAAAGGTTTAAGCAAATTTCCCAAGCGTACGAAGTACTGTCGAACCCTGAGAAGAAACGTATTTACGATCAAGGTGGTGAGCAAGCTCTCAAGGAAGGTGGTATGAGTGGCAGTGGCTTCTCCTCTCCTATGGACATCTTCGACATGTTCTTCGGTGGTGGATTTGGTGGACGAGGTGGAAGGAGGAGAGAGCGTAAGGGCCATGACGTCATGCATCAGTTGTCGGTCTCCCTGGAAGAACTTTATAAGGGAACTGTACGCAAACTCGCTCTG…	2	Brain
gene12390	ATGGATATGAGAAAAATTATGCGTAACGATGGAATGCGAGGAGGCAAACTACCTGAGCCAGCCAATCAGGCTCGAAAGACGACCGGTTCAACTTTCATGGCCTCGCCGTTAGAAATCACATATTCCACCGACATGATCGTCCCTACGGATCATGCGCTCTACGAAGCGATTCAAGTAGCGCCGCTAATACTTCCCGACGATGTTAAACGGCAGAAAATCGAAAACCACGTGGAGAAGATGCGACTTTCCGCGGAGACGGCCAGGAAGATTCAGGACGTCTTCATCTCGGAGATGAACAAGGGCATCCACCAACAAACGTCTTCGTTGCAGATGCAGAACACTTACATACCGGAACTGCTCGATGGAACAGAAGAGGGTCTCTACTTGGCGCTCGATCTT…	1	Brain
gene12391	ATGTACCGTGAGCCGAACAGCACGTCGAGCAGCGGCGGTGCCTCTACGAAGGGCGACGAGGTCGAGCTTGTCAGTAGATTCCTGGCGCCGCTCTGCGCCAGGGACGAGGCGGCCAGGAACATCGCCCTGGCCGTGGCCAGGAACACCGTCGAGGGATGGCTGGGCGGCGTCGGCAGTCCGAATCATTGGGAGGACACCGGCGAGATCGAGGACGCCAAGGGCACGACCAGCGGATACTCGAGTCAGGACGGAAGATACGACGTGAGCGTCGAGCGTTCGCCCGCGAGGTCGTCCCCGAGGAGCGTCCAGCATCAGCTGCTGCAGGACACGTTCCGCACGGAGGGCTTCTTCCCGCAGAGCGTGAACGACAGCCCGGCCTTCCCCGAGGAGAGCAACACG…	2	Brain
gene12399	ATGAAGACCCTCTTCATCTCGTTCGCCCTGTGCACCATTGTTGCCGCCGCGCCTCGTGAACGACGGGAGGCTATCTGGGGCGGTCACGGACTTTACGGGGGTCACGGAGCTTACGGCGCCCACGGAGCTTACGGCGCCCATGGAGCTTACGGCGCTCATGGAGCTTATGGTGGTATAGGAGGCTACGGTGGGCATGGGGTTGCCATCGCCGGTCCGGTACTGGGACACGCGAGCGTGGCAGGCCCGCATGTTGGCGCCTCCGCTCTTTCTGGACCATCGATAGGGCCGGCTCGATTGTCCGGATCGATGGCTGGTCCAGTGCACGTTTCGGGCGCCGTTGCTGGTCCAGCTGTCGTCACCGCGTCGGTCGCTGGTCCGGCGCATGTCGAAGGATACGGC…	1	Brain
gene124	ATGGAGGACATAAGCGTCACGGTCACCGGTACAACCACGACCAGCACGAACACGGTTCATCCTAGCGTGAACGATATGGACTGGTTCGCCGGTGTCGCCGAGGAGGAGTTGCTATACTACACGGGCGTCGGAAACGACGTCGATTCCTTATGGGCCGTCATCGGAAGCTTCGTACCTCCGCCGCCCAGACCGCCTTACCTACCCGAAGAGGGCATCGCCACCGATGGCCTCACCACCTGCGACCTCTGTTCCTGGGCGTGGAGGAACGATAGGCATTCCTTCTCTCTGGACGGCACCCTTGAAGCACGTGGAGAGTACGGATGGGTGCTGACTCTAGTGATAGTGTCCTTAGTATCGGCCGGTATCGGCGCGGTGGCGATGATGACCTATTCTCACTGT…	2	Brain
gene12406	ATGGCTTCCGTATTGGGATGGTTTCTGTTACTGTACGTCGGTCTTTGCACGGCATGGATGGACGAGAGACCCGTTCTGGAGTCCCGAGACGGACATCTCGTAATCTCCAGCGCGAAGGACAGAAACATCACCCTGAAGATAATAGGGGGCGGTTACCTGAACGTCAACGAGATCAATCTGCTTCACATAGCGTCGGCGGCGCAAAATGCAACGCGGGTCATCGACAGGTGGCGGATGGGATACTTGGCTGAAATGGAGAGCTCTCTCCAGCAACTAACGACTCTAGTGACAGGATCTATGGGCCTCCAGAGAAGAGTCGGTCTACTCGAGAGAAGCATCGCGAACGGTACGATTCGCGCGGGGAACAGATCACATGCAGTGGTACTGCCTGGTCCTATA…	1	Brain
gene12407	ATGCGGAAGTGGATTTTATTGACTTCGTTTATATTAGTTGCAATACTTTTGGTTGAAAGTTCTGCAAAAAAATCGAACAAAGATAGGGAGTTCAAAGATGGTCGTGAGAAGCAAAAAAAGGTCGACGCAGAACTTGATACAAAGAATAAACGTCAATCGGGGAAAAAGGAGAAATATATAAAAGAGCAGAGCTCGAAAAAAAGGAAGAATGATGCATCGGAACGAAACTTCGAAAATCCTTCCGATAAATATTCAGAAGCGGAAAATTCTCATACGTCGCGGCAGAAGCGGAGCAAACGGGAGGAGAATGTTGATGCGATAAATGAAGAAAGGAATACCGAAAACAAACCGATACACTCGAAAGATAAGGCAAAAGCTGAAACGCAAGAAAAGAAAAAC…	1	Brain
gene12408	ATGGAAGAATCTCAAAGGTACGAGGAATCTAATACATGTAAAAAACGGCCACCTTGCAGTTTACGAAAATTAGGAGATATGGTTCCCGCACGTGTAGTGCTATATCTACTCTCATTCTCCGGATTCCTCGTGTCTTTCATGATGAGGACAGACATTAACATCGCTATGGTGGCCATGGCGAAGGTACCGTCAGCATCGAACAACGATGTCGCGACGTCTTACTGTTATGCAATACCGAATGCGTCGTACGTGGAGAACACCACTACAATCAGACTGGAGGATACCGGCGAATTTACATGGAGCCCAGCTATCCAGTCAGCTATTCTCAGTTCCTTTTACTGGTGTTACATACTTTCCCAAATGCTTGGCGGTGTCCTCACTCAATACTTCGGCACTAAA…	2	Brain
gene12418	ATGACGCAGACCCCCAGCATGCATGTGCTAGAGAACAACAGCTTGGTTGAGGTTGCCATGGTCCAGCAACAGCAGCAGCAGCAGCAGCAACAGCAGTCGATGCGGAAGCAGAAGAGTCCCACGAATAACAACACCATAGAGGCCTGGAGATCGATTCAAGGCGGCCACCAGTGGTGGAGTACGCCTAGTAGCGTTCACCAGGAACAACAACAGCAGCAGCAGCAGCCGCAACAACAACAGCAGCAGCAAGTACCCTCCATCGTGCAGGTGTCACAATCGCAAAATCTGGCAGCCGGGTCGGTATGTGGCCAGGTGCAGAGGCATCAGCCGCAAGTGCAATCGGAGATCGATCAGCCGCTCGACTTTTCCGTTGGCTCGCTTCAGCAGCAGAGGCTGCAC…	2	Brain
gene12424	ATGCCCTGGGTCGTCGCATGTTTCGACTTGCTGGCGGCTCCATTACTGGGTTACTGTCTCGCGCTCAGGAAACTCGCCCTGCAAGCCGGTCTCCTGCAGGAGAGGAAGAACGAGCCCGCGGGGAAGCAAACGTCCAACACGGAGGCACTACCGAACGTTGACATCGCGACCAACATGGTTCGGGACGCGGAAGAACAGCGTCAAGATCCCGGCAAAGAAAAGATCGCAGCGAGAACTCCAGGAACGGCGAAGTCATCGCGCAAATTCGCAGGGGTCGTAATAGCCACTTGCGGTTTGCCGGCTCGTGGGAAAAGTCAAATAGGGCAGAGTCTTGCTCGCAGACTCAATTGGAATGGCGTAACCACCAAAGTGTTCCGCGTGAGTGATTACCGAAGAAAA…	2	Brain
gene12427	ATGACGAACGGCATGTCCTGGCCATACGCGACGACGAGCGGCCCCGCCCCGTCGCATCCCTCGCACGCGGTGTTGATGATGACGGCGCGGATGACACCGCTCGCGCTAACGTCCAATTACACGGACATCGTCCGCGACGTCGTCGGCGACGCCATAACCATGGAGACGAGCGACGAGGAGGAGGAGTACACGCCGTACAGCGACCGGCCGGAGACTTACATCGTGCCGATCGTCCTGCTGCTCATCCTGGTGATCGGCCTCACCGGCAACGGCGTCCTCGCCCTCACGATACTGCGGCACAGCAATATGCGAAACGTACCGAATACGTACGTCCTGTCGCTGGCGCTAGGCGATCTACTGCTCATAGTAATAAGTGTGCCGTTCACCTTCACCGTCTAC…	2	Brain
gene12428	ATGCGCCGTGAACGGGATCACCCTCGCGGAGCTGCGGTTATGCGAGCGGTCGCGTCATCGTCGTCGATCGTCCGGCTGCTGCTGCTCCTCGTCGGATTCGCCGTTCTGCGCGACGCCGAAGGGAGCGGCGAGCCGTGGCTGAGGAGCGAGAAGCACGCCGAACTCGGCACGGAGGTTTTACTGCCCTGCGTCCTGAAATCGCCGCAATGCGAGGGTCTGCACAGCATCAAGTGGTACCGCGGACCCACGCGGATTTTCATTTTCAGCGAGGACGCCGGAATTATACGCGGCAACAACGACATCGCCGCCAGGGCCGACATAGAATATTCGACGAACTCGTCGAAAACATATCTGAAGATACCCGGCGTCAAGCTGGAGGACGAGGGTCTCTACAGGTGC…	2	Brain
gene12429	ATGTCTATGTTGTCTGGGATACATTTTCATGTCGGGATACTCGTCACGTTTCTTTTATTTACGCAGCCCTTCAAGCCGGATTTCTCGGATCTCGTTTACGCGGACGTGGACTACAAATCGTACGGGCCGATTAACTATAAGGCCGCGAGTATCGCGCTTCTCCAGTTGCAACAACAACAGCAACAGCAACCACAACAACAACCGGTTCAACAGCAGCAGCAGCGATTCTTGGCTGACACAAGGCCGCAGATGTACGGTGCTTCGGACGATAACGAGGAACTGCTTTAG	2	Brain
gene12433	ATGGCAGCGGCGCAAGGCACACCGGAGTCGGACACTGGGAGCTTCGAGTGTTTCAGGAACTATACAGCGCCAGAGGTATTCGTGCAGGGTCTAGCTGGCATTGTCGATCAGCAAGATGTAGAATCTATGATACGTGCCCAAAAGCAAATGCTACAAAGATTTGAGAAGACCAACGAGATGTTGACCAACTGCAATCAGTTATCGATAAATAGGCTTAAAACGGCTGGCAACGAGTTCAAGAAGCACACCGCTCTTCTAATCGAGATGAAGAGGGATTTGGATTATATATTCAAAAGGATTCGTCTGGTAAAGAGCAAACTGAGTCAACAATATCCACAGGCATTTAATGAGGCAGTTAGGAGCAGTCTGGCGGAGGAGGTTATCGTGGAGGATATCGAT…	2	Brain
gene12434	ATGGCGCAAAACGTCAATCCGTTCTACTCGTCGCAAAACACGCCGAGCAAGGCTACCGAGGAGAAGCAGAGCATGCCGAAGGACAATCACGCGGTGAGCAAACGCTTGCAGAAGGAACTCATGGTGCTCATGATGAGCAGTGAACAAGGTATATCTGCCTTTCCGGAGGGAGAAAACCTGTTTAAGTGGATTGGGACTATCACAGGACCAAGAGATACAGTATATGCTGGTCTCATTTATAAATTGACTTTGGAGTTTCCACACAGTTATCCGTACAGCGCTCCAATAGTACGCTTCGTTACACCTTGTTTTCACCCAAATGTAGACAGTAGCGGTAACATCTGTTTGGATATACTGAAAGATAAGTGGAGCGCACTGTACGACGTCCGTACTATTTTA…	1	Brain
gene12436	ATGTTACTAAACACGTGCAACACCTTCGCCTGTTTTACAAAGACATTACATAAAGTTGCAAAGTCCAGAGATAGTCTACGTATACGACAGTTGTCCATAACAAAAGTTATGACTCGGCAAATAGAAGAACAGAAGATCACGGTGGATGACGTGGATATTAATTACGCAAGAGTTGGTACGGGTAATCACCCGGTATTGTTGTTACCTGGCGCGTTAGGAACGATATGGACTGATTTCAAGTCGCAGATCGAACATCTAGATAGAGATAAGCTGACCATAGTCGTATGGGACCCGCCCGGTTGCGGAAAATCACGACCGCCCGACAGAGATTTTCCGGACGATTTTCTCCAGCGCGACGCCGTTTGGGCCCACAATTTAATGAAAATATTAGGCTACGAT…	1	Brain
gene12437	ATGAGGGAAATCGTCCATATTCAGGCCGGCCAGTGCGGTAACCAAATTGGAGCGAAGTTTTGGGAGATCATCAGCGACGAGCATGGCATTGACCCGACTGGCACCTATCACGGTGACTCCGACCTTCAGCTGGAGAGAATCAACGTTTACTACAATGAGGCATCAGGCGGCAAGTACGTGCCGCGTGCCATTCTCGTTGATCTGGAACCCGGCACCATGGACTCCGTACGCTCCGGTCCGTTCGGCCAGATCTTCAGACCGGACAATTTCGTGTTCGGCCAGAGCGGCGCCGGCAACAACTGGGCAAAGGGCCACTATACTGAGGGTGCCGAATTGGTAGATTCCGTTCTCGATGTGGTGAGGAAGGAAGCCGAGAGCTGCGATTGCCTGCAAGGATTC…	2	Brain
gene12438	ATGAGGGAGATCGTGCATCTGCAGGCCGGACAATGCGGCAACCAGATCGGTGCGAAGTTCTGGGAAGTTATTTCCGAGGAGCACGGCATCGACCAGTCGGGCATCTATCACGGAGACAGTGACCTGCAGCTGGAGCGGATCTCCGTATATTACAATGAGGCATCTGTCGCGACGTCCACGAATGGAGGGAAATACGTGCCGCGCGCGATCCTGCTGGACCTGGAGCCCGGAACGATGGACGCCGTACGTTCAGGCGCTTACGGGAAGCTCTTCAGACCGGACAACTTCGTATTCGGACAGTCCGGCGCCGGTAACAACTGGGCGAAGGGCCATTACACCGAGGGCGCCGAGTTGGTCGACTCTGTCCTCGACGTGGTGCGGAAGGAGTGCGAGAACTGC…	2	Brain
gene12444	ATGGAGGACGAGCTACGTTGTCCCTGCTGCAAGGAGCTGTTCGTGGAGCCGGTGCTGCTGCCGTGCTGGCACGCGCTCTGCTTGGCGTGCGCGGTGAATCTGCAGGCGCCGCCGGACTCGCCGCCCGAGTCCACCGTCGACTCGTCCAACGCGCCCGGCTCCGATCAGGAGGCCGACAAGCTGTCGATCCTGTCCGAGACCGATTCCGGGGTGGTGTGCAGTAGCACGTCCACCAGCTCGCGGCCGGGCAGCTACGTCGGCACACCGGGCAACGGCGGTTTCCCGCCGTCCGGCGGCACGCTCTGCCTCTCGTGCCCCGTCTGCCAGAAGACGGTCTACTTCGACGAGGGCGGCGCCCACAACCTGCCCAAGTACCGGGCGATGCAGCACATTGTCGAC…	2	Brain
gene12446	ATGAGCAAGCTTAGATTAGGGTCAGAGTATATTCCATTAGCGGAGGACGACATGCCGAAAGCCCGCATCATCCTATCCTTTGCCAAGGTGGCTTGGTTCACCGTGGCCCTGCCGTTCCTGGCGTTCGTCTTCTGCGTTGTCTGGTCGGTCTTCTATAATTTCGAGCATTCTACTTCCACGCATTGCCAGGTATATAATCTTCTACCGTCCGTCTCGGCAGCCATCGGTCATTATAAGCCTCAGAGAGATGTATGGAAGACTGCTATAGCGTTGCAAGCGATAATCAGAATTTTAGTGTTCATGATGTATTATCGTTACTATAAGGAGTATGTTTACAAATGGGCGCGATATCTAAGTAACATTGCGCTTGTTATGTACTTCATCGAAAATACATCTCTC…	1	Brain
gene12447	ATGTCGCGAGAGATTTTACCGCGTGGAGAGGTGGCCACGTCAATCGCGAGGATGAACGACGGTCGCGCCTCGAAGAGGAACAGCCGCGCTCAGCGTCGATGGCGCATCCTGGCGCGGGCGCTGACCGGCTCGCCGGAGCCGATCGGGGAGGTATCGGTGCGACGGTTCACCAGCTTCGGCCTGATCAGGTGCGCGCTGTTGGAGAACACGCTCGCGGACGGCGAGTCCAGCTGGTGCGAGTACTCGACCGAGCTGGACGGCCGTCCGTACGACGTGCAGATACGGCGGATAAGCAAGTGCTTCACCGCGAACGAGCTGATCGGCTTCAACAATACCGGCAACGTGTGCGTATGGCCGTCCGAGGAGTGTCTGGCCTATTACCTCCTGAGAAATCGCGGC…	2	Brain
gene12453	ATGAGCAGGCCGCTCTATCGAGGGATGAAACTTGTGGTGAACGGCGGAGAAGAGATGCATCGGTGCAATCAAACTGATCTTTTCGGCTACAATACAAAGCCTCCGGATCGCAATAAACTATCTACGAAGCATGGCATGGCACTGCAATGGCACTACAAATCAAGAGATGGTGACGAAGCTGAAAGGAACAGATCATTTGCAGACGCTGGTATATTGACGACGGACAGGGCAGAAGCCGCTATGCTGGCTGTTGATAGAGCAAAATACTGCCACGAACCGGACCCTTACCTTGACCGTCCTAGAAGAATTGGTTACAATGTGACTATCAGTGCACCCCACATGCATGCATACGCATTGTCGATTCTCTCCGATCAACTATTGGATGGCGCCAGAGCACTT…	1	Brain
gene12455	ATGTACGGACGGTACCACGGCAGTAATAATCAGGAGCTCGTACAACACCTCAAGCGAGCCAGAGTGATTAAATCGGACAGAGTGTTTGAGGCGATGAGTTCCGTGGACAGAGGGAAATATACTCAGCCCAGTCATGCTTATATAGACTCTCCACAAGGAATCGGTTATGGCGTCACCATTAGTGCCCCTCATATGCACGCGTATGCCCTGGAATTGCTTGAAGAGAAATTGCGTAATGGCAGTAAAGCTCTGGACGTTGGTTCTGGATCCGGATATCTGACAGCGTGCATGGCCATTATGATGGGACCGAATGGATTGGCCGTTGGAATCGATCATATTCCCGAGTTGCGAGCGATGGCCGAGGAAAACATTCGACAAGATCACCCGGAGCTCTTGCAC…	1	Brain
gene12456	ATGTCGTACTCTATCAATAGAAGACCCTTACTGTGGTCTACGTCTGACAGCGAATTTGAGGGCGACTTGGAGACTGAAGTAGATGATCCTAATACTTCGATCTCTGACGAGAAGCCATTTTTGAAGCCATACGAGCCAAATGACAAGTATAATCTTGCATACATCGTATTTTATTTACTCGGAATAAATACATTAATTCCATGGAGCTTTTTTATGACTGCGGATGATTATTGGATGTATAAGTTTAGAGAAATTCATAACAATTCAACAAATTTTAGTAGTACGTACGTAGGAGATTTTACACAGAAGACAGACCTTCAAGCTAGTTTTACTTCTTACTTTAGTGTAGCAAGCGCGCTGCCTAATACTCTCTTCTTAATAGTGAATGCATTTATTAGC…	3	Brain
gene12457	ATGTCGAGTCCTATGAGACCACCGAGAAGTCCCGCGGCGCAAGATGGCAATCGTTCGACCAGCGGTACACCTAGACGACAACTTCGGACTCCTACTTCTGTCAGAACTCCGCCTGCCGCTCGAACTCCATCCATAAGTTCCGCGTCTGCCAGACAAGGTACACCTCAGAGGCGACCGGGCGACAATCCAGTGGATACTCCATTAAGATGGAGCAACCACCAGGCACAGGAGACCATTGCACCATCGTCGGATGGTCACTCCTTCGTACCATTGTCCTCTCCGACTATACCAATGCAGACCAGTCCTCTTGCGGCTGGTATGAGCGAAATAGAATTGTCCTCGCCGCTGAATTATGGTACCCCGAGCTCTTTGGCATCAGTTCGTACTCCTAAAAGTGGT…	2	Brain
gene12459	ATGAGAGCAAGCTTCGCAATGGACGCAACAGTACAAAATCCGAAAGGGAAAGGGGTAGCAGCCACAAATTGTTGGCTAGTGAGTCCCAAAGAATCACGCGACGCAGAAGGCTCGGATCTTTTACAATTGTTCCCCAGGGGAGCGAAGTATCGGAAGAATCTTAATCCGTACAAACGGGTGCGATTATCGTTAATCAAAGGCCCCTTCGAGCGCTATCACAAGTTGAGAGGAGAACGCTTCGAGCTAAAATCAGATTTCTTGCTCGCGGCAATCGCCAGTTCTTCTTTACTCATAGTGCAACATGTGTACGGAACATCGTCGTCGCAGGTAGATATATTGATATTATTCTCTGGACCATGA	2	Brain
gene12460	ATGCAGCTGGCGGCCAGTCAGAGGCCTCACCCGCCTCCGGTGCCACCTCGACCGAGTCGGCAGGTGGTTGCCGAGGCCCTTAAGAGATCGCCAAGGCCGCCCTGTCCCACCAGACAGGCGCCGCCGCCGCCGAACACGAAGCCCTGGAGATCCGATCAAGCGCAACAACATCAACAGCAGCAGCAACAGGTGTGCCCGAGCGGTGGACGCACGATCGTATACGAGTCCACCAAGGAGTGCGCGAAAGACTGTAAGGACGAGATCATAGCGCCCAACGACAGGAATCAGCAGGCGGATCGCAAGCAAGCGTTGCGCAGCACGGCGATCGACAGGAACACCGAGGATACCCGCTCGGAGGATCCCGCGGAGCATCGCAAGTCGAACGACGACAAGATCATC…	2	Brain
gene12462	ATGGCGGGCTTTCGGGACGAGGACAGGGCCCTGTTCCCGATCCAGAGCATCTCCGCGATCGTGCAGATCTTCAAGAATCAGCTGGAGAACAGCACCGAGCCGGATCTCGCGCTCCTCTCGATCCTCGTCGGCGCCGTCGAGAACTCCCTAACCTGCAATCGCGCATTCGCCTCCCAGGAGAACGCCGTTTACGACGAGCCGAAGCTGCCGGCGGTCGAATACCACATCGCCGAAGCGCTCTACACTAAGTTCCACGCGGTGATCAAGGGCGCTGTCGATCTCACCGTCTATGACACCAAATACGCCACCAGGGAGCTCGTCAAGAAGGTGTCGGACGTGATATGGAACTCGCTCACCAGGAGTTACTACAAGGACCGTGCGCATCTGCAGAGTCTCTAC…	2	Brain
gene12463	ATGATCGCGAGTCTGCCAATCAACGGCGGCGGTAGCGGAGGGCCGGTGAGCCGCGTCGGCCGCGGATTGGCCCTTCACAGATCCAACTCCAGCTTGGAGCTTCCGCACAGCCCAGATCCCTCGTCCCGCGTGCCAGAAACACCTCTCAGAAGGGAGTATGGATCTCACGGAAGCATCGACGTAGTGGCGCAGTCCGTCACGGCTGGCGAGAACTTCTTCGCCATGCTGCAGGACTTCCGGCCGTCGGAGCAGCGGAACACCGTCGCCGGCGATTACCTGCGCCGTGTTCACCAGGACGCCGTCCAGCCTCTCGACGTCGACGAGGTCTGCGGCCCGACCGGCGCCGGCTCGAGTCCCAAGCTACGGCTGAAGCTGAACAGACTGTGGGGCGGCAAGCCG…	1	Brain
gene12465	ATGTTTTCCCGATTGTGTAACTTGTGTCACAGAACTACCAATGTCCAATTTGTAAAATTGCAAAGACATTACAGAAAAGGTTCTAACAATAGAAAAAGAAGTAATACCAGTCGCATTGAGCCACCAATAAACATAGAAGGAAAGACGCCAATAATTGTCAGCAAACGAAAGGAATTCAACTTTTACGAGGGGCAGAAATATACTACGCGTAAACCATTACCGTTGGTTAGCAATGGATGGCATCACTATAAGTCCAAAGGAGATCATTTCTTCATACACCCCCTTACGAATTTGACAAGAGAAGCATACAACAATTCATATGAAGCAGACTCTTTCGCACAATTTGGCTTGGATCCGCGATTGATAGAGATCTTAGGAAGATACAGTATAACCAAACCT…	3	Brain
gene12466	ATGGCGTCTGACGATGGCATCGCGGCGCAGGTGGAGCGGGAGGCGCAGGAGGCGGCCGACGAAGACCTGAGGATCTTCGAGACGCTGCGTATCTCCTCGCCACGGAAGGTGGACCCGGACGACGCAATGACTCACGATTTGACGACCACTCTGAGAAGCGAGCTGGCGGCCCTCGAGTACAAACGAGATCGGCTTATATCCGAGCTGCAGGAGATGAAGAGCGTCGTGAGAACGCGGGACCAGAGGGTCGTGGAGATGCAGGTGGAAGCGGATCAGCTTCGCGAGCAAGCGGCACGGCAGAACGCCGTCGTCTCGAGCCTCAAGAAGCGCATCCAGGAATTGGAGGAGAGGGAGAGGAATCTGTACGCGTCCCAGGGCAGGAGCGAGATCATGATACAG…	1	Brain
gene1247	ATGCCAATCGAGCGTTCGCCGGACAGACAGCCTGTCGGACAAGGTGACCCGTCCACACACGCACAGGAGGTGACTTCAGAAGCAGTGAACATGGCGAGCACGGACCCGAACGGGAACGGGGAGCACTCACCAAGCATCGGTGCAACACATGCGGTACGTTTACCTCCGTTTTGGAGGGATAATCCCGCGATTTGGTTCGCTCAGGTCGAGGCAACCTTCACGATCAGCAGAATCACAAGCGACGACACAAAATTTGGCTATGTGATCTTGAATCTGGACCAGTCCGTTCTTCCCCTGGTGGCGGATATCATAACAAACCCGCCTGAACAGGATAAATATCCCACCTTGAAGGAGCGACTCAGCTCAGTGCTTGCTGAGACTAATGCGACGAGGATAAGG…	1	Brain
gene12471	ATGAACGGGCCTGTCTATGCGTCATCCTGTCCCGCACTGCAGTCGAGTCTGTCGCTGCACAGCTCATCCTATTACAGCGAGTATAGCGGCACCGCGCGAAGACGGCTATCCTCGACGGGCGAGGCAGACACTTCCGCTACATCGAGCTACGAGGGTAGCGATAGCTCCGAAAACAGCGACGAGTCCCGCCTCGATCCGGTCAGTCAGATGGAGCGCGAGCAACTCGAGACTTTCTTCCGCGGATTGAAGTCGCAAGTATTCGTCTGCGAGTCACTGGCGAATCTGTATCTCGGCAGCGCCTCGCAGACAGAAAGGTGGGAGCTGCGCTTCACCGGGATACCCGTGGTGGTACTCGATCTCGGCGAGACACGTTCGAGATCCAAGAGACGGATCCAGATT…	2	Brain
gene12473	ATGCCGAAGAGATCGAGCGAGCTGTCCAGGTGGCTGCTGCTGGCTGGACTTTTGTGCTGCTCGTCCTGCCAGAGCGTACCGTCGTCCTTCGAGAATAAAACCGGCCAGAACGACAATAATGGCCGGCCGCGAATATTCTCGCCCCGGATGGACTACGACGAGTGGACGCCGCTGGGCCGCGGCGATCCGCTCAAGAACAATCCGACCTTCGATTACGTGCCGCCGGTGCTCGACAGGGTGCAGTACTGGCTGGACTCGCACACGACCGAACCGTCGTCCAAGCGCGACATCCTCGTGCTGGGCGTGACCGCGAAGAAGACCAGTCCGAAAATACCGGAGCAGTTTCTCAAGTTCGTGGACGGACCGAAGTTGACGCGCGGCGGCCAGGAGACGCCGTAC…	2	Brain
gene12474	ATGCGGGAGAAACGCTTGCTGACGTGTTGTCTCGCATTCGCGGCTTTTTTCAAGTTTACGTGTTGCTACGACACCAAGAGATACTCGTTGCTCATGCCGAATGTGAGACCAAACAAGCCCGAACTGTATTTATGTACTCCGATCAAAGTAGACTTCACAAGGAGTTATTACGTGACTGCTTTCGAGCCAAACGCAACGATGGAAACAGCCCACCATATGCTCGTTTATGGTTGTACCAAGCCTGGTAGCGCAGAGCCTGTCTGGAATTGTGGAGAAATGGCGCAGGACGGGAATATGCATGATACAGGACCTGCTTGTAGTGAAGGATCTCAGATTATTTATGCATGGGCGAGAGATGCTCCTAAACTAAACTTACCGGACGGAGTAGGTTTTAAAGTT…	2	Brain
gene12481	ATGTGGTGCCTCGTCAGCCAAGCCAACTCCGTCATCCTGGAGGTGCAGGTAGACCCGAAGGCCATCGGTCAGGAATGTCTGGAGAAGGCCTGCGACTGTCTGGGTGTCAGCAAGGAGTGCGATTACTTCGGGCTGAAGTACCAGAACGCGAAAGGCGAGGAGCTCTGGTTGAACCTGAGGAACCCTATAGAGCGGCAGACCGGAGGCGGCGTGGCGCCGCTACGATTTGCCTTGAGGGTTAAGTTTTGGGTGCCGCCTCACCTGTTGCTGCAGGAAGCCACCAGACATCAGTTCTACCTGCACTCGCGTCTCGAGCTGGTCGAGGGTAGGTTGAAGGTCTCGGATTGGGGCTCCGTGGCTCGTCTGGTGGCTCTGATAACGCAGGCCGATGGCGGTGAT…	2	Brain
gene12484	ATGGCGGCAGAAAGGAAAGGAACATTTAAAGTTGAGTATCTTCAAAAAATTGAGAGAGAAGTGCAAGCGAAATGGGAAGCAGCGAAAGTGTACGAGGTGGATGCACCCTCGCAAAGTAAACAGTCACCGGATGAAAAGTTTTTCGCAACCTTTCCATATCCTTACATGAATGGACGTCTTCATTTGGGTCATACTTTCTCATTGTCAAAATGCGAGTTTGCAATCCGGTACAATCGCCTCTTAGGAAAAAGAGTGCTTTTTCCCTTTGGTTTTCACTGTACTGGTATGCCTATTAAAGCGTGTGCTGATAAGCTGAAGAGAGAAATGGAGTTATATGGTTATCCACCGCGGTTTCCCATAGAAATGGAGATAGTAGAAGAAAAGGAAGATGATATAATG…	3	Brain
gene12485	ATGGGTAGGACGGATATGTCAAAGACGCTCAACGCCTATAGAATTAAAAAAATTGAGAACATAGGCAGAATGACGGCGATGACGCAGGAGGAGATAGTCGCCGGCGCACGAACGGTAGCGCAGGGTCTAGAAGCCCTGCGAGTTGAGCACGGTGGTCTTCTACAGGGTCTGCAATCTCAGGATGCGCCGGCTGCGCGCGACAAAGCCAGCCTGTTGTCCAAAATCATCGAGATGATCGACCTAGGCCTGGGTGAGGCGCAGGTGATGCAGGCACTCGCCAGTCACCTGCAGATGGTGGAAGCGGAGAAGCAGAAACTGCGAACGCAGGTGAAGAGGCTGTGCCAGGAAAATGCCTGGTTGCGTGACGAGCTAGCGGGCACACAGCAGAAGCTGCAGGCG…	2	Brain
gene1249	ATGGCGAACGCCGTGACGAGAGTGGTTATGCGCTGCGAAGAGGCGCGGGAGAACGAGAGCCTCGACCTGTCAGAATGCCAACTCATGCAGATCCCAGATGCGGTTTACCATTTGATGCGACACACGGAACTCAAGAGATGCGATCTCTCTGGGAACGTCATCACGAAGATACCTGCCAAGTTTGCGGTGAAATTCTCGTTAATCACTGAACTGAACTTGAGCCACAATCAAATGTGCAAGCTGCCCGAGGAACTCGCTGAACTGCAAGCTCTGGAACGACTCGACATCTCACACAATACCTTTATTGCTCTACCACCTGTCGTTTGGCAGATGCCGCAGCTCAAGCGGCTGCTTGCAAACAACAATTTCATCATTGATGTTGATGTCGAGAGGCTCAGG…	1	Brain
gene12493	ATGAAGACTTTCGTGCTTGTCGCTTGTGTACTGGCTATCGCCTCAACTGCTTACAGTTTCGATCCGAAAGCATCAGTAGAATTCCATGAAAACTTCAAAAAATGTAGTGAAGAAGTAGGTGTGCCCCAAGAAGTAGCTATTTCTAACGTGGAAGTGATTAAATGCACGGCCGTCAAGGAAGGCACGATTATAAACGCACAAGGTATCATGAAAAAGGAGAGAGTCCTAGAAAAATTTGAAGAGCTCATTTCTGATCCTGTGAAATTGAATCAAGCAAAACAGATTTTCATCAGTTGTTCGGATAAAGTTGACGAAATCGGAAGTGACAAGATCAATGAAGTCGTACAATGCTCGCTACCCCTCGTCCTGTTCTTTGACTAA	1	Brain
gene12494	ATGCGAGTCGGTTGTGCTAAAACCAAATCGGAGAATATGAAGAAAACCACATTTTTCGTTCTTGTTCTCGCCGCCGTTGTTATTGCTGAGGAAGGAGACATGGAAAAATTGGCGAAAAAATTTGAAACTGATGCAGAGACGCTGCAGAAGTGCCTGGATGAAGCAGAAACGACTGTAGAGGAAATATTTGCTCTAAAAAGTCAACTGAAAAAGGCACATGACAAAGATATTGGCGAGGATACTAAGAACGCTATTACACGACACAGTAAATTCATAGCGTGCATGCTGGAGCAGAAAGAAATGATGGTAGATTCGAAGTTGAACGTAGACAAGATACTTGACGTTATGATTGCGGAGAAACCAGATTTGGCAAATAAAGATGGACTGAAGGAATGCATA…	1	Brain
gene12496	ATGAAGCTTCTCGCGCTATCCGTTTGCCTGATAGCAACCGCCATGGTCGCCCATGCGGAGACTATCGCAGACGCCGCCCTGCACGGTGAATCGTTGCCTACCGCGGACGTGGACGAGTGCTATCAGAACGCGAATTTGGCAGAAGCCGATTTAATTACGAACACCGAAATAAAGGATGGTTCCTATCAGAACCCAGAAAATGAGGAGAGAGCGAGGAAAAATGGCTGCTTTGTATCGTGCATATTGCAAAAGCGTGGGCTGATTGTGGACTCGGACATCCAGAAGGAGAAATTATATGGCAAACAGGCGCACGTTCACTTAAATCCCGGCACCCAAGCTAAAATACGTGAAACGGTGGATGCTTGCGTCGAACAAGTGAAAACGAAATCGGATGTGTGC…	1	Brain
gene12498	ATGTGCGAATCCGTAAAGGTAGCGGTGAGATGTCGGCCTATGTCCAATAAAGAAATACAGCAAGGATGTCAGAACGTAATAACGATCGATCCCCTGACGAAATCCTGCACTCTGGAAAATTCTGCCGCTGCAGGAAACGGGAAGGTGTACCAATTCGATGCCGCGTTCGGTCCATCGGCGACCACGGAATCAGTATACGAAAATGTCGGCTCGGTAATCGTCGAAGCAGTATTAGAAGGTTACAATGGCACCGTATTTGCCTATGGGCAAACCGGTTGCGGGAAGTCATTTACGATGCGAGGTTTCATCGAGCGCGCCCTGGAACATCTGTTTGAAGCGACTTCGACTGCCAGTTCCGAAACGAGATATTTAGCATTGTTGAGTTATCTTGAAATTTAC…	1	Brain
gene12505	ATGGACAAACGGAAGATGATGCCCAAACGCCCTCGTATGGAGAACCTGAGGGGTCCAATTGCAAATGGACCGATTCAGACACGACCACTGGTGGCACTTCTCGATGGCCGAGATTGTTCCATTGAGATGCCCATCCTTAAGGATGTCGCGACGGTGGCCTTCTGCGATGCGCAGTCCACATCAGAGATTCACGAAAAGGTACTAAATGAAGCAGTAGGCGCATTAATGTGGCACACTATAATACTGACAAAGGAAGACCTGGAGAAATTCAAGACATTACGGATCATCGTGAGAATTGGCTCTGGTGTGGATAATATTGATGTCAAAGCTGCGGGTGAGCTTGGCATCGCAGTGTGCAATGTGCCTGGCTATGGAGTTGAAGAAGTAGCTGATACTACT…	2	Brain
gene12506	ATGACTGAAAAGTGGACCAAAGGTGAATCCGTGAATGACGTGCCATACGAGCTTTTAAACAAAAAATTCCGCTCTGCTCAGAAGACCCTTGATAGAGAAGTTTCTCATGTTCAGACGGTATCGAATGAGCTTGAGAAAGGACTTAAAAATGATGGATCGTACGTGGCTACTGGTGAAATAACGAGATTACTAGGTGGAGTGGTCGCGAGATTGCAAGTTTTGAAGCGTAAAGCACAGGAGTCTATCGCCGAGGAGCTACAGGCGGGCATGGTATGCAAGAGAAGACTGGATCACTTGAAGGAGCATGCTAACACATCTCCCAGCGCTGTCAATCAGTGGCGTCGACAGAGGCTCGACAGAATGCTAGTAGAATATTTTCTTCGTAAAGGATATTATAAG…	1	Brain
gene12507	ATGGCAGGCAGTTACACAAAGAGGGATTTCGGAGCGGTGCCTGAGGAGCAAACGCTGCTGAAGGACTCGAACGGGGCTCGCATCATGCCCGCGAAAGGTTCCGAACCTGTACGTCTTTCACCAGGATGGGAAGGTACAGGTAGACCTGATGATGAACTGAATTTTAAAGGTGTTACAATGGATCAAGCAGATCTTGAATTGAATCCTCCTAGAGATAGATTAAACTTAGTATTTTGCATATTAATACTTCATGGAATTGGTGCCTTGATGCCATGGAATATGTTTATAACAGCTAAAGATTATTTTGTCAATTACAAATTATCCAAGGAATATACTGGCGTGGACACAAACTATGCAACAAATTTCCTAGCATATTTGGGGTTTGCTTCACAAGTACCA…	2	Brain
gene12508	ATGAGCACTGGCATAGCAAATTGCTCGAGGATCATTCCGTCGACGAGACTACGCCCGATCGCTCGATATAAGGCGGGAAGAAAATCGCGGGAATTGCGGATAGAAGATACGAAGGGTGAAATTCTGGAGTTCGAAATTATAGTTCCTCGTTACACGGAAAAATGGCAGGCAGTTACACAAAGAGGGATTTCGGAGCGGTGCCTGAGGAGCAAACGCTGCTGA	2	Brain
gene12510	ATGACCAGCAGACTCGAGGAGGCAGAGTCGAAATGGACATGCGAGTATTGCACGTATGCGAATTGGCCATCGTCGCTTAAATGCACCATGTGTCGAGGTGCCAAGCCTTTGCTGGGTGAAGACATTTATCGTTTACGTGATAGCAGTCCGCAAAGAGGATCGTCCAATGTCGCTTCCGGACCTGTGACCCACCACCAATATCACCATGCGACTCCTATCACAGATCCTTCGTATAATCTCAGTACGCAAAATTATAGTCAGAACGTGCCGTCCGCGGGCAAGTGGTCGTGCGGTATGTGTACGTATCTCAATTACCAAAACACCACTCGTTGCGCTCAATGCAGCAATCGGAAGCCTGTCGCCTCCACCGCCACCACCACGGCCGATGCCGTTATCAAT…	2	Brain
gene12511	ATGGCATTTAACAAAACATTAGACGAGGAGCTAGATAACGCGACGGCGAAATTGCCGACGACGAGCTTCCTCAGCGATGCGCTGATTGACGACACCTGCCAGCATAACTCCACTAAGAACCATCACGAGATAGAGTACATCCTGTTGTTGACGGTCAAGGCGCTCGTGATGGGCTTCATCATTTTGTGCGCGCTGTTCGGCAATCTGCTGGTCATTGTATCGGTGATGAGGCACCGCAAGCTACGCGTCATCACTAATTACTTCGTCGTGTCGCTGGCGCTGGCGGACATGTTGGTAGCGCTATTTGCCATGACGTTCAACGCTTCCGTCGAGCTGTCGGGCGGTCGTTGGCTCTTCGGTTACTTCATGTGCGACGTGTGGAACTCGCTCGACGTGTTC…	2	Brain
gene12512	ATGTTGAACGTAATGGCGGCGATGTCGACGAGTTTGCCGAGCGACCAAGTGGAGCCGACGTCCTCATCGGCCATTATTAACAACGCGAGCAGCGCGGCGTCCAGCACGACAACGGCGACGACATCGGCAGCGAACAACGTGACAACGTCGTCGGTGGAGAACCCGACGGTAGAGAACCTACCGGAGCATGTGAATGTGCTGATGGTGGTGATCAAAGGCATCATCATGGGCACCATCATCACTACCGCCGTGTTGGGCAACATGCTGGTGATCGCGAGCGTGAGACGGCACCGACGCTTACGAGTGGTGACCAATTGTTACGTGGTGAGCTTGGCAGCGGCCGATCTGCTGGTGGCCATGTGCGCCATGACGTTCAATGCGTCCGTCGAACTGTCGGGC…	2	Brain
gene12516	ATGAAGGCCCTGATCTGCTTGATGCTGATCTCCGCGGCGTTCGCCGCCGAGGACAAAACAGTGAAGAAGCGCGGTCTGTACGGTCTGGGTGATTATGGATACGGTGGATACGGCGGATACGGCGGATACGGTGGACATGGTGGATACAGCGGATATGGTGGATACGGCGGATACGGTGGATACGGCGGATACGGTGGATACGGCGGATATGGTGGATATGGTGGTCACAGCGTCGCCATTGCCGTTAAGGAGAAGCCCGTTCCTGTACCTGTTGCGGTGCCGCATCTAGTTCCCGTCGACCGTCCCGTACCCGTGAAGGTCCCAGTCGCGGTTCCGCATCCAGTTCCAGTAGCCGTTCCAGTGCCACAGCCCTACCCGGTGATTCAGACCAAAACGGTC…	5	Brain
gene12522	ATGGACACCCGGTTGTCCGCCGAGGGTATTCAGTGTCGTCAGTTCGATCTGGTCAGTGGGCCATTCAGCATGAACAACGAACAGCGCAAGGATGAAGGATCCGTTTACTCGGTTGGAAGCCAGAACAACCTAGTGCCAGTAAGATCCCGGCAAACCTTCTTCAAGAAGCGGACTCAGATTTCGAACCTGTTGGTGATAGCTTTGGCCCTCCTGGTGAGCTCCTTAGTTGTAACCGTTGTGGTGCTCGCGATACTTTATGCGTGTAGCGGTATGACGAAGATATGTGATAACGAGGATTGCATTCGAGTAGCGGCTAGTTTGAAGGAATCTATGGACACTTCTGTAGATCCTTGCGACGATTTCTATCAATACGCGTGCGGCAGATGGTCGCTGGAGCAT…	2	Brain
gene12574	ATGGACAGGAGAAAAATGTCCACTGCGGGAGACTCCCTGTACCAGATTTTGGAGATCCCGAAAACTGCTACTTCGGAGGAAATTAAGAAGACGTATAGAAAGCTAGCCCTGAAGTATCATCCTGACAAGAATCCTAACAATCCGGAAGCAGCCGATAAGTTTAAAGAAATAAACAGGGCTCATGCTATATTGACGGATCTCACGAAACGTAACATATACGATAATTATGGATCTCTGGGTCTGTACGTCGCGGAACAGTTTGGGGAAGAGAATGTTAATGCTTATTTCGTTGTCACTTCTGGATGGTGCAAGGCACTGTTCCTGTTCTGTGGATTAATTACCGCTTGTTACTGCTGTTGCTGTTGTTGCTGCTGTTGCAATTTCTGTTGCGGCAAATGT…	4	Brain
gene12577	ATGCCGAGTAGTAAGACGAGAATCGCAATTGTGGGTGGTGGAGTGGCTGGTTTGGTGGTAGCTCGTCATGCGATGTCCAAACTGGATATCTATAGTCTTACTCTGTTTGAGCAGACCGATGAAATCGGTGGCACGTGGGTTTACACCGATGAAACGCTCTTCGATAAGCACGGACTTCTCGTCCATAGCAGCATGTACAAGAATCTCAGAACGAACATACCAAAGGAAATAATGCAAATACCCGATTTCCCCTTCGAGGATCAGGATGAATCGTCTTTCCCTAATCACAGTGTAATAAGACAATATCTCTTGAACTACGCGGAACATTTTAATCTATACCCGTGTATCAAGCTGAACACCTTGGTGAAACATGTAGAGCCAGAAACTCGGAAAAACGGC…	1	Brain
gene12581	ATGTCAGACATGCGAGCATTATACATCCTGATCGTACTACTACTACTGGCTATTTCGAAGATGCGCCTCGCGACAAGCGTCGAGGACGCAATCGCGTGTAATTGCGAGCACTGTGACGAGGAAAAAGTGATAGGTTTGGGAGAGGAGACGACTACTCTCGCGTGGCAAATCGAGGAGGACAGCGATGATGATGGTAATCGGACAATTTGCGCCAGAGATCGCGATTTTAACGATCGCACGTTCCCAAGCGTCTGTCACATGTTATGTTACAATCATTGCACGAGATATCGAATGGTGGCAAGGTTTGAGGAAACTGACGTGAAAAAGTATATCTCGATTGCGTACAGGCCGAATTATTACAAATTAAAGGATGGAGCATGTTGA	1	Brain
gene12582	ATGAGCCGGCGGCCGGTGGGGATGAACGGCGCGCTCTCTGCTGGCCTCCCTCGGTCGCTGGCGCTACGGAGTGCCGCGATAGAGAGGGGGTTCGCCTCGTGCGCGCCGGATATACGTAGCCTCACGGCAGGTCAGGACTCCAGTCTAGACGCGGCAGCGCTACCTTTGTCGCGTGGTACGAGTGCAACATCACGTGCGACGATCATGGGTGAGAGACGTGCCGTGTGTCCGCGCGGACGACAGGTACCCCTTCTGGTAGTGACCACCTTGCTGGTGGGCGTGCGTACGGAGCTAGTCGATCCTAAATTCAAGGAGCCAATAGCCAATGTAACCGCGTCGGTGGGAAGGGAAGCCATTCTCTCCTGCGTAGTTCAAGATCTCGCTGGATACAAGGTGGCA…	2	Brain
gene12583	ATGATCGGTAAGCAGCGCGTTCAACGTGCCCCGGGAACCGCGCAAGGCCGACTACGGATGTTGACTGGCGCCGTGTTGCTGTCCACGATCGCGGGAAGTGCATGGACCGACAACCCCGCCGCATCCGAGGGACCGAGCTTCAGTGCGCCAATAACAAACGTGACGGTCCCAGTGGGAAGAGAAGCTATCCTCGCCTGCGTCGTGGCGAACCTTTCTACGTACAAGGTGGCATGGCTGCGGGTGGACACGCAAACCATCCTGACGATAGCCAATCACGTAATAACGAAGAATCACAGAATCGGCGTCACGCACAGCGAGCACAAAACGTGGCATCTACACATACGTGATGTTCGCCAGAGTGACCGAGGGAACTACATGTGCCAGATAAACACTGACCCG…	2	Brain
gene12591	ATGGTTGTGCTTGAAGAAGGCGGTATGCTGACTACTGGACACAATCAGTATTTACAACCGGATTATCTTTCTCCGCTTCCAACAACGGTTCGTATCTTGGACGCGAAGAAGAGTCCGCTGGCATTACTGGCGCAGACATGCAGTCAAATCGGAGCAGACTCGCCTACAAAGCCGCTAATTTCACCTTTGGAGAAGAGTTCGAAGAGTATAAGTATGGCCACGAACGCCAAGTCGCCACCAGTCGCGAAATTGGAACGCAACACGCGCGGCAGTCCGACGGACGGCAAGTCGCTGGCGTTCAAGCCGTACGAGACCAACGTCGTGACGAAGAAAACCTCGGACGAGGGTAGACCTACGTCCAAAGCAAGTGTGCATAGTGTCAGTGGTCAGGACAGTGTT…	2	Brain
gene12595	ATGCTGACCTCCAATGCGAATCAGTATCTCCGTCCTGAATATCTCACGCCGCTACCAACTACGTTAGATGCGAAGAAGAGTCCGCTCGCGCTGCTCGCTCAAACCTGCAGTCAGATAGGAGCGGACCCACCGTCCAATAAATCTTTGCTGAGCTCCTTGGACAAATCGAACAGATCGAATAAAAATACAGAACAATCCCGTGACAAATCATCGCCGATAGTGACAGTGACAGCAACGTCGCCGGTCGAATCCTCAAAGACTAGTTTTAAACCGTACGAATCTTGCCTGGGTCGCGAGAAAGCGTCTAGCCCGGACGAGTCGCGATCAGCATCGAGCCATTCGACGTCTGGCCGATCCAGAACTCCTGGCAGCGCTGGCAAACGATGCCCCAGCAATCAG…	2	Brain
gene12597	ATGATACCAAACGTAGGAGGTAAAGTAGTCGCCAACTTGCGAGAAAATTTTGGAGTTGTCTCTCAAAGCGCATTACGATGGTTTCCTGGGCATATGACAAAAGGTTTGAAACAGATGCAGCAACGATTGAAAAATATCGATTGCATTCTCGAGGTTCACGACGCACGGATACCAATCTCGGGACGTTACGCAGATTTTACAAAGACTCTGACAGGCTTGAAACCACATATATTAATATTAAACAAAGAGGATTTGACTGACAGAAATTATTCGAAAGATGTAGTTTCTATACTGAACAGAGAAGGACTATCCAATATAATTTTTACAAACTTGAAAGATCAACGGTGCAAAAACACAAAGAAGATCATGCCTCTAGCTAAGAAATTGATATTAAATTCA…	1	Brain
gene126	ATGAATGAGGAAGAGACAAAGTCCTCCAATGAAGAGGAGGGCGAATTTTACTTTGAGTCCGATCATCTGGCGCTGAAAGGTAATAAAGATTATTGCGCTTTCCTGAAAACGATAGTCATTCTTGCGGCTCAAAGGAGTCAAGCTATAGAGGACTTGGACAAACTTATGTCCACGCGAGCCAAAGCGATAAAGGATCCGATATCGTTTGTGGCACAGCTGCAAAACGGTGATCTACCGGAACTTCCTGGTCCGCAGAAGATTGCGGAGATTCCTTATATCGATTGGTCACAGTATAACATAGAATTGCCAGATATACGTATGAGGCCACAAACTCGACATGGGCATATACTACCTCAAATTCAACCAAAAAATGAACAGGAAAATAGCAAGATTTTAGTC…	1	Brain
gene12603	ATGGTTACTCCCCAAACTCCAGGTATGGATCCCTGGGTCATCCAACCTAGGGAAAGAATGAGATATCAGGAACAATTTGACTCCTTAAAACCAAGCAATGGAATTGTTACTGGTGAACAAGTAAAAGGATTCCTTCTTAGATCTCAACTTCAGCCAGCTATTCTCGGACAAATATGGGCATTATCAGATACAGACGCAGATGGAAAAATGGATATAAATGAATTCAGCATCGCATGTAAATTGATCAACTTGAAGTTACGTGGCTTTGAGATCCCGAAAACATTACCGCCTGTTCTCATACAGAGTTTGAAATCTTTCTCAGTTGGTGATGCCAGTTTGACTGGATTGACAAATGGTTCAACCGCTCCTTCGCCAAATAATATTGGTTCGTTAATGAAT…	2	Brain
gene12605	ATGTTGCGAATCGTCAACATCATCTTCATATGTATCCTGGTAAGTGACGGGCATAAACCCAACACGGGACCGAACCATGAAGAGTGGAAGGAATTTGAAGAATTTCTTGAGTGGAAGAGATCGAGACAATCGCTCGAATATACTAGAGCAATCAGATCCGACTATGATCGACAGGGTCATGACCGGAACATGATGGATCCACCGCCGAGCGATCAAGCAGCTCTAATGGCCAGATACGTCGTTAATCAAGCTGATTGGGCGTCCATAGCGACGATAAGCACGCGAAAAGATGTCGAAACGTTTCCCACTGTGAATTTGATTTCCTTCAGCGATGGGCCTCTTGGAAATGGATCCGGAATTCCATACATGTACATCACCCCTCTTGATTTCACCACTCAG…	1	Brain
gene12606	ATGTCTTTCCGAGGACGCGGTGGAAGCTTTGGTAGAGGTGCGGGCGGCTTTAGGGGCGGTCGAGGTGGTGGAGGATTTAATAGAGGACGTGGCGGCGGTTTCGACAGGGGTAGAAGAGGATATGATCAAGGGCCTCCAGAAACAGTGACACCACTTGGCCACTTCACATGGACTGTCCAAGATGATCTTGTTGTTAAAGTAGATATCGAACAAGTGCCATTTTTTAATGCACCGATTTATACAGAAAGCAAACAGCAGGTTGGGAAGATAGACGAAATATTTGGTAATATTCGTGACTATTATGTATCCGTTAAATTATCAGAGAACATGAAAGCCTCCAGTTTCGAGAAGGATACTCAGTTATACATCGATCCAGCAAAATTATTGCCTCTACAAAGG…	1	Brain
gene12612	ATGGACACGTCCGTCGGTTACCACGCTACCTCGGAGACATCGGCGGCTGGAACGATGGTCGCATCCAATCAACCGAGGAAAACAAAAATATTTGTCGGTCGATTGCCAGAAAATTGTCGCAACGATGAGTTGCGTCAATTATTCTTGCGTTTCGGTGAAGTAACAGAATGCGACGTCATGAATCGATACGGTTTCGTCCATATGGCACGGGAGGAAGACGCAGCAGCGGCAATCAAAGCGCTTCATAATTCCAACTTCAAGGGGGCAACCATCAACGTGGAACAGTCGACTGGCAAATCACGCGGAGGTGGAGGAGGACGCCGAGATGGAGACAGAAGAGGTGGACCAATGAGAGGTGGTAGGGGCGGACGAGACGGTGGTAGAGACGCTCGTCCTGGA…	2	Brain
gene12616	ATGATAGAAATCACAGCAAAACTCGTTCGTGGTCCTGTGTACTTCACTGGGGAGATTATAGAATGCTTGGTTACTTTCACCAATCCTCCAAATCCGATACATCAAATATCGCAAAGCAACAGCGATCTATTCGAAAGTCTTGCGTGGGCAAGTGCGCAAGTCCATTGCCAATGTACTACAAATAGCAAAGTAGTGCTTTCAGAGAAAATAAATACCACAGCTCGTTCTGTGGCAATTAATGCAAATACCACATTTGCACCATGGCAGCAAGATAATGGACATGTAGTATTGAATACAAAGCCGAAGATCTTGTTTTGCGATTTAAGATTATCGCCTGGAGAAAGTAAGACTTATATTTACCGCGAAACAATACCAAGTGATGCACCACCTTCGTACAGA…	1	Brain
gene12617	ATGCCTTACGAGACTTCGGCGAGAAAGGCGGCTCATCAGTTTTCCACGTCGTTTCTCTTCGGAGCGTCGATGGGTGACACCAGGGCCAACGAGGAGGTGCCGTTCGTGCTCGATCGGGTACCTACGATGGAGCAAAATTCGGAGGAATATCGTGCCGAACCGACGAAGAATGAGTCCGAGAACGAGAGTAACGACGAAGATTACACACGTTCACCAGTGCTGCTCGACCTGGACGAGAACTCAAAGCAACAGCAACAGAAGGCTGTGCACAAAGGAGTGAGCTCGCCGAATTCTGCATCGGCGGTGCAGGATCAACGTTTGCAAGATCACTTAGTTGCAGAAGAAACGACTGTGGCGGCAATGCGTTCTCAGCCTCTGAGAAGCAGATGGCAAGAAGCG…	1	Brain
gene12619	ATGTCATACGATCCGATAAACTCATCGTCGCCGTCGCCGTCGCCATCGCCGTTGTCGTTGTCGTTACCGTCGTCATCCTCGGAACGGACATCGAATGACGCGAGAGACGAATACCTCGCTAGATGGGAAATCGCAGTGCTAACCAGTATATTTCTCATCACGCTCATCGGCAACGCTTTGGTTCTGTTCGCCCTTTATGTCCGGAGACGTCACCAACGACGAAAGTTCACCAGGATGTACTTCTTCATCCTGCACTTATGCGTCGCCGATCTATTGACGGATCTGCTCAACGTTCTGCCGCAACTCGCCTGGGACATAACGTTCAGATTTCAGGGTGGAGCAGTGCTCTGTAAGTTGATCAAATTCGGGCAACCATTTGGTCTATATCTCAGTTCCTAT…	1	Brain
gene12621	ATGTTACAGCCTTGCGCACAACATTGGTACTGCACGTTGCACTCTCTTGAATTGCATAGCGCTACGCCTCAAGTCAGTCTAGGTGTAGTGCGACAGTTCCGGGGATGGTTCAAGGCCAGATTGACGATTCTGATTCTCGATGCGAAAAAACGTGACGACGATGATGATGATGGAAGACTTGATAGAGCAAAATCATAA	1	Brain
gene12622	ATGGAAGGGGACCGCAAGTGGAAAGAGACAGATATATTTGCACCTCTACTCTATCCGGTTACATCAGTACCTATAAAAAAGAAACGAGGTATACGGCTGTCTCTCCAAAAGAAAAGATCGTTAAGTGCTCAAATTCTGAATCCATTTCTTAGGACTTATATCTCCCACATCGAAAGTGCATTAGCAAGATTATACATATATCGCTGCTCGCATGCCGGAGGAAGATGCTTTTTGCGAAGCACAAGCGAGACCTCGATGAATACGCCAGAGGACATATCCGATAAATAG	1	Brain
gene12623	ATGGACGAGGAAGCAAGCCCAGACGACGAAAGAATGCCGGAAGACGAAAACTTTCGGGAAAACGACACCGAGCGGGAATACAGATACGATAATGACTTTTTCGAAGTAGAACAACCCTCTGATTTGGAAGAGGAAGAACCTTGCGAAGAAGGAGAATGGGAACTTGAAGAGAAATCGTCCGTACAAGATTGGGAGAGGGAGGCGAAGAAAAAAGTTCGTATAGAAATGTACGATCCGATGATGGGAAGACGGAAAACTATCTACGACCTAGACTCTTATGCCTCTTCTGGGCCGTCAGTGAGTGACATTTTGAAACTTAGCACGACGGAGATAACTGCTGAACCACCGCAGAAAATTCGATATTCCGTATCAATAGGCATTCGGGGTATAGCGAGAATC…	1	Brain
gene12632	ATGATCGCGATATATCGCATGGGACTGTATCTATTTTTATTCGGAAGCTGCATTGGCAATTATGCCAGATGGAATTTGCAACTGCTATGTCCGGATCTATATCCACGAATATTCACGAGTTATCTGCCGCGTGGAAATTTGACAGGCGGGACGTTCACGCAGCAACTCCAATTGTCCAATATGCAAGAGTGCATAATGGCCTGTTGCAAGAAATCTCCGTGTAATGTAGCATTTATGCACAATAGCACATGTTACCATATAGAGTGTGATAACTCCATGATGTGCATACCATTATATAGACCTGAATTAGCGAATGATAATCCACCAAGTATGGTACTGGTTAGACCCGTAGAGAGTAACAAAATGTGGAGCGACTTGTTAGACCAAGTCAATGACGAT…	2	Brain
gene12633	ATGACATCGCTCCTAAGAACGATTAGTGGGCTTCAACTTCTTCACAAATGTTTAAAGCAAAGTAAGGATATGATTTCTGTACCAAATCGAGGTAGACGAATCGGTATACCTAAATATCGTCATCCACAGTGGCTACCAAAACCACAACGCGTTCTTTACGATGAACGACTGACAGAAGATAACAAGGAGTTTCTCCAAGAAATGGTTCAAGATAAATATGGTTCACCTAATATCGGATTTGGAATGGAACATTCTCCTTTAAAAATAGATCCTATTGAACCAATCACAGAGTGGAAGAACGGACTGAGGCGTACTGGTTTGATCGGTAAAAAGATAGGAGTTTATCCATTATGGCTAAAAAGTGGGAGAAAAGTTCAGTCAACATTAATTCAGATTGTT…	1	Brain
gene12634	ATGGCGGCCGAGGTCCCGATGCTAAATAAGAACCGGATGATGGTGTTTAAGAACAAAGGCAAGGATCAGGAGGAGATGAGAAGAAGACGCAATGAAGTAACGGTAGAATTACGTAAAAATAAACGCGAAGAAACATTGCAGAAAAGAAGAAATGTGCCTATCACAGATTCTACAGATGAGGATGATATCGATAAGAATCTCTCAAAAATTAATTTGGTGGAGTTGGTAGCAAAAGCAGGTAGTACAGATCCAGCAGAACAATTACAAGCTGTACAATCAGCAAGAAAATTATTATCCTCAGATCGTAATCCACCTATTGATCCATTGATAGACAGTGGTATTTTGCCAATCTTAGTTCGCTGCTTGGAACCACATAACAGTCCATCTTTACAATTTGAA…	4	Brain
gene12638	ATGGTGGCTCAGAAAAAACAGAAAAAGGCTCAGGAGAGTATCAATACCAGATTGGCGCTTGTCATGAAATCTGGTAAATATGTTCTTGGCTATAAGCAAACTCTGAAGTCCCTCCGTCAAGGCAAAGCCAAATTGGTTATCATCGCTAATAACACACCGCCACTGAGGAAATCGGAGATCGAGTACTACGCGATGTTGGCGAAGACTGGTGTACACCATTACACTGGAAACAACATCGAGCTGGGAACAGCCTGCGGAAAATATTTCCGTGTCTGTACCCTCTCGATCACCGATCCTGGCAACTCGGATATTATCAAATCCATGCCAACGGGTGATCAAGCATAA	1	Brain
gene12640	ATGTCGTCGAGCATTTCGCACACAGAAAAAGAATTGGATTTGAGTAATGCCGGCCGTGGTGTGTGGCTTGTTAAAGTGCCTAAATATATAGCTAACAAGTGGGAAAAAGCGCCCGGTAATATAGAAGTCGGCAAATTGAAGATAACCAAAAATCCTGGACAGAAAGCCGAAGTATCTCTCAAATTATCTGAAGCTGTCTTAGCTCTAAAAGAACCTAAAGAGGAGGAAATACCTAAACAGCATAGGCTGGATGTTACAACAGTCACTAGACAAATGTTAGGAGTCTTTTCTCATCTTACCCCATCTGCAAGCTCAGACGCGATTGTTCCAGAAACGGAGAAACTCTTTATGGAGGGAAGGATAGTACAAAAACTAGAATGCAGAGCATACGCTGATGAC…	1	Brain
gene12644	ATGGCTTTAAAATTTGCCAGTAACTTGTCCTTTATGTTTACGGAGATACCCAGTATTATCGATAGATATCATTCAGCGAAACTATCCGGGTTTAAGGCAGTCGAAAGTGGTTTTCCTTTCGGCTTCTCCATCGAACAAGTGGCAACGGCAAAAAAGAAGGCAGGCGTTGATCAAGTTCTTCTGAATGTATTCACTGGCGATGTTACGAAAGGAGAGCGGGGCTTTGCTGCAATACCAGGCGAGGAAGAGAACTTTAAAGAAAGCATCGAGAAAACGATAAACTATGCGAAGGCCTTGGATTGCAAAATGATTCATGTAATGTCAGGAAATGTGGAATCGCCCAGTGCGGCTAATGATGCAGTTTATGAAAAGAATCTGTTGCATGCCATAGAAAGATGC…	1	Brain
gene12647	ATGGGCCGCCGACCAGCGAGGTGTTATCGATATTGCAAGAACAAACCGTACCCGAAATCCAGATTTTGCCGTGGTGTTCCCGACCCAAAGATCCGTATCTTCGATCTTGGCAAGAAAAAGGCCTCTGTTGAGGACTTCCCACTATGTGTGCACTTAGTATCCGACGAGTATGAACAGCTCAGCTCTGAAGCTTTGGAAGCTGGACGTATCTGCGCTAACAAATATATGGTGAAGAATGCTGGCAAGGATCAGTTTCATATTCGTATGAGGCTTCATCCTTTCCATGTTATTCGTATCAACAAGATGTTGTCGTGCGCTGGAGCTGATAGGCTCCAAACTGGGATGCGAGGTGCTTTTGGCAAACCTCAAGGTACTGTGGCAAGAGTGCATATCGGTCAA…	1	Brain
gene12650	ATGTCCACAATGAATCCCGAATATGATTACCTGTTCAAATTACTTCTAATCGGGGACTCAGGCGTCGGCAAGTCGTGTCTATTACTGCGTTTCGCCGATGACACATACACAGAGAGTTATATCAGCACCATCGGCGTGGATTTCAAAATCCGTACCATCGATCTAGACGGCAAGACGATAAAACTGCAAATCTGGGACACCGCGGGCCAGGAACGGTTCAGGACAATTACAAGTTCTTATTATCGAGGTGCACATGGTATTATCGTCGTTTATGACTGCACAGACCAGGAAACCTTTAACAATGTAAAGCAGTGGTTGGAGGAAATTGACCGTTATGCCTGTGATAACGTCAACAAGCTGCTAGTCGGCAATAAGTGTGATCTCCATACTAAGAAAGTG…	2	Brain
gene12653	ATGTATTCTCTCACATCGCTGTACCGCTCGCGTGAGAATAATTGGCGCGCGAACACGGAACACTATAGCACACAGCACGGCACACAGCAGCCAGCAGGCTTGACCCCCTTCGAGAAAGCGACACTTCACGGCGGCACGACGAGCAGCTTCTGTGCCTTCTGTTCCCTGCCCATTTCCACCCTGACCGAGGAGAGAGACTTGTCAGCCAAGGCCCGCTCGGCCGCTCTCATTGGACAACGCGATGCCTGCGCCGTCGCGAAAACATACGAAAGTGAAAGTAAAACGTTTTGA	2	Brain
gene12655	ATGGGCAGCACGGACAAGGCCCTGATCACGGGGTTCATATGCAGACTCTGCAGCAAGATGAACCGCTTCGTGATCCACATTTACGGGGAGGAGGGCGAGAGGATGAAACTCGCTGAGAAAATCAACGCTTACCTGCCGATCACGGTAAATATGAACGACCCATTGCCAAAGACTGCATGTTTACATTGCATCGAACGGTTAGAGGCGCATCATGAATTAATGGAACAGTTCATGTTCGCTAGACGGAGATTAAATACCGACAATAAGACCGCCACAGTAACATCCTCTTCCACAACGACTGTCGATACAGCTCCGACGTCTAGCCCACCTCCATGTTGA	2	Brain
gene12658	ATGAGGCTGCTTGATTTGATATTGTGGATTTCATCCTTAATTAATGTACATTGCCAAGTCATAACCCTAAATGGCATATGGAGCGGAACCATCAACACTTGTGATACGAGCTTCTCTAAAGAATGTGATGACATTGCTTTTAGCGCAACTGTTCCTGGGGGAATTTATACAGACTTATATAGAAATAACATAATAGAAGACAATCTGCGTGGAATGAATGACATTAATAATCGTTGGGTTGGAAATCAATCTGTAACTTACGCTAGAAACTTTAATGTAAATGCCGATTTTCTGAAAGCTCGCAAGGTAGTCCTGGTTTTTCACGGAATCGATACATTTGCCAATGTCTCTTTAAATGATCGTGCAATTGGGGAGACTTCAAATATGTTCCTGAGATAT…	1	Brain
gene12665	ATGGAGAAACACATGCATTTATGGAGAGGCGCTGACAAATTGTCTTTCACATTCGGTGACAAGCCTAATGGCATTATTTGCAAACTGATCACCATCAGAGATCACATCTTTTTAGCGACCACAACCTATAATTTGTATCACGGGGAAGTATCATTCCAAGCGAACTTGGCCCCCGTACTCATCTTTAAAAGGGCTCAATTCGATGTCATCGATGTAGCATCCAATTCTGAACACTTGTTCATTGTAAATACTAATGGACATGTTTTGAAAGTAAATCCTCAGGACATGAGTGTTATAGATACAATAATTCTTAAAGACGAAGTAAAATATTGTAGCCATGGATATAAGGAAGAAAATGAAGTAGTGAAAGTCAAATCTATAGCGATTAGCGATCACGCA…	2	Brain
gene12667	ATGTCGACACACAAGAAGAAGACCAGGAAGCTACGCGGACATGTGAGCCATGGCCACGGCCGTATTGGCAAACATAGGAAGCATCCTGGTGGTCGTGGTAATGCCGGTGGTATGCACCACCATCGTATCAACTTCGACAAATACCATCCTGGTTATTTCGGAAAGCTTGGTATGAGGAATTACCATCTACGACGTAATACGAAATGGTGTCCGACTCTAAATTTGGATAAATTATGGACGCTTGTCTCTGAACAGACAAGACTAAAATACAAGGATGTGGAAGGCAAAGCACCTGTCATCGATCTTGTGAAAGCGGGGTATTACAAACTCTTGGGGAAAGGACGTCTACCAAAACAACCTGTTATTGTCAAGGCCAAATTTTTCAGCAAACGAGCAGAA…	1	Brain
gene12672	ATGTCTCTCCTCCGTGGAGCGATCACCGTCGCCAGGCGCTGCGTGTCGCGCGACAGGGCTCATCAGCGATTCTCCAGACACGCGTCGACCTACGGGACCATCAACGGCGCCGATAACGACGGCAACGACGTCGCGTCCGAGGCCCCGATCAGAAAGTCAGTATTCATATCGCAGTCCACCGACATCTTCAGCAATCTGGCGCTGGAGGACTGGCTGTATCGCAACTACGACTTCTCCAATCATCACGTTCTGCTGGTGTGGAGAAACGATCCCTGCGTGGTGATCGGCCGTCAACGGAACCCCTGGAAGGAGTGCAACGTTCAAACGGCCGAGAGGAAAGGAGCGCTGTTAGCACGTCGAAGCGAGGATTGCGATACCACTTATCACGACAACGGCAGT…	1	Brain
gene12673	ATGCCTCTCTTCGGTAGACTAATCAGTGCGGCCCAACGTTGTGCAGTCCATAATGGAACCAAGCGTACCTCCAGGCACACATCGACTTATAACAAGAGCAACGACAACGATGATAAATCGCTTCCAATCAAGAAATCGGTATTCATATCGCAGTCTACGGATATCTTTACCAACCTGGCGCTGGAGGATTGGCTATACCGCAATTATGACTTTACCAATCATCATGTTCTACTCTTATGGAGAAACGATCCCTGTGTGGTGATCGGCCGTCATCAGAATCCCTGGAAAGAGTGCAACGTCCGGACAGCCGAGAAGAGAGGAATACTCCTGGCGCGTCGAAATAGCGGTGGCGGTACTGTTTATCATGACAATGGCAATCTCAATCTATCTTTCTTCACG…	2	Brain
gene12682	ATGAACAGTGTGGTGTATCGCACAAGCGCTCCGCGTCGTGTCGGGCGTCCGTGTGCTACGCAGCGCAACGACGCCGACTTCGCGCGCGGCAGGACGACCGTGCGAGAGGCAGCGGCGGCGGCAGCGTCGGGATCTATCGACGATCTACGCCGTGCGTCGCCACCGCCACCGCCGTGCGAGATCTCGTCGCGTCCACGGCGGAAGCTGCGAATAATGTCGACGGGCAAGAGGCTGGCTAAGCGCAGCATAATCGGCACCAGAGTGTGCGCGCCCGGCGACGACGGCAAGTATTACTGCGGCGTCATTTACGCGGTTAAGACGTCGCAGCCGGCCGCCGCCGTCGCCAACGCCGCCGCCACCGCCGCCGCTGAGAACAGCGTCACGCCGAAGACGCTCTAC…	2	Brain
gene12688	ATGCATGGCATCAGGAGAGTATTAGTTTTCTGCACGCTGATAGCTGTCTTACCAACCATGCTTTTAATAATACCTCTGTATCTGCGCCATAATTTCTATGCGGATGTAGCGTACGCTGTAACAGAATCTGATATCATGGAAATCAACGATGGGATCTCGACAATATTTTGTTCAGGGCACACTTTACAAATGAATGGTACTTTTAACGCTTTTCAAATGGCTCAACGACCAGAAGTAACATCGTACCGAAAGCATATTAGATTGAAAAAAAGCATGAACTTACCAGACGATACGTTAGAATATTGGGGATTTTATTTATTGAAAGGCGCAACCGTAGTGCTCTCTGTGTGCTCAAGATTTGAGGGAGCTTCTATATTAGTGGTGAAAGGGGAAAGGAAT…	1	Brain
gene12693	ATGTCGGAGGTGCGCAAGCGAACGCTCGCCGACGCGTCAGCGGCAGCGCGAGATGCCAGCGACGATCAGAAGGAGGACGTTGAATCTGAAGATGATGCGAAACTGGATGTGGAAGAATTAGCAAAATCTCTACCTCAAGGAACTGATCATACCCCGCATATTTTAAGTTCGGCTCTCTCTGGTCTTCCAGATCGTTGGCGAAACTGGATAATTAGGACTATATTTACTTGGTTTATGATAGCTGGCTTTTGTCTTATCATTTATGGAGGCCCATTAGCACTAATGGTCACAACTCTGGTTGTCCAAGTGAAATGTTTCGAGGAAATTATTAATATTGGATATGCTGTGTACAGAATCCATGGTTTACCATGGTTCAGATCTTTGTCATGGTATTTTTTA…	2	Brain
gene12694	ATGTCGGTCGATCATCACATCTGCAAAGGTTATTACGCGCCTCTTCCGCAAAGCATAAGTAACACCGATACCGAGGACGAGGAGGAACACTTGACTCAAACGAACGACGTTGCCTACAAAGTCGACAATACTACGACAATAGCGGAATTACATCAGAATCATGAAAACGGCGTGTTTTGTCCATTGGACGAGACAAGGAATCTGGGAGACAGCGCAAGGAACAGACAAAATACCATCAAATGTTGTAGAGACGACATACCGATAATGGTGATCGAAGGAAACGAACAGAATGATTTCTGGAAGAGGAGAGACATGTCGCCGATCAGGCGTTTCTGCTTGTTTGCGTCCATATTGTTATGCATTGTTACGATAGTTATCTTTCTGTATGTGTTACCTTGC…	2	Brain
gene127	ATGGTACACGAGAAGGACCGGACGACGCGGCGGACGGCCGGGAAGATCGAGCTGAAGAGGGAGCTGGGACTCTTCAGCGCGGTCAGCATTATCCTGGCGGTGATGATCGGTTCCGGGATCTTCGTGTCGCCAACCAGTGCCCTCGAACGATCGGGATCCGTGGGATTTTGCCTGATCGTCTGGGCCAGTTGTGGTGTGCTGTCCTTGCTGGGCGCGTTGGCCTTCGCCGAGCTGAGTACCGTGGTACCGCGTTCCGGCGCCGAATACGCGTACTTCATCGAGGCTTTCGGGCCGTTACACGCTTACGCCGGTTGTATACCGGCTTTTACATGTTCCTGGATCTACGTAATGCTGCTGCGACCGGCGGAGGTAGCGGTAATCATATTGACATTCGCGGAA…	1	Brain
gene12703	ATGGAGGGTGCTTCGTTATTCCGACTGATCTGGATAGCGCACGCGATCGCTATTTCCGTCGTCGTAAAGGCGGAGGACGTGGTGCCAAGCCCTTACTGTCCCTGCCGATTCGCCGTCGAATGTCCAGACGGAATTCGGAGCAGCTCTGAAGACTCCTCCTTCGCGTCGGTGACTTGCGAATCTCCGGACATGATCAGGTGCTGCGCCTCTTCGGGGTACGATGATGCGTCTGTGAATAATACTCTCTTATATATCTCGGAAATTACTTCGAGTAATGATACATTAAGTCAAGATGATAACGCAGTCGGAGAAACGGAAGGCTTTTCGTCGGTGATACGGGGATTATCACCTGGCATCACATCACCGCCCGAGAATTTCGTATATCCGGAATACTCGGTG…	1	Brain
gene12707	ATGAGTGGGAACAAGAGCACCGATACCATCGAAGGTGCTACGAATGGATACAGTAAGGAAGATGGCAAGGAGATCCAGATACCGATGCCGTGGGGTCATATCAGTGGAAAATGGTGGGGACCATCAGATAAGCAGCCTCTAGTGGCAATACATGGCTGGCAGGACAATGCGGGAACTTTTGACAACTTAGCGCTATCGTTGCCTTCGAATATAGCTGTACTGAGTATAGATTTGCCCGGTCACGGCTTATCCTCACACTTACCAAATGGACAGTTCTACTATCTGTTTTGGGATGGGATTCTTGTGCTACGCAGATGGTGGGGTCCTAAAGAGCTCCAACCGATACTGGCACTGCATGGTCGTCAGGATAATGCAGGCAGTTTTGACACTTTGATGCCA…	1	Brain
gene12711	ATGGTTGTAAGGAAATATGAAGACGAGCTCCAATATCTGGAAAAAATAAATGAATGTAGTTGGAGAATAAAGAAAGGCTTCCAGCCTAATATGAATGTTGAAGGAGTGTTTTATGTAAACAATACATTGGAGCGTTTAATGTTCGATGAGCTACGCAATGCATGTCGACCAGGCATGGTTGGAGGTTTCCTTCCTGGGATGAAGCAAATTGCTAATGTAGCGGCTCTACCTGGGATCGTGTGGAGATCGATTGGATTACCAGATGTACACTCTGGATACGGCTTTGCTATCGGTAATATGGCGGCATTTGATATGGATGATCCAAAGTCAATTGTGTCACCCGGTGGTGTAGGTTTTGATATAAATTGCGGCGTTCGTCTATTACGAACTAATTTACGC…	1	Brain
gene12713	ATGCGCCCCGGCCCGCCAGTACAGCCGAGCCACCGCAGGCCTCCCCGTCGCCAGCATCATCCGCACCAGCAGCAGCTCCATCGGGAGCGCGACCGACAGCGGCAGCGTCCGCTGCACCTGCCGCCGCAGCAGCCGCGCGGCAGCCAGCGCACCCTCCTGGTGCTGCTGCTACTGGCCAGCAGCTCCCTGAGCCTGGTCCAGGCCGAGCCGCCGGGATTACCCGCGGCCAAGTGGCAGCAGACGCCGCCGCGTCCGAATCAACTGATAGCGACGGCTGCCCAGCCGAGGCAGCCTCAGAACCTGACCATCGGCTACCTCACGGCCATCAAGGGTGGCCTCAAGGACCGCCAGGGCCTCGCCATCTCCGGCGCACTCTCCATGGCCCTCGACGAGATCAAT…	1	Brain
gene12715	ATGAACGCAACGATGGATATGATCGATCACTTTCAAAACCTGACGCACAACTACTCGACCATCTCGCCGAACTGCGACGCCGACCTGCCGATCATCGCGCTGGTCAATCAGGTCCTCTACTCCATCGTCTGCGTGGTCGGGCTCCTCGGTAACACGCTGGTCATCTACGTGGTGCTACGCTTCTCGAAGATGCAGACGGTGACGAACATGTACATCGTCAACCTGGCGATCGCGGACGAGTGCTTTCTGATAGGCATACCGTTCCTGGTGACGACCATCAGCCTGCGCAGCTGGATCTTCGGTAAGATCATGTGCAAGGTGTACATGACCACCACGAGCATCAATCAGTTCACCAGCAGCATCTTCCTGTTCATCATGAGCGCCGATCGCTACGTCGCC…	2	Brain
gene12716	ATGCAGTACTTTCGGCTGAAGGTCGATCTCTCGCGGTTCTTCGACGATGCGCGCCGGTCCTGCTGGATTTTCATCGATCTAACGAAGATCCAGCGAGTTCAGCATGTCAAGCAACACATCAACAAGCTGTTCGATATTAGGGAGCCTTTTCATCTACTACTGAACGACACCGAGTATCTGCCACCGATGGAGGACGTGCGTATTCTCAAGGAGAACGAGACAATCCTGGTGGCTCTTGGATCGGGCTTAGACAGCAAAGTTGTTTTAAGTACATCGACTGCCATATCGAATACCAATATCTGTAAAGATGTCGTCAAGATGGAGAAGCGCAACAGTGCTGTACATAACGAGGCTAAAACAAGCGTTAATATCGATAGGATGCAGCTAGTTCCACAAGAT…	1	Brain
gene12721	ATGACATTACCTGGTATCGGAGTGTTTGGCACGGGGAGTATCGTCAGGATCATCATACCTTTTCTGAGAGAGAAGGGCTTCAGAATTAAAGCAATATGGGGTCGCACCTTGGCAGAAGTCTCAGAAGTGGCAAGCGATCTCGAGATACCTTTCCACACGAGCCGCATAGATGATGTGTTACTCAGAAAGGATGTGGATTTGATCTTCATAATGTGCTCGCCGAGCTTACATTCACAGATCGCTGTCAAGGCGTTAGGCATAGGGAAGCATGTCGTGTGCGACAAACCTGCGGGTTTGAGTCAGAGCGAGGCTTTAAAGATGGTACGAGCTGCGCAGTATTATCCGTCGCTAATCAGCATAGTTAATCACAGTCTGAGGTTCTTGCCGGCATTTGTGCGT…	1	Brain
gene12722	ATGGTGGGGAACAATGTTGACGAAGCTATGGAGATCGAAATTTTGCCATCCACTAGCAACAGCGATACGAAAATTAAAGAGAAAGACAGTAAATCTCCGAGTTTACCGTGGATTGAGAAATATCGACCGCAAGTGTTCTCGGACATTGTCGGCAATGAAGACACTGTATCTAGATTAGCTGTATTTGCTCAACATGGAAATACTCCAAATATTATTATCGCTGGCCCACCTGGAGTAGGAAAAACTACCACAATTTTATGTCTGGCACGTATTCTACTTGGACCAGCGTTTAAAGAAGCTGTGCTTGAACTAAACGCATCGAATGAGAGAGGGATAGATGTAGTTAGAAATAAGATCAAAATGTTTGCTCAAAAAAAGGTAAATCTTCCCAAAGGAAAG…	1	Brain
gene12723	ATGAGCGAGAGCCGGCGCTACGCGGATTCGCCCGTGCTCGTCGAACATCAGCCCTTCAACCGGAATGGGAAGGCGCTCAGAGGATCGAAGAAGAGCGTGCTGTTCTATACGACCGACTGCGGGGACGAGAAGGAGGACCTGAGTCTCAAGCTACAGCAGCGATCCGTCTCGTTGACCGCGCTGCACACCGGGGCCGGCAGCCAGCAGCAGTTATTGGAGCCCAGGATGGCGCAATTGGAGACCTTGGAGGCAAAGATGGCCAGCATCGAGGTGTCGTTGTCGACGACGCCGAGACGGAAGAAGGGCGGCAGCGTCACCGGCGGTGTCACGTCCCCCGCCGGTCATCGTAACAGAGACCACTATAAGGAATTGGATGCACTGCGGGTCGCTCTGCGCGAC…	1	Brain
gene12727	ATGGTCCTTTGGGCCACGATACTATTCCTCCAAGGAGCTGGATTCGTAGGCTCGGTGACGGGCATCCCCGGCGTCCCGGAAAACATAACGGTGATGTTCCTGAGCCCGACGTCCGTGCGCGTGTCTTGGAGCACCAGCCAGGTCGAGCAGGTCGAGAAATACGACGTCACGTACAAGCCAACCGACGCCAGTTACAGGGTGGTGGCGGTGGTCGCGGGGAACAGCGAAGCGGTCACCCTAAGCGGCCTTCGGGCTGATACGCAGTATCAGCTGGTAGTAACCGCCGTGAGGGCCGGCAAGAAGTTTCGAAGTCGACCGATCGTCTTCCGTACACTCGAGCCACCACGCACCTCGCCGCAGCAAGATGGAACGGTAACCGGTGGTCCTCTTCCACCACCT…	2	Brain
gene12728	ATGAGGAGATCGCCTCTGAATACCCCAAGCGGTCCCAGTCGACGAATGCATATGGCGCACAATTGGAGAGCGCACCAGAACGCGAACAGAAAAGGTTACCATTCCGCTAAGAATGGTAATTATCAGTCTTTTCCTGCTAATAACGGACCACAGACGTGCGGCGACGACTTTATCCCCCTGAATGTCAGCACGCCGATAGCGCGATACAAGAAATTCAGCGGTAATTGGCATAGCTCCGAAGATGGCCGCAATAATGCTGCTGCTGTCAGCGGGGTATGCAACTATAGAAACAACTACCACTCCACGCCAAGACCGAACTACAATACTTCCTATTCTCCCTACAAGCATTCCAACAGGCAATTTTACGGACAAAGAAAGGGTAATAAGGGAGCGCACAGG…	2	Brain
gene12735	ATGTCATTCTTCGATTACTTCCGAAATTTTCTCGGTGTGAAGCGCCGCGACGAGCCTGGCACAAGCGGGCATGGGGATTGTTATTCACGCAGAGACAGTTTTCGAAATCCAATTTGGCAAAATGATGAGGACGATGATGACATCGATGACTTTAGGCATTCTGGAAGCGGCATGCACTTTAACATCTTTACGGATGCACTTGAAATAACACGTTACTTTGAATCCCAAATGGACAACATGTTGAAAAATTTCTTTCTTGGTATGTCCCCCTTCTCAGAACATGAAGCCATTGCAGCATTACCATTTGCAACACCTGAAAGCGAAGATAATTTACGTGATGGGATGCTAAAATCCGAGCCCAGTTCCTCTATTTCGCCCAAGTCTAATTTCTCCAATGCA…	1	Brain
gene12736	ATGCTATTGAAACGACGTTCATCCGCGTTAAATCATGCCACCGCGGTCCTCACGTCACGATCGTACTGTGATTTTGTTTACGCGTGTGTCTTCCGCTCGTACACGACATCGTGGTGTCAAGCGCACTCGGGGAAATATTCTGAACTGAGTTATTTCGTGTCGCCGTATATATACAACTCTCAATTTCCAGCCACGACATACGGTGCTCAGCGTTCCATGGAACAATGA	2	Brain
gene12739	ATGGACGTCCACGGTGCCGGGGTGGTCGCCGTTTTGGGCACGGTCGGAGCCGCTACCGGGGCGATCTCGGCGGTGATCGTCTACACCATCTGCGCGCGTCGCCGCCGATTACCGTTGTTTACTTCGGTCGGTGGACCGCTCAACTGGTTCGAAAAAGATTTATTGGACAGAGCTGAGGAAGCGGCCAGGTCGTCGAAAGATGTCTTGGTCAGTCTGGGTAGCGGCGTCGCGCTTTCACGAGATAGTAAACTCTCCAAACGTAGTAACAGCCACTCAGATGACGATGAGTGGCAATCCGATCACGTATTCGACAGCATCGCCAGTGATTCTCCCAGAAGAGTTATGCATCATCTCTCCGAGTCGGACGATATTCCACCATCCCCGATGAGTCCACTCGCA…	2	Brain
gene12740	ATGACGACCGAAGCCGAGCTCGCCTGCGTATACTCCGCGTTGATCCTCGTCGACGACGACATCGCCGTAACCGGAGAGAAGATACAGACAATTTTAAAGGCAGCGAACGTAAATGTCGAGTCTTATTGGCCTGGTCTCTTCGCCAAAGCTCTGGAAGGCGTGAATGTTAAGGAACTGATCACCAAGATCGGATCTGGTGTCGGAGCTGCACCTGCTGGGGCTGCTCCAGTCGCTGCTGCGCCTACCAGTGCCGAGGCTGCGCCAGCTAAAGAGGAGAAAAAGAAGGAAGAGCCGGAAGAAGAATCAGACGACGACATGGGCTTTGGTCTATTCGATTAA	1	Brain
gene12746	ATGCCTCCTAAGTTCGACCCGAATGAAATCAAGAAAGTATACTTGCGATGCGTTGGTGGTGAAGTAGGGGCTACCTCAACCCTTGCCCCGAAAATCGGTCCCCTTGGTTTGTCTCCCAAAAAAGTTGGTGATGACATCGCCAAAGCTACCAGCGACTGGAAGGGTTTGAAGATCACGGTTGAACTGACTATTCAGAACAGACAAGCTACGATCTCCATAGTGCCTTCCGCGGCTTCCCTTATCATTAAGGCTCTCAAAGAGCCACCTAGAGATCGCAAGAGGCAAAAGAATATCAAACATAGCGGTAATCTGACGTTCGACGATATTGTTTCCATTGCGCGCGCTATGAGGTCGAGATCGATGTCGCGTACGCTCAGTGGCACCGTCAAAGAGATCTTG…	1	Brain
gene12762	ATGGAGCAATGCACGGCGAGTTTGATAGTCGTGGGAGATGAAATCTTGCATGGACAAATCGTTGATACAAACACGTCGTATCTGGCGAGAAACTTATGGACTGCTGGAGTGAAGTTGCAGAGGATCACGGTGGTTCCTGATGTTGTGGACGATATCGCCAAGGAAGTGAGAAGCGCTTCGGAGCAGTATTCCGTCGTATTTACATCCGGCGGTGTCGGACCTACTCATGATGATATGACGTACGAGGCTGTAGCGAAAGCTCTGGAATTGAAGCTTGAATTACAACAGGAATTAGTTAACATATATACTGAGCTGATCCCTGGTCAGCAAGAGATAGAAAGACTCGCTATCGTTCCTCATTCTTGCGAGATTATTAATGTCAATTCTGCAGAGGTTTTC…	1	Brain
gene12765	ATGGCAGCGGCCCTAAAGAAAAATCACTCACGCAGAAGATTGGCCGCTCTCACATTCCTGTCCAACATCTCCCTTGACGGCAGTCATCAGGATACCAGGTTTGCCGTCTTAACACGTAATGAAACTGTTCATGTACGTACCCTCAGCGATGGCCAGTCAGACCAGCAGACAGTGCTCGATATATGTCAAAGCACAGATTTTGAGGTCTCTATGGAAGAGGTATTAGAGGATTGTCCCGAGGAGACGCCCGATTTCCCGCAGAATGAAGTGACTGAACAGACCAATTCTCCGCAACTGGTGCACAAGGGTGCGGATCATAATTCTTTCAGTTCCGATTCGGATGGGATGCTCACCTCTGCCAAAGCGGCGGTTACCATGTTTTTGGAGCAAGAAAGGAGT…	2	Brain
gene12769	ATGGTGGATAACAGTTGCATCATTGAGGGAAACGTCAAATTTCGCGACGGCAAGAAGTGGAAGTCACGATGGTGCGTTATGCGAAAATTATCACCCGTTGCAGACTGTTTGCATCTACAACTTTACGGGGACAGTAAGGATCGTTACAAGCAAGGTCAGACGAAAGCATCTCTGAGCTTGCAGCATTTTCTCGGAGTGGAGAGCGGTTTCACTCTTGACAAAGAATCCAATACGATTGCAATAATTTGCCAAGATGTGACGGTCGTTCTTGCATTCGATACACGGGAGCGATTGATACAGTGGCAAGTTAAGATCTCGAATAACTTGGGCGAAGATCAGCAATTCTTGATACTCATCTCCTCAGCACCGTCAAAGGCCAAGTTTAGTAATGGACCGGCG…	2	Brain
gene12770	ATGGTTCTGCGTAGCCTGTTGGCCCCCGCGGCAGCTCGTTGGAGGCGAAATAAAACTGCAAAAAGGAGCCAGAGCGTCGCACGGGATAGCGTGAACGCGTCTGTCGGTCAATTGGGGCTGTCGCGTTATGGACCGCAGGTGATGAGCGTGCTGTGTTTATGCACCTCCAACATCCACCACCATTCCACCCGTAACGTTACGCAGGCCGGCAAGATACTCCCGAGTCCGCCGTTAGACACCCTCGGCGAGCAGCGACTGACGCCCTCGCAGGAAATACCCACTGACGAACTGGCTTTATTAGCTAAGCTGGAGGAAGCCAATAGGCTGATCGAGTCCGATGCGAAATCACTGAATTCTCTCCAGAGCAATCATAGCAGAAAGGGCTCCGATACATCCCAG…	2	Brain
gene12771	ATGCACGGTGGCAGGGCGGGCTTATTGTATTTAACGGAGCCACTTTGCGGACTTATCGCTGGCTGCAGTGGAACTACACAAATATACACTTCTGAATTGAGTAAGTGGAAGTGCGAACGGACATCCGGGGATAATCCCTTACGTAAAGCCGTAACGACCTTTTTCGTACTGGGCAGCGTCGTCGAGAGAGAAAGAAGGGGAGAATACGAGAATCCAGCAATCGCACTTGGTTCAATACGCACGTTTAGCCGCGCGGCTTTCGCGCGTTGTCACGCGATAAAACGCATTGATGTGGACCATTTCGTGCTGTTCGCAACGTTGTCACGAACGCTCGTACGGTACACGTCTTATCGTCACGCGATGCAACGCCAACCAGGAGCCATTAATACCGCTCGCTCG…	2	Brain
gene12772	ATGACGATGGCAACCGAGACGGAGAACAACGGTCCCGAGAGCAAGGAGATCAAGGACGTGAAGGAGCTGAAGGAGGCGCTGAAGGACGACGCGCCGCCGGACAACAAGCAGGAGGAGAAGGACGCGGCGAAGAAGGACGAGGCGGCCGGCAAGAAGGACGACGACGCCGCCGGCGGCGGCGCCGCCGCCGCCGCCGCCGCCGCCGCGGCCGCCGCCGCTGCCGCGGCCGGCGCGAACGCCGCGCCGGCGAAGGCCAACGTCGTGCATCATCCCGACTACGAGAAGGATGTTGTTTATCTGTATCAGTTCCCGCGTACTCCGTTGCTGCCGTCCTTATCGCCGTACGGGCTGAAGGTGGAGACGTGGCTGCGGCTGAACGGCATCAAGTACGAGAATGTT…	2	Brain
gene12773	ATGGCGGTCGATATCTTGGACGAGAATCATCTCGCCGTAAGCGCGATCGTGACGGTCGGTATGCAGCTGATTTTCTTCACGATCGCGGCCACCTTTCAGCTGGACAAGCTGACGGACTTCGCCGGCGGCACCAACTTCATCATCCTCGCCCTCCTCACTTTCTTTCTCGGTCAAGTGGGCAAGACGTACGACAGCCGGCAGGTTATGGTGACCGTGTTCGTGTGCCTATGGGGTGTACGGCTCTCCGGTTACCTTCTGTACAGAATCATCAAGATAGGCCGTGACAAGAGATTCGACGACCGTCGCAGCAACGTGATCCGCTTCGCCGTCTTCTGGACGTTCCAGGCCGTGTGGGTGTACGTGGTCAGTCTTCCTGTGATAATCATCAACTCCCCGCGT…	2	Brain
gene12780	ATGAAAACCATTATTATTTTCTTCGCTATTTTCTTTGTGGCTGTTTTGGGTGAAGATATAGAGGAATATAGAATAACATTGGACACGAAATATGATGAGGAATGTGCCAATCGAAGTAAGGCCGCAGCAGACCATATTGCATCAATAAAAAAGAATACTCTAAAGCAGGCTGAAATGAAACCAAAGGATAAATGTTACATAACTTGCATGTTAGAGAAGAACGACGTTGTGAGGACATCTCAATATTTACGCGAAGATAGATTTACGAAGGGAATGTCAGAGGTGAAAGCAAAAAATGTAAAAGGACACATGAAAAGGTGCAACACTCAAGCTGGTAGGCATGCGGAAAGATGCTCAGTTGTAGTTAGTGTGCTTTACTGCTTAATCGCGGTAATGAAA…	1	Brain
gene12783	ATGGAAACGTCTCGTGACAAGGATAGCGTGCATTGCACTCAAGTAATGTCTCGTCTTTCCATGGAAGAATCGAAATGCACAAGGCCACGAAGTAAAGGCGAAACCAGGGGGCAAAGGTCTACTGGCCTTACTCACGAATGTGGTGTTTTCGGGTGTATCGCTGCTGGAGATTGGCCATCGCAAATCGATGTCGGTCAGATCGTTTGTTTAGGCTTAGTGGCGCTGCAACATAGAGGGCAAGAAAGCGCAGGCATTGTTACAAGCGAGGGAGTCTGTTCAAAGTCATTCCACGTTCATAAGGGTATGGGAATGATCAATAATATTTTCAACGACGAGAACATGAAGAAGCTTTCTGGAAATCTTGGAATTGGTCACACCAGATATAGCACGAGTGCAGCC…	1	Brain
gene12784	ATGGACGCAATTACAAACTATAAGCTTGGAAAGCTCATCAATGAAGGAAAGACTAAAAAAGTCTATGAACTTCTGGATGATCCCTCATTATGTGTGCTGGTTAGCAAGGATCGCATTACTGCCGGTGACGGTGCAAAGTCTCATGATCTAATTGGCAAAGCGGAGATTAGTACAGATACTACTGTCAGAGTCTTCACGTTACTTTCCAAGGCTGGTGTCAAAACAGCTTTCTTTAACCCTGGTGCCAAGAAAACTTTCATAGCAAAGAAATGTGATATGGTACCAATCGAATGGGTTACAAGAAGGAAAGCAACTGGTAGCTTTCTAAAGAGACATCCAGGAGTCCCGGAGGGATACACATTTAATCCACCTCTGCAGGAGACATTTTTCAAAGATGAC…	1	Brain
gene12787	ATGTTTCGTATAAACATTAATAAGTTATCTAAATGGAGTTTCAAAAATGGTAGAGCACTTACTACGAAAACGTCCCAAGTGAACGAGGTGAGGAGCATAGACGTGCCCAATAAAGCAGATGCTGTAATAATAGGTGGTGGTAGCGCTGGTTGCAATGCGCTTTATCAATTAGGAAAACGTGGTGTCAATGCAGTGCTTTTGGACAAATCTAAACTCATATCAGGCACAACATGGCATACAGCAGGTCTCGTGTGGAGCTTACGCGGAGTTTGCGACGTGGAGATGGAGTTGCTGAAGGTTTCAAGACTGCTTTACGCGTCTCTGCAAGAAGAAACGGATATAAATCCAGGATGGATTAACAACGGCGGGCTTCTTATTGCTCATTCTCCCGAAAGAGTA…	1	Brain
gene12788	ATGAGTGTTACATTACATACGGATGTTGGTGACATTAAGATCGAACTATTTTGCGAGATGTGTCCGAAAACTTCCGAGAATTTTCTTGCACTTTGTGCTAGTGGATATTACGATAATTGCTTATTCCATCGAAATATAAAAGGCTTCATAGTCCAAACCGGAGATCCTACTCAAACGGGTAAAGGCGGAACTTCTATATGGAACCGTAAATTTGAAGACGAATTCAAAGAAGAGCTGAAGCATAATACCAGAGGTCTGGTCTCAATGGCTAACAATGGCCCTAATACAAATGGCAGTCAATTTTTTATAACTTATGCGCCACAGTCACACTTGGATCTAAAATATACTTTATTTGGGAAAGTAATTGATGGCTTAGAGGCTTTAGAACAGTTGGAGAAA…	1	Brain
gene12793	ATGGCAAGCTTGATGGTGAACGCCTCTAGTAAAAACAGCTCGCGCAGTGGATCTCCTAGTAGAGCAACCTCGACGTCTCAATTACATCAGCAGCAAGCACCAACAGCAAGCTTGGATCATACTCCAAGATTGCGTAATGCTCCAATTTCTCAAGCAGGAGAGGGTAGCACAGGCAGTGGAAGTAGCGGTGGTGGCGGAGTTGGAGGTAACCTCAGTATGAAGGGTAGCGGCAGACAAAGATCACCAGGCACTTTAATTCGCATGGGGGATGCCATGGACGAAGCAAGTAATACTAATCCAAGCAATGCCGAACCAGATGAGATTGTGCCAAATATTCATCCACCGACTGATGACGAAGGAGAACAATATCACACAACACAATCGTTCCTATCGAATGGC…	2	Brain
gene12794	ATGGCCGTCGTCGAGGAGTTTAACTACCTGTGCCGCCTCTGCGCGACGAAGACTGGCATCCTGATGGGCCTGCCGATCTTCGAGGCCGGTGATCAGATGCGCAATATTGACAAGAAGATAGCTGCCTGCCTGCCGGTTCAGGTATCGTTGACAGATCAGCTGCCCAAAGTGGTCTGCGAGGAATGCGCATTCAAATTAGACCAGCTGTTTGATTTCCGTGAAAAATGTCTACATACAGAAGGGATGTTTATAGAAATGTTGAAAGAATTTGGCAAGGAGGAGGTTGTGCACATATCGGAGCACCATCTGGCGAGCGTGGACGACATGGATAGAATACAGAGGAATTTGAACAGTATGCAGACTAGTATCGAAGATGTACAGAGTCATTCGGCTGTAGCT…	2	Brain
gene12796	ATGACGGACTATCTGGATCCGCATTTCGTCCGGTCTCTCTGCCGCGATCCAGACAGGCGAACCCTCCAGGATCTGCATATCATATACTATGGCCTCCTGGGTCTGGAGGCGTTGCGCCCGTGCAGGGACTCCGTTCTCCGTGGGCTCTGCAAGATCGTGCGCTACGAGAGGCATCACGCGAACCACGTTCTCTACTACACCGGCGAATTGGCGACGAGCTGGTACATACTTCTCTCCGGCTCCGTGTTCATCGACGGATCCATGTTCCTGCCCCGGTCAAGCTTCGGGAAGCGGACGGGTGGCAGTGCCAGGAGACCCAACGAATGCTTCGTCCTCGAGCCATCCGAGATGATTGTCATCGACTACCCGGAAGTTCATGGCGGAGGGAGGATGCATCGA…	2	Brain
gene12799	ATGTCGCAGTCGGGCTCGGGCGGACTGAGCGACGCTCAGGGAGGACAGAGCCAGGCTGGACAGACGACGGATAATCAGCAGACCGCCTGCCAGAACGGCCGCGTCGAGCCGCTCGCCGACAACGCGAAGCAGGACCTCTCCAACGGCTTCGAGAATCGAACGATGGATTACGAGAGATTCGCTCAGGAGAGAACGCAGCACGCCTCGCTAGTGGCCTCGCAAGCTCAGGATCAGCAGCCGCAGCCGCAGCAATCCGCTCAACCGATACCGCAGTATCCGCAATCGGGAAGAAGGCAGTCGGTGGGCCTGCCGGAGGACAAGCACCCGCCGAGCGGTCAGCTGCCGCCGCCGCAATACGGCCAGGACAAGGGCAACGTCCTGGACCGGGCGCAGCACGTG…	2	Brain
gene128	ATGTTGATAATTGAGTTTGGTGGAATTAAAATGTCCAATTCAGAGACTGGTGTGGGATGCATTAGCGAGGTAACACTTGCAATTAGTAAAGCAAGAAGCTCTCAAGCAGGTACTGTGAGAGTCCTTGATAGTCCCGACTCTGATGGATCAGGCCATTCAAATTCATTTACTGTGCAACGGTTTAATTATACTGACGATAGCAATACCGACTCAAGTATACTTCAATCACCCCTTACAAGCGATGATTTGAGAATACCCATCGTTGGTTACGAAGTTATGGAAGAAAGAGCTAGATTCACAGTCTATAAGCTTCGAGTTGAATTGAAAAATGGAGATTGTTGGTTTGTCTTCAGAAGGTATACAGACTTTGTCAGATTATTAGCCCAATTAAGAAGGCAA…	1	Brain
gene12802	ATGACGTCGTGTTACAATCGCCTCTTCGTCGTCGCGCTCTACCTCGTCCATGCCGCCGTGCTCTCCTCCGCGATCTACGTACCAAGCACCACGACCAGGAAACCGCCCGAGCGTCGCGAATCGGTGCTTCCTTGGCATTCGGCCGACAACGGGAGCGAGTCGCGTACCCGGCCGGAATCTCGCTCGCCGAAATGGCAGCTAGTAGACGACGACGCTCCGTCAAAACCAAATACGAAGGGCTGGAGCCCTTGGAGAAAGGCCCCGGGCAGTGAAATCGAACAAAGAACGCAGGTCGATACCCAAGATTACGTTCCCGAGCGAGTTCCCGAGCGAGTTCCTGGGCGAGTTCCTGAACAAATCCCCGAGCAGATTTTCGAGCAACCTCCCGAGCAACAGCAT…	1	Brain
gene12803	ATGTGGCTCCGCTTGCTGACTCTGTTACTCCTGGTGTACTGCTGTCATCACGTTTCCGCTGTCAAAAGAATAAGCGTGGACGGCAAGTCTTACACGGTGTTGCCTCACCCGGAGAACTGCAGCAAGTACGTGATGTGCAGCGACGGCAAGTGCAAGCTAGAGACGTGCTCTCCTACCTACGTATTCGACCCGATCACCTCCACCTGCACCCACCGGACTCGCGGAGCCGCCGGGTGTGACTCCTCGCGGAAGACGCTACGCGGCTGA	5	Brain
gene12805	ATGAAGACTCGTGCGGTCCTGCTATGTTTAATACTGTGCGTAACACCATTCGTTATGGCAAATCCGGCACAAGTAGAAGCCTATCTGGTAGATAGCGACTGCACCAAGTTTCGACAATGCGGTCCGGGTGGCTGTATTATTATGGCATGCCCTGCAGGAGAAGAATTCAATCCGGCTTATAATACCTGCGCTCCTCCTAATCCACATCGTAGGGGATGTGCCGATTTCTTGGCAACGCAAGGCAATCAAGTGTGTTCAAACGCCGTTCAACAAGATCGAAGAATTATATTCAAGATGAAGACTCGTGCGATCCTGCTATGTTTAATACTGTGCGTGACACCATTCGTTATGGCAAATAATAATGAAGCACGAGTATTGCCCTATCCGGGCGACTGCAGC…	1	Brain
gene12807	ATGAAGACTCGTGCGATCCTGCTATGTTTAATACTGTGCGTGATACCATTCGTTATGGCAAATATTATTGAAGCACAAGTATTGCCCTATCCGGGCGACTGCAGCAAGTTTCAACAATGCGATCAGAGTGGCTGTTTTATTATGAGCTGCGGTAAAGGAACAGAATTCAATCCGGTTATTAAAGCCTGCGATTATCCTTTGAGAGATCGTAGTGGATGTAATAATCGCGGATGA	5	Brain
gene12808	ATGAAGACTCGTGCGGTCCTGCTATGTTTAATACTGTGCGTAACACCATTCGTTATGGCAAATCCGGCACAAGTAGAAGCCTATCTGGTAGATAGCGACTGCACCAAGTTTCAACAATGCGGTCCGGCTGGCTGTTCTGTTATGACATGCGGTGCAGGAACAGAATTCAATCCGGCTACTAAGGCCTGCGATTATCCTAATCCATATCGTAGGGGATGTGGTAATCGCGGATGA	1	Brain
gene12814	ATGTCGGAAATTAAGGACGACCCGCGAGAAGTTCTCGTCCTTCTGAATTCGTTAGGATTCGTCGGCATTACAGCGACTCAACTCAAAGCTTTCATGAAAGATTTGAAGATATATAGAAAGATAAAAGAACGCGAGAAGCAGCAGCGAAGGGAGGAGATGAAAGCAAAAATAATTATCAAGCAGCAGGCAATGATCAAGGAAAGTCGTAGATGTCGGAATACAGAATGTTCTTCGAATAACGTTGTGCCTTCGGAATCCTCAAATTCTTACGACGAGTCATTGGTAAAAGTCAAGATCAGACGTATTCCCAAGGAGAAAGCTGCGCAAGACCAGAGGCATTCCAAAGCAATTGTAATAAAGTCAGATGAAAAAGTAACAACAATAAAATATCATAAGGAT…	1	Brain
gene12815	ATGGAAGACCGTGTGATTGATAACAGTATCAGTAATGGCTTTCTTTCGCAATCCTATTCTCAAGGTATCGAAAGGATTACAGGAACCAAACATCACATCTTCAATTTTCGAATGCCGAAAGAACTCTTGAAGGTTAGGGAGAAGTCATGGGACAACCTGTTTGACAAATATTCAGAAAAAATGTCGGATGATATAGAAATAAACGTAGAGACTTTAGAACCGGAAGAAGAGGATGAAGGTAGTGAGGAAGAATATAGCTGTGGACACCGAGTACCAATGCGCAAGCCGTCGCACTTGGTACAATATTGGATAGATACTGGTAATCCGCCCCACGAGATACTTCAGCATAAGAATGACTTATCCGAAACTGGATCATCTTTAAGCGAAAAAGAGAGTACT…	2	Brain
gene12816	ATGGTGAACATGGAGGCTACGGGCGACCAGCACACGGTGACAGCCTCGCCGCCGCCGCCGCGCGCCGCCCTCAAGAGCAGCTTCAGCATCCGCAGCATACTGCCGGAGGCGTGCGCCGGCACGCCGGCGCCGTCGGTCAGCGACACGTCGGTCTCGCCCGCGGTCAGCCACGGCGACGAGAGCGACGAGTGCAGCGACCTCGACGTGACCGGCGACGGCACGGAGACGCCGCCGTTGGACTGCTCGCGGAACGCCACGTCGGTCAGCCCGGGCTCGCCGGGTCGCGACCGCGACGCCAAGGAGCAGTCGTCGGAGGACAAGAAGAAGTCGGAGAAGCCGCCGTACAGCTACAACGCGCTCATCATGATGGCGATCCGCCAGAGCCCGGAGAAACGTCTG…	2	Brain
gene12819	ATGATCCTCGCGATGTCAACTGGACCTACGCATAAGCATCGTTATAAAAATGTAGGATTAGACTCGCAAGAACTGCGGAGACGCAGGGAAGAAGAAGGAGTCCAATTAAGGAAACAGAAACGGGAGCAGCAATTATCAAAACGTCGCAATGTCCCTAATATTGTTGCGGATGAGGATAATGTTACAGCCACAGATGAATATTCACTTCCTACACCACAATCGCAATCTCCCAGTATTGTAACGCCTGAAATGGTAGATGCATTGTATAGTCCTAACATACAAGATCAATTGGCAGCAACGCAGAAATTTAGAAAATTATTGTCAAGAGAGCCAAATCCCCCTATAGACGAAGTGATACAAACAGGAATTGTACCACAGTTCGTCGAGTTTCTTAAAAAT…	2	Brain
gene12821	ATGTGCGCCGGCCCGCTGAGGAAGATATGCCACTGGGGTCCGCTCTCCGCCTTGGGGATCATAAAGATGATCACGTTGATGACGATGTACTGCAGTAGGCAGTGCTGGGCGCCGCAGGAGAGCCTCTCAGCCACCGCCGCTTTCTTCCTCTTCTTCTGCCTCAGCGGATCCACTCTGTTCCATTTCATCACCGCGATTTTCGAGGGGCCCGGATATCTCGCCTTAAAATGGACGCCGGAAAAAGTAACGGACATACAATTCCTGCAATACTGTGGCGTCTGTGAAGGATACAAAGCACCAAGGTCGCATCATTGTAGAAAATGTGGCCGCTGTGTAATGAAGATGGATCATCATTGCCCATGGATAAATACGTGCGTTGGACATTATAATCATGGGCAT…	1	Brain
gene12824	ATGCGCGTCGCCGCGACGGCCTGCCCGTCGCCGACGTGCTCGTCGTCGGGCACCCGCCGGTGCAGCCCCGTAGCCGCGCGGCTGCTCTGCCTCGTCCTGGTCACCTGCTGGATCGTCCTCGATCAGCCGGCCCACGGCCTGTCGGATTCGCCGGAGTTGACGACTGTGGAAGATCTACCTGGCAGGGGCACGAAGAAATTCGGCGATGACTGCGTGGCGGGCAATGAATGCGGCTTCGCGGGCTCCTATTGCGACACGAAGAGGAAGTGCGCCTGCAAGGAAGAGTTCGAGGCCACGAACCATATCGACAAATGTGGACACTCGGCGAATGTGAACGAGTCCTGCTTCTTCAACGAACAATGCGAGGCGCGGGTGAGCCAAACGGAATGTCGGGACGGC…	2	Brain
gene12829	ATGACCGATCGCAGCAGCAAAACCGGAGTGATCAACTTCGGCGCCGGCCCGGCTAAACTTCCGCACGAGGTCCTGAAGGACGTACAGAGGGAATTGCTCGCGTACGGGAGCACGCAGATCAGTATCCTCGAGTTGAGTCATCGGTCCAGTGACTTCAAAAAAGTGATCGACGATGCGCAGGCCACGTTGCGGGATATCCTAAACATCCCCGAAAATTATCGTATCCTGTTCATGCATGGAGGCGGTACCGGAATCTTCGCGGCGGTTCCCTTGAACATTATGAACACCGGGACCGCGGACTACTTGGTGACCGGATCGTGGTCGGCGAAGGCGGCGAAGGAAGCGGCTAAATATGGAAAGGTGAACATGGTGCTGCCGAAAACGGCGAAATACACGGAG…	1	Brain
gene12831	ATGGACAGCATGGACGTTAGAGGCTGCACAGCTTTGATCGTCCTCGTCGTGATAGTCGGCCTCGCAGGCGCCAACGAGAACTACATGGATTATGGAGACGAAACGGCGGAGAAAACACCGGCGGAGAATATCCACGAGCTCTACAGGTTTCTGCTGCAGCGCAACGCGCTGGACAACGCCGGCTTCGGCGGCATCCCGCTGGAGCACTTGATGATGCGAAAATCCCAGAGATCACCGGCGCTACGTCTTCGATACGGTCGTTCCGGACCACGCGTCTCCGCGGGAGTCCTGCCCAGACCCGTGGACGCAGCGGCGGCGGGCTATGACGACAACAATTAA	2	Brain
gene12834	ATGCTCGGCCGTAATAACGTCGAGCACGAGAGCGCGCGACTCCGGTTGGCGTTCGCGCTGGTATGCGTCGTACTCGCGACACCGGCGTTCCCGTACGTGCTGCCGGACCCGACGTTCCAGGTGCTAGCGCCGCAAGGTCTTCGAGTTTCTGTACCCGACGCGCCAGGCTTACGAATATTTGGATTTCACGCTAATATCAACAAGGCGATTCGCACCAACGAACACGGCGAGGTATCCGGTGACGTTTACTTAGTGCGAGACGGTCGCTGGACCTTCGAGGACTCGGAAGTGACCATAAGGGATGGGGACGTACTTCATTATTGGATTTATGCGCAAGCAGATGAAGGGACCGACCGCAAAAACGATCAGACGTGGACGTACTCTAACCACAGAGAACGA…	1	Brain
gene12836	ATGTTTCTGTCAAAGATCCCGCTTCTTCTCAGAAATACCGTCGCTGGATTGCAATATGAATCGGGGCACGCCGGAGTCCTCGCGGGTAGATTTTTACAAGGCAACACGTACCACGCGAAGTTTTCAACCTCGACGCGACAGCAAAATCAACAGCTATCGGATACGAAGACAACGGAGGAGTCATCCTCACTTTCCATAAACACGGGTATACCAGATAAGTTGTATAAAAAGATCGAGGTTGAGGTAAGAGGGAACGATCCAGCGGTATTAAAAAGCTATGGGGAGTTTGCGGTAATGGCTGCGGACCATTTAAAGATCAACGTAGGCAGAAACACAGCGCCGCACAAAGCTATCCACAGACGATGGACAGTGTTGAAGTCTGCTCATGTGCACAAGAAG…	1	Brain
gene12839	ATGGGTCTGCCGCGTTTCTCCCTGAAGAGATACTTCTTCTACGTGCTATTCCTGACGGGCATGCTGCTGGTCCTGCTGAATCTGCTGCACGAGATATTTCACAGCGTGACACTGCCACCCGGCCAGATCGTCCGCCCTGGCCTCCGCATCGTCGACTGGACGAAGATGAAACCCGATTGGCCTTTGAAATCGAAGAAGCCGACCATACGAGTGTTACGCACTCGGGAGCGAGTGAGGAAAAGACTTCCGTCCGAGATGTTGAATCGCTCTTCGCGCGAGAGCCCAATAGATTCCTTGGATCCGTCGCGAAGGCCTTGGTACATGAAAGGAGGAACTAGAAGACCGTACCCGGCGATAAAGGCCCGCAGCACAGGTCGAAGGCTGGCTCAATTGTGGCCG…	2	Brain
gene12841	ATGCCAGCAACGCGAGAGAGAAATAATGGATTCCAGTTCGATTTCCTTATCGCCGAACGGCGCGAGACCGCTCCGATTCTACGCGATCGCTCTTCGCCCGAGATCTCGCGTCGCCTCGAATGTACGAAGGAGAGATCTCGCGTTCCAGAGCTGGAGAAGGGGCCGCAGCCGCAGCCGCCTCGGAGCTCTGAGGAGCTGGAGGATCTGTACAAGCTGCTGCACTTCCCCGAGGAGGTGGCGCTCAGGTTGACGGAGAGCGAGTACCAGCTGTTCTACCAGGTACCACCGCACGAGTACCTAAGGCACGTGGCGCAGGATCAGACCACGTTGCAGAAATCACCTGCCAGGCCACCCCCGTCGCCGAGTCGCAGCTGCAGCAACTACCCCAGCACCGCCAAC…	2	Brain
gene1285	ATGTCGGCGACGTCCTGGGGCACGGCGCCGCCGGGACGGAAGAGGGTGCGCTCCAGTCTGCTGCCCGTCGTCATCGTCGTCCTCGTCCTCGGTCTGCTGCCGGACGCCGCCGTATGCGAGCAGAGTAAGAAATATCAGATGAGCGACGTTTGCAAGAAGTACTTCATGCGGGATCTCTACAGGAAGATAGACGGCGCCGTTCTTACCTCGCAAAATGAGAGGGAGCTCGATTGCGCCATTACTTTCCAGACTCACAGCATCCTCCAGCGCTTCATGCTCCGATTCGATCAGCTGCAGCTAGACTGCAACGACCATCTCTACATCTACGATGGCGCGCACGCGGTCGGCAGTTACAAGGCGGACCTGTCCTGCAGGAACACGAAGCAGACGGTGGGCGCG…	2	Brain
gene12850	ATGCGATTCTCGTGGGTGTTCGCGACCACGGTGCTGCTGGTCTTGGCTACGGGAGCGAGGTGCAAGAGGAAGTTTGATGGTGACTTCGAATTCGCTGAGGAGGATGACACCCGCATAATGAAGGTCGGCGACAAGAAGCGCTGGATACACGATCCGAACAGCGAGCTTTGTCGTCCACTCAACTGCAAGAAGAAGGAGCTTTGCCTGTTGGAGGACACATTCACGGCCGTCTGCGTCTCGAAAAAGGAGCTTCATAAGTCAGGGGACATAGTCATCCCGAAGTCCCGCGCGGTTCAACAGCGACGGATGAGAACGGAGACTTCGGTCGATTCCGACGACGACGACGCCTTCTTCGATTCCGAGGACGACGACGAGGATCAGGACGAGTCTAAGTGCCAG…	2	Brain
gene12852	ATGCAGATAATAAACTGGCCTGACTACAGACATTACCTACATAATTCTTTTCAAATTTTTGGTCTGGTTGGGAATTTCGGGATCAAATCGATTGGAAATAATGATGTCTCGGTATTCTTCGAAGGATGTGCGAAAGCCGTGCACGTCGTTCCGATAGAGTGGGAAATAGTATACGATGTGACTACGAAAGATCCCATCGTATTCCGTCGAAGCCGTGTGCTTAGCCACCGCATTCCGCGGGAAGTGGTCTCCAAGGAGACATTTGTGCGCACTTCAAGATGTACTTAA	1	Brain
gene12853	ATGTCCATGGTAACGTTGCACGTGTTACGTCGCTACGCTCTGACCAGAATCATCGTTACTCCGTCCCGGCACGTAGCGACCGGTAGACCAGCGAGGCGATTCACCACCGTGTCCCACGGACCCCGCAGAAACATGTCGTACGCGATCGTCGAGAGGGGTGCGCTCAACAGCACCGACTACAGGATATATTTCAAAAATGATACCGGTACACCAATCTCACCCATGCACGACATTCCGCTCTATGCTGATGAAGACAATAAAACATTGCATATGGTTGTCGAGATACCACGATGGACAAATGCCAAAATGGAGATCTGCCTTAAGGAAACTTTAAATCCTATTAAGCAGGATGTTAAGAAAGGCAAATTGCGATTTGTAGCAAATTGTTTTCCTCATCAT…	1	Brain
gene1286	ATGAAACGTATCCCGTCCGTTCAAACGTACGCCTATCTGGTGCTCGTCGTCGCCGTCGTCATCGCGGCCGACCAAGAGACGTGCGACAGGACGAAATGCGCGGGCCCGCTGGCGTATTACAAGCTGCTCGGCTGCAAGCCGGTTTACGAGAAGGAGCGATGTTGCGCGGTGAGGTACGACTGTGATCATCTGAATGAGAGAAGCACGGACAAGTGTTACGTCAATGGCAACGAGTACAAGATCGGCGAGAAGCTGAGGGAGGAGGACGCGAATCCTTGCGACGTCGGATGCAGCTGCAGGGAGGGCCACGACGGAGTTGCCACGTTTGTTTGCGCCGTTGTCGATTGCTTCACCCCACCTCTGAAGCCGGGTTGCTATAGACGAAGGTCTCCGTTACGA…	1	Brain
gene12864	ATGAGGCGAAACGTGGTCAGCCTGATCAAGTTCTTCTTCCTGGCGGCGTTCACCGTGTTTCTCACCGTCGTGGTGTTTCGTTACATGCGGGCGCCGCCTAACCGTCAGCTCTCGACGCCGCTCGACGCGCTGGTTGCGGCGGTCGACCGCAAGAGCCCCGATGACAACAATCACGAGAGCGACGAACGTCCGGATCAGGATGTGGATGATAAGATCGATTGGCATGACTATGGGAAAATTAGAGAAGAGCAGAAACGAAGCGGAATGGGAGAGCACGGAAGACCAGCCTACCTCTCTTCATCCCTCGATACGCTGAAGGAAAAGTTGTATCAAGTGAACGGATTCAATGCTGCCCTCAGCGATGAAATCTCTGTAAATCGCTCAGTGCCTGATATTCGC…	2	Brain
gene1287	ATGTTTCATCTGGATGGAAAAGACCGCTCTCTCGCTGCCGCGAAATATGATTCATCATCTAATAAGGCGAATTTTGGCCGGTGGTCGAGCGATCGGGGAATCGCCGTATCGTCTAGATCGCGCTATGAAGAGAACCACCGATCACCCGAATCGTCCACCTCAATGTTATCCTGCGTCGATTCGGACGATTCGGACAGCTACACCTTCGTGCAAGATCTGTCAAGACGGAGAGAATCAGAGAATGATATCTCCGAGAAAATCGAGCTCAGCACGTTCGCACGGAATGATCTGGATATCGATCTAATCGAGGAAGACGCCAGGGAAACGGTGAGCACGATGGGCGGTTCACCTACGACTGTAAAGGACAACGTCAGGAAAGAGACGAAGGTTGAGGACATC…	1	Brain
gene12886	ATGGACACCGCGGTGGAAAAACAACTGGTCACCAAAGGGTACATCGACCGATTCTGGGAGAACCTGGTCAAGGTCGGCAAAGAGAAGATCACTTCGCACTACTTGAAGACGCGTCTCGAACTACTTGAGTCATACTGGAGGCGGTTTGAGGAAGGCCATTACGGACTGATTGAGCAAGATAGTGCTGCTGCGGTAAAGTACCTGAAGGGGGATACGTACGCACTCACCGAAGACAAGTATGTAAATGTCAAAACTAAAATTCTCAGTTTATTGAAGGAGGAGACTTCTACCTCCAAACAAGGGGCCTCTACCTCCAATCAAAGCACGCCGTCTCAATTGTTAAGGCAGATTCAACTGCCGAAAATAAGCCTGCCTACTTTTTCCGGAGACCAGTTGGCC…	1	Brain
gene12888	ATGAAGCACGCAGTTGCCAACTGCCCGTCTGGGTTAAGGTGTCTTCGCTGTCAGGAGAAACACCACACGCTATTACACATTTTAGGTGCCGCTTCCGCACCTGATGCGGAGCCGTCGGGCGGCAGCTCCCCCACGAAACCGGCGAACGCGGCAAAGGGGCCCTCACCGAGTACGACGGTGAACAACAACGTCGCCGCCCTAGCGGCATCCTCGGGCAGGGCGGTGCTACTCACGACAGCGCAAGCTACATTCACGAACGTGCACGGAGAGGCGGTAGTCGTCCGGGCGCTGCTGGATTCAGGGTCCGAGGCCTCTTTTCTCTCCGAGCGCGTCGCTCGTGCATTGAGATTGAGCAGGCGTCGAGTCCATGTCCCGGTAACAGGCCTGCAAGGGGCAACA…	1	Brain
gene12889	ATGGGCCAAGTGCCGGATCGAGGACCGGCGCCCTTGGATCACACAGGTGTCCTCGTGCAACACGTCGTGACTGCTTGTGAAGAGCTGACCCGAATGCTACAGCGACTGTGGGAGTTGGAGGAGGTGACAACCAAGCCGGTCGCCTCTGAGGAGGACCAGTTGTGCGAAACGGTATTCACGGCGACGCTCGCACGAGACCAATCCGGGCGGTATACAGTTCGGCTACCAAAGCGGAGGGATCCTGCTATATAA	1	Brain
gene12890	ATGTTAGAATCTATACAGGACGGAGATTCAACTGTTGAACTAATTGGTTTCATAGACGAAATTGAAGGGCCGAAAATGGTGGGAAAAGTCCAAAGTTACAAATTATTAAAATTCATGTTGAATAATAATAGCCAACATCGTATACAGATAGTGACATGGAATAAGGAAATCAAAAAAGTAGAACGTCATATGAAGCCGAACTATATTATTCACATTGACGGCGGAAAAGCCAAAAAACCAAAAGTATCAGATTTCAATCATGGAACATTACCGATCGAAATTTTAATTCAACCTCATACAAACATTAATAATATGGGATTATTCGACGTAAAATTAAATTCAAGAAATTCAATATGCCATCAAATGATAGAAATGGAAATGGAAAATATACCGGATTAC…	1	Brain
gene12910	ATGAAATCTTTATTGTTCTTCGCTTGCATTTTAGTATGCGTGTACCTCAGCTCAGCTGGAGAAATAAAGACAAAACTGCGTCAAGCAATATCAGGTAAACCTGAAGATGTCGAAGCTTGTCTTGATGAAGTCGGTGCAACCAGAGAAACTATGATCCAAGAAAGCGAAATGATAAATAGGCTATATTTAGAACCTGGGATGGAAGAAAGAAGAAGGAAAAGTGGCTGTTTTATGGAATGTGTCCTAAAAAAATTTGAACTTATGGACGAGTCAGGGATTAAGGAGCAGAAAATTCATTCGGAAATATCTAAAGCACTTGATGGCCGCCCAACTGAAGCCAAAGCACACAGAGTCGCACACAAGTGTGTTCAACAAGCGAAAGATCTGACACAAGAATGT…	5	Brain
gene1292	ATGATTGTGTGCATCTGCAATAGTGCTTCCATAATTTACGTGAATTTAAGTAGATCAAATTGTTTCAATTACTTGATCTCGTTTCTCCAAAGACAGACAATCCAGGATAAATACCCGAAAAGGATATTCTCTGGAATTCAGCCTACAGGAAGCGTACATCTGGGAAATTATTTTGGCGCTATTCAGAGATGGGTAGAGCTGCAGGATGCCGGCGAGCAAGTTCTGTGCAGCATAGCGGATATGCATTCGATCACATTGCCGCAGGATCCAAAGAAGCTCAGGGAAAATACTCTGCTGATGACAGCGACGCTGATAGCTTGCGGTATAGACTTCAAAAAGAGCATTCTCTTTCAACAATCGAAAGTGTCTATGCACGCCGAACTGTGTTGGATTCTAGGT…	1	Brain
gene1293	ATGATACAGAAAATAGTTTTGAGATTAAAATGTGCTACCCGCTCGATGCAGCTTCGCTCCCTGACGAAGCTGTCCGCCAACCCTCAGGAAAGTTCGGATGGCAGGATGCTATCCTGGCAGATACATTCGTACAATGGCCTGGACGATTTACGACTTTCGAACATCAGGATGCCGGTGATCGTTTCTCCGATGGATGTCCTGGTGAAGATCGAAGCTGCTAGTGTAAACCCCATCGACGTAGCAATGACGAGCGGCTATGGTGCAACCGTTCTGAATCTAATGCGCAAAATGAGAAGTTTATGCGATAAGGCATATGATGGATTGGAATTGCCATTGACATTGGGTAGAGATTTTACGGGAGTAGTTGTATCGAAGGGATATAACGTGAGAGATAAGTTT…	1	Brain
gene12939	ATGGCATCAGGATTGCCGAGTACACATCAGAGGAAGCTTGGACCAGCGCCAATAGCATCCTTTGAAGACCTGTCCGACGAAGTCGAAAACGGAGAATCAGTAGCGGGACGAATGCCAGGCATCATCGAGGTCACTACGCCAGCAACGCCTGGCAGTTCACTTAAGACGCCTAGTACGCCGCGAATTGACATCAGCAGGGCGAGCAGTTCCTCGCATCATGAAGATAGTAATTCCAGAGACTCATCGCCTGAGCGGGAGCTCTTGGCAGGTATGGATCCTCCGTTTGGCTGCAAGCTTACTTTGGGCTACAAGGAGGATGCCCAAGATCTCAGATCCTCCACGGAGGAGCTGGACCTGCAGGATCCCATTCACGAGCAGGATCTCAGACGGGAATCAAAG…	2	Brain
gene1294	ATGGGCAACAAGCTCTCCTGCAGTTGCGCGCCCCTAATGAGAAAGACGTATCGCTACGAGGACTCCCCGTGGCAGGCCGGTGTCAGGGGCGGAATGGTCGGCGGCGCAGGGCGCAGGGGTGACACTGGCCACTTGCTCAGGTGCGGAAGCTTAAGAGAGAGGAAGAGGCTGTGGGCCGAAGTGTTCCATGTAAACTCGAGCGGGGGTGGAACCGTCAAATGGCAGCAGGTGTCAGAAGATCTGGTTCCAGTGAACATCACCTGCATACAAGATGCTCCGGAATGCGTCTTCCATATCACTGCGTATAACAGCCAGGTCGATAAGATCTTAGATGTGCGATTGGTTCAGCCAGGTACGCGTATTGGCCAGGCGTCGGAATGTTTCGTTTACTGGAAGGAT…	2	Brain
gene1295	ATGGTAGAGCCGAGATGGTCGATCAAGTGTACGAATAGCACCCTGGACCTGCTGGATCCGAGCGACAGTTACACGGACGTGCGGACGCAGCATCGACGGCGCTGCTGGAAGTACTTCTGCCTGTGCCGGCGGCACACGATCAGCGTGATATGCATTAACGAGTCGCGCAGGCTGTACTGGTTCAACTGCCGGAACGTGCAGGAGAAGGTCAACTACGGTCTGGGCGAGGGTTACTACCACAAGTTACTGCGGCTGGTGAACGGCGCGTTGAACACCTGGGCGCAACGCTACATCGACGGCCTGAGCGTGGCGCGTCGCGAGATTATGTTGAAGATCAACGGTAGCGCGCAGAACAACATGAAGCTGCTCAAGGAGGGCTGCTACTGCCATTACCATCCG…	2	Brain
gene12954	ATGATCAAGCAACATGGTTTATATAAATTAAATTCCAAAGCACATTTAGGATACGATGTATCAATTTATGTGGTACAGATGAACGACACGTGCGGTCTAGCAATTTCGGTTGTTGGTCACTCTTACGATACGAAATATGTTGAAAACAGTATAGATCAGTTCATGGAACGTATGTTGATTAGAATGAGGCGTATGTCCGACGGTTTATTTAAAAAATACAAAAAACACTCATCGGGTGCAATTGTGCGCAGAGTACCATTAGCCTCGAAATTTCTTAGCGTTGATCCTGATTGGCAAAAGATTATATCCGGAAATCACTTGCTTCTCGGATCGAATGCACAGAGAGAAACTATACGCAATGCATCGCTTCCTCAAATTTGCAAACTCTTTAAGGAAATA…	1	Brain
gene12960	ATGGCATTGGCGGACATGAATATACTGGAATTGCTGGGAGACACGTTTCTCAAGGATGATGTGAAGAGCGAGCTTTTCGTCGATCATAATTATTGCGACGACGTCGCGACTGAAGAATGCCCTATGAATGCGGACGACTTCTTCGCCTCGATGGACTCGATATTGAAATTGGAGGAAGATCCGCAACTTGATTTCGATCTGATCGAGAAGGATCTAGAGATGATTCCATCTTCCTCGTCGGACAGTGGGTTCTCGAGTACGCCGAGTCTTTCCTACGAGCAGCAATTGAGTCCTCTTTTGTCGGTCAACAATGAGGAAGAACAAATCGAGATCAGCAATTGCGACTTGAGCAGTCCTCAAGATATTATGAATTTCGAATCGGCGAGCAGTCCAATTCAG…	2	Brain
gene12982	ATGGCTGACGTCGAAGTATTGCAATTAGATATATGGAAAGGCGACTGGGGGCTTCCGTCAGTTAATATAGAATGTTTGCAAGTTCTGGCATATGCTAAATTCAATGGGGTACCCTTGAAAATAAATTTAGCAAAGAACCTATTTAGAACACCAAATGGTCGATTACCTTTGCTTAGAACCGGCGTAAGCACTTTGGATACAGTTAAAGATATATTGCCGTTCTTTAGAGCAAAACATTACAATTCCGACTATATATTAGCTAATAAACAATATGCAGATGTAATGGCTTATGATGCTTTGCTTAAGGAAAAGCTCTATCCAGCATTCCAATTTATATGGTGGATAGACAAAAAAAATCTGGATGAGTTAATTAGACCATGGTATTGCAAAGTACTATCT…	1	Brain
gene12983	ATGAACGTTGTTACCGCTTTAAAGCTTTACGCGACGAAAATGACTGAAGATAGCGGACCTGGCATGAAGGTCCTATTAATGGATAAACAAACGACAAGTATAATCAGCTTACTTTATAGCCAATCAGAGATGCTGATGAAAGAGGTGTATTTATTTGAACGAATAGATACTGGTACACATAATGATACCTTGAAACATTTAACATGTATAGTATTTATTAGACCGACCAAGGAAAATATCGACTTGCTTTGTAAAGAACTTAGGTATCCCAAGTATGGAATATATTATATTTATTTCAGTAACATCATTGCGAAAGCAGATGTAAAACTTTTGGCGGAAAGTGATGAACAAGAAGTAGTTAGAGAAGTACATGAATATTATGCAGATTATTTAGCAATC…	1	Brain
gene1299	ATGAGAGCGTTGCGCGTAATCTGCCTCGCGGCCGCTTTCCACTCGATCACGGCGGTGCCGGGCGATGTCGTACCGTTCGATGACGGGAATTATCAAAACGATCGTAACGCGGGTGGACGAAACGTCGAGCGTGAGGCGCAGCGGAGGAGACCCTTGGAATCCTGGCTCTATCCAACGTCGACCACGGTCGTCTCGTATAACGGAGAAGATGTTCACGCGGATCCGGCGATGGGGACGCATTCGTCGCCGAGCAGACACGCCAAACACCGTCGAAGACGGCGATGCAAAAATCGCCCGTCGTGTCTGGTGCCGACGACGACGACGACGACGTCTTCGTCGCCCGTTACGGAAAGCGCTGGAGGGATTTTAATTCTGAGGGAACGCGCTATTGCGAGCGCG…	2	Brain
gene13	ATGGCGACGTTGACGTCGCCCGAAGCGACAAGGACGGCGACGGCGACGGCGACGTCGCTTGAGAGAGTGAGGAAGGAGCCGGCGACCAGGGAGACGGCGACGGAGGCACCGAAGCACGTGCTACAAGATAGTAGCAATATAACAAAACGGATCAACGAAGCTGTGAGGCGCGCAGTTAATAAAGAAAAAAAGAAAAATAGAAGATACATGCACCGAGGTCAGCCCACTTCATTCTACATACCGCCGCCGCTGCCGCCACCGCCGCCTCCTCCCTACATGCAGTCTTCCTATGTACCATACCACATGCCGTACGGACAGCCGCAACCGTACGCGCACGTCGCACAGCCGCAACCGTACGCACAGCCGCAACCGTACGCACAGCCGCAACCGTACGCACAG…	1	Brain
gene1300	ATGGTGGTGACGAGGAGGGTACCGTTTCTCCCGCTCGTGCTTCTGTTCCTGTCGACATCCCCGAATGGCATCGACGCACACTCATCGGACCCTCCCGAGGATGGAGAGGATGGCGTCGGGCAACGTCTCGGAAATGCGTGGCCGTTCGGCTGGTTAGCGACGGAGGAGGACCACCTTGCGCCCCGACGGGAGGAAGCCCTACAGAAAATACAGGAGGTTCTCGGTATTCGGAGCCAAAGCGAGAATCTAGCTCATCGCAAGGTACCGCCGCAGTTCATGATGGAACTGTACAATATCATCGCCGATTCCGGCGGTGTTACGCGAGGCCGGAATCCCTACAACGCCAAAATCGTTCGCAGTTTCATCGAGAGAGACTCCTCCCTATCGCGCTTCTACTTC…	2	Brain
gene1302	ATGTCTAAATCGAGGAAGAGTCTTTCACAGTGGGAACAATGTAGCAAGTGTCAAAGTATTCTTGTGCAAAAGGATTTATCATCGCACGAGGAAAATTGTCCACCTCCTATTGAAAATTGGGGCTGTCCCTTTATCCGCAATGAAATTCTTTACAGCATAGTAGAAGTTGCCCAGTCACAAGAATTATCGAAAAACATTTCTGAGAGGGAATCTGATGACATAGTGTTTATATCGCATCCTGTTTTACAATTCTGCGATATTCCAATTGGCGAACCAGTTATCATCGCAACCAGAAATGAAATGGTTGTTAAGACAGCTTTCCCATCTAGCGATAAAAGTTTAACCAGTGTCTTTTTAACAAAGCATGCTATTGAAGTAAATAGTCTGGAAGGACCAGCG…	1	Brain
gene1304	ATGTCGTTGATCGAAGGTGTAGGCGATGAAGTCACAAACTTCTTCATCATCATGAGTGTGTTGTTGGTCGGCTGGTTCGCTTGGTGTTCAACAAGTATAGCAGATCAGCCGCTGATACGTACTGTACTTATATTGCGTGATCGGACACCAACGCGTATCGCAACATTAAGAACCAATCATCATCAAAGTACAAGCGGTCCCAGACGACCTCCCAATTTAGAAGCAACGGAGGAGGAATCGGCAGAGACAGTTCTCAATAACAGCGATAATACGCAATCGAATTGTTTAGATTCTACGCTGGTACCGAGCGATAGTTCCAATGAGGTCAATAGACTGGTGGAATCGACGTCGTCGGAGGAAGTACTTATCGAGACCATGGACTCGTTCGGTAACGATGAG…	2	Brain
gene13048	ATGTACAAGATACTGCGCCGCGGCTCCGGCCGCGTCTTCGTCCTCTGCGTCGTGGTCCTGTCGCTGCTACTGTGCCTGTACTATGTGAGTCAGGTGCAGGCACCCTCCACCGGCCACCCCGCCGCCATCCTGAATGAGGAGCTCAGATACGACCGCAGTCTGACCTCCGTCACGCCGGATTACAGCGAGTCGCCGGACGCCCAGGTGTCGCTCGCCACCTGCCCTATAATCGTACCGCGGAACGTGGACATCGACGCCCAGCAGGAGTTCAGCAAATTCGACTTTCAGCCCTCGTGGATGCGGAGTCGAGAATACTGGGACGACAGTTTCGAGGTGCGTTTTGCAGAGTTGCGCAAAGATCCGACGAGGCCACCTTTGAAGGTGATCCTCGTGCCTCAC…	2	Brain
gene1305	ATGAGCGAGAAATTACCGGAGGCTATCAATTTCCCGAGGGAAGAGGAGGCGATACTTGATCTATGGAAGCGGCTGGACGTGTTTCAGAATAGTATCCGCCTGTCGAAGGGCAGGCCCAAGTATTCGTTCTACGACGGGCCCCCCTTCGCCACTGGTCTGCCGCATTACGGTCACATCCTCGCCGGCACCATAAAGGACATCGTGACGAGGTATGCGCATCAGCGGGGCTTCCACGTGGAGCGCCGCTTCGGCTGGGATACCCACGGGCTGCCCGTCGAATACGAGGTGGACAAGACTCTGGGTCTGCGCGGGCCCGACGACGTCGCCAAGATGGGTATAGCAGCCTACAACAGGGAATGCCGTAACATTGTGATGAGGTACGCCGAGGAATGGGAGAGA…	2	Brain
gene13050	ATGGCAGCTTCAGAGCAGAACGGAAAGAGAAATGACGACAAGACATCAGTGGCGGTCGAGGAGGCATACGTCTCCAAATTTCGACAGGCGCTGCCACAGTTCTGCGCGGTCGGCGCCAAAAATTTGCTCTTACTTACATTCGGTTCATCCTTGGGATTCTCGACTATCCTTATCCCGGCATTACAGAGCGAGGATACGGAGATTCACGTCACAATGGAGGAGTTGACCTGGATCAGCAGTTTGAATTTATTTCTCGTACCGATCGGCTGTTTCGCGAGCGGACCGCTCTCACAATATCTTGGTAGGAAACGTACGATGATGCTGACGAACATTCCGTTCGTGATAGCCTGGCTAATATTTTATTATGCCAACAACTCTGCGATGTTGCTGGTGGCACTG…	1	Brain
gene13051	ATGTCGAGGAGGTGCGGGAACGCGTCCAGCGCGCCGGTTAAGGACTCCGTTTTCGAGCTACGCACACGGATGGCCCGGATGCTGTCCATCGTCGAGATAACTTCGCAGAAGAGTAATCCGATGGCGGGCCAGGATCCGAAGTGGCAGAAAGATGCCGCGGATCAAAACTTCGACTATATGTTTAAGCTGCTGATAATTGGCAATTCGTCCGTCGGGAAGACATCCTTCCTCTTCCGTTACGCGGACGACTCGTTTACTTCGGCTTTCGTGTCGACTGTTGGAATCGACTTTAAGGTGAAGACCGTCTTCAGACACGACAAAAGGGTGAAGCTACAGATCTGGGACACGGCAGGTCAGGAGAGATACAGGACGATCACGACGGCCTATTACAGGGGCGCG…	2	Brain
gene13053	ATGCTGGGATGGTGCATAGGAATCGCGGTCACCCTGCTGGCCCTCCTCGTCTATATCGCGTACTTCTTCAAGTTCAACTGGGTCAGAGATATGGCAATTCAGAATAAGTCGCAGAGGATCGGTGGTGGTTACGTAGCCTCGAAAAATCGCAAGATGGGTAAAGTACCGCCGGTCTATCCCAACGGATGGTTCGCTCTGCTTGAAAGTTCGCAGATAAAAAGAGGTCAGGTGAAGCACGTGTCCGCCATTGGCGAAAACTTCGCGGTATTCAGAACCGAAAGAGGAGTTGTCAACATTTTAGACGCGTATTGCCCGCATTTGGGGGCAAATATGGGCGAGGGTGGCCGCGTCACAGGAGAATGTCTAGAATGCCCTTTTCATAATTGGGTGTTTCGCGGA…	1	Brain
gene13056	ATGTCGATCCTGTTAATACCGCTGATTCTGGGTACTCTAGTACTCCTCTATCTCTACGTGACGAGAAGTTTCAACTACTGGCAAAAACGCAGAATTCCCTGCCCGGATGGCGCATTGCCTGGAGTCGGTCATTTATGGAAACTGATAACTATGCAAACTACATTCATGGAATGCTGTCGCAAAATATACAACGACAACAAAAATCATAGCATGGTTGGTTTCTACAACTTCATGTCGCCGTCATTGATTGTTCTCGAACCGGATCTGGTGAAGACTGTGCTGCAGACCAAGTTCACGAGCTTCCACGAGAACGGCTTCCCGATCAATCCCGAGCTGGATCCTCTCCTGGCGAACAATCCCTTCTTTAACTATGGAGACAAGTGGGCAAACGGAAGGAAG…	2	Brain
gene13057	ATGGCAGACCTCGCGTTAGGAGAACTCAGCGGTGATCAGACCGAAAAAGTGCTGCAGTTCCAGGACCTCACCGGAATCGAAGACCTATCGGTGTGCAGAGATGTTTTGCAAAGGCACAACTGGAATCTGGAGGTTGCGGTTCAGGAACAACTAAACTTGTACGAGGGCAGACCATCCATGTATGCACAGGACTCGAGGTCCCGTCCGCCACAGGTCGTAGATGACAGTAGTTCAAGAATTTATTTCAATTATCCCGGGAGTTCCGGTGGAGGCGGTGGTCTCTTATCTTACATCTTATCTATTTGTTACAACATAGTGAGCAGTATCCTACAGCTAGTTTTTGCGATATTTAGGACGAACGTTAGACCTGTGTCCTCCGATCCAGTGGAAGATGTAGTC…	2	Brain
gene13059	ATGGCGTCGGACGAGGAGGTGGACGAAAATTACGTAGGAGAGGATGATATAGACGAAACTGGAGGACAGATATCAAATGTTGGTCAGCAAGTGGATGGCTCAACTGATGCTGAGGAATCTCAAAGATTGGAAGAAGACGACGACTATGAACCAGAAGAGCGGAAAAAGAAGAAAGGAAAGAAGCGGAAAGCACGTAGCGAGGATAAGAAAGGAAAGAAGAAGAAGAAAAAGAAAAAATCAGATTCTGGAGATGAAAGTGACTTTGGTGGTGGTGAAGTAGGGGATGCGGCCGGCGAGGATAGTGATTATGCAGTCAATAGAAAGAGCAGAAAATCGTCATCAAGAAAATCCTCCTCCAGCCATAACACACCGACCACTCAGAGTCAAGAACCCACAACA…	2	Brain
gene1306	ATGGAGATTCGAGATATGTTATTTATCTACTACATTCTCATTGCACTGCAAAATGCCTATGGATTCCACAGAAACTTGAGGTATTACGAAACGATCCATAGTACTCACCTTCAACATAGGATCGTAAAACGGGGTGCCCAGCATAGTTATCACCCTTACAATAAAATAAGCGAACTGGAATTTTATTCACATGGCCGATATTTTCGATTAATTTTAACGCCCAGAAGAGAAGTGATACATTCCAATTTTAAGGCGTATGAAATTAATGCTAATGGGAGAGAGAAAACTGTACATTTAGATCATGACACTTTTTATCACGGTCGTGTATTCGGCGAAATTGAATCACACGCTCAAGTACACATCGATAATGGTATTGTGACAGGCAGTATAACAATACTG…	2	Brain
gene13061	ATGAAGACAGACATTAACGATCCTTGGCGTGGAGCGGACGAGAGATTGGTGAACGACGGCGAGCCGAACGATCGCTTCGGGGATTCTTTTCTAGATCAAAGGGCAGAGCATCGACGGTTATCCGACTCCGAGCAGTATCTCCAAAAATTATACTTCAGATTGAAGGTCATTCAGGGTGGTACTACAAAGAAGGATCTTGTAACATCGCTGTCGGTGGCAAAAGAAGATTGCATCGCGCGTTTAATCACTTCTGGAAATAATCCGCTGTCTGAAGAAGAAGCTGAATTGGCATCAAATCCTCTAATACGACACATAGCTCCACATTTACAGGCGTTAACAGCCAGCGAGTTAATTCATCTTCTAAAAGCAGACGTACTCCAAGCGACTACAGAGGCTGAG…	2	Brain
gene13063	ATGGCAAGAATCGTAGCGTGTGTTGTGCTAGTTTACCTGGGTGTGTATTGTAATATATCAAATGCAGATGAGAATCATGACAGCAATATCAGCGATACAATCCAGAAACCATCGTACAAGAGCCCAAAACCTTCTGGCTTTACTTACTTAGCGGAAGATTTTGATAGCGAAGAAAGGTTTAAGAATTCATGGGTATTGTCAGAAGCGAAGAAGGACGATATTGACGAGGATATCGCAAAGTATGATGGTATTTGGTCCATCGAGGAACTCAAGAAACATGCCGAAGATGGAGATCTTGGATTAGTGCTTAAGAGCAAAGCTAGACACGCTGCCGTTTCTAACTTATTAACTAAGCCATTTTATTTTAAAGACAAGCCCTTGCTTGTACAATATGAAGTT…	2	Brain
gene13065	ATGGAGAAGACTAATGCAGACGAATTGATTCCGAGATTAACCTCCTGCACGTACGAAGAGTTTTCCAAGAATATTGTTGTATTTCTGAATAATTATGATAAGAAGACCAGTTTTAACGAGCTTGATAAAGATTGTTTACGGGAAAAGCTGTGGGATACATTGTTCCATCATTTAACAAATTATACGCATTTAGATCATCATCATCATTGCTTAGCTGCTTTGAGGATACTCAGTCGGGACAAAACTAATCTGGATCAATTAATAACTGACAATATGATGAAAGCCATATTAGAAAATACAGGTTTGACCAAGATATGCGAAGATAGACAAATCTTGTATACTGCTGCTACTACAGAATCATTGAAGTTACTGTGCAACTTGTTATTCAACAGTAAAAAG…	1	Brain
gene13066	ATGGCATCGTCCACGGTGGCTGTGCCGTCCGGGACGGCATCGGTATCATCGGCTGGCACAACGAACGGCAGTATCGCCGGTACCGAGGAGATCGACGGCGCCGATATATTCGGCGGCGATAATCGCAATATCGTCGGTGGCGGATACAACAATAGCGGTGGCAGCCCCGGCGATGCCCTGGAAGAGATAGCATGCGGCAACGGCGAAGCTAATGATCAAGGCTGCGCCTTGTGCAGGAGCAAGCTGTGCTCACCCCGAGTGCTCTCCTGCCTCCACGTGTTCTGCGAGACGTGCTTGGACAAACTGCTCATGGACGAAGCCGGAGACTCCAAGGTGGGCTCTGTCATAAGCTGCCCTGTATGCCGCCAAGACACTTCCGTTAGTTCTAAAGGCGCTGCG…	2	Brain
gene13071	ATGCGAACCGAAGGTGCTCAGGTAAACAACGCGGCATCGGAACGCGTCGCCGAGATGTCCGAGAAACGGCTATCGTTGGGCATCAACGTTAGCATTCTGCTGATATTGACGATATTCGGCGTGCTGCTCTTCCTGCCGTTGCGACTATTGTTCGACACGAGCTACTATAATCAGGAACAAAGCGGCGATGAGAATAATGTCACTAACTCGAACGACCCGGAGAGAGAGGGCGAGCTTATGATACCGATGGATCATCGGAAATTAAGACGTTGTCCGAATCTACATTACGAGGACCGTTTGGAGTCTGTCTTCCTAAGCGATTACGATGGTAATTGCACGTACGCGCTGGACGAGCGCGATGATGAAGACGATGATAATGACGACGGCGACGATGACGAC…	2	Brain
gene13073	ATGACATCCCGCCTCCGCGGCCCTTCGGCGGTGAAGGACACGTCGAGGGCCGCCCCCTTCGCCAAGGACCACTTCCATCGCGAGCCGGAAGTGCACTCGGTCGGCCGGTCGTGCAAGAATGGCGGGCGCGGCAATCGTTATCACTTCGGCATGTCGAAGCACGACAATAAGGCGGAGCGAAACGGACGGGAGTGTGGCAAGGAAGAGGCGGACGAGGAGAACGCCGATCTATTGTACAGGAAGAGCAAACAGCATTTCGGCACTTGGGACATCAAAGACATTGTCCAGGACGACGGTGGCGCGAGAGGCTCGCGGAGGCAGGATCTCGAGGACTCGCGATTGACGAACGGGAAGTTCAGAAGCGAGTCCGTAGGCCCGAAGTTGGATAAATCGCAGCAG…	2	Brain
gene13076	ATGGCTACCGACGCGTTGAGCGAGCGGCTGTCGAGTAAGCTGCACCTGCAGACGAAAACGGTGGGCGACGAGAGGGTCAGGCGGGCGAAAGAGAAGGACGAGGATGTCGCGATCTTCAGCATGTTCCCCATGGAGGGCGACCCCAAGTTCAAGTGCTGCCTGGGCAAGGATTGCCTGATCGGGGACCCGAAGAAAGCGGACCCAGGTGACGATCGCGACGATCGCTCGTCTCGAATATGCGCGAATCACATCGCGTTTAATTCCTACGCCACGATCGCGTATTATTTGGCACACGCCTTGCTCTTTCGAGTTTCGCGATGA	2	Brain
gene13079	ATGGAGGCCAGTGAGTGGGATCACGCGACTTTAAGGGAGGAGGAATTCGAGCAGCATGCTGTATATCTGGTGCCGGATGTGTCGGCATCATCGGGGGACACCAACCGTGCAGAAGCGTCCTTACCGCGGAACCTGGTTCTCAAGGCTTCACAGGCCCTCAACGATGTAGGTTCTTACGCCAAAGAATCCTATCTTGAGGCAACCTCGGTATTGGGTGTATGGAGCACTAGTTATATCCCCAAGGGGACACGTTTCGGTCCTCTGGTCGGCCAAGTGTACACGAAGGATTCGGTACCGGCGGACGCGAACCGGAAATACTTTTGGCGAGTATACAAGAACAACGAGCTGTTCTACTACATCGATGGTTATGACGTCCAGAAGTCGAATTGGATGCGTTAC…	2	Brain
gene13082	ATGGCGGCCAGAGTGTTGGGATCAATCCTGCGTAAAGATACAGGATTCTTCGGCGGCAGAAAGTTATTGGCGCTGAATAATGCGCCGGCGATCTTCGATATCCAGCATCGCAATGTCGAGCAATGGAACCCTGACAGGGAGTTCTTCGAGCGGTATAACAGGCCGGTTTACTACTCACCGGAGAAAATCGACTGGAAATCACCGTTGGAGGAGTCTAGAATCGCTGCGCTTCCTTTTGCAAAGCAAACTATCCAAAATGTGAAACTTAACTTTGGCCCGCAGCATCCAGCTGCTCACGGTGTACTCAGATTGATATTGGAGCTGGATGGTGAGGTTGTACTCAGCGCTGACCCACATATCGGTCTTCTACACCGTGGTACGGAAAAGCTGATCGAGTAC…	2	Brain
gene13084	ATGACGATCTCTGTGACTGACACGGCGCTGGACATAGACAAGGAGGCGATCGAGCGTTGCGCACGACGGAGTTCCTGCCGCAGCTGGCTCGCCTGGGTCTACTGCGGCGTGTTCCTGCTGAGCTTCTCGATCTTCTACGTATTCTGGTGCACCAACAGCCTGCACGACTACGTGCAGTCGCAGCTGGTGCTGCGCAACGGCACCCGCACCTTCGCCTGGTGGCAACATCCACCCGTCAACATCACGTACAAGATCTACATCTTCAATTATACGAACGTGGACGACTTCGAGGCGATACGAGCGGACAAGCTGCACGTCGAGGAGCTCGGCCCTTACATCTACCAAGAGACGATGAGCCGCGTCAACGCGGAGCTGCATGAGAACGGCACGGTGACCTAT…	1	Brain
gene13087	ATGGCTGACTCAGAGAAACAGTCCGAACAACCCAAGGCTGTCCAGCAAAAGACCATCCTCGCTAACAAAGTGACTGGGACCGTAAAATGGTTCAATGTTAAAAGCGGCTACGGTTTTATTAACAGAAACGACACCAAGGAGGACGTATTCGTTCACCAATCGGCCATCGTAAAGAATAACCCGAGAAAGGCTGTGCGCAGCGTAGGAGACGGGGAGATCGTCGAATTTGACGTAGTCATCGGAGAGAAGGGCCATGAAGCCGCGAACGTCACCGGGCCAGCTGGCGAGGCCGTAAAGGGTTCACCCTACGCCGCTGACAAACGTCGCGGCTACCGCGGTATCCACTGGGTATACCCAAGACGTGGCAATGGCCGACCCCAACGTAGACCTCGAGAGGGG…	2	Brain
gene1309	ATGTGGTGGTGCCGTGCAATCCTCCTGACCGTCCTGCTGGCCGTCGTGCCGCGGCAGGCCGAATCGCTGCACTCCGACTATGGCCCGTGGTTCCAGGCGACGGAGGGCGAGGTGTGGCCCATGCCCTTCTGGCGCCTGGTCAAGGAGGACTACTACCTGCTGCGTCTCTTCGACTTCCGTATACGAGTGGACGGCGAGACATGCGACATCGTGACAGAGGCGGTGGAACGGTACACGAGAATCTTCTTCATGAACGTCAGAGTGGCGAATCTGGCCGCCGAGGAGCAGCCGAAAACGTCCGTCCAAGACGATCCTCTCTACCGAGGCAACCTTGTCGCCCTGAGCGTCAATCTCAGGCGGCCTTGCGAGGACTGGCCGCACTTGTACATGAACGAATCT…	2	Brain
gene13094	ATGAACGAAATCGCAAATAACTTTGCGTGGACTCGCCAACTTCAGTGTCCGCCAACAGCGTGTAATGACTCAGTCAAGAAAACATTGTGCAAAGGAGTACTGGAACTCTTGTGGGAAAACATTTCTAACTCTGCATTTCCTGTGGCTAAAGCGCACAAAATAAGAAAGAATATCTTATTGTACAAACTGAGGCACGGATTAAACGATTCGACAATTGCATCTGTAAAGGATTTAAGTCAACTAAGATCTAAGAGTAATACATTGAAACAACAGATATCAGCATTGGAAGAGGAATACGAAGATCAGGAGCATAACGTCAGACAAAAGATGCAACAATTGAAGGATATAAAGACCAAATGTTCAACAATCGGCACGAGAAAAGATATCCTGAAGCTGAAA…	1	Brain
gene13095	ATGAAGCTCGACCTGGACCGGGAGAAGGGCCTCGAGCTCTTCGGCAAGCTGATACGTACAAAGAACGTCGAAAGTCTTCAGGGTGATCAGCCCAAAACCGGTCCCGAGCCACTTCATCCAGCCGACTCCAAGCAGAAATTACAGAAGTGCCTGACGACTCTGGACCTGACGTCTTTAGGAGTTGGCTCCTGCGTCGGAACAGGGATGTACCTTGTCGCAGGGATGGTGGCGCGCAGCGTTGCCGGACCCGGTGTCGTCGTCTCATTCATAATCGCAGCTATAGCTTCTATTTTTTCCGGGGCGTGTTACGCCGAGTTTGGAGTACGAGTGCCTCACACGACGGGCAGCGCATATATGTACAGTTACGTGACAGTAGGCGAATTAATAGCATTCATTATT…	2	Brain
gene13096	ATGATAAAAAGACGCCAGGAGGCGACGGCGCCTCGTAGTCTTCCTTTCGGGACCGGGCCAAGAGCGCTCAATCAGAATCCCAGATTCGCGAACCAGCTGTTCGACAATCGACTGAACCGTAATCAACAGCCGTCGCCGAAATATCCTGCGTCCGCGTCATGTCCGGAAAGGAATGGCCGTTTTCCGGTGCAGAATCAGTGCGACGCCTACGTCGAGTGCATCGACGGGGTTGCCGAGGAGAAGCTGTGTCCCGAGGGCCTGGTCTTCAATCCTGAGGCACGTTTCAACTATCCCTGCGGATATCCGATCGACGTGGATTGCACGGGCAGACCGAATTTACAGGCTGCAAGTCCAACCAACGATTGTCCCCATCAGTACGGCTACTTCAAGGTCGGCGAT…	1	Brain
gene13097	ATGAACCTCGCGCTGCATGGATTTTTGCTGCAGGTTTTCGTGTCGATCCTCAACTTTCATCATGGCCGTTTATTATGCAGCGCGGGGGAACCTGGCTATCTGGACTTCGACAACCTGCCGGAAACGAATTTCTCGTGTCAAGGAAAGGTGATCGGCGGTTACTACGCGGACGTCGAGGCGGGCTGCCAAATGTTTCACGTCTGCACCATCGGACAAAAAGACGAGATAATGGACATAAAGTTCCTCTGCCTGAACGGTACCGTCTTCGACCAAGAGACCAGGGTCTGCGAGAGGGTCGACGAGGTCGACTGCAGCAAGAGCGAGCGATTCTACAACCTGAATCTGGAGCTCTACGGCAATAACGCCGTGACGCTCAGCTTGCACGAGGATGATGATGAC…	1	Brain
gene131	ATGATGCACGGTGCGGCTGCAACTGCTACAAGTGCCGCAAAAGCTGTACTTAAAGAAGGAAAAAGCGTACTGTTGATATGTGACCTCGAGGAAAGATTTACTAAACCTATATTCGAAAGTGAAAAGATAATTGGAAATTCATCAAAACTGATCAATGCTTTGAAGATCTTGAATGTGCCTATGATAGTCTCCGAACAAGCTCCAGAGACCACAGGAAGAACTATTCATGACTTTAATATCTTAGCAGCTAAAGGACCTTTCACAAAGACCCAATTTAGTATGTATACCCCTGAAATCTATGAGGAACTTTCAAAAATTTGTAGCGGCAAAAGACCAAACTCCATCATATTGATAGGTTTCGAAACACATGTGTGCATAGAACATACGGCTATCGACTTG…	1	Brain
gene13105	ATGAGCTCCTCGATGACCATGAGCAACGCTGGTCCACCGGCCAGCGCGACTGGCATGGAGACCGTAGTGGCGGTCGCACTAGGTGCGCTCGCCGCTGTCTTCCTCGGAGCACTCCTGGTGCTGCTGGTAATCTGCCGCAGGCAACGTTGTTACTACAATCAGAAGGACTCCGCAGACCTGAGTTCTGACTTGCTGGAAGGTGAGAATATCACCGGCCTGGGATTAGATGCCTGGGAGAGCGAGGAGTGGTTGGCGGACGCTGAAAGGTGGGTGGATGATGCTACTGGTCTAGCACCACCTTGCATAGCGGTGCTTCGATCTTGCCATACTCTAGCAGCCAGTCTCACGGCTATCGCTGGGACTGTCAACAGTAACACTGTCCCGTTGGAAATAGTAGAT…	2	Brain
gene13107	ATGGAGCTGCGTTGGGGTGGCGCGACACGCACGACGACGGCGGCGGCGGCGGCGGCAGCGACGTTCACCCGGCAGGCCGATACAGAACGACGGAAAGAGAAGACGGACCAACTGGGGTGGTGGGCCGGCAGGAAGGGCGAGGAGCTCCAGGAGCCGCCGACGAACGAAAGGGGCTGCAAATCGGCCACGGCGGCGTGGATGTCCTTGCTGTCGCTCTGCGACCGGATGTGCGGCACCGCCGCATGGCTCATCCCGGTCACATGCCTCCGCGGGGAGGGCCGGGGGGAAGTGACAGACATAAGCGCAAGTCCTGGGAGGCAGGTGCCTGCCAACCAGTTGCGCCCCAAGGAACCACCCCCCATGGTCATTCAAGGAGACTTCAGGAAGGTGAGCGGGATC…	2	Brain
gene13109	ATGAGCCACGTCATAATTGTACGGCCCTATCAGCTGAGTGACGACGCGAGCTGCAAGGAGTTGCTTAGGGACGCCGTGAACTCCTCCGTCGGCGTCGCATTTCGCATGATGATGTTCAACGAAATCACTTTTCAGCTGATGATCCTGTTCGCAGCGATAATGTTCATCTTCTTCGGACTGCCATTGGCTATTTGTGTATCGGTTGTACCTATAGTTCTTGTATTGGTGTATCTCGGCACGTATGTAAGCGTCGCTTTCAAAGTAACACGAATTAATCAGGAGAACATTCTGAGGGCTTATATGTCTAATCCCTTCTCGTGTTTTTGGATCGCCGAAGCATACGAGCCTTATTCAATGGCGAGTGACCCTAGAAAGGTTCGTTATACTATATTGACGGAG…	1	Brain
gene1311	ATGGCGTCCAGAAGCGCACAGAAACGGGAGAGCAAGAGGACCGACATAGAGATGATTGATATGACGAAGAGCGAGAAGACCGACACGGAGATGACGGATACGACGAAGCGTGAGGAGACTGACGAAGAGATGATGGGGCAGGAAAGCAAAGCGGAGATGAGGTCTCGGAAGACCGTGCAAAGAATGGAGGCGGAGCAGGATGGAGGTTCCCCGCGGAGTTCCGAAGGAGCCAAGCCGAGAGGTCAGAAGAGAGATAGAAAAGGGAAACCCAAGATATAA	2	Brain
gene13115	ATGCCGTTAGAAGATTCAGACATAACGACTCCGAACATGATCAAGAAAAAGCAACCTGTGATGATAACGTTGCGTAGCCCGCTGCAAGTTATAAAGAAATGTGCTCCACGCAGTCGTAAGAAAGCGGTTTCTAATCATACGACCAATCATCGTATGCTGAAGCCAGCACGCGCCGAGAGTACAAATCGTTCTATTACTGATTATTTCCCGGTTCGTCGTAGTGTCAGGAAAAGTAAGAAGACTGTGTTAGAGGAGAAGCAGCGTGACTTAGAGAATAAAGTACTCTGCCAGGTAGAAGAAGGCTTAGAGGTGAGACATTTCCCAGGTAAAGGCCGTGGTGTGATAACAACGAGAGGATTTGCTAAAGGTGAATTTGTAGTGGAATATATGGGCAAATTG…	2	Brain
gene13116	ATGGATGACAATTACAGCAGGATGGAATGGGTGGAGATCATAGAACCACGCACCAAGGAACATATGTACGCTAATTTGACCACCGGAGAATGCGTATGGGATCCACCACCAGGAGTACCTGTGAAGAAGACGGACAACAATCAGTGGTGGGAGTTATTTGATCAGAATACCTCGCGTTTTTATTACTATAACGCTACGTCGCAGAAGACCGTGTGGCATCGCCCAACTGACTGTGACATCATACCGTTGGCGAAATTACAGACATTAAAACAGAACACAGAACCTCCGAGCAGTAATACCTCTGACTCTCAGAAAGTAACTGAACTGAGAAAAAAGGAATCTGTTTCGACGCAAACGCAAACTCCATCAGTTAGTCGATCGGCGCGGTTTAATCATCAA…	2	Brain
gene13117	ATGACGAGGAGGAGCGGCATGCACAGACGAGAAATTCGCGAGGGCGAAGGGGCGCTGGTCCTGCTCTTCATCGCATTGACTCCTATTATCTGCTCCGCCGGAATCCTGGACCCATGGCAATGGGCGCGCAGCGATCGGATCGAAGTTAACATACCTTGGTTACCATTCGAAAACGAGACGCGCTGCTACGACGAGCTGGGCTGCCTGAATATCACCAGGAATTGGTACCACCTCATCCATCGACCACTGAACGTTTTCCCGTTGCCGCGCGAGGTCATCAATACCAGATTCATTCTGTACACGCATCAAAATCCCGAGGGTCAAGTGTTAAAAGTAGCCAAGGATAAGTCTATCGAGCACTCGAGCTTCAATCCTAAACGCAAAACCAAATTCATCATA…	1	Brain
gene13118	ATGCTTCTCAACGAGACTCTGTTGGTGCTAATGTACACAGCCAACATGATGGCCACCTTACCCGAGAAGAATATCAGCGGGGTCCAGAATATCAGCACCACGACCTTGTCACCGGAAGAGGAAGAAAACAAGTTCGACTTGGATGACCCATGGTACATGTGGCGATGCTACGAGCCGTACGGCTGTTTCTACATCGGGAAACCGTGGTCAGGCGAGAACCGGCCGGTGTCCACGTTCCCGGCACATCCGGACAGCATCGACCCCCGTTACTTTCTCTACACGCGCGAGAACAGGGAGCAGTACCACGAGCTGAAGATTGATTACTTCGAGACAATACAGGACGCGCCCTTGAAGAAGAAGAACAACTTATACTTCATCATCCACGGATTCCTCGAGAAT…	2	Brain
gene13120	ATGCACCACAACGATTCCGAGCCCCTGGTCAACACGAAATGGGGCTTGATCCGCGGGAAGTGGGACAGGAGCTTGCAGGGCCGACAGTTCGCGAGCTTCCTCGGGATACCGTACGCGCTGCCGCCGCTGGGCGATTTGAGATTCAGGAGCCCGCAACGATGGGATCGCACGTGGGTGACAGTTCGCGATGCTACGGTGGACGGTGAGAAATGCGTTCAAGTCAACGATGATTTCGAGGTGATCGGTAGCGAGGATTGCCTCTACCTAAACGTCTTCGTACCCACGATTTCGGACAGCCAATGTCTGGTGGAATTCCCGGTGTTGGTCTTCGTACATGGCGGTTCGTTCGTCGTGGGTAGCAGCCATACCACAATGTACGCGCCGGACTATTTGATGGAT…	1	Brain
gene13121	ATGGTAAGAATTCCAGACCTTTCGAATTTTCGTCCGTTCCCCACAGCGCCATTCCCGGTGGTGAGTGTCCAGGAATTCCAGTACGCTCGCGGGACGGGCGCGTCCCTAACGATGAGGGGTAGCGACGAGCTTCTGTCGCAAAGCGGAGCAGTCAGCAATGGTGCTTCAATGAGTCCTCAACCTCATCACGCGGCCGACAACAACAATGACGCCAAGAAGGTTAAGCTCGACAAGAGCCACAGCGGCAAACCTTCTAAAGTCATTCACATCAGGAACATACCTAATGAGGTGACAGAGCAAGAGATCATCCATCTAGGCATGCCGTTCGGCCGCGTCACCAATGTCCTCGTTCTCAAGGGCAAGAATCAGGCTTTTCTGGAGATGGCGGACGAGGGTGCG…	2	Brain
gene13124	ATGAAGCTCTTCGCGATCGCGTTGCTCGGCCTGATCGGTCTGGTCTCGGCCAAGCCTGCTTTCCCGCTCGTGCCGCTGACATACGCAACCTTGACGTCGCCCGGGGCGCAGGTTGTTACCAACGCCGAAGCGTTGGACAATCCGGAAATCGTGTTGGCGAGAGCTCAGCACACAGCGACCGTACTTGTCGATCGTGAGAGGGTGCATCTGGCTGGCAACGAACCTGCGCGACTAGCCGCGCAACTGGCGCAAACCCTGCGACGACGATCGTCCTTGCTCGCTGACGACGGCGCGTCGGTCCTGACGTCGCCCGCGCCCCTCGGCGCCGATGGCAGAGTGGTGGACACCGCGGAAGTAGCCGCTGCGAAAGCGGCGCACGCGGCCGCCCACGTCAACGAG…	1	Brain
gene13125	ATGAAGGTCTTCGTCGTTCTTTCCGCCGTTCTGGCTTGCGCCTTCGCTCGTCCCGGTATCTTCCTGGACGCCCCGATACACGATTTCTCGCACGTCGCCCCGTTGACTTACGCCAAGCTGGTACCCGCTGCACCTATCGGTCCGGACGGTCGAGTGGTGGATACGCCGGAAGTGGCCCACGCCAAGGCTGTGCACGCTGCCGCTCACGCCTACCAGAAAATCAATCTGGCTCAGGAGGCCGCCAAATCGGCTGAGCACGGGATCAGTTATGATCACGGGCCAGTCGTGATAGCTCCTGCAGCACACCTGGTGCATTCGGTGGCACTGACGCACAGCCACGCGCCGCTTGGTCACGATGGAAATGTCATCGATACACCGGAAGTGGCCCACGCCAAGGCG…	1	Brain
gene13126	ATGAGAGGCCTGATTCTCCTGCTCGCCACGGCGGCGATGAGCTGTAGAGCCGGTTACGTCGGATCGTCGCCGTACGGAAATCCCCTGGTCCACCCTCAGCAGGTCGCAGCTACTTACGCGCCGCCAGCCCCCGTCGGCGAAGACGGCAATGTCATCGACACGCCGGAAGTGGCGCAAGCGAAGGCCGCACACTTCGCCGAGTTCGCGAAGGCTGCCGCTCGAGCAGCCCAGGACGAGAAGCAGCAGCAGCAGCATCATCAACAGGTCTCCGGTTACAATCCGCAGATCACACCGTCGACGTACAGCTATCCGGCCGCTCATTCAACCGCGCTGCCCTATCTTAGGCAGACCAATTATCAACCACACACGCCGATGTATCAGACGGCCAATCACGTGCCG…	5	Brain
gene13131	ATGTATCGCCAAAGATTGGCGGTACACGTTGAAATAAAAACCCTACGTAATTTACGAGGTACATAA	2	Brain
gene1315	ATGAACGAGAGGTCCAGAAAGGTGGTGACCAGGTTTCATCCCATCCACGGCGATAATATCGTCCTGCGTGACGATAACACAGTGGCGGTGCGCACTACTAGCTTCGCCAATTCTGTAGCCTTCAGCGAGAAGCCGTTGCAGCCTGGCGAGATCTTCCTGGTAGAGATAGAGAAGACGGAGAGAGGATGGAGCGGACACATGCGGCTGGGTCTAACCCTGATCGATCCAGCCTCGGTGAACAACAACCTGCCTCAGTACGCAATGCCTAATCTGGTTAGATTGGGCAACACGTGGATCTTCGCTATAACTAGGAATCAGACTATCTGGGATAGCTTTGAGGGTGCTGGTGAAGGGATACCACCCAGAGAGAAGAAATTGGTTACTGATGGGGTCAATGTG…	1	Brain
gene13151	ATGGGCAAGGACGACGCTGAGACTACAGCCTTGAAAAAGGAGCTGGAGGATCTCATCAATAAGTGCAAGGAAGAGCAAAAGAAGCAGCAGGATACAACGTTGGAGGAGGTGTGCAGCGGAGTGGCGGACGCTCCAAAAGTCAAACTGTCGACCAAAAAGATGTTAAAGGGGCATATCAATAAAGTTAATTCGGTACATTACAGCGGTGACAGTAGACATTGTGTAACCGGATCGCTCGACGGAAAACTAATCATCTGGGACTCATGGACCGGTAACAAAGTACAGGTCATCCCGTTACGCTCGGCTTGGGTGATGTCGGTGGCTTTCGCGCCATCCGGTAATTTCGTTGCGTGCGGCGGTATGGACAATATGTGCACCGTTTATGATGTGAATAATCGC…	1	Brain
gene13152	ATGCGTCGCGGCGCGCTGTACGTCGATGGTCCCGCAACAACACGGCACAACAACGCGGTATACAACATGTTCCACCGGCGATGCGGCCACCGCGTCACGCTCACCAACAACAATCGCACCGCCACGCGCAACTTCTCCGAGTATAATTACGGATTGGTGTTCAGCGCTGAGCCGCTCAAGGATGACGAGCTGTTTGAAGTCACCATCGATAAGAAGATGATATCATGGAGCGGCAGTATAGAGATCGGTGTAACAGAATGCGACCCAGAAACTATAGAGCTACCATCCTGCGCCATGAATCTACGTCAAGGTTCTTGGATTATGGCCGGATCAGGCATAATTCACAACGGAGACAGAATTGTAGAAATGTATGGAACGGATCTTAATGATCTCGAGGAA…	2	Brain
gene13156	ATGCCGCAGGAGAACAGCAAGACGAGCGACGGTGCCGTCCAGCCGCGAACCGTCCCGACGAAGGAGACTCGCCAGGACGACGCCTTGAGAGACACGAAGGATCCCGACGAGCGCAGGGCTGATGTTAAGAGGCAGGAGGGAGAGGAGGAGGATCTAGGGCTTTGCAAGGGTGTCGACGACATGCCGGAGCTTAAGAAGGAAGATGAGAAGCTGCAGGAGGACGAGCAGATCAGCCTGGATCTGAGCGAGCCTCCGCCTGATATCGTGGAGTACGCTAGGAGAGAGCTCGGGGAGACCGACGAGATCAAGTGCCAGATGCTTCAAGAGCTGCGCGACATGATTTACGAGAGGGGCGAGTGTTTGCCGCACAGGATGGACGATGACTTTCTCATCAGGTTC…	1	Brain
gene13159	ATGCAGCAGGATTCATTGAAAGAGCTGGGCCAGTTGCGCCTCAATGCCGCGGGACAGAGCAGCCCTGTCGTTGCCGAAGTGTGCAACGAGACGCGCGGAAGACTTCCCCTTCTTCAGGTATGGCCCAGCGACTCGCCCCGAGGCGAAGCCGACGGACAGGACCAAGTCTTTCTGTTTCCGGACGTGCACGAGAGTGTCAGCGACAGCGGCATCGAGTCCATTCAGGCCTCGCCATCGCCGTGCGGTGCCGTCTGCAGCAGTCAGACGACGACGCCGCTGCAGTCGCGCCGCGCCAGCCTGCTGCATCCGGACCACGCGCGGCTGCATCTGCACCATCTGCATCACAACCATCACAACGCGGGATCGAGGAGCCCGCCGTCGCCGGACAGGACGTCCGTG…	2	Brain
gene1316	ATGAGGATACTACAAGCGTTCGGATTTTTCTTTATCTTCTGGCAGGATCGATTGGGTGACTTTCTCGTCACTGCTAATCTACAGGAGGATGTAGTATTACGAGGATGCAAAAATTTGGAAAGTACAACGCCATTGCTACGCCTTAAGAAACATCTGTTCTGTGATTACGATACCACCGTCCGTCCGAATCATTATAAAATTGTCACTAACGTCACTATGAGATTAATGCCAAAATTGATGGAGTTCACTGGGGATGGTAAACTGATACTCCACAGCTGGTTGTCACTCTCTTGGACGGATGCGCATCTGACTTGGACACCGAGCGATTACGAGGGGGTCAATTTTATACACGTGAAGACTTACGAAGTTTGGGTGCCCGACTTGTGCGTCTACAACTCT…	1	Brain
gene13161	ATGTCGCCGAAGTTGATATTCCTGCTAGGATTCCTGTGTCTATTTGCCGGGACCAGAGCGCAAGATGATGAAGGCGATGGAGCTGACCCGAACGCCGAGGAGCTTTGCCAGGACAGGCCGGGCGACGAATACTTTCGCTTGAGCGTCGAAGGAGACTGTCGAGATGTCGTAAGGTGCGACAAAGCCACCGAGATCGGTGTGACCAGGCTGGCGACGGTGCGATGCCCCACCGGTCTTGCGTTCGACATCGAGCGGCAGACCTGCGACTGGAAGACGAACGTGAAGAACTGCGATCAACTCGAGAAACCGCGTAAGGTTTTGCCCATCCTGAAGACCGACGAGCCCGTCTGTCCAGAAGGCAAATTATCGTGCGGTAACGGCGAGTGCGTCGACAAGGAG…	2	Brain
gene13162	ATGCCTTCCAGAAGGAGCAAAGGTGGCCTCTTGGCCAGAGTGAACTTTCCCCTTTATACCCTGCAGATGCTTACTAGCAGGCATATCCTGGTGGGAGGCGGTGGCGGTTCCTCTAAGACTGGAGTTGCCAATGGATTTGAGATCTTTGAATTGTCACACAACGGAGCTCATTTCATTGCCGAAGAAGTGACCAGACACGAGACTGGTCCTAGCGTGGTCATGAACTGTGCTTCGTATAACAGCGGAAAGAAGACATGGATAGTTGCCGGTCAGGAGAGCCATTGTCAACTGTATAGCGTAAATTCTAAGGTAGTGACGTTGGAAAATGGAGAGTTGATCAAGGGTCAAGCGACGGCGGCAACTAATAAGGATGGCCTCAGACACAGAAGAAACAGTGAG…	2	Brain
gene13164	ATGCACCACACAGCGCCGTGGTATCTACCGTGGGGCCTGAAGCTGGTGCCGCTGCCGATACCGCCGGGACATCCGGCCTCGGGCATCCCGAATCCCGGCCTGCATCTGCTGGCACCCTTACCCGGGATTTACGCGCCGGAACCGCGCAAGGTCGATCTAAAGCCGTTGCGAGAAGCGACGGTGGCAGTGCCGGCGCCGAAGATCACCGAGAAGCGGAAAGTCGAGGACGCCGACGCCAGCAAGGATTTGAAGAAGGCGAAATTGGAAACTAAAGCGCTGAAAGCGAAGAGGCCTGGATTCACGGACGAGCGGTACAACGAGACCAGTTATTACGTGGAGCACGGTCTCCGTAAAGTATACCCCTATTACTTCACCTTCACGACATTCACAAAAGGTCGA…	2	Brain
gene13166	ATGTTGTACGATGATAGATCAAAATGCTTACCTGAATTGAACATTACATGTTCGCAATGCGTTGCGAAGTCGAGATACACCATGCATAAGAACGGACCGCCGCCGCCTTACGAACCATCTCCGTATGCACCACCTGCTTACTCTCAAACTGTAGGAGGTGTTCCGCCTGCCAGCCCGTATACACCGGCGCAAACCTATGCGCACGGACCTGCCATAGTTACAACTATTGTTCCGCTTGGGCCAGGGCCCACCCATACGATTTGCCCACATTGCCATGCTGAGATCGATACATCGACAAAAACAGAACCCGGTATGGTCGCTTATATTTCAGGGGTCATCATAGCACTGCTGGGATGTTGGTTGGGTTGTTGCTTAATTCCTTGCTGCATCGACGAATGC…	2	Brain
gene13167	ATGGTCGTCTTTACCTGTAATCATTGCGGCGACACGCTGCAAAAGCCTAAAGTAGCGAAACATTATCAGTTTCGGTGTCGCAGAGCGCCGTTTCTAACGTGCGTGGATTGTCTAAAGGACTTTCGAGACGAGGAATATGTAGCGCATACCAAGTGCATAACTGAAGAGGAACGCTATGGTGGAAAGAATTACGTCCCAAAACCCAGTGCGAATAAGGGAGAACGCAAACAACAAGAGTGGCTCTGTATCGTTAACGATCTGTTGAACGGTAGAATAGATCTATCCCATGCGGAAAGAAGCTTTCTCAACGCTTTGTCAAAATTCGATAATATACCAAGGAAGAAAGCTAAATTTCTTAACTTCGTAAAGAATGCAGTAGGCAATCGTATAAATAAGGTC…	1	Brain
gene13173	ATGGAGCTACGCGTTGGTAATAAGTACCGGCTCGGACGGAAAATTGGGAGCGGCTCCTTCGGCGACATTTACCTAGGTACCAATATTTCTACCGGCGAAGAAGTCGCTATCAAGTTAGAATGCATAAAGACACGACATCCGCAGCTACATATAGAGTCCAAGTTCTACAAGATGATGCAAGGAGGTGTCGGAATACCAACCATAAAATGGTGTGGTTCGGAAGGTGACTATAATGTGATGGTGATGGAATTACTCGGCCCATCATTGGAGGACTTATTTAATTTTTGTTCGAGGCGTTTTTCGTTGAAAACAGTCCTGCTCCTTGCCGATCAGTTGATAAGTAGAACAGATTACATTCACAGCCGGAACTTCATCCATCGTGATATTAAGCCAGACAAC…	2	Brain
gene13174	ATGCTCAAGTTTATCAGAGGGAAGGGCCAGCAGCCGACGGCCGAGCGGCAGAAGTTGCAAAAGGATCTCTTCGCTTTTCGAAAGACGGTGCAGCATGGTTTCCCGAACAAGCCGACAGCTCTTGCCTGGGACCCGAGTTTGCGACTGATGATCATCGGCACGGCATCCGGCGCTATCAAGGTTTTTGGAAGGCCAGGGGTAGAGTTTTATGGACAACATTCGGCCGAAAGCGGTGAGAATGCTGTCACGAAGATCGTCGCATTACCGAATGAGGGTCGCGTGGTATCCTTGTGCGATGACAATTCGCTACATTTATGGGAGATCAATGAAAGTTCCGTGGTGGAAACGAAGTCGTTATCGTTGGAAGGAAAATTAAAGAAAATCTCGGCCATGTGTCTC…	2	Brain
gene13177	ATGGAATTGGATCACGATCAGGCGCTTTTACAAATACTACATGACGAGAAGAACATATTTAACTTCTTGGATACTTTCTTTGGGTTTCTATACAGGCGCACAGATTTTTATATAGAATCAGACTCGGAACAAAAATTAGGCTTCCCGCCAGGAGCGGCAGAGAAAATTGTACTCAGCAGCATGTACAAGTGGAAGGATGTATCGTTAGCTCCGAAGGAAGAGACATTGTCTACGGACGATAGCATTATCAGTAATAGGAATAGCGTATCGCAATTGGATGGATCAACTCTGACCCAAAATCGAACCTGCAAACTTATTTCCTCGGTTGCGCAACAAGTCGAGATTGATTCTTGCAACACACCTGACAACGCCGATACATCTTGTATGAGATCATTGAAG…	1	Brain
gene1318	ATGGATGTTTTGAATAAGTTACGAAACACGGTCAGCATCACCATCAGTAACACAGTACAGAATACGGCGTATGGCCTGTCGCAGCTGTCCAGCGTTCTACCTGGCAATCCCGTGACCAGGGAGTTCGAAGCGACTGCTCATGTAGCGAGCGCTGGCCCAGGATTACTGTGGAAGATCTACAGCGGCTACAAGAAGTCCACCAAGCAGGAGGCCGCGATCTTCGTCTTTGAGAAGCGCATGCTGGAGAGATGGCCGGCCAAAGCAGACCGAGAGCTGGTGCTGGAGACTCTGAAGCGTGGCGCGATGCAGCTGACGAAGCTGAGGCATCCGCAGGTCCTGACGGTGCAACATCCACTGGAGGAGTCGAGGGATAGTCTTGCGTTCGCGACTGAACCGGTA…	2	Brain
gene13184	ATGGGTAAATCGACGTTCTGCCTGCTGGCCCTCTTGGCGGTCTTGACGACCGCTTTGGCGGAGGAAATGTACTCGGACGCCTTCGATCATATCGACGTCGAGCACATCCTGGTGAACGACGAACTCCGGAATCAGTATTACATGTGCTTCATGGAGACCGGCCCGTGCGTGACGGAGGATCAGAAGTACTTCAAGGTACACGCTGCCGAGGTATTTGTGACGAAATGCCGCAGATGTACGGATAAGCAGAAGGATAATCTCTCAAAGGTGGTCGAATGGTACACCAAAAATCAACCCGAAGAATGGAATAACATAGTGCAGAAACTTCTGGACGACGCGAAGAAGCTGAACATCACCCCTGAGCTTTAA	2	Brain
gene13185	ATGAAGAGAAGAATACTGTACGGCTTCATCGTGGCCGTCTTGCTTTCCATCCTTATAGTTTCGACCGGAAACATTCTCCAAAGGATATCATTCTTCTATTTAACGACTGGCGATATTAGATGCTACGATGAAGTTTCAGCCTCGGAAGGCATCCGCGATTTCGATCCAGAGTCAAGCATCGACAAACCGCAGCTAGGCCGAAATATCTTTTTCCACGAGACTTCCTGCTTCGGCGAGAAAGGCCTCATGCTGAACGCCCGGCAAGCCTGCGCCGTGGAATCGGCAGCCCGAATGAACCCGACGATGACCGTGTATTTGCTGTTCGTGAGCAAGTCCGAGTTCTCGAACGACACGCGGCAGATCATCAAGCATCTGCTCAACTATCGCAACATTAAGATC…	2	Brain
gene13188	ATGCAGGTCGCGTCAACCGCGATATTGTTTCGCGTTACCAAGCCATTCAAATCGTCACGATCATCATTTCAAAACTCGATCGGTTTCTTCTCGATCTCACAGTGCAACACGCGTATCAGGCAATTAGACAGTACGATGGCTAAACACATCTTCAATGGTCACAGCGATCATTATAATGGCATAACGATCGACTCTGTCGAAGAAGCTTGCGACAATAAAATATTTGCGCAGCGTCTCAAAGATTCGTTAGAACAGTGGACAAAGGATAAAAGACGTACTATATGGTTTCGTGTACACATACCACATGCAGAATGGGTTCCGATGTTAACAAAGCAAGGATTTATATTCCATCATGCGAAAGAAGAGTATGTCATGTTATATCGCTGGTTGCTTGCCAAC…	1	Brain
gene13196	ATGGTGCTGGCGGAGAGGAACTCGGAAAATGTGCGGAACGGCCGCAGGTCGCGGGGCCCCAGCCCAAATGTACAAACGGAATCCTCCGAGGAAGACGAAGTTCCAGCAGAGAAAATTAGGGTTGGACGAGATTATCAGGTCATCGTTCCTGAACTAATCCCTGTTAACGATCGTCGATTGGAAGCATGTCCCGACAGGGCATTATTGGTTTGGTCACCTACTACTGATATACCGGATCAGAAATTGGACGAGTACATTATATTGGCTAAAGAAAAGTATGGTTACAACGGGGAACAGGCGTTGGGAATGCTGTTTTGGCACAAGCACAACTTGGAACGTGCAGTCCTGGATCTGGCAAATTTCACACCGTTTCCCGATGAGTGGACAATAGAAGATAAA…	2	Brain
gene13199	ATGAAGGATATCCTCTCACAGTTTCACAGAGATGGCTACGTTGTCTTGGAGAAATTTTTCCAACCGGGGGAAATCGATGAATTAAGATCTTGCGGAGAAGAATTTACAAATAAGTTACCACCTGAATCGGAACGGAAAATATTCAGTACAACAGGATTACAACAAAGTAAGGATCAGTATTTTTTGAACAGCGCTAATAAAATAAATGTTTTTTTCGAGGCCGAAGCTCTAGAAGAAGATGGAAAGTTGAAAGTTCATCCAAGAGTGTCATTAAATAAAGTAGGTCACGCTCTTCATTGGTTACATCCTATTTTTAAAAAATATACATTTGACGAAAGAGTCAAAGAAGTCGCTTTTCAATTAGACTATCAGGAGCCAGCAGTCTGCCAATCAATGTAT…	1	Brain
gene132	ATGGCCGTGGAGCCTCGCGTGACCGGGAACGCCAAACCCCTGGTGCCGCTGTTCACGAAGGCGTCCGACTGCGTGCACACCAGCTGCTACTGCGAGGAAAACGTATGGAAACTCTGTCAAGATGTGGCGACTAGACATCCCTCCGAGTTGCAGCATTGTCATGTTGCCTTCATAAGTAATCCACGGCGGAGCGTGCCCCTTTGGCGTCAGCGAGCAGGAAAGGACGAGGACAAATTGGTCGTGTGGGACTACCATGCTATTCTCATCTACGCGCCCGACGAAAGAGCGGTAGTGTATGATTTAGAGAGCTCCCTGCCGTTCCCCACGCATTTCTGGAAGTATGCAACTGAGACCTTCAGATCCGACGAGGCGTTGCGGCCCGAGTATCATAGAAGGTTC…	2	Brain
gene1320	ATGTCAGACGCGGCGAATTTAAAGTATACTAGTATAAATGATCTAATACAGAAGTCTAAGGTTGACTATAAGGGAAAGGAACCGCGTAGTATATACACAAGACTGCCTACAATGCGACAGACTTCCGATGCAGCCAAAAAGCGGGGAGACGATGAATCTGCGTACATCTTTTTGAGGAGATGGCTAGACTCGGTCGAATGGTTAAAGAGAACTCAGGATTATAAAGTCGGCAAATCAATCTACTCTACAAATATGACGGTCGATCAGATAAATGAAGCGAAAAACATGCTTGCCGACTTGGGGAAAAAATTGGAGATACGTTACGAGCGTTGTTCCAAGAAGTCGTCGCTCAATGATACCGAGCAAATGGAAGTGGAAAGCTTGGAAGCCACGGAGAGC…	2	Brain
gene13201	ATGACATCCATCAGCGAAGTTGATGCGGTGCCTAAATCGAAGAAGCCGTCAGATAGTGCATTTAAGCAGCAACGATTACCAGCCTGGCAACCGATACTTACAGCTGGCACAGTTCTGCCGACATTTTTCGTGATAGGGGTTGCATTTATACCAGTCGGCATAGGTCTACTTTATTTCTCTGACGAGGTCAAAGAACATACTATAGATTATACTAATTGCAATGCTACAAATCGTAGTGAAAGCGATCCTATTAGATGCGCAGATATAATTGCGGGGGACCCTACCAAAGATTGTTACTGTAAGATAAATTTTGAACTACCTGTCGACTTCGGCGGAAAAGTTTACATGTATTATGGCCTGACGAACTTTTACCAAAATCACCGTAGATATGTCAAATCT…	2	Brain
gene13208	ATGAGCGCATCTGCCCTAAAGTCAACGATACCTGGAGTAGGTACATCGCCGACATCCGCTAGCCACTCTATGCTCCCCATGAACGCCATGGCGCAGAAGGTAGTACCAGGATCAGAATCTGGGTCCATAAAACCCTTGACGGGTAGCGGACTGAGCTACGTCACTCTACAACCGCCCAGTCAACCGCTTAGTCTGGTGCAGGATCATAGACCCTCGGTGTATCAAACTCCGCCTTATATAAGCAGCAATTTGGAGAAGGAACCAGAGACTGAGAAATTGATTCCGAATGGCGTAGAAATAGCGAAAACGGAAACTGGACAAGACATGCCCGCTGCTGTAAAGCAAAGCGACTCCAACAGAAATAATAATCTAAGTCCTGACAATCCCGCTCAAGAACAA…	2	Brain
gene13210	ATGGACAACCCTAGCGGCGGAAGAGACGGTCGGTACACGAATCTCGGCTACGGCAGCATGGGGATGATCGGGAACGATGCTGCCGCGGAAATTTACGGCCGACCGTCCACCTCCCAGCTTGCCGCAGCGGCGGCGGCGGCGGCTTCTCAAATAGGCCGCGGTGGCGCCACCATGATGGCCGCCGCGACGCCAGGCGTCGTCGGCGGCGGCGGAGGTGGCGGTGGTCCTGTGCAGCGGGGCATTAAGCGCACCACGTCCGACGTCTGCTACGACGACGGTAACGCGACGCGACAGGCGCTCTCGCAGGCGCAGGCGATGGCCGGCATGCCCGGCGACTGCGTGCCGGACAACCTCGACGAGTCCTTCACGAGCCTGGGCCAGCCGAAGAAGTCACCCCCC…	2	Brain
gene13211	ATGGCGACGCTGCCGCCACGGAAAAATCCGACTCCGACAAAAATTCTGAAACAGCACCTGACACCACTGCAAACGCTCCTCCAGCTGGGCTTCCCGAAACACCGGGCGGAGAAGGCGTTAGCTGCAACAGGACACCGTGGCGTGCAGTTAGCATCGGACTGGCTGCTGGCTCACGTACGAGATCCAACCTTGGATTCTGACACGCAGCGGCAGTACGTTCTGTATGCCTGCCCTACCGGCCTGTTGGCGGAGCAGCTCGAGCTGTTTTGGTCGGAGAGCAAGGAGCTAGGATGGAATGGCGCTCACAACTTTATACCGCACATTACGCTTGTCTCATTCTTCAACGCCCCTGATGAACTCACCGAAGAATTAGGCAATGCTCTTGAGGAGGCGGTTCGT…	2	Brain
gene13216	ATGTTTCCATTTATCCGCATCGATTATGCAAAACGTTACGGCAGCCCGGACTACTATCGGCGTGTCACCAGGTCAGATCTGGACGAGACCCACACTGTGGCGATGACAGACCCACAGCTGACCAACAACAACAACAACAACAACAATAATAACAACAACAACGATGGCGAGCCAAAGTACCTGCACAAGAAGTTCAAGAAGATGGCGACGACTGAAGCCGCACCGAAGGTCGAGCCCAAGAAAGAGACCACGGCCAACAACGTCTCTGCCGAGACGCCTAAGCGAAAGGAAGCCGACAAGGATAGCAAGGAGCCGAAGGAGCCCATCAAACTGGAAGCATCCCCGGAGCCCGAGGGCGAGCCTACCGGCGAGTCCCGGAAGAGCGGCTACGTTTGCCCC…	2	Brain
gene13218	ATGACTACGAGGGAGCTTTACGTGAAGGGCGGCAGAGTATGGGTGCCACATCCGGAGAAAGTGTGGGAGGGCGCCCTGCTCCTGGAGAACTACAAGCAGGATCAGCCAACCCTGAGGGTGCAGACAGAAGAGTCGAATCAGACGAGGACGTTGGAGATCAAGTCGGACGTGGACCTTCCGCCGCTCAGAAATCCTGACATCTTGATAGGAGAGAACAATCTCACGTCGCTGTCGTTTCTTCACGAACCCGCGGTCCTCTACAACCTTCAGATACGCTTTCAACGGCACTCTATCTACACATATTGCGGCATCGTCCTCGTAGCTTTCAATCCGTACAACGAATTACCCATCTACGGCAATGACACGATATGGGCCTACAGGGGCCAGGCGATGGGCGAC…	2	Brain
gene13220	ATGGAGATTCGCAACGAGGAGGATAGATTGTTCGATGTACCTCGTCGCGAAAAATCGTCGTTTCTCGCCGAGAACCGGGAGAAACTTCGGCAGGAGAAAGTTTCCACCCTTCGCGAACTTATAGATGCGCTGCACGAGGCTTTCGAGACGGATCACGTGAATATCGATCACGTTCAAGACCTGATGATGAGCTACAAAAGCAATCCCGTGGAGTGGAAGAAATTTGCCAAGTTCGATAGATACAGGTATACGAGGAACTTGGTTGACGAAGGAAACGGCAGGTTCAATCTCATGGTGCTATGTTGGGGGGAAGGTCATGGATCGGCCATACATGATCACGCCAATGCACACTGCGTGATGAAAGTCCTCCAAGGAAAATTGTGCGAGACGAGATATGCG…	1	Brain
gene13221	ATGGCCTCCCGGACACACGTGCAGCGTGTCAGAATACTCTATAAAACGATATTGAGGCTACATCGCGGCCTACCAACCGAGATTCAACCATTAGGCAATAATTACGTTCGCGATGAATTTAGAAGACATAAAAAATGTGTCGAGAGCGAGGCGATTATCTTTCTGCACGAATGGACCAATTATGCGGTTTCCTTTGCCGAACAGCTCGGATTAAGAGGCCCCCATACGGGAAAACCGCTTGGGAAATACCTGAAGGAGGAGGATCTCGAGAATCTGAGGGACGAGCAAGTGTGTCAGCTGTACGAATTGATGATCGCGGCCACGGGAAAGACGAATTTTCAAGATAAGTATTCGCTTACACCGGGTGATGCAATTCGATGTTATAAAGTTCATAACCTG…	1	Brain
gene13223	ATGAAAGCTTGGCGGGACTCTGCTAGTCTAATATTAGCCGCACGTCATGGGCAAACGTACAGACGCACGTCGTTATCTGCATATAACTACAATGTACTATGCCTCAAACGACATCAACAAGTGGATTTTCTGGCAGGAGCGTATGTCTTTCCTGGCGGTACTATTGATCCAGCTGATTCTAATCTCAAGTGGCGCGAGCTCTTCTCCACTTTTGGTTACGACAACAGCAACTTCATTTCTCTGATTCCGAAGACTACGGTACGACCACAAATCTTTAAATCGCTGCAGAATGAGCTACCTAGAGAAATTTCACTGCGTATCACAGCAATTCGAGAGACCTTCGAAGAATGCGGGGTACTAGTATGTAGACAGAAAGATGATCGTACATCTTCTACATGG…	1	Brain
gene13224	ATGCTGCTGGCGACGACGAGCGCGCTGCTCTGCGGGCTGGCCCTGAGCGTCGGCCTCTCCCACGCGAGCATCCCGATCCTCGACTCGACACCACCGAGCACCTACGGCAACGACCATGGAGTTCCGCGGCTGGATTTGGAGAGCCTCGAGAGCGGGTATCACGGCCTGGTGAAGGAGAACGAAACTCTGGTCGAGGTCACGCCGCAGATCCGAGCCCTGGGTACCAAGGTCTGCTCCTTCCGCATCGCGAACAAGCACCACGGCGAGGCGCCCTTCGAGATCGTCCTGAAGGAGAAGGGAATGGCAGAGCTGCGGGCGTTCCGGGTCCTGAATTGCGAGAAACGACGTAATTACAAGTTCGACATCGCCGCCGTCGGTTGCAACGGAGCGCAGTCCGAG…	2	Brain
gene1324	ATGGAACATCCCGCGGAACGTTACTACAGATTGAACCGATTCTTCTTATCGGTCAACGGACTATGGCCTTATCAGAACGCGTGGAACGCTCGTCTGGCGACGGCCGTTGTTACGTTCATCTTGCTATTGTCTATGTACTGCCAGCTGTCGATTGCTTTTTCGTCTGATATCACTCTGGAGTATGTTATCGATTTGATATCGAGGGCTTTACCTACATGCGGTGCTCTGTGTCACATGTGTTTACGTATCATACATAAGGGCAAATTTAGAGAACTGTTCGATCATATGTGGCACGATTGGTCGTTGCCAAAGGCGCACGACGAGATGAAAATCATGCGCGAGCATGCCGAGACCACGAGATCGTTCACGCTTTATCTCACGATTCAATTGTGGGTAATC…	3	Brain
gene13249	ATGGCCAATAATCCGTCTCAACAATACTGCCTTCGTTGGAACAATCACCGTTCGAATCTACTGACTGTCTTCGAGGAGCTACTGCAAAACGAGGCGTTCACCGATGTCACCCTTGCCGTGGACGGCGGTTCGATCAAGTGCCACAAAATGGTCCTGGCCGCATGCTCGACTTACTTCCAAAGCCTCTTCATCGACCTGCCGTGTAAGCATCCGATCGTGGTACTCAAGGATGTTAAATTTTGGGAGATAAAAGCGATACTGGAATACATGTATCGCGGCGAGGTAAACGTCGCGCAAGATCAGCTGACCGATCTGATAAAGATCGCGGAGGTGCTGAATGTCAAAGGTTTAGTCAAGGAGAATAGCGGTGAAACGCGGGAGTCTGTTAGCCGGCGCGAG…	2	Brain
[truncated: 6,290 more rows]
