# Supplementary material for: Unmated Queens Show Worker‐Like Behaviour and Gene Expression in Polygynous Colonies of the Ant Stigmatomma pallipes
Source: Mol Ecol. 2026 Apr 29;35:e70360. doi: 10.1111/mec.70360 (PMC13126620; doi:10.1111/mec.70360)
Supplement: Supplementary file 3 — Data S1: mec70360‐sup‐0003‐Supinfo.zip. [file MEC-35-e70360-s003.zip]

Archive with 448 entries (435 files):
- Behavior/
- Behavior/meta_data.csv
- Behavior/O1-Boris/
- Behavior/O1-Boris/B1.tsv
- Behavior/O1-Boris/B5.tsv
- Behavior/O1-Boris/C14.tsv
- Behavior/O1-Boris/C7.tsv
- Behavior/O1-Boris/C8.tsv
- Behavior/O1-Boris/D2.tsv
- Behavior/O1-Boris/E11E8.tsv
- Behavior/O1-Boris/E4.tsv
- Behavior/O1-Boris/G2.tsv
- Behavior/O1-Boris/G5.tsv
- Behavior/O1-Boris/G9.tsv
- Behavior/O1-Boris/M1.tsv
- Behavior/O1-Boris/M10.tsv
- Behavior/O1-Boris/M11.tsv
- Behavior/O1-Boris/M2.tsv
- Behavior/O1-Boris/M4.tsv
- Behavior/O1-Boris/M5.tsv
- Behavior/O1-Boris/M8.tsv
- Behavior/O1-Boris/M9.tsv
- Behavior/O1-Boris/N6.tsv
- Behavior/O2-Boris/
- Behavior/O2-Boris/B1.tsv
- Behavior/O2-Boris/B5.tsv
- Behavior/O2-Boris/C14.tsv
- Behavior/O2-Boris/C7.tsv
- Behavior/O2-Boris/C8.tsv
- Behavior/O2-Boris/D2.tsv
- Behavior/O2-Boris/E11E8.tsv
- Behavior/O2-Boris/E4.tsv
- Behavior/O2-Boris/G2.tsv
- Behavior/O2-Boris/G5.tsv
- Behavior/O2-Boris/G9.tsv
- Behavior/O2-Boris/M1.tsv
- Behavior/O2-Boris/M10.tsv
- Behavior/O2-Boris/M11.tsv
- Behavior/O2-Boris/M2.tsv
- Behavior/O2-Boris/M4.tsv
- Behavior/O2-Boris/M5.tsv
- Behavior/O2-Boris/M8.tsv
- Behavior/O2-Boris/M9.tsv
- Behavior/O2-Boris/N6.tsv
- Behavior/O3-Boris/
- Behavior/O3-Boris/B1.tsv
- Behavior/O3-Boris/B5.tsv
- Behavior/O3-Boris/C14.tsv
- Behavior/O3-Boris/C7.tsv
- Behavior/O3-Boris/C8.tsv
- Behavior/O3-Boris/D2.tsv
- Behavior/O3-Boris/E11E8.tsv
- Behavior/O3-Boris/E4.tsv
- Behavior/O3-Boris/G2.tsv
- Behavior/O3-Boris/G5.tsv
- Behavior/O3-Boris/G9.tsv
- Behavior/O3-Boris/M1.tsv
- Behavior/O3-Boris/M10.tsv
- Behavior/O3-Boris/M11.tsv
- Behavior/O3-Boris/M2.tsv
- Behavior/O3-Boris/M4.tsv
- Behavior/O3-Boris/M5.tsv
- Behavior/O3-Boris/M8.tsv
- Behavior/O3-Boris/M9.tsv
- Behavior/O3-Boris/N6.tsv
- Behavior/O4-Boris/
- Behavior/O4-Boris/B1.tsv
- Behavior/O4-Boris/B5.tsv
- Behavior/O4-Boris/C14.tsv
- Behavior/O4-Boris/C7.tsv
- Behavior/O4-Boris/C8.tsv
- Behavior/O4-Boris/D2.tsv
- Behavior/O4-Boris/E11E8.tsv
- Behavior/O4-Boris/E4.tsv
- Behavior/O4-Boris/G2.tsv
- Behavior/O4-Boris/G5.tsv
- Behavior/O4-Boris/G7.tsv
- Behavior/O4-Boris/G8.tsv
- Behavior/O4-Boris/G9.tsv
- Behavior/O4-Boris/M1.tsv
- Behavior/O4-Boris/M10.tsv
- Behavior/O4-Boris/M11.tsv
- Behavior/O4-Boris/M2.tsv
- Behavior/O4-Boris/M4.tsv
- Behavior/O4-Boris/M5.tsv
- Behavior/O4-Boris/M8.tsv
- Behavior/O4-Boris/M9.tsv
- Behavior/O4-Boris/N6.tsv
- Behavior/O5-Boris/
- Behavior/O5-Boris/B1.tsv
- Behavior/O5-Boris/B5.tsv
- Behavior/O5-Boris/C14.tsv
- Behavior/O5-Boris/C7.tsv
- Behavior/O5-Boris/C8.tsv
- Behavior/O5-Boris/D2.tsv
- Behavior/O5-Boris/E11E8.tsv
- Behavior/O5-Boris/E4.tsv
- Behavior/O5-Boris/G2.tsv
- Behavior/O5-Boris/G5.tsv
- Behavior/O5-Boris/G7.tsv
- Behavior/O5-Boris/G8.tsv
- Behavior/O5-Boris/G9.tsv
- Behavior/O5-Boris/M1.tsv
- Behavior/O5-Boris/M10.tsv
- Behavior/O5-Boris/M11.tsv
- Behavior/O5-Boris/M2.tsv
- Behavior/O5-Boris/M4.tsv
- Behavior/O5-Boris/M5.tsv
- Behavior/O5-Boris/M8.tsv
- Behavior/O5-Boris/M9.tsv
- Behavior/O5-Boris/N6.tsv
- Code/
- Code/FFMPEG-video_to_image.txt
- Code/ImageJ_Manual_Tracking_SP.ijm
- Code/Kallisto.bash.txt
- Collection/
- Collection/Stigmatomma_NY_24.xlsx
- Coordinates/
- Coordinates/Factors/
- Coordinates/Factors/All_factors.csv
- Coordinates/O1_B1_3_8_cords.csv
- Coordinates/O1_B5_5_10_cords.csv
- Coordinates/O1_C14_1_5_cords.csv
- Coordinates/O1_C4_4_9_cords.csv
- Coordinates/O1_C5_3_3_cords.csv
- Coordinates/O1_C7_3_3_cords.csv
- Coordinates/O1_C8_3_8_cords.csv
- Coordinates/O1_D2_4_9_cords.csv
- Coordinates/O1_E11E8_2_7_cords.csv
- Coordinates/O1_E1_1_6_cords.csv
- Coordinates/O1_E2_1_6_cords.csv
- Coordinates/O1_E4_5_10_cords.csv
- Coordinates/O1_G1_1_6_cords.csv
- Coordinates/O1_G2_2_4_cords.csv
- Coordinates/O1_G5_4_9_cords.csv
- Coordinates/O1_G7_4_2_cords.csv
- Coordinates/O1_G8_4_2_cords.csv
- Coordinates/O1_G9_5_1_cords.csv
- Coordinates/O1_M10_5_10_cords.csv
- Coordinates/O1_M11_5_1_cords.csv
- Coordinates/O1_M13_1_5_cords.csv
- Coordinates/O1_M1_5_1_cords.csv
- Coordinates/O1_M2_3_3_cords.csv
- Coordinates/O1_M4_2_7_cords.csv
- Coordinates/O1_M5_2_7_cords.csv
- Coordinates/O1_M7_4_2_cords.csv
- Coordinates/O1_M8_2_4_cords.csv
- Coordinates/O1_M9_1_5_cords.csv
- Coordinates/O1_N5_2_4_cords.csv
- Coordinates/O1_N6_3_8_cords.csv
- Coordinates/O2_B1_4_8_cords.csv
- Coordinates/O2_B5_2_10_cords.csv
- Coordinates/O2_C14_5_5_cords.csv
- Coordinates/O2_C4_3_9_cords.csv
- Coordinates/O2_C5_2_3_cords.csv
- Coordinates/O2_C7_2_3_cords.csv
- Coordinates/O2_C8_4_8_cords.csv
- Coordinates/O2_D2_3_9_cords.csv
- Coordinates/O2_E11E8_1_7_cords.csv
- Coordinates/O2_E1_5_6_cords.csv
- Coordinates/O2_E2_5_6_cords.csv
- Coordinates/O2_E4_2_10_cords.csv
- Coordinates/O2_G1_5_6_cords.csv
- Coordinates/O2_G2_4_4_cords.csv
- Coordinates/O2_G5_3_9_cords.csv
- Coordinates/O2_G7_3_2_cords.csv
- Coordinates/O2_G8_3_2_cords.csv
- Coordinates/O2_G9_1_1_cords.csv
- Coordinates/O2_M10_2_10_cords.csv
- Coordinates/O2_M11_1_1_cords.csv
- Coordinates/O2_M13_5_5_cords.csv
- Coordinates/O2_M1_1_1_cords.csv
- Coordinates/O2_M2_2_3_cords.csv
- Coordinates/O2_M4_1_7_cords.csv
- Coordinates/O2_M5_1_7_cords.csv
- Coordinates/O2_M7_3_2_cords.csv
- Coordinates/O2_M8_4_4_cords.csv
- Coordinates/O2_M9_5_5_cords.csv
- Coordinates/O2_N5_4_4_cords.csv
- Coordinates/O2_N6_4_8_cords.csv
- Coordinates/O3_B1_2_8_cords.csv
- Coordinates/O3_B5_1_10_cords.csv
- Coordinates/O3_C14_2_5_cords.csv
- Coordinates/O3_C4_5_9_cords.csv
- Coordinates/O3_C5_1_3_cords.csv
- Coordinates/O3_C7_1_3_cords.csv
- Coordinates/O3_C8_2_8_cords.csv
- Coordinates/O3_D2_5_9_cords.csv
- Coordinates/O3_E11E8_4_7_cords.csv
- Coordinates/O3_E1_3_6_cords.csv
- Coordinates/O3_E2_3_6_cords.csv
- Coordinates/O3_E4_1_10_cords.csv
- Coordinates/O3_G1_3_6_cords.csv
- Coordinates/O3_G2_3_4_cords.csv
- Coordinates/O3_G5_5_9_cords.csv
- Coordinates/O3_G7_5_2_cords.csv
- Coordinates/O3_G8_5_2_cords.csv
- Coordinates/O3_G9_4_1_cords.csv
- Coordinates/O3_M10_1_10_cords.csv
- Coordinates/O3_M11_4_1_cords.csv
- Coordinates/O3_M13_2_5_cords.csv
- Coordinates/O3_M1_4_1_cords.csv
- Coordinates/O3_M2_1_3_cords.csv
- Coordinates/O3_M4_4_7_cords.csv
- Coordinates/O3_M5_4_7_cords.csv
- Coordinates/O3_M7_5_2_cords.csv
- Coordinates/O3_M8_3_4_cords.csv
- Coordinates/O3_M9_2_5_cords.csv
- Coordinates/O3_N5_3_4_cords.csv
- Coordinates/O3_N6_2_8_cords.csv
- Coordinates/O4_B1_1_8_cords.csv
- Coordinates/O4_B5_3_10_cords.csv
- Coordinates/O4_C14_3_5_cords.csv
- Coordinates/O4_C4_2_9_cords.csv
- Coordinates/O4_C5_4_3_cords.csv
- Coordinates/O4_C7_4_3_cords.csv
- Coordinates/O4_C8_1_8_cords.csv
- Coordinates/O4_D2_2_9_cords.csv
- Coordinates/O4_E11E8_5_7_cords.csv
- Coordinates/O4_E1_4_6_cords.csv
- Coordinates/O4_E2_4_6_cords.csv
- Coordinates/O4_E4_3_10_cords.csv
- Coordinates/O4_G1_4_6_cords.csv
- Coordinates/O4_G2_5_4_cords.csv
- Coordinates/O4_G5_2_9_cords.csv
- Coordinates/O4_G7_1_2_cords.csv
- Coordinates/O4_G8_1_2_cords.csv
- Coordinates/O4_G9_2_1_cords.csv
- Coordinates/O4_M10_3_10_cords.csv
- Coordinates/O4_M11_2_1_cords.csv
- Coordinates/O4_M13_3_5_cords.csv
- Coordinates/O4_M1_2_1_cords.csv
- Coordinates/O4_M2_4_3_cords.csv
- Coordinates/O4_M4_5_7_cords.csv
- Coordinates/O4_M5_5_7_cords.csv
- Coordinates/O4_M7_1_2_cords.csv
- Coordinates/O4_M8_5_4_cords.csv
- Coordinates/O4_M9_3_5_cords.csv
- Coordinates/O4_N5_5_4_cords.csv
- Coordinates/O4_N6_1_8_cords.csv
- Coordinates/O5_B1_5_8_cords.csv
- Coordinates/O5_B5_4_10_cords.csv
- Coordinates/O5_C14_4_5_cords.csv
- Coordinates/O5_C4_1_9_cords.csv
- Coordinates/O5_C5_5_3_cords.csv
- Coordinates/O5_C7_5_3_cords.csv
- Coordinates/O5_C8_5_8_cords.csv
- Coordinates/O5_D2_1_9_cords.csv
- Coordinates/O5_E11E8_3_7_cords.csv
- Coordinates/O5_E1_2_6_cords.csv
- Coordinates/O5_E2_2_6_cords.csv
- Coordinates/O5_E4_4_10_cords.csv
- Coordinates/O5_G1_2_6_cords.csv
- Coordinates/O5_G2_1_4_cords.csv
- Coordinates/O5_G5_1_9_cords.csv
- Coordinates/O5_G7_2_2_cords.csv
- Coordinates/O5_G8_2_2_cords.csv
- Coordinates/O5_G9_3_1_cords.csv
- Coordinates/O5_M10_4_10_cords.csv
- Coordinates/O5_M11_3_1_cords.csv
- Coordinates/O5_M13_4_5_cords.csv
- Coordinates/O5_M1_3_1_cords.csv
- Coordinates/O5_M2_5_3_cords.csv
- Coordinates/O5_M4_3_7_cords.csv
- Coordinates/O5_M5_3_7_cords.csv
- Coordinates/O5_M7_2_2_cords.csv
- Coordinates/O5_M8_1_4_cords.csv
- Coordinates/O5_M9_4_5_cords.csv
- Coordinates/O5_N5_1_4_cords.csv
- Coordinates/O5_N6_5_8_cords.csv
- Gene_expression/
- Gene_expression/Brain_txi.rds
- Gene_expression/FB_txi.rds
- Gene_expression/Meta_Gen.csv
- Gene_expression/stigmatomma-final.cds.fa
- Gene_expression/stigmatomma-final.gff
- Gene_expression/stigmatomma_drosophila_go_terms_gene_only.txt
- Ovaries/
- Ovaries/Dissection_results.csv
- Ovaries/Example_monogynous_queen.tif
- Ovaries/Example_polygynous_queen_mated.tif
- Ovaries/Example_polygynous_queen_unmated.tif
- Ovaries/Example_Worker.tif
- Ovaries/Raw/
- Ovaries/Raw/B1_Blue_2.tif
- Ovaries/Raw/B1_Green_1.tif
- Ovaries/Raw/B1_Green_2.tif
- Ovaries/Raw/B1_Orange_2.tif
- Ovaries/Raw/B1_Pink_2.tif
- Ovaries/Raw/B1_Purple_1.tif
- Ovaries/Raw/B1_Purple_2.tif
- Ovaries/Raw/B1_Purple_3.tif
- Ovaries/Raw/B1_W_1.tif
- Ovaries/Raw/B1_W_2.tif
- Ovaries/Raw/B5_Blue_1.tif
- Ovaries/Raw/B5_Blue_2.tif
- Ovaries/Raw/B5_Blue_3.tif
- Ovaries/Raw/B5_Blue_4.tif
- Ovaries/Raw/C14_Blue_1.tif
- Ovaries/Raw/C14_Blue_2.tif
[truncated: 148 more entries]
