# Supplementary material for: Unmated Queens Show Worker‐Like Behaviour and Gene Expression in Polygynous Colonies of the Ant Stigmatomma pallipes
Source: Mol Ecol. 2026 Apr 29;35:e70360. doi: 10.1111/mec.70360 (PMC13126620; doi:10.1111/mec.70360)
Supplement: Supplementary file 3 — Data S1: mec70360‐sup‐0003‐Supinfo.zip. [file MEC-35-e70360-s003.zip › Behavior/meta_data.csv]

Unique_Subject	Batch	colony_structure
Green_B1	8	poly
Purple_B1	8	poly
Blue_B5	10	mono
Blue_C14	5	poly
Green_C14	5	poly
Blue_C7	3	poly
Green_C7	3	poly
Blue_C8	8	mono
Blue_D2	9	poly
Green_D2	9	poly
Blue_E11E8	7	poly
Orange_E11E8	7	poly
Green_E4	10	poly
Unmarked_E4	10	poly
Blue_G2	4	poly
Green_G2	4	poly
Blue_G5	9	poly
Orange_G5	9	poly
Green_G9	1	poly
Yellow_G9	1	poly
Orange_M1	1	poly
Pink_M1	1	poly
Blue_M10	10	poly
Orange_M10	10	poly
Green_M11	1	poly
Orange_M11	1	poly
Pink_M2	3	mono
Blue_M4	7	mono
Blue_M5	7	poly
Green_M5	7	poly
Blue_M8	4	poly
Green_M8	4	poly
Blue_M9	5	mono
Blue_N6	8	poly
Orange_N6	8	poly
