# Supplementary material for: Unmated Queens Show Worker‐Like Behaviour and Gene Expression in Polygynous Colonies of the Ant Stigmatomma pallipes
Source: Mol Ecol. 2026 Apr 29;35:e70360. doi: 10.1111/mec.70360 (PMC13126620; doi:10.1111/mec.70360)
Supplement: Supplementary file 3 — Data S1: mec70360‐sup‐0003‐Supinfo.zip. [file MEC-35-e70360-s003.zip › Behavior/O1-Boris/B1.tsv]

Observation id	Observation date	Description	Observation duration	Observation type	Source	Time offset (s)	Media duration (s)	FPS	Subject	Behavior	Behavioral category	Behavior type	Time	Media file name	Image index	Image file path	Comment
O1	2024-08-19 16:03:45		5400.253	Media file(s)	player #1:F:/Stigmatomma_Queen_variance_O1-O3/B1/O1/O1-3-8-B1.MP4	0.0	6867.360	25.000	Blue	Self grooming		POINT	610.424	F:/Stigmatomma_Queen_variance_O1-O3/B1/O1/O1-3-8-B1.MP4	NA	NA
O1	2024-08-19 16:03:45		5400.253	Media file(s)	player #1:F:/Stigmatomma_Queen_variance_O1-O3/B1/O1/O1-3-8-B1.MP4	0.0	6867.360	25.000	Green	Resting		POINT	610.424	F:/Stigmatomma_Queen_variance_O1-O3/B1/O1/O1-3-8-B1.MP4	NA	NA
O1	2024-08-19 16:03:45		5400.253	Media file(s)	player #1:F:/Stigmatomma_Queen_variance_O1-O3/B1/O1/O1-3-8-B1.MP4	0.0	6867.360	25.000	Orange	Brood Care		POINT	610.424	F:/Stigmatomma_Queen_variance_O1-O3/B1/O1/O1-3-8-B1.MP4	NA	NA
O1	2024-08-19 16:03:45		5400.253	Media file(s)	player #1:F:/Stigmatomma_Queen_variance_O1-O3/B1/O1/O1-3-8-B1.MP4	0.0	6867.360	25.000	Pink	Brood Care		POINT	610.424	F:/Stigmatomma_Queen_variance_O1-O3/B1/O1/O1-3-8-B1.MP4	NA	NA
O1	2024-08-19 16:03:45		5400.253	Media file(s)	player #1:F:/Stigmatomma_Queen_variance_O1-O3/B1/O1/O1-3-8-B1.MP4	0.0	6867.360	25.000	Purple	Outside		POINT	610.424	F:/Stigmatomma_Queen_variance_O1-O3/B1/O1/O1-3-8-B1.MP4	NA	NA
O1	2024-08-19 16:03:45		5400.253	Media file(s)	player #1:F:/Stigmatomma_Queen_variance_O1-O3/B1/O1/O1-3-8-B1.MP4	0.0	6867.360	25.000	Blue	Resting		POINT	670.675	F:/Stigmatomma_Queen_variance_O1-O3/B1/O1/O1-3-8-B1.MP4	NA	NA
O1	2024-08-19 16:03:45		5400.253	Media file(s)	player #1:F:/Stigmatomma_Queen_variance_O1-O3/B1/O1/O1-3-8-B1.MP4	0.0	6867.360	25.000	Green	Resting		POINT	670.675	F:/Stigmatomma_Queen_variance_O1-O3/B1/O1/O1-3-8-B1.MP4	NA	NA
O1	2024-08-19 16:03:45		5400.253	Media file(s)	player #1:F:/Stigmatomma_Queen_variance_O1-O3/B1/O1/O1-3-8-B1.MP4	0.0	6867.360	25.000	Orange	Resting		POINT	670.675	F:/Stigmatomma_Queen_variance_O1-O3/B1/O1/O1-3-8-B1.MP4	NA	NA
O1	2024-08-19 16:03:45		5400.253	Media file(s)	player #1:F:/Stigmatomma_Queen_variance_O1-O3/B1/O1/O1-3-8-B1.MP4	0.0	6867.360	25.000	Pink	Brood Care		POINT	670.675	F:/Stigmatomma_Queen_variance_O1-O3/B1/O1/O1-3-8-B1.MP4	NA	NA
O1	2024-08-19 16:03:45		5400.253	Media file(s)	player #1:F:/Stigmatomma_Queen_variance_O1-O3/B1/O1/O1-3-8-B1.MP4	0.0	6867.360	25.000	Purple	Outside		POINT	670.675	F:/Stigmatomma_Queen_variance_O1-O3/B1/O1/O1-3-8-B1.MP4	NA	NA
O1	2024-08-19 16:03:45		5400.253	Media file(s)	player #1:F:/Stigmatomma_Queen_variance_O1-O3/B1/O1/O1-3-8-B1.MP4	0.0	6867.360	25.000	Blue	Walking		POINT	730.425	F:/Stigmatomma_Queen_variance_O1-O3/B1/O1/O1-3-8-B1.MP4	NA	NA
O1	2024-08-19 16:03:45		5400.253	Media file(s)	player #1:F:/Stigmatomma_Queen_variance_O1-O3/B1/O1/O1-3-8-B1.MP4	0.0	6867.360	25.000	Green	Brood Care		POINT	730.425	F:/Stigmatomma_Queen_variance_O1-O3/B1/O1/O1-3-8-B1.MP4	NA	NA
O1	2024-08-19 16:03:45		5400.253	Media file(s)	player #1:F:/Stigmatomma_Queen_variance_O1-O3/B1/O1/O1-3-8-B1.MP4	0.0	6867.360	25.000	Orange	Walking		POINT	730.425	F:/Stigmatomma_Queen_variance_O1-O3/B1/O1/O1-3-8-B1.MP4	NA	NA
O1	2024-08-19 16:03:45		5400.253	Media file(s)	player #1:F:/Stigmatomma_Queen_variance_O1-O3/B1/O1/O1-3-8-B1.MP4	0.0	6867.360	25.000	Pink	Brood Care		POINT	730.425	F:/Stigmatomma_Queen_variance_O1-O3/B1/O1/O1-3-8-B1.MP4	NA	NA
O1	2024-08-19 16:03:45		5400.253	Media file(s)	player #1:F:/Stigmatomma_Queen_variance_O1-O3/B1/O1/O1-3-8-B1.MP4	0.0	6867.360	25.000	Purple	Outside		POINT	730.425	F:/Stigmatomma_Queen_variance_O1-O3/B1/O1/O1-3-8-B1.MP4	NA	NA
O1	2024-08-19 16:03:45		5400.253	Media file(s)	player #1:F:/Stigmatomma_Queen_variance_O1-O3/B1/O1/O1-3-8-B1.MP4	0.0	6867.360	25.000	Blue	Walking		POINT	790.678	F:/Stigmatomma_Queen_variance_O1-O3/B1/O1/O1-3-8-B1.MP4	NA	NA
O1	2024-08-19 16:03:45		5400.253	Media file(s)	player #1:F:/Stigmatomma_Queen_variance_O1-O3/B1/O1/O1-3-8-B1.MP4	0.0	6867.360	25.000	Green	Resting		POINT	790.678	F:/Stigmatomma_Queen_variance_O1-O3/B1/O1/O1-3-8-B1.MP4	NA	NA
O1	2024-08-19 16:03:45		5400.253	Media file(s)	player #1:F:/Stigmatomma_Queen_variance_O1-O3/B1/O1/O1-3-8-B1.MP4	0.0	6867.360	25.000	Orange	Walking		POINT	790.678	F:/Stigmatomma_Queen_variance_O1-O3/B1/O1/O1-3-8-B1.MP4	NA	NA
O1	2024-08-19 16:03:45		5400.253	Media file(s)	player #1:F:/Stigmatomma_Queen_variance_O1-O3/B1/O1/O1-3-8-B1.MP4	0.0	6867.360	25.000	Pink	Brood Care		POINT	790.678	F:/Stigmatomma_Queen_variance_O1-O3/B1/O1/O1-3-8-B1.MP4	NA	NA
O1	2024-08-19 16:03:45		5400.253	Media file(s)	player #1:F:/Stigmatomma_Queen_variance_O1-O3/B1/O1/O1-3-8-B1.MP4	0.0	6867.360	25.000	Purple	Outside		POINT	790.678	F:/Stigmatomma_Queen_variance_O1-O3/B1/O1/O1-3-8-B1.MP4	NA	NA
O1	2024-08-19 16:03:45		5400.253	Media file(s)	player #1:F:/Stigmatomma_Queen_variance_O1-O3/B1/O1/O1-3-8-B1.MP4	0.0	6867.360	25.000	Blue	QW interaction		POINT	850.177	F:/Stigmatomma_Queen_variance_O1-O3/B1/O1/O1-3-8-B1.MP4	NA	NA
O1	2024-08-19 16:03:45		5400.253	Media file(s)	player #1:F:/Stigmatomma_Queen_variance_O1-O3/B1/O1/O1-3-8-B1.MP4	0.0	6867.360	25.000	Green	Resting		POINT	850.177	F:/Stigmatomma_Queen_variance_O1-O3/B1/O1/O1-3-8-B1.MP4	NA	NA
O1	2024-08-19 16:03:45		5400.253	Media file(s)	player #1:F:/Stigmatomma_Queen_variance_O1-O3/B1/O1/O1-3-8-B1.MP4	0.0	6867.360	25.000	Orange	Self grooming		POINT	850.177	F:/Stigmatomma_Queen_variance_O1-O3/B1/O1/O1-3-8-B1.MP4	NA	NA
O1	2024-08-19 16:03:45		5400.253	Media file(s)	player #1:F:/Stigmatomma_Queen_variance_O1-O3/B1/O1/O1-3-8-B1.MP4	0.0	6867.360	25.000	Pink	Resting		POINT	850.177	F:/Stigmatomma_Queen_variance_O1-O3/B1/O1/O1-3-8-B1.MP4	NA	NA
O1	2024-08-19 16:03:45		5400.253	Media file(s)	player #1:F:/Stigmatomma_Queen_variance_O1-O3/B1/O1/O1-3-8-B1.MP4	0.0	6867.360	25.000	Purple	Outside		POINT	850.177	F:/Stigmatomma_Queen_variance_O1-O3/B1/O1/O1-3-8-B1.MP4	NA	NA
O1	2024-08-19 16:03:45		5400.253	Media file(s)	player #1:F:/Stigmatomma_Queen_variance_O1-O3/B1/O1/O1-3-8-B1.MP4	0.0	6867.360	25.000	Blue	Walking		POINT	911.694	F:/Stigmatomma_Queen_variance_O1-O3/B1/O1/O1-3-8-B1.MP4	NA	NA
O1	2024-08-19 16:03:45		5400.253	Media file(s)	player #1:F:/Stigmatomma_Queen_variance_O1-O3/B1/O1/O1-3-8-B1.MP4	0.0	6867.360	25.000	Green	Resting		POINT	911.694	F:/Stigmatomma_Queen_variance_O1-O3/B1/O1/O1-3-8-B1.MP4	NA	NA
O1	2024-08-19 16:03:45		5400.253	Media file(s)	player #1:F:/Stigmatomma_Queen_variance_O1-O3/B1/O1/O1-3-8-B1.MP4	0.0	6867.360	25.000	Orange	Walking		POINT	911.694	F:/Stigmatomma_Queen_variance_O1-O3/B1/O1/O1-3-8-B1.MP4	NA	NA
O1	2024-08-19 16:03:45		5400.253	Media file(s)	player #1:F:/Stigmatomma_Queen_variance_O1-O3/B1/O1/O1-3-8-B1.MP4	0.0	6867.360	25.000	Pink	QW interaction		POINT	911.694	F:/Stigmatomma_Queen_variance_O1-O3/B1/O1/O1-3-8-B1.MP4	NA	NA
O1	2024-08-19 16:03:45		5400.253	Media file(s)	player #1:F:/Stigmatomma_Queen_variance_O1-O3/B1/O1/O1-3-8-B1.MP4	0.0	6867.360	25.000	Purple	Outside		POINT	911.694	F:/Stigmatomma_Queen_variance_O1-O3/B1/O1/O1-3-8-B1.MP4	NA	NA
O1	2024-08-19 16:03:45		5400.253	Media file(s)	player #1:F:/Stigmatomma_Queen_variance_O1-O3/B1/O1/O1-3-8-B1.MP4	0.0	6867.360	25.000	Blue	Resting		POINT	970.384	F:/Stigmatomma_Queen_variance_O1-O3/B1/O1/O1-3-8-B1.MP4	NA	NA
O1	2024-08-19 16:03:45		5400.253	Media file(s)	player #1:F:/Stigmatomma_Queen_variance_O1-O3/B1/O1/O1-3-8-B1.MP4	0.0	6867.360	25.000	Green	Resting		POINT	970.384	F:/Stigmatomma_Queen_variance_O1-O3/B1/O1/O1-3-8-B1.MP4	NA	NA
O1	2024-08-19 16:03:45		5400.253	Media file(s)	player #1:F:/Stigmatomma_Queen_variance_O1-O3/B1/O1/O1-3-8-B1.MP4	0.0	6867.360	25.000	Orange	Self grooming		POINT	970.384	F:/Stigmatomma_Queen_variance_O1-O3/B1/O1/O1-3-8-B1.MP4	NA	NA
O1	2024-08-19 16:03:45		5400.253	Media file(s)	player #1:F:/Stigmatomma_Queen_variance_O1-O3/B1/O1/O1-3-8-B1.MP4	0.0	6867.360	25.000	Pink	Resting		POINT	970.384	F:/Stigmatomma_Queen_variance_O1-O3/B1/O1/O1-3-8-B1.MP4	NA	NA
O1	2024-08-19 16:03:45		5400.253	Media file(s)	player #1:F:/Stigmatomma_Queen_variance_O1-O3/B1/O1/O1-3-8-B1.MP4	0.0	6867.360	25.000	Purple	Outside		POINT	970.384	F:/Stigmatomma_Queen_variance_O1-O3/B1/O1/O1-3-8-B1.MP4	NA	NA
O1	2024-08-19 16:03:45		5400.253	Media file(s)	player #1:F:/Stigmatomma_Queen_variance_O1-O3/B1/O1/O1-3-8-B1.MP4	0.0	6867.360	25.000	Blue	Resting		POINT	1030.426	F:/Stigmatomma_Queen_variance_O1-O3/B1/O1/O1-3-8-B1.MP4	NA	NA
O1	2024-08-19 16:03:45		5400.253	Media file(s)	player #1:F:/Stigmatomma_Queen_variance_O1-O3/B1/O1/O1-3-8-B1.MP4	0.0	6867.360	25.000	Green	Resting		POINT	1030.426	F:/Stigmatomma_Queen_variance_O1-O3/B1/O1/O1-3-8-B1.MP4	NA	NA
O1	2024-08-19 16:03:45		5400.253	Media file(s)	player #1:F:/Stigmatomma_Queen_variance_O1-O3/B1/O1/O1-3-8-B1.MP4	0.0	6867.360	25.000	Orange	Walking		POINT	1030.426	F:/Stigmatomma_Queen_variance_O1-O3/B1/O1/O1-3-8-B1.MP4	NA	NA
O1	2024-08-19 16:03:45		5400.253	Media file(s)	player #1:F:/Stigmatomma_Queen_variance_O1-O3/B1/O1/O1-3-8-B1.MP4	0.0	6867.360	25.000	Pink	Resting		POINT	1030.426	F:/Stigmatomma_Queen_variance_O1-O3/B1/O1/O1-3-8-B1.MP4	NA	NA
O1	2024-08-19 16:03:45		5400.253	Media file(s)	player #1:F:/Stigmatomma_Queen_variance_O1-O3/B1/O1/O1-3-8-B1.MP4	0.0	6867.360	25.000	Purple	Outside		POINT	1030.426	F:/Stigmatomma_Queen_variance_O1-O3/B1/O1/O1-3-8-B1.MP4	NA	NA
O1	2024-08-19 16:03:45		5400.253	Media file(s)	player #1:F:/Stigmatomma_Queen_variance_O1-O3/B1/O1/O1-3-8-B1.MP4	0.0	6867.360	25.000	Blue	Walking		POINT	1090.671	F:/Stigmatomma_Queen_variance_O1-O3/B1/O1/O1-3-8-B1.MP4	NA	NA
O1	2024-08-19 16:03:45		5400.253	Media file(s)	player #1:F:/Stigmatomma_Queen_variance_O1-O3/B1/O1/O1-3-8-B1.MP4	0.0	6867.360	25.000	Green	Resting		POINT	1090.671	F:/Stigmatomma_Queen_variance_O1-O3/B1/O1/O1-3-8-B1.MP4	NA	NA
O1	2024-08-19 16:03:45		5400.253	Media file(s)	player #1:F:/Stigmatomma_Queen_variance_O1-O3/B1/O1/O1-3-8-B1.MP4	0.0	6867.360	25.000	Orange	Walking		POINT	1090.671	F:/Stigmatomma_Queen_variance_O1-O3/B1/O1/O1-3-8-B1.MP4	NA	NA
O1	2024-08-19 16:03:45		5400.253	Media file(s)	player #1:F:/Stigmatomma_Queen_variance_O1-O3/B1/O1/O1-3-8-B1.MP4	0.0	6867.360	25.000	Pink	Resting		POINT	1090.671	F:/Stigmatomma_Queen_variance_O1-O3/B1/O1/O1-3-8-B1.MP4	NA	NA
O1	2024-08-19 16:03:45		5400.253	Media file(s)	player #1:F:/Stigmatomma_Queen_variance_O1-O3/B1/O1/O1-3-8-B1.MP4	0.0	6867.360	25.000	Purple	Outside		POINT	1090.671	F:/Stigmatomma_Queen_variance_O1-O3/B1/O1/O1-3-8-B1.MP4	NA	NA
O1	2024-08-19 16:03:45		5400.253	Media file(s)	player #1:F:/Stigmatomma_Queen_variance_O1-O3/B1/O1/O1-3-8-B1.MP4	0.0	6867.360	25.000	Blue	QQ interaction		POINT	1151.151	F:/Stigmatomma_Queen_variance_O1-O3/B1/O1/O1-3-8-B1.MP4	NA	NA
O1	2024-08-19 16:03:45		5400.253	Media file(s)	player #1:F:/Stigmatomma_Queen_variance_O1-O3/B1/O1/O1-3-8-B1.MP4	0.0	6867.360	25.000	Green	Resting		POINT	1151.151	F:/Stigmatomma_Queen_variance_O1-O3/B1/O1/O1-3-8-B1.MP4	NA	NA
O1	2024-08-19 16:03:45		5400.253	Media file(s)	player #1:F:/Stigmatomma_Queen_variance_O1-O3/B1/O1/O1-3-8-B1.MP4	0.0	6867.360	25.000	Orange	QW interaction		POINT	1151.151	F:/Stigmatomma_Queen_variance_O1-O3/B1/O1/O1-3-8-B1.MP4	NA	NA
O1	2024-08-19 16:03:45		5400.253	Media file(s)	player #1:F:/Stigmatomma_Queen_variance_O1-O3/B1/O1/O1-3-8-B1.MP4	0.0	6867.360	25.000	Pink	QQ interaction		POINT	1151.151	F:/Stigmatomma_Queen_variance_O1-O3/B1/O1/O1-3-8-B1.MP4	NA	NA
O1	2024-08-19 16:03:45		5400.253	Media file(s)	player #1:F:/Stigmatomma_Queen_variance_O1-O3/B1/O1/O1-3-8-B1.MP4	0.0	6867.360	25.000	Purple	Outside		POINT	1151.151	F:/Stigmatomma_Queen_variance_O1-O3/B1/O1/O1-3-8-B1.MP4	NA	NA
O1	2024-08-19 16:03:45		5400.253	Media file(s)	player #1:F:/Stigmatomma_Queen_variance_O1-O3/B1/O1/O1-3-8-B1.MP4	0.0	6867.360	25.000	Blue	Walking		POINT	1210.877	F:/Stigmatomma_Queen_variance_O1-O3/B1/O1/O1-3-8-B1.MP4	NA	NA
O1	2024-08-19 16:03:45		5400.253	Media file(s)	player #1:F:/Stigmatomma_Queen_variance_O1-O3/B1/O1/O1-3-8-B1.MP4	0.0	6867.360	25.000	Green	Resting		POINT	1210.877	F:/Stigmatomma_Queen_variance_O1-O3/B1/O1/O1-3-8-B1.MP4	NA	NA
O1	2024-08-19 16:03:45		5400.253	Media file(s)	player #1:F:/Stigmatomma_Queen_variance_O1-O3/B1/O1/O1-3-8-B1.MP4	0.0	6867.360	25.000	Orange	Self grooming		POINT	1210.877	F:/Stigmatomma_Queen_variance_O1-O3/B1/O1/O1-3-8-B1.MP4	NA	NA
O1	2024-08-19 16:03:45		5400.253	Media file(s)	player #1:F:/Stigmatomma_Queen_variance_O1-O3/B1/O1/O1-3-8-B1.MP4	0.0	6867.360	25.000	Pink	Walking		POINT	1210.877	F:/Stigmatomma_Queen_variance_O1-O3/B1/O1/O1-3-8-B1.MP4	NA	NA
O1	2024-08-19 16:03:45		5400.253	Media file(s)	player #1:F:/Stigmatomma_Queen_variance_O1-O3/B1/O1/O1-3-8-B1.MP4	0.0	6867.360	25.000	Purple	Outside		POINT	1210.877	F:/Stigmatomma_Queen_variance_O1-O3/B1/O1/O1-3-8-B1.MP4	NA	NA
O1	2024-08-19 16:03:45		5400.253	Media file(s)	player #1:F:/Stigmatomma_Queen_variance_O1-O3/B1/O1/O1-3-8-B1.MP4	0.0	6867.360	25.000	Blue	Self grooming		POINT	1270.411	F:/Stigmatomma_Queen_variance_O1-O3/B1/O1/O1-3-8-B1.MP4	NA	NA
O1	2024-08-19 16:03:45		5400.253	Media file(s)	player #1:F:/Stigmatomma_Queen_variance_O1-O3/B1/O1/O1-3-8-B1.MP4	0.0	6867.360	25.000	Green	Resting		POINT	1270.411	F:/Stigmatomma_Queen_variance_O1-O3/B1/O1/O1-3-8-B1.MP4	NA	NA
O1	2024-08-19 16:03:45		5400.253	Media file(s)	player #1:F:/Stigmatomma_Queen_variance_O1-O3/B1/O1/O1-3-8-B1.MP4	0.0	6867.360	25.000	Orange	Self grooming		POINT	1270.411	F:/Stigmatomma_Queen_variance_O1-O3/B1/O1/O1-3-8-B1.MP4	NA	NA
O1	2024-08-19 16:03:45		5400.253	Media file(s)	player #1:F:/Stigmatomma_Queen_variance_O1-O3/B1/O1/O1-3-8-B1.MP4	0.0	6867.360	25.000	Pink	Resting		POINT	1270.411	F:/Stigmatomma_Queen_variance_O1-O3/B1/O1/O1-3-8-B1.MP4	NA	NA
O1	2024-08-19 16:03:45		5400.253	Media file(s)	player #1:F:/Stigmatomma_Queen_variance_O1-O3/B1/O1/O1-3-8-B1.MP4	0.0	6867.360	25.000	Purple	Outside		POINT	1270.411	F:/Stigmatomma_Queen_variance_O1-O3/B1/O1/O1-3-8-B1.MP4	NA	NA
O1	2024-08-19 16:03:45		5400.253	Media file(s)	player #1:F:/Stigmatomma_Queen_variance_O1-O3/B1/O1/O1-3-8-B1.MP4	0.0	6867.360	25.000	Blue	Self grooming		POINT	1330.675	F:/Stigmatomma_Queen_variance_O1-O3/B1/O1/O1-3-8-B1.MP4	NA	NA
O1	2024-08-19 16:03:45		5400.253	Media file(s)	player #1:F:/Stigmatomma_Queen_variance_O1-O3/B1/O1/O1-3-8-B1.MP4	0.0	6867.360	25.000	Green	Resting		POINT	1330.675	F:/Stigmatomma_Queen_variance_O1-O3/B1/O1/O1-3-8-B1.MP4	NA	NA
O1	2024-08-19 16:03:45		5400.253	Media file(s)	player #1:F:/Stigmatomma_Queen_variance_O1-O3/B1/O1/O1-3-8-B1.MP4	0.0	6867.360	25.000	Orange	Resting		POINT	1330.675	F:/Stigmatomma_Queen_variance_O1-O3/B1/O1/O1-3-8-B1.MP4	NA	NA
O1	2024-08-19 16:03:45		5400.253	Media file(s)	player #1:F:/Stigmatomma_Queen_variance_O1-O3/B1/O1/O1-3-8-B1.MP4	0.0	6867.360	25.000	Pink	Resting		POINT	1330.675	F:/Stigmatomma_Queen_variance_O1-O3/B1/O1/O1-3-8-B1.MP4	NA	NA
O1	2024-08-19 16:03:45		5400.253	Media file(s)	player #1:F:/Stigmatomma_Queen_variance_O1-O3/B1/O1/O1-3-8-B1.MP4	0.0	6867.360	25.000	Purple	Outside		POINT	1330.675	F:/Stigmatomma_Queen_variance_O1-O3/B1/O1/O1-3-8-B1.MP4	NA	NA
O1	2024-08-19 16:03:45		5400.253	Media file(s)	player #1:F:/Stigmatomma_Queen_variance_O1-O3/B1/O1/O1-3-8-B1.MP4	0.0	6867.360	25.000	Blue	Walking		POINT	1390.345	F:/Stigmatomma_Queen_variance_O1-O3/B1/O1/O1-3-8-B1.MP4	NA	NA
O1	2024-08-19 16:03:45		5400.253	Media file(s)	player #1:F:/Stigmatomma_Queen_variance_O1-O3/B1/O1/O1-3-8-B1.MP4	0.0	6867.360	25.000	Green	Resting		POINT	1390.345	F:/Stigmatomma_Queen_variance_O1-O3/B1/O1/O1-3-8-B1.MP4	NA	NA
O1	2024-08-19 16:03:45		5400.253	Media file(s)	player #1:F:/Stigmatomma_Queen_variance_O1-O3/B1/O1/O1-3-8-B1.MP4	0.0	6867.360	25.000	Orange	Resting		POINT	1390.345	F:/Stigmatomma_Queen_variance_O1-O3/B1/O1/O1-3-8-B1.MP4	NA	NA
O1	2024-08-19 16:03:45		5400.253	Media file(s)	player #1:F:/Stigmatomma_Queen_variance_O1-O3/B1/O1/O1-3-8-B1.MP4	0.0	6867.360	25.000	Pink	Resting		POINT	1390.345	F:/Stigmatomma_Queen_variance_O1-O3/B1/O1/O1-3-8-B1.MP4	NA	NA
O1	2024-08-19 16:03:45		5400.253	Media file(s)	player #1:F:/Stigmatomma_Queen_variance_O1-O3/B1/O1/O1-3-8-B1.MP4	0.0	6867.360	25.000	Purple	Outside		POINT	1390.345	F:/Stigmatomma_Queen_variance_O1-O3/B1/O1/O1-3-8-B1.MP4	NA	NA
O1	2024-08-19 16:03:45		5400.253	Media file(s)	player #1:F:/Stigmatomma_Queen_variance_O1-O3/B1/O1/O1-3-8-B1.MP4	0.0	6867.360	25.000	Blue	Resting		POINT	1450.684	F:/Stigmatomma_Queen_variance_O1-O3/B1/O1/O1-3-8-B1.MP4	NA	NA
O1	2024-08-19 16:03:45		5400.253	Media file(s)	player #1:F:/Stigmatomma_Queen_variance_O1-O3/B1/O1/O1-3-8-B1.MP4	0.0	6867.360	25.000	Green	Resting		POINT	1450.684	F:/Stigmatomma_Queen_variance_O1-O3/B1/O1/O1-3-8-B1.MP4	NA	NA
O1	2024-08-19 16:03:45		5400.253	Media file(s)	player #1:F:/Stigmatomma_Queen_variance_O1-O3/B1/O1/O1-3-8-B1.MP4	0.0	6867.360	25.000	Orange	Resting		POINT	1450.684	F:/Stigmatomma_Queen_variance_O1-O3/B1/O1/O1-3-8-B1.MP4	NA	NA
O1	2024-08-19 16:03:45		5400.253	Media file(s)	player #1:F:/Stigmatomma_Queen_variance_O1-O3/B1/O1/O1-3-8-B1.MP4	0.0	6867.360	25.000	Pink	Resting		POINT	1450.684	F:/Stigmatomma_Queen_variance_O1-O3/B1/O1/O1-3-8-B1.MP4	NA	NA
O1	2024-08-19 16:03:45		5400.253	Media file(s)	player #1:F:/Stigmatomma_Queen_variance_O1-O3/B1/O1/O1-3-8-B1.MP4	0.0	6867.360	25.000	Purple	Outside		POINT	1450.684	F:/Stigmatomma_Queen_variance_O1-O3/B1/O1/O1-3-8-B1.MP4	NA	NA
O1	2024-08-19 16:03:45		5400.253	Media file(s)	player #1:F:/Stigmatomma_Queen_variance_O1-O3/B1/O1/O1-3-8-B1.MP4	0.0	6867.360	25.000	Blue	QW interaction		POINT	1510.392	F:/Stigmatomma_Queen_variance_O1-O3/B1/O1/O1-3-8-B1.MP4	NA	NA
O1	2024-08-19 16:03:45		5400.253	Media file(s)	player #1:F:/Stigmatomma_Queen_variance_O1-O3/B1/O1/O1-3-8-B1.MP4	0.0	6867.360	25.000	Green	Resting		POINT	1510.392	F:/Stigmatomma_Queen_variance_O1-O3/B1/O1/O1-3-8-B1.MP4	NA	NA
O1	2024-08-19 16:03:45		5400.253	Media file(s)	player #1:F:/Stigmatomma_Queen_variance_O1-O3/B1/O1/O1-3-8-B1.MP4	0.0	6867.360	25.000	Orange	Walking		POINT	1510.392	F:/Stigmatomma_Queen_variance_O1-O3/B1/O1/O1-3-8-B1.MP4	NA	NA
O1	2024-08-19 16:03:45		5400.253	Media file(s)	player #1:F:/Stigmatomma_Queen_variance_O1-O3/B1/O1/O1-3-8-B1.MP4	0.0	6867.360	25.000	Pink	Resting		POINT	1510.392	F:/Stigmatomma_Queen_variance_O1-O3/B1/O1/O1-3-8-B1.MP4	NA	NA
O1	2024-08-19 16:03:45		5400.253	Media file(s)	player #1:F:/Stigmatomma_Queen_variance_O1-O3/B1/O1/O1-3-8-B1.MP4	0.0	6867.360	25.000	Purple	Outside		POINT	1510.392	F:/Stigmatomma_Queen_variance_O1-O3/B1/O1/O1-3-8-B1.MP4	NA	NA
O1	2024-08-19 16:03:45		5400.253	Media file(s)	player #1:F:/Stigmatomma_Queen_variance_O1-O3/B1/O1/O1-3-8-B1.MP4	0.0	6867.360	25.000	Blue	Resting		POINT	1570.781	F:/Stigmatomma_Queen_variance_O1-O3/B1/O1/O1-3-8-B1.MP4	NA	NA
O1	2024-08-19 16:03:45		5400.253	Media file(s)	player #1:F:/Stigmatomma_Queen_variance_O1-O3/B1/O1/O1-3-8-B1.MP4	0.0	6867.360	25.000	Green	Resting		POINT	1570.781	F:/Stigmatomma_Queen_variance_O1-O3/B1/O1/O1-3-8-B1.MP4	NA	NA
O1	2024-08-19 16:03:45		5400.253	Media file(s)	player #1:F:/Stigmatomma_Queen_variance_O1-O3/B1/O1/O1-3-8-B1.MP4	0.0	6867.360	25.000	Orange	Walking		POINT	1570.781	F:/Stigmatomma_Queen_variance_O1-O3/B1/O1/O1-3-8-B1.MP4	NA	NA
O1	2024-08-19 16:03:45		5400.253	Media file(s)	player #1:F:/Stigmatomma_Queen_variance_O1-O3/B1/O1/O1-3-8-B1.MP4	0.0	6867.360	25.000	Pink	Walking		POINT	1570.781	F:/Stigmatomma_Queen_variance_O1-O3/B1/O1/O1-3-8-B1.MP4	NA	NA
O1	2024-08-19 16:03:45		5400.253	Media file(s)	player #1:F:/Stigmatomma_Queen_variance_O1-O3/B1/O1/O1-3-8-B1.MP4	0.0	6867.360	25.000	Purple	Outside		POINT	1570.781	F:/Stigmatomma_Queen_variance_O1-O3/B1/O1/O1-3-8-B1.MP4	NA	NA
O1	2024-08-19 16:03:45		5400.253	Media file(s)	player #1:F:/Stigmatomma_Queen_variance_O1-O3/B1/O1/O1-3-8-B1.MP4	0.0	6867.360	25.000	Blue	Resting		POINT	1630.403	F:/Stigmatomma_Queen_variance_O1-O3/B1/O1/O1-3-8-B1.MP4	NA	NA
O1	2024-08-19 16:03:45		5400.253	Media file(s)	player #1:F:/Stigmatomma_Queen_variance_O1-O3/B1/O1/O1-3-8-B1.MP4	0.0	6867.360	25.000	Green	Resting		POINT	1630.403	F:/Stigmatomma_Queen_variance_O1-O3/B1/O1/O1-3-8-B1.MP4	NA	NA
O1	2024-08-19 16:03:45		5400.253	Media file(s)	player #1:F:/Stigmatomma_Queen_variance_O1-O3/B1/O1/O1-3-8-B1.MP4	0.0	6867.360	25.000	Orange	Brood Care		POINT	1630.403	F:/Stigmatomma_Queen_variance_O1-O3/B1/O1/O1-3-8-B1.MP4	NA	NA
O1	2024-08-19 16:03:45		5400.253	Media file(s)	player #1:F:/Stigmatomma_Queen_variance_O1-O3/B1/O1/O1-3-8-B1.MP4	0.0	6867.360	25.000	Pink	Resting		POINT	1630.403	F:/Stigmatomma_Queen_variance_O1-O3/B1/O1/O1-3-8-B1.MP4	NA	NA
O1	2024-08-19 16:03:45		5400.253	Media file(s)	player #1:F:/Stigmatomma_Queen_variance_O1-O3/B1/O1/O1-3-8-B1.MP4	0.0	6867.360	25.000	Purple	Outside		POINT	1630.403	F:/Stigmatomma_Queen_variance_O1-O3/B1/O1/O1-3-8-B1.MP4	NA	NA
O1	2024-08-19 16:03:45		5400.253	Media file(s)	player #1:F:/Stigmatomma_Queen_variance_O1-O3/B1/O1/O1-3-8-B1.MP4	0.0	6867.360	25.000	Blue	Walking		POINT	1690.418	F:/Stigmatomma_Queen_variance_O1-O3/B1/O1/O1-3-8-B1.MP4	NA	NA
O1	2024-08-19 16:03:45		5400.253	Media file(s)	player #1:F:/Stigmatomma_Queen_variance_O1-O3/B1/O1/O1-3-8-B1.MP4	0.0	6867.360	25.000	Green	Resting		POINT	1690.418	F:/Stigmatomma_Queen_variance_O1-O3/B1/O1/O1-3-8-B1.MP4	NA	NA
O1	2024-08-19 16:03:45		5400.253	Media file(s)	player #1:F:/Stigmatomma_Queen_variance_O1-O3/B1/O1/O1-3-8-B1.MP4	0.0	6867.360	25.000	Orange	Walking		POINT	1690.418	F:/Stigmatomma_Queen_variance_O1-O3/B1/O1/O1-3-8-B1.MP4	NA	NA
O1	2024-08-19 16:03:45		5400.253	Media file(s)	player #1:F:/Stigmatomma_Queen_variance_O1-O3/B1/O1/O1-3-8-B1.MP4	0.0	6867.360	25.000	Pink	Resting		POINT	1690.418	F:/Stigmatomma_Queen_variance_O1-O3/B1/O1/O1-3-8-B1.MP4	NA	NA
O1	2024-08-19 16:03:45		5400.253	Media file(s)	player #1:F:/Stigmatomma_Queen_variance_O1-O3/B1/O1/O1-3-8-B1.MP4	0.0	6867.360	25.000	Purple	Outside		POINT	1690.418	F:/Stigmatomma_Queen_variance_O1-O3/B1/O1/O1-3-8-B1.MP4	NA	NA
O1	2024-08-19 16:03:45		5400.253	Media file(s)	player #1:F:/Stigmatomma_Queen_variance_O1-O3/B1/O1/O1-3-8-B1.MP4	0.0	6867.360	25.000	Blue	Walking		POINT	1750.683	F:/Stigmatomma_Queen_variance_O1-O3/B1/O1/O1-3-8-B1.MP4	NA	NA
O1	2024-08-19 16:03:45		5400.253	Media file(s)	player #1:F:/Stigmatomma_Queen_variance_O1-O3/B1/O1/O1-3-8-B1.MP4	0.0	6867.360	25.000	Green	Resting		POINT	1750.683	F:/Stigmatomma_Queen_variance_O1-O3/B1/O1/O1-3-8-B1.MP4	NA	NA
O1	2024-08-19 16:03:45		5400.253	Media file(s)	player #1:F:/Stigmatomma_Queen_variance_O1-O3/B1/O1/O1-3-8-B1.MP4	0.0	6867.360	25.000	Orange	Walking		POINT	1750.683	F:/Stigmatomma_Queen_variance_O1-O3/B1/O1/O1-3-8-B1.MP4	NA	NA
O1	2024-08-19 16:03:45		5400.253	Media file(s)	player #1:F:/Stigmatomma_Queen_variance_O1-O3/B1/O1/O1-3-8-B1.MP4	0.0	6867.360	25.000	Pink	Resting		POINT	1750.683	F:/Stigmatomma_Queen_variance_O1-O3/B1/O1/O1-3-8-B1.MP4	NA	NA
O1	2024-08-19 16:03:45		5400.253	Media file(s)	player #1:F:/Stigmatomma_Queen_variance_O1-O3/B1/O1/O1-3-8-B1.MP4	0.0	6867.360	25.000	Purple	Outside		POINT	1750.683	F:/Stigmatomma_Queen_variance_O1-O3/B1/O1/O1-3-8-B1.MP4	NA	NA
O1	2024-08-19 16:03:45		5400.253	Media file(s)	player #1:F:/Stigmatomma_Queen_variance_O1-O3/B1/O1/O1-3-8-B1.MP4	0.0	6867.360	25.000	Blue	Walking		POINT	1810.904	F:/Stigmatomma_Queen_variance_O1-O3/B1/O1/O1-3-8-B1.MP4	NA	NA
O1	2024-08-19 16:03:45		5400.253	Media file(s)	player #1:F:/Stigmatomma_Queen_variance_O1-O3/B1/O1/O1-3-8-B1.MP4	0.0	6867.360	25.000	Green	Resting		POINT	1810.904	F:/Stigmatomma_Queen_variance_O1-O3/B1/O1/O1-3-8-B1.MP4	NA	NA
O1	2024-08-19 16:03:45		5400.253	Media file(s)	player #1:F:/Stigmatomma_Queen_variance_O1-O3/B1/O1/O1-3-8-B1.MP4	0.0	6867.360	25.000	Orange	Resting		POINT	1810.904	F:/Stigmatomma_Queen_variance_O1-O3/B1/O1/O1-3-8-B1.MP4	NA	NA
O1	2024-08-19 16:03:45		5400.253	Media file(s)	player #1:F:/Stigmatomma_Queen_variance_O1-O3/B1/O1/O1-3-8-B1.MP4	0.0	6867.360	25.000	Pink	Walking		POINT	1810.904	F:/Stigmatomma_Queen_variance_O1-O3/B1/O1/O1-3-8-B1.MP4	NA	NA
O1	2024-08-19 16:03:45		5400.253	Media file(s)	player #1:F:/Stigmatomma_Queen_variance_O1-O3/B1/O1/O1-3-8-B1.MP4	0.0	6867.360	25.000	Purple	Outside		POINT	1810.904	F:/Stigmatomma_Queen_variance_O1-O3/B1/O1/O1-3-8-B1.MP4	NA	NA
O1	2024-08-19 16:03:45		5400.253	Media file(s)	player #1:F:/Stigmatomma_Queen_variance_O1-O3/B1/O1/O1-3-8-B1.MP4	0.0	6867.360	25.000	Blue	Walking		POINT	1870.407	F:/Stigmatomma_Queen_variance_O1-O3/B1/O1/O1-3-8-B1.MP4	NA	NA
O1	2024-08-19 16:03:45		5400.253	Media file(s)	player #1:F:/Stigmatomma_Queen_variance_O1-O3/B1/O1/O1-3-8-B1.MP4	0.0	6867.360	25.000	Green	Resting		POINT	1870.407	F:/Stigmatomma_Queen_variance_O1-O3/B1/O1/O1-3-8-B1.MP4	NA	NA
O1	2024-08-19 16:03:45		5400.253	Media file(s)	player #1:F:/Stigmatomma_Queen_variance_O1-O3/B1/O1/O1-3-8-B1.MP4	0.0	6867.360	25.000	Orange	Brood Care		POINT	1870.407	F:/Stigmatomma_Queen_variance_O1-O3/B1/O1/O1-3-8-B1.MP4	NA	NA
O1	2024-08-19 16:03:45		5400.253	Media file(s)	player #1:F:/Stigmatomma_Queen_variance_O1-O3/B1/O1/O1-3-8-B1.MP4	0.0	6867.360	25.000	Pink	Walking		POINT	1870.407	F:/Stigmatomma_Queen_variance_O1-O3/B1/O1/O1-3-8-B1.MP4	NA	NA
O1	2024-08-19 16:03:45		5400.253	Media file(s)	player #1:F:/Stigmatomma_Queen_variance_O1-O3/B1/O1/O1-3-8-B1.MP4	0.0	6867.360	25.000	Purple	Outside		POINT	1870.407	F:/Stigmatomma_Queen_variance_O1-O3/B1/O1/O1-3-8-B1.MP4	NA	NA
O1	2024-08-19 16:03:45		5400.253	Media file(s)	player #1:F:/Stigmatomma_Queen_variance_O1-O3/B1/O1/O1-3-8-B1.MP4	0.0	6867.360	25.000	Blue	QQ interaction		POINT	1930.427	F:/Stigmatomma_Queen_variance_O1-O3/B1/O1/O1-3-8-B1.MP4	NA	NA
O1	2024-08-19 16:03:45		5400.253	Media file(s)	player #1:F:/Stigmatomma_Queen_variance_O1-O3/B1/O1/O1-3-8-B1.MP4	0.0	6867.360	25.000	Green	Resting		POINT	1930.427	F:/Stigmatomma_Queen_variance_O1-O3/B1/O1/O1-3-8-B1.MP4	NA	NA
O1	2024-08-19 16:03:45		5400.253	Media file(s)	player #1:F:/Stigmatomma_Queen_variance_O1-O3/B1/O1/O1-3-8-B1.MP4	0.0	6867.360	25.000	Orange	Walking		POINT	1930.427	F:/Stigmatomma_Queen_variance_O1-O3/B1/O1/O1-3-8-B1.MP4	NA	NA
O1	2024-08-19 16:03:45		5400.253	Media file(s)	player #1:F:/Stigmatomma_Queen_variance_O1-O3/B1/O1/O1-3-8-B1.MP4	0.0	6867.360	25.000	Pink	QQ interaction		POINT	1930.427	F:/Stigmatomma_Queen_variance_O1-O3/B1/O1/O1-3-8-B1.MP4	NA	NA
O1	2024-08-19 16:03:45		5400.253	Media file(s)	player #1:F:/Stigmatomma_Queen_variance_O1-O3/B1/O1/O1-3-8-B1.MP4	0.0	6867.360	25.000	Purple	Outside		POINT	1930.427	F:/Stigmatomma_Queen_variance_O1-O3/B1/O1/O1-3-8-B1.MP4	NA	NA
O1	2024-08-19 16:03:45		5400.253	Media file(s)	player #1:F:/Stigmatomma_Queen_variance_O1-O3/B1/O1/O1-3-8-B1.MP4	0.0	6867.360	25.000	Blue	Resting		POINT	1990.680	F:/Stigmatomma_Queen_variance_O1-O3/B1/O1/O1-3-8-B1.MP4	NA	NA
O1	2024-08-19 16:03:45		5400.253	Media file(s)	player #1:F:/Stigmatomma_Queen_variance_O1-O3/B1/O1/O1-3-8-B1.MP4	0.0	6867.360	25.000	Green	Resting		POINT	1990.680	F:/Stigmatomma_Queen_variance_O1-O3/B1/O1/O1-3-8-B1.MP4	NA	NA
O1	2024-08-19 16:03:45		5400.253	Media file(s)	player #1:F:/Stigmatomma_Queen_variance_O1-O3/B1/O1/O1-3-8-B1.MP4	0.0	6867.360	25.000	Orange	Resting		POINT	1990.680	F:/Stigmatomma_Queen_variance_O1-O3/B1/O1/O1-3-8-B1.MP4	NA	NA
O1	2024-08-19 16:03:45		5400.253	Media file(s)	player #1:F:/Stigmatomma_Queen_variance_O1-O3/B1/O1/O1-3-8-B1.MP4	0.0	6867.360	25.000	Pink	Resting		POINT	1990.680	F:/Stigmatomma_Queen_variance_O1-O3/B1/O1/O1-3-8-B1.MP4	NA	NA
O1	2024-08-19 16:03:45		5400.253	Media file(s)	player #1:F:/Stigmatomma_Queen_variance_O1-O3/B1/O1/O1-3-8-B1.MP4	0.0	6867.360	25.000	Purple	Outside		POINT	1990.680	F:/Stigmatomma_Queen_variance_O1-O3/B1/O1/O1-3-8-B1.MP4	NA	NA
O1	2024-08-19 16:03:45		5400.253	Media file(s)	player #1:F:/Stigmatomma_Queen_variance_O1-O3/B1/O1/O1-3-8-B1.MP4	0.0	6867.360	25.000	Blue	Walking		POINT	2050.680	F:/Stigmatomma_Queen_variance_O1-O3/B1/O1/O1-3-8-B1.MP4	NA	NA
O1	2024-08-19 16:03:45		5400.253	Media file(s)	player #1:F:/Stigmatomma_Queen_variance_O1-O3/B1/O1/O1-3-8-B1.MP4	0.0	6867.360	25.000	Green	Resting		POINT	2050.680	F:/Stigmatomma_Queen_variance_O1-O3/B1/O1/O1-3-8-B1.MP4	NA	NA
O1	2024-08-19 16:03:45		5400.253	Media file(s)	player #1:F:/Stigmatomma_Queen_variance_O1-O3/B1/O1/O1-3-8-B1.MP4	0.0	6867.360	25.000	Orange	Resting		POINT	2050.680	F:/Stigmatomma_Queen_variance_O1-O3/B1/O1/O1-3-8-B1.MP4	NA	NA
O1	2024-08-19 16:03:45		5400.253	Media file(s)	player #1:F:/Stigmatomma_Queen_variance_O1-O3/B1/O1/O1-3-8-B1.MP4	0.0	6867.360	25.000	Pink	Brood Care		POINT	2050.680	F:/Stigmatomma_Queen_variance_O1-O3/B1/O1/O1-3-8-B1.MP4	NA	NA
O1	2024-08-19 16:03:45		5400.253	Media file(s)	player #1:F:/Stigmatomma_Queen_variance_O1-O3/B1/O1/O1-3-8-B1.MP4	0.0	6867.360	25.000	Purple	Outside		POINT	2050.680	F:/Stigmatomma_Queen_variance_O1-O3/B1/O1/O1-3-8-B1.MP4	NA	NA
O1	2024-08-19 16:03:45		5400.253	Media file(s)	player #1:F:/Stigmatomma_Queen_variance_O1-O3/B1/O1/O1-3-8-B1.MP4	0.0	6867.360	25.000	Blue	Resting		POINT	2110.429	F:/Stigmatomma_Queen_variance_O1-O3/B1/O1/O1-3-8-B1.MP4	NA	NA
O1	2024-08-19 16:03:45		5400.253	Media file(s)	player #1:F:/Stigmatomma_Queen_variance_O1-O3/B1/O1/O1-3-8-B1.MP4	0.0	6867.360	25.000	Green	Resting		POINT	2110.429	F:/Stigmatomma_Queen_variance_O1-O3/B1/O1/O1-3-8-B1.MP4	NA	NA
O1	2024-08-19 16:03:45		5400.253	Media file(s)	player #1:F:/Stigmatomma_Queen_variance_O1-O3/B1/O1/O1-3-8-B1.MP4	0.0	6867.360	25.000	Orange	Self grooming		POINT	2110.429	F:/Stigmatomma_Queen_variance_O1-O3/B1/O1/O1-3-8-B1.MP4	NA	NA
O1	2024-08-19 16:03:45		5400.253	Media file(s)	player #1:F:/Stigmatomma_Queen_variance_O1-O3/B1/O1/O1-3-8-B1.MP4	0.0	6867.360	25.000	Pink	Resting		POINT	2110.429	F:/Stigmatomma_Queen_variance_O1-O3/B1/O1/O1-3-8-B1.MP4	NA	NA
O1	2024-08-19 16:03:45		5400.253	Media file(s)	player #1:F:/Stigmatomma_Queen_variance_O1-O3/B1/O1/O1-3-8-B1.MP4	0.0	6867.360	25.000	Purple	Outside		POINT	2110.429	F:/Stigmatomma_Queen_variance_O1-O3/B1/O1/O1-3-8-B1.MP4	NA	NA
O1	2024-08-19 16:03:45		5400.253	Media file(s)	player #1:F:/Stigmatomma_Queen_variance_O1-O3/B1/O1/O1-3-8-B1.MP4	0.0	6867.360	25.000	Blue	Resting		POINT	2170.674	F:/Stigmatomma_Queen_variance_O1-O3/B1/O1/O1-3-8-B1.MP4	NA	NA
O1	2024-08-19 16:03:45		5400.253	Media file(s)	player #1:F:/Stigmatomma_Queen_variance_O1-O3/B1/O1/O1-3-8-B1.MP4	0.0	6867.360	25.000	Green	Resting		POINT	2170.674	F:/Stigmatomma_Queen_variance_O1-O3/B1/O1/O1-3-8-B1.MP4	NA	NA
O1	2024-08-19 16:03:45		5400.253	Media file(s)	player #1:F:/Stigmatomma_Queen_variance_O1-O3/B1/O1/O1-3-8-B1.MP4	0.0	6867.360	25.000	Orange	Walking		POINT	2170.674	F:/Stigmatomma_Queen_variance_O1-O3/B1/O1/O1-3-8-B1.MP4	NA	NA
O1	2024-08-19 16:03:45		5400.253	Media file(s)	player #1:F:/Stigmatomma_Queen_variance_O1-O3/B1/O1/O1-3-8-B1.MP4	0.0	6867.360	25.000	Pink	Resting		POINT	2170.674	F:/Stigmatomma_Queen_variance_O1-O3/B1/O1/O1-3-8-B1.MP4	NA	NA
O1	2024-08-19 16:03:45		5400.253	Media file(s)	player #1:F:/Stigmatomma_Queen_variance_O1-O3/B1/O1/O1-3-8-B1.MP4	0.0	6867.360	25.000	Purple	Outside		POINT	2170.674	F:/Stigmatomma_Queen_variance_O1-O3/B1/O1/O1-3-8-B1.MP4	NA	NA
O1	2024-08-19 16:03:45		5400.253	Media file(s)	player #1:F:/Stigmatomma_Queen_variance_O1-O3/B1/O1/O1-3-8-B1.MP4	0.0	6867.360	25.000	Blue	QW interaction		POINT	2231.162	F:/Stigmatomma_Queen_variance_O1-O3/B1/O1/O1-3-8-B1.MP4	NA	NA
O1	2024-08-19 16:03:45		5400.253	Media file(s)	player #1:F:/Stigmatomma_Queen_variance_O1-O3/B1/O1/O1-3-8-B1.MP4	0.0	6867.360	25.000	Green	Resting		POINT	2231.162	F:/Stigmatomma_Queen_variance_O1-O3/B1/O1/O1-3-8-B1.MP4	NA	NA
O1	2024-08-19 16:03:45		5400.253	Media file(s)	player #1:F:/Stigmatomma_Queen_variance_O1-O3/B1/O1/O1-3-8-B1.MP4	0.0	6867.360	25.000	Orange	Self grooming		POINT	2231.162	F:/Stigmatomma_Queen_variance_O1-O3/B1/O1/O1-3-8-B1.MP4	NA	NA
O1	2024-08-19 16:03:45		5400.253	Media file(s)	player #1:F:/Stigmatomma_Queen_variance_O1-O3/B1/O1/O1-3-8-B1.MP4	0.0	6867.360	25.000	Pink	Resting		POINT	2231.162	F:/Stigmatomma_Queen_variance_O1-O3/B1/O1/O1-3-8-B1.MP4	NA	NA
O1	2024-08-19 16:03:45		5400.253	Media file(s)	player #1:F:/Stigmatomma_Queen_variance_O1-O3/B1/O1/O1-3-8-B1.MP4	0.0	6867.360	25.000	Purple	Outside		POINT	2231.162	F:/Stigmatomma_Queen_variance_O1-O3/B1/O1/O1-3-8-B1.MP4	NA	NA
O1	2024-08-19 16:03:45		5400.253	Media file(s)	player #1:F:/Stigmatomma_Queen_variance_O1-O3/B1/O1/O1-3-8-B1.MP4	0.0	6867.360	25.000	Blue	Walking		POINT	2290.395	F:/Stigmatomma_Queen_variance_O1-O3/B1/O1/O1-3-8-B1.MP4	NA	NA
O1	2024-08-19 16:03:45		5400.253	Media file(s)	player #1:F:/Stigmatomma_Queen_variance_O1-O3/B1/O1/O1-3-8-B1.MP4	0.0	6867.360	25.000	Green	Resting		POINT	2290.395	F:/Stigmatomma_Queen_variance_O1-O3/B1/O1/O1-3-8-B1.MP4	NA	NA
O1	2024-08-19 16:03:45		5400.253	Media file(s)	player #1:F:/Stigmatomma_Queen_variance_O1-O3/B1/O1/O1-3-8-B1.MP4	0.0	6867.360	25.000	Orange	Self grooming		POINT	2290.395	F:/Stigmatomma_Queen_variance_O1-O3/B1/O1/O1-3-8-B1.MP4	NA	NA
O1	2024-08-19 16:03:45		5400.253	Media file(s)	player #1:F:/Stigmatomma_Queen_variance_O1-O3/B1/O1/O1-3-8-B1.MP4	0.0	6867.360	25.000	Pink	Resting		POINT	2290.395	F:/Stigmatomma_Queen_variance_O1-O3/B1/O1/O1-3-8-B1.MP4	NA	NA
O1	2024-08-19 16:03:45		5400.253	Media file(s)	player #1:F:/Stigmatomma_Queen_variance_O1-O3/B1/O1/O1-3-8-B1.MP4	0.0	6867.360	25.000	Purple	Outside		POINT	2290.395	F:/Stigmatomma_Queen_variance_O1-O3/B1/O1/O1-3-8-B1.MP4	NA	NA
O1	2024-08-19 16:03:45		5400.253	Media file(s)	player #1:F:/Stigmatomma_Queen_variance_O1-O3/B1/O1/O1-3-8-B1.MP4	0.0	6867.360	25.000	Blue	QW interaction		POINT	2350.195	F:/Stigmatomma_Queen_variance_O1-O3/B1/O1/O1-3-8-B1.MP4	NA	NA
O1	2024-08-19 16:03:45		5400.253	Media file(s)	player #1:F:/Stigmatomma_Queen_variance_O1-O3/B1/O1/O1-3-8-B1.MP4	0.0	6867.360	25.000	Green	Resting		POINT	2350.195	F:/Stigmatomma_Queen_variance_O1-O3/B1/O1/O1-3-8-B1.MP4	NA	NA
O1	2024-08-19 16:03:45		5400.253	Media file(s)	player #1:F:/Stigmatomma_Queen_variance_O1-O3/B1/O1/O1-3-8-B1.MP4	0.0	6867.360	25.000	Orange	Walking		POINT	2350.195	F:/Stigmatomma_Queen_variance_O1-O3/B1/O1/O1-3-8-B1.MP4	NA	NA
O1	2024-08-19 16:03:45		5400.253	Media file(s)	player #1:F:/Stigmatomma_Queen_variance_O1-O3/B1/O1/O1-3-8-B1.MP4	0.0	6867.360	25.000	Pink	Resting		POINT	2350.195	F:/Stigmatomma_Queen_variance_O1-O3/B1/O1/O1-3-8-B1.MP4	NA	NA
O1	2024-08-19 16:03:45		5400.253	Media file(s)	player #1:F:/Stigmatomma_Queen_variance_O1-O3/B1/O1/O1-3-8-B1.MP4	0.0	6867.360	25.000	Purple	Outside		POINT	2350.195	F:/Stigmatomma_Queen_variance_O1-O3/B1/O1/O1-3-8-B1.MP4	NA	NA
O1	2024-08-19 16:03:45		5400.253	Media file(s)	player #1:F:/Stigmatomma_Queen_variance_O1-O3/B1/O1/O1-3-8-B1.MP4	0.0	6867.360	25.000	Blue	QW interaction		POINT	2410.916	F:/Stigmatomma_Queen_variance_O1-O3/B1/O1/O1-3-8-B1.MP4	NA	NA
O1	2024-08-19 16:03:45		5400.253	Media file(s)	player #1:F:/Stigmatomma_Queen_variance_O1-O3/B1/O1/O1-3-8-B1.MP4	0.0	6867.360	25.000	Green	Resting		POINT	2410.916	F:/Stigmatomma_Queen_variance_O1-O3/B1/O1/O1-3-8-B1.MP4	NA	NA
O1	2024-08-19 16:03:45		5400.253	Media file(s)	player #1:F:/Stigmatomma_Queen_variance_O1-O3/B1/O1/O1-3-8-B1.MP4	0.0	6867.360	25.000	Orange	Walking		POINT	2410.916	F:/Stigmatomma_Queen_variance_O1-O3/B1/O1/O1-3-8-B1.MP4	NA	NA
O1	2024-08-19 16:03:45		5400.253	Media file(s)	player #1:F:/Stigmatomma_Queen_variance_O1-O3/B1/O1/O1-3-8-B1.MP4	0.0	6867.360	25.000	Pink	Resting		POINT	2410.916	F:/Stigmatomma_Queen_variance_O1-O3/B1/O1/O1-3-8-B1.MP4	NA	NA
O1	2024-08-19 16:03:45		5400.253	Media file(s)	player #1:F:/Stigmatomma_Queen_variance_O1-O3/B1/O1/O1-3-8-B1.MP4	0.0	6867.360	25.000	Purple	Outside		POINT	2410.916	F:/Stigmatomma_Queen_variance_O1-O3/B1/O1/O1-3-8-B1.MP4	NA	NA
O1	2024-08-19 16:03:45		5400.253	Media file(s)	player #1:F:/Stigmatomma_Queen_variance_O1-O3/B1/O1/O1-3-8-B1.MP4	0.0	6867.360	25.000	Blue	QW interaction		POINT	2470.593	F:/Stigmatomma_Queen_variance_O1-O3/B1/O1/O1-3-8-B1.MP4	NA	NA
O1	2024-08-19 16:03:45		5400.253	Media file(s)	player #1:F:/Stigmatomma_Queen_variance_O1-O3/B1/O1/O1-3-8-B1.MP4	0.0	6867.360	25.000	Green	Resting		POINT	2470.593	F:/Stigmatomma_Queen_variance_O1-O3/B1/O1/O1-3-8-B1.MP4	NA	NA
O1	2024-08-19 16:03:45		5400.253	Media file(s)	player #1:F:/Stigmatomma_Queen_variance_O1-O3/B1/O1/O1-3-8-B1.MP4	0.0	6867.360	25.000	Orange	Walking		POINT	2470.593	F:/Stigmatomma_Queen_variance_O1-O3/B1/O1/O1-3-8-B1.MP4	NA	NA
O1	2024-08-19 16:03:45		5400.253	Media file(s)	player #1:F:/Stigmatomma_Queen_variance_O1-O3/B1/O1/O1-3-8-B1.MP4	0.0	6867.360	25.000	Pink	Resting		POINT	2470.593	F:/Stigmatomma_Queen_variance_O1-O3/B1/O1/O1-3-8-B1.MP4	NA	NA
O1	2024-08-19 16:03:45		5400.253	Media file(s)	player #1:F:/Stigmatomma_Queen_variance_O1-O3/B1/O1/O1-3-8-B1.MP4	0.0	6867.360	25.000	Purple	Outside		POINT	2470.593	F:/Stigmatomma_Queen_variance_O1-O3/B1/O1/O1-3-8-B1.MP4	NA	NA
O1	2024-08-19 16:03:45		5400.253	Media file(s)	player #1:F:/Stigmatomma_Queen_variance_O1-O3/B1/O1/O1-3-8-B1.MP4	0.0	6867.360	25.000	Blue	QW interaction		POINT	2530.682	F:/Stigmatomma_Queen_variance_O1-O3/B1/O1/O1-3-8-B1.MP4	NA	NA
O1	2024-08-19 16:03:45		5400.253	Media file(s)	player #1:F:/Stigmatomma_Queen_variance_O1-O3/B1/O1/O1-3-8-B1.MP4	0.0	6867.360	25.000	Green	Resting		POINT	2530.682	F:/Stigmatomma_Queen_variance_O1-O3/B1/O1/O1-3-8-B1.MP4	NA	NA
O1	2024-08-19 16:03:45		5400.253	Media file(s)	player #1:F:/Stigmatomma_Queen_variance_O1-O3/B1/O1/O1-3-8-B1.MP4	0.0	6867.360	25.000	Orange	Self grooming		POINT	2530.682	F:/Stigmatomma_Queen_variance_O1-O3/B1/O1/O1-3-8-B1.MP4	NA	NA
O1	2024-08-19 16:03:45		5400.253	Media file(s)	player #1:F:/Stigmatomma_Queen_variance_O1-O3/B1/O1/O1-3-8-B1.MP4	0.0	6867.360	25.000	Pink	Resting		POINT	2530.682	F:/Stigmatomma_Queen_variance_O1-O3/B1/O1/O1-3-8-B1.MP4	NA	NA
O1	2024-08-19 16:03:45		5400.253	Media file(s)	player #1:F:/Stigmatomma_Queen_variance_O1-O3/B1/O1/O1-3-8-B1.MP4	0.0	6867.360	25.000	Purple	Outside		POINT	2530.682	F:/Stigmatomma_Queen_variance_O1-O3/B1/O1/O1-3-8-B1.MP4	NA	NA
O1	2024-08-19 16:03:45		5400.253	Media file(s)	player #1:F:/Stigmatomma_Queen_variance_O1-O3/B1/O1/O1-3-8-B1.MP4	0.0	6867.360	25.000	Blue	Self grooming		POINT	2590.094	F:/Stigmatomma_Queen_variance_O1-O3/B1/O1/O1-3-8-B1.MP4	NA	NA
O1	2024-08-19 16:03:45		5400.253	Media file(s)	player #1:F:/Stigmatomma_Queen_variance_O1-O3/B1/O1/O1-3-8-B1.MP4	0.0	6867.360	25.000	Green	Resting		POINT	2590.094	F:/Stigmatomma_Queen_variance_O1-O3/B1/O1/O1-3-8-B1.MP4	NA	NA
O1	2024-08-19 16:03:45		5400.253	Media file(s)	player #1:F:/Stigmatomma_Queen_variance_O1-O3/B1/O1/O1-3-8-B1.MP4	0.0	6867.360	25.000	Orange	Self grooming		POINT	2590.094	F:/Stigmatomma_Queen_variance_O1-O3/B1/O1/O1-3-8-B1.MP4	NA	NA
O1	2024-08-19 16:03:45		5400.253	Media file(s)	player #1:F:/Stigmatomma_Queen_variance_O1-O3/B1/O1/O1-3-8-B1.MP4	0.0	6867.360	25.000	Pink	Resting		POINT	2590.094	F:/Stigmatomma_Queen_variance_O1-O3/B1/O1/O1-3-8-B1.MP4	NA	NA
O1	2024-08-19 16:03:45		5400.253	Media file(s)	player #1:F:/Stigmatomma_Queen_variance_O1-O3/B1/O1/O1-3-8-B1.MP4	0.0	6867.360	25.000	Purple	Outside		POINT	2590.094	F:/Stigmatomma_Queen_variance_O1-O3/B1/O1/O1-3-8-B1.MP4	NA	NA
O1	2024-08-19 16:03:45		5400.253	Media file(s)	player #1:F:/Stigmatomma_Queen_variance_O1-O3/B1/O1/O1-3-8-B1.MP4	0.0	6867.360	25.000	Blue	QW interaction		POINT	2650.671	F:/Stigmatomma_Queen_variance_O1-O3/B1/O1/O1-3-8-B1.MP4	NA	NA
O1	2024-08-19 16:03:45		5400.253	Media file(s)	player #1:F:/Stigmatomma_Queen_variance_O1-O3/B1/O1/O1-3-8-B1.MP4	0.0	6867.360	25.000	Green	Resting		POINT	2650.671	F:/Stigmatomma_Queen_variance_O1-O3/B1/O1/O1-3-8-B1.MP4	NA	NA
O1	2024-08-19 16:03:45		5400.253	Media file(s)	player #1:F:/Stigmatomma_Queen_variance_O1-O3/B1/O1/O1-3-8-B1.MP4	0.0	6867.360	25.000	Orange	Self grooming		POINT	2650.671	F:/Stigmatomma_Queen_variance_O1-O3/B1/O1/O1-3-8-B1.MP4	NA	NA
O1	2024-08-19 16:03:45		5400.253	Media file(s)	player #1:F:/Stigmatomma_Queen_variance_O1-O3/B1/O1/O1-3-8-B1.MP4	0.0	6867.360	25.000	Pink	Resting		POINT	2650.671	F:/Stigmatomma_Queen_variance_O1-O3/B1/O1/O1-3-8-B1.MP4	NA	NA
O1	2024-08-19 16:03:45		5400.253	Media file(s)	player #1:F:/Stigmatomma_Queen_variance_O1-O3/B1/O1/O1-3-8-B1.MP4	0.0	6867.360	25.000	Purple	Outside		POINT	2650.671	F:/Stigmatomma_Queen_variance_O1-O3/B1/O1/O1-3-8-B1.MP4	NA	NA	Seeable!
O1	2024-08-19 16:03:45		5400.253	Media file(s)	player #1:F:/Stigmatomma_Queen_variance_O1-O3/B1/O1/O1-3-8-B1.MP4	0.0	6867.360	25.000	Blue	QW interaction		POINT	2710.399	F:/Stigmatomma_Queen_variance_O1-O3/B1/O1/O1-3-8-B1.MP4	NA	NA
O1	2024-08-19 16:03:45		5400.253	Media file(s)	player #1:F:/Stigmatomma_Queen_variance_O1-O3/B1/O1/O1-3-8-B1.MP4	0.0	6867.360	25.000	Green	Resting		POINT	2710.399	F:/Stigmatomma_Queen_variance_O1-O3/B1/O1/O1-3-8-B1.MP4	NA	NA
O1	2024-08-19 16:03:45		5400.253	Media file(s)	player #1:F:/Stigmatomma_Queen_variance_O1-O3/B1/O1/O1-3-8-B1.MP4	0.0	6867.360	25.000	Orange	Self grooming		POINT	2710.399	F:/Stigmatomma_Queen_variance_O1-O3/B1/O1/O1-3-8-B1.MP4	NA	NA
O1	2024-08-19 16:03:45		5400.253	Media file(s)	player #1:F:/Stigmatomma_Queen_variance_O1-O3/B1/O1/O1-3-8-B1.MP4	0.0	6867.360	25.000	Pink	Resting		POINT	2710.399	F:/Stigmatomma_Queen_variance_O1-O3/B1/O1/O1-3-8-B1.MP4	NA	NA
O1	2024-08-19 16:03:45		5400.253	Media file(s)	player #1:F:/Stigmatomma_Queen_variance_O1-O3/B1/O1/O1-3-8-B1.MP4	0.0	6867.360	25.000	Purple	Outside		POINT	2710.399	F:/Stigmatomma_Queen_variance_O1-O3/B1/O1/O1-3-8-B1.MP4	NA	NA
O1	2024-08-19 16:03:45		5400.253	Media file(s)	player #1:F:/Stigmatomma_Queen_variance_O1-O3/B1/O1/O1-3-8-B1.MP4	0.0	6867.360	25.000	Blue	QW interaction		POINT	2770.676	F:/Stigmatomma_Queen_variance_O1-O3/B1/O1/O1-3-8-B1.MP4	NA	NA
O1	2024-08-19 16:03:45		5400.253	Media file(s)	player #1:F:/Stigmatomma_Queen_variance_O1-O3/B1/O1/O1-3-8-B1.MP4	0.0	6867.360	25.000	Green	Resting		POINT	2770.676	F:/Stigmatomma_Queen_variance_O1-O3/B1/O1/O1-3-8-B1.MP4	NA	NA
O1	2024-08-19 16:03:45		5400.253	Media file(s)	player #1:F:/Stigmatomma_Queen_variance_O1-O3/B1/O1/O1-3-8-B1.MP4	0.0	6867.360	25.000	Orange	Self grooming		POINT	2770.676	F:/Stigmatomma_Queen_variance_O1-O3/B1/O1/O1-3-8-B1.MP4	NA	NA
O1	2024-08-19 16:03:45		5400.253	Media file(s)	player #1:F:/Stigmatomma_Queen_variance_O1-O3/B1/O1/O1-3-8-B1.MP4	0.0	6867.360	25.000	Pink	Resting		POINT	2770.676	F:/Stigmatomma_Queen_variance_O1-O3/B1/O1/O1-3-8-B1.MP4	NA	NA
O1	2024-08-19 16:03:45		5400.253	Media file(s)	player #1:F:/Stigmatomma_Queen_variance_O1-O3/B1/O1/O1-3-8-B1.MP4	0.0	6867.360	25.000	Purple	Outside		POINT	2770.676	F:/Stigmatomma_Queen_variance_O1-O3/B1/O1/O1-3-8-B1.MP4	NA	NA
O1	2024-08-19 16:03:45		5400.253	Media file(s)	player #1:F:/Stigmatomma_Queen_variance_O1-O3/B1/O1/O1-3-8-B1.MP4	0.0	6867.360	25.000	Blue	Walking		POINT	2830.907	F:/Stigmatomma_Queen_variance_O1-O3/B1/O1/O1-3-8-B1.MP4	NA	NA
O1	2024-08-19 16:03:45		5400.253	Media file(s)	player #1:F:/Stigmatomma_Queen_variance_O1-O3/B1/O1/O1-3-8-B1.MP4	0.0	6867.360	25.000	Green	Resting		POINT	2830.907	F:/Stigmatomma_Queen_variance_O1-O3/B1/O1/O1-3-8-B1.MP4	NA	NA
O1	2024-08-19 16:03:45		5400.253	Media file(s)	player #1:F:/Stigmatomma_Queen_variance_O1-O3/B1/O1/O1-3-8-B1.MP4	0.0	6867.360	25.000	Orange	Resting		POINT	2830.907	F:/Stigmatomma_Queen_variance_O1-O3/B1/O1/O1-3-8-B1.MP4	NA	NA
O1	2024-08-19 16:03:45		5400.253	Media file(s)	player #1:F:/Stigmatomma_Queen_variance_O1-O3/B1/O1/O1-3-8-B1.MP4	0.0	6867.360	25.000	Pink	Walking		POINT	2830.907	F:/Stigmatomma_Queen_variance_O1-O3/B1/O1/O1-3-8-B1.MP4	NA	NA
O1	2024-08-19 16:03:45		5400.253	Media file(s)	player #1:F:/Stigmatomma_Queen_variance_O1-O3/B1/O1/O1-3-8-B1.MP4	0.0	6867.360	25.000	Purple	Outside		POINT	2830.907	F:/Stigmatomma_Queen_variance_O1-O3/B1/O1/O1-3-8-B1.MP4	NA	NA
O1	2024-08-19 16:03:45		5400.253	Media file(s)	player #1:F:/Stigmatomma_Queen_variance_O1-O3/B1/O1/O1-3-8-B1.MP4	0.0	6867.360	25.000	Blue	Walking		POINT	2890.428	F:/Stigmatomma_Queen_variance_O1-O3/B1/O1/O1-3-8-B1.MP4	NA	NA
O1	2024-08-19 16:03:45		5400.253	Media file(s)	player #1:F:/Stigmatomma_Queen_variance_O1-O3/B1/O1/O1-3-8-B1.MP4	0.0	6867.360	25.000	Green	Resting		POINT	2890.428	F:/Stigmatomma_Queen_variance_O1-O3/B1/O1/O1-3-8-B1.MP4	NA	NA
O1	2024-08-19 16:03:45		5400.253	Media file(s)	player #1:F:/Stigmatomma_Queen_variance_O1-O3/B1/O1/O1-3-8-B1.MP4	0.0	6867.360	25.000	Orange	Self grooming		POINT	2890.428	F:/Stigmatomma_Queen_variance_O1-O3/B1/O1/O1-3-8-B1.MP4	NA	NA
O1	2024-08-19 16:03:45		5400.253	Media file(s)	player #1:F:/Stigmatomma_Queen_variance_O1-O3/B1/O1/O1-3-8-B1.MP4	0.0	6867.360	25.000	Pink	Resting		POINT	2890.428	F:/Stigmatomma_Queen_variance_O1-O3/B1/O1/O1-3-8-B1.MP4	NA	NA
O1	2024-08-19 16:03:45		5400.253	Media file(s)	player #1:F:/Stigmatomma_Queen_variance_O1-O3/B1/O1/O1-3-8-B1.MP4	0.0	6867.360	25.000	Purple	Outside		POINT	2890.428	F:/Stigmatomma_Queen_variance_O1-O3/B1/O1/O1-3-8-B1.MP4	NA	NA
O1	2024-08-19 16:03:45		5400.253	Media file(s)	player #1:F:/Stigmatomma_Queen_variance_O1-O3/B1/O1/O1-3-8-B1.MP4	0.0	6867.360	25.000	Blue	Walking		POINT	2950.212	F:/Stigmatomma_Queen_variance_O1-O3/B1/O1/O1-3-8-B1.MP4	NA	NA
O1	2024-08-19 16:03:45		5400.253	Media file(s)	player #1:F:/Stigmatomma_Queen_variance_O1-O3/B1/O1/O1-3-8-B1.MP4	0.0	6867.360	25.000	Green	Resting		POINT	2950.212	F:/Stigmatomma_Queen_variance_O1-O3/B1/O1/O1-3-8-B1.MP4	NA	NA
O1	2024-08-19 16:03:45		5400.253	Media file(s)	player #1:F:/Stigmatomma_Queen_variance_O1-O3/B1/O1/O1-3-8-B1.MP4	0.0	6867.360	25.000	Orange	Self grooming		POINT	2950.212	F:/Stigmatomma_Queen_variance_O1-O3/B1/O1/O1-3-8-B1.MP4	NA	NA
O1	2024-08-19 16:03:45		5400.253	Media file(s)	player #1:F:/Stigmatomma_Queen_variance_O1-O3/B1/O1/O1-3-8-B1.MP4	0.0	6867.360	25.000	Pink	Resting		POINT	2950.212	F:/Stigmatomma_Queen_variance_O1-O3/B1/O1/O1-3-8-B1.MP4	NA	NA
O1	2024-08-19 16:03:45		5400.253	Media file(s)	player #1:F:/Stigmatomma_Queen_variance_O1-O3/B1/O1/O1-3-8-B1.MP4	0.0	6867.360	25.000	Purple	Outside		POINT	2950.212	F:/Stigmatomma_Queen_variance_O1-O3/B1/O1/O1-3-8-B1.MP4	NA	NA
O1	2024-08-19 16:03:45		5400.253	Media file(s)	player #1:F:/Stigmatomma_Queen_variance_O1-O3/B1/O1/O1-3-8-B1.MP4	0.0	6867.360	25.000	Blue	Walking		POINT	3010.685	F:/Stigmatomma_Queen_variance_O1-O3/B1/O1/O1-3-8-B1.MP4	NA	NA
O1	2024-08-19 16:03:45		5400.253	Media file(s)	player #1:F:/Stigmatomma_Queen_variance_O1-O3/B1/O1/O1-3-8-B1.MP4	0.0	6867.360	25.000	Green	Brood Care		POINT	3010.685	F:/Stigmatomma_Queen_variance_O1-O3/B1/O1/O1-3-8-B1.MP4	NA	NA
O1	2024-08-19 16:03:45		5400.253	Media file(s)	player #1:F:/Stigmatomma_Queen_variance_O1-O3/B1/O1/O1-3-8-B1.MP4	0.0	6867.360	25.000	Orange	Self grooming		POINT	3010.685	F:/Stigmatomma_Queen_variance_O1-O3/B1/O1/O1-3-8-B1.MP4	NA	NA
O1	2024-08-19 16:03:45		5400.253	Media file(s)	player #1:F:/Stigmatomma_Queen_variance_O1-O3/B1/O1/O1-3-8-B1.MP4	0.0	6867.360	25.000	Pink	Resting		POINT	3010.685	F:/Stigmatomma_Queen_variance_O1-O3/B1/O1/O1-3-8-B1.MP4	NA	NA
O1	2024-08-19 16:03:45		5400.253	Media file(s)	player #1:F:/Stigmatomma_Queen_variance_O1-O3/B1/O1/O1-3-8-B1.MP4	0.0	6867.360	25.000	Purple	Outside		POINT	3010.685	F:/Stigmatomma_Queen_variance_O1-O3/B1/O1/O1-3-8-B1.MP4	NA	NA
O1	2024-08-19 16:03:45		5400.253	Media file(s)	player #1:F:/Stigmatomma_Queen_variance_O1-O3/B1/O1/O1-3-8-B1.MP4	0.0	6867.360	25.000	Pink	Walking		POINT	3070.389	F:/Stigmatomma_Queen_variance_O1-O3/B1/O1/O1-3-8-B1.MP4	NA	NA
O1	2024-08-19 16:03:45		5400.253	Media file(s)	player #1:F:/Stigmatomma_Queen_variance_O1-O3/B1/O1/O1-3-8-B1.MP4	0.0	6867.360	25.000	Blue	Walking		POINT	3070.399	F:/Stigmatomma_Queen_variance_O1-O3/B1/O1/O1-3-8-B1.MP4	NA	NA
O1	2024-08-19 16:03:45		5400.253	Media file(s)	player #1:F:/Stigmatomma_Queen_variance_O1-O3/B1/O1/O1-3-8-B1.MP4	0.0	6867.360	25.000	Green	Walking		POINT	3070.399	F:/Stigmatomma_Queen_variance_O1-O3/B1/O1/O1-3-8-B1.MP4	NA	NA
O1	2024-08-19 16:03:45		5400.253	Media file(s)	player #1:F:/Stigmatomma_Queen_variance_O1-O3/B1/O1/O1-3-8-B1.MP4	0.0	6867.360	25.000	Orange	Self grooming		POINT	3070.399	F:/Stigmatomma_Queen_variance_O1-O3/B1/O1/O1-3-8-B1.MP4	NA	NA
O1	2024-08-19 16:03:45		5400.253	Media file(s)	player #1:F:/Stigmatomma_Queen_variance_O1-O3/B1/O1/O1-3-8-B1.MP4	0.0	6867.360	25.000	Purple	Outside		POINT	3070.399	F:/Stigmatomma_Queen_variance_O1-O3/B1/O1/O1-3-8-B1.MP4	NA	NA
O1	2024-08-19 16:03:45		5400.253	Media file(s)	player #1:F:/Stigmatomma_Queen_variance_O1-O3/B1/O1/O1-3-8-B1.MP4	0.0	6867.360	25.000	Blue	Brood Care		POINT	3130.425	F:/Stigmatomma_Queen_variance_O1-O3/B1/O1/O1-3-8-B1.MP4	NA	NA
O1	2024-08-19 16:03:45		5400.253	Media file(s)	player #1:F:/Stigmatomma_Queen_variance_O1-O3/B1/O1/O1-3-8-B1.MP4	0.0	6867.360	25.000	Green	Resting		POINT	3130.425	F:/Stigmatomma_Queen_variance_O1-O3/B1/O1/O1-3-8-B1.MP4	NA	NA
O1	2024-08-19 16:03:45		5400.253	Media file(s)	player #1:F:/Stigmatomma_Queen_variance_O1-O3/B1/O1/O1-3-8-B1.MP4	0.0	6867.360	25.000	Orange	Self grooming		POINT	3130.425	F:/Stigmatomma_Queen_variance_O1-O3/B1/O1/O1-3-8-B1.MP4	NA	NA
O1	2024-08-19 16:03:45		5400.253	Media file(s)	player #1:F:/Stigmatomma_Queen_variance_O1-O3/B1/O1/O1-3-8-B1.MP4	0.0	6867.360	25.000	Pink	Walking		POINT	3130.425	F:/Stigmatomma_Queen_variance_O1-O3/B1/O1/O1-3-8-B1.MP4	NA	NA
O1	2024-08-19 16:03:45		5400.253	Media file(s)	player #1:F:/Stigmatomma_Queen_variance_O1-O3/B1/O1/O1-3-8-B1.MP4	0.0	6867.360	25.000	Purple	Outside		POINT	3130.425	F:/Stigmatomma_Queen_variance_O1-O3/B1/O1/O1-3-8-B1.MP4	NA	NA
O1	2024-08-19 16:03:45		5400.253	Media file(s)	player #1:F:/Stigmatomma_Queen_variance_O1-O3/B1/O1/O1-3-8-B1.MP4	0.0	6867.360	25.000	Blue	Walking		POINT	3190.426	F:/Stigmatomma_Queen_variance_O1-O3/B1/O1/O1-3-8-B1.MP4	NA	NA
O1	2024-08-19 16:03:45		5400.253	Media file(s)	player #1:F:/Stigmatomma_Queen_variance_O1-O3/B1/O1/O1-3-8-B1.MP4	0.0	6867.360	25.000	Green	Resting		POINT	3190.426	F:/Stigmatomma_Queen_variance_O1-O3/B1/O1/O1-3-8-B1.MP4	NA	NA
O1	2024-08-19 16:03:45		5400.253	Media file(s)	player #1:F:/Stigmatomma_Queen_variance_O1-O3/B1/O1/O1-3-8-B1.MP4	0.0	6867.360	25.000	Orange	Self grooming		POINT	3190.426	F:/Stigmatomma_Queen_variance_O1-O3/B1/O1/O1-3-8-B1.MP4	NA	NA
O1	2024-08-19 16:03:45		5400.253	Media file(s)	player #1:F:/Stigmatomma_Queen_variance_O1-O3/B1/O1/O1-3-8-B1.MP4	0.0	6867.360	25.000	Pink	Resting		POINT	3190.426	F:/Stigmatomma_Queen_variance_O1-O3/B1/O1/O1-3-8-B1.MP4	NA	NA
O1	2024-08-19 16:03:45		5400.253	Media file(s)	player #1:F:/Stigmatomma_Queen_variance_O1-O3/B1/O1/O1-3-8-B1.MP4	0.0	6867.360	25.000	Purple	Outside		POINT	3190.426	F:/Stigmatomma_Queen_variance_O1-O3/B1/O1/O1-3-8-B1.MP4	NA	NA
O1	2024-08-19 16:03:45		5400.253	Media file(s)	player #1:F:/Stigmatomma_Queen_variance_O1-O3/B1/O1/O1-3-8-B1.MP4	0.0	6867.360	25.000	Blue	Resting		POINT	3250.146	F:/Stigmatomma_Queen_variance_O1-O3/B1/O1/O1-3-8-B1.MP4	NA	NA
O1	2024-08-19 16:03:45		5400.253	Media file(s)	player #1:F:/Stigmatomma_Queen_variance_O1-O3/B1/O1/O1-3-8-B1.MP4	0.0	6867.360	25.000	Green	Resting		POINT	3250.146	F:/Stigmatomma_Queen_variance_O1-O3/B1/O1/O1-3-8-B1.MP4	NA	NA
O1	2024-08-19 16:03:45		5400.253	Media file(s)	player #1:F:/Stigmatomma_Queen_variance_O1-O3/B1/O1/O1-3-8-B1.MP4	0.0	6867.360	25.000	Orange	Self grooming		POINT	3250.146	F:/Stigmatomma_Queen_variance_O1-O3/B1/O1/O1-3-8-B1.MP4	NA	NA
O1	2024-08-19 16:03:45		5400.253	Media file(s)	player #1:F:/Stigmatomma_Queen_variance_O1-O3/B1/O1/O1-3-8-B1.MP4	0.0	6867.360	25.000	Pink	Resting		POINT	3250.146	F:/Stigmatomma_Queen_variance_O1-O3/B1/O1/O1-3-8-B1.MP4	NA	NA
O1	2024-08-19 16:03:45		5400.253	Media file(s)	player #1:F:/Stigmatomma_Queen_variance_O1-O3/B1/O1/O1-3-8-B1.MP4	0.0	6867.360	25.000	Purple	Outside		POINT	3250.146	F:/Stigmatomma_Queen_variance_O1-O3/B1/O1/O1-3-8-B1.MP4	NA	NA
O1	2024-08-19 16:03:45		5400.253	Media file(s)	player #1:F:/Stigmatomma_Queen_variance_O1-O3/B1/O1/O1-3-8-B1.MP4	0.0	6867.360	25.000	Blue	Self grooming		POINT	3310.689	F:/Stigmatomma_Queen_variance_O1-O3/B1/O1/O1-3-8-B1.MP4	NA	NA
O1	2024-08-19 16:03:45		5400.253	Media file(s)	player #1:F:/Stigmatomma_Queen_variance_O1-O3/B1/O1/O1-3-8-B1.MP4	0.0	6867.360	25.000	Green	Resting		POINT	3310.689	F:/Stigmatomma_Queen_variance_O1-O3/B1/O1/O1-3-8-B1.MP4	NA	NA
O1	2024-08-19 16:03:45		5400.253	Media file(s)	player #1:F:/Stigmatomma_Queen_variance_O1-O3/B1/O1/O1-3-8-B1.MP4	0.0	6867.360	25.000	Orange	Resting		POINT	3310.689	F:/Stigmatomma_Queen_variance_O1-O3/B1/O1/O1-3-8-B1.MP4	NA	NA
O1	2024-08-19 16:03:45		5400.253	Media file(s)	player #1:F:/Stigmatomma_Queen_variance_O1-O3/B1/O1/O1-3-8-B1.MP4	0.0	6867.360	25.000	Pink	Resting		POINT	3310.689	F:/Stigmatomma_Queen_variance_O1-O3/B1/O1/O1-3-8-B1.MP4	NA	NA
O1	2024-08-19 16:03:45		5400.253	Media file(s)	player #1:F:/Stigmatomma_Queen_variance_O1-O3/B1/O1/O1-3-8-B1.MP4	0.0	6867.360	25.000	Purple	Outside		POINT	3310.689	F:/Stigmatomma_Queen_variance_O1-O3/B1/O1/O1-3-8-B1.MP4	NA	NA
O1	2024-08-19 16:03:45		5400.253	Media file(s)	player #1:F:/Stigmatomma_Queen_variance_O1-O3/B1/O1/O1-3-8-B1.MP4	0.0	6867.360	25.000	Blue	Walking		POINT	3370.424	F:/Stigmatomma_Queen_variance_O1-O3/B1/O1/O1-3-8-B1.MP4	NA	NA
O1	2024-08-19 16:03:45		5400.253	Media file(s)	player #1:F:/Stigmatomma_Queen_variance_O1-O3/B1/O1/O1-3-8-B1.MP4	0.0	6867.360	25.000	Green	Resting		POINT	3370.424	F:/Stigmatomma_Queen_variance_O1-O3/B1/O1/O1-3-8-B1.MP4	NA	NA
O1	2024-08-19 16:03:45		5400.253	Media file(s)	player #1:F:/Stigmatomma_Queen_variance_O1-O3/B1/O1/O1-3-8-B1.MP4	0.0	6867.360	25.000	Orange	Self grooming		POINT	3370.424	F:/Stigmatomma_Queen_variance_O1-O3/B1/O1/O1-3-8-B1.MP4	NA	NA
O1	2024-08-19 16:03:45		5400.253	Media file(s)	player #1:F:/Stigmatomma_Queen_variance_O1-O3/B1/O1/O1-3-8-B1.MP4	0.0	6867.360	25.000	Pink	Resting		POINT	3370.424	F:/Stigmatomma_Queen_variance_O1-O3/B1/O1/O1-3-8-B1.MP4	NA	NA
O1	2024-08-19 16:03:45		5400.253	Media file(s)	player #1:F:/Stigmatomma_Queen_variance_O1-O3/B1/O1/O1-3-8-B1.MP4	0.0	6867.360	25.000	Purple	Outside		POINT	3370.424	F:/Stigmatomma_Queen_variance_O1-O3/B1/O1/O1-3-8-B1.MP4	NA	NA
O1	2024-08-19 16:03:45		5400.253	Media file(s)	player #1:F:/Stigmatomma_Queen_variance_O1-O3/B1/O1/O1-3-8-B1.MP4	0.0	6867.360	25.000	Blue	Outside		POINT	3430.916	F:/Stigmatomma_Queen_variance_O1-O3/B1/O1/O1-3-8-B1.MP4	NA	NA
O1	2024-08-19 16:03:45		5400.253	Media file(s)	player #1:F:/Stigmatomma_Queen_variance_O1-O3/B1/O1/O1-3-8-B1.MP4	0.0	6867.360	25.000	Green	Resting		POINT	3430.916	F:/Stigmatomma_Queen_variance_O1-O3/B1/O1/O1-3-8-B1.MP4	NA	NA
O1	2024-08-19 16:03:45		5400.253	Media file(s)	player #1:F:/Stigmatomma_Queen_variance_O1-O3/B1/O1/O1-3-8-B1.MP4	0.0	6867.360	25.000	Orange	Self grooming		POINT	3430.916	F:/Stigmatomma_Queen_variance_O1-O3/B1/O1/O1-3-8-B1.MP4	NA	NA
O1	2024-08-19 16:03:45		5400.253	Media file(s)	player #1:F:/Stigmatomma_Queen_variance_O1-O3/B1/O1/O1-3-8-B1.MP4	0.0	6867.360	25.000	Pink	Resting		POINT	3430.916	F:/Stigmatomma_Queen_variance_O1-O3/B1/O1/O1-3-8-B1.MP4	NA	NA
O1	2024-08-19 16:03:45		5400.253	Media file(s)	player #1:F:/Stigmatomma_Queen_variance_O1-O3/B1/O1/O1-3-8-B1.MP4	0.0	6867.360	25.000	Purple	Outside		POINT	3430.916	F:/Stigmatomma_Queen_variance_O1-O3/B1/O1/O1-3-8-B1.MP4	NA	NA
O1	2024-08-19 16:03:45		5400.253	Media file(s)	player #1:F:/Stigmatomma_Queen_variance_O1-O3/B1/O1/O1-3-8-B1.MP4	0.0	6867.360	25.000	Blue	Outside		POINT	3490.429	F:/Stigmatomma_Queen_variance_O1-O3/B1/O1/O1-3-8-B1.MP4	NA	NA
O1	2024-08-19 16:03:45		5400.253	Media file(s)	player #1:F:/Stigmatomma_Queen_variance_O1-O3/B1/O1/O1-3-8-B1.MP4	0.0	6867.360	25.000	Green	Resting		POINT	3490.429	F:/Stigmatomma_Queen_variance_O1-O3/B1/O1/O1-3-8-B1.MP4	NA	NA
O1	2024-08-19 16:03:45		5400.253	Media file(s)	player #1:F:/Stigmatomma_Queen_variance_O1-O3/B1/O1/O1-3-8-B1.MP4	0.0	6867.360	25.000	Orange	Self grooming		POINT	3490.429	F:/Stigmatomma_Queen_variance_O1-O3/B1/O1/O1-3-8-B1.MP4	NA	NA
O1	2024-08-19 16:03:45		5400.253	Media file(s)	player #1:F:/Stigmatomma_Queen_variance_O1-O3/B1/O1/O1-3-8-B1.MP4	0.0	6867.360	25.000	Pink	Resting		POINT	3490.429	F:/Stigmatomma_Queen_variance_O1-O3/B1/O1/O1-3-8-B1.MP4	NA	NA
O1	2024-08-19 16:03:45		5400.253	Media file(s)	player #1:F:/Stigmatomma_Queen_variance_O1-O3/B1/O1/O1-3-8-B1.MP4	0.0	6867.360	25.000	Purple	Outside		POINT	3490.429	F:/Stigmatomma_Queen_variance_O1-O3/B1/O1/O1-3-8-B1.MP4	NA	NA
O1	2024-08-19 16:03:45		5400.253	Media file(s)	player #1:F:/Stigmatomma_Queen_variance_O1-O3/B1/O1/O1-3-8-B1.MP4	0.0	6867.360	25.000	Blue	Outside		POINT	3550.684	F:/Stigmatomma_Queen_variance_O1-O3/B1/O1/O1-3-8-B1.MP4	NA	NA
O1	2024-08-19 16:03:45		5400.253	Media file(s)	player #1:F:/Stigmatomma_Queen_variance_O1-O3/B1/O1/O1-3-8-B1.MP4	0.0	6867.360	25.000	Green	Resting		POINT	3550.684	F:/Stigmatomma_Queen_variance_O1-O3/B1/O1/O1-3-8-B1.MP4	NA	NA
O1	2024-08-19 16:03:45		5400.253	Media file(s)	player #1:F:/Stigmatomma_Queen_variance_O1-O3/B1/O1/O1-3-8-B1.MP4	0.0	6867.360	25.000	Orange	Self grooming		POINT	3550.684	F:/Stigmatomma_Queen_variance_O1-O3/B1/O1/O1-3-8-B1.MP4	NA	NA
O1	2024-08-19 16:03:45		5400.253	Media file(s)	player #1:F:/Stigmatomma_Queen_variance_O1-O3/B1/O1/O1-3-8-B1.MP4	0.0	6867.360	25.000	Pink	Resting		POINT	3550.684	F:/Stigmatomma_Queen_variance_O1-O3/B1/O1/O1-3-8-B1.MP4	NA	NA
O1	2024-08-19 16:03:45		5400.253	Media file(s)	player #1:F:/Stigmatomma_Queen_variance_O1-O3/B1/O1/O1-3-8-B1.MP4	0.0	6867.360	25.000	Purple	Outside		POINT	3550.684	F:/Stigmatomma_Queen_variance_O1-O3/B1/O1/O1-3-8-B1.MP4	NA	NA
O1	2024-08-19 16:03:45		5400.253	Media file(s)	player #1:F:/Stigmatomma_Queen_variance_O1-O3/B1/O1/O1-3-8-B1.MP4	0.0	6867.360	25.000	Blue	Outside		POINT	3610.427	F:/Stigmatomma_Queen_variance_O1-O3/B1/O1/O1-3-8-B1.MP4	NA	NA
O1	2024-08-19 16:03:45		5400.253	Media file(s)	player #1:F:/Stigmatomma_Queen_variance_O1-O3/B1/O1/O1-3-8-B1.MP4	0.0	6867.360	25.000	Green	Resting		POINT	3610.427	F:/Stigmatomma_Queen_variance_O1-O3/B1/O1/O1-3-8-B1.MP4	NA	NA
O1	2024-08-19 16:03:45		5400.253	Media file(s)	player #1:F:/Stigmatomma_Queen_variance_O1-O3/B1/O1/O1-3-8-B1.MP4	0.0	6867.360	25.000	Orange	Self grooming		POINT	3610.427	F:/Stigmatomma_Queen_variance_O1-O3/B1/O1/O1-3-8-B1.MP4	NA	NA
O1	2024-08-19 16:03:45		5400.253	Media file(s)	player #1:F:/Stigmatomma_Queen_variance_O1-O3/B1/O1/O1-3-8-B1.MP4	0.0	6867.360	25.000	Pink	Resting		POINT	3610.427	F:/Stigmatomma_Queen_variance_O1-O3/B1/O1/O1-3-8-B1.MP4	NA	NA
O1	2024-08-19 16:03:45		5400.253	Media file(s)	player #1:F:/Stigmatomma_Queen_variance_O1-O3/B1/O1/O1-3-8-B1.MP4	0.0	6867.360	25.000	Purple	Outside		POINT	3610.427	F:/Stigmatomma_Queen_variance_O1-O3/B1/O1/O1-3-8-B1.MP4	NA	NA
O1	2024-08-19 16:03:45		5400.253	Media file(s)	player #1:F:/Stigmatomma_Queen_variance_O1-O3/B1/O1/O1-3-8-B1.MP4	0.0	6867.360	25.000	Blue	Outside		POINT	3670.684	F:/Stigmatomma_Queen_variance_O1-O3/B1/O1/O1-3-8-B1.MP4	NA	NA
O1	2024-08-19 16:03:45		5400.253	Media file(s)	player #1:F:/Stigmatomma_Queen_variance_O1-O3/B1/O1/O1-3-8-B1.MP4	0.0	6867.360	25.000	Green	Resting		POINT	3670.684	F:/Stigmatomma_Queen_variance_O1-O3/B1/O1/O1-3-8-B1.MP4	NA	NA
O1	2024-08-19 16:03:45		5400.253	Media file(s)	player #1:F:/Stigmatomma_Queen_variance_O1-O3/B1/O1/O1-3-8-B1.MP4	0.0	6867.360	25.000	Orange	Self grooming		POINT	3670.684	F:/Stigmatomma_Queen_variance_O1-O3/B1/O1/O1-3-8-B1.MP4	NA	NA
O1	2024-08-19 16:03:45		5400.253	Media file(s)	player #1:F:/Stigmatomma_Queen_variance_O1-O3/B1/O1/O1-3-8-B1.MP4	0.0	6867.360	25.000	Pink	Resting		POINT	3670.684	F:/Stigmatomma_Queen_variance_O1-O3/B1/O1/O1-3-8-B1.MP4	NA	NA
O1	2024-08-19 16:03:45		5400.253	Media file(s)	player #1:F:/Stigmatomma_Queen_variance_O1-O3/B1/O1/O1-3-8-B1.MP4	0.0	6867.360	25.000	Purple	Outside		POINT	3670.684	F:/Stigmatomma_Queen_variance_O1-O3/B1/O1/O1-3-8-B1.MP4	NA	NA
O1	2024-08-19 16:03:45		5400.253	Media file(s)	player #1:F:/Stigmatomma_Queen_variance_O1-O3/B1/O1/O1-3-8-B1.MP4	0.0	6867.360	25.000	Blue	Walking		POINT	3730.156	F:/Stigmatomma_Queen_variance_O1-O3/B1/O1/O1-3-8-B1.MP4	NA	NA
O1	2024-08-19 16:03:45		5400.253	Media file(s)	player #1:F:/Stigmatomma_Queen_variance_O1-O3/B1/O1/O1-3-8-B1.MP4	0.0	6867.360	25.000	Green	Resting		POINT	3730.156	F:/Stigmatomma_Queen_variance_O1-O3/B1/O1/O1-3-8-B1.MP4	NA	NA
O1	2024-08-19 16:03:45		5400.253	Media file(s)	player #1:F:/Stigmatomma_Queen_variance_O1-O3/B1/O1/O1-3-8-B1.MP4	0.0	6867.360	25.000	Orange	Walking		POINT	3730.156	F:/Stigmatomma_Queen_variance_O1-O3/B1/O1/O1-3-8-B1.MP4	NA	NA
O1	2024-08-19 16:03:45		5400.253	Media file(s)	player #1:F:/Stigmatomma_Queen_variance_O1-O3/B1/O1/O1-3-8-B1.MP4	0.0	6867.360	25.000	Pink	Resting		POINT	3730.156	F:/Stigmatomma_Queen_variance_O1-O3/B1/O1/O1-3-8-B1.MP4	NA	NA
O1	2024-08-19 16:03:45		5400.253	Media file(s)	player #1:F:/Stigmatomma_Queen_variance_O1-O3/B1/O1/O1-3-8-B1.MP4	0.0	6867.360	25.000	Purple	Outside		POINT	3730.156	F:/Stigmatomma_Queen_variance_O1-O3/B1/O1/O1-3-8-B1.MP4	NA	NA
O1	2024-08-19 16:03:45		5400.253	Media file(s)	player #1:F:/Stigmatomma_Queen_variance_O1-O3/B1/O1/O1-3-8-B1.MP4	0.0	6867.360	25.000	Blue	QW interaction		POINT	3790.634	F:/Stigmatomma_Queen_variance_O1-O3/B1/O1/O1-3-8-B1.MP4	NA	NA
O1	2024-08-19 16:03:45		5400.253	Media file(s)	player #1:F:/Stigmatomma_Queen_variance_O1-O3/B1/O1/O1-3-8-B1.MP4	0.0	6867.360	25.000	Green	Resting		POINT	3790.634	F:/Stigmatomma_Queen_variance_O1-O3/B1/O1/O1-3-8-B1.MP4	NA	NA
O1	2024-08-19 16:03:45		5400.253	Media file(s)	player #1:F:/Stigmatomma_Queen_variance_O1-O3/B1/O1/O1-3-8-B1.MP4	0.0	6867.360	25.000	Orange	Resting		POINT	3790.634	F:/Stigmatomma_Queen_variance_O1-O3/B1/O1/O1-3-8-B1.MP4	NA	NA
O1	2024-08-19 16:03:45		5400.253	Media file(s)	player #1:F:/Stigmatomma_Queen_variance_O1-O3/B1/O1/O1-3-8-B1.MP4	0.0	6867.360	25.000	Pink	Resting		POINT	3790.634	F:/Stigmatomma_Queen_variance_O1-O3/B1/O1/O1-3-8-B1.MP4	NA	NA
O1	2024-08-19 16:03:45		5400.253	Media file(s)	player #1:F:/Stigmatomma_Queen_variance_O1-O3/B1/O1/O1-3-8-B1.MP4	0.0	6867.360	25.000	Purple	Outside		POINT	3790.634	F:/Stigmatomma_Queen_variance_O1-O3/B1/O1/O1-3-8-B1.MP4	NA	NA
O1	2024-08-19 16:03:45		5400.253	Media file(s)	player #1:F:/Stigmatomma_Queen_variance_O1-O3/B1/O1/O1-3-8-B1.MP4	0.0	6867.360	25.000	Blue	Self grooming		POINT	3850.682	F:/Stigmatomma_Queen_variance_O1-O3/B1/O1/O1-3-8-B1.MP4	NA	NA
O1	2024-08-19 16:03:45		5400.253	Media file(s)	player #1:F:/Stigmatomma_Queen_variance_O1-O3/B1/O1/O1-3-8-B1.MP4	0.0	6867.360	25.000	Green	Resting		POINT	3850.682	F:/Stigmatomma_Queen_variance_O1-O3/B1/O1/O1-3-8-B1.MP4	NA	NA
O1	2024-08-19 16:03:45		5400.253	Media file(s)	player #1:F:/Stigmatomma_Queen_variance_O1-O3/B1/O1/O1-3-8-B1.MP4	0.0	6867.360	25.000	Orange	Walking		POINT	3850.682	F:/Stigmatomma_Queen_variance_O1-O3/B1/O1/O1-3-8-B1.MP4	NA	NA
O1	2024-08-19 16:03:45		5400.253	Media file(s)	player #1:F:/Stigmatomma_Queen_variance_O1-O3/B1/O1/O1-3-8-B1.MP4	0.0	6867.360	25.000	Pink	Resting		POINT	3850.682	F:/Stigmatomma_Queen_variance_O1-O3/B1/O1/O1-3-8-B1.MP4	NA	NA
O1	2024-08-19 16:03:45		5400.253	Media file(s)	player #1:F:/Stigmatomma_Queen_variance_O1-O3/B1/O1/O1-3-8-B1.MP4	0.0	6867.360	25.000	Purple	Outside		POINT	3850.682	F:/Stigmatomma_Queen_variance_O1-O3/B1/O1/O1-3-8-B1.MP4	NA	NA
O1	2024-08-19 16:03:45		5400.253	Media file(s)	player #1:F:/Stigmatomma_Queen_variance_O1-O3/B1/O1/O1-3-8-B1.MP4	0.0	6867.360	25.000	Blue	QW interaction		POINT	3912.159	F:/Stigmatomma_Queen_variance_O1-O3/B1/O1/O1-3-8-B1.MP4	NA	NA
O1	2024-08-19 16:03:45		5400.253	Media file(s)	player #1:F:/Stigmatomma_Queen_variance_O1-O3/B1/O1/O1-3-8-B1.MP4	0.0	6867.360	25.000	Green	Resting		POINT	3912.159	F:/Stigmatomma_Queen_variance_O1-O3/B1/O1/O1-3-8-B1.MP4	NA	NA
O1	2024-08-19 16:03:45		5400.253	Media file(s)	player #1:F:/Stigmatomma_Queen_variance_O1-O3/B1/O1/O1-3-8-B1.MP4	0.0	6867.360	25.000	Orange	Resting		POINT	3912.159	F:/Stigmatomma_Queen_variance_O1-O3/B1/O1/O1-3-8-B1.MP4	NA	NA
O1	2024-08-19 16:03:45		5400.253	Media file(s)	player #1:F:/Stigmatomma_Queen_variance_O1-O3/B1/O1/O1-3-8-B1.MP4	0.0	6867.360	25.000	Pink	Resting		POINT	3912.159	F:/Stigmatomma_Queen_variance_O1-O3/B1/O1/O1-3-8-B1.MP4	NA	NA
O1	2024-08-19 16:03:45		5400.253	Media file(s)	player #1:F:/Stigmatomma_Queen_variance_O1-O3/B1/O1/O1-3-8-B1.MP4	0.0	6867.360	25.000	Purple	Outside		POINT	3912.159	F:/Stigmatomma_Queen_variance_O1-O3/B1/O1/O1-3-8-B1.MP4	NA	NA
O1	2024-08-19 16:03:45		5400.253	Media file(s)	player #1:F:/Stigmatomma_Queen_variance_O1-O3/B1/O1/O1-3-8-B1.MP4	0.0	6867.360	25.000	Blue	QW interaction		POINT	3970.035	F:/Stigmatomma_Queen_variance_O1-O3/B1/O1/O1-3-8-B1.MP4	NA	NA
O1	2024-08-19 16:03:45		5400.253	Media file(s)	player #1:F:/Stigmatomma_Queen_variance_O1-O3/B1/O1/O1-3-8-B1.MP4	0.0	6867.360	25.000	Green	Resting		POINT	3970.035	F:/Stigmatomma_Queen_variance_O1-O3/B1/O1/O1-3-8-B1.MP4	NA	NA
O1	2024-08-19 16:03:45		5400.253	Media file(s)	player #1:F:/Stigmatomma_Queen_variance_O1-O3/B1/O1/O1-3-8-B1.MP4	0.0	6867.360	25.000	Orange	Resting		POINT	3970.035	F:/Stigmatomma_Queen_variance_O1-O3/B1/O1/O1-3-8-B1.MP4	NA	NA
O1	2024-08-19 16:03:45		5400.253	Media file(s)	player #1:F:/Stigmatomma_Queen_variance_O1-O3/B1/O1/O1-3-8-B1.MP4	0.0	6867.360	25.000	Pink	Resting		POINT	3970.035	F:/Stigmatomma_Queen_variance_O1-O3/B1/O1/O1-3-8-B1.MP4	NA	NA
O1	2024-08-19 16:03:45		5400.253	Media file(s)	player #1:F:/Stigmatomma_Queen_variance_O1-O3/B1/O1/O1-3-8-B1.MP4	0.0	6867.360	25.000	Purple	Outside		POINT	3970.035	F:/Stigmatomma_Queen_variance_O1-O3/B1/O1/O1-3-8-B1.MP4	NA	NA
O1	2024-08-19 16:03:45		5400.253	Media file(s)	player #1:F:/Stigmatomma_Queen_variance_O1-O3/B1/O1/O1-3-8-B1.MP4	0.0	6867.360	25.000	Blue	QQ interaction		POINT	4031.192	F:/Stigmatomma_Queen_variance_O1-O3/B1/O1/O1-3-8-B1.MP4	NA	NA
O1	2024-08-19 16:03:45		5400.253	Media file(s)	player #1:F:/Stigmatomma_Queen_variance_O1-O3/B1/O1/O1-3-8-B1.MP4	0.0	6867.360	25.000	Green	Resting		POINT	4031.192	F:/Stigmatomma_Queen_variance_O1-O3/B1/O1/O1-3-8-B1.MP4	NA	NA
O1	2024-08-19 16:03:45		5400.253	Media file(s)	player #1:F:/Stigmatomma_Queen_variance_O1-O3/B1/O1/O1-3-8-B1.MP4	0.0	6867.360	25.000	Orange	Resting		POINT	4031.192	F:/Stigmatomma_Queen_variance_O1-O3/B1/O1/O1-3-8-B1.MP4	NA	NA
O1	2024-08-19 16:03:45		5400.253	Media file(s)	player #1:F:/Stigmatomma_Queen_variance_O1-O3/B1/O1/O1-3-8-B1.MP4	0.0	6867.360	25.000	Pink	QQ interaction		POINT	4031.192	F:/Stigmatomma_Queen_variance_O1-O3/B1/O1/O1-3-8-B1.MP4	NA	NA
O1	2024-08-19 16:03:45		5400.253	Media file(s)	player #1:F:/Stigmatomma_Queen_variance_O1-O3/B1/O1/O1-3-8-B1.MP4	0.0	6867.360	25.000	Purple	Outside		POINT	4031.192	F:/Stigmatomma_Queen_variance_O1-O3/B1/O1/O1-3-8-B1.MP4	NA	NA
O1	2024-08-19 16:03:45		5400.253	Media file(s)	player #1:F:/Stigmatomma_Queen_variance_O1-O3/B1/O1/O1-3-8-B1.MP4	0.0	6867.360	25.000	Blue	Self grooming		POINT	4090.379	F:/Stigmatomma_Queen_variance_O1-O3/B1/O1/O1-3-8-B1.MP4	NA	NA
O1	2024-08-19 16:03:45		5400.253	Media file(s)	player #1:F:/Stigmatomma_Queen_variance_O1-O3/B1/O1/O1-3-8-B1.MP4	0.0	6867.360	25.000	Green	Resting		POINT	4090.379	F:/Stigmatomma_Queen_variance_O1-O3/B1/O1/O1-3-8-B1.MP4	NA	NA
O1	2024-08-19 16:03:45		5400.253	Media file(s)	player #1:F:/Stigmatomma_Queen_variance_O1-O3/B1/O1/O1-3-8-B1.MP4	0.0	6867.360	25.000	Orange	Resting		POINT	4090.379	F:/Stigmatomma_Queen_variance_O1-O3/B1/O1/O1-3-8-B1.MP4	NA	NA
O1	2024-08-19 16:03:45		5400.253	Media file(s)	player #1:F:/Stigmatomma_Queen_variance_O1-O3/B1/O1/O1-3-8-B1.MP4	0.0	6867.360	25.000	Pink	Resting		POINT	4090.379	F:/Stigmatomma_Queen_variance_O1-O3/B1/O1/O1-3-8-B1.MP4	NA	NA
O1	2024-08-19 16:03:45		5400.253	Media file(s)	player #1:F:/Stigmatomma_Queen_variance_O1-O3/B1/O1/O1-3-8-B1.MP4	0.0	6867.360	25.000	Purple	Outside		POINT	4090.379	F:/Stigmatomma_Queen_variance_O1-O3/B1/O1/O1-3-8-B1.MP4	NA	NA
O1	2024-08-19 16:03:45		5400.253	Media file(s)	player #1:F:/Stigmatomma_Queen_variance_O1-O3/B1/O1/O1-3-8-B1.MP4	0.0	6867.360	25.000	Blue	Resting		POINT	4149.949	F:/Stigmatomma_Queen_variance_O1-O3/B1/O1/O1-3-8-B1.MP4	NA	NA
O1	2024-08-19 16:03:45		5400.253	Media file(s)	player #1:F:/Stigmatomma_Queen_variance_O1-O3/B1/O1/O1-3-8-B1.MP4	0.0	6867.360	25.000	Green	Resting		POINT	4149.949	F:/Stigmatomma_Queen_variance_O1-O3/B1/O1/O1-3-8-B1.MP4	NA	NA
O1	2024-08-19 16:03:45		5400.253	Media file(s)	player #1:F:/Stigmatomma_Queen_variance_O1-O3/B1/O1/O1-3-8-B1.MP4	0.0	6867.360	25.000	Orange	Resting		POINT	4149.949	F:/Stigmatomma_Queen_variance_O1-O3/B1/O1/O1-3-8-B1.MP4	NA	NA
O1	2024-08-19 16:03:45		5400.253	Media file(s)	player #1:F:/Stigmatomma_Queen_variance_O1-O3/B1/O1/O1-3-8-B1.MP4	0.0	6867.360	25.000	Pink	Walking		POINT	4149.949	F:/Stigmatomma_Queen_variance_O1-O3/B1/O1/O1-3-8-B1.MP4	NA	NA
O1	2024-08-19 16:03:45		5400.253	Media file(s)	player #1:F:/Stigmatomma_Queen_variance_O1-O3/B1/O1/O1-3-8-B1.MP4	0.0	6867.360	25.000	Purple	Outside		POINT	4149.949	F:/Stigmatomma_Queen_variance_O1-O3/B1/O1/O1-3-8-B1.MP4	NA	NA
O1	2024-08-19 16:03:45		5400.253	Media file(s)	player #1:F:/Stigmatomma_Queen_variance_O1-O3/B1/O1/O1-3-8-B1.MP4	0.0	6867.360	25.000	Blue	Walking		POINT	4210.202	F:/Stigmatomma_Queen_variance_O1-O3/B1/O1/O1-3-8-B1.MP4	NA	NA
O1	2024-08-19 16:03:45		5400.253	Media file(s)	player #1:F:/Stigmatomma_Queen_variance_O1-O3/B1/O1/O1-3-8-B1.MP4	0.0	6867.360	25.000	Green	QW interaction		POINT	4210.202	F:/Stigmatomma_Queen_variance_O1-O3/B1/O1/O1-3-8-B1.MP4	NA	NA
O1	2024-08-19 16:03:45		5400.253	Media file(s)	player #1:F:/Stigmatomma_Queen_variance_O1-O3/B1/O1/O1-3-8-B1.MP4	0.0	6867.360	25.000	Orange	Walking		POINT	4210.202	F:/Stigmatomma_Queen_variance_O1-O3/B1/O1/O1-3-8-B1.MP4	NA	NA
O1	2024-08-19 16:03:45		5400.253	Media file(s)	player #1:F:/Stigmatomma_Queen_variance_O1-O3/B1/O1/O1-3-8-B1.MP4	0.0	6867.360	25.000	Pink	Walking		POINT	4210.202	F:/Stigmatomma_Queen_variance_O1-O3/B1/O1/O1-3-8-B1.MP4	NA	NA
O1	2024-08-19 16:03:45		5400.253	Media file(s)	player #1:F:/Stigmatomma_Queen_variance_O1-O3/B1/O1/O1-3-8-B1.MP4	0.0	6867.360	25.000	Purple	Outside		POINT	4210.202	F:/Stigmatomma_Queen_variance_O1-O3/B1/O1/O1-3-8-B1.MP4	NA	NA
O1	2024-08-19 16:03:45		5400.253	Media file(s)	player #1:F:/Stigmatomma_Queen_variance_O1-O3/B1/O1/O1-3-8-B1.MP4	0.0	6867.360	25.000	Blue	Walking		POINT	4270.196	F:/Stigmatomma_Queen_variance_O1-O3/B1/O1/O1-3-8-B1.MP4	NA	NA
O1	2024-08-19 16:03:45		5400.253	Media file(s)	player #1:F:/Stigmatomma_Queen_variance_O1-O3/B1/O1/O1-3-8-B1.MP4	0.0	6867.360	25.000	Green	Walking		POINT	4270.196	F:/Stigmatomma_Queen_variance_O1-O3/B1/O1/O1-3-8-B1.MP4	NA	NA
O1	2024-08-19 16:03:45		5400.253	Media file(s)	player #1:F:/Stigmatomma_Queen_variance_O1-O3/B1/O1/O1-3-8-B1.MP4	0.0	6867.360	25.000	Orange	Self grooming		POINT	4270.196	F:/Stigmatomma_Queen_variance_O1-O3/B1/O1/O1-3-8-B1.MP4	NA	NA
O1	2024-08-19 16:03:45		5400.253	Media file(s)	player #1:F:/Stigmatomma_Queen_variance_O1-O3/B1/O1/O1-3-8-B1.MP4	0.0	6867.360	25.000	Pink	Walking		POINT	4270.196	F:/Stigmatomma_Queen_variance_O1-O3/B1/O1/O1-3-8-B1.MP4	NA	NA
O1	2024-08-19 16:03:45		5400.253	Media file(s)	player #1:F:/Stigmatomma_Queen_variance_O1-O3/B1/O1/O1-3-8-B1.MP4	0.0	6867.360	25.000	Purple	Outside		POINT	4270.196	F:/Stigmatomma_Queen_variance_O1-O3/B1/O1/O1-3-8-B1.MP4	NA	NA
O1	2024-08-19 16:03:45		5400.253	Media file(s)	player #1:F:/Stigmatomma_Queen_variance_O1-O3/B1/O1/O1-3-8-B1.MP4	0.0	6867.360	25.000	Blue	Walking		POINT	4330.678	F:/Stigmatomma_Queen_variance_O1-O3/B1/O1/O1-3-8-B1.MP4	NA	NA
O1	2024-08-19 16:03:45		5400.253	Media file(s)	player #1:F:/Stigmatomma_Queen_variance_O1-O3/B1/O1/O1-3-8-B1.MP4	0.0	6867.360	25.000	Green	QW interaction		POINT	4330.678	F:/Stigmatomma_Queen_variance_O1-O3/B1/O1/O1-3-8-B1.MP4	NA	NA
O1	2024-08-19 16:03:45		5400.253	Media file(s)	player #1:F:/Stigmatomma_Queen_variance_O1-O3/B1/O1/O1-3-8-B1.MP4	0.0	6867.360	25.000	Orange	Carry Other		POINT	4330.678	F:/Stigmatomma_Queen_variance_O1-O3/B1/O1/O1-3-8-B1.MP4	NA	NA
O1	2024-08-19 16:03:45		5400.253	Media file(s)	player #1:F:/Stigmatomma_Queen_variance_O1-O3/B1/O1/O1-3-8-B1.MP4	0.0	6867.360	25.000	Pink	Resting		POINT	4330.678	F:/Stigmatomma_Queen_variance_O1-O3/B1/O1/O1-3-8-B1.MP4	NA	NA
O1	2024-08-19 16:03:45		5400.253	Media file(s)	player #1:F:/Stigmatomma_Queen_variance_O1-O3/B1/O1/O1-3-8-B1.MP4	0.0	6867.360	25.000	Purple	Outside		POINT	4330.678	F:/Stigmatomma_Queen_variance_O1-O3/B1/O1/O1-3-8-B1.MP4	NA	NA
O1	2024-08-19 16:03:45		5400.253	Media file(s)	player #1:F:/Stigmatomma_Queen_variance_O1-O3/B1/O1/O1-3-8-B1.MP4	0.0	6867.360	25.000	Blue	Walking		POINT	4390.411	F:/Stigmatomma_Queen_variance_O1-O3/B1/O1/O1-3-8-B1.MP4	NA	NA
O1	2024-08-19 16:03:45		5400.253	Media file(s)	player #1:F:/Stigmatomma_Queen_variance_O1-O3/B1/O1/O1-3-8-B1.MP4	0.0	6867.360	25.000	Green	Resting		POINT	4390.411	F:/Stigmatomma_Queen_variance_O1-O3/B1/O1/O1-3-8-B1.MP4	NA	NA
O1	2024-08-19 16:03:45		5400.253	Media file(s)	player #1:F:/Stigmatomma_Queen_variance_O1-O3/B1/O1/O1-3-8-B1.MP4	0.0	6867.360	25.000	Orange	Walking		POINT	4390.411	F:/Stigmatomma_Queen_variance_O1-O3/B1/O1/O1-3-8-B1.MP4	NA	NA
O1	2024-08-19 16:03:45		5400.253	Media file(s)	player #1:F:/Stigmatomma_Queen_variance_O1-O3/B1/O1/O1-3-8-B1.MP4	0.0	6867.360	25.000	Pink	Resting		POINT	4390.411	F:/Stigmatomma_Queen_variance_O1-O3/B1/O1/O1-3-8-B1.MP4	NA	NA
O1	2024-08-19 16:03:45		5400.253	Media file(s)	player #1:F:/Stigmatomma_Queen_variance_O1-O3/B1/O1/O1-3-8-B1.MP4	0.0	6867.360	25.000	Purple	Outside		POINT	4390.411	F:/Stigmatomma_Queen_variance_O1-O3/B1/O1/O1-3-8-B1.MP4	NA	NA
O1	2024-08-19 16:03:45		5400.253	Media file(s)	player #1:F:/Stigmatomma_Queen_variance_O1-O3/B1/O1/O1-3-8-B1.MP4	0.0	6867.360	25.000	Blue	Walking		POINT	4450.426	F:/Stigmatomma_Queen_variance_O1-O3/B1/O1/O1-3-8-B1.MP4	NA	NA
O1	2024-08-19 16:03:45		5400.253	Media file(s)	player #1:F:/Stigmatomma_Queen_variance_O1-O3/B1/O1/O1-3-8-B1.MP4	0.0	6867.360	25.000	Green	Resting		POINT	4450.426	F:/Stigmatomma_Queen_variance_O1-O3/B1/O1/O1-3-8-B1.MP4	NA	NA
O1	2024-08-19 16:03:45		5400.253	Media file(s)	player #1:F:/Stigmatomma_Queen_variance_O1-O3/B1/O1/O1-3-8-B1.MP4	0.0	6867.360	25.000	Orange	Walking		POINT	4450.426	F:/Stigmatomma_Queen_variance_O1-O3/B1/O1/O1-3-8-B1.MP4	NA	NA
O1	2024-08-19 16:03:45		5400.253	Media file(s)	player #1:F:/Stigmatomma_Queen_variance_O1-O3/B1/O1/O1-3-8-B1.MP4	0.0	6867.360	25.000	Pink	Resting		POINT	4450.426	F:/Stigmatomma_Queen_variance_O1-O3/B1/O1/O1-3-8-B1.MP4	NA	NA
O1	2024-08-19 16:03:45		5400.253	Media file(s)	player #1:F:/Stigmatomma_Queen_variance_O1-O3/B1/O1/O1-3-8-B1.MP4	0.0	6867.360	25.000	Purple	Outside		POINT	4450.426	F:/Stigmatomma_Queen_variance_O1-O3/B1/O1/O1-3-8-B1.MP4	NA	NA
O1	2024-08-19 16:03:45		5400.253	Media file(s)	player #1:F:/Stigmatomma_Queen_variance_O1-O3/B1/O1/O1-3-8-B1.MP4	0.0	6867.360	25.000	Blue	Walking		POINT	4510.202	F:/Stigmatomma_Queen_variance_O1-O3/B1/O1/O1-3-8-B1.MP4	NA	NA
O1	2024-08-19 16:03:45		5400.253	Media file(s)	player #1:F:/Stigmatomma_Queen_variance_O1-O3/B1/O1/O1-3-8-B1.MP4	0.0	6867.360	25.000	Green	Resting		POINT	4510.202	F:/Stigmatomma_Queen_variance_O1-O3/B1/O1/O1-3-8-B1.MP4	NA	NA
O1	2024-08-19 16:03:45		5400.253	Media file(s)	player #1:F:/Stigmatomma_Queen_variance_O1-O3/B1/O1/O1-3-8-B1.MP4	0.0	6867.360	25.000	Orange	Resting		POINT	4510.202	F:/Stigmatomma_Queen_variance_O1-O3/B1/O1/O1-3-8-B1.MP4	NA	NA
O1	2024-08-19 16:03:45		5400.253	Media file(s)	player #1:F:/Stigmatomma_Queen_variance_O1-O3/B1/O1/O1-3-8-B1.MP4	0.0	6867.360	25.000	Pink	Resting		POINT	4510.202	F:/Stigmatomma_Queen_variance_O1-O3/B1/O1/O1-3-8-B1.MP4	NA	NA
O1	2024-08-19 16:03:45		5400.253	Media file(s)	player #1:F:/Stigmatomma_Queen_variance_O1-O3/B1/O1/O1-3-8-B1.MP4	0.0	6867.360	25.000	Purple	Outside		POINT	4510.202	F:/Stigmatomma_Queen_variance_O1-O3/B1/O1/O1-3-8-B1.MP4	NA	NA
O1	2024-08-19 16:03:45		5400.253	Media file(s)	player #1:F:/Stigmatomma_Queen_variance_O1-O3/B1/O1/O1-3-8-B1.MP4	0.0	6867.360	25.000	Blue	QW interaction		POINT	4570.678	F:/Stigmatomma_Queen_variance_O1-O3/B1/O1/O1-3-8-B1.MP4	NA	NA
O1	2024-08-19 16:03:45		5400.253	Media file(s)	player #1:F:/Stigmatomma_Queen_variance_O1-O3/B1/O1/O1-3-8-B1.MP4	0.0	6867.360	25.000	Green	Resting		POINT	4570.678	F:/Stigmatomma_Queen_variance_O1-O3/B1/O1/O1-3-8-B1.MP4	NA	NA
O1	2024-08-19 16:03:45		5400.253	Media file(s)	player #1:F:/Stigmatomma_Queen_variance_O1-O3/B1/O1/O1-3-8-B1.MP4	0.0	6867.360	25.000	Orange	Resting		POINT	4570.678	F:/Stigmatomma_Queen_variance_O1-O3/B1/O1/O1-3-8-B1.MP4	NA	NA
O1	2024-08-19 16:03:45		5400.253	Media file(s)	player #1:F:/Stigmatomma_Queen_variance_O1-O3/B1/O1/O1-3-8-B1.MP4	0.0	6867.360	25.000	Pink	Resting		POINT	4570.678	F:/Stigmatomma_Queen_variance_O1-O3/B1/O1/O1-3-8-B1.MP4	NA	NA
O1	2024-08-19 16:03:45		5400.253	Media file(s)	player #1:F:/Stigmatomma_Queen_variance_O1-O3/B1/O1/O1-3-8-B1.MP4	0.0	6867.360	25.000	Purple	Outside		POINT	4570.678	F:/Stigmatomma_Queen_variance_O1-O3/B1/O1/O1-3-8-B1.MP4	NA	NA
O1	2024-08-19 16:03:45		5400.253	Media file(s)	player #1:F:/Stigmatomma_Queen_variance_O1-O3/B1/O1/O1-3-8-B1.MP4	0.0	6867.360	25.000	Blue	QW interaction		POINT	4630.400	F:/Stigmatomma_Queen_variance_O1-O3/B1/O1/O1-3-8-B1.MP4	NA	NA
O1	2024-08-19 16:03:45		5400.253	Media file(s)	player #1:F:/Stigmatomma_Queen_variance_O1-O3/B1/O1/O1-3-8-B1.MP4	0.0	6867.360	25.000	Green	Resting		POINT	4630.400	F:/Stigmatomma_Queen_variance_O1-O3/B1/O1/O1-3-8-B1.MP4	NA	NA
O1	2024-08-19 16:03:45		5400.253	Media file(s)	player #1:F:/Stigmatomma_Queen_variance_O1-O3/B1/O1/O1-3-8-B1.MP4	0.0	6867.360	25.000	Orange	Resting		POINT	4630.400	F:/Stigmatomma_Queen_variance_O1-O3/B1/O1/O1-3-8-B1.MP4	NA	NA
O1	2024-08-19 16:03:45		5400.253	Media file(s)	player #1:F:/Stigmatomma_Queen_variance_O1-O3/B1/O1/O1-3-8-B1.MP4	0.0	6867.360	25.000	Pink	Resting		POINT	4630.400	F:/Stigmatomma_Queen_variance_O1-O3/B1/O1/O1-3-8-B1.MP4	NA	NA
O1	2024-08-19 16:03:45		5400.253	Media file(s)	player #1:F:/Stigmatomma_Queen_variance_O1-O3/B1/O1/O1-3-8-B1.MP4	0.0	6867.360	25.000	Purple	Outside		POINT	4630.400	F:/Stigmatomma_Queen_variance_O1-O3/B1/O1/O1-3-8-B1.MP4	NA	NA
O1	2024-08-19 16:03:45		5400.253	Media file(s)	player #1:F:/Stigmatomma_Queen_variance_O1-O3/B1/O1/O1-3-8-B1.MP4	0.0	6867.360	25.000	Blue	QW interaction		POINT	4690.426	F:/Stigmatomma_Queen_variance_O1-O3/B1/O1/O1-3-8-B1.MP4	NA	NA
O1	2024-08-19 16:03:45		5400.253	Media file(s)	player #1:F:/Stigmatomma_Queen_variance_O1-O3/B1/O1/O1-3-8-B1.MP4	0.0	6867.360	25.000	Green	Resting		POINT	4690.426	F:/Stigmatomma_Queen_variance_O1-O3/B1/O1/O1-3-8-B1.MP4	NA	NA
O1	2024-08-19 16:03:45		5400.253	Media file(s)	player #1:F:/Stigmatomma_Queen_variance_O1-O3/B1/O1/O1-3-8-B1.MP4	0.0	6867.360	25.000	Orange	Resting		POINT	4690.426	F:/Stigmatomma_Queen_variance_O1-O3/B1/O1/O1-3-8-B1.MP4	NA	NA
O1	2024-08-19 16:03:45		5400.253	Media file(s)	player #1:F:/Stigmatomma_Queen_variance_O1-O3/B1/O1/O1-3-8-B1.MP4	0.0	6867.360	25.000	Pink	Resting		POINT	4690.426	F:/Stigmatomma_Queen_variance_O1-O3/B1/O1/O1-3-8-B1.MP4	NA	NA
O1	2024-08-19 16:03:45		5400.253	Media file(s)	player #1:F:/Stigmatomma_Queen_variance_O1-O3/B1/O1/O1-3-8-B1.MP4	0.0	6867.360	25.000	Purple	Outside		POINT	4690.426	F:/Stigmatomma_Queen_variance_O1-O3/B1/O1/O1-3-8-B1.MP4	NA	NA
O1	2024-08-19 16:03:45		5400.253	Media file(s)	player #1:F:/Stigmatomma_Queen_variance_O1-O3/B1/O1/O1-3-8-B1.MP4	0.0	6867.360	25.000	Blue	QW interaction		POINT	4751.187	F:/Stigmatomma_Queen_variance_O1-O3/B1/O1/O1-3-8-B1.MP4	NA	NA
O1	2024-08-19 16:03:45		5400.253	Media file(s)	player #1:F:/Stigmatomma_Queen_variance_O1-O3/B1/O1/O1-3-8-B1.MP4	0.0	6867.360	25.000	Green	Resting		POINT	4751.187	F:/Stigmatomma_Queen_variance_O1-O3/B1/O1/O1-3-8-B1.MP4	NA	NA
O1	2024-08-19 16:03:45		5400.253	Media file(s)	player #1:F:/Stigmatomma_Queen_variance_O1-O3/B1/O1/O1-3-8-B1.MP4	0.0	6867.360	25.000	Orange	Walking		POINT	4751.187	F:/Stigmatomma_Queen_variance_O1-O3/B1/O1/O1-3-8-B1.MP4	NA	NA
O1	2024-08-19 16:03:45		5400.253	Media file(s)	player #1:F:/Stigmatomma_Queen_variance_O1-O3/B1/O1/O1-3-8-B1.MP4	0.0	6867.360	25.000	Pink	Resting		POINT	4751.187	F:/Stigmatomma_Queen_variance_O1-O3/B1/O1/O1-3-8-B1.MP4	NA	NA
O1	2024-08-19 16:03:45		5400.253	Media file(s)	player #1:F:/Stigmatomma_Queen_variance_O1-O3/B1/O1/O1-3-8-B1.MP4	0.0	6867.360	25.000	Purple	Outside		POINT	4751.187	F:/Stigmatomma_Queen_variance_O1-O3/B1/O1/O1-3-8-B1.MP4	NA	NA
O1	2024-08-19 16:03:45		5400.253	Media file(s)	player #1:F:/Stigmatomma_Queen_variance_O1-O3/B1/O1/O1-3-8-B1.MP4	0.0	6867.360	25.000	Blue	QW interaction		POINT	4810.467	F:/Stigmatomma_Queen_variance_O1-O3/B1/O1/O1-3-8-B1.MP4	NA	NA
O1	2024-08-19 16:03:45		5400.253	Media file(s)	player #1:F:/Stigmatomma_Queen_variance_O1-O3/B1/O1/O1-3-8-B1.MP4	0.0	6867.360	25.000	Green	Resting		POINT	4810.467	F:/Stigmatomma_Queen_variance_O1-O3/B1/O1/O1-3-8-B1.MP4	NA	NA
O1	2024-08-19 16:03:45		5400.253	Media file(s)	player #1:F:/Stigmatomma_Queen_variance_O1-O3/B1/O1/O1-3-8-B1.MP4	0.0	6867.360	25.000	Orange	QQ interaction		POINT	4810.467	F:/Stigmatomma_Queen_variance_O1-O3/B1/O1/O1-3-8-B1.MP4	NA	NA
O1	2024-08-19 16:03:45		5400.253	Media file(s)	player #1:F:/Stigmatomma_Queen_variance_O1-O3/B1/O1/O1-3-8-B1.MP4	0.0	6867.360	25.000	Pink	QQ interaction		POINT	4810.467	F:/Stigmatomma_Queen_variance_O1-O3/B1/O1/O1-3-8-B1.MP4	NA	NA
O1	2024-08-19 16:03:45		5400.253	Media file(s)	player #1:F:/Stigmatomma_Queen_variance_O1-O3/B1/O1/O1-3-8-B1.MP4	0.0	6867.360	25.000	Purple	Outside		POINT	4810.467	F:/Stigmatomma_Queen_variance_O1-O3/B1/O1/O1-3-8-B1.MP4	NA	NA
O1	2024-08-19 16:03:45		5400.253	Media file(s)	player #1:F:/Stigmatomma_Queen_variance_O1-O3/B1/O1/O1-3-8-B1.MP4	0.0	6867.360	25.000	Blue	QW interaction		POINT	4869.905	F:/Stigmatomma_Queen_variance_O1-O3/B1/O1/O1-3-8-B1.MP4	NA	NA
O1	2024-08-19 16:03:45		5400.253	Media file(s)	player #1:F:/Stigmatomma_Queen_variance_O1-O3/B1/O1/O1-3-8-B1.MP4	0.0	6867.360	25.000	Green	Resting		POINT	4869.905	F:/Stigmatomma_Queen_variance_O1-O3/B1/O1/O1-3-8-B1.MP4	NA	NA
O1	2024-08-19 16:03:45		5400.253	Media file(s)	player #1:F:/Stigmatomma_Queen_variance_O1-O3/B1/O1/O1-3-8-B1.MP4	0.0	6867.360	25.000	Orange	QQ interaction		POINT	4869.905	F:/Stigmatomma_Queen_variance_O1-O3/B1/O1/O1-3-8-B1.MP4	NA	NA
O1	2024-08-19 16:03:45		5400.253	Media file(s)	player #1:F:/Stigmatomma_Queen_variance_O1-O3/B1/O1/O1-3-8-B1.MP4	0.0	6867.360	25.000	Pink	QQ interaction		POINT	4869.905	F:/Stigmatomma_Queen_variance_O1-O3/B1/O1/O1-3-8-B1.MP4	NA	NA
O1	2024-08-19 16:03:45		5400.253	Media file(s)	player #1:F:/Stigmatomma_Queen_variance_O1-O3/B1/O1/O1-3-8-B1.MP4	0.0	6867.360	25.000	Purple	Outside		POINT	4869.905	F:/Stigmatomma_Queen_variance_O1-O3/B1/O1/O1-3-8-B1.MP4	NA	NA
O1	2024-08-19 16:03:45		5400.253	Media file(s)	player #1:F:/Stigmatomma_Queen_variance_O1-O3/B1/O1/O1-3-8-B1.MP4	0.0	6867.360	25.000	Blue	Walking		POINT	4930.712	F:/Stigmatomma_Queen_variance_O1-O3/B1/O1/O1-3-8-B1.MP4	NA	NA
O1	2024-08-19 16:03:45		5400.253	Media file(s)	player #1:F:/Stigmatomma_Queen_variance_O1-O3/B1/O1/O1-3-8-B1.MP4	0.0	6867.360	25.000	Green	Resting		POINT	4930.712	F:/Stigmatomma_Queen_variance_O1-O3/B1/O1/O1-3-8-B1.MP4	NA	NA
O1	2024-08-19 16:03:45		5400.253	Media file(s)	player #1:F:/Stigmatomma_Queen_variance_O1-O3/B1/O1/O1-3-8-B1.MP4	0.0	6867.360	25.000	Orange	QQ interaction		POINT	4930.712	F:/Stigmatomma_Queen_variance_O1-O3/B1/O1/O1-3-8-B1.MP4	NA	NA
O1	2024-08-19 16:03:45		5400.253	Media file(s)	player #1:F:/Stigmatomma_Queen_variance_O1-O3/B1/O1/O1-3-8-B1.MP4	0.0	6867.360	25.000	Pink	QQ interaction		POINT	4930.712	F:/Stigmatomma_Queen_variance_O1-O3/B1/O1/O1-3-8-B1.MP4	NA	NA
O1	2024-08-19 16:03:45		5400.253	Media file(s)	player #1:F:/Stigmatomma_Queen_variance_O1-O3/B1/O1/O1-3-8-B1.MP4	0.0	6867.360	25.000	Purple	Outside		POINT	4930.712	F:/Stigmatomma_Queen_variance_O1-O3/B1/O1/O1-3-8-B1.MP4	NA	NA
O1	2024-08-19 16:03:45		5400.253	Media file(s)	player #1:F:/Stigmatomma_Queen_variance_O1-O3/B1/O1/O1-3-8-B1.MP4	0.0	6867.360	25.000	Blue	Brood Care		POINT	4990.429	F:/Stigmatomma_Queen_variance_O1-O3/B1/O1/O1-3-8-B1.MP4	NA	NA
O1	2024-08-19 16:03:45		5400.253	Media file(s)	player #1:F:/Stigmatomma_Queen_variance_O1-O3/B1/O1/O1-3-8-B1.MP4	0.0	6867.360	25.000	Green	Resting		POINT	4990.429	F:/Stigmatomma_Queen_variance_O1-O3/B1/O1/O1-3-8-B1.MP4	NA	NA
O1	2024-08-19 16:03:45		5400.253	Media file(s)	player #1:F:/Stigmatomma_Queen_variance_O1-O3/B1/O1/O1-3-8-B1.MP4	0.0	6867.360	25.000	Orange	Walking		POINT	4990.429	F:/Stigmatomma_Queen_variance_O1-O3/B1/O1/O1-3-8-B1.MP4	NA	NA
O1	2024-08-19 16:03:45		5400.253	Media file(s)	player #1:F:/Stigmatomma_Queen_variance_O1-O3/B1/O1/O1-3-8-B1.MP4	0.0	6867.360	25.000	Pink	Resting		POINT	4990.429	F:/Stigmatomma_Queen_variance_O1-O3/B1/O1/O1-3-8-B1.MP4	NA	NA
O1	2024-08-19 16:03:45		5400.253	Media file(s)	player #1:F:/Stigmatomma_Queen_variance_O1-O3/B1/O1/O1-3-8-B1.MP4	0.0	6867.360	25.000	Purple	Outside		POINT	4990.429	F:/Stigmatomma_Queen_variance_O1-O3/B1/O1/O1-3-8-B1.MP4	NA	NA
O1	2024-08-19 16:03:45		5400.253	Media file(s)	player #1:F:/Stigmatomma_Queen_variance_O1-O3/B1/O1/O1-3-8-B1.MP4	0.0	6867.360	25.000	Blue	Walking		POINT	5050.908	F:/Stigmatomma_Queen_variance_O1-O3/B1/O1/O1-3-8-B1.MP4	NA	NA
O1	2024-08-19 16:03:45		5400.253	Media file(s)	player #1:F:/Stigmatomma_Queen_variance_O1-O3/B1/O1/O1-3-8-B1.MP4	0.0	6867.360	25.000	Green	Resting		POINT	5050.908	F:/Stigmatomma_Queen_variance_O1-O3/B1/O1/O1-3-8-B1.MP4	NA	NA
O1	2024-08-19 16:03:45		5400.253	Media file(s)	player #1:F:/Stigmatomma_Queen_variance_O1-O3/B1/O1/O1-3-8-B1.MP4	0.0	6867.360	25.000	Orange	Self grooming		POINT	5050.908	F:/Stigmatomma_Queen_variance_O1-O3/B1/O1/O1-3-8-B1.MP4	NA	NA
O1	2024-08-19 16:03:45		5400.253	Media file(s)	player #1:F:/Stigmatomma_Queen_variance_O1-O3/B1/O1/O1-3-8-B1.MP4	0.0	6867.360	25.000	Pink	Resting		POINT	5050.908	F:/Stigmatomma_Queen_variance_O1-O3/B1/O1/O1-3-8-B1.MP4	NA	NA
O1	2024-08-19 16:03:45		5400.253	Media file(s)	player #1:F:/Stigmatomma_Queen_variance_O1-O3/B1/O1/O1-3-8-B1.MP4	0.0	6867.360	25.000	Purple	Outside		POINT	5050.908	F:/Stigmatomma_Queen_variance_O1-O3/B1/O1/O1-3-8-B1.MP4	NA	NA
O1	2024-08-19 16:03:45		5400.253	Media file(s)	player #1:F:/Stigmatomma_Queen_variance_O1-O3/B1/O1/O1-3-8-B1.MP4	0.0	6867.360	25.000	Blue	Resting		POINT	5110.432	F:/Stigmatomma_Queen_variance_O1-O3/B1/O1/O1-3-8-B1.MP4	NA	NA
O1	2024-08-19 16:03:45		5400.253	Media file(s)	player #1:F:/Stigmatomma_Queen_variance_O1-O3/B1/O1/O1-3-8-B1.MP4	0.0	6867.360	25.000	Green	Resting		POINT	5110.432	F:/Stigmatomma_Queen_variance_O1-O3/B1/O1/O1-3-8-B1.MP4	NA	NA
O1	2024-08-19 16:03:45		5400.253	Media file(s)	player #1:F:/Stigmatomma_Queen_variance_O1-O3/B1/O1/O1-3-8-B1.MP4	0.0	6867.360	25.000	Orange	Self grooming		POINT	5110.432	F:/Stigmatomma_Queen_variance_O1-O3/B1/O1/O1-3-8-B1.MP4	NA	NA
O1	2024-08-19 16:03:45		5400.253	Media file(s)	player #1:F:/Stigmatomma_Queen_variance_O1-O3/B1/O1/O1-3-8-B1.MP4	0.0	6867.360	25.000	Pink	Self grooming		POINT	5110.432	F:/Stigmatomma_Queen_variance_O1-O3/B1/O1/O1-3-8-B1.MP4	NA	NA
O1	2024-08-19 16:03:45		5400.253	Media file(s)	player #1:F:/Stigmatomma_Queen_variance_O1-O3/B1/O1/O1-3-8-B1.MP4	0.0	6867.360	25.000	Purple	Outside		POINT	5110.432	F:/Stigmatomma_Queen_variance_O1-O3/B1/O1/O1-3-8-B1.MP4	NA	NA
O1	2024-08-19 16:03:45		5400.253	Media file(s)	player #1:F:/Stigmatomma_Queen_variance_O1-O3/B1/O1/O1-3-8-B1.MP4	0.0	6867.360	25.000	Blue	Walking		POINT	5170.430	F:/Stigmatomma_Queen_variance_O1-O3/B1/O1/O1-3-8-B1.MP4	NA	NA
O1	2024-08-19 16:03:45		5400.253	Media file(s)	player #1:F:/Stigmatomma_Queen_variance_O1-O3/B1/O1/O1-3-8-B1.MP4	0.0	6867.360	25.000	Green	Resting		POINT	5170.430	F:/Stigmatomma_Queen_variance_O1-O3/B1/O1/O1-3-8-B1.MP4	NA	NA
O1	2024-08-19 16:03:45		5400.253	Media file(s)	player #1:F:/Stigmatomma_Queen_variance_O1-O3/B1/O1/O1-3-8-B1.MP4	0.0	6867.360	25.000	Orange	Resting		POINT	5170.430	F:/Stigmatomma_Queen_variance_O1-O3/B1/O1/O1-3-8-B1.MP4	NA	NA
O1	2024-08-19 16:03:45		5400.253	Media file(s)	player #1:F:/Stigmatomma_Queen_variance_O1-O3/B1/O1/O1-3-8-B1.MP4	0.0	6867.360	25.000	Pink	Brood Care		POINT	5170.430	F:/Stigmatomma_Queen_variance_O1-O3/B1/O1/O1-3-8-B1.MP4	NA	NA
O1	2024-08-19 16:03:45		5400.253	Media file(s)	player #1:F:/Stigmatomma_Queen_variance_O1-O3/B1/O1/O1-3-8-B1.MP4	0.0	6867.360	25.000	Purple	Outside		POINT	5170.430	F:/Stigmatomma_Queen_variance_O1-O3/B1/O1/O1-3-8-B1.MP4	NA	NA
O1	2024-08-19 16:03:45		5400.253	Media file(s)	player #1:F:/Stigmatomma_Queen_variance_O1-O3/B1/O1/O1-3-8-B1.MP4	0.0	6867.360	25.000	Blue	Walking		POINT	5230.688	F:/Stigmatomma_Queen_variance_O1-O3/B1/O1/O1-3-8-B1.MP4	NA	NA
O1	2024-08-19 16:03:45		5400.253	Media file(s)	player #1:F:/Stigmatomma_Queen_variance_O1-O3/B1/O1/O1-3-8-B1.MP4	0.0	6867.360	25.000	Green	Resting		POINT	5230.688	F:/Stigmatomma_Queen_variance_O1-O3/B1/O1/O1-3-8-B1.MP4	NA	NA
O1	2024-08-19 16:03:45		5400.253	Media file(s)	player #1:F:/Stigmatomma_Queen_variance_O1-O3/B1/O1/O1-3-8-B1.MP4	0.0	6867.360	25.000	Orange	Resting		POINT	5230.688	F:/Stigmatomma_Queen_variance_O1-O3/B1/O1/O1-3-8-B1.MP4	NA	NA
O1	2024-08-19 16:03:45		5400.253	Media file(s)	player #1:F:/Stigmatomma_Queen_variance_O1-O3/B1/O1/O1-3-8-B1.MP4	0.0	6867.360	25.000	Pink	Brood Care		POINT	5230.688	F:/Stigmatomma_Queen_variance_O1-O3/B1/O1/O1-3-8-B1.MP4	NA	NA
O1	2024-08-19 16:03:45		5400.253	Media file(s)	player #1:F:/Stigmatomma_Queen_variance_O1-O3/B1/O1/O1-3-8-B1.MP4	0.0	6867.360	25.000	Purple	Outside		POINT	5230.688	F:/Stigmatomma_Queen_variance_O1-O3/B1/O1/O1-3-8-B1.MP4	NA	NA
O1	2024-08-19 16:03:45		5400.253	Media file(s)	player #1:F:/Stigmatomma_Queen_variance_O1-O3/B1/O1/O1-3-8-B1.MP4	0.0	6867.360	25.000	Blue	Brood Care		POINT	5292.170	F:/Stigmatomma_Queen_variance_O1-O3/B1/O1/O1-3-8-B1.MP4	NA	NA
O1	2024-08-19 16:03:45		5400.253	Media file(s)	player #1:F:/Stigmatomma_Queen_variance_O1-O3/B1/O1/O1-3-8-B1.MP4	0.0	6867.360	25.000	Green	Resting		POINT	5292.170	F:/Stigmatomma_Queen_variance_O1-O3/B1/O1/O1-3-8-B1.MP4	NA	NA
O1	2024-08-19 16:03:45		5400.253	Media file(s)	player #1:F:/Stigmatomma_Queen_variance_O1-O3/B1/O1/O1-3-8-B1.MP4	0.0	6867.360	25.000	Orange	Walking		POINT	5292.170	F:/Stigmatomma_Queen_variance_O1-O3/B1/O1/O1-3-8-B1.MP4	NA	NA
O1	2024-08-19 16:03:45		5400.253	Media file(s)	player #1:F:/Stigmatomma_Queen_variance_O1-O3/B1/O1/O1-3-8-B1.MP4	0.0	6867.360	25.000	Pink	Brood Care		POINT	5292.170	F:/Stigmatomma_Queen_variance_O1-O3/B1/O1/O1-3-8-B1.MP4	NA	NA
O1	2024-08-19 16:03:45		5400.253	Media file(s)	player #1:F:/Stigmatomma_Queen_variance_O1-O3/B1/O1/O1-3-8-B1.MP4	0.0	6867.360	25.000	Purple	Outside		POINT	5292.170	F:/Stigmatomma_Queen_variance_O1-O3/B1/O1/O1-3-8-B1.MP4	NA	NA
O1	2024-08-19 16:03:45		5400.253	Media file(s)	player #1:F:/Stigmatomma_Queen_variance_O1-O3/B1/O1/O1-3-8-B1.MP4	0.0	6867.360	25.000	Blue	Brood Care		POINT	5350.864	F:/Stigmatomma_Queen_variance_O1-O3/B1/O1/O1-3-8-B1.MP4	NA	NA
O1	2024-08-19 16:03:45		5400.253	Media file(s)	player #1:F:/Stigmatomma_Queen_variance_O1-O3/B1/O1/O1-3-8-B1.MP4	0.0	6867.360	25.000	Green	Resting		POINT	5350.864	F:/Stigmatomma_Queen_variance_O1-O3/B1/O1/O1-3-8-B1.MP4	NA	NA
O1	2024-08-19 16:03:45		5400.253	Media file(s)	player #1:F:/Stigmatomma_Queen_variance_O1-O3/B1/O1/O1-3-8-B1.MP4	0.0	6867.360	25.000	Orange	Walking		POINT	5350.864	F:/Stigmatomma_Queen_variance_O1-O3/B1/O1/O1-3-8-B1.MP4	NA	NA
O1	2024-08-19 16:03:45		5400.253	Media file(s)	player #1:F:/Stigmatomma_Queen_variance_O1-O3/B1/O1/O1-3-8-B1.MP4	0.0	6867.360	25.000	Pink	Brood Care		POINT	5350.864	F:/Stigmatomma_Queen_variance_O1-O3/B1/O1/O1-3-8-B1.MP4	NA	NA
O1	2024-08-19 16:03:45		5400.253	Media file(s)	player #1:F:/Stigmatomma_Queen_variance_O1-O3/B1/O1/O1-3-8-B1.MP4	0.0	6867.360	25.000	Purple	Outside		POINT	5350.864	F:/Stigmatomma_Queen_variance_O1-O3/B1/O1/O1-3-8-B1.MP4	NA	NA
O1	2024-08-19 16:03:45		5400.253	Media file(s)	player #1:F:/Stigmatomma_Queen_variance_O1-O3/B1/O1/O1-3-8-B1.MP4	0.0	6867.360	25.000	Blue	Walking		POINT	5411.615	F:/Stigmatomma_Queen_variance_O1-O3/B1/O1/O1-3-8-B1.MP4	NA	NA
O1	2024-08-19 16:03:45		5400.253	Media file(s)	player #1:F:/Stigmatomma_Queen_variance_O1-O3/B1/O1/O1-3-8-B1.MP4	0.0	6867.360	25.000	Green	Resting		POINT	5411.615	F:/Stigmatomma_Queen_variance_O1-O3/B1/O1/O1-3-8-B1.MP4	NA	NA
O1	2024-08-19 16:03:45		5400.253	Media file(s)	player #1:F:/Stigmatomma_Queen_variance_O1-O3/B1/O1/O1-3-8-B1.MP4	0.0	6867.360	25.000	Orange	Resting		POINT	5411.615	F:/Stigmatomma_Queen_variance_O1-O3/B1/O1/O1-3-8-B1.MP4	NA	NA
O1	2024-08-19 16:03:45		5400.253	Media file(s)	player #1:F:/Stigmatomma_Queen_variance_O1-O3/B1/O1/O1-3-8-B1.MP4	0.0	6867.360	25.000	Pink	Brood Care		POINT	5411.615	F:/Stigmatomma_Queen_variance_O1-O3/B1/O1/O1-3-8-B1.MP4	NA	NA
O1	2024-08-19 16:03:45		5400.253	Media file(s)	player #1:F:/Stigmatomma_Queen_variance_O1-O3/B1/O1/O1-3-8-B1.MP4	0.0	6867.360	25.000	Purple	Outside		POINT	5411.615	F:/Stigmatomma_Queen_variance_O1-O3/B1/O1/O1-3-8-B1.MP4	NA	NA
O1	2024-08-19 16:03:45		5400.253	Media file(s)	player #1:F:/Stigmatomma_Queen_variance_O1-O3/B1/O1/O1-3-8-B1.MP4	0.0	6867.360	25.000	Blue	Walking		POINT	5471.367	F:/Stigmatomma_Queen_variance_O1-O3/B1/O1/O1-3-8-B1.MP4	NA	NA
O1	2024-08-19 16:03:45		5400.253	Media file(s)	player #1:F:/Stigmatomma_Queen_variance_O1-O3/B1/O1/O1-3-8-B1.MP4	0.0	6867.360	25.000	Green	Resting		POINT	5471.367	F:/Stigmatomma_Queen_variance_O1-O3/B1/O1/O1-3-8-B1.MP4	NA	NA
O1	2024-08-19 16:03:45		5400.253	Media file(s)	player #1:F:/Stigmatomma_Queen_variance_O1-O3/B1/O1/O1-3-8-B1.MP4	0.0	6867.360	25.000	Orange	Walking		POINT	5471.367	F:/Stigmatomma_Queen_variance_O1-O3/B1/O1/O1-3-8-B1.MP4	NA	NA
O1	2024-08-19 16:03:45		5400.253	Media file(s)	player #1:F:/Stigmatomma_Queen_variance_O1-O3/B1/O1/O1-3-8-B1.MP4	0.0	6867.360	25.000	Pink	Brood Care		POINT	5471.367	F:/Stigmatomma_Queen_variance_O1-O3/B1/O1/O1-3-8-B1.MP4	NA	NA
O1	2024-08-19 16:03:45		5400.253	Media file(s)	player #1:F:/Stigmatomma_Queen_variance_O1-O3/B1/O1/O1-3-8-B1.MP4	0.0	6867.360	25.000	Purple	Outside		POINT	5471.367	F:/Stigmatomma_Queen_variance_O1-O3/B1/O1/O1-3-8-B1.MP4	NA	NA
O1	2024-08-19 16:03:45		5400.253	Media file(s)	player #1:F:/Stigmatomma_Queen_variance_O1-O3/B1/O1/O1-3-8-B1.MP4	0.0	6867.360	25.000	Blue	Walking		POINT	5530.377	F:/Stigmatomma_Queen_variance_O1-O3/B1/O1/O1-3-8-B1.MP4	NA	NA
O1	2024-08-19 16:03:45		5400.253	Media file(s)	player #1:F:/Stigmatomma_Queen_variance_O1-O3/B1/O1/O1-3-8-B1.MP4	0.0	6867.360	25.000	Green	Resting		POINT	5530.377	F:/Stigmatomma_Queen_variance_O1-O3/B1/O1/O1-3-8-B1.MP4	NA	NA
O1	2024-08-19 16:03:45		5400.253	Media file(s)	player #1:F:/Stigmatomma_Queen_variance_O1-O3/B1/O1/O1-3-8-B1.MP4	0.0	6867.360	25.000	Orange	Walking		POINT	5530.377	F:/Stigmatomma_Queen_variance_O1-O3/B1/O1/O1-3-8-B1.MP4	NA	NA
O1	2024-08-19 16:03:45		5400.253	Media file(s)	player #1:F:/Stigmatomma_Queen_variance_O1-O3/B1/O1/O1-3-8-B1.MP4	0.0	6867.360	25.000	Pink	Brood Care		POINT	5530.377	F:/Stigmatomma_Queen_variance_O1-O3/B1/O1/O1-3-8-B1.MP4	NA	NA
O1	2024-08-19 16:03:45		5400.253	Media file(s)	player #1:F:/Stigmatomma_Queen_variance_O1-O3/B1/O1/O1-3-8-B1.MP4	0.0	6867.360	25.000	Purple	Outside		POINT	5530.377	F:/Stigmatomma_Queen_variance_O1-O3/B1/O1/O1-3-8-B1.MP4	NA	NA
O1	2024-08-19 16:03:45		5400.253	Media file(s)	player #1:F:/Stigmatomma_Queen_variance_O1-O3/B1/O1/O1-3-8-B1.MP4	0.0	6867.360	25.000	Blue	Walking		POINT	5590.426	F:/Stigmatomma_Queen_variance_O1-O3/B1/O1/O1-3-8-B1.MP4	NA	NA
O1	2024-08-19 16:03:45		5400.253	Media file(s)	player #1:F:/Stigmatomma_Queen_variance_O1-O3/B1/O1/O1-3-8-B1.MP4	0.0	6867.360	25.000	Green	Resting		POINT	5590.426	F:/Stigmatomma_Queen_variance_O1-O3/B1/O1/O1-3-8-B1.MP4	NA	NA
O1	2024-08-19 16:03:45		5400.253	Media file(s)	player #1:F:/Stigmatomma_Queen_variance_O1-O3/B1/O1/O1-3-8-B1.MP4	0.0	6867.360	25.000	Orange	Resting		POINT	5590.426	F:/Stigmatomma_Queen_variance_O1-O3/B1/O1/O1-3-8-B1.MP4	NA	NA
O1	2024-08-19 16:03:45		5400.253	Media file(s)	player #1:F:/Stigmatomma_Queen_variance_O1-O3/B1/O1/O1-3-8-B1.MP4	0.0	6867.360	25.000	Pink	Walking		POINT	5590.426	F:/Stigmatomma_Queen_variance_O1-O3/B1/O1/O1-3-8-B1.MP4	NA	NA
O1	2024-08-19 16:03:45		5400.253	Media file(s)	player #1:F:/Stigmatomma_Queen_variance_O1-O3/B1/O1/O1-3-8-B1.MP4	0.0	6867.360	25.000	Purple	Outside		POINT	5590.426	F:/Stigmatomma_Queen_variance_O1-O3/B1/O1/O1-3-8-B1.MP4	NA	NA
O1	2024-08-19 16:03:45		5400.253	Media file(s)	player #1:F:/Stigmatomma_Queen_variance_O1-O3/B1/O1/O1-3-8-B1.MP4	0.0	6867.360	25.000	Blue	Outside		POINT	5650.683	F:/Stigmatomma_Queen_variance_O1-O3/B1/O1/O1-3-8-B1.MP4	NA	NA
O1	2024-08-19 16:03:45		5400.253	Media file(s)	player #1:F:/Stigmatomma_Queen_variance_O1-O3/B1/O1/O1-3-8-B1.MP4	0.0	6867.360	25.000	Green	Resting		POINT	5650.683	F:/Stigmatomma_Queen_variance_O1-O3/B1/O1/O1-3-8-B1.MP4	NA	NA
O1	2024-08-19 16:03:45		5400.253	Media file(s)	player #1:F:/Stigmatomma_Queen_variance_O1-O3/B1/O1/O1-3-8-B1.MP4	0.0	6867.360	25.000	Orange	Resting		POINT	5650.683	F:/Stigmatomma_Queen_variance_O1-O3/B1/O1/O1-3-8-B1.MP4	NA	NA
O1	2024-08-19 16:03:45		5400.253	Media file(s)	player #1:F:/Stigmatomma_Queen_variance_O1-O3/B1/O1/O1-3-8-B1.MP4	0.0	6867.360	25.000	Pink	Walking		POINT	5650.683	F:/Stigmatomma_Queen_variance_O1-O3/B1/O1/O1-3-8-B1.MP4	NA	NA
O1	2024-08-19 16:03:45		5400.253	Media file(s)	player #1:F:/Stigmatomma_Queen_variance_O1-O3/B1/O1/O1-3-8-B1.MP4	0.0	6867.360	25.000	Purple	Outside		POINT	5650.683	F:/Stigmatomma_Queen_variance_O1-O3/B1/O1/O1-3-8-B1.MP4	NA	NA
O1	2024-08-19 16:03:45		5400.253	Media file(s)	player #1:F:/Stigmatomma_Queen_variance_O1-O3/B1/O1/O1-3-8-B1.MP4	0.0	6867.360	25.000	Blue	Self grooming		POINT	5710.426	F:/Stigmatomma_Queen_variance_O1-O3/B1/O1/O1-3-8-B1.MP4	NA	NA
O1	2024-08-19 16:03:45		5400.253	Media file(s)	player #1:F:/Stigmatomma_Queen_variance_O1-O3/B1/O1/O1-3-8-B1.MP4	0.0	6867.360	25.000	Green	Resting		POINT	5710.426	F:/Stigmatomma_Queen_variance_O1-O3/B1/O1/O1-3-8-B1.MP4	NA	NA
O1	2024-08-19 16:03:45		5400.253	Media file(s)	player #1:F:/Stigmatomma_Queen_variance_O1-O3/B1/O1/O1-3-8-B1.MP4	0.0	6867.360	25.000	Orange	Resting		POINT	5710.426	F:/Stigmatomma_Queen_variance_O1-O3/B1/O1/O1-3-8-B1.MP4	NA	NA
O1	2024-08-19 16:03:45		5400.253	Media file(s)	player #1:F:/Stigmatomma_Queen_variance_O1-O3/B1/O1/O1-3-8-B1.MP4	0.0	6867.360	25.000	Pink	Resting		POINT	5710.426	F:/Stigmatomma_Queen_variance_O1-O3/B1/O1/O1-3-8-B1.MP4	NA	NA
O1	2024-08-19 16:03:45		5400.253	Media file(s)	player #1:F:/Stigmatomma_Queen_variance_O1-O3/B1/O1/O1-3-8-B1.MP4	0.0	6867.360	25.000	Purple	Outside		POINT	5710.426	F:/Stigmatomma_Queen_variance_O1-O3/B1/O1/O1-3-8-B1.MP4	NA	NA
O1	2024-08-19 16:03:45		5400.253	Media file(s)	player #1:F:/Stigmatomma_Queen_variance_O1-O3/B1/O1/O1-3-8-B1.MP4	0.0	6867.360	25.000	Blue	Self grooming		POINT	5770.424	F:/Stigmatomma_Queen_variance_O1-O3/B1/O1/O1-3-8-B1.MP4	NA	NA
O1	2024-08-19 16:03:45		5400.253	Media file(s)	player #1:F:/Stigmatomma_Queen_variance_O1-O3/B1/O1/O1-3-8-B1.MP4	0.0	6867.360	25.000	Green	Resting		POINT	5770.424	F:/Stigmatomma_Queen_variance_O1-O3/B1/O1/O1-3-8-B1.MP4	NA	NA
O1	2024-08-19 16:03:45		5400.253	Media file(s)	player #1:F:/Stigmatomma_Queen_variance_O1-O3/B1/O1/O1-3-8-B1.MP4	0.0	6867.360	25.000	Orange	Self grooming		POINT	5770.424	F:/Stigmatomma_Queen_variance_O1-O3/B1/O1/O1-3-8-B1.MP4	NA	NA
O1	2024-08-19 16:03:45		5400.253	Media file(s)	player #1:F:/Stigmatomma_Queen_variance_O1-O3/B1/O1/O1-3-8-B1.MP4	0.0	6867.360	25.000	Pink	Resting		POINT	5770.424	F:/Stigmatomma_Queen_variance_O1-O3/B1/O1/O1-3-8-B1.MP4	NA	NA
O1	2024-08-19 16:03:45		5400.253	Media file(s)	player #1:F:/Stigmatomma_Queen_variance_O1-O3/B1/O1/O1-3-8-B1.MP4	0.0	6867.360	25.000	Purple	Outside		POINT	5770.424	F:/Stigmatomma_Queen_variance_O1-O3/B1/O1/O1-3-8-B1.MP4	NA	NA
O1	2024-08-19 16:03:45		5400.253	Media file(s)	player #1:F:/Stigmatomma_Queen_variance_O1-O3/B1/O1/O1-3-8-B1.MP4	0.0	6867.360	25.000	Blue	Self grooming		POINT	5830.683	F:/Stigmatomma_Queen_variance_O1-O3/B1/O1/O1-3-8-B1.MP4	NA	NA
O1	2024-08-19 16:03:45		5400.253	Media file(s)	player #1:F:/Stigmatomma_Queen_variance_O1-O3/B1/O1/O1-3-8-B1.MP4	0.0	6867.360	25.000	Green	Resting		POINT	5830.683	F:/Stigmatomma_Queen_variance_O1-O3/B1/O1/O1-3-8-B1.MP4	NA	NA
O1	2024-08-19 16:03:45		5400.253	Media file(s)	player #1:F:/Stigmatomma_Queen_variance_O1-O3/B1/O1/O1-3-8-B1.MP4	0.0	6867.360	25.000	Orange	Self grooming		POINT	5830.683	F:/Stigmatomma_Queen_variance_O1-O3/B1/O1/O1-3-8-B1.MP4	NA	NA
O1	2024-08-19 16:03:45		5400.253	Media file(s)	player #1:F:/Stigmatomma_Queen_variance_O1-O3/B1/O1/O1-3-8-B1.MP4	0.0	6867.360	25.000	Pink	Resting		POINT	5830.683	F:/Stigmatomma_Queen_variance_O1-O3/B1/O1/O1-3-8-B1.MP4	NA	NA
O1	2024-08-19 16:03:45		5400.253	Media file(s)	player #1:F:/Stigmatomma_Queen_variance_O1-O3/B1/O1/O1-3-8-B1.MP4	0.0	6867.360	25.000	Purple	Outside		POINT	5830.683	F:/Stigmatomma_Queen_variance_O1-O3/B1/O1/O1-3-8-B1.MP4	NA	NA
O1	2024-08-19 16:03:45		5400.253	Media file(s)	player #1:F:/Stigmatomma_Queen_variance_O1-O3/B1/O1/O1-3-8-B1.MP4	0.0	6867.360	25.000	Blue	Self grooming		POINT	5890.420	F:/Stigmatomma_Queen_variance_O1-O3/B1/O1/O1-3-8-B1.MP4	NA	NA
O1	2024-08-19 16:03:45		5400.253	Media file(s)	player #1:F:/Stigmatomma_Queen_variance_O1-O3/B1/O1/O1-3-8-B1.MP4	0.0	6867.360	25.000	Green	Resting		POINT	5890.420	F:/Stigmatomma_Queen_variance_O1-O3/B1/O1/O1-3-8-B1.MP4	NA	NA
O1	2024-08-19 16:03:45		5400.253	Media file(s)	player #1:F:/Stigmatomma_Queen_variance_O1-O3/B1/O1/O1-3-8-B1.MP4	0.0	6867.360	25.000	Orange	Self grooming		POINT	5890.420	F:/Stigmatomma_Queen_variance_O1-O3/B1/O1/O1-3-8-B1.MP4	NA	NA
O1	2024-08-19 16:03:45		5400.253	Media file(s)	player #1:F:/Stigmatomma_Queen_variance_O1-O3/B1/O1/O1-3-8-B1.MP4	0.0	6867.360	25.000	Pink	Resting		POINT	5890.420	F:/Stigmatomma_Queen_variance_O1-O3/B1/O1/O1-3-8-B1.MP4	NA	NA
O1	2024-08-19 16:03:45		5400.253	Media file(s)	player #1:F:/Stigmatomma_Queen_variance_O1-O3/B1/O1/O1-3-8-B1.MP4	0.0	6867.360	25.000	Purple	Outside		POINT	5890.420	F:/Stigmatomma_Queen_variance_O1-O3/B1/O1/O1-3-8-B1.MP4	NA	NA
O1	2024-08-19 16:03:45		5400.253	Media file(s)	player #1:F:/Stigmatomma_Queen_variance_O1-O3/B1/O1/O1-3-8-B1.MP4	0.0	6867.360	25.000	Blue	Self grooming		POINT	5950.672	F:/Stigmatomma_Queen_variance_O1-O3/B1/O1/O1-3-8-B1.MP4	NA	NA
O1	2024-08-19 16:03:45		5400.253	Media file(s)	player #1:F:/Stigmatomma_Queen_variance_O1-O3/B1/O1/O1-3-8-B1.MP4	0.0	6867.360	25.000	Green	Resting		POINT	5950.672	F:/Stigmatomma_Queen_variance_O1-O3/B1/O1/O1-3-8-B1.MP4	NA	NA
O1	2024-08-19 16:03:45		5400.253	Media file(s)	player #1:F:/Stigmatomma_Queen_variance_O1-O3/B1/O1/O1-3-8-B1.MP4	0.0	6867.360	25.000	Orange	Resting		POINT	5950.672	F:/Stigmatomma_Queen_variance_O1-O3/B1/O1/O1-3-8-B1.MP4	NA	NA
O1	2024-08-19 16:03:45		5400.253	Media file(s)	player #1:F:/Stigmatomma_Queen_variance_O1-O3/B1/O1/O1-3-8-B1.MP4	0.0	6867.360	25.000	Pink	Resting		POINT	5950.672	F:/Stigmatomma_Queen_variance_O1-O3/B1/O1/O1-3-8-B1.MP4	NA	NA
O1	2024-08-19 16:03:45		5400.253	Media file(s)	player #1:F:/Stigmatomma_Queen_variance_O1-O3/B1/O1/O1-3-8-B1.MP4	0.0	6867.360	25.000	Purple	Outside		POINT	5950.672	F:/Stigmatomma_Queen_variance_O1-O3/B1/O1/O1-3-8-B1.MP4	NA	NA
O1	2024-08-19 16:03:45		5400.253	Media file(s)	player #1:F:/Stigmatomma_Queen_variance_O1-O3/B1/O1/O1-3-8-B1.MP4	0.0	6867.360	25.000	Blue	QQ interaction		POINT	6010.677	F:/Stigmatomma_Queen_variance_O1-O3/B1/O1/O1-3-8-B1.MP4	NA	NA
O1	2024-08-19 16:03:45		5400.253	Media file(s)	player #1:F:/Stigmatomma_Queen_variance_O1-O3/B1/O1/O1-3-8-B1.MP4	0.0	6867.360	25.000	Green	Resting		POINT	6010.677	F:/Stigmatomma_Queen_variance_O1-O3/B1/O1/O1-3-8-B1.MP4	NA	NA
O1	2024-08-19 16:03:45		5400.253	Media file(s)	player #1:F:/Stigmatomma_Queen_variance_O1-O3/B1/O1/O1-3-8-B1.MP4	0.0	6867.360	25.000	Orange	QQ interaction		POINT	6010.677	F:/Stigmatomma_Queen_variance_O1-O3/B1/O1/O1-3-8-B1.MP4	NA	NA
O1	2024-08-19 16:03:45		5400.253	Media file(s)	player #1:F:/Stigmatomma_Queen_variance_O1-O3/B1/O1/O1-3-8-B1.MP4	0.0	6867.360	25.000	Pink	Brood Care		POINT	6010.677	F:/Stigmatomma_Queen_variance_O1-O3/B1/O1/O1-3-8-B1.MP4	NA	NA
O1	2024-08-19 16:03:45		5400.253	Media file(s)	player #1:F:/Stigmatomma_Queen_variance_O1-O3/B1/O1/O1-3-8-B1.MP4	0.0	6867.360	25.000	Purple	Outside		POINT	6010.677	F:/Stigmatomma_Queen_variance_O1-O3/B1/O1/O1-3-8-B1.MP4	NA	NA
