# Supplementary material for: Unmated Queens Show Worker‐Like Behaviour and Gene Expression in Polygynous Colonies of the Ant Stigmatomma pallipes
Source: Mol Ecol. 2026 Apr 29;35:e70360. doi: 10.1111/mec.70360 (PMC13126620; doi:10.1111/mec.70360)
Supplement: Supplementary file 3 — Data S1: mec70360‐sup‐0003‐Supinfo.zip. [file MEC-35-e70360-s003.zip › Behavior/O1-Boris/B5.tsv]

Observation id	Observation date	Description	Observation duration	Observation type	Source	Time offset (s)	Media duration (s)	FPS	Subject	Behavior	Behavioral category	Behavior type	Time	Media file name	Image index	Image file path	Comment
B5	2025-03-08 10:50:32.835		5400.240	Media file(s)	player #1:O1-5-10-B5.MP4	0.0	8807.520	25.000	Blue	Resting		POINT	610.160	O1-5-10-B5.MP4	15254	NA
B5	2025-03-08 10:50:32.835		5400.240	Media file(s)	player #1:O1-5-10-B5.MP4	0.0	8807.520	25.000	Blue	Walking		POINT	670.240	O1-5-10-B5.MP4	16756	NA
B5	2025-03-08 10:50:32.835		5400.240	Media file(s)	player #1:O1-5-10-B5.MP4	0.0	8807.520	25.000	Blue	Walking		POINT	730.280	O1-5-10-B5.MP4	18257	NA
B5	2025-03-08 10:50:32.835		5400.240	Media file(s)	player #1:O1-5-10-B5.MP4	0.0	8807.520	25.000	Blue	Resting		POINT	790.280	O1-5-10-B5.MP4	19757	NA
B5	2025-03-08 10:50:32.835		5400.240	Media file(s)	player #1:O1-5-10-B5.MP4	0.0	8807.520	25.000	Blue	Resting		POINT	850.080	O1-5-10-B5.MP4	21252	NA
B5	2025-03-08 10:50:32.835		5400.240	Media file(s)	player #1:O1-5-10-B5.MP4	0.0	8807.520	25.000	Blue	Resting		POINT	910.040	O1-5-10-B5.MP4	22751	NA
B5	2025-03-08 10:50:32.835		5400.240	Media file(s)	player #1:O1-5-10-B5.MP4	0.0	8807.520	25.000	Blue	Resting		POINT	970.120	O1-5-10-B5.MP4	24253	NA
B5	2025-03-08 10:50:32.835		5400.240	Media file(s)	player #1:O1-5-10-B5.MP4	0.0	8807.520	25.000	Blue	Resting		POINT	1029.920	O1-5-10-B5.MP4	25748	NA
B5	2025-03-08 10:50:32.835		5400.240	Media file(s)	player #1:O1-5-10-B5.MP4	0.0	8807.520	25.000	Blue	Resting		POINT	1091.400	O1-5-10-B5.MP4	27285	NA
B5	2025-03-08 10:50:32.835		5400.240	Media file(s)	player #1:O1-5-10-B5.MP4	0.0	8807.520	25.000	Blue	Walking		POINT	1150.600	O1-5-10-B5.MP4	28765	NA
B5	2025-03-08 10:50:32.835		5400.240	Media file(s)	player #1:O1-5-10-B5.MP4	0.0	8807.520	25.000	Blue	Resting		POINT	1210.120	O1-5-10-B5.MP4	30253	NA
B5	2025-03-08 10:50:32.835		5400.240	Media file(s)	player #1:O1-5-10-B5.MP4	0.0	8807.520	25.000	Blue	Walking		POINT	1270.240	O1-5-10-B5.MP4	31756	NA
B5	2025-03-08 10:50:32.835		5400.240	Media file(s)	player #1:O1-5-10-B5.MP4	0.0	8807.520	25.000	Blue	Walking		POINT	1330.240	O1-5-10-B5.MP4	33256	NA
B5	2025-03-08 10:50:32.835		5400.240	Media file(s)	player #1:O1-5-10-B5.MP4	0.0	8807.520	25.000	Blue	Resting		POINT	1389.800	O1-5-10-B5.MP4	34745	NA
B5	2025-03-08 10:50:32.835		5400.240	Media file(s)	player #1:O1-5-10-B5.MP4	0.0	8807.520	25.000	Blue	Resting		POINT	1450.000	O1-5-10-B5.MP4	36250	NA
B5	2025-03-08 10:50:32.835		5400.240	Media file(s)	player #1:O1-5-10-B5.MP4	0.0	8807.520	25.000	Blue	Resting		POINT	1510.080	O1-5-10-B5.MP4	37752	NA
B5	2025-03-08 10:50:32.835		5400.240	Media file(s)	player #1:O1-5-10-B5.MP4	0.0	8807.520	25.000	Blue	Resting		POINT	1570.200	O1-5-10-B5.MP4	39255	NA
B5	2025-03-08 10:50:32.835		5400.240	Media file(s)	player #1:O1-5-10-B5.MP4	0.0	8807.520	25.000	Blue	Resting		POINT	1630.000	O1-5-10-B5.MP4	40750	NA
B5	2025-03-08 10:50:32.835		5400.240	Media file(s)	player #1:O1-5-10-B5.MP4	0.0	8807.520	25.000	Blue	Resting		POINT	1690.520	O1-5-10-B5.MP4	42263	NA
B5	2025-03-08 10:50:32.835		5400.240	Media file(s)	player #1:O1-5-10-B5.MP4	0.0	8807.520	25.000	Blue	Resting		POINT	1750.080	O1-5-10-B5.MP4	43752	NA
B5	2025-03-08 10:50:32.835		5400.240	Media file(s)	player #1:O1-5-10-B5.MP4	0.0	8807.520	25.000	Blue	Resting		POINT	1810.200	O1-5-10-B5.MP4	45255	NA
B5	2025-03-08 10:50:32.835		5400.240	Media file(s)	player #1:O1-5-10-B5.MP4	0.0	8807.520	25.000	Blue	Resting		POINT	1872.720	O1-5-10-B5.MP4	46818	NA
B5	2025-03-08 10:50:32.835		5400.240	Media file(s)	player #1:O1-5-10-B5.MP4	0.0	8807.520	25.000	Blue	Resting		POINT	1930.040	O1-5-10-B5.MP4	48251	NA
B5	2025-03-08 10:50:32.835		5400.240	Media file(s)	player #1:O1-5-10-B5.MP4	0.0	8807.520	25.000	Blue	Resting		POINT	1990.240	O1-5-10-B5.MP4	49756	NA
B5	2025-03-08 10:50:32.835		5400.240	Media file(s)	player #1:O1-5-10-B5.MP4	0.0	8807.520	25.000	Blue	Resting		POINT	2050.160	O1-5-10-B5.MP4	51254	NA
B5	2025-03-08 10:50:32.835		5400.240	Media file(s)	player #1:O1-5-10-B5.MP4	0.0	8807.520	25.000	Blue	Resting		POINT	2109.960	O1-5-10-B5.MP4	52749	NA
B5	2025-03-08 10:50:32.835		5400.240	Media file(s)	player #1:O1-5-10-B5.MP4	0.0	8807.520	25.000	Blue	Resting		POINT	2170.000	O1-5-10-B5.MP4	54250	NA
B5	2025-03-08 10:50:32.835		5400.240	Media file(s)	player #1:O1-5-10-B5.MP4	0.0	8807.520	25.000	Blue	Resting		POINT	2229.880	O1-5-10-B5.MP4	55747	NA
B5	2025-03-08 10:50:32.835		5400.240	Media file(s)	player #1:O1-5-10-B5.MP4	0.0	8807.520	25.000	Blue	Resting		POINT	2290.120	O1-5-10-B5.MP4	57253	NA
B5	2025-03-08 10:50:32.835		5400.240	Media file(s)	player #1:O1-5-10-B5.MP4	0.0	8807.520	25.000	Blue	Resting		POINT	2350.160	O1-5-10-B5.MP4	58754	NA
B5	2025-03-08 10:50:32.835		5400.240	Media file(s)	player #1:O1-5-10-B5.MP4	0.0	8807.520	25.000	Blue	Resting		POINT	2410.000	O1-5-10-B5.MP4	60250	NA
B5	2025-03-08 10:50:32.835		5400.240	Media file(s)	player #1:O1-5-10-B5.MP4	0.0	8807.520	25.000	Blue	Resting		POINT	2470.240	O1-5-10-B5.MP4	61756	NA
B5	2025-03-08 10:50:32.835		5400.240	Media file(s)	player #1:O1-5-10-B5.MP4	0.0	8807.520	25.000	Blue	Resting		POINT	2530.040	O1-5-10-B5.MP4	63252	NA
B5	2025-03-08 10:50:32.835		5400.240	Media file(s)	player #1:O1-5-10-B5.MP4	0.0	8807.520	25.000	Blue	Resting		POINT	2590.240	O1-5-10-B5.MP4	64756	NA
B5	2025-03-08 10:50:32.835		5400.240	Media file(s)	player #1:O1-5-10-B5.MP4	0.0	8807.520	25.000	Blue	Resting		POINT	2649.960	O1-5-10-B5.MP4	66249	NA
B5	2025-03-08 10:50:32.835		5400.240	Media file(s)	player #1:O1-5-10-B5.MP4	0.0	8807.520	25.000	Blue	Resting		POINT	2710.040	O1-5-10-B5.MP4	67751	NA
B5	2025-03-08 10:50:32.835		5400.240	Media file(s)	player #1:O1-5-10-B5.MP4	0.0	8807.520	25.000	Blue	Resting		POINT	2770.040	O1-5-10-B5.MP4	69251	NA
B5	2025-03-08 10:50:32.835		5400.240	Media file(s)	player #1:O1-5-10-B5.MP4	0.0	8807.520	25.000	Blue	Resting		POINT	2830.520	O1-5-10-B5.MP4	70763	NA
B5	2025-03-08 10:50:32.835		5400.240	Media file(s)	player #1:O1-5-10-B5.MP4	0.0	8807.520	25.000	Blue	Resting		POINT	2889.960	O1-5-10-B5.MP4	72249	NA
B5	2025-03-08 10:50:32.835		5400.240	Media file(s)	player #1:O1-5-10-B5.MP4	0.0	8807.520	25.000	Blue	Resting		POINT	2949.920	O1-5-10-B5.MP4	73748	NA
B5	2025-03-08 10:50:32.835		5400.240	Media file(s)	player #1:O1-5-10-B5.MP4	0.0	8807.520	25.000	Blue	Resting		POINT	3009.960	O1-5-10-B5.MP4	75249	NA
B5	2025-03-08 10:50:32.835		5400.240	Media file(s)	player #1:O1-5-10-B5.MP4	0.0	8807.520	25.000	Blue	Resting		POINT	3070.040	O1-5-10-B5.MP4	76751	NA
B5	2025-03-08 10:50:32.835		5400.240	Media file(s)	player #1:O1-5-10-B5.MP4	0.0	8807.520	25.000	Blue	Resting		POINT	3129.960	O1-5-10-B5.MP4	78249	NA
B5	2025-03-08 10:50:32.835		5400.240	Media file(s)	player #1:O1-5-10-B5.MP4	0.0	8807.520	25.000	Blue	Resting		POINT	3189.920	O1-5-10-B5.MP4	79748	NA
B5	2025-03-08 10:50:32.835		5400.240	Media file(s)	player #1:O1-5-10-B5.MP4	0.0	8807.520	25.000	Blue	Resting		POINT	3249.960	O1-5-10-B5.MP4	81249	NA
B5	2025-03-08 10:50:32.835		5400.240	Media file(s)	player #1:O1-5-10-B5.MP4	0.0	8807.520	25.000	Blue	Resting		POINT	3309.960	O1-5-10-B5.MP4	82749	NA
B5	2025-03-08 10:50:32.835		5400.240	Media file(s)	player #1:O1-5-10-B5.MP4	0.0	8807.520	25.000	Blue	Resting		POINT	3370.000	O1-5-10-B5.MP4	84250	NA
B5	2025-03-08 10:50:32.835		5400.240	Media file(s)	player #1:O1-5-10-B5.MP4	0.0	8807.520	25.000	Blue	Walking		POINT	3430.160	O1-5-10-B5.MP4	85754	NA
B5	2025-03-08 10:50:32.835		5400.240	Media file(s)	player #1:O1-5-10-B5.MP4	0.0	8807.520	25.000	Blue	Resting		POINT	3489.760	O1-5-10-B5.MP4	87244	NA
B5	2025-03-08 10:50:32.835		5400.240	Media file(s)	player #1:O1-5-10-B5.MP4	0.0	8807.520	25.000	Blue	Resting		POINT	3550.200	O1-5-10-B5.MP4	88755	NA
B5	2025-03-08 10:50:32.835		5400.240	Media file(s)	player #1:O1-5-10-B5.MP4	0.0	8807.520	25.000	Blue	Walking		POINT	3610.360	O1-5-10-B5.MP4	90260	NA
B5	2025-03-08 10:50:32.835		5400.240	Media file(s)	player #1:O1-5-10-B5.MP4	0.0	8807.520	25.000	Blue	Resting		POINT	3669.840	O1-5-10-B5.MP4	91746	NA
B5	2025-03-08 10:50:32.835		5400.240	Media file(s)	player #1:O1-5-10-B5.MP4	0.0	8807.520	25.000	Blue	Resting		POINT	3730.200	O1-5-10-B5.MP4	93255	NA
B5	2025-03-08 10:50:32.835		5400.240	Media file(s)	player #1:O1-5-10-B5.MP4	0.0	8807.520	25.000	Blue	Resting		POINT	3790.600	O1-5-10-B5.MP4	94766	NA
B5	2025-03-08 10:50:32.835		5400.240	Media file(s)	player #1:O1-5-10-B5.MP4	0.0	8807.520	25.000	Blue	Resting		POINT	3850.080	O1-5-10-B5.MP4	96252	NA
B5	2025-03-08 10:50:32.835		5400.240	Media file(s)	player #1:O1-5-10-B5.MP4	0.0	8807.520	25.000	Blue	Resting		POINT	3910.040	O1-5-10-B5.MP4	97751	NA
B5	2025-03-08 10:50:32.835		5400.240	Media file(s)	player #1:O1-5-10-B5.MP4	0.0	8807.520	25.000	Blue	Resting		POINT	3970.000	O1-5-10-B5.MP4	99250	NA
B5	2025-03-08 10:50:32.835		5400.240	Media file(s)	player #1:O1-5-10-B5.MP4	0.0	8807.520	25.000	Blue	Resting		POINT	4030.040	O1-5-10-B5.MP4	100751	NA
B5	2025-03-08 10:50:32.835		5400.240	Media file(s)	player #1:O1-5-10-B5.MP4	0.0	8807.520	25.000	Blue	Resting		POINT	4090.040	O1-5-10-B5.MP4	102251	NA
B5	2025-03-08 10:50:32.835		5400.240	Media file(s)	player #1:O1-5-10-B5.MP4	0.0	8807.520	25.000	Blue	Walking		POINT	4149.800	O1-5-10-B5.MP4	103745	NA
B5	2025-03-08 10:50:32.835		5400.240	Media file(s)	player #1:O1-5-10-B5.MP4	0.0	8807.520	25.000	Blue	Resting		POINT	4210.080	O1-5-10-B5.MP4	105252	NA
B5	2025-03-08 10:50:32.835		5400.240	Media file(s)	player #1:O1-5-10-B5.MP4	0.0	8807.520	25.000	Blue	Resting		POINT	4270.080	O1-5-10-B5.MP4	106752	NA
B5	2025-03-08 10:50:32.835		5400.240	Media file(s)	player #1:O1-5-10-B5.MP4	0.0	8807.520	25.000	Blue	Resting		POINT	4329.800	O1-5-10-B5.MP4	108245	NA
B5	2025-03-08 10:50:32.835		5400.240	Media file(s)	player #1:O1-5-10-B5.MP4	0.0	8807.520	25.000	Blue	Resting		POINT	4389.840	O1-5-10-B5.MP4	109747	NA
B5	2025-03-08 10:50:32.835		5400.240	Media file(s)	player #1:O1-5-10-B5.MP4	0.0	8807.520	25.000	Blue	Resting		POINT	4449.720	O1-5-10-B5.MP4	111243	NA
B5	2025-03-08 10:50:32.835		5400.240	Media file(s)	player #1:O1-5-10-B5.MP4	0.0	8807.520	25.000	Blue	Resting		POINT	4510.600	O1-5-10-B5.MP4	112765	NA
B5	2025-03-08 10:50:32.835		5400.240	Media file(s)	player #1:O1-5-10-B5.MP4	0.0	8807.520	25.000	Blue	Resting		POINT	4570.000	O1-5-10-B5.MP4	114250	NA
B5	2025-03-08 10:50:32.835		5400.240	Media file(s)	player #1:O1-5-10-B5.MP4	0.0	8807.520	25.000	Blue	Resting		POINT	4630.040	O1-5-10-B5.MP4	115751	NA
B5	2025-03-08 10:50:32.835		5400.240	Media file(s)	player #1:O1-5-10-B5.MP4	0.0	8807.520	25.000	Blue	Resting		POINT	4689.720	O1-5-10-B5.MP4	117243	NA
B5	2025-03-08 10:50:32.835		5400.240	Media file(s)	player #1:O1-5-10-B5.MP4	0.0	8807.520	25.000	Blue	Resting		POINT	4749.840	O1-5-10-B5.MP4	118746	NA
B5	2025-03-08 10:50:32.835		5400.240	Media file(s)	player #1:O1-5-10-B5.MP4	0.0	8807.520	25.000	Blue	Resting		POINT	4809.840	O1-5-10-B5.MP4	120246	NA
B5	2025-03-08 10:50:32.835		5400.240	Media file(s)	player #1:O1-5-10-B5.MP4	0.0	8807.520	25.000	Blue	Resting		POINT	4869.880	O1-5-10-B5.MP4	121747	NA
B5	2025-03-08 10:50:32.835		5400.240	Media file(s)	player #1:O1-5-10-B5.MP4	0.0	8807.520	25.000	Blue	Resting		POINT	4929.840	O1-5-10-B5.MP4	123246	NA
B5	2025-03-08 10:50:32.835		5400.240	Media file(s)	player #1:O1-5-10-B5.MP4	0.0	8807.520	25.000	Blue	Resting		POINT	4990.000	O1-5-10-B5.MP4	124750	NA
B5	2025-03-08 10:50:32.835		5400.240	Media file(s)	player #1:O1-5-10-B5.MP4	0.0	8807.520	25.000	Blue	Resting		POINT	5050.040	O1-5-10-B5.MP4	126251	NA
B5	2025-03-08 10:50:32.835		5400.240	Media file(s)	player #1:O1-5-10-B5.MP4	0.0	8807.520	25.000	Blue	Resting		POINT	5110.040	O1-5-10-B5.MP4	127751	NA
B5	2025-03-08 10:50:32.835		5400.240	Media file(s)	player #1:O1-5-10-B5.MP4	0.0	8807.520	25.000	Blue	Resting		POINT	5170.040	O1-5-10-B5.MP4	129251	NA
B5	2025-03-08 10:50:32.835		5400.240	Media file(s)	player #1:O1-5-10-B5.MP4	0.0	8807.520	25.000	Blue	Resting		POINT	5230.640	O1-5-10-B5.MP4	130766	NA
B5	2025-03-08 10:50:32.835		5400.240	Media file(s)	player #1:O1-5-10-B5.MP4	0.0	8807.520	25.000	Blue	Resting		POINT	5289.880	O1-5-10-B5.MP4	132247	NA
B5	2025-03-08 10:50:32.835		5400.240	Media file(s)	player #1:O1-5-10-B5.MP4	0.0	8807.520	25.000	Blue	Resting		POINT	5349.920	O1-5-10-B5.MP4	133748	NA
B5	2025-03-08 10:50:32.835		5400.240	Media file(s)	player #1:O1-5-10-B5.MP4	0.0	8807.520	25.000	Blue	Resting		POINT	5410.000	O1-5-10-B5.MP4	135250	NA
B5	2025-03-08 10:50:32.835		5400.240	Media file(s)	player #1:O1-5-10-B5.MP4	0.0	8807.520	25.000	Blue	Resting		POINT	5470.080	O1-5-10-B5.MP4	136752	NA
B5	2025-03-08 10:50:32.835		5400.240	Media file(s)	player #1:O1-5-10-B5.MP4	0.0	8807.520	25.000	Blue	Resting		POINT	5530.240	O1-5-10-B5.MP4	138256	NA
B5	2025-03-08 10:50:32.835		5400.240	Media file(s)	player #1:O1-5-10-B5.MP4	0.0	8807.520	25.000	Blue	Brood Care		POINT	5590.640	O1-5-10-B5.MP4	139766	NA
B5	2025-03-08 10:50:32.835		5400.240	Media file(s)	player #1:O1-5-10-B5.MP4	0.0	8807.520	25.000	Blue	Resting		POINT	5651.240	O1-5-10-B5.MP4	141281	NA
B5	2025-03-08 10:50:32.835		5400.240	Media file(s)	player #1:O1-5-10-B5.MP4	0.0	8807.520	25.000	Blue	Brood Care		POINT	5710.040	O1-5-10-B5.MP4	142751	NA
B5	2025-03-08 10:50:32.835		5400.240	Media file(s)	player #1:O1-5-10-B5.MP4	0.0	8807.520	25.000	Blue	Brood Care		POINT	5770.000	O1-5-10-B5.MP4	144250	NA
B5	2025-03-08 10:50:32.835		5400.240	Media file(s)	player #1:O1-5-10-B5.MP4	0.0	8807.520	25.000	Blue	Brood Care		POINT	5830.080	O1-5-10-B5.MP4	145752	NA
B5	2025-03-08 10:50:32.835		5400.240	Media file(s)	player #1:O1-5-10-B5.MP4	0.0	8807.520	25.000	Blue	Brood Care		POINT	5891.320	O1-5-10-B5.MP4	147283	NA
B5	2025-03-08 10:50:32.835		5400.240	Media file(s)	player #1:O1-5-10-B5.MP4	0.0	8807.520	25.000	Blue	Hemolymph		POINT	5951.480	O1-5-10-B5.MP4	148787	NA
B5	2025-03-08 10:50:32.835		5400.240	Media file(s)	player #1:O1-5-10-B5.MP4	0.0	8807.520	25.000	Blue	Walking		POINT	6010.400	O1-5-10-B5.MP4	150260	NA
