# Supplementary material for: Unmated Queens Show Worker‐Like Behaviour and Gene Expression in Polygynous Colonies of the Ant Stigmatomma pallipes
Source: Mol Ecol. 2026 Apr 29;35:e70360. doi: 10.1111/mec.70360 (PMC13126620; doi:10.1111/mec.70360)
Supplement: Supplementary file 3 — Data S1: mec70360‐sup‐0003‐Supinfo.zip. [file MEC-35-e70360-s003.zip › Behavior/O1-Boris/C14.tsv]

Observation id	Observation date	Description	Observation duration	Observation type	Source	Time offset (s)	Media duration (s)	FPS	Subject	Behavior	Behavioral category	Behavior type	Time	Media file name	Image index	Image file path	Comment
C14	2025-03-08 11:13:05.458		5400.040	Media file(s)	player #1:O1-1-5-C14.MP4	0.0	6607.680	25.000	Green	Resting		POINT	610.240	O1-1-5-C14.MP4	15256	NA
C14	2025-03-08 11:13:05.458		5400.040	Media file(s)	player #1:O1-1-5-C14.MP4	0.0	6607.680	25.000	Blue	Walking		POINT	610.440	O1-1-5-C14.MP4	15261	NA
C14	2025-03-08 11:13:05.458		5400.040	Media file(s)	player #1:O1-1-5-C14.MP4	0.0	6607.680	25.000	Blue	Resting		POINT	670.240	O1-1-5-C14.MP4	16756	NA
C14	2025-03-08 11:13:05.458		5400.040	Media file(s)	player #1:O1-1-5-C14.MP4	0.0	6607.680	25.000	Green	Resting		POINT	671.800	O1-1-5-C14.MP4	16795	NA
C14	2025-03-08 11:13:05.458		5400.040	Media file(s)	player #1:O1-1-5-C14.MP4	0.0	6607.680	25.000	Green	Walking		POINT	730.080	O1-1-5-C14.MP4	18252	NA
C14	2025-03-08 11:13:05.458		5400.040	Media file(s)	player #1:O1-1-5-C14.MP4	0.0	6607.680	25.000	Blue	Walking		POINT	730.400	O1-1-5-C14.MP4	18260	NA
C14	2025-03-08 11:13:05.458		5400.040	Media file(s)	player #1:O1-1-5-C14.MP4	0.0	6607.680	25.000	Green	Resting		POINT	790.200	O1-1-5-C14.MP4	19755	NA
C14	2025-03-08 11:13:05.458		5400.040	Media file(s)	player #1:O1-1-5-C14.MP4	0.0	6607.680	25.000	Blue	Resting		POINT	790.320	O1-1-5-C14.MP4	19758	NA
C14	2025-03-08 11:13:05.458		5400.040	Media file(s)	player #1:O1-1-5-C14.MP4	0.0	6607.680	25.000	Green	Walking		POINT	850.600	O1-1-5-C14.MP4	21265	NA
C14	2025-03-08 11:13:05.458		5400.040	Media file(s)	player #1:O1-1-5-C14.MP4	0.0	6607.680	25.000	Blue	Walking		POINT	850.960	O1-1-5-C14.MP4	21274	NA
C14	2025-03-08 11:13:05.458		5400.040	Media file(s)	player #1:O1-1-5-C14.MP4	0.0	6607.680	25.000	Green	Walking		POINT	910.160	O1-1-5-C14.MP4	22754	NA
C14	2025-03-08 11:13:05.458		5400.040	Media file(s)	player #1:O1-1-5-C14.MP4	0.0	6607.680	25.000	Blue	Walking		POINT	910.960	O1-1-5-C14.MP4	22774	NA
C14	2025-03-08 11:13:05.458		5400.040	Media file(s)	player #1:O1-1-5-C14.MP4	0.0	6607.680	25.000	Green	Walking		POINT	970.120	O1-1-5-C14.MP4	24253	NA
C14	2025-03-08 11:13:05.458		5400.040	Media file(s)	player #1:O1-1-5-C14.MP4	0.0	6607.680	25.000	Blue	Walking		POINT	970.240	O1-1-5-C14.MP4	24256	NA
C14	2025-03-08 11:13:05.458		5400.040	Media file(s)	player #1:O1-1-5-C14.MP4	0.0	6607.680	25.000	Green	QW interaction		POINT	1030.040	O1-1-5-C14.MP4	25751	NA
C14	2025-03-08 11:13:05.458		5400.040	Media file(s)	player #1:O1-1-5-C14.MP4	0.0	6607.680	25.000	Blue	Walking		POINT	1030.600	O1-1-5-C14.MP4	25765	NA
C14	2025-03-08 11:13:05.458		5400.040	Media file(s)	player #1:O1-1-5-C14.MP4	0.0	6607.680	25.000	Green	Resting		POINT	1090.360	O1-1-5-C14.MP4	27259	NA
C14	2025-03-08 11:13:05.458		5400.040	Media file(s)	player #1:O1-1-5-C14.MP4	0.0	6607.680	25.000	Blue	Walking		POINT	1091.120	O1-1-5-C14.MP4	27278	NA
C14	2025-03-08 11:13:05.458		5400.040	Media file(s)	player #1:O1-1-5-C14.MP4	0.0	6607.680	25.000	Green	Resting		POINT	1149.840	O1-1-5-C14.MP4	28746	NA
C14	2025-03-08 11:13:05.458		5400.040	Media file(s)	player #1:O1-1-5-C14.MP4	0.0	6607.680	25.000	Blue	Resting		POINT	1150.400	O1-1-5-C14.MP4	28760	NA
C14	2025-03-08 11:13:05.458		5400.040	Media file(s)	player #1:O1-1-5-C14.MP4	0.0	6607.680	25.000	Green	Resting		POINT	1209.920	O1-1-5-C14.MP4	30248	NA
C14	2025-03-08 11:13:05.458		5400.040	Media file(s)	player #1:O1-1-5-C14.MP4	0.0	6607.680	25.000	Blue	QW interaction		POINT	1210.800	O1-1-5-C14.MP4	30270	NA
C14	2025-03-08 11:13:05.458		5400.040	Media file(s)	player #1:O1-1-5-C14.MP4	0.0	6607.680	25.000	Blue	QW interaction		POINT	1270.520	O1-1-5-C14.MP4	31763	NA
C14	2025-03-08 11:13:05.458		5400.040	Media file(s)	player #1:O1-1-5-C14.MP4	0.0	6607.680	25.000	Green	Walking		POINT	1270.640	O1-1-5-C14.MP4	31766	NA
C14	2025-03-08 11:13:05.458		5400.040	Media file(s)	player #1:O1-1-5-C14.MP4	0.0	6607.680	25.000	Green	Resting		POINT	1329.840	O1-1-5-C14.MP4	33246	NA
C14	2025-03-08 11:13:05.458		5400.040	Media file(s)	player #1:O1-1-5-C14.MP4	0.0	6607.680	25.000	Blue	QW interaction		POINT	1331.240	O1-1-5-C14.MP4	33281	NA
C14	2025-03-08 11:13:05.458		5400.040	Media file(s)	player #1:O1-1-5-C14.MP4	0.0	6607.680	25.000	Green	Walking		POINT	1390.560	O1-1-5-C14.MP4	34764	NA
C14	2025-03-08 11:13:05.458		5400.040	Media file(s)	player #1:O1-1-5-C14.MP4	0.0	6607.680	25.000	Blue	Resting		POINT	1391.280	O1-1-5-C14.MP4	34782	NA
C14	2025-03-08 11:13:05.458		5400.040	Media file(s)	player #1:O1-1-5-C14.MP4	0.0	6607.680	25.000	Green	Walking		POINT	1450.280	O1-1-5-C14.MP4	36257	NA
C14	2025-03-08 11:13:05.458		5400.040	Media file(s)	player #1:O1-1-5-C14.MP4	0.0	6607.680	25.000	Blue	Resting		POINT	1450.680	O1-1-5-C14.MP4	36267	NA
C14	2025-03-08 11:13:05.458		5400.040	Media file(s)	player #1:O1-1-5-C14.MP4	0.0	6607.680	25.000	Blue	Resting		POINT	1510.720	O1-1-5-C14.MP4	37768	NA
C14	2025-03-08 11:13:05.458		5400.040	Media file(s)	player #1:O1-1-5-C14.MP4	0.0	6607.680	25.000	Green	Outside		POINT	1511.040	O1-1-5-C14.MP4	37776	NA
C14	2025-03-08 11:13:05.458		5400.040	Media file(s)	player #1:O1-1-5-C14.MP4	0.0	6607.680	25.000	Blue	Resting		POINT	1570.000	O1-1-5-C14.MP4	39250	NA
C14	2025-03-08 11:13:05.458		5400.040	Media file(s)	player #1:O1-1-5-C14.MP4	0.0	6607.680	25.000	Green	Walking		POINT	1570.280	O1-1-5-C14.MP4	39257	NA
C14	2025-03-08 11:13:05.458		5400.040	Media file(s)	player #1:O1-1-5-C14.MP4	0.0	6607.680	25.000	Blue	Resting		POINT	1629.920	O1-1-5-C14.MP4	40748	NA
C14	2025-03-08 11:13:05.458		5400.040	Media file(s)	player #1:O1-1-5-C14.MP4	0.0	6607.680	25.000	Green	Walking		POINT	1630.200	O1-1-5-C14.MP4	40755	NA
C14	2025-03-08 11:13:05.458		5400.040	Media file(s)	player #1:O1-1-5-C14.MP4	0.0	6607.680	25.000	Green	Self grooming		POINT	1690.440	O1-1-5-C14.MP4	42261	NA
C14	2025-03-08 11:13:05.458		5400.040	Media file(s)	player #1:O1-1-5-C14.MP4	0.0	6607.680	25.000	Blue	Resting		POINT	1690.480	O1-1-5-C14.MP4	42262	NA
C14	2025-03-08 11:13:05.458		5400.040	Media file(s)	player #1:O1-1-5-C14.MP4	0.0	6607.680	25.000	Green	Self grooming		POINT	1749.920	O1-1-5-C14.MP4	43748	NA
C14	2025-03-08 11:13:05.458		5400.040	Media file(s)	player #1:O1-1-5-C14.MP4	0.0	6607.680	25.000	Blue	Resting		POINT	1751.240	O1-1-5-C14.MP4	43781	NA
C14	2025-03-08 11:13:05.458		5400.040	Media file(s)	player #1:O1-1-5-C14.MP4	0.0	6607.680	25.000	Green	Self grooming		POINT	1810.560	O1-1-5-C14.MP4	45264	NA
C14	2025-03-08 11:13:05.458		5400.040	Media file(s)	player #1:O1-1-5-C14.MP4	0.0	6607.680	25.000	Blue	QW interaction		POINT	1811.000	O1-1-5-C14.MP4	45275	NA
C14	2025-03-08 11:13:05.458		5400.040	Media file(s)	player #1:O1-1-5-C14.MP4	0.0	6607.680	25.000	Green	Resting		POINT	1870.360	O1-1-5-C14.MP4	46759	NA
C14	2025-03-08 11:13:05.458		5400.040	Media file(s)	player #1:O1-1-5-C14.MP4	0.0	6607.680	25.000	Blue	Self grooming		POINT	1872.280	O1-1-5-C14.MP4	46807	NA
C14	2025-03-08 11:13:05.458		5400.040	Media file(s)	player #1:O1-1-5-C14.MP4	0.0	6607.680	25.000	Green	Resting		POINT	1929.960	O1-1-5-C14.MP4	48249	NA
C14	2025-03-08 11:13:05.458		5400.040	Media file(s)	player #1:O1-1-5-C14.MP4	0.0	6607.680	25.000	Blue	Walking		POINT	1930.720	O1-1-5-C14.MP4	48268	NA
C14	2025-03-08 11:13:05.458		5400.040	Media file(s)	player #1:O1-1-5-C14.MP4	0.0	6607.680	25.000	Green	Resting		POINT	1990.160	O1-1-5-C14.MP4	49754	NA
C14	2025-03-08 11:13:05.458		5400.040	Media file(s)	player #1:O1-1-5-C14.MP4	0.0	6607.680	25.000	Blue	Walking		POINT	1990.360	O1-1-5-C14.MP4	49759	NA
C14	2025-03-08 11:13:05.458		5400.040	Media file(s)	player #1:O1-1-5-C14.MP4	0.0	6607.680	25.000	Blue	Walking		POINT	2050.120	O1-1-5-C14.MP4	51253	NA
C14	2025-03-08 11:13:05.458		5400.040	Media file(s)	player #1:O1-1-5-C14.MP4	0.0	6607.680	25.000	Green	Resting		POINT	2050.840	O1-1-5-C14.MP4	51271	NA
C14	2025-03-08 11:13:05.458		5400.040	Media file(s)	player #1:O1-1-5-C14.MP4	0.0	6607.680	25.000	Green	Resting		POINT	2109.760	O1-1-5-C14.MP4	52744	NA
C14	2025-03-08 11:13:05.458		5400.040	Media file(s)	player #1:O1-1-5-C14.MP4	0.0	6607.680	25.000	Blue	Self grooming		POINT	2110.160	O1-1-5-C14.MP4	52754	NA
C14	2025-03-08 11:13:05.458		5400.040	Media file(s)	player #1:O1-1-5-C14.MP4	0.0	6607.680	25.000	Green	Resting		POINT	2169.920	O1-1-5-C14.MP4	54248	NA
C14	2025-03-08 11:13:05.458		5400.040	Media file(s)	player #1:O1-1-5-C14.MP4	0.0	6607.680	25.000	Blue	QW interaction		POINT	2170.160	O1-1-5-C14.MP4	54254	NA
C14	2025-03-08 11:13:05.458		5400.040	Media file(s)	player #1:O1-1-5-C14.MP4	0.0	6607.680	25.000	Green	Resting		POINT	2229.960	O1-1-5-C14.MP4	55749	NA
C14	2025-03-08 11:13:05.458		5400.040	Media file(s)	player #1:O1-1-5-C14.MP4	0.0	6607.680	25.000	Blue	QW interaction		POINT	2230.440	O1-1-5-C14.MP4	55761	NA
C14	2025-03-08 11:13:05.458		5400.040	Media file(s)	player #1:O1-1-5-C14.MP4	0.0	6607.680	25.000	Green	Resting		POINT	2290.160	O1-1-5-C14.MP4	57254	NA
C14	2025-03-08 11:13:05.458		5400.040	Media file(s)	player #1:O1-1-5-C14.MP4	0.0	6607.680	25.000	Blue	QW interaction		POINT	2290.200	O1-1-5-C14.MP4	57255	NA
C14	2025-03-08 11:13:05.458		5400.040	Media file(s)	player #1:O1-1-5-C14.MP4	0.0	6607.680	25.000	Green	Resting		POINT	2349.920	O1-1-5-C14.MP4	58748	NA
C14	2025-03-08 11:13:05.458		5400.040	Media file(s)	player #1:O1-1-5-C14.MP4	0.0	6607.680	25.000	Blue	QW interaction		POINT	2350.240	O1-1-5-C14.MP4	58756	NA
C14	2025-03-08 11:13:05.458		5400.040	Media file(s)	player #1:O1-1-5-C14.MP4	0.0	6607.680	25.000	Green	Resting		POINT	2410.200	O1-1-5-C14.MP4	60255	NA
C14	2025-03-08 11:13:05.458		5400.040	Media file(s)	player #1:O1-1-5-C14.MP4	0.0	6607.680	25.000	Blue	Self grooming		POINT	2410.360	O1-1-5-C14.MP4	60259	NA
C14	2025-03-08 11:13:05.458		5400.040	Media file(s)	player #1:O1-1-5-C14.MP4	0.0	6607.680	25.000	Blue	Self grooming		POINT	2470.080	O1-1-5-C14.MP4	61752	NA
C14	2025-03-08 11:13:05.458		5400.040	Media file(s)	player #1:O1-1-5-C14.MP4	0.0	6607.680	25.000	Green	QW interaction		POINT	2470.520	O1-1-5-C14.MP4	61763	NA
C14	2025-03-08 11:13:05.458		5400.040	Media file(s)	player #1:O1-1-5-C14.MP4	0.0	6607.680	25.000	Blue	Resting		POINT	2530.080	O1-1-5-C14.MP4	63252	NA
C14	2025-03-08 11:13:05.458		5400.040	Media file(s)	player #1:O1-1-5-C14.MP4	0.0	6607.680	25.000	Green	QW interaction		POINT	2530.560	O1-1-5-C14.MP4	63264	NA
C14	2025-03-08 11:13:05.458		5400.040	Media file(s)	player #1:O1-1-5-C14.MP4	0.0	6607.680	25.000	Blue	Resting		POINT	2590.160	O1-1-5-C14.MP4	64754	NA
C14	2025-03-08 11:13:05.458		5400.040	Media file(s)	player #1:O1-1-5-C14.MP4	0.0	6607.680	25.000	Green	QW interaction		POINT	2590.440	O1-1-5-C14.MP4	64761	NA
C14	2025-03-08 11:13:05.458		5400.040	Media file(s)	player #1:O1-1-5-C14.MP4	0.0	6607.680	25.000	Green	QW interaction		POINT	2650.120	O1-1-5-C14.MP4	66253	NA
C14	2025-03-08 11:13:05.458		5400.040	Media file(s)	player #1:O1-1-5-C14.MP4	0.0	6607.680	25.000	Blue	Resting		POINT	2650.360	O1-1-5-C14.MP4	66259	NA
C14	2025-03-08 11:13:05.458		5400.040	Media file(s)	player #1:O1-1-5-C14.MP4	0.0	6607.680	25.000	Blue	QW interaction		POINT	2710.120	O1-1-5-C14.MP4	67753	NA
C14	2025-03-08 11:13:05.458		5400.040	Media file(s)	player #1:O1-1-5-C14.MP4	0.0	6607.680	25.000	Green	QW interaction		POINT	2710.120	O1-1-5-C14.MP4	67753	NA
C14	2025-03-08 11:13:05.458		5400.040	Media file(s)	player #1:O1-1-5-C14.MP4	0.0	6607.680	25.000	Blue	Walking		POINT	2770.560	O1-1-5-C14.MP4	69264	NA
C14	2025-03-08 11:13:05.458		5400.040	Media file(s)	player #1:O1-1-5-C14.MP4	0.0	6607.680	25.000	Green	QW interaction		POINT	2771.120	O1-1-5-C14.MP4	69278	NA
C14	2025-03-08 11:13:05.458		5400.040	Media file(s)	player #1:O1-1-5-C14.MP4	0.0	6607.680	25.000	Green	QW interaction		POINT	2830.040	O1-1-5-C14.MP4	70751	NA
C14	2025-03-08 11:13:05.458		5400.040	Media file(s)	player #1:O1-1-5-C14.MP4	0.0	6607.680	25.000	Blue	QW interaction		POINT	2832.000	O1-1-5-C14.MP4	70800	NA
C14	2025-03-08 11:13:05.458		5400.040	Media file(s)	player #1:O1-1-5-C14.MP4	0.0	6607.680	25.000	Blue	QW interaction		POINT	2889.880	O1-1-5-C14.MP4	72247	NA
C14	2025-03-08 11:13:05.458		5400.040	Media file(s)	player #1:O1-1-5-C14.MP4	0.0	6607.680	25.000	Green	QW interaction		POINT	2889.880	O1-1-5-C14.MP4	72247	NA
C14	2025-03-08 11:13:05.458		5400.040	Media file(s)	player #1:O1-1-5-C14.MP4	0.0	6607.680	25.000	Green	QW interaction		POINT	2950.160	O1-1-5-C14.MP4	73754	NA
C14	2025-03-08 11:13:05.458		5400.040	Media file(s)	player #1:O1-1-5-C14.MP4	0.0	6607.680	25.000	Blue	QW interaction		POINT	2950.400	O1-1-5-C14.MP4	73760	NA
C14	2025-03-08 11:13:05.458		5400.040	Media file(s)	player #1:O1-1-5-C14.MP4	0.0	6607.680	25.000	Blue	QW interaction		POINT	3010.400	O1-1-5-C14.MP4	75260	NA
C14	2025-03-08 11:13:05.458		5400.040	Media file(s)	player #1:O1-1-5-C14.MP4	0.0	6607.680	25.000	Green	Resting		POINT	3010.920	O1-1-5-C14.MP4	75273	NA
C14	2025-03-08 11:13:05.458		5400.040	Media file(s)	player #1:O1-1-5-C14.MP4	0.0	6607.680	25.000	Green	Resting		POINT	3069.920	O1-1-5-C14.MP4	76748	NA
C14	2025-03-08 11:13:05.458		5400.040	Media file(s)	player #1:O1-1-5-C14.MP4	0.0	6607.680	25.000	Blue	QW interaction		POINT	3069.960	O1-1-5-C14.MP4	76749	NA
C14	2025-03-08 11:13:05.458		5400.040	Media file(s)	player #1:O1-1-5-C14.MP4	0.0	6607.680	25.000	Blue	QW interaction		POINT	3130.080	O1-1-5-C14.MP4	78252	NA
C14	2025-03-08 11:13:05.458		5400.040	Media file(s)	player #1:O1-1-5-C14.MP4	0.0	6607.680	25.000	Green	Resting		POINT	3130.640	O1-1-5-C14.MP4	78266	NA
C14	2025-03-08 11:13:05.458		5400.040	Media file(s)	player #1:O1-1-5-C14.MP4	0.0	6607.680	25.000	Green	Resting		POINT	3190.080	O1-1-5-C14.MP4	79752	NA
C14	2025-03-08 11:13:05.458		5400.040	Media file(s)	player #1:O1-1-5-C14.MP4	0.0	6607.680	25.000	Blue	Walking		POINT	3190.720	O1-1-5-C14.MP4	79768	NA
C14	2025-03-08 11:13:05.458		5400.040	Media file(s)	player #1:O1-1-5-C14.MP4	0.0	6607.680	25.000	Green	Resting		POINT	3249.840	O1-1-5-C14.MP4	81246	NA
C14	2025-03-08 11:13:05.458		5400.040	Media file(s)	player #1:O1-1-5-C14.MP4	0.0	6607.680	25.000	Blue	Self grooming		POINT	3250.080	O1-1-5-C14.MP4	81252	NA
C14	2025-03-08 11:13:05.458		5400.040	Media file(s)	player #1:O1-1-5-C14.MP4	0.0	6607.680	25.000	Blue	Resting		POINT	3309.920	O1-1-5-C14.MP4	82748	NA
C14	2025-03-08 11:13:05.458		5400.040	Media file(s)	player #1:O1-1-5-C14.MP4	0.0	6607.680	25.000	Green	Resting		POINT	3310.080	O1-1-5-C14.MP4	82752	NA
C14	2025-03-08 11:13:05.458		5400.040	Media file(s)	player #1:O1-1-5-C14.MP4	0.0	6607.680	25.000	Green	Resting		POINT	3370.000	O1-1-5-C14.MP4	84250	NA
C14	2025-03-08 11:13:05.458		5400.040	Media file(s)	player #1:O1-1-5-C14.MP4	0.0	6607.680	25.000	Blue	Resting		POINT	3370.680	O1-1-5-C14.MP4	84267	NA
C14	2025-03-08 11:13:05.458		5400.040	Media file(s)	player #1:O1-1-5-C14.MP4	0.0	6607.680	25.000	Green	Resting		POINT	3430.000	O1-1-5-C14.MP4	85750	NA
C14	2025-03-08 11:13:05.458		5400.040	Media file(s)	player #1:O1-1-5-C14.MP4	0.0	6607.680	25.000	Blue	Walking		POINT	3430.200	O1-1-5-C14.MP4	85755	NA
C14	2025-03-08 11:13:05.458		5400.040	Media file(s)	player #1:O1-1-5-C14.MP4	0.0	6607.680	25.000	Green	Resting		POINT	3490.120	O1-1-5-C14.MP4	87253	NA
C14	2025-03-08 11:13:05.458		5400.040	Media file(s)	player #1:O1-1-5-C14.MP4	0.0	6607.680	25.000	Blue	Resting		POINT	3490.160	O1-1-5-C14.MP4	87254	NA
C14	2025-03-08 11:13:05.458		5400.040	Media file(s)	player #1:O1-1-5-C14.MP4	0.0	6607.680	25.000	Blue	Resting		POINT	3549.200	O1-1-5-C14.MP4	88730	NA
C14	2025-03-08 11:13:05.458		5400.040	Media file(s)	player #1:O1-1-5-C14.MP4	0.0	6607.680	25.000	Green	Resting		POINT	3550.040	O1-1-5-C14.MP4	88751	NA
C14	2025-03-08 11:13:05.458		5400.040	Media file(s)	player #1:O1-1-5-C14.MP4	0.0	6607.680	25.000	Blue	Resting		POINT	3610.000	O1-1-5-C14.MP4	90250	NA
C14	2025-03-08 11:13:05.458		5400.040	Media file(s)	player #1:O1-1-5-C14.MP4	0.0	6607.680	25.000	Green	Resting		POINT	3610.040	O1-1-5-C14.MP4	90251	NA
C14	2025-03-08 11:13:05.458		5400.040	Media file(s)	player #1:O1-1-5-C14.MP4	0.0	6607.680	25.000	Green	Resting		POINT	3669.840	O1-1-5-C14.MP4	91747	NA
C14	2025-03-08 11:13:05.458		5400.040	Media file(s)	player #1:O1-1-5-C14.MP4	0.0	6607.680	25.000	Blue	Resting		POINT	3670.000	O1-1-5-C14.MP4	91750	NA
C14	2025-03-08 11:13:05.458		5400.040	Media file(s)	player #1:O1-1-5-C14.MP4	0.0	6607.680	25.000	Green	Resting		POINT	3729.880	O1-1-5-C14.MP4	93247	NA
C14	2025-03-08 11:13:05.458		5400.040	Media file(s)	player #1:O1-1-5-C14.MP4	0.0	6607.680	25.000	Blue	Walking		POINT	3730.080	O1-1-5-C14.MP4	93252	NA
C14	2025-03-08 11:13:05.458		5400.040	Media file(s)	player #1:O1-1-5-C14.MP4	0.0	6607.680	25.000	Green	Resting		POINT	3789.800	O1-1-5-C14.MP4	94745	NA
C14	2025-03-08 11:13:05.458		5400.040	Media file(s)	player #1:O1-1-5-C14.MP4	0.0	6607.680	25.000	Blue	Walking		POINT	3790.840	O1-1-5-C14.MP4	94771	NA
C14	2025-03-08 11:13:05.458		5400.040	Media file(s)	player #1:O1-1-5-C14.MP4	0.0	6607.680	25.000	Blue	Resting		POINT	3849.840	O1-1-5-C14.MP4	96246	NA
C14	2025-03-08 11:13:05.458		5400.040	Media file(s)	player #1:O1-1-5-C14.MP4	0.0	6607.680	25.000	Green	Resting		POINT	3850.160	O1-1-5-C14.MP4	96254	NA
C14	2025-03-08 11:13:05.458		5400.040	Media file(s)	player #1:O1-1-5-C14.MP4	0.0	6607.680	25.000	Green	Resting		POINT	3910.080	O1-1-5-C14.MP4	97752	NA
C14	2025-03-08 11:13:05.458		5400.040	Media file(s)	player #1:O1-1-5-C14.MP4	0.0	6607.680	25.000	Blue	QW interaction		POINT	3910.120	O1-1-5-C14.MP4	97753	NA
C14	2025-03-08 11:13:05.458		5400.040	Media file(s)	player #1:O1-1-5-C14.MP4	0.0	6607.680	25.000	Green	Resting		POINT	3970.200	O1-1-5-C14.MP4	99255	NA
C14	2025-03-08 11:13:05.458		5400.040	Media file(s)	player #1:O1-1-5-C14.MP4	0.0	6607.680	25.000	Blue	QW interaction		POINT	3970.960	O1-1-5-C14.MP4	99274	NA
C14	2025-03-08 11:13:05.458		5400.040	Media file(s)	player #1:O1-1-5-C14.MP4	0.0	6607.680	25.000	Blue	QW interaction		POINT	4030.440	O1-1-5-C14.MP4	100761	NA
C14	2025-03-08 11:13:05.458		5400.040	Media file(s)	player #1:O1-1-5-C14.MP4	0.0	6607.680	25.000	Green	Resting		POINT	4030.880	O1-1-5-C14.MP4	100772	NA
C14	2025-03-08 11:13:05.458		5400.040	Media file(s)	player #1:O1-1-5-C14.MP4	0.0	6607.680	25.000	Blue	QW interaction		POINT	4090.120	O1-1-5-C14.MP4	102253	NA
C14	2025-03-08 11:13:05.458		5400.040	Media file(s)	player #1:O1-1-5-C14.MP4	0.0	6607.680	25.000	Green	Resting		POINT	4090.800	O1-1-5-C14.MP4	102270	NA
C14	2025-03-08 11:13:05.458		5400.040	Media file(s)	player #1:O1-1-5-C14.MP4	0.0	6607.680	25.000	Green	Resting		POINT	4149.920	O1-1-5-C14.MP4	103748	NA
C14	2025-03-08 11:13:05.458		5400.040	Media file(s)	player #1:O1-1-5-C14.MP4	0.0	6607.680	25.000	Blue	Resting		POINT	4150.000	O1-1-5-C14.MP4	103750	NA
C14	2025-03-08 11:13:05.458		5400.040	Media file(s)	player #1:O1-1-5-C14.MP4	0.0	6607.680	25.000	Blue	Resting		POINT	4210.160	O1-1-5-C14.MP4	105254	NA
C14	2025-03-08 11:13:05.458		5400.040	Media file(s)	player #1:O1-1-5-C14.MP4	0.0	6607.680	25.000	Green	Resting		POINT	4210.600	O1-1-5-C14.MP4	105265	NA
C14	2025-03-08 11:13:05.458		5400.040	Media file(s)	player #1:O1-1-5-C14.MP4	0.0	6607.680	25.000	Green	QW interaction		POINT	4269.920	O1-1-5-C14.MP4	106748	NA
C14	2025-03-08 11:13:05.458		5400.040	Media file(s)	player #1:O1-1-5-C14.MP4	0.0	6607.680	25.000	Blue	Resting		POINT	4269.960	O1-1-5-C14.MP4	106749	NA
C14	2025-03-08 11:13:05.458		5400.040	Media file(s)	player #1:O1-1-5-C14.MP4	0.0	6607.680	25.000	Blue	Resting		POINT	4329.880	O1-1-5-C14.MP4	108247	NA
C14	2025-03-08 11:13:05.458		5400.040	Media file(s)	player #1:O1-1-5-C14.MP4	0.0	6607.680	25.000	Green	QW interaction		POINT	4330.600	O1-1-5-C14.MP4	108265	NA
C14	2025-03-08 11:13:05.458		5400.040	Media file(s)	player #1:O1-1-5-C14.MP4	0.0	6607.680	25.000	Green	QW interaction		POINT	4390.000	O1-1-5-C14.MP4	109750	NA
C14	2025-03-08 11:13:05.458		5400.040	Media file(s)	player #1:O1-1-5-C14.MP4	0.0	6607.680	25.000	Blue	Resting		POINT	4390.720	O1-1-5-C14.MP4	109768	NA
C14	2025-03-08 11:13:05.458		5400.040	Media file(s)	player #1:O1-1-5-C14.MP4	0.0	6607.680	25.000	Green	QW interaction		POINT	4450.080	O1-1-5-C14.MP4	111252	NA
C14	2025-03-08 11:13:05.458		5400.040	Media file(s)	player #1:O1-1-5-C14.MP4	0.0	6607.680	25.000	Blue	Resting		POINT	4450.640	O1-1-5-C14.MP4	111266	NA
C14	2025-03-08 11:13:05.458		5400.040	Media file(s)	player #1:O1-1-5-C14.MP4	0.0	6607.680	25.000	Green	QW interaction		POINT	4510.200	O1-1-5-C14.MP4	112755	NA
C14	2025-03-08 11:13:05.458		5400.040	Media file(s)	player #1:O1-1-5-C14.MP4	0.0	6607.680	25.000	Blue	Resting		POINT	4511.920	O1-1-5-C14.MP4	112798	NA
C14	2025-03-08 11:13:05.458		5400.040	Media file(s)	player #1:O1-1-5-C14.MP4	0.0	6607.680	25.000	Blue	Resting		POINT	4569.960	O1-1-5-C14.MP4	114249	NA
C14	2025-03-08 11:13:05.458		5400.040	Media file(s)	player #1:O1-1-5-C14.MP4	0.0	6607.680	25.000	Green	QW interaction		POINT	4570.240	O1-1-5-C14.MP4	114256	NA
C14	2025-03-08 11:13:05.458		5400.040	Media file(s)	player #1:O1-1-5-C14.MP4	0.0	6607.680	25.000	Blue	Resting		POINT	4630.080	O1-1-5-C14.MP4	115753	NA
C14	2025-03-08 11:13:05.458		5400.040	Media file(s)	player #1:O1-1-5-C14.MP4	0.0	6607.680	25.000	Green	QW interaction		POINT	4630.160	O1-1-5-C14.MP4	115754	NA
C14	2025-03-08 11:13:05.458		5400.040	Media file(s)	player #1:O1-1-5-C14.MP4	0.0	6607.680	25.000	Blue	QW interaction		POINT	4690.160	O1-1-5-C14.MP4	117254	NA
C14	2025-03-08 11:13:05.458		5400.040	Media file(s)	player #1:O1-1-5-C14.MP4	0.0	6607.680	25.000	Green	QW interaction		POINT	4690.320	O1-1-5-C14.MP4	117258	NA
C14	2025-03-08 11:13:05.458		5400.040	Media file(s)	player #1:O1-1-5-C14.MP4	0.0	6607.680	25.000	Blue	QW interaction		POINT	4750.000	O1-1-5-C14.MP4	118750	NA
C14	2025-03-08 11:13:05.458		5400.040	Media file(s)	player #1:O1-1-5-C14.MP4	0.0	6607.680	25.000	Green	QW interaction		POINT	4750.120	O1-1-5-C14.MP4	118753	NA
C14	2025-03-08 11:13:05.458		5400.040	Media file(s)	player #1:O1-1-5-C14.MP4	0.0	6607.680	25.000	Blue	QW interaction		POINT	4810.160	O1-1-5-C14.MP4	120254	NA
C14	2025-03-08 11:13:05.458		5400.040	Media file(s)	player #1:O1-1-5-C14.MP4	0.0	6607.680	25.000	Green	QW interaction		POINT	4810.280	O1-1-5-C14.MP4	120257	NA
C14	2025-03-08 11:13:05.458		5400.040	Media file(s)	player #1:O1-1-5-C14.MP4	0.0	6607.680	25.000	Green	QW interaction		POINT	4870.200	O1-1-5-C14.MP4	121755	NA
C14	2025-03-08 11:13:05.458		5400.040	Media file(s)	player #1:O1-1-5-C14.MP4	0.0	6607.680	25.000	Blue	Resting		POINT	4870.480	O1-1-5-C14.MP4	121762	NA
C14	2025-03-08 11:13:05.458		5400.040	Media file(s)	player #1:O1-1-5-C14.MP4	0.0	6607.680	25.000	Green	QW interaction		POINT	4930.160	O1-1-5-C14.MP4	123254	NA
C14	2025-03-08 11:13:05.458		5400.040	Media file(s)	player #1:O1-1-5-C14.MP4	0.0	6607.680	25.000	Blue	QW interaction		POINT	4930.480	O1-1-5-C14.MP4	123263	NA
C14	2025-03-08 11:13:05.458		5400.040	Media file(s)	player #1:O1-1-5-C14.MP4	0.0	6607.680	25.000	Blue	Resting		POINT	4989.920	O1-1-5-C14.MP4	124748	NA
C14	2025-03-08 11:13:05.458		5400.040	Media file(s)	player #1:O1-1-5-C14.MP4	0.0	6607.680	25.000	Green	QW interaction		POINT	4990.240	O1-1-5-C14.MP4	124756	NA
C14	2025-03-08 11:13:05.458		5400.040	Media file(s)	player #1:O1-1-5-C14.MP4	0.0	6607.680	25.000	Green	QW interaction		POINT	5049.960	O1-1-5-C14.MP4	126249	NA
C14	2025-03-08 11:13:05.458		5400.040	Media file(s)	player #1:O1-1-5-C14.MP4	0.0	6607.680	25.000	Blue	Resting		POINT	5050.000	O1-1-5-C14.MP4	126250	NA
C14	2025-03-08 11:13:05.458		5400.040	Media file(s)	player #1:O1-1-5-C14.MP4	0.0	6607.680	25.000	Green	QW interaction		POINT	5110.000	O1-1-5-C14.MP4	127750	NA
C14	2025-03-08 11:13:05.458		5400.040	Media file(s)	player #1:O1-1-5-C14.MP4	0.0	6607.680	25.000	Blue	Resting		POINT	5110.040	O1-1-5-C14.MP4	127751	NA
C14	2025-03-08 11:13:05.458		5400.040	Media file(s)	player #1:O1-1-5-C14.MP4	0.0	6607.680	25.000	Green	QW interaction		POINT	5169.880	O1-1-5-C14.MP4	129247	NA
C14	2025-03-08 11:13:05.458		5400.040	Media file(s)	player #1:O1-1-5-C14.MP4	0.0	6607.680	25.000	Blue	Walking		POINT	5170.000	O1-1-5-C14.MP4	129250	NA
C14	2025-03-08 11:13:05.458		5400.040	Media file(s)	player #1:O1-1-5-C14.MP4	0.0	6607.680	25.000	Green	QW interaction		POINT	5230.200	O1-1-5-C14.MP4	130755	NA
C14	2025-03-08 11:13:05.458		5400.040	Media file(s)	player #1:O1-1-5-C14.MP4	0.0	6607.680	25.000	Blue	Walking		POINT	5230.280	O1-1-5-C14.MP4	130757	NA
C14	2025-03-08 11:13:05.458		5400.040	Media file(s)	player #1:O1-1-5-C14.MP4	0.0	6607.680	25.000	Green	Walking		POINT	5289.880	O1-1-5-C14.MP4	132247	NA
C14	2025-03-08 11:13:05.458		5400.040	Media file(s)	player #1:O1-1-5-C14.MP4	0.0	6607.680	25.000	Blue	Walking		POINT	5290.720	O1-1-5-C14.MP4	132268	NA
C14	2025-03-08 11:13:05.458		5400.040	Media file(s)	player #1:O1-1-5-C14.MP4	0.0	6607.680	25.000	Green	Resting		POINT	5351.000	O1-1-5-C14.MP4	133775	NA
C14	2025-03-08 11:13:05.458		5400.040	Media file(s)	player #1:O1-1-5-C14.MP4	0.0	6607.680	25.000	Blue	Walking		POINT	5351.160	O1-1-5-C14.MP4	133779	NA
C14	2025-03-08 11:13:05.458		5400.040	Media file(s)	player #1:O1-1-5-C14.MP4	0.0	6607.680	25.000	Green	Self grooming		POINT	5410.080	O1-1-5-C14.MP4	135252	NA
C14	2025-03-08 11:13:05.458		5400.040	Media file(s)	player #1:O1-1-5-C14.MP4	0.0	6607.680	25.000	Blue	Walking		POINT	5410.920	O1-1-5-C14.MP4	135274	NA
C14	2025-03-08 11:13:05.458		5400.040	Media file(s)	player #1:O1-1-5-C14.MP4	0.0	6607.680	25.000	Blue	Resting		POINT	5470.160	O1-1-5-C14.MP4	136754	NA
C14	2025-03-08 11:13:05.458		5400.040	Media file(s)	player #1:O1-1-5-C14.MP4	0.0	6607.680	25.000	Green	Resting		POINT	5470.240	O1-1-5-C14.MP4	136756	NA
C14	2025-03-08 11:13:05.458		5400.040	Media file(s)	player #1:O1-1-5-C14.MP4	0.0	6607.680	25.000	Blue	Resting		POINT	5529.960	O1-1-5-C14.MP4	138249	NA
C14	2025-03-08 11:13:05.458		5400.040	Media file(s)	player #1:O1-1-5-C14.MP4	0.0	6607.680	25.000	Green	Resting		POINT	5530.120	O1-1-5-C14.MP4	138253	NA
C14	2025-03-08 11:13:05.458		5400.040	Media file(s)	player #1:O1-1-5-C14.MP4	0.0	6607.680	25.000	Green	Resting		POINT	5589.920	O1-1-5-C14.MP4	139748	NA
C14	2025-03-08 11:13:05.458		5400.040	Media file(s)	player #1:O1-1-5-C14.MP4	0.0	6607.680	25.000	Blue	QW interaction		POINT	5590.640	O1-1-5-C14.MP4	139766	NA
C14	2025-03-08 11:13:05.458		5400.040	Media file(s)	player #1:O1-1-5-C14.MP4	0.0	6607.680	25.000	Green	Resting		POINT	5649.920	O1-1-5-C14.MP4	141248	NA
C14	2025-03-08 11:13:05.458		5400.040	Media file(s)	player #1:O1-1-5-C14.MP4	0.0	6607.680	25.000	Blue	QW interaction		POINT	5650.080	O1-1-5-C14.MP4	141252	NA
C14	2025-03-08 11:13:05.458		5400.040	Media file(s)	player #1:O1-1-5-C14.MP4	0.0	6607.680	25.000	Blue	QW interaction		POINT	5710.080	O1-1-5-C14.MP4	142752	NA
C14	2025-03-08 11:13:05.458		5400.040	Media file(s)	player #1:O1-1-5-C14.MP4	0.0	6607.680	25.000	Green	Resting		POINT	5710.560	O1-1-5-C14.MP4	142764	NA
C14	2025-03-08 11:13:05.458		5400.040	Media file(s)	player #1:O1-1-5-C14.MP4	0.0	6607.680	25.000	Green	Resting		POINT	5770.040	O1-1-5-C14.MP4	144251	NA
C14	2025-03-08 11:13:05.458		5400.040	Media file(s)	player #1:O1-1-5-C14.MP4	0.0	6607.680	25.000	Blue	Walking		POINT	5770.400	O1-1-5-C14.MP4	144260	NA
C14	2025-03-08 11:13:05.458		5400.040	Media file(s)	player #1:O1-1-5-C14.MP4	0.0	6607.680	25.000	Green	Resting		POINT	5829.920	O1-1-5-C14.MP4	145748	NA
C14	2025-03-08 11:13:05.458		5400.040	Media file(s)	player #1:O1-1-5-C14.MP4	0.0	6607.680	25.000	Blue	Resting		POINT	5830.320	O1-1-5-C14.MP4	145758	NA
C14	2025-03-08 11:13:05.458		5400.040	Media file(s)	player #1:O1-1-5-C14.MP4	0.0	6607.680	25.000	Green	Resting		POINT	5890.120	O1-1-5-C14.MP4	147253	NA
C14	2025-03-08 11:13:05.458		5400.040	Media file(s)	player #1:O1-1-5-C14.MP4	0.0	6607.680	25.000	Blue	Walking		POINT	5890.600	O1-1-5-C14.MP4	147265	NA
C14	2025-03-08 11:13:05.458		5400.040	Media file(s)	player #1:O1-1-5-C14.MP4	0.0	6607.680	25.000	Blue	Resting		POINT	5949.840	O1-1-5-C14.MP4	148746	NA
C14	2025-03-08 11:13:05.458		5400.040	Media file(s)	player #1:O1-1-5-C14.MP4	0.0	6607.680	25.000	Green	Resting		POINT	5950.160	O1-1-5-C14.MP4	148754	NA
C14	2025-03-08 11:13:05.458		5400.040	Media file(s)	player #1:O1-1-5-C14.MP4	0.0	6607.680	25.000	Green	Resting		POINT	6010.240	O1-1-5-C14.MP4	150256	NA
C14	2025-03-08 11:13:05.458		5400.040	Media file(s)	player #1:O1-1-5-C14.MP4	0.0	6607.680	25.000	Blue	Resting		POINT	6010.280	O1-1-5-C14.MP4	150257	NA
