# Supplementary material for: Unmated Queens Show Worker‐Like Behaviour and Gene Expression in Polygynous Colonies of the Ant Stigmatomma pallipes
Source: Mol Ecol. 2026 Apr 29;35:e70360. doi: 10.1111/mec.70360 (PMC13126620; doi:10.1111/mec.70360)
Supplement: Supplementary file 3 — Data S1: mec70360‐sup‐0003‐Supinfo.zip. [file MEC-35-e70360-s003.zip › Behavior/O1-Boris/C8.tsv]

Observation id	Observation date	Description	Observation duration	Observation type	Source	Time offset (s)	Media duration (s)	FPS	Subject	Behavior	Behavioral category	Behavior type	Time	Media file name	Image index	Image file path	Comment
C8	2025-03-08 11:31:17.745		5399.880	Media file(s)	player #1:O1-3-8-C8.MP4	0.0	6866.400	25.000	Blue	Resting		POINT	610.120	O1-3-8-C8.MP4	15254	NA
C8	2025-03-08 11:31:17.745		5399.880	Media file(s)	player #1:O1-3-8-C8.MP4	0.0	6866.400	25.000	Blue	Resting		POINT	670.000	O1-3-8-C8.MP4	16750	NA
C8	2025-03-08 11:31:17.745		5399.880	Media file(s)	player #1:O1-3-8-C8.MP4	0.0	6866.400	25.000	Blue	Resting		POINT	730.000	O1-3-8-C8.MP4	18250	NA
C8	2025-03-08 11:31:17.745		5399.880	Media file(s)	player #1:O1-3-8-C8.MP4	0.0	6866.400	25.000	Blue	Resting		POINT	790.360	O1-3-8-C8.MP4	19759	NA
C8	2025-03-08 11:31:17.745		5399.880	Media file(s)	player #1:O1-3-8-C8.MP4	0.0	6866.400	25.000	Blue	Resting		POINT	849.840	O1-3-8-C8.MP4	21246	NA
C8	2025-03-08 11:31:17.745		5399.880	Media file(s)	player #1:O1-3-8-C8.MP4	0.0	6866.400	25.000	Blue	Resting		POINT	909.760	O1-3-8-C8.MP4	22744	NA
C8	2025-03-08 11:31:17.745		5399.880	Media file(s)	player #1:O1-3-8-C8.MP4	0.0	6866.400	25.000	Blue	Resting		POINT	969.920	O1-3-8-C8.MP4	24248	NA
C8	2025-03-08 11:31:17.745		5399.880	Media file(s)	player #1:O1-3-8-C8.MP4	0.0	6866.400	25.000	Blue	Resting		POINT	1030.160	O1-3-8-C8.MP4	25754	NA
C8	2025-03-08 11:31:17.745		5399.880	Media file(s)	player #1:O1-3-8-C8.MP4	0.0	6866.400	25.000	Blue	Resting		POINT	1090.040	O1-3-8-C8.MP4	27251	NA
C8	2025-03-08 11:31:17.745		5399.880	Media file(s)	player #1:O1-3-8-C8.MP4	0.0	6866.400	25.000	Blue	Resting		POINT	1150.400	O1-3-8-C8.MP4	28760	NA
C8	2025-03-08 11:31:17.745		5399.880	Media file(s)	player #1:O1-3-8-C8.MP4	0.0	6866.400	25.000	Blue	Resting		POINT	1210.320	O1-3-8-C8.MP4	30258	NA
C8	2025-03-08 11:31:17.745		5399.880	Media file(s)	player #1:O1-3-8-C8.MP4	0.0	6866.400	25.000	Blue	Resting		POINT	1270.280	O1-3-8-C8.MP4	31757	NA
C8	2025-03-08 11:31:17.745		5399.880	Media file(s)	player #1:O1-3-8-C8.MP4	0.0	6866.400	25.000	Blue	Resting		POINT	1330.200	O1-3-8-C8.MP4	33255	NA
C8	2025-03-08 11:31:17.745		5399.880	Media file(s)	player #1:O1-3-8-C8.MP4	0.0	6866.400	25.000	Blue	Walking		POINT	1390.480	O1-3-8-C8.MP4	34762	NA
C8	2025-03-08 11:31:17.745		5399.880	Media file(s)	player #1:O1-3-8-C8.MP4	0.0	6866.400	25.000	Blue	QW interaction		POINT	1450.040	O1-3-8-C8.MP4	36251	NA
C8	2025-03-08 11:31:17.745		5399.880	Media file(s)	player #1:O1-3-8-C8.MP4	0.0	6866.400	25.000	Blue	Walking		POINT	1511.120	O1-3-8-C8.MP4	37778	NA
C8	2025-03-08 11:31:17.745		5399.880	Media file(s)	player #1:O1-3-8-C8.MP4	0.0	6866.400	25.000	Blue	Walking		POINT	1572.080	O1-3-8-C8.MP4	39303	NA
C8	2025-03-08 11:31:17.745		5399.880	Media file(s)	player #1:O1-3-8-C8.MP4	0.0	6866.400	25.000	Blue	Walking		POINT	1630.520	O1-3-8-C8.MP4	40763	NA
C8	2025-03-08 11:31:17.745		5399.880	Media file(s)	player #1:O1-3-8-C8.MP4	0.0	6866.400	25.000	Blue	Resting		POINT	1689.920	O1-3-8-C8.MP4	42248	NA
C8	2025-03-08 11:31:17.745		5399.880	Media file(s)	player #1:O1-3-8-C8.MP4	0.0	6866.400	25.000	Blue	Resting		POINT	1750.720	O1-3-8-C8.MP4	43768	NA
C8	2025-03-08 11:31:17.745		5399.880	Media file(s)	player #1:O1-3-8-C8.MP4	0.0	6866.400	25.000	Blue	Resting		POINT	1810.440	O1-3-8-C8.MP4	45261	NA
C8	2025-03-08 11:31:17.745		5399.880	Media file(s)	player #1:O1-3-8-C8.MP4	0.0	6866.400	25.000	Blue	Resting		POINT	1869.880	O1-3-8-C8.MP4	46747	NA
C8	2025-03-08 11:31:17.745		5399.880	Media file(s)	player #1:O1-3-8-C8.MP4	0.0	6866.400	25.000	Blue	Resting		POINT	1929.840	O1-3-8-C8.MP4	48246	NA
C8	2025-03-08 11:31:17.745		5399.880	Media file(s)	player #1:O1-3-8-C8.MP4	0.0	6866.400	25.000	Blue	Walking		POINT	1990.080	O1-3-8-C8.MP4	49752	NA
C8	2025-03-08 11:31:17.745		5399.880	Media file(s)	player #1:O1-3-8-C8.MP4	0.0	6866.400	25.000	Blue	Walking		POINT	2050.520	O1-3-8-C8.MP4	51263	NA
C8	2025-03-08 11:31:17.745		5399.880	Media file(s)	player #1:O1-3-8-C8.MP4	0.0	6866.400	25.000	Blue	Walking		POINT	2110.160	O1-3-8-C8.MP4	52754	NA
C8	2025-03-08 11:31:17.745		5399.880	Media file(s)	player #1:O1-3-8-C8.MP4	0.0	6866.400	25.000	Blue	Walking		POINT	2170.280	O1-3-8-C8.MP4	54257	NA
C8	2025-03-08 11:31:17.745		5399.880	Media file(s)	player #1:O1-3-8-C8.MP4	0.0	6866.400	25.000	Blue	Resting		POINT	2230.040	O1-3-8-C8.MP4	55751	NA
C8	2025-03-08 11:31:17.745		5399.880	Media file(s)	player #1:O1-3-8-C8.MP4	0.0	6866.400	25.000	Blue	Resting		POINT	2290.200	O1-3-8-C8.MP4	57255	NA
C8	2025-03-08 11:31:17.745		5399.880	Media file(s)	player #1:O1-3-8-C8.MP4	0.0	6866.400	25.000	Blue	Resting		POINT	2350.080	O1-3-8-C8.MP4	58752	NA
C8	2025-03-08 11:31:17.745		5399.880	Media file(s)	player #1:O1-3-8-C8.MP4	0.0	6866.400	25.000	Blue	Resting		POINT	2409.960	O1-3-8-C8.MP4	60249	NA
C8	2025-03-08 11:31:17.745		5399.880	Media file(s)	player #1:O1-3-8-C8.MP4	0.0	6866.400	25.000	Blue	Resting		POINT	2470.080	O1-3-8-C8.MP4	61752	NA
C8	2025-03-08 11:31:17.745		5399.880	Media file(s)	player #1:O1-3-8-C8.MP4	0.0	6866.400	25.000	Blue	Resting		POINT	2529.960	O1-3-8-C8.MP4	63249	NA
C8	2025-03-08 11:31:17.745		5399.880	Media file(s)	player #1:O1-3-8-C8.MP4	0.0	6866.400	25.000	Blue	Walking		POINT	2590.080	O1-3-8-C8.MP4	64752	NA
C8	2025-03-08 11:31:17.745		5399.880	Media file(s)	player #1:O1-3-8-C8.MP4	0.0	6866.400	25.000	Blue	Walking		POINT	2649.680	O1-3-8-C8.MP4	66242	NA
C8	2025-03-08 11:31:17.745		5399.880	Media file(s)	player #1:O1-3-8-C8.MP4	0.0	6866.400	25.000	Blue	Walking		POINT	2710.200	O1-3-8-C8.MP4	67755	NA
C8	2025-03-08 11:31:17.745		5399.880	Media file(s)	player #1:O1-3-8-C8.MP4	0.0	6866.400	25.000	Blue	Carry Brood		POINT	2770.920	O1-3-8-C8.MP4	69273	NA
C8	2025-03-08 11:31:17.745		5399.880	Media file(s)	player #1:O1-3-8-C8.MP4	0.0	6866.400	25.000	Blue	Hemolymph		POINT	2831.040	O1-3-8-C8.MP4	70776	NA
C8	2025-03-08 11:31:17.745		5399.880	Media file(s)	player #1:O1-3-8-C8.MP4	0.0	6866.400	25.000	Blue	Walking		POINT	2890.720	O1-3-8-C8.MP4	72268	NA
C8	2025-03-08 11:31:17.745		5399.880	Media file(s)	player #1:O1-3-8-C8.MP4	0.0	6866.400	25.000	Blue	Walking		POINT	2950.040	O1-3-8-C8.MP4	73751	NA
C8	2025-03-08 11:31:17.745		5399.880	Media file(s)	player #1:O1-3-8-C8.MP4	0.0	6866.400	25.000	Blue	Resting		POINT	3010.000	O1-3-8-C8.MP4	75250	NA
C8	2025-03-08 11:31:17.745		5399.880	Media file(s)	player #1:O1-3-8-C8.MP4	0.0	6866.400	25.000	Blue	Resting		POINT	3070.120	O1-3-8-C8.MP4	76753	NA
C8	2025-03-08 11:31:17.745		5399.880	Media file(s)	player #1:O1-3-8-C8.MP4	0.0	6866.400	25.000	Blue	Resting		POINT	3130.240	O1-3-8-C8.MP4	78256	NA
C8	2025-03-08 11:31:17.745		5399.880	Media file(s)	player #1:O1-3-8-C8.MP4	0.0	6866.400	25.000	Blue	Resting		POINT	3190.720	O1-3-8-C8.MP4	79768	NA
C8	2025-03-08 11:31:17.745		5399.880	Media file(s)	player #1:O1-3-8-C8.MP4	0.0	6866.400	25.000	Blue	Resting		POINT	3250.120	O1-3-8-C8.MP4	81253	NA
C8	2025-03-08 11:31:17.745		5399.880	Media file(s)	player #1:O1-3-8-C8.MP4	0.0	6866.400	25.000	Blue	Resting		POINT	3310.040	O1-3-8-C8.MP4	82751	NA
C8	2025-03-08 11:31:17.745		5399.880	Media file(s)	player #1:O1-3-8-C8.MP4	0.0	6866.400	25.000	Blue	Resting		POINT	3370.120	O1-3-8-C8.MP4	84253	NA
C8	2025-03-08 11:31:17.745		5399.880	Media file(s)	player #1:O1-3-8-C8.MP4	0.0	6866.400	25.000	Blue	Resting		POINT	3429.920	O1-3-8-C8.MP4	85748	NA
C8	2025-03-08 11:31:17.745		5399.880	Media file(s)	player #1:O1-3-8-C8.MP4	0.0	6866.400	25.000	Blue	Walking		POINT	3490.520	O1-3-8-C8.MP4	87263	NA
C8	2025-03-08 11:31:17.745		5399.880	Media file(s)	player #1:O1-3-8-C8.MP4	0.0	6866.400	25.000	Blue	Walking		POINT	3550.520	O1-3-8-C8.MP4	88763	NA
C8	2025-03-08 11:31:17.745		5399.880	Media file(s)	player #1:O1-3-8-C8.MP4	0.0	6866.400	25.000	Blue	Resting		POINT	3610.360	O1-3-8-C8.MP4	90259	NA
C8	2025-03-08 11:31:17.745		5399.880	Media file(s)	player #1:O1-3-8-C8.MP4	0.0	6866.400	25.000	Blue	Resting		POINT	3670.440	O1-3-8-C8.MP4	91761	NA
C8	2025-03-08 11:31:17.745		5399.880	Media file(s)	player #1:O1-3-8-C8.MP4	0.0	6866.400	25.000	Blue	Resting		POINT	3730.080	O1-3-8-C8.MP4	93252	NA
C8	2025-03-08 11:31:17.745		5399.880	Media file(s)	player #1:O1-3-8-C8.MP4	0.0	6866.400	25.000	Blue	Resting		POINT	3790.200	O1-3-8-C8.MP4	94755	NA
C8	2025-03-08 11:31:17.745		5399.880	Media file(s)	player #1:O1-3-8-C8.MP4	0.0	6866.400	25.000	Blue	Resting		POINT	3849.920	O1-3-8-C8.MP4	96248	NA
C8	2025-03-08 11:31:17.745		5399.880	Media file(s)	player #1:O1-3-8-C8.MP4	0.0	6866.400	25.000	Blue	Resting		POINT	3909.880	O1-3-8-C8.MP4	97747	NA
C8	2025-03-08 11:31:17.745		5399.880	Media file(s)	player #1:O1-3-8-C8.MP4	0.0	6866.400	25.000	Blue	Walking		POINT	3970.840	O1-3-8-C8.MP4	99271	NA
C8	2025-03-08 11:31:17.745		5399.880	Media file(s)	player #1:O1-3-8-C8.MP4	0.0	6866.400	25.000	Blue	Resting		POINT	4029.960	O1-3-8-C8.MP4	100749	NA
C8	2025-03-08 11:31:17.745		5399.880	Media file(s)	player #1:O1-3-8-C8.MP4	0.0	6866.400	25.000	Blue	Brood Care		POINT	4091.200	O1-3-8-C8.MP4	102280	NA
C8	2025-03-08 11:31:17.745		5399.880	Media file(s)	player #1:O1-3-8-C8.MP4	0.0	6866.400	25.000	Blue	Resting		POINT	4150.440	O1-3-8-C8.MP4	103762	NA
C8	2025-03-08 11:31:17.745		5399.880	Media file(s)	player #1:O1-3-8-C8.MP4	0.0	6866.400	25.000	Blue	Resting		POINT	4210.120	O1-3-8-C8.MP4	105253	NA
C8	2025-03-08 11:31:17.745		5399.880	Media file(s)	player #1:O1-3-8-C8.MP4	0.0	6866.400	25.000	Blue	Resting		POINT	4270.040	O1-3-8-C8.MP4	106751	NA
C8	2025-03-08 11:31:17.745		5399.880	Media file(s)	player #1:O1-3-8-C8.MP4	0.0	6866.400	25.000	Blue	Resting		POINT	4330.360	O1-3-8-C8.MP4	108259	NA
C8	2025-03-08 11:31:17.745		5399.880	Media file(s)	player #1:O1-3-8-C8.MP4	0.0	6866.400	25.000	Blue	Resting		POINT	4389.960	O1-3-8-C8.MP4	109749	NA
C8	2025-03-08 11:31:17.745		5399.880	Media file(s)	player #1:O1-3-8-C8.MP4	0.0	6866.400	25.000	Blue	Resting		POINT	4449.880	O1-3-8-C8.MP4	111247	NA
C8	2025-03-08 11:31:17.745		5399.880	Media file(s)	player #1:O1-3-8-C8.MP4	0.0	6866.400	25.000	Blue	Resting		POINT	4509.920	O1-3-8-C8.MP4	112748	NA
C8	2025-03-08 11:31:17.745		5399.880	Media file(s)	player #1:O1-3-8-C8.MP4	0.0	6866.400	25.000	Blue	Resting		POINT	4570.320	O1-3-8-C8.MP4	114258	NA
C8	2025-03-08 11:31:17.745		5399.880	Media file(s)	player #1:O1-3-8-C8.MP4	0.0	6866.400	25.000	Blue	Resting		POINT	4630.080	O1-3-8-C8.MP4	115752	NA
C8	2025-03-08 11:31:17.745		5399.880	Media file(s)	player #1:O1-3-8-C8.MP4	0.0	6866.400	25.000	Blue	Resting		POINT	4690.120	O1-3-8-C8.MP4	117253	NA
C8	2025-03-08 11:31:17.745		5399.880	Media file(s)	player #1:O1-3-8-C8.MP4	0.0	6866.400	25.000	Blue	Resting		POINT	4750.000	O1-3-8-C8.MP4	118750	NA
C8	2025-03-08 11:31:17.745		5399.880	Media file(s)	player #1:O1-3-8-C8.MP4	0.0	6866.400	25.000	Blue	Resting		POINT	4810.040	O1-3-8-C8.MP4	120251	NA
C8	2025-03-08 11:31:17.745		5399.880	Media file(s)	player #1:O1-3-8-C8.MP4	0.0	6866.400	25.000	Blue	Resting		POINT	4869.920	O1-3-8-C8.MP4	121748	NA
C8	2025-03-08 11:31:17.745		5399.880	Media file(s)	player #1:O1-3-8-C8.MP4	0.0	6866.400	25.000	Blue	Resting		POINT	4930.280	O1-3-8-C8.MP4	123257	NA
C8	2025-03-08 11:31:17.745		5399.880	Media file(s)	player #1:O1-3-8-C8.MP4	0.0	6866.400	25.000	Blue	Walking		POINT	4991.040	O1-3-8-C8.MP4	124776	NA
C8	2025-03-08 11:31:17.745		5399.880	Media file(s)	player #1:O1-3-8-C8.MP4	0.0	6866.400	25.000	Blue	Brood Care		POINT	5051.280	O1-3-8-C8.MP4	126282	NA
C8	2025-03-08 11:31:17.745		5399.880	Media file(s)	player #1:O1-3-8-C8.MP4	0.0	6866.400	25.000	Blue	Walking		POINT	5109.960	O1-3-8-C8.MP4	127749	NA
C8	2025-03-08 11:31:17.745		5399.880	Media file(s)	player #1:O1-3-8-C8.MP4	0.0	6866.400	25.000	Blue	Resting		POINT	5170.960	O1-3-8-C8.MP4	129274	NA
C8	2025-03-08 11:31:17.745		5399.880	Media file(s)	player #1:O1-3-8-C8.MP4	0.0	6866.400	25.000	Blue	Walking		POINT	5230.280	O1-3-8-C8.MP4	130757	NA
C8	2025-03-08 11:31:17.745		5399.880	Media file(s)	player #1:O1-3-8-C8.MP4	0.0	6866.400	25.000	Blue	Walking		POINT	5290.840	O1-3-8-C8.MP4	132271	NA
C8	2025-03-08 11:31:17.745		5399.880	Media file(s)	player #1:O1-3-8-C8.MP4	0.0	6866.400	25.000	Blue	Walking		POINT	5350.480	O1-3-8-C8.MP4	133762	NA
C8	2025-03-08 11:31:17.745		5399.880	Media file(s)	player #1:O1-3-8-C8.MP4	0.0	6866.400	25.000	Blue	Walking		POINT	5410.400	O1-3-8-C8.MP4	135260	NA
C8	2025-03-08 11:31:17.745		5399.880	Media file(s)	player #1:O1-3-8-C8.MP4	0.0	6866.400	25.000	Blue	Walking		POINT	5469.960	O1-3-8-C8.MP4	136749	NA
C8	2025-03-08 11:31:17.745		5399.880	Media file(s)	player #1:O1-3-8-C8.MP4	0.0	6866.400	25.000	Blue	Walking		POINT	5530.880	O1-3-8-C8.MP4	138272	NA
C8	2025-03-08 11:31:17.745		5399.880	Media file(s)	player #1:O1-3-8-C8.MP4	0.0	6866.400	25.000	Blue	Resting		POINT	5589.960	O1-3-8-C8.MP4	139749	NA
C8	2025-03-08 11:31:17.745		5399.880	Media file(s)	player #1:O1-3-8-C8.MP4	0.0	6866.400	25.000	Blue	Walking		POINT	5650.200	O1-3-8-C8.MP4	141255	NA
C8	2025-03-08 11:31:17.745		5399.880	Media file(s)	player #1:O1-3-8-C8.MP4	0.0	6866.400	25.000	Blue	Resting		POINT	5709.960	O1-3-8-C8.MP4	142749	NA
C8	2025-03-08 11:31:17.745		5399.880	Media file(s)	player #1:O1-3-8-C8.MP4	0.0	6866.400	25.000	Blue	Resting		POINT	5770.480	O1-3-8-C8.MP4	144262	NA
C8	2025-03-08 11:31:17.745		5399.880	Media file(s)	player #1:O1-3-8-C8.MP4	0.0	6866.400	25.000	Blue	Resting		POINT	5830.840	O1-3-8-C8.MP4	145772	NA
C8	2025-03-08 11:31:17.745		5399.880	Media file(s)	player #1:O1-3-8-C8.MP4	0.0	6866.400	25.000	Blue	Resting		POINT	5889.880	O1-3-8-C8.MP4	147247	NA
C8	2025-03-08 11:31:17.745		5399.880	Media file(s)	player #1:O1-3-8-C8.MP4	0.0	6866.400	25.000	Blue	Resting		POINT	5951.480	O1-3-8-C8.MP4	148787	NA
C8	2025-03-08 11:31:17.745		5399.880	Media file(s)	player #1:O1-3-8-C8.MP4	0.0	6866.400	25.000	Blue	Resting		POINT	6010.000	O1-3-8-C8.MP4	150250	NA
