# Supplementary material for: Unmated Queens Show Worker‐Like Behaviour and Gene Expression in Polygynous Colonies of the Ant Stigmatomma pallipes
Source: Mol Ecol. 2026 Apr 29;35:e70360. doi: 10.1111/mec.70360 (PMC13126620; doi:10.1111/mec.70360)
Supplement: Supplementary file 3 — Data S1: mec70360‐sup‐0003‐Supinfo.zip. [file MEC-35-e70360-s003.zip › Behavior/O1-Boris/D2.tsv]

Observation id	Observation date	Description	Observation duration	Observation type	Source	Time offset (s)	Media duration (s)	FPS	Subject	Behavior	Behavioral category	Behavior type	Time	Media file name	Image index	Image file path	Comment
D2	2025-03-08 11:42:44.005		5400.280	Media file(s)	player #1:O1-4-9-D2.MP4	0.0	6651.360	25.000	Blue	Resting		POINT	610.120	O1-4-9-D2.MP4	15253	NA
D2	2025-03-08 11:42:44.005		5400.280	Media file(s)	player #1:O1-4-9-D2.MP4	0.0	6651.360	25.000	Green	Resting		POINT	610.280	O1-4-9-D2.MP4	15257	NA
D2	2025-03-08 11:42:44.005		5400.280	Media file(s)	player #1:O1-4-9-D2.MP4	0.0	6651.360	25.000	Blue	Resting		POINT	669.680	O1-4-9-D2.MP4	16742	NA
D2	2025-03-08 11:42:44.005		5400.280	Media file(s)	player #1:O1-4-9-D2.MP4	0.0	6651.360	25.000	Green	Resting		POINT	669.880	O1-4-9-D2.MP4	16747	NA
D2	2025-03-08 11:42:44.005		5400.280	Media file(s)	player #1:O1-4-9-D2.MP4	0.0	6651.360	25.000	Blue	Resting		POINT	730.000	O1-4-9-D2.MP4	18250	NA
D2	2025-03-08 11:42:44.005		5400.280	Media file(s)	player #1:O1-4-9-D2.MP4	0.0	6651.360	25.000	Green	Walking		POINT	730.320	O1-4-9-D2.MP4	18258	NA
D2	2025-03-08 11:42:44.005		5400.280	Media file(s)	player #1:O1-4-9-D2.MP4	0.0	6651.360	25.000	Blue	Brood Care		POINT	789.840	O1-4-9-D2.MP4	19746	NA
D2	2025-03-08 11:42:44.005		5400.280	Media file(s)	player #1:O1-4-9-D2.MP4	0.0	6651.360	25.000	Green	Walking		POINT	790.560	O1-4-9-D2.MP4	19764	NA
D2	2025-03-08 11:42:44.005		5400.280	Media file(s)	player #1:O1-4-9-D2.MP4	0.0	6651.360	25.000	Blue	Resting		POINT	849.920	O1-4-9-D2.MP4	21248	NA
D2	2025-03-08 11:42:44.005		5400.280	Media file(s)	player #1:O1-4-9-D2.MP4	0.0	6651.360	25.000	Green	Walking		POINT	850.520	O1-4-9-D2.MP4	21263	NA
D2	2025-03-08 11:42:44.005		5400.280	Media file(s)	player #1:O1-4-9-D2.MP4	0.0	6651.360	25.000	Green	Walking		POINT	910.280	O1-4-9-D2.MP4	22757	NA
D2	2025-03-08 11:42:44.005		5400.280	Media file(s)	player #1:O1-4-9-D2.MP4	0.0	6651.360	25.000	Blue	Brood Care		POINT	911.520	O1-4-9-D2.MP4	22788	NA
D2	2025-03-08 11:42:44.005		5400.280	Media file(s)	player #1:O1-4-9-D2.MP4	0.0	6651.360	25.000	Blue	Resting		POINT	970.200	O1-4-9-D2.MP4	24256	NA
D2	2025-03-08 11:42:44.005		5400.280	Media file(s)	player #1:O1-4-9-D2.MP4	0.0	6651.360	25.000	Green	Walking		POINT	970.320	O1-4-9-D2.MP4	24258	NA
D2	2025-03-08 11:42:44.005		5400.280	Media file(s)	player #1:O1-4-9-D2.MP4	0.0	6651.360	25.000	Green	Walking		POINT	1030.160	O1-4-9-D2.MP4	25754	NA
D2	2025-03-08 11:42:44.005		5400.280	Media file(s)	player #1:O1-4-9-D2.MP4	0.0	6651.360	25.000	Blue	Resting		POINT	1030.800	O1-4-9-D2.MP4	25770	NA
D2	2025-03-08 11:42:44.005		5400.280	Media file(s)	player #1:O1-4-9-D2.MP4	0.0	6651.360	25.000	Blue	Walking		POINT	1090.240	O1-4-9-D2.MP4	27256	NA
D2	2025-03-08 11:42:44.005		5400.280	Media file(s)	player #1:O1-4-9-D2.MP4	0.0	6651.360	25.000	Green	Walking		POINT	1090.720	O1-4-9-D2.MP4	27268	NA
D2	2025-03-08 11:42:44.005		5400.280	Media file(s)	player #1:O1-4-9-D2.MP4	0.0	6651.360	25.000	Blue	Hemolymph		POINT	1150.280	O1-4-9-D2.MP4	28757	NA
D2	2025-03-08 11:42:44.005		5400.280	Media file(s)	player #1:O1-4-9-D2.MP4	0.0	6651.360	25.000	Green	Walking		POINT	1150.640	O1-4-9-D2.MP4	28766	NA
D2	2025-03-08 11:42:44.005		5400.280	Media file(s)	player #1:O1-4-9-D2.MP4	0.0	6651.360	25.000	Blue	Resting		POINT	1210.120	O1-4-9-D2.MP4	30253	NA
D2	2025-03-08 11:42:44.005		5400.280	Media file(s)	player #1:O1-4-9-D2.MP4	0.0	6651.360	25.000	Green	Carry Other		POINT	1210.280	O1-4-9-D2.MP4	30257	NA
D2	2025-03-08 11:42:44.005		5400.280	Media file(s)	player #1:O1-4-9-D2.MP4	0.0	6651.360	25.000	Green	Carry Other		POINT	1270.080	O1-4-9-D2.MP4	31752	NA
D2	2025-03-08 11:42:44.005		5400.280	Media file(s)	player #1:O1-4-9-D2.MP4	0.0	6651.360	25.000	Blue	Walking		POINT	1270.560	O1-4-9-D2.MP4	31764	NA
D2	2025-03-08 11:42:44.005		5400.280	Media file(s)	player #1:O1-4-9-D2.MP4	0.0	6651.360	25.000	Green	Carry Other		POINT	1330.040	O1-4-9-D2.MP4	33251	NA
D2	2025-03-08 11:42:44.005		5400.280	Media file(s)	player #1:O1-4-9-D2.MP4	0.0	6651.360	25.000	Blue	Brood Care		POINT	1330.960	O1-4-9-D2.MP4	33275	NA
D2	2025-03-08 11:42:44.005		5400.280	Media file(s)	player #1:O1-4-9-D2.MP4	0.0	6651.360	25.000	Blue	Brood Care		POINT	1390.080	O1-4-9-D2.MP4	34753	NA
D2	2025-03-08 11:42:44.005		5400.280	Media file(s)	player #1:O1-4-9-D2.MP4	0.0	6651.360	25.000	Green	Carry Other		POINT	1390.440	O1-4-9-D2.MP4	34761	NA
D2	2025-03-08 11:42:44.005		5400.280	Media file(s)	player #1:O1-4-9-D2.MP4	0.0	6651.360	25.000	Green	Walking		POINT	1450.360	O1-4-9-D2.MP4	36259	NA
D2	2025-03-08 11:42:44.005		5400.280	Media file(s)	player #1:O1-4-9-D2.MP4	0.0	6651.360	25.000	Blue	Brood Care		POINT	1450.440	O1-4-9-D2.MP4	36261	NA
D2	2025-03-08 11:42:44.005		5400.280	Media file(s)	player #1:O1-4-9-D2.MP4	0.0	6651.360	25.000	Green	Walking		POINT	1510.240	O1-4-9-D2.MP4	37756	NA
D2	2025-03-08 11:42:44.005		5400.280	Media file(s)	player #1:O1-4-9-D2.MP4	0.0	6651.360	25.000	Blue	Hemolymph		POINT	1512.720	O1-4-9-D2.MP4	37818	NA
D2	2025-03-08 11:42:44.005		5400.280	Media file(s)	player #1:O1-4-9-D2.MP4	0.0	6651.360	25.000	Green	Carry Other		POINT	1570.120	O1-4-9-D2.MP4	39253	NA
D2	2025-03-08 11:42:44.005		5400.280	Media file(s)	player #1:O1-4-9-D2.MP4	0.0	6651.360	25.000	Blue	Self grooming		POINT	1571.400	O1-4-9-D2.MP4	39285	NA
D2	2025-03-08 11:42:44.005		5400.280	Media file(s)	player #1:O1-4-9-D2.MP4	0.0	6651.360	25.000	Blue	Resting		POINT	1630.000	O1-4-9-D2.MP4	40750	NA
D2	2025-03-08 11:42:44.005		5400.280	Media file(s)	player #1:O1-4-9-D2.MP4	0.0	6651.360	25.000	Green	Carry Other		POINT	1630.280	O1-4-9-D2.MP4	40757	NA
D2	2025-03-08 11:42:44.005		5400.280	Media file(s)	player #1:O1-4-9-D2.MP4	0.0	6651.360	25.000	Blue	Resting		POINT	1689.880	O1-4-9-D2.MP4	42247	NA
D2	2025-03-08 11:42:44.005		5400.280	Media file(s)	player #1:O1-4-9-D2.MP4	0.0	6651.360	25.000	Green	Walking		POINT	1690.000	O1-4-9-D2.MP4	42250	NA
D2	2025-03-08 11:42:44.005		5400.280	Media file(s)	player #1:O1-4-9-D2.MP4	0.0	6651.360	25.000	Blue	Resting		POINT	1749.880	O1-4-9-D2.MP4	43747	NA
D2	2025-03-08 11:42:44.005		5400.280	Media file(s)	player #1:O1-4-9-D2.MP4	0.0	6651.360	25.000	Green	Walking		POINT	1750.120	O1-4-9-D2.MP4	43753	NA
D2	2025-03-08 11:42:44.005		5400.280	Media file(s)	player #1:O1-4-9-D2.MP4	0.0	6651.360	25.000	Blue	Resting		POINT	1810.040	O1-4-9-D2.MP4	45251	NA
D2	2025-03-08 11:42:44.005		5400.280	Media file(s)	player #1:O1-4-9-D2.MP4	0.0	6651.360	25.000	Green	Walking		POINT	1810.160	O1-4-9-D2.MP4	45254	NA
D2	2025-03-08 11:42:44.005		5400.280	Media file(s)	player #1:O1-4-9-D2.MP4	0.0	6651.360	25.000	Blue	Resting		POINT	1869.880	O1-4-9-D2.MP4	46747	NA
D2	2025-03-08 11:42:44.005		5400.280	Media file(s)	player #1:O1-4-9-D2.MP4	0.0	6651.360	25.000	Green	Self grooming		POINT	1870.320	O1-4-9-D2.MP4	46758	NA
D2	2025-03-08 11:42:44.005		5400.280	Media file(s)	player #1:O1-4-9-D2.MP4	0.0	6651.360	25.000	Blue	Resting		POINT	1929.960	O1-4-9-D2.MP4	48249	NA
D2	2025-03-08 11:42:44.005		5400.280	Media file(s)	player #1:O1-4-9-D2.MP4	0.0	6651.360	25.000	Green	Walking		POINT	1930.720	O1-4-9-D2.MP4	48268	NA
D2	2025-03-08 11:42:44.005		5400.280	Media file(s)	player #1:O1-4-9-D2.MP4	0.0	6651.360	25.000	Blue	Resting		POINT	1990.320	O1-4-9-D2.MP4	49758	NA
D2	2025-03-08 11:42:44.005		5400.280	Media file(s)	player #1:O1-4-9-D2.MP4	0.0	6651.360	25.000	Green	Walking		POINT	1990.560	O1-4-9-D2.MP4	49764	NA
D2	2025-03-08 11:42:44.005		5400.280	Media file(s)	player #1:O1-4-9-D2.MP4	0.0	6651.360	25.000	Blue	Resting		POINT	2049.800	O1-4-9-D2.MP4	51245	NA
D2	2025-03-08 11:42:44.005		5400.280	Media file(s)	player #1:O1-4-9-D2.MP4	0.0	6651.360	25.000	Green	Walking		POINT	2050.200	O1-4-9-D2.MP4	51255	NA
D2	2025-03-08 11:42:44.005		5400.280	Media file(s)	player #1:O1-4-9-D2.MP4	0.0	6651.360	25.000	Blue	Resting		POINT	2109.800	O1-4-9-D2.MP4	52745	NA
D2	2025-03-08 11:42:44.005		5400.280	Media file(s)	player #1:O1-4-9-D2.MP4	0.0	6651.360	25.000	Green	Walking		POINT	2110.200	O1-4-9-D2.MP4	52755	NA
D2	2025-03-08 11:42:44.005		5400.280	Media file(s)	player #1:O1-4-9-D2.MP4	0.0	6651.360	25.000	Blue	Resting		POINT	2169.840	O1-4-9-D2.MP4	54246	NA
D2	2025-03-08 11:42:44.005		5400.280	Media file(s)	player #1:O1-4-9-D2.MP4	0.0	6651.360	25.000	Green	Walking		POINT	2170.160	O1-4-9-D2.MP4	54254	NA
D2	2025-03-08 11:42:44.005		5400.280	Media file(s)	player #1:O1-4-9-D2.MP4	0.0	6651.360	25.000	Blue	Resting		POINT	2229.760	O1-4-9-D2.MP4	55744	NA
D2	2025-03-08 11:42:44.005		5400.280	Media file(s)	player #1:O1-4-9-D2.MP4	0.0	6651.360	25.000	Green	Resting		POINT	2230.680	O1-4-9-D2.MP4	55767	NA
D2	2025-03-08 11:42:44.005		5400.280	Media file(s)	player #1:O1-4-9-D2.MP4	0.0	6651.360	25.000	Green	Resting		POINT	2289.880	O1-4-9-D2.MP4	57247	NA
D2	2025-03-08 11:42:44.005		5400.280	Media file(s)	player #1:O1-4-9-D2.MP4	0.0	6651.360	25.000	Blue	Walking		POINT	2290.240	O1-4-9-D2.MP4	57256	NA
D2	2025-03-08 11:42:44.005		5400.280	Media file(s)	player #1:O1-4-9-D2.MP4	0.0	6651.360	25.000	Blue	Walking		POINT	2350.160	O1-4-9-D2.MP4	58754	NA
D2	2025-03-08 11:42:44.005		5400.280	Media file(s)	player #1:O1-4-9-D2.MP4	0.0	6651.360	25.000	Green	Walking		POINT	2350.480	O1-4-9-D2.MP4	58762	NA
D2	2025-03-08 11:42:44.005		5400.280	Media file(s)	player #1:O1-4-9-D2.MP4	0.0	6651.360	25.000	Blue	Walking		POINT	2410.240	O1-4-9-D2.MP4	60256	NA
D2	2025-03-08 11:42:44.005		5400.280	Media file(s)	player #1:O1-4-9-D2.MP4	0.0	6651.360	25.000	Green	Walking		POINT	2410.400	O1-4-9-D2.MP4	60260	NA
D2	2025-03-08 11:42:44.005		5400.280	Media file(s)	player #1:O1-4-9-D2.MP4	0.0	6651.360	25.000	Blue	Resting		POINT	2469.960	O1-4-9-D2.MP4	61749	NA
D2	2025-03-08 11:42:44.005		5400.280	Media file(s)	player #1:O1-4-9-D2.MP4	0.0	6651.360	25.000	Green	Carry Other		POINT	2470.160	O1-4-9-D2.MP4	61754	NA
D2	2025-03-08 11:42:44.005		5400.280	Media file(s)	player #1:O1-4-9-D2.MP4	0.0	6651.360	25.000	Blue	Resting		POINT	2529.880	O1-4-9-D2.MP4	63247	NA
D2	2025-03-08 11:42:44.005		5400.280	Media file(s)	player #1:O1-4-9-D2.MP4	0.0	6651.360	25.000	Green	Walking		POINT	2530.240	O1-4-9-D2.MP4	63256	NA
D2	2025-03-08 11:42:44.005		5400.280	Media file(s)	player #1:O1-4-9-D2.MP4	0.0	6651.360	25.000	Blue	Resting		POINT	2590.120	O1-4-9-D2.MP4	64753	NA
D2	2025-03-08 11:42:44.005		5400.280	Media file(s)	player #1:O1-4-9-D2.MP4	0.0	6651.360	25.000	Green	Walking		POINT	2590.200	O1-4-9-D2.MP4	64755	NA
D2	2025-03-08 11:42:44.005		5400.280	Media file(s)	player #1:O1-4-9-D2.MP4	0.0	6651.360	25.000	Green	Carry Other		POINT	2650.040	O1-4-9-D2.MP4	66251	NA
D2	2025-03-08 11:42:44.005		5400.280	Media file(s)	player #1:O1-4-9-D2.MP4	0.0	6651.360	25.000	Blue	Brood Care		POINT	2650.240	O1-4-9-D2.MP4	66256	NA
D2	2025-03-08 11:42:44.005		5400.280	Media file(s)	player #1:O1-4-9-D2.MP4	0.0	6651.360	25.000	Green	Walking		POINT	2710.600	O1-4-9-D2.MP4	67765	NA
D2	2025-03-08 11:42:44.005		5400.280	Media file(s)	player #1:O1-4-9-D2.MP4	0.0	6651.360	25.000	Blue	QW interaction		POINT	2710.760	O1-4-9-D2.MP4	67769	NA
D2	2025-03-08 11:42:44.005		5400.280	Media file(s)	player #1:O1-4-9-D2.MP4	0.0	6651.360	25.000	Blue	Walking		POINT	2770.640	O1-4-9-D2.MP4	69266	NA
D2	2025-03-08 11:42:44.005		5400.280	Media file(s)	player #1:O1-4-9-D2.MP4	0.0	6651.360	25.000	Green	Walking		POINT	2770.800	O1-4-9-D2.MP4	69270	NA
D2	2025-03-08 11:42:44.005		5400.280	Media file(s)	player #1:O1-4-9-D2.MP4	0.0	6651.360	25.000	Blue	Walking		POINT	2830.280	O1-4-9-D2.MP4	70757	NA
D2	2025-03-08 11:42:44.005		5400.280	Media file(s)	player #1:O1-4-9-D2.MP4	0.0	6651.360	25.000	Green	Walking		POINT	2830.440	O1-4-9-D2.MP4	70761	NA
D2	2025-03-08 11:42:44.005		5400.280	Media file(s)	player #1:O1-4-9-D2.MP4	0.0	6651.360	25.000	Green	Walking		POINT	2890.200	O1-4-9-D2.MP4	72255	NA
D2	2025-03-08 11:42:44.005		5400.280	Media file(s)	player #1:O1-4-9-D2.MP4	0.0	6651.360	25.000	Blue	Walking		POINT	2890.240	O1-4-9-D2.MP4	72256	NA
D2	2025-03-08 11:42:44.005		5400.280	Media file(s)	player #1:O1-4-9-D2.MP4	0.0	6651.360	25.000	Green	Walking		POINT	2950.080	O1-4-9-D2.MP4	73752	NA
D2	2025-03-08 11:42:44.005		5400.280	Media file(s)	player #1:O1-4-9-D2.MP4	0.0	6651.360	25.000	Blue	Walking		POINT	2950.800	O1-4-9-D2.MP4	73770	NA
D2	2025-03-08 11:42:44.005		5400.280	Media file(s)	player #1:O1-4-9-D2.MP4	0.0	6651.360	25.000	Blue	Resting		POINT	3009.920	O1-4-9-D2.MP4	75248	NA
D2	2025-03-08 11:42:44.005		5400.280	Media file(s)	player #1:O1-4-9-D2.MP4	0.0	6651.360	25.000	Green	Resting		POINT	3010.200	O1-4-9-D2.MP4	75255	NA
D2	2025-03-08 11:42:44.005		5400.280	Media file(s)	player #1:O1-4-9-D2.MP4	0.0	6651.360	25.000	Green	Resting		POINT	3069.680	O1-4-9-D2.MP4	76742	NA
D2	2025-03-08 11:42:44.005		5400.280	Media file(s)	player #1:O1-4-9-D2.MP4	0.0	6651.360	25.000	Blue	Resting		POINT	3070.040	O1-4-9-D2.MP4	76751	NA
D2	2025-03-08 11:42:44.005		5400.280	Media file(s)	player #1:O1-4-9-D2.MP4	0.0	6651.360	25.000	Blue	Resting		POINT	3129.840	O1-4-9-D2.MP4	78246	NA
D2	2025-03-08 11:42:44.005		5400.280	Media file(s)	player #1:O1-4-9-D2.MP4	0.0	6651.360	25.000	Green	Resting		POINT	3129.880	O1-4-9-D2.MP4	78247	NA
D2	2025-03-08 11:42:44.005		5400.280	Media file(s)	player #1:O1-4-9-D2.MP4	0.0	6651.360	25.000	Green	Resting		POINT	3190.000	O1-4-9-D2.MP4	79750	NA
D2	2025-03-08 11:42:44.005		5400.280	Media file(s)	player #1:O1-4-9-D2.MP4	0.0	6651.360	25.000	Blue	Resting		POINT	3190.080	O1-4-9-D2.MP4	79753	NA
D2	2025-03-08 11:42:44.005		5400.280	Media file(s)	player #1:O1-4-9-D2.MP4	0.0	6651.360	25.000	Blue	Brood Care		POINT	3250.000	O1-4-9-D2.MP4	81250	NA
D2	2025-03-08 11:42:44.005		5400.280	Media file(s)	player #1:O1-4-9-D2.MP4	0.0	6651.360	25.000	Green	Walking		POINT	3250.040	O1-4-9-D2.MP4	81251	NA
D2	2025-03-08 11:42:44.005		5400.280	Media file(s)	player #1:O1-4-9-D2.MP4	0.0	6651.360	25.000	Blue	Resting		POINT	3309.880	O1-4-9-D2.MP4	82747	NA
D2	2025-03-08 11:42:44.005		5400.280	Media file(s)	player #1:O1-4-9-D2.MP4	0.0	6651.360	25.000	Green	Resting		POINT	3310.840	O1-4-9-D2.MP4	82771	NA
D2	2025-03-08 11:42:44.005		5400.280	Media file(s)	player #1:O1-4-9-D2.MP4	0.0	6651.360	25.000	Green	Resting		POINT	3370.000	O1-4-9-D2.MP4	84250	NA
D2	2025-03-08 11:42:44.005		5400.280	Media file(s)	player #1:O1-4-9-D2.MP4	0.0	6651.360	25.000	Blue	Resting		POINT	3371.160	O1-4-9-D2.MP4	84279	NA
D2	2025-03-08 11:42:44.005		5400.280	Media file(s)	player #1:O1-4-9-D2.MP4	0.0	6651.360	25.000	Green	Walking		POINT	3430.200	O1-4-9-D2.MP4	85755	NA
D2	2025-03-08 11:42:44.005		5400.280	Media file(s)	player #1:O1-4-9-D2.MP4	0.0	6651.360	25.000	Blue	Self grooming		POINT	3431.160	O1-4-9-D2.MP4	85779	NA
D2	2025-03-08 11:42:44.005		5400.280	Media file(s)	player #1:O1-4-9-D2.MP4	0.0	6651.360	25.000	Green	Resting		POINT	3489.920	O1-4-9-D2.MP4	87248	NA
D2	2025-03-08 11:42:44.005		5400.280	Media file(s)	player #1:O1-4-9-D2.MP4	0.0	6651.360	25.000	Blue	Resting		POINT	3489.960	O1-4-9-D2.MP4	87249	NA
D2	2025-03-08 11:42:44.005		5400.280	Media file(s)	player #1:O1-4-9-D2.MP4	0.0	6651.360	25.000	Green	Walking		POINT	3550.480	O1-4-9-D2.MP4	88762	NA
D2	2025-03-08 11:42:44.005		5400.280	Media file(s)	player #1:O1-4-9-D2.MP4	0.0	6651.360	25.000	Blue	Resting		POINT	3550.640	O1-4-9-D2.MP4	88766	NA
D2	2025-03-08 11:42:44.005		5400.280	Media file(s)	player #1:O1-4-9-D2.MP4	0.0	6651.360	25.000	Blue	Resting		POINT	3610.880	O1-4-9-D2.MP4	90272	NA
D2	2025-03-08 11:42:44.005		5400.280	Media file(s)	player #1:O1-4-9-D2.MP4	0.0	6651.360	25.000	Green	Resting		POINT	3611.720	O1-4-9-D2.MP4	90293	NA
D2	2025-03-08 11:42:44.005		5400.280	Media file(s)	player #1:O1-4-9-D2.MP4	0.0	6651.360	25.000	Blue	Resting		POINT	3670.080	O1-4-9-D2.MP4	91752	NA
D2	2025-03-08 11:42:44.005		5400.280	Media file(s)	player #1:O1-4-9-D2.MP4	0.0	6651.360	25.000	Green	Resting		POINT	3671.760	O1-4-9-D2.MP4	91794	NA
D2	2025-03-08 11:42:44.005		5400.280	Media file(s)	player #1:O1-4-9-D2.MP4	0.0	6651.360	25.000	Blue	Resting		POINT	3729.840	O1-4-9-D2.MP4	93246	NA
D2	2025-03-08 11:42:44.005		5400.280	Media file(s)	player #1:O1-4-9-D2.MP4	0.0	6651.360	25.000	Green	Walking		POINT	3730.880	O1-4-9-D2.MP4	93272	NA
D2	2025-03-08 11:42:44.005		5400.280	Media file(s)	player #1:O1-4-9-D2.MP4	0.0	6651.360	25.000	Blue	Resting		POINT	3790.200	O1-4-9-D2.MP4	94755	NA
D2	2025-03-08 11:42:44.005		5400.280	Media file(s)	player #1:O1-4-9-D2.MP4	0.0	6651.360	25.000	Green	Walking		POINT	3790.520	O1-4-9-D2.MP4	94763	NA
D2	2025-03-08 11:42:44.005		5400.280	Media file(s)	player #1:O1-4-9-D2.MP4	0.0	6651.360	25.000	Blue	Resting		POINT	3849.840	O1-4-9-D2.MP4	96246	NA
D2	2025-03-08 11:42:44.005		5400.280	Media file(s)	player #1:O1-4-9-D2.MP4	0.0	6651.360	25.000	Green	Walking		POINT	3850.920	O1-4-9-D2.MP4	96273	NA
D2	2025-03-08 11:42:44.005		5400.280	Media file(s)	player #1:O1-4-9-D2.MP4	0.0	6651.360	25.000	Green	Walking		POINT	3909.040	O1-4-9-D2.MP4	97726	NA
D2	2025-03-08 11:42:44.005		5400.280	Media file(s)	player #1:O1-4-9-D2.MP4	0.0	6651.360	25.000	Blue	Resting		POINT	3910.040	O1-4-9-D2.MP4	97751	NA
D2	2025-03-08 11:42:44.005		5400.280	Media file(s)	player #1:O1-4-9-D2.MP4	0.0	6651.360	25.000	Green	Walking		POINT	3970.240	O1-4-9-D2.MP4	99256	NA
D2	2025-03-08 11:42:44.005		5400.280	Media file(s)	player #1:O1-4-9-D2.MP4	0.0	6651.360	25.000	Blue	Resting		POINT	3970.440	O1-4-9-D2.MP4	99261	NA
D2	2025-03-08 11:42:44.005		5400.280	Media file(s)	player #1:O1-4-9-D2.MP4	0.0	6651.360	25.000	Green	Walking		POINT	4030.200	O1-4-9-D2.MP4	100755	NA
D2	2025-03-08 11:42:44.005		5400.280	Media file(s)	player #1:O1-4-9-D2.MP4	0.0	6651.360	25.000	Blue	Resting		POINT	4030.320	O1-4-9-D2.MP4	100758	NA
D2	2025-03-08 11:42:44.005		5400.280	Media file(s)	player #1:O1-4-9-D2.MP4	0.0	6651.360	25.000	Blue	Resting		POINT	4089.800	O1-4-9-D2.MP4	102245	NA
D2	2025-03-08 11:42:44.005		5400.280	Media file(s)	player #1:O1-4-9-D2.MP4	0.0	6651.360	25.000	Green	Walking		POINT	4090.520	O1-4-9-D2.MP4	102263	NA
D2	2025-03-08 11:42:44.005		5400.280	Media file(s)	player #1:O1-4-9-D2.MP4	0.0	6651.360	25.000	Blue	Resting		POINT	4149.960	O1-4-9-D2.MP4	103749	NA
D2	2025-03-08 11:42:44.005		5400.280	Media file(s)	player #1:O1-4-9-D2.MP4	0.0	6651.360	25.000	Green	Carry Other		POINT	4150.200	O1-4-9-D2.MP4	103755	NA
D2	2025-03-08 11:42:44.005		5400.280	Media file(s)	player #1:O1-4-9-D2.MP4	0.0	6651.360	25.000	Green	Walking		POINT	4209.960	O1-4-9-D2.MP4	105249	NA
D2	2025-03-08 11:42:44.005		5400.280	Media file(s)	player #1:O1-4-9-D2.MP4	0.0	6651.360	25.000	Blue	Resting		POINT	4210.640	O1-4-9-D2.MP4	105266	NA
D2	2025-03-08 11:42:44.005		5400.280	Media file(s)	player #1:O1-4-9-D2.MP4	0.0	6651.360	25.000	Green	Carry Other		POINT	4270.040	O1-4-9-D2.MP4	106751	NA
D2	2025-03-08 11:42:44.005		5400.280	Media file(s)	player #1:O1-4-9-D2.MP4	0.0	6651.360	25.000	Blue	Resting		POINT	4270.520	O1-4-9-D2.MP4	106763	NA
D2	2025-03-08 11:42:44.005		5400.280	Media file(s)	player #1:O1-4-9-D2.MP4	0.0	6651.360	25.000	Blue	Resting		POINT	4330.000	O1-4-9-D2.MP4	108250	NA
D2	2025-03-08 11:42:44.005		5400.280	Media file(s)	player #1:O1-4-9-D2.MP4	0.0	6651.360	25.000	Green	Carry Other		POINT	4330.120	O1-4-9-D2.MP4	108253	NA
D2	2025-03-08 11:42:44.005		5400.280	Media file(s)	player #1:O1-4-9-D2.MP4	0.0	6651.360	25.000	Blue	Walking		POINT	4390.360	O1-4-9-D2.MP4	109759	NA
D2	2025-03-08 11:42:44.005		5400.280	Media file(s)	player #1:O1-4-9-D2.MP4	0.0	6651.360	25.000	Green	Walking		POINT	4390.400	O1-4-9-D2.MP4	109760	NA
D2	2025-03-08 11:42:44.005		5400.280	Media file(s)	player #1:O1-4-9-D2.MP4	0.0	6651.360	25.000	Blue	QW interaction		POINT	4450.000	O1-4-9-D2.MP4	111250	NA
D2	2025-03-08 11:42:44.005		5400.280	Media file(s)	player #1:O1-4-9-D2.MP4	0.0	6651.360	25.000	Green	Walking		POINT	4450.080	O1-4-9-D2.MP4	111252	NA
D2	2025-03-08 11:42:44.005		5400.280	Media file(s)	player #1:O1-4-9-D2.MP4	0.0	6651.360	25.000	Blue	QW interaction		POINT	4510.000	O1-4-9-D2.MP4	112750	NA
D2	2025-03-08 11:42:44.005		5400.280	Media file(s)	player #1:O1-4-9-D2.MP4	0.0	6651.360	25.000	Green	QW interaction		POINT	4510.320	O1-4-9-D2.MP4	112758	NA
D2	2025-03-08 11:42:44.005		5400.280	Media file(s)	player #1:O1-4-9-D2.MP4	0.0	6651.360	25.000	Blue	Resting		POINT	4570.040	O1-4-9-D2.MP4	114251	NA
D2	2025-03-08 11:42:44.005		5400.280	Media file(s)	player #1:O1-4-9-D2.MP4	0.0	6651.360	25.000	Green	QW interaction		POINT	4570.200	O1-4-9-D2.MP4	114255	NA
D2	2025-03-08 11:42:44.005		5400.280	Media file(s)	player #1:O1-4-9-D2.MP4	0.0	6651.360	25.000	Green	QW interaction		POINT	4629.880	O1-4-9-D2.MP4	115747	NA
D2	2025-03-08 11:42:44.005		5400.280	Media file(s)	player #1:O1-4-9-D2.MP4	0.0	6651.360	25.000	Blue	Resting		POINT	4629.920	O1-4-9-D2.MP4	115748	NA
D2	2025-03-08 11:42:44.005		5400.280	Media file(s)	player #1:O1-4-9-D2.MP4	0.0	6651.360	25.000	Green	Self grooming		POINT	4689.840	O1-4-9-D2.MP4	117246	NA
D2	2025-03-08 11:42:44.005		5400.280	Media file(s)	player #1:O1-4-9-D2.MP4	0.0	6651.360	25.000	Blue	Resting		POINT	4690.240	O1-4-9-D2.MP4	117256	NA
D2	2025-03-08 11:42:44.005		5400.280	Media file(s)	player #1:O1-4-9-D2.MP4	0.0	6651.360	25.000	Green	Self grooming		POINT	4750.680	O1-4-9-D2.MP4	118767	NA
D2	2025-03-08 11:42:44.005		5400.280	Media file(s)	player #1:O1-4-9-D2.MP4	0.0	6651.360	25.000	Blue	Resting		POINT	4750.720	O1-4-9-D2.MP4	118768	NA
D2	2025-03-08 11:42:44.005		5400.280	Media file(s)	player #1:O1-4-9-D2.MP4	0.0	6651.360	25.000	Blue	Resting		POINT	4811.160	O1-4-9-D2.MP4	120279	NA
D2	2025-03-08 11:42:44.005		5400.280	Media file(s)	player #1:O1-4-9-D2.MP4	0.0	6651.360	25.000	Green	Self grooming		POINT	4812.120	O1-4-9-D2.MP4	120303	NA
D2	2025-03-08 11:42:44.005		5400.280	Media file(s)	player #1:O1-4-9-D2.MP4	0.0	6651.360	25.000	Green	QW interaction		POINT	4870.600	O1-4-9-D2.MP4	121765	NA
D2	2025-03-08 11:42:44.005		5400.280	Media file(s)	player #1:O1-4-9-D2.MP4	0.0	6651.360	25.000	Blue	Resting		POINT	4872.520	O1-4-9-D2.MP4	121813	NA
D2	2025-03-08 11:42:44.005		5400.280	Media file(s)	player #1:O1-4-9-D2.MP4	0.0	6651.360	25.000	Green	Walking		POINT	4930.200	O1-4-9-D2.MP4	123255	NA
D2	2025-03-08 11:42:44.005		5400.280	Media file(s)	player #1:O1-4-9-D2.MP4	0.0	6651.360	25.000	Blue	Resting		POINT	4932.440	O1-4-9-D2.MP4	123311	NA
D2	2025-03-08 11:42:44.005		5400.280	Media file(s)	player #1:O1-4-9-D2.MP4	0.0	6651.360	25.000	Blue	Resting		POINT	4989.960	O1-4-9-D2.MP4	124749	NA
D2	2025-03-08 11:42:44.005		5400.280	Media file(s)	player #1:O1-4-9-D2.MP4	0.0	6651.360	25.000	Green	Self grooming		POINT	4989.960	O1-4-9-D2.MP4	124749	NA
D2	2025-03-08 11:42:44.005		5400.280	Media file(s)	player #1:O1-4-9-D2.MP4	0.0	6651.360	25.000	Green	Walking		POINT	5050.160	O1-4-9-D2.MP4	126254	NA
D2	2025-03-08 11:42:44.005		5400.280	Media file(s)	player #1:O1-4-9-D2.MP4	0.0	6651.360	25.000	Blue	Resting		POINT	5050.880	O1-4-9-D2.MP4	126272	NA
D2	2025-03-08 11:42:44.005		5400.280	Media file(s)	player #1:O1-4-9-D2.MP4	0.0	6651.360	25.000	Green	Walking		POINT	5110.360	O1-4-9-D2.MP4	127759	NA
D2	2025-03-08 11:42:44.005		5400.280	Media file(s)	player #1:O1-4-9-D2.MP4	0.0	6651.360	25.000	Blue	Resting		POINT	5110.600	O1-4-9-D2.MP4	127766	NA
D2	2025-03-08 11:42:44.005		5400.280	Media file(s)	player #1:O1-4-9-D2.MP4	0.0	6651.360	25.000	Blue	Resting		POINT	5169.960	O1-4-9-D2.MP4	129249	NA
D2	2025-03-08 11:42:44.005		5400.280	Media file(s)	player #1:O1-4-9-D2.MP4	0.0	6651.360	25.000	Green	Walking		POINT	5170.080	O1-4-9-D2.MP4	129252	NA
D2	2025-03-08 11:42:44.005		5400.280	Media file(s)	player #1:O1-4-9-D2.MP4	0.0	6651.360	25.000	Green	Walking		POINT	5230.280	O1-4-9-D2.MP4	130757	NA
D2	2025-03-08 11:42:44.005		5400.280	Media file(s)	player #1:O1-4-9-D2.MP4	0.0	6651.360	25.000	Blue	Resting		POINT	5230.640	O1-4-9-D2.MP4	130766	NA
D2	2025-03-08 11:42:44.005		5400.280	Media file(s)	player #1:O1-4-9-D2.MP4	0.0	6651.360	25.000	Blue	Resting		POINT	5289.920	O1-4-9-D2.MP4	132248	NA
D2	2025-03-08 11:42:44.005		5400.280	Media file(s)	player #1:O1-4-9-D2.MP4	0.0	6651.360	25.000	Green	Walking		POINT	5290.560	O1-4-9-D2.MP4	132264	NA
D2	2025-03-08 11:42:44.005		5400.280	Media file(s)	player #1:O1-4-9-D2.MP4	0.0	6651.360	25.000	Blue	Resting		POINT	5350.280	O1-4-9-D2.MP4	133757	NA
D2	2025-03-08 11:42:44.005		5400.280	Media file(s)	player #1:O1-4-9-D2.MP4	0.0	6651.360	25.000	Green	Walking		POINT	5350.720	O1-4-9-D2.MP4	133768	NA
D2	2025-03-08 11:42:44.005		5400.280	Media file(s)	player #1:O1-4-9-D2.MP4	0.0	6651.360	25.000	Blue	Resting		POINT	5409.840	O1-4-9-D2.MP4	135246	NA
D2	2025-03-08 11:42:44.005		5400.280	Media file(s)	player #1:O1-4-9-D2.MP4	0.0	6651.360	25.000	Green	Walking		POINT	5410.360	O1-4-9-D2.MP4	135259	NA
D2	2025-03-08 11:42:44.005		5400.280	Media file(s)	player #1:O1-4-9-D2.MP4	0.0	6651.360	25.000	Blue	Resting		POINT	5469.840	O1-4-9-D2.MP4	136746	NA
D2	2025-03-08 11:42:44.005		5400.280	Media file(s)	player #1:O1-4-9-D2.MP4	0.0	6651.360	25.000	Green	Carry Other		POINT	5470.480	O1-4-9-D2.MP4	136762	NA
D2	2025-03-08 11:42:44.005		5400.280	Media file(s)	player #1:O1-4-9-D2.MP4	0.0	6651.360	25.000	Blue	Resting		POINT	5529.840	O1-4-9-D2.MP4	138246	NA
D2	2025-03-08 11:42:44.005		5400.280	Media file(s)	player #1:O1-4-9-D2.MP4	0.0	6651.360	25.000	Green	Walking		POINT	5530.040	O1-4-9-D2.MP4	138251	NA
D2	2025-03-08 11:42:44.005		5400.280	Media file(s)	player #1:O1-4-9-D2.MP4	0.0	6651.360	25.000	Blue	Resting		POINT	5589.880	O1-4-9-D2.MP4	139747	NA
D2	2025-03-08 11:42:44.005		5400.280	Media file(s)	player #1:O1-4-9-D2.MP4	0.0	6651.360	25.000	Green	Carry Other		POINT	5590.720	O1-4-9-D2.MP4	139768	NA
D2	2025-03-08 11:42:44.005		5400.280	Media file(s)	player #1:O1-4-9-D2.MP4	0.0	6651.360	25.000	Blue	Resting		POINT	5649.760	O1-4-9-D2.MP4	141244	NA
D2	2025-03-08 11:42:44.005		5400.280	Media file(s)	player #1:O1-4-9-D2.MP4	0.0	6651.360	25.000	Green	Walking		POINT	5651.320	O1-4-9-D2.MP4	141284	NA
D2	2025-03-08 11:42:44.005		5400.280	Media file(s)	player #1:O1-4-9-D2.MP4	0.0	6651.360	25.000	Green	Walking		POINT	5710.280	O1-4-9-D2.MP4	142757	NA
D2	2025-03-08 11:42:44.005		5400.280	Media file(s)	player #1:O1-4-9-D2.MP4	0.0	6651.360	25.000	Blue	Resting		POINT	5710.440	O1-4-9-D2.MP4	142761	NA
D2	2025-03-08 11:42:44.005		5400.280	Media file(s)	player #1:O1-4-9-D2.MP4	0.0	6651.360	25.000	Blue	Resting		POINT	5769.960	O1-4-9-D2.MP4	144249	NA
D2	2025-03-08 11:42:44.005		5400.280	Media file(s)	player #1:O1-4-9-D2.MP4	0.0	6651.360	25.000	Green	Resting		POINT	5770.000	O1-4-9-D2.MP4	144250	NA
D2	2025-03-08 11:42:44.005		5400.280	Media file(s)	player #1:O1-4-9-D2.MP4	0.0	6651.360	25.000	Blue	Resting		POINT	5829.760	O1-4-9-D2.MP4	145744	NA
D2	2025-03-08 11:42:44.005		5400.280	Media file(s)	player #1:O1-4-9-D2.MP4	0.0	6651.360	25.000	Green	Resting		POINT	5830.080	O1-4-9-D2.MP4	145752	NA
D2	2025-03-08 11:42:44.005		5400.280	Media file(s)	player #1:O1-4-9-D2.MP4	0.0	6651.360	25.000	Blue	Resting		POINT	5890.000	O1-4-9-D2.MP4	147250	NA
D2	2025-03-08 11:42:44.005		5400.280	Media file(s)	player #1:O1-4-9-D2.MP4	0.0	6651.360	25.000	Green	Resting		POINT	5890.040	O1-4-9-D2.MP4	147251	NA
D2	2025-03-08 11:42:44.005		5400.280	Media file(s)	player #1:O1-4-9-D2.MP4	0.0	6651.360	25.000	Blue	Resting		POINT	5949.880	O1-4-9-D2.MP4	148747	NA
D2	2025-03-08 11:42:44.005		5400.280	Media file(s)	player #1:O1-4-9-D2.MP4	0.0	6651.360	25.000	Green	Self grooming		POINT	5950.840	O1-4-9-D2.MP4	148771	NA
D2	2025-03-08 11:42:44.005		5400.280	Media file(s)	player #1:O1-4-9-D2.MP4	0.0	6651.360	25.000	Blue	Resting		POINT	6009.960	O1-4-9-D2.MP4	150249	NA
D2	2025-03-08 11:42:44.005		5400.280	Media file(s)	player #1:O1-4-9-D2.MP4	0.0	6651.360	25.000	Green	Walking		POINT	6010.400	O1-4-9-D2.MP4	150260	NA
