# Supplementary material for: Unmated Queens Show Worker‐Like Behaviour and Gene Expression in Polygynous Colonies of the Ant Stigmatomma pallipes
Source: Mol Ecol. 2026 Apr 29;35:e70360. doi: 10.1111/mec.70360 (PMC13126620; doi:10.1111/mec.70360)
Supplement: Supplementary file 3 — Data S1: mec70360‐sup‐0003‐Supinfo.zip. [file MEC-35-e70360-s003.zip › Behavior/O1-Boris/E11E8.tsv]

Observation id	Observation date	Description	Observation duration	Observation type	Source	Time offset (s)	Media duration (s)	FPS	Subject	Behavior	Behavioral category	Behavior type	Time	Media file name	Image index	Image file path	Comment
E11E8	2025-03-08 12:01:50.160		5399.720	Media file(s)	player #1:O1-2-7-E11E8.MP4	0.0	6621.600	25.000	Orange	Self grooming		POINT	610.640	O1-2-7-E11E8.MP4	15266	NA
E11E8	2025-03-08 12:01:50.160		5399.720	Media file(s)	player #1:O1-2-7-E11E8.MP4	0.0	6621.600	25.000	Blue	Resting		POINT	610.760	O1-2-7-E11E8.MP4	15269	NA
E11E8	2025-03-08 12:01:50.160		5399.720	Media file(s)	player #1:O1-2-7-E11E8.MP4	0.0	6621.600	25.000	Orange	Self grooming		POINT	670.320	O1-2-7-E11E8.MP4	16758	NA
E11E8	2025-03-08 12:01:50.160		5399.720	Media file(s)	player #1:O1-2-7-E11E8.MP4	0.0	6621.600	25.000	Blue	QW interaction		POINT	671.040	O1-2-7-E11E8.MP4	16776	NA
E11E8	2025-03-08 12:01:50.160		5399.720	Media file(s)	player #1:O1-2-7-E11E8.MP4	0.0	6621.600	25.000	Blue	QW interaction		POINT	729.880	O1-2-7-E11E8.MP4	18247	NA
E11E8	2025-03-08 12:01:50.160		5399.720	Media file(s)	player #1:O1-2-7-E11E8.MP4	0.0	6621.600	25.000	Orange	Walking		POINT	730.160	O1-2-7-E11E8.MP4	18254	NA
E11E8	2025-03-08 12:01:50.160		5399.720	Media file(s)	player #1:O1-2-7-E11E8.MP4	0.0	6621.600	25.000	Blue	QW interaction		POINT	790.440	O1-2-7-E11E8.MP4	19761	NA
E11E8	2025-03-08 12:01:50.160		5399.720	Media file(s)	player #1:O1-2-7-E11E8.MP4	0.0	6621.600	25.000	Orange	Brood Care		POINT	790.960	O1-2-7-E11E8.MP4	19774	NA
E11E8	2025-03-08 12:01:50.160		5399.720	Media file(s)	player #1:O1-2-7-E11E8.MP4	0.0	6621.600	25.000	Blue	QW interaction		POINT	849.840	O1-2-7-E11E8.MP4	21246	NA
E11E8	2025-03-08 12:01:50.160		5399.720	Media file(s)	player #1:O1-2-7-E11E8.MP4	0.0	6621.600	25.000	Orange	Hemolymph		POINT	850.280	O1-2-7-E11E8.MP4	21257	NA
E11E8	2025-03-08 12:01:50.160		5399.720	Media file(s)	player #1:O1-2-7-E11E8.MP4	0.0	6621.600	25.000	Blue	QW interaction		POINT	909.960	O1-2-7-E11E8.MP4	22749	NA
E11E8	2025-03-08 12:01:50.160		5399.720	Media file(s)	player #1:O1-2-7-E11E8.MP4	0.0	6621.600	25.000	Orange	Walking		POINT	910.320	O1-2-7-E11E8.MP4	22758	NA
E11E8	2025-03-08 12:01:50.160		5399.720	Media file(s)	player #1:O1-2-7-E11E8.MP4	0.0	6621.600	25.000	Blue	QW interaction		POINT	969.880	O1-2-7-E11E8.MP4	24247	NA
E11E8	2025-03-08 12:01:50.160		5399.720	Media file(s)	player #1:O1-2-7-E11E8.MP4	0.0	6621.600	25.000	Orange	QQ interaction		POINT	970.040	O1-2-7-E11E8.MP4	24251	NA
E11E8	2025-03-08 12:01:50.160		5399.720	Media file(s)	player #1:O1-2-7-E11E8.MP4	0.0	6621.600	25.000	Blue	QW interaction		POINT	1029.920	O1-2-7-E11E8.MP4	25748	NA
E11E8	2025-03-08 12:01:50.160		5399.720	Media file(s)	player #1:O1-2-7-E11E8.MP4	0.0	6621.600	25.000	Orange	Carry Brood		POINT	1030.120	O1-2-7-E11E8.MP4	25753	NA
E11E8	2025-03-08 12:01:50.160		5399.720	Media file(s)	player #1:O1-2-7-E11E8.MP4	0.0	6621.600	25.000	Orange	Walking		POINT	1090.280	O1-2-7-E11E8.MP4	27257	NA
E11E8	2025-03-08 12:01:50.160		5399.720	Media file(s)	player #1:O1-2-7-E11E8.MP4	0.0	6621.600	25.000	Blue	QW interaction		POINT	1090.880	O1-2-7-E11E8.MP4	27272	NA
E11E8	2025-03-08 12:01:50.160		5399.720	Media file(s)	player #1:O1-2-7-E11E8.MP4	0.0	6621.600	25.000	Blue	Resting		POINT	1149.960	O1-2-7-E11E8.MP4	28749	NA
E11E8	2025-03-08 12:01:50.160		5399.720	Media file(s)	player #1:O1-2-7-E11E8.MP4	0.0	6621.600	25.000	Orange	Walking		POINT	1150.600	O1-2-7-E11E8.MP4	28765	NA
E11E8	2025-03-08 12:01:50.160		5399.720	Media file(s)	player #1:O1-2-7-E11E8.MP4	0.0	6621.600	25.000	Blue	Resting		POINT	1210.040	O1-2-7-E11E8.MP4	30251	NA
E11E8	2025-03-08 12:01:50.160		5399.720	Media file(s)	player #1:O1-2-7-E11E8.MP4	0.0	6621.600	25.000	Orange	Hemolymph		POINT	1210.520	O1-2-7-E11E8.MP4	30263	NA
E11E8	2025-03-08 12:01:50.160		5399.720	Media file(s)	player #1:O1-2-7-E11E8.MP4	0.0	6621.600	25.000	Blue	Resting		POINT	1269.960	O1-2-7-E11E8.MP4	31749	NA
E11E8	2025-03-08 12:01:50.160		5399.720	Media file(s)	player #1:O1-2-7-E11E8.MP4	0.0	6621.600	25.000	Orange	Brood Care		POINT	1270.320	O1-2-7-E11E8.MP4	31759	NA
E11E8	2025-03-08 12:01:50.160		5399.720	Media file(s)	player #1:O1-2-7-E11E8.MP4	0.0	6621.600	25.000	Blue	Resting		POINT	1329.800	O1-2-7-E11E8.MP4	33245	NA
E11E8	2025-03-08 12:01:50.160		5399.720	Media file(s)	player #1:O1-2-7-E11E8.MP4	0.0	6621.600	25.000	Orange	Hemolymph		POINT	1330.000	O1-2-7-E11E8.MP4	33251	NA
E11E8	2025-03-08 12:01:50.160		5399.720	Media file(s)	player #1:O1-2-7-E11E8.MP4	0.0	6621.600	25.000	Blue	QW interaction		POINT	1391.360	O1-2-7-E11E8.MP4	34784	NA
E11E8	2025-03-08 12:01:50.160		5399.720	Media file(s)	player #1:O1-2-7-E11E8.MP4	0.0	6621.600	25.000	Orange	Walking		POINT	1391.840	O1-2-7-E11E8.MP4	34796	NA
E11E8	2025-03-08 12:01:50.160		5399.720	Media file(s)	player #1:O1-2-7-E11E8.MP4	0.0	6621.600	25.000	Orange	Resting		POINT	1450.040	O1-2-7-E11E8.MP4	36251	NA
E11E8	2025-03-08 12:01:50.160		5399.720	Media file(s)	player #1:O1-2-7-E11E8.MP4	0.0	6621.600	25.000	Blue	QW interaction		POINT	1450.560	O1-2-7-E11E8.MP4	36264	NA
E11E8	2025-03-08 12:01:50.160		5399.720	Media file(s)	player #1:O1-2-7-E11E8.MP4	0.0	6621.600	25.000	Blue	Walking		POINT	1510.240	O1-2-7-E11E8.MP4	37756	NA
E11E8	2025-03-08 12:01:50.160		5399.720	Media file(s)	player #1:O1-2-7-E11E8.MP4	0.0	6621.600	25.000	Orange	Resting		POINT	1510.680	O1-2-7-E11E8.MP4	37768	NA
E11E8	2025-03-08 12:01:50.160		5399.720	Media file(s)	player #1:O1-2-7-E11E8.MP4	0.0	6621.600	25.000	Orange	Resting		POINT	1570.000	O1-2-7-E11E8.MP4	39250	NA
E11E8	2025-03-08 12:01:50.160		5399.720	Media file(s)	player #1:O1-2-7-E11E8.MP4	0.0	6621.600	25.000	Blue	Self grooming		POINT	1570.240	O1-2-7-E11E8.MP4	39256	NA
E11E8	2025-03-08 12:01:50.160		5399.720	Media file(s)	player #1:O1-2-7-E11E8.MP4	0.0	6621.600	25.000	Orange	Resting		POINT	1629.880	O1-2-7-E11E8.MP4	40747	NA
E11E8	2025-03-08 12:01:50.160		5399.720	Media file(s)	player #1:O1-2-7-E11E8.MP4	0.0	6621.600	25.000	Blue	Resting		POINT	1630.120	O1-2-7-E11E8.MP4	40753	NA
E11E8	2025-03-08 12:01:50.160		5399.720	Media file(s)	player #1:O1-2-7-E11E8.MP4	0.0	6621.600	25.000	Orange	Resting		POINT	1689.960	O1-2-7-E11E8.MP4	42249	NA
E11E8	2025-03-08 12:01:50.160		5399.720	Media file(s)	player #1:O1-2-7-E11E8.MP4	0.0	6621.600	25.000	Blue	Resting		POINT	1690.320	O1-2-7-E11E8.MP4	42258	NA
E11E8	2025-03-08 12:01:50.160		5399.720	Media file(s)	player #1:O1-2-7-E11E8.MP4	0.0	6621.600	25.000	Blue	Resting		POINT	1749.960	O1-2-7-E11E8.MP4	43749	NA
E11E8	2025-03-08 12:01:50.160		5399.720	Media file(s)	player #1:O1-2-7-E11E8.MP4	0.0	6621.600	25.000	Orange	Walking		POINT	1750.160	O1-2-7-E11E8.MP4	43754	NA
E11E8	2025-03-08 12:01:50.160		5399.720	Media file(s)	player #1:O1-2-7-E11E8.MP4	0.0	6621.600	25.000	Orange	Walking		POINT	1810.000	O1-2-7-E11E8.MP4	45251	NA
E11E8	2025-03-08 12:01:50.160		5399.720	Media file(s)	player #1:O1-2-7-E11E8.MP4	0.0	6621.600	25.000	Blue	Resting		POINT	1810.280	O1-2-7-E11E8.MP4	45257	NA
E11E8	2025-03-08 12:01:50.160		5399.720	Media file(s)	player #1:O1-2-7-E11E8.MP4	0.0	6621.600	25.000	Orange	Walking		POINT	1870.480	O1-2-7-E11E8.MP4	46762	NA
E11E8	2025-03-08 12:01:50.160		5399.720	Media file(s)	player #1:O1-2-7-E11E8.MP4	0.0	6621.600	25.000	Blue	Resting		POINT	1870.760	O1-2-7-E11E8.MP4	46769	NA
E11E8	2025-03-08 12:01:50.160		5399.720	Media file(s)	player #1:O1-2-7-E11E8.MP4	0.0	6621.600	25.000	Orange	QQ interaction		POINT	1930.200	O1-2-7-E11E8.MP4	48255	NA
E11E8	2025-03-08 12:01:50.160		5399.720	Media file(s)	player #1:O1-2-7-E11E8.MP4	0.0	6621.600	25.000	Blue	Resting		POINT	1930.640	O1-2-7-E11E8.MP4	48266	NA
E11E8	2025-03-08 12:01:50.160		5399.720	Media file(s)	player #1:O1-2-7-E11E8.MP4	0.0	6621.600	25.000	Orange	Walking		POINT	1990.080	O1-2-7-E11E8.MP4	49752	NA
E11E8	2025-03-08 12:01:50.160		5399.720	Media file(s)	player #1:O1-2-7-E11E8.MP4	0.0	6621.600	25.000	Blue	Resting		POINT	1992.320	O1-2-7-E11E8.MP4	49808	NA
E11E8	2025-03-08 12:01:50.160		5399.720	Media file(s)	player #1:O1-2-7-E11E8.MP4	0.0	6621.600	25.000	Blue	Resting		POINT	2049.960	O1-2-7-E11E8.MP4	51249	NA
E11E8	2025-03-08 12:01:50.160		5399.720	Media file(s)	player #1:O1-2-7-E11E8.MP4	0.0	6621.600	25.000	Orange	Walking		POINT	2051.120	O1-2-7-E11E8.MP4	51278	NA
E11E8	2025-03-08 12:01:50.160		5399.720	Media file(s)	player #1:O1-2-7-E11E8.MP4	0.0	6621.600	25.000	Orange	Hemolymph		POINT	2110.080	O1-2-7-E11E8.MP4	52752	NA
E11E8	2025-03-08 12:01:50.160		5399.720	Media file(s)	player #1:O1-2-7-E11E8.MP4	0.0	6621.600	25.000	Blue	Walking		POINT	2110.360	O1-2-7-E11E8.MP4	52759	NA
E11E8	2025-03-08 12:01:50.160		5399.720	Media file(s)	player #1:O1-2-7-E11E8.MP4	0.0	6621.600	25.000	Blue	Resting		POINT	2169.800	O1-2-7-E11E8.MP4	54245	NA
E11E8	2025-03-08 12:01:50.160		5399.720	Media file(s)	player #1:O1-2-7-E11E8.MP4	0.0	6621.600	25.000	Orange	Hemolymph		POINT	2171.880	O1-2-7-E11E8.MP4	54297	NA
E11E8	2025-03-08 12:01:50.160		5399.720	Media file(s)	player #1:O1-2-7-E11E8.MP4	0.0	6621.600	25.000	Blue	Resting		POINT	2229.960	O1-2-7-E11E8.MP4	55749	NA
E11E8	2025-03-08 12:01:50.160		5399.720	Media file(s)	player #1:O1-2-7-E11E8.MP4	0.0	6621.600	25.000	Orange	Brood Care		POINT	2231.000	O1-2-7-E11E8.MP4	55775	NA
E11E8	2025-03-08 12:01:50.160		5399.720	Media file(s)	player #1:O1-2-7-E11E8.MP4	0.0	6621.600	25.000	Blue	Resting		POINT	2290.200	O1-2-7-E11E8.MP4	57255	NA
E11E8	2025-03-08 12:01:50.160		5399.720	Media file(s)	player #1:O1-2-7-E11E8.MP4	0.0	6621.600	25.000	Orange	Feeding on food		POINT	2290.440	O1-2-7-E11E8.MP4	57261	NA
E11E8	2025-03-08 12:01:50.160		5399.720	Media file(s)	player #1:O1-2-7-E11E8.MP4	0.0	6621.600	25.000	Blue	Resting		POINT	2350.600	O1-2-7-E11E8.MP4	58765	NA
E11E8	2025-03-08 12:01:50.160		5399.720	Media file(s)	player #1:O1-2-7-E11E8.MP4	0.0	6621.600	25.000	Orange	Feeding on food		POINT	2350.720	O1-2-7-E11E8.MP4	58768	NA
E11E8	2025-03-08 12:01:50.160		5399.720	Media file(s)	player #1:O1-2-7-E11E8.MP4	0.0	6621.600	25.000	Orange	Feeding on food		POINT	2410.560	O1-2-7-E11E8.MP4	60264	NA
E11E8	2025-03-08 12:01:50.160		5399.720	Media file(s)	player #1:O1-2-7-E11E8.MP4	0.0	6621.600	25.000	Blue	Resting		POINT	2410.920	O1-2-7-E11E8.MP4	60273	NA
E11E8	2025-03-08 12:01:50.160		5399.720	Media file(s)	player #1:O1-2-7-E11E8.MP4	0.0	6621.600	25.000	Blue	Resting		POINT	2469.920	O1-2-7-E11E8.MP4	61748	NA
E11E8	2025-03-08 12:01:50.160		5399.720	Media file(s)	player #1:O1-2-7-E11E8.MP4	0.0	6621.600	25.000	Orange	Feeding on food		POINT	2470.120	O1-2-7-E11E8.MP4	61753	NA
E11E8	2025-03-08 12:01:50.160		5399.720	Media file(s)	player #1:O1-2-7-E11E8.MP4	0.0	6621.600	25.000	Orange	Feeding on food		POINT	2529.920	O1-2-7-E11E8.MP4	63248	NA
E11E8	2025-03-08 12:01:50.160		5399.720	Media file(s)	player #1:O1-2-7-E11E8.MP4	0.0	6621.600	25.000	Blue	Egg laying		POINT	2530.160	O1-2-7-E11E8.MP4	63254	NA
E11E8	2025-03-08 12:01:50.160		5399.720	Media file(s)	player #1:O1-2-7-E11E8.MP4	0.0	6621.600	25.000	Orange	Feeding on food		POINT	2589.920	O1-2-7-E11E8.MP4	64749	NA
E11E8	2025-03-08 12:01:50.160		5399.720	Media file(s)	player #1:O1-2-7-E11E8.MP4	0.0	6621.600	25.000	Blue	Egg laying		POINT	2590.560	O1-2-7-E11E8.MP4	64764	NA
E11E8	2025-03-08 12:01:50.160		5399.720	Media file(s)	player #1:O1-2-7-E11E8.MP4	0.0	6621.600	25.000	Blue	Resting		POINT	2650.240	O1-2-7-E11E8.MP4	66256	NA
E11E8	2025-03-08 12:01:50.160		5399.720	Media file(s)	player #1:O1-2-7-E11E8.MP4	0.0	6621.600	25.000	Orange	Self grooming		POINT	2650.240	O1-2-7-E11E8.MP4	66256	NA
E11E8	2025-03-08 12:01:50.160		5399.720	Media file(s)	player #1:O1-2-7-E11E8.MP4	0.0	6621.600	25.000	Orange	Walking		POINT	2710.280	O1-2-7-E11E8.MP4	67757	NA
E11E8	2025-03-08 12:01:50.160		5399.720	Media file(s)	player #1:O1-2-7-E11E8.MP4	0.0	6621.600	25.000	Blue	Resting		POINT	2710.360	O1-2-7-E11E8.MP4	67759	NA
E11E8	2025-03-08 12:01:50.160		5399.720	Media file(s)	player #1:O1-2-7-E11E8.MP4	0.0	6621.600	25.000	Blue	Resting		POINT	2769.920	O1-2-7-E11E8.MP4	69248	NA
E11E8	2025-03-08 12:01:50.160		5399.720	Media file(s)	player #1:O1-2-7-E11E8.MP4	0.0	6621.600	25.000	Orange	Self grooming		POINT	2770.240	O1-2-7-E11E8.MP4	69256	NA
E11E8	2025-03-08 12:01:50.160		5399.720	Media file(s)	player #1:O1-2-7-E11E8.MP4	0.0	6621.600	25.000	Blue	Resting		POINT	2830.160	O1-2-7-E11E8.MP4	70754	NA
E11E8	2025-03-08 12:01:50.160		5399.720	Media file(s)	player #1:O1-2-7-E11E8.MP4	0.0	6621.600	25.000	Orange	Walking		POINT	2830.320	O1-2-7-E11E8.MP4	70758	NA
E11E8	2025-03-08 12:01:50.160		5399.720	Media file(s)	player #1:O1-2-7-E11E8.MP4	0.0	6621.600	25.000	Blue	Resting		POINT	2890.080	O1-2-7-E11E8.MP4	72252	NA
E11E8	2025-03-08 12:01:50.160		5399.720	Media file(s)	player #1:O1-2-7-E11E8.MP4	0.0	6621.600	25.000	Orange	Feeding on food		POINT	2890.120	O1-2-7-E11E8.MP4	72253	NA
E11E8	2025-03-08 12:01:50.160		5399.720	Media file(s)	player #1:O1-2-7-E11E8.MP4	0.0	6621.600	25.000	Blue	Resting		POINT	2949.400	O1-2-7-E11E8.MP4	73735	NA
E11E8	2025-03-08 12:01:50.160		5399.720	Media file(s)	player #1:O1-2-7-E11E8.MP4	0.0	6621.600	25.000	Orange	Feeding on food		POINT	2950.840	O1-2-7-E11E8.MP4	73771	NA
E11E8	2025-03-08 12:01:50.160		5399.720	Media file(s)	player #1:O1-2-7-E11E8.MP4	0.0	6621.600	25.000	Blue	Self grooming		POINT	3010.000	O1-2-7-E11E8.MP4	75250	NA
E11E8	2025-03-08 12:01:50.160		5399.720	Media file(s)	player #1:O1-2-7-E11E8.MP4	0.0	6621.600	25.000	Orange	Walking		POINT	3010.240	O1-2-7-E11E8.MP4	75256	NA
E11E8	2025-03-08 12:01:50.160		5399.720	Media file(s)	player #1:O1-2-7-E11E8.MP4	0.0	6621.600	25.000	Blue	Self grooming		POINT	3070.080	O1-2-7-E11E8.MP4	76752	NA
E11E8	2025-03-08 12:01:50.160		5399.720	Media file(s)	player #1:O1-2-7-E11E8.MP4	0.0	6621.600	25.000	Orange	Feeding on food		POINT	3070.280	O1-2-7-E11E8.MP4	76757	NA
E11E8	2025-03-08 12:01:50.160		5399.720	Media file(s)	player #1:O1-2-7-E11E8.MP4	0.0	6621.600	25.000	Blue	Resting		POINT	3130.000	O1-2-7-E11E8.MP4	78250	NA
E11E8	2025-03-08 12:01:50.160		5399.720	Media file(s)	player #1:O1-2-7-E11E8.MP4	0.0	6621.600	25.000	Orange	Walking		POINT	3130.920	O1-2-7-E11E8.MP4	78273	NA
E11E8	2025-03-08 12:01:50.160		5399.720	Media file(s)	player #1:O1-2-7-E11E8.MP4	0.0	6621.600	25.000	Blue	Resting		POINT	3189.920	O1-2-7-E11E8.MP4	79749	NA
E11E8	2025-03-08 12:01:50.160		5399.720	Media file(s)	player #1:O1-2-7-E11E8.MP4	0.0	6621.600	25.000	Orange	Walking		POINT	3190.160	O1-2-7-E11E8.MP4	79754	NA
E11E8	2025-03-08 12:01:50.160		5399.720	Media file(s)	player #1:O1-2-7-E11E8.MP4	0.0	6621.600	25.000	Blue	Resting		POINT	3250.040	O1-2-7-E11E8.MP4	81251	NA
E11E8	2025-03-08 12:01:50.160		5399.720	Media file(s)	player #1:O1-2-7-E11E8.MP4	0.0	6621.600	25.000	Orange	Self grooming		POINT	3250.760	O1-2-7-E11E8.MP4	81269	NA
E11E8	2025-03-08 12:01:50.160		5399.720	Media file(s)	player #1:O1-2-7-E11E8.MP4	0.0	6621.600	25.000	Orange	QW interaction		POINT	3310.160	O1-2-7-E11E8.MP4	82754	NA
E11E8	2025-03-08 12:01:50.160		5399.720	Media file(s)	player #1:O1-2-7-E11E8.MP4	0.0	6621.600	25.000	Blue	Resting		POINT	3310.440	O1-2-7-E11E8.MP4	82761	NA
E11E8	2025-03-08 12:01:50.160		5399.720	Media file(s)	player #1:O1-2-7-E11E8.MP4	0.0	6621.600	25.000	Blue	Resting		POINT	3369.960	O1-2-7-E11E8.MP4	84249	NA
E11E8	2025-03-08 12:01:50.160		5399.720	Media file(s)	player #1:O1-2-7-E11E8.MP4	0.0	6621.600	25.000	Orange	QW interaction		POINT	3370.040	O1-2-7-E11E8.MP4	84251	NA
E11E8	2025-03-08 12:01:50.160		5399.720	Media file(s)	player #1:O1-2-7-E11E8.MP4	0.0	6621.600	25.000	Orange	QW interaction		POINT	3430.200	O1-2-7-E11E8.MP4	85755	NA
E11E8	2025-03-08 12:01:50.160		5399.720	Media file(s)	player #1:O1-2-7-E11E8.MP4	0.0	6621.600	25.000	Blue	Resting		POINT	3430.760	O1-2-7-E11E8.MP4	85769	NA
E11E8	2025-03-08 12:01:50.160		5399.720	Media file(s)	player #1:O1-2-7-E11E8.MP4	0.0	6621.600	25.000	Orange	Walking		POINT	3490.120	O1-2-7-E11E8.MP4	87253	NA
E11E8	2025-03-08 12:01:50.160		5399.720	Media file(s)	player #1:O1-2-7-E11E8.MP4	0.0	6621.600	25.000	Blue	Resting		POINT	3490.760	O1-2-7-E11E8.MP4	87269	NA
E11E8	2025-03-08 12:01:50.160		5399.720	Media file(s)	player #1:O1-2-7-E11E8.MP4	0.0	6621.600	25.000	Blue	Resting		POINT	3549.320	O1-2-7-E11E8.MP4	88733	NA
E11E8	2025-03-08 12:01:50.160		5399.720	Media file(s)	player #1:O1-2-7-E11E8.MP4	0.0	6621.600	25.000	Orange	Walking		POINT	3550.200	O1-2-7-E11E8.MP4	88755	NA
E11E8	2025-03-08 12:01:50.160		5399.720	Media file(s)	player #1:O1-2-7-E11E8.MP4	0.0	6621.600	25.000	Blue	Resting		POINT	3610.040	O1-2-7-E11E8.MP4	90251	NA
E11E8	2025-03-08 12:01:50.160		5399.720	Media file(s)	player #1:O1-2-7-E11E8.MP4	0.0	6621.600	25.000	Orange	Walking		POINT	3610.720	O1-2-7-E11E8.MP4	90268	NA
E11E8	2025-03-08 12:01:50.160		5399.720	Media file(s)	player #1:O1-2-7-E11E8.MP4	0.0	6621.600	25.000	Blue	Resting		POINT	3670.040	O1-2-7-E11E8.MP4	91751	NA
E11E8	2025-03-08 12:01:50.160		5399.720	Media file(s)	player #1:O1-2-7-E11E8.MP4	0.0	6621.600	25.000	Orange	Walking		POINT	3670.120	O1-2-7-E11E8.MP4	91753	NA
E11E8	2025-03-08 12:01:50.160		5399.720	Media file(s)	player #1:O1-2-7-E11E8.MP4	0.0	6621.600	25.000	Blue	Resting		POINT	3730.000	O1-2-7-E11E8.MP4	93250	NA
E11E8	2025-03-08 12:01:50.160		5399.720	Media file(s)	player #1:O1-2-7-E11E8.MP4	0.0	6621.600	25.000	Orange	Self grooming		POINT	3730.120	O1-2-7-E11E8.MP4	93253	NA
E11E8	2025-03-08 12:01:50.160		5399.720	Media file(s)	player #1:O1-2-7-E11E8.MP4	0.0	6621.600	25.000	Blue	Resting		POINT	3790.040	O1-2-7-E11E8.MP4	94751	NA
E11E8	2025-03-08 12:01:50.160		5399.720	Media file(s)	player #1:O1-2-7-E11E8.MP4	0.0	6621.600	25.000	Orange	Self grooming		POINT	3790.160	O1-2-7-E11E8.MP4	94754	NA
E11E8	2025-03-08 12:01:50.160		5399.720	Media file(s)	player #1:O1-2-7-E11E8.MP4	0.0	6621.600	25.000	Blue	Resting		POINT	3849.920	O1-2-7-E11E8.MP4	96248	NA
E11E8	2025-03-08 12:01:50.160		5399.720	Media file(s)	player #1:O1-2-7-E11E8.MP4	0.0	6621.600	25.000	Orange	Self grooming		POINT	3850.160	O1-2-7-E11E8.MP4	96254	NA
E11E8	2025-03-08 12:01:50.160		5399.720	Media file(s)	player #1:O1-2-7-E11E8.MP4	0.0	6621.600	25.000	Orange	Walking		POINT	3909.920	O1-2-7-E11E8.MP4	97748	NA
E11E8	2025-03-08 12:01:50.160		5399.720	Media file(s)	player #1:O1-2-7-E11E8.MP4	0.0	6621.600	25.000	Blue	Resting		POINT	3910.240	O1-2-7-E11E8.MP4	97756	NA
E11E8	2025-03-08 12:01:50.160		5399.720	Media file(s)	player #1:O1-2-7-E11E8.MP4	0.0	6621.600	25.000	Blue	Resting		POINT	3969.960	O1-2-7-E11E8.MP4	99249	NA
E11E8	2025-03-08 12:01:50.160		5399.720	Media file(s)	player #1:O1-2-7-E11E8.MP4	0.0	6621.600	25.000	Orange	Walking		POINT	3970.200	O1-2-7-E11E8.MP4	99255	NA
E11E8	2025-03-08 12:01:50.160		5399.720	Media file(s)	player #1:O1-2-7-E11E8.MP4	0.0	6621.600	25.000	Blue	Resting		POINT	4029.840	O1-2-7-E11E8.MP4	100746	NA
E11E8	2025-03-08 12:01:50.160		5399.720	Media file(s)	player #1:O1-2-7-E11E8.MP4	0.0	6621.600	25.000	Orange	Walking		POINT	4030.360	O1-2-7-E11E8.MP4	100759	NA
E11E8	2025-03-08 12:01:50.160		5399.720	Media file(s)	player #1:O1-2-7-E11E8.MP4	0.0	6621.600	25.000	Blue	Resting		POINT	4090.000	O1-2-7-E11E8.MP4	102250	NA
E11E8	2025-03-08 12:01:50.160		5399.720	Media file(s)	player #1:O1-2-7-E11E8.MP4	0.0	6621.600	25.000	Orange	Self grooming		POINT	4091.240	O1-2-7-E11E8.MP4	102281	NA
E11E8	2025-03-08 12:01:50.160		5399.720	Media file(s)	player #1:O1-2-7-E11E8.MP4	0.0	6621.600	25.000	Orange	Walking		POINT	4150.040	O1-2-7-E11E8.MP4	103751	NA
E11E8	2025-03-08 12:01:50.160		5399.720	Media file(s)	player #1:O1-2-7-E11E8.MP4	0.0	6621.600	25.000	Blue	Resting		POINT	4150.560	O1-2-7-E11E8.MP4	103764	NA
E11E8	2025-03-08 12:01:50.160		5399.720	Media file(s)	player #1:O1-2-7-E11E8.MP4	0.0	6621.600	25.000	Orange	Walking		POINT	4209.920	O1-2-7-E11E8.MP4	105248	NA
E11E8	2025-03-08 12:01:50.160		5399.720	Media file(s)	player #1:O1-2-7-E11E8.MP4	0.0	6621.600	25.000	Blue	Resting		POINT	4209.960	O1-2-7-E11E8.MP4	105249	NA
E11E8	2025-03-08 12:01:50.160		5399.720	Media file(s)	player #1:O1-2-7-E11E8.MP4	0.0	6621.600	25.000	Orange	Carry Other		POINT	4270.000	O1-2-7-E11E8.MP4	106750	NA
E11E8	2025-03-08 12:01:50.160		5399.720	Media file(s)	player #1:O1-2-7-E11E8.MP4	0.0	6621.600	25.000	Blue	Resting		POINT	4270.120	O1-2-7-E11E8.MP4	106753	NA
E11E8	2025-03-08 12:01:50.160		5399.720	Media file(s)	player #1:O1-2-7-E11E8.MP4	0.0	6621.600	25.000	Blue	Resting		POINT	4330.080	O1-2-7-E11E8.MP4	108252	NA
E11E8	2025-03-08 12:01:50.160		5399.720	Media file(s)	player #1:O1-2-7-E11E8.MP4	0.0	6621.600	25.000	Orange	Walking		POINT	4330.480	O1-2-7-E11E8.MP4	108262	NA
E11E8	2025-03-08 12:01:50.160		5399.720	Media file(s)	player #1:O1-2-7-E11E8.MP4	0.0	6621.600	25.000	Blue	Resting		POINT	4390.040	O1-2-7-E11E8.MP4	109751	NA
E11E8	2025-03-08 12:01:50.160		5399.720	Media file(s)	player #1:O1-2-7-E11E8.MP4	0.0	6621.600	25.000	Orange	Walking		POINT	4390.640	O1-2-7-E11E8.MP4	109766	NA
E11E8	2025-03-08 12:01:50.160		5399.720	Media file(s)	player #1:O1-2-7-E11E8.MP4	0.0	6621.600	25.000	Blue	Resting		POINT	4450.000	O1-2-7-E11E8.MP4	111250	NA
E11E8	2025-03-08 12:01:50.160		5399.720	Media file(s)	player #1:O1-2-7-E11E8.MP4	0.0	6621.600	25.000	Orange	QW interaction		POINT	4450.760	O1-2-7-E11E8.MP4	111269	NA
E11E8	2025-03-08 12:01:50.160		5399.720	Media file(s)	player #1:O1-2-7-E11E8.MP4	0.0	6621.600	25.000	Orange	QW interaction		POINT	4510.040	O1-2-7-E11E8.MP4	112751	NA
E11E8	2025-03-08 12:01:50.160		5399.720	Media file(s)	player #1:O1-2-7-E11E8.MP4	0.0	6621.600	25.000	Blue	Resting		POINT	4510.640	O1-2-7-E11E8.MP4	112766	NA
E11E8	2025-03-08 12:01:50.160		5399.720	Media file(s)	player #1:O1-2-7-E11E8.MP4	0.0	6621.600	25.000	Blue	Resting		POINT	4569.960	O1-2-7-E11E8.MP4	114249	NA
E11E8	2025-03-08 12:01:50.160		5399.720	Media file(s)	player #1:O1-2-7-E11E8.MP4	0.0	6621.600	25.000	Orange	QW interaction		POINT	4570.240	O1-2-7-E11E8.MP4	114256	NA
E11E8	2025-03-08 12:01:50.160		5399.720	Media file(s)	player #1:O1-2-7-E11E8.MP4	0.0	6621.600	25.000	Blue	Resting		POINT	4630.040	O1-2-7-E11E8.MP4	115751	NA
E11E8	2025-03-08 12:01:50.160		5399.720	Media file(s)	player #1:O1-2-7-E11E8.MP4	0.0	6621.600	25.000	Orange	QW interaction		POINT	4630.080	O1-2-7-E11E8.MP4	115752	NA
E11E8	2025-03-08 12:01:50.160		5399.720	Media file(s)	player #1:O1-2-7-E11E8.MP4	0.0	6621.600	25.000	Blue	Resting		POINT	4690.320	O1-2-7-E11E8.MP4	117258	NA
E11E8	2025-03-08 12:01:50.160		5399.720	Media file(s)	player #1:O1-2-7-E11E8.MP4	0.0	6621.600	25.000	Orange	Brood Care		POINT	4690.760	O1-2-7-E11E8.MP4	117269	NA
E11E8	2025-03-08 12:01:50.160		5399.720	Media file(s)	player #1:O1-2-7-E11E8.MP4	0.0	6621.600	25.000	Blue	Resting		POINT	4750.080	O1-2-7-E11E8.MP4	118752	NA
E11E8	2025-03-08 12:01:50.160		5399.720	Media file(s)	player #1:O1-2-7-E11E8.MP4	0.0	6621.600	25.000	Orange	Walking		POINT	4750.840	O1-2-7-E11E8.MP4	118771	NA
E11E8	2025-03-08 12:01:50.160		5399.720	Media file(s)	player #1:O1-2-7-E11E8.MP4	0.0	6621.600	25.000	Orange	Walking		POINT	4810.480	O1-2-7-E11E8.MP4	120262	NA
E11E8	2025-03-08 12:01:50.160		5399.720	Media file(s)	player #1:O1-2-7-E11E8.MP4	0.0	6621.600	25.000	Blue	Resting		POINT	4811.600	O1-2-7-E11E8.MP4	120290	NA
E11E8	2025-03-08 12:01:50.160		5399.720	Media file(s)	player #1:O1-2-7-E11E8.MP4	0.0	6621.600	25.000	Orange	Brood Care		POINT	4870.040	O1-2-7-E11E8.MP4	121751	NA
E11E8	2025-03-08 12:01:50.160		5399.720	Media file(s)	player #1:O1-2-7-E11E8.MP4	0.0	6621.600	25.000	Blue	Resting		POINT	4870.760	O1-2-7-E11E8.MP4	121769	NA
E11E8	2025-03-08 12:01:50.160		5399.720	Media file(s)	player #1:O1-2-7-E11E8.MP4	0.0	6621.600	25.000	Blue	Resting		POINT	4929.920	O1-2-7-E11E8.MP4	123248	NA
E11E8	2025-03-08 12:01:50.160		5399.720	Media file(s)	player #1:O1-2-7-E11E8.MP4	0.0	6621.600	25.000	Orange	Brood Care		POINT	4929.960	O1-2-7-E11E8.MP4	123249	NA
E11E8	2025-03-08 12:01:50.160		5399.720	Media file(s)	player #1:O1-2-7-E11E8.MP4	0.0	6621.600	25.000	Blue	Resting		POINT	4989.960	O1-2-7-E11E8.MP4	124749	NA
E11E8	2025-03-08 12:01:50.160		5399.720	Media file(s)	player #1:O1-2-7-E11E8.MP4	0.0	6621.600	25.000	Orange	Walking		POINT	4990.000	O1-2-7-E11E8.MP4	124750	NA
E11E8	2025-03-08 12:01:50.160		5399.720	Media file(s)	player #1:O1-2-7-E11E8.MP4	0.0	6621.600	25.000	Blue	Resting		POINT	5050.040	O1-2-7-E11E8.MP4	126251	NA
E11E8	2025-03-08 12:01:50.160		5399.720	Media file(s)	player #1:O1-2-7-E11E8.MP4	0.0	6621.600	25.000	Orange	Walking		POINT	5050.680	O1-2-7-E11E8.MP4	126267	NA
E11E8	2025-03-08 12:01:50.160		5399.720	Media file(s)	player #1:O1-2-7-E11E8.MP4	0.0	6621.600	25.000	Blue	Resting		POINT	5109.920	O1-2-7-E11E8.MP4	127748	NA
E11E8	2025-03-08 12:01:50.160		5399.720	Media file(s)	player #1:O1-2-7-E11E8.MP4	0.0	6621.600	25.000	Orange	Walking		POINT	5111.040	O1-2-7-E11E8.MP4	127776	NA
E11E8	2025-03-08 12:01:50.160		5399.720	Media file(s)	player #1:O1-2-7-E11E8.MP4	0.0	6621.600	25.000	Blue	Resting		POINT	5170.000	O1-2-7-E11E8.MP4	129250	NA
E11E8	2025-03-08 12:01:50.160		5399.720	Media file(s)	player #1:O1-2-7-E11E8.MP4	0.0	6621.600	25.000	Orange	Hemolymph		POINT	5171.120	O1-2-7-E11E8.MP4	129278	NA
E11E8	2025-03-08 12:01:50.160		5399.720	Media file(s)	player #1:O1-2-7-E11E8.MP4	0.0	6621.600	25.000	Blue	Resting		POINT	5229.680	O1-2-7-E11E8.MP4	130742	NA
E11E8	2025-03-08 12:01:50.160		5399.720	Media file(s)	player #1:O1-2-7-E11E8.MP4	0.0	6621.600	25.000	Orange	Walking		POINT	5230.080	O1-2-7-E11E8.MP4	130752	NA
E11E8	2025-03-08 12:01:50.160		5399.720	Media file(s)	player #1:O1-2-7-E11E8.MP4	0.0	6621.600	25.000	Blue	Resting		POINT	5289.440	O1-2-7-E11E8.MP4	132236	NA
E11E8	2025-03-08 12:01:50.160		5399.720	Media file(s)	player #1:O1-2-7-E11E8.MP4	0.0	6621.600	25.000	Orange	Walking		POINT	5290.360	O1-2-7-E11E8.MP4	132259	NA
E11E8	2025-03-08 12:01:50.160		5399.720	Media file(s)	player #1:O1-2-7-E11E8.MP4	0.0	6621.600	25.000	Blue	Resting		POINT	5350.040	O1-2-7-E11E8.MP4	133751	NA
E11E8	2025-03-08 12:01:50.160		5399.720	Media file(s)	player #1:O1-2-7-E11E8.MP4	0.0	6621.600	25.000	Orange	Walking		POINT	5350.560	O1-2-7-E11E8.MP4	133765	NA
E11E8	2025-03-08 12:01:50.160		5399.720	Media file(s)	player #1:O1-2-7-E11E8.MP4	0.0	6621.600	25.000	Blue	Resting		POINT	5409.680	O1-2-7-E11E8.MP4	135242	NA
E11E8	2025-03-08 12:01:50.160		5399.720	Media file(s)	player #1:O1-2-7-E11E8.MP4	0.0	6621.600	25.000	Orange	Walking		POINT	5410.840	O1-2-7-E11E8.MP4	135271	NA
E11E8	2025-03-08 12:01:50.160		5399.720	Media file(s)	player #1:O1-2-7-E11E8.MP4	0.0	6621.600	25.000	Orange	Resting		POINT	5469.880	O1-2-7-E11E8.MP4	136747	NA
E11E8	2025-03-08 12:01:50.160		5399.720	Media file(s)	player #1:O1-2-7-E11E8.MP4	0.0	6621.600	25.000	Blue	Resting		POINT	5470.200	O1-2-7-E11E8.MP4	136755	NA
E11E8	2025-03-08 12:01:50.160		5399.720	Media file(s)	player #1:O1-2-7-E11E8.MP4	0.0	6621.600	25.000	Blue	Resting		POINT	5530.240	O1-2-7-E11E8.MP4	138256	NA
E11E8	2025-03-08 12:01:50.160		5399.720	Media file(s)	player #1:O1-2-7-E11E8.MP4	0.0	6621.600	25.000	Orange	Resting		POINT	5530.360	O1-2-7-E11E8.MP4	138259	NA
E11E8	2025-03-08 12:01:50.160		5399.720	Media file(s)	player #1:O1-2-7-E11E8.MP4	0.0	6621.600	25.000	Blue	Resting		POINT	5589.880	O1-2-7-E11E8.MP4	139747	NA
E11E8	2025-03-08 12:01:50.160		5399.720	Media file(s)	player #1:O1-2-7-E11E8.MP4	0.0	6621.600	25.000	Orange	Resting		POINT	5590.800	O1-2-7-E11E8.MP4	139770	NA
E11E8	2025-03-08 12:01:50.160		5399.720	Media file(s)	player #1:O1-2-7-E11E8.MP4	0.0	6621.600	25.000	Blue	Resting		POINT	5650.000	O1-2-7-E11E8.MP4	141250	NA
E11E8	2025-03-08 12:01:50.160		5399.720	Media file(s)	player #1:O1-2-7-E11E8.MP4	0.0	6621.600	25.000	Orange	Resting		POINT	5650.000	O1-2-7-E11E8.MP4	141251	NA
E11E8	2025-03-08 12:01:50.160		5399.720	Media file(s)	player #1:O1-2-7-E11E8.MP4	0.0	6621.600	25.000	Orange	Resting		POINT	5710.320	O1-2-7-E11E8.MP4	142758	NA
E11E8	2025-03-08 12:01:50.160		5399.720	Media file(s)	player #1:O1-2-7-E11E8.MP4	0.0	6621.600	25.000	Blue	QW interaction		POINT	5710.480	O1-2-7-E11E8.MP4	142762	NA
E11E8	2025-03-08 12:01:50.160		5399.720	Media file(s)	player #1:O1-2-7-E11E8.MP4	0.0	6621.600	25.000	Blue	Resting		POINT	5769.800	O1-2-7-E11E8.MP4	144245	NA
E11E8	2025-03-08 12:01:50.160		5399.720	Media file(s)	player #1:O1-2-7-E11E8.MP4	0.0	6621.600	25.000	Orange	QW interaction		POINT	5770.160	O1-2-7-E11E8.MP4	144254	NA
E11E8	2025-03-08 12:01:50.160		5399.720	Media file(s)	player #1:O1-2-7-E11E8.MP4	0.0	6621.600	25.000	Orange	Resting		POINT	5830.000	O1-2-7-E11E8.MP4	145750	NA
E11E8	2025-03-08 12:01:50.160		5399.720	Media file(s)	player #1:O1-2-7-E11E8.MP4	0.0	6621.600	25.000	Blue	Resting		POINT	5830.480	O1-2-7-E11E8.MP4	145762	NA
E11E8	2025-03-08 12:01:50.160		5399.720	Media file(s)	player #1:O1-2-7-E11E8.MP4	0.0	6621.600	25.000	Orange	Resting		POINT	5889.920	O1-2-7-E11E8.MP4	147248	NA
E11E8	2025-03-08 12:01:50.160		5399.720	Media file(s)	player #1:O1-2-7-E11E8.MP4	0.0	6621.600	25.000	Blue	Resting		POINT	5890.200	O1-2-7-E11E8.MP4	147255	NA
E11E8	2025-03-08 12:01:50.160		5399.720	Media file(s)	player #1:O1-2-7-E11E8.MP4	0.0	6621.600	25.000	Blue	Resting		POINT	5950.120	O1-2-7-E11E8.MP4	148753	NA
E11E8	2025-03-08 12:01:50.160		5399.720	Media file(s)	player #1:O1-2-7-E11E8.MP4	0.0	6621.600	25.000	Orange	Walking		POINT	5950.240	O1-2-7-E11E8.MP4	148756	NA
E11E8	2025-03-08 12:01:50.160		5399.720	Media file(s)	player #1:O1-2-7-E11E8.MP4	0.0	6621.600	25.000	Orange	Resting		POINT	6010.000	O1-2-7-E11E8.MP4	150250	NA
E11E8	2025-03-08 12:01:50.160		5399.720	Media file(s)	player #1:O1-2-7-E11E8.MP4	0.0	6621.600	25.000	Blue	Resting		POINT	6010.360	O1-2-7-E11E8.MP4	150259	NA
