# Supplementary material for: Unmated Queens Show Worker‐Like Behaviour and Gene Expression in Polygynous Colonies of the Ant Stigmatomma pallipes
Source: Mol Ecol. 2026 Apr 29;35:e70360. doi: 10.1111/mec.70360 (PMC13126620; doi:10.1111/mec.70360)
Supplement: Supplementary file 3 — Data S1: mec70360‐sup‐0003‐Supinfo.zip. [file MEC-35-e70360-s003.zip › Behavior/O1-Boris/E4.tsv]

Observation id	Observation date	Description	Observation duration	Observation type	Source	Time offset (s)	Media duration (s)	FPS	Subject	Behavior	Behavioral category	Behavior type	Time	Media file name	Image index	Image file path	Comment
E4	2025-03-08 12:56:16.126		5399.640	Media file(s)	player #1:O1-5-10-E4.MP4	0.0	8836.800	25.000	Green	Walking		POINT	610.360	O1-5-10-E4.MP4	15259	NA
E4	2025-03-08 12:56:16.126		5399.640	Media file(s)	player #1:O1-5-10-E4.MP4	0.0	8836.800	25.000	Unmarked	Walking		POINT	610.560	O1-5-10-E4.MP4	15264	NA
E4	2025-03-08 12:56:16.126		5399.640	Media file(s)	player #1:O1-5-10-E4.MP4	0.0	8836.800	25.000	Unmarked	Resting		POINT	669.920	O1-5-10-E4.MP4	16748	NA
E4	2025-03-08 12:56:16.126		5399.640	Media file(s)	player #1:O1-5-10-E4.MP4	0.0	8836.800	25.000	Green	Walking		POINT	670.440	O1-5-10-E4.MP4	16761	NA
E4	2025-03-08 12:56:16.126		5399.640	Media file(s)	player #1:O1-5-10-E4.MP4	0.0	8836.800	25.000	Green	Resting		POINT	729.760	O1-5-10-E4.MP4	18244	NA
E4	2025-03-08 12:56:16.126		5399.640	Media file(s)	player #1:O1-5-10-E4.MP4	0.0	8836.800	25.000	Unmarked	Resting		POINT	730.320	O1-5-10-E4.MP4	18258	NA
E4	2025-03-08 12:56:16.126		5399.640	Media file(s)	player #1:O1-5-10-E4.MP4	0.0	8836.800	25.000	Unmarked	Walking		POINT	790.440	O1-5-10-E4.MP4	19762	NA
E4	2025-03-08 12:56:16.126		5399.640	Media file(s)	player #1:O1-5-10-E4.MP4	0.0	8836.800	25.000	Green	Resting		POINT	790.520	O1-5-10-E4.MP4	19763	NA
E4	2025-03-08 12:56:16.126		5399.640	Media file(s)	player #1:O1-5-10-E4.MP4	0.0	8836.800	25.000	Green	Resting		POINT	850.200	O1-5-10-E4.MP4	21255	NA
E4	2025-03-08 12:56:16.126		5399.640	Media file(s)	player #1:O1-5-10-E4.MP4	0.0	8836.800	25.000	Unmarked	Walking		POINT	850.360	O1-5-10-E4.MP4	21259	NA
E4	2025-03-08 12:56:16.126		5399.640	Media file(s)	player #1:O1-5-10-E4.MP4	0.0	8836.800	25.000	Unmarked	Walking		POINT	910.160	O1-5-10-E4.MP4	22754	NA
E4	2025-03-08 12:56:16.126		5399.640	Media file(s)	player #1:O1-5-10-E4.MP4	0.0	8836.800	25.000	Green	Resting		POINT	910.200	O1-5-10-E4.MP4	22756	NA
E4	2025-03-08 12:56:16.126		5399.640	Media file(s)	player #1:O1-5-10-E4.MP4	0.0	8836.800	25.000	Green	Resting		POINT	970.040	O1-5-10-E4.MP4	24251	NA
E4	2025-03-08 12:56:16.126		5399.640	Media file(s)	player #1:O1-5-10-E4.MP4	0.0	8836.800	25.000	Unmarked	Resting		POINT	970.320	O1-5-10-E4.MP4	24258	NA
E4	2025-03-08 12:56:16.126		5399.640	Media file(s)	player #1:O1-5-10-E4.MP4	0.0	8836.800	25.000	Green	Walking		POINT	1029.880	O1-5-10-E4.MP4	25747	NA
E4	2025-03-08 12:56:16.126		5399.640	Media file(s)	player #1:O1-5-10-E4.MP4	0.0	8836.800	25.000	Unmarked	Walking		POINT	1030.720	O1-5-10-E4.MP4	25768	NA
E4	2025-03-08 12:56:16.126		5399.640	Media file(s)	player #1:O1-5-10-E4.MP4	0.0	8836.800	25.000	Green	Resting		POINT	1089.920	O1-5-10-E4.MP4	27248	NA
E4	2025-03-08 12:56:16.126		5399.640	Media file(s)	player #1:O1-5-10-E4.MP4	0.0	8836.800	25.000	Unmarked	Self grooming		POINT	1090.920	O1-5-10-E4.MP4	27273	NA
E4	2025-03-08 12:56:16.126		5399.640	Media file(s)	player #1:O1-5-10-E4.MP4	0.0	8836.800	25.000	Green	Resting		POINT	1149.840	O1-5-10-E4.MP4	28746	NA
E4	2025-03-08 12:56:16.126		5399.640	Media file(s)	player #1:O1-5-10-E4.MP4	0.0	8836.800	25.000	Unmarked	Resting		POINT	1149.960	O1-5-10-E4.MP4	28749	NA
E4	2025-03-08 12:56:16.126		5399.640	Media file(s)	player #1:O1-5-10-E4.MP4	0.0	8836.800	25.000	Green	Resting		POINT	1209.840	O1-5-10-E4.MP4	30246	NA
E4	2025-03-08 12:56:16.126		5399.640	Media file(s)	player #1:O1-5-10-E4.MP4	0.0	8836.800	25.000	Unmarked	Resting		POINT	1210.160	O1-5-10-E4.MP4	30254	NA
E4	2025-03-08 12:56:16.126		5399.640	Media file(s)	player #1:O1-5-10-E4.MP4	0.0	8836.800	25.000	Green	Resting		POINT	1269.760	O1-5-10-E4.MP4	31744	NA
E4	2025-03-08 12:56:16.126		5399.640	Media file(s)	player #1:O1-5-10-E4.MP4	0.0	8836.800	25.000	Unmarked	Resting		POINT	1270.280	O1-5-10-E4.MP4	31757	NA
E4	2025-03-08 12:56:16.126		5399.640	Media file(s)	player #1:O1-5-10-E4.MP4	0.0	8836.800	25.000	Green	Resting		POINT	1329.840	O1-5-10-E4.MP4	33246	NA
E4	2025-03-08 12:56:16.126		5399.640	Media file(s)	player #1:O1-5-10-E4.MP4	0.0	8836.800	25.000	Unmarked	Resting		POINT	1330.080	O1-5-10-E4.MP4	33252	NA
E4	2025-03-08 12:56:16.126		5399.640	Media file(s)	player #1:O1-5-10-E4.MP4	0.0	8836.800	25.000	Green	Resting		POINT	1389.800	O1-5-10-E4.MP4	34745	NA
E4	2025-03-08 12:56:16.126		5399.640	Media file(s)	player #1:O1-5-10-E4.MP4	0.0	8836.800	25.000	Unmarked	Resting		POINT	1389.880	O1-5-10-E4.MP4	34747	NA
E4	2025-03-08 12:56:16.126		5399.640	Media file(s)	player #1:O1-5-10-E4.MP4	0.0	8836.800	25.000	Green	Resting		POINT	1450.160	O1-5-10-E4.MP4	36254	NA
E4	2025-03-08 12:56:16.126		5399.640	Media file(s)	player #1:O1-5-10-E4.MP4	0.0	8836.800	25.000	Unmarked	Walking		POINT	1450.960	O1-5-10-E4.MP4	36274	NA
E4	2025-03-08 12:56:16.126		5399.640	Media file(s)	player #1:O1-5-10-E4.MP4	0.0	8836.800	25.000	Green	Resting		POINT	1509.800	O1-5-10-E4.MP4	37745	NA
E4	2025-03-08 12:56:16.126		5399.640	Media file(s)	player #1:O1-5-10-E4.MP4	0.0	8836.800	25.000	Unmarked	Self grooming		POINT	1511.880	O1-5-10-E4.MP4	37797	NA
E4	2025-03-08 12:56:16.126		5399.640	Media file(s)	player #1:O1-5-10-E4.MP4	0.0	8836.800	25.000	Green	Resting		POINT	1569.960	O1-5-10-E4.MP4	39249	NA
E4	2025-03-08 12:56:16.126		5399.640	Media file(s)	player #1:O1-5-10-E4.MP4	0.0	8836.800	25.000	Unmarked	Walking		POINT	1570.200	O1-5-10-E4.MP4	39255	NA
E4	2025-03-08 12:56:16.126		5399.640	Media file(s)	player #1:O1-5-10-E4.MP4	0.0	8836.800	25.000	Unmarked	Walking		POINT	1630.040	O1-5-10-E4.MP4	40751	NA
E4	2025-03-08 12:56:16.126		5399.640	Media file(s)	player #1:O1-5-10-E4.MP4	0.0	8836.800	25.000	Green	Resting		POINT	1630.080	O1-5-10-E4.MP4	40752	NA
E4	2025-03-08 12:56:16.126		5399.640	Media file(s)	player #1:O1-5-10-E4.MP4	0.0	8836.800	25.000	Green	Resting		POINT	1689.960	O1-5-10-E4.MP4	42249	NA
E4	2025-03-08 12:56:16.126		5399.640	Media file(s)	player #1:O1-5-10-E4.MP4	0.0	8836.800	25.000	Unmarked	Resting		POINT	1690.440	O1-5-10-E4.MP4	42261	NA
E4	2025-03-08 12:56:16.126		5399.640	Media file(s)	player #1:O1-5-10-E4.MP4	0.0	8836.800	25.000	Unmarked	Walking		POINT	1749.960	O1-5-10-E4.MP4	43749	NA
E4	2025-03-08 12:56:16.126		5399.640	Media file(s)	player #1:O1-5-10-E4.MP4	0.0	8836.800	25.000	Green	Resting		POINT	1750.040	O1-5-10-E4.MP4	43751	NA
E4	2025-03-08 12:56:16.126		5399.640	Media file(s)	player #1:O1-5-10-E4.MP4	0.0	8836.800	25.000	Unmarked	Walking		POINT	1810.080	O1-5-10-E4.MP4	45252	NA
E4	2025-03-08 12:56:16.126		5399.640	Media file(s)	player #1:O1-5-10-E4.MP4	0.0	8836.800	25.000	Green	Resting		POINT	1810.120	O1-5-10-E4.MP4	45253	NA
E4	2025-03-08 12:56:16.126		5399.640	Media file(s)	player #1:O1-5-10-E4.MP4	0.0	8836.800	25.000	Unmarked	Resting		POINT	1870.040	O1-5-10-E4.MP4	46751	NA
E4	2025-03-08 12:56:16.126		5399.640	Media file(s)	player #1:O1-5-10-E4.MP4	0.0	8836.800	25.000	Green	Walking		POINT	1870.520	O1-5-10-E4.MP4	46763	NA
E4	2025-03-08 12:56:16.126		5399.640	Media file(s)	player #1:O1-5-10-E4.MP4	0.0	8836.800	25.000	Unmarked	Resting		POINT	1930.680	O1-5-10-E4.MP4	48267	NA
E4	2025-03-08 12:56:16.126		5399.640	Media file(s)	player #1:O1-5-10-E4.MP4	0.0	8836.800	25.000	Green	Hemolymph		POINT	1931.440	O1-5-10-E4.MP4	48286	NA
E4	2025-03-08 12:56:16.126		5399.640	Media file(s)	player #1:O1-5-10-E4.MP4	0.0	8836.800	25.000	Unmarked	Resting		POINT	1990.160	O1-5-10-E4.MP4	49754	NA
E4	2025-03-08 12:56:16.126		5399.640	Media file(s)	player #1:O1-5-10-E4.MP4	0.0	8836.800	25.000	Green	Hemolymph		POINT	1991.880	O1-5-10-E4.MP4	49797	NA
E4	2025-03-08 12:56:16.126		5399.640	Media file(s)	player #1:O1-5-10-E4.MP4	0.0	8836.800	25.000	Green	Hemolymph		POINT	2050.080	O1-5-10-E4.MP4	51252	NA
E4	2025-03-08 12:56:16.126		5399.640	Media file(s)	player #1:O1-5-10-E4.MP4	0.0	8836.800	25.000	Unmarked	Resting		POINT	2050.240	O1-5-10-E4.MP4	51256	NA
E4	2025-03-08 12:56:16.126		5399.640	Media file(s)	player #1:O1-5-10-E4.MP4	0.0	8836.800	25.000	Unmarked	Resting		POINT	2110.120	O1-5-10-E4.MP4	52753	NA
E4	2025-03-08 12:56:16.126		5399.640	Media file(s)	player #1:O1-5-10-E4.MP4	0.0	8836.800	25.000	Green	Self grooming		POINT	2110.440	O1-5-10-E4.MP4	52761	NA
E4	2025-03-08 12:56:16.126		5399.640	Media file(s)	player #1:O1-5-10-E4.MP4	0.0	8836.800	25.000	Green	Hemolymph		POINT	2169.920	O1-5-10-E4.MP4	54248	NA
E4	2025-03-08 12:56:16.126		5399.640	Media file(s)	player #1:O1-5-10-E4.MP4	0.0	8836.800	25.000	Unmarked	Resting		POINT	2170.440	O1-5-10-E4.MP4	54261	NA
E4	2025-03-08 12:56:16.126		5399.640	Media file(s)	player #1:O1-5-10-E4.MP4	0.0	8836.800	25.000	Unmarked	Self grooming		POINT	2230.080	O1-5-10-E4.MP4	55752	NA
E4	2025-03-08 12:56:16.126		5399.640	Media file(s)	player #1:O1-5-10-E4.MP4	0.0	8836.800	25.000	Green	Hemolymph		POINT	2231.360	O1-5-10-E4.MP4	55784	NA
E4	2025-03-08 12:56:16.126		5399.640	Media file(s)	player #1:O1-5-10-E4.MP4	0.0	8836.800	25.000	Green	Carry Brood		POINT	2290.160	O1-5-10-E4.MP4	57254	NA
E4	2025-03-08 12:56:16.126		5399.640	Media file(s)	player #1:O1-5-10-E4.MP4	0.0	8836.800	25.000	Unmarked	Self grooming		POINT	2291.280	O1-5-10-E4.MP4	57282	NA
E4	2025-03-08 12:56:16.126		5399.640	Media file(s)	player #1:O1-5-10-E4.MP4	0.0	8836.800	25.000	Green	Hemolymph		POINT	2349.880	O1-5-10-E4.MP4	58747	NA
E4	2025-03-08 12:56:16.126		5399.640	Media file(s)	player #1:O1-5-10-E4.MP4	0.0	8836.800	25.000	Unmarked	Resting		POINT	2350.160	O1-5-10-E4.MP4	58754	NA
E4	2025-03-08 12:56:16.126		5399.640	Media file(s)	player #1:O1-5-10-E4.MP4	0.0	8836.800	25.000	Unmarked	Self grooming		POINT	2409.960	O1-5-10-E4.MP4	60249	NA
E4	2025-03-08 12:56:16.126		5399.640	Media file(s)	player #1:O1-5-10-E4.MP4	0.0	8836.800	25.000	Green	Walking		POINT	2410.840	O1-5-10-E4.MP4	60271	NA
E4	2025-03-08 12:56:16.126		5399.640	Media file(s)	player #1:O1-5-10-E4.MP4	0.0	8836.800	25.000	Unmarked	Self grooming		POINT	2470.280	O1-5-10-E4.MP4	61757	NA
E4	2025-03-08 12:56:16.126		5399.640	Media file(s)	player #1:O1-5-10-E4.MP4	0.0	8836.800	25.000	Green	Hemolymph		POINT	2470.400	O1-5-10-E4.MP4	61760	NA
E4	2025-03-08 12:56:16.126		5399.640	Media file(s)	player #1:O1-5-10-E4.MP4	0.0	8836.800	25.000	Green	Hemolymph		POINT	2530.320	O1-5-10-E4.MP4	63258	NA
E4	2025-03-08 12:56:16.126		5399.640	Media file(s)	player #1:O1-5-10-E4.MP4	0.0	8836.800	25.000	Unmarked	Self grooming		POINT	2531.280	O1-5-10-E4.MP4	63282	NA
E4	2025-03-08 12:56:16.126		5399.640	Media file(s)	player #1:O1-5-10-E4.MP4	0.0	8836.800	25.000	Unmarked	Self grooming		POINT	2590.520	O1-5-10-E4.MP4	64763	NA
E4	2025-03-08 12:56:16.126		5399.640	Media file(s)	player #1:O1-5-10-E4.MP4	0.0	8836.800	25.000	Green	Hemolymph		POINT	2590.720	O1-5-10-E4.MP4	64768	NA
E4	2025-03-08 12:56:16.126		5399.640	Media file(s)	player #1:O1-5-10-E4.MP4	0.0	8836.800	25.000	Green	Hemolymph		POINT	2650.000	O1-5-10-E4.MP4	66250	NA
E4	2025-03-08 12:56:16.126		5399.640	Media file(s)	player #1:O1-5-10-E4.MP4	0.0	8836.800	25.000	Unmarked	Self grooming		POINT	2650.120	O1-5-10-E4.MP4	66253	NA
E4	2025-03-08 12:56:16.126		5399.640	Media file(s)	player #1:O1-5-10-E4.MP4	0.0	8836.800	25.000	Unmarked	Resting		POINT	2710.960	O1-5-10-E4.MP4	67774	NA
E4	2025-03-08 12:56:16.126		5399.640	Media file(s)	player #1:O1-5-10-E4.MP4	0.0	8836.800	25.000	Green	Hemolymph		POINT	2711.040	O1-5-10-E4.MP4	67776	NA
E4	2025-03-08 12:56:16.126		5399.640	Media file(s)	player #1:O1-5-10-E4.MP4	0.0	8836.800	25.000	Green	Hemolymph		POINT	2770.040	O1-5-10-E4.MP4	69251	NA
E4	2025-03-08 12:56:16.126		5399.640	Media file(s)	player #1:O1-5-10-E4.MP4	0.0	8836.800	25.000	Unmarked	Resting		POINT	2770.400	O1-5-10-E4.MP4	69260	NA
E4	2025-03-08 12:56:16.126		5399.640	Media file(s)	player #1:O1-5-10-E4.MP4	0.0	8836.800	25.000	Green	Hemolymph		POINT	2830.040	O1-5-10-E4.MP4	70751	NA
E4	2025-03-08 12:56:16.126		5399.640	Media file(s)	player #1:O1-5-10-E4.MP4	0.0	8836.800	25.000	Unmarked	QW interaction		POINT	2830.680	O1-5-10-E4.MP4	70767	NA
E4	2025-03-08 12:56:16.126		5399.640	Media file(s)	player #1:O1-5-10-E4.MP4	0.0	8836.800	25.000	Green	Hemolymph		POINT	2889.920	O1-5-10-E4.MP4	72248	NA
E4	2025-03-08 12:56:16.126		5399.640	Media file(s)	player #1:O1-5-10-E4.MP4	0.0	8836.800	25.000	Unmarked	QW interaction		POINT	2889.960	O1-5-10-E4.MP4	72249	NA
E4	2025-03-08 12:56:16.126		5399.640	Media file(s)	player #1:O1-5-10-E4.MP4	0.0	8836.800	25.000	Unmarked	QW interaction		POINT	2950.160	O1-5-10-E4.MP4	73754	NA
E4	2025-03-08 12:56:16.126		5399.640	Media file(s)	player #1:O1-5-10-E4.MP4	0.0	8836.800	25.000	Green	Hemolymph		POINT	2951.240	O1-5-10-E4.MP4	73781	NA
E4	2025-03-08 12:56:16.126		5399.640	Media file(s)	player #1:O1-5-10-E4.MP4	0.0	8836.800	25.000	Unmarked	QW interaction		POINT	3009.960	O1-5-10-E4.MP4	75249	NA
E4	2025-03-08 12:56:16.126		5399.640	Media file(s)	player #1:O1-5-10-E4.MP4	0.0	8836.800	25.000	Green	Walking		POINT	3010.600	O1-5-10-E4.MP4	75265	NA
E4	2025-03-08 12:56:16.126		5399.640	Media file(s)	player #1:O1-5-10-E4.MP4	0.0	8836.800	25.000	Unmarked	Resting		POINT	3070.400	O1-5-10-E4.MP4	76760	NA
E4	2025-03-08 12:56:16.126		5399.640	Media file(s)	player #1:O1-5-10-E4.MP4	0.0	8836.800	25.000	Green	Hemolymph		POINT	3070.440	O1-5-10-E4.MP4	76761	NA
E4	2025-03-08 12:56:16.126		5399.640	Media file(s)	player #1:O1-5-10-E4.MP4	0.0	8836.800	25.000	Green	Hemolymph		POINT	3129.720	O1-5-10-E4.MP4	78243	NA
E4	2025-03-08 12:56:16.126		5399.640	Media file(s)	player #1:O1-5-10-E4.MP4	0.0	8836.800	25.000	Unmarked	Walking		POINT	3130.160	O1-5-10-E4.MP4	78254	NA
E4	2025-03-08 12:56:16.126		5399.640	Media file(s)	player #1:O1-5-10-E4.MP4	0.0	8836.800	25.000	Green	Resting		POINT	3190.000	O1-5-10-E4.MP4	79750	NA
E4	2025-03-08 12:56:16.126		5399.640	Media file(s)	player #1:O1-5-10-E4.MP4	0.0	8836.800	25.000	Unmarked	Resting		POINT	3190.560	O1-5-10-E4.MP4	79764	NA
E4	2025-03-08 12:56:16.126		5399.640	Media file(s)	player #1:O1-5-10-E4.MP4	0.0	8836.800	25.000	Unmarked	Self grooming		POINT	3249.960	O1-5-10-E4.MP4	81249	NA
E4	2025-03-08 12:56:16.126		5399.640	Media file(s)	player #1:O1-5-10-E4.MP4	0.0	8836.800	25.000	Green	Hemolymph		POINT	3250.080	O1-5-10-E4.MP4	81252	NA
E4	2025-03-08 12:56:16.126		5399.640	Media file(s)	player #1:O1-5-10-E4.MP4	0.0	8836.800	25.000	Green	Hemolymph		POINT	3309.960	O1-5-10-E4.MP4	82749	NA
E4	2025-03-08 12:56:16.126		5399.640	Media file(s)	player #1:O1-5-10-E4.MP4	0.0	8836.800	25.000	Unmarked	Walking		POINT	3309.960	O1-5-10-E4.MP4	82749	NA
E4	2025-03-08 12:56:16.126		5399.640	Media file(s)	player #1:O1-5-10-E4.MP4	0.0	8836.800	25.000	Unmarked	Walking		POINT	3369.960	O1-5-10-E4.MP4	84250	NA
E4	2025-03-08 12:56:16.126		5399.640	Media file(s)	player #1:O1-5-10-E4.MP4	0.0	8836.800	25.000	Green	Resting		POINT	3370.160	O1-5-10-E4.MP4	84254	NA
E4	2025-03-08 12:56:16.126		5399.640	Media file(s)	player #1:O1-5-10-E4.MP4	0.0	8836.800	25.000	Unmarked	Self grooming		POINT	3429.840	O1-5-10-E4.MP4	85746	NA
E4	2025-03-08 12:56:16.126		5399.640	Media file(s)	player #1:O1-5-10-E4.MP4	0.0	8836.800	25.000	Green	Hemolymph		POINT	3430.120	O1-5-10-E4.MP4	85753	NA
E4	2025-03-08 12:56:16.126		5399.640	Media file(s)	player #1:O1-5-10-E4.MP4	0.0	8836.800	25.000	Unmarked	QW interaction		POINT	3490.400	O1-5-10-E4.MP4	87260	NA
E4	2025-03-08 12:56:16.126		5399.640	Media file(s)	player #1:O1-5-10-E4.MP4	0.0	8836.800	25.000	Green	Walking		POINT	3490.960	O1-5-10-E4.MP4	87274	NA
E4	2025-03-08 12:56:16.126		5399.640	Media file(s)	player #1:O1-5-10-E4.MP4	0.0	8836.800	25.000	Unmarked	QW interaction		POINT	3550.000	O1-5-10-E4.MP4	88750	NA
E4	2025-03-08 12:56:16.126		5399.640	Media file(s)	player #1:O1-5-10-E4.MP4	0.0	8836.800	25.000	Green	Hemolymph		POINT	3550.520	O1-5-10-E4.MP4	88763	NA
E4	2025-03-08 12:56:16.126		5399.640	Media file(s)	player #1:O1-5-10-E4.MP4	0.0	8836.800	25.000	Green	Hemolymph		POINT	3610.520	O1-5-10-E4.MP4	90263	NA
E4	2025-03-08 12:56:16.126		5399.640	Media file(s)	player #1:O1-5-10-E4.MP4	0.0	8836.800	25.000	Unmarked	QW interaction		POINT	3610.520	O1-5-10-E4.MP4	90263	NA
E4	2025-03-08 12:56:16.126		5399.640	Media file(s)	player #1:O1-5-10-E4.MP4	0.0	8836.800	25.000	Green	Hemolymph		POINT	3669.920	O1-5-10-E4.MP4	91748	NA
E4	2025-03-08 12:56:16.126		5399.640	Media file(s)	player #1:O1-5-10-E4.MP4	0.0	8836.800	25.000	Unmarked	QW interaction		POINT	3670.000	O1-5-10-E4.MP4	91750	NA
E4	2025-03-08 12:56:16.126		5399.640	Media file(s)	player #1:O1-5-10-E4.MP4	0.0	8836.800	25.000	Green	Hemolymph		POINT	3729.960	O1-5-10-E4.MP4	93249	NA
E4	2025-03-08 12:56:16.126		5399.640	Media file(s)	player #1:O1-5-10-E4.MP4	0.0	8836.800	25.000	Unmarked	Walking		POINT	3730.320	O1-5-10-E4.MP4	93258	NA
E4	2025-03-08 12:56:16.126		5399.640	Media file(s)	player #1:O1-5-10-E4.MP4	0.0	8836.800	25.000	Unmarked	Walking		POINT	3790.520	O1-5-10-E4.MP4	94763	NA
E4	2025-03-08 12:56:16.126		5399.640	Media file(s)	player #1:O1-5-10-E4.MP4	0.0	8836.800	25.000	Green	Hemolymph		POINT	3790.960	O1-5-10-E4.MP4	94774	NA
E4	2025-03-08 12:56:16.126		5399.640	Media file(s)	player #1:O1-5-10-E4.MP4	0.0	8836.800	25.000	Green	Hemolymph		POINT	3850.000	O1-5-10-E4.MP4	96250	NA
E4	2025-03-08 12:56:16.126		5399.640	Media file(s)	player #1:O1-5-10-E4.MP4	0.0	8836.800	25.000	Unmarked	Self grooming		POINT	3850.000	O1-5-10-E4.MP4	96250	NA
E4	2025-03-08 12:56:16.126		5399.640	Media file(s)	player #1:O1-5-10-E4.MP4	0.0	8836.800	25.000	Green	Hemolymph		POINT	3909.960	O1-5-10-E4.MP4	97749	NA
E4	2025-03-08 12:56:16.126		5399.640	Media file(s)	player #1:O1-5-10-E4.MP4	0.0	8836.800	25.000	Unmarked	Resting		POINT	3910.680	O1-5-10-E4.MP4	97767	NA
E4	2025-03-08 12:56:16.126		5399.640	Media file(s)	player #1:O1-5-10-E4.MP4	0.0	8836.800	25.000	Unmarked	Resting		POINT	3970.200	O1-5-10-E4.MP4	99255	NA
E4	2025-03-08 12:56:16.126		5399.640	Media file(s)	player #1:O1-5-10-E4.MP4	0.0	8836.800	25.000	Green	Hemolymph		POINT	3970.880	O1-5-10-E4.MP4	99272	NA
E4	2025-03-08 12:56:16.126		5399.640	Media file(s)	player #1:O1-5-10-E4.MP4	0.0	8836.800	25.000	Green	Hemolymph		POINT	4030.240	O1-5-10-E4.MP4	100756	NA
E4	2025-03-08 12:56:16.126		5399.640	Media file(s)	player #1:O1-5-10-E4.MP4	0.0	8836.800	25.000	Unmarked	Resting		POINT	4030.240	O1-5-10-E4.MP4	100756	NA
E4	2025-03-08 12:56:16.126		5399.640	Media file(s)	player #1:O1-5-10-E4.MP4	0.0	8836.800	25.000	Green	Resting		POINT	4090.040	O1-5-10-E4.MP4	102251	NA
E4	2025-03-08 12:56:16.126		5399.640	Media file(s)	player #1:O1-5-10-E4.MP4	0.0	8836.800	25.000	Unmarked	Resting		POINT	4090.400	O1-5-10-E4.MP4	102260	NA
E4	2025-03-08 12:56:16.126		5399.640	Media file(s)	player #1:O1-5-10-E4.MP4	0.0	8836.800	25.000	Unmarked	Walking		POINT	4150.400	O1-5-10-E4.MP4	103760	NA
E4	2025-03-08 12:56:16.126		5399.640	Media file(s)	player #1:O1-5-10-E4.MP4	0.0	8836.800	25.000	Green	Walking		POINT	4150.720	O1-5-10-E4.MP4	103768	NA
E4	2025-03-08 12:56:16.126		5399.640	Media file(s)	player #1:O1-5-10-E4.MP4	0.0	8836.800	25.000	Green	Resting		POINT	4210.160	O1-5-10-E4.MP4	105254	NA
E4	2025-03-08 12:56:16.126		5399.640	Media file(s)	player #1:O1-5-10-E4.MP4	0.0	8836.800	25.000	Unmarked	Walking		POINT	4210.640	O1-5-10-E4.MP4	105266	NA
E4	2025-03-08 12:56:16.126		5399.640	Media file(s)	player #1:O1-5-10-E4.MP4	0.0	8836.800	25.000	Green	Resting		POINT	4269.960	O1-5-10-E4.MP4	106749	NA
E4	2025-03-08 12:56:16.126		5399.640	Media file(s)	player #1:O1-5-10-E4.MP4	0.0	8836.800	25.000	Unmarked	QW interaction		POINT	4270.160	O1-5-10-E4.MP4	106754	NA
E4	2025-03-08 12:56:16.126		5399.640	Media file(s)	player #1:O1-5-10-E4.MP4	0.0	8836.800	25.000	Unmarked	QW interaction		POINT	4330.640	O1-5-10-E4.MP4	108266	NA
E4	2025-03-08 12:56:16.126		5399.640	Media file(s)	player #1:O1-5-10-E4.MP4	0.0	8836.800	25.000	Green	Carry Brood		POINT	4331.360	O1-5-10-E4.MP4	108284	NA
E4	2025-03-08 12:56:16.126		5399.640	Media file(s)	player #1:O1-5-10-E4.MP4	0.0	8836.800	25.000	Unmarked	QW interaction		POINT	4390.320	O1-5-10-E4.MP4	109758	NA
E4	2025-03-08 12:56:16.126		5399.640	Media file(s)	player #1:O1-5-10-E4.MP4	0.0	8836.800	25.000	Green	Walking		POINT	4391.600	O1-5-10-E4.MP4	109790	NA
E4	2025-03-08 12:56:16.126		5399.640	Media file(s)	player #1:O1-5-10-E4.MP4	0.0	8836.800	25.000	Unmarked	Walking		POINT	4450.360	O1-5-10-E4.MP4	111259	NA
E4	2025-03-08 12:56:16.126		5399.640	Media file(s)	player #1:O1-5-10-E4.MP4	0.0	8836.800	25.000	Green	Self grooming		POINT	4450.520	O1-5-10-E4.MP4	111263	NA
E4	2025-03-08 12:56:16.126		5399.640	Media file(s)	player #1:O1-5-10-E4.MP4	0.0	8836.800	25.000	Unmarked	Walking		POINT	4510.480	O1-5-10-E4.MP4	112762	NA
E4	2025-03-08 12:56:16.126		5399.640	Media file(s)	player #1:O1-5-10-E4.MP4	0.0	8836.800	25.000	Green	Hemolymph		POINT	4512.080	O1-5-10-E4.MP4	112802	NA
E4	2025-03-08 12:56:16.126		5399.640	Media file(s)	player #1:O1-5-10-E4.MP4	0.0	8836.800	25.000	Unmarked	Feeding on food		POINT	4570.080	O1-5-10-E4.MP4	114252	NA
E4	2025-03-08 12:56:16.126		5399.640	Media file(s)	player #1:O1-5-10-E4.MP4	0.0	8836.800	25.000	Green	Hemolymph		POINT	4571.840	O1-5-10-E4.MP4	114296	NA
E4	2025-03-08 12:56:16.126		5399.640	Media file(s)	player #1:O1-5-10-E4.MP4	0.0	8836.800	25.000	Green	Hemolymph		POINT	4630.120	O1-5-10-E4.MP4	115753	NA
E4	2025-03-08 12:56:16.126		5399.640	Media file(s)	player #1:O1-5-10-E4.MP4	0.0	8836.800	25.000	Unmarked	Walking		POINT	4630.840	O1-5-10-E4.MP4	115771	NA
E4	2025-03-08 12:56:16.126		5399.640	Media file(s)	player #1:O1-5-10-E4.MP4	0.0	8836.800	25.000	Unmarked	Self grooming		POINT	4689.960	O1-5-10-E4.MP4	117249	NA
E4	2025-03-08 12:56:16.126		5399.640	Media file(s)	player #1:O1-5-10-E4.MP4	0.0	8836.800	25.000	Green	Walking		POINT	4690.840	O1-5-10-E4.MP4	117271	NA
E4	2025-03-08 12:56:16.126		5399.640	Media file(s)	player #1:O1-5-10-E4.MP4	0.0	8836.800	25.000	Green	Hemolymph		POINT	4750.080	O1-5-10-E4.MP4	118752	NA
E4	2025-03-08 12:56:16.126		5399.640	Media file(s)	player #1:O1-5-10-E4.MP4	0.0	8836.800	25.000	Unmarked	Walking		POINT	4750.120	O1-5-10-E4.MP4	118753	NA
E4	2025-03-08 12:56:16.126		5399.640	Media file(s)	player #1:O1-5-10-E4.MP4	0.0	8836.800	25.000	Green	Hemolymph		POINT	4809.840	O1-5-10-E4.MP4	120246	NA
E4	2025-03-08 12:56:16.126		5399.640	Media file(s)	player #1:O1-5-10-E4.MP4	0.0	8836.800	25.000	Unmarked	Walking		POINT	4811.160	O1-5-10-E4.MP4	120279	NA
E4	2025-03-08 12:56:16.126		5399.640	Media file(s)	player #1:O1-5-10-E4.MP4	0.0	8836.800	25.000	Green	Hemolymph		POINT	4870.000	O1-5-10-E4.MP4	121750	NA
E4	2025-03-08 12:56:16.126		5399.640	Media file(s)	player #1:O1-5-10-E4.MP4	0.0	8836.800	25.000	Unmarked	QW interaction		POINT	4871.160	O1-5-10-E4.MP4	121779	NA
E4	2025-03-08 12:56:16.126		5399.640	Media file(s)	player #1:O1-5-10-E4.MP4	0.0	8836.800	25.000	Unmarked	Self grooming		POINT	4930.440	O1-5-10-E4.MP4	123261	NA
E4	2025-03-08 12:56:16.126		5399.640	Media file(s)	player #1:O1-5-10-E4.MP4	0.0	8836.800	25.000	Green	Resting		POINT	4930.520	O1-5-10-E4.MP4	123264	NA
E4	2025-03-08 12:56:16.126		5399.640	Media file(s)	player #1:O1-5-10-E4.MP4	0.0	8836.800	25.000	Green	Hemolymph		POINT	4989.960	O1-5-10-E4.MP4	124749	NA
E4	2025-03-08 12:56:16.126		5399.640	Media file(s)	player #1:O1-5-10-E4.MP4	0.0	8836.800	25.000	Unmarked	QW interaction		POINT	4990.520	O1-5-10-E4.MP4	124763	NA
E4	2025-03-08 12:56:16.126		5399.640	Media file(s)	player #1:O1-5-10-E4.MP4	0.0	8836.800	25.000	Unmarked	QW interaction		POINT	5049.920	O1-5-10-E4.MP4	126248	NA
E4	2025-03-08 12:56:16.126		5399.640	Media file(s)	player #1:O1-5-10-E4.MP4	0.0	8836.800	25.000	Green	Hemolymph		POINT	5051.960	O1-5-10-E4.MP4	126299	NA
E4	2025-03-08 12:56:16.126		5399.640	Media file(s)	player #1:O1-5-10-E4.MP4	0.0	8836.800	25.000	Green	Resting		POINT	5110.360	O1-5-10-E4.MP4	127759	NA
E4	2025-03-08 12:56:16.126		5399.640	Media file(s)	player #1:O1-5-10-E4.MP4	0.0	8836.800	25.000	Unmarked	QW interaction		POINT	5110.400	O1-5-10-E4.MP4	127760	NA
E4	2025-03-08 12:56:16.126		5399.640	Media file(s)	player #1:O1-5-10-E4.MP4	0.0	8836.800	25.000	Green	Hemolymph		POINT	5169.960	O1-5-10-E4.MP4	129249	NA
E4	2025-03-08 12:56:16.126		5399.640	Media file(s)	player #1:O1-5-10-E4.MP4	0.0	8836.800	25.000	Unmarked	QW interaction		POINT	5170.200	O1-5-10-E4.MP4	129255	NA
E4	2025-03-08 12:56:16.126		5399.640	Media file(s)	player #1:O1-5-10-E4.MP4	0.0	8836.800	25.000	Unmarked	QW interaction		POINT	5229.680	O1-5-10-E4.MP4	130742	NA
E4	2025-03-08 12:56:16.126		5399.640	Media file(s)	player #1:O1-5-10-E4.MP4	0.0	8836.800	25.000	Green	Self grooming		POINT	5230.400	O1-5-10-E4.MP4	130760	NA
E4	2025-03-08 12:56:16.126		5399.640	Media file(s)	player #1:O1-5-10-E4.MP4	0.0	8836.800	25.000	Green	Hemolymph		POINT	5290.760	O1-5-10-E4.MP4	132269	NA
E4	2025-03-08 12:56:16.126		5399.640	Media file(s)	player #1:O1-5-10-E4.MP4	0.0	8836.800	25.000	Unmarked	QW interaction		POINT	5290.760	O1-5-10-E4.MP4	132269	NA
E4	2025-03-08 12:56:16.126		5399.640	Media file(s)	player #1:O1-5-10-E4.MP4	0.0	8836.800	25.000	Unmarked	QW interaction		POINT	5349.880	O1-5-10-E4.MP4	133748	NA
E4	2025-03-08 12:56:16.126		5399.640	Media file(s)	player #1:O1-5-10-E4.MP4	0.0	8836.800	25.000	Green	Resting		POINT	5350.040	O1-5-10-E4.MP4	133751	NA
E4	2025-03-08 12:56:16.126		5399.640	Media file(s)	player #1:O1-5-10-E4.MP4	0.0	8836.800	25.000	Green	Hemolymph		POINT	5410.320	O1-5-10-E4.MP4	135258	NA
E4	2025-03-08 12:56:16.126		5399.640	Media file(s)	player #1:O1-5-10-E4.MP4	0.0	8836.800	25.000	Unmarked	QW interaction		POINT	5410.320	O1-5-10-E4.MP4	135258	NA
E4	2025-03-08 12:56:16.126		5399.640	Media file(s)	player #1:O1-5-10-E4.MP4	0.0	8836.800	25.000	Unmarked	QW interaction		POINT	5469.840	O1-5-10-E4.MP4	136746	NA
E4	2025-03-08 12:56:16.126		5399.640	Media file(s)	player #1:O1-5-10-E4.MP4	0.0	8836.800	25.000	Green	Hemolymph		POINT	5470.240	O1-5-10-E4.MP4	136756	NA
E4	2025-03-08 12:56:16.126		5399.640	Media file(s)	player #1:O1-5-10-E4.MP4	0.0	8836.800	25.000	Unmarked	Walking		POINT	5530.320	O1-5-10-E4.MP4	138258	NA
E4	2025-03-08 12:56:16.126		5399.640	Media file(s)	player #1:O1-5-10-E4.MP4	0.0	8836.800	25.000	Green	Hemolymph		POINT	5530.920	O1-5-10-E4.MP4	138273	NA
E4	2025-03-08 12:56:16.126		5399.640	Media file(s)	player #1:O1-5-10-E4.MP4	0.0	8836.800	25.000	Green	Hemolymph		POINT	5590.000	O1-5-10-E4.MP4	139750	NA
E4	2025-03-08 12:56:16.126		5399.640	Media file(s)	player #1:O1-5-10-E4.MP4	0.0	8836.800	25.000	Unmarked	Brood Care		POINT	5590.080	O1-5-10-E4.MP4	139752	NA
E4	2025-03-08 12:56:16.126		5399.640	Media file(s)	player #1:O1-5-10-E4.MP4	0.0	8836.800	25.000	Green	Resting		POINT	5650.120	O1-5-10-E4.MP4	141253	NA
E4	2025-03-08 12:56:16.126		5399.640	Media file(s)	player #1:O1-5-10-E4.MP4	0.0	8836.800	25.000	Unmarked	Self grooming		POINT	5650.680	O1-5-10-E4.MP4	141267	NA
E4	2025-03-08 12:56:16.126		5399.640	Media file(s)	player #1:O1-5-10-E4.MP4	0.0	8836.800	25.000	Unmarked	QW interaction		POINT	5709.880	O1-5-10-E4.MP4	142747	NA
E4	2025-03-08 12:56:16.126		5399.640	Media file(s)	player #1:O1-5-10-E4.MP4	0.0	8836.800	25.000	Green	Hemolymph		POINT	5711.000	O1-5-10-E4.MP4	142775	NA
E4	2025-03-08 12:56:16.126		5399.640	Media file(s)	player #1:O1-5-10-E4.MP4	0.0	8836.800	25.000	Unmarked	QW interaction		POINT	5769.960	O1-5-10-E4.MP4	144249	NA
E4	2025-03-08 12:56:16.126		5399.640	Media file(s)	player #1:O1-5-10-E4.MP4	0.0	8836.800	25.000	Green	Resting		POINT	5770.120	O1-5-10-E4.MP4	144253	NA
E4	2025-03-08 12:56:16.126		5399.640	Media file(s)	player #1:O1-5-10-E4.MP4	0.0	8836.800	25.000	Green	Resting		POINT	5830.000	O1-5-10-E4.MP4	145750	NA
E4	2025-03-08 12:56:16.126		5399.640	Media file(s)	player #1:O1-5-10-E4.MP4	0.0	8836.800	25.000	Unmarked	QW interaction		POINT	5830.280	O1-5-10-E4.MP4	145757	NA
E4	2025-03-08 12:56:16.126		5399.640	Media file(s)	player #1:O1-5-10-E4.MP4	0.0	8836.800	25.000	Unmarked	Walking		POINT	5890.160	O1-5-10-E4.MP4	147254	NA
E4	2025-03-08 12:56:16.126		5399.640	Media file(s)	player #1:O1-5-10-E4.MP4	0.0	8836.800	25.000	Green	Resting		POINT	5890.200	O1-5-10-E4.MP4	147255	NA
E4	2025-03-08 12:56:16.126		5399.640	Media file(s)	player #1:O1-5-10-E4.MP4	0.0	8836.800	25.000	Green	Resting		POINT	5950.160	O1-5-10-E4.MP4	148754	NA
E4	2025-03-08 12:56:16.126		5399.640	Media file(s)	player #1:O1-5-10-E4.MP4	0.0	8836.800	25.000	Unmarked	Walking		POINT	5950.640	O1-5-10-E4.MP4	148766	NA
E4	2025-03-08 12:56:16.126		5399.640	Media file(s)	player #1:O1-5-10-E4.MP4	0.0	8836.800	25.000	Green	Walking		POINT	6009.960	O1-5-10-E4.MP4	150249	NA
E4	2025-03-08 12:56:16.126		5399.640	Media file(s)	player #1:O1-5-10-E4.MP4	0.0	8836.800	25.000	Unmarked	Walking		POINT	6010.000	O1-5-10-E4.MP4	150250	NA
