# Supplementary material for: Unmated Queens Show Worker‐Like Behaviour and Gene Expression in Polygynous Colonies of the Ant Stigmatomma pallipes
Source: Mol Ecol. 2026 Apr 29;35:e70360. doi: 10.1111/mec.70360 (PMC13126620; doi:10.1111/mec.70360)
Supplement: Supplementary file 3 — Data S1: mec70360‐sup‐0003‐Supinfo.zip. [file MEC-35-e70360-s003.zip › Behavior/O1-Boris/G2.tsv]

Observation id	Observation date	Description	Observation duration	Observation type	Source	Time offset (s)	Media duration (s)	FPS	Subject	Behavior	Behavioral category	Behavior type	Time	Media file name	Image index	Image file path	Comment
G2	2025-03-08 13:17:05.156		5400.880	Media file(s)	player #1:O1-2-4-G2.MP4	0.0	6757.920	25.000	Blue	Walking		POINT	610.080	O1-2-4-G2.MP4	15252	NA
G2	2025-03-08 13:17:05.156		5400.880	Media file(s)	player #1:O1-2-4-G2.MP4	0.0	6757.920	25.000	Green	Walking		POINT	610.320	O1-2-4-G2.MP4	15258	NA
G2	2025-03-08 13:17:05.156		5400.880	Media file(s)	player #1:O1-2-4-G2.MP4	0.0	6757.920	25.000	Green	Walking		POINT	669.760	O1-2-4-G2.MP4	16744	NA
G2	2025-03-08 13:17:05.156		5400.880	Media file(s)	player #1:O1-2-4-G2.MP4	0.0	6757.920	25.000	Blue	Walking		POINT	670.040	O1-2-4-G2.MP4	16751	NA
G2	2025-03-08 13:17:05.156		5400.880	Media file(s)	player #1:O1-2-4-G2.MP4	0.0	6757.920	25.000	Green	Self grooming		POINT	730.440	O1-2-4-G2.MP4	18261	NA
G2	2025-03-08 13:17:05.156		5400.880	Media file(s)	player #1:O1-2-4-G2.MP4	0.0	6757.920	25.000	Blue	Walking		POINT	731.520	O1-2-4-G2.MP4	18288	NA
G2	2025-03-08 13:17:05.156		5400.880	Media file(s)	player #1:O1-2-4-G2.MP4	0.0	6757.920	25.000	Green	Resting		POINT	790.440	O1-2-4-G2.MP4	19761	NA
G2	2025-03-08 13:17:05.156		5400.880	Media file(s)	player #1:O1-2-4-G2.MP4	0.0	6757.920	25.000	Blue	Self grooming		POINT	791.000	O1-2-4-G2.MP4	19775	NA
G2	2025-03-08 13:17:05.156		5400.880	Media file(s)	player #1:O1-2-4-G2.MP4	0.0	6757.920	25.000	Blue	Resting		POINT	850.320	O1-2-4-G2.MP4	21258	NA
G2	2025-03-08 13:17:05.156		5400.880	Media file(s)	player #1:O1-2-4-G2.MP4	0.0	6757.920	25.000	Green	Walking		POINT	851.560	O1-2-4-G2.MP4	21289	NA
G2	2025-03-08 13:17:05.156		5400.880	Media file(s)	player #1:O1-2-4-G2.MP4	0.0	6757.920	25.000	Blue	Walking		POINT	909.960	O1-2-4-G2.MP4	22749	NA
G2	2025-03-08 13:17:05.156		5400.880	Media file(s)	player #1:O1-2-4-G2.MP4	0.0	6757.920	25.000	Green	Walking		POINT	910.680	O1-2-4-G2.MP4	22767	NA
G2	2025-03-08 13:17:05.156		5400.880	Media file(s)	player #1:O1-2-4-G2.MP4	0.0	6757.920	25.000	Green	Walking		POINT	970.320	O1-2-4-G2.MP4	24258	NA
G2	2025-03-08 13:17:05.156		5400.880	Media file(s)	player #1:O1-2-4-G2.MP4	0.0	6757.920	25.000	Blue	Walking		POINT	970.720	O1-2-4-G2.MP4	24268	NA
G2	2025-03-08 13:17:05.156		5400.880	Media file(s)	player #1:O1-2-4-G2.MP4	0.0	6757.920	25.000	Blue	Resting		POINT	1030.080	O1-2-4-G2.MP4	25752	NA
G2	2025-03-08 13:17:05.156		5400.880	Media file(s)	player #1:O1-2-4-G2.MP4	0.0	6757.920	25.000	Green	Walking		POINT	1030.520	O1-2-4-G2.MP4	25763	NA
G2	2025-03-08 13:17:05.156		5400.880	Media file(s)	player #1:O1-2-4-G2.MP4	0.0	6757.920	25.000	Blue	Resting		POINT	1090.000	O1-2-4-G2.MP4	27250	NA
G2	2025-03-08 13:17:05.156		5400.880	Media file(s)	player #1:O1-2-4-G2.MP4	0.0	6757.920	25.000	Green	Walking		POINT	1090.160	O1-2-4-G2.MP4	27254	NA
G2	2025-03-08 13:17:05.156		5400.880	Media file(s)	player #1:O1-2-4-G2.MP4	0.0	6757.920	25.000	Green	Walking		POINT	1149.920	O1-2-4-G2.MP4	28748	NA
G2	2025-03-08 13:17:05.156		5400.880	Media file(s)	player #1:O1-2-4-G2.MP4	0.0	6757.920	25.000	Blue	Walking		POINT	1150.640	O1-2-4-G2.MP4	28766	NA
G2	2025-03-08 13:17:05.156		5400.880	Media file(s)	player #1:O1-2-4-G2.MP4	0.0	6757.920	25.000	Green	Walking		POINT	1209.960	O1-2-4-G2.MP4	30249	NA
G2	2025-03-08 13:17:05.156		5400.880	Media file(s)	player #1:O1-2-4-G2.MP4	0.0	6757.920	25.000	Blue	Walking		POINT	1210.200	O1-2-4-G2.MP4	30255	NA
G2	2025-03-08 13:17:05.156		5400.880	Media file(s)	player #1:O1-2-4-G2.MP4	0.0	6757.920	25.000	Green	Walking		POINT	1270.360	O1-2-4-G2.MP4	31759	NA
G2	2025-03-08 13:17:05.156		5400.880	Media file(s)	player #1:O1-2-4-G2.MP4	0.0	6757.920	25.000	Blue	Walking		POINT	1270.480	O1-2-4-G2.MP4	31762	NA
G2	2025-03-08 13:17:05.156		5400.880	Media file(s)	player #1:O1-2-4-G2.MP4	0.0	6757.920	25.000	Blue	QQ interaction		POINT	1330.120	O1-2-4-G2.MP4	33253	NA
G2	2025-03-08 13:17:05.156		5400.880	Media file(s)	player #1:O1-2-4-G2.MP4	0.0	6757.920	25.000	Green	QQ interaction		POINT	1330.320	O1-2-4-G2.MP4	33258	NA
G2	2025-03-08 13:17:05.156		5400.880	Media file(s)	player #1:O1-2-4-G2.MP4	0.0	6757.920	25.000	Blue	QQ interaction		POINT	1389.840	O1-2-4-G2.MP4	34746	NA
G2	2025-03-08 13:17:05.156		5400.880	Media file(s)	player #1:O1-2-4-G2.MP4	0.0	6757.920	25.000	Green	QW interaction		POINT	1390.040	O1-2-4-G2.MP4	34751	NA
G2	2025-03-08 13:17:05.156		5400.880	Media file(s)	player #1:O1-2-4-G2.MP4	0.0	6757.920	25.000	Blue	QQ interaction		POINT	1450.000	O1-2-4-G2.MP4	36250	NA
G2	2025-03-08 13:17:05.156		5400.880	Media file(s)	player #1:O1-2-4-G2.MP4	0.0	6757.920	25.000	Green	QW interaction		POINT	1450.920	O1-2-4-G2.MP4	36273	NA
G2	2025-03-08 13:17:05.156		5400.880	Media file(s)	player #1:O1-2-4-G2.MP4	0.0	6757.920	25.000	Blue	Walking		POINT	1510.200	O1-2-4-G2.MP4	37755	NA
G2	2025-03-08 13:17:05.156		5400.880	Media file(s)	player #1:O1-2-4-G2.MP4	0.0	6757.920	25.000	Green	Walking		POINT	1510.240	O1-2-4-G2.MP4	37756	NA
G2	2025-03-08 13:17:05.156		5400.880	Media file(s)	player #1:O1-2-4-G2.MP4	0.0	6757.920	25.000	Blue	Walking		POINT	1570.480	O1-2-4-G2.MP4	39262	NA
G2	2025-03-08 13:17:05.156		5400.880	Media file(s)	player #1:O1-2-4-G2.MP4	0.0	6757.920	25.000	Green	Walking		POINT	1570.560	O1-2-4-G2.MP4	39264	NA
G2	2025-03-08 13:17:05.156		5400.880	Media file(s)	player #1:O1-2-4-G2.MP4	0.0	6757.920	25.000	Green	Walking		POINT	1630.000	O1-2-4-G2.MP4	40750	NA
G2	2025-03-08 13:17:05.156		5400.880	Media file(s)	player #1:O1-2-4-G2.MP4	0.0	6757.920	25.000	Blue	Brood Care		POINT	1631.200	O1-2-4-G2.MP4	40780	NA
G2	2025-03-08 13:17:05.156		5400.880	Media file(s)	player #1:O1-2-4-G2.MP4	0.0	6757.920	25.000	Green	Walking		POINT	1690.520	O1-2-4-G2.MP4	42263	NA
G2	2025-03-08 13:17:05.156		5400.880	Media file(s)	player #1:O1-2-4-G2.MP4	0.0	6757.920	25.000	Blue	Walking		POINT	1690.600	O1-2-4-G2.MP4	42265	NA
G2	2025-03-08 13:17:05.156		5400.880	Media file(s)	player #1:O1-2-4-G2.MP4	0.0	6757.920	25.000	Green	Resting		POINT	1749.880	O1-2-4-G2.MP4	43747	NA
G2	2025-03-08 13:17:05.156		5400.880	Media file(s)	player #1:O1-2-4-G2.MP4	0.0	6757.920	25.000	Blue	QW interaction		POINT	1750.240	O1-2-4-G2.MP4	43756	NA
G2	2025-03-08 13:17:05.156		5400.880	Media file(s)	player #1:O1-2-4-G2.MP4	0.0	6757.920	25.000	Green	Walking		POINT	1810.080	O1-2-4-G2.MP4	45252	NA
G2	2025-03-08 13:17:05.156		5400.880	Media file(s)	player #1:O1-2-4-G2.MP4	0.0	6757.920	25.000	Blue	Walking		POINT	1810.800	O1-2-4-G2.MP4	45270	NA
G2	2025-03-08 13:17:05.156		5400.880	Media file(s)	player #1:O1-2-4-G2.MP4	0.0	6757.920	25.000	Blue	Resting		POINT	1869.920	O1-2-4-G2.MP4	46748	NA
G2	2025-03-08 13:17:05.156		5400.880	Media file(s)	player #1:O1-2-4-G2.MP4	0.0	6757.920	25.000	Green	Walking		POINT	1870.160	O1-2-4-G2.MP4	46754	NA
G2	2025-03-08 13:17:05.156		5400.880	Media file(s)	player #1:O1-2-4-G2.MP4	0.0	6757.920	25.000	Green	Walking		POINT	1930.360	O1-2-4-G2.MP4	48259	NA
G2	2025-03-08 13:17:05.156		5400.880	Media file(s)	player #1:O1-2-4-G2.MP4	0.0	6757.920	25.000	Blue	Walking		POINT	1930.920	O1-2-4-G2.MP4	48273	NA
G2	2025-03-08 13:17:05.156		5400.880	Media file(s)	player #1:O1-2-4-G2.MP4	0.0	6757.920	25.000	Green	Self grooming		POINT	1990.160	O1-2-4-G2.MP4	49754	NA
G2	2025-03-08 13:17:05.156		5400.880	Media file(s)	player #1:O1-2-4-G2.MP4	0.0	6757.920	25.000	Blue	Resting		POINT	1991.120	O1-2-4-G2.MP4	49778	NA
G2	2025-03-08 13:17:05.156		5400.880	Media file(s)	player #1:O1-2-4-G2.MP4	0.0	6757.920	25.000	Green	Resting		POINT	2050.560	O1-2-4-G2.MP4	51264	NA
G2	2025-03-08 13:17:05.156		5400.880	Media file(s)	player #1:O1-2-4-G2.MP4	0.0	6757.920	25.000	Blue	Brood Care		POINT	2050.800	O1-2-4-G2.MP4	51270	NA
G2	2025-03-08 13:17:05.156		5400.880	Media file(s)	player #1:O1-2-4-G2.MP4	0.0	6757.920	25.000	Green	Resting		POINT	2109.720	O1-2-4-G2.MP4	52743	NA
G2	2025-03-08 13:17:05.156		5400.880	Media file(s)	player #1:O1-2-4-G2.MP4	0.0	6757.920	25.000	Blue	Walking		POINT	2110.360	O1-2-4-G2.MP4	52759	NA
G2	2025-03-08 13:17:05.156		5400.880	Media file(s)	player #1:O1-2-4-G2.MP4	0.0	6757.920	25.000	Green	Walking		POINT	2170.040	O1-2-4-G2.MP4	54251	NA
G2	2025-03-08 13:17:05.156		5400.880	Media file(s)	player #1:O1-2-4-G2.MP4	0.0	6757.920	25.000	Blue	Resting		POINT	2170.480	O1-2-4-G2.MP4	54262	NA
G2	2025-03-08 13:17:05.156		5400.880	Media file(s)	player #1:O1-2-4-G2.MP4	0.0	6757.920	25.000	Green	Walking		POINT	2230.160	O1-2-4-G2.MP4	55754	NA
G2	2025-03-08 13:17:05.156		5400.880	Media file(s)	player #1:O1-2-4-G2.MP4	0.0	6757.920	25.000	Blue	Resting		POINT	2230.400	O1-2-4-G2.MP4	55760	NA
G2	2025-03-08 13:17:05.156		5400.880	Media file(s)	player #1:O1-2-4-G2.MP4	0.0	6757.920	25.000	Blue	Resting		POINT	2290.080	O1-2-4-G2.MP4	57252	NA
G2	2025-03-08 13:17:05.156		5400.880	Media file(s)	player #1:O1-2-4-G2.MP4	0.0	6757.920	25.000	Green	Walking		POINT	2290.080	O1-2-4-G2.MP4	57252	NA
G2	2025-03-08 13:17:05.156		5400.880	Media file(s)	player #1:O1-2-4-G2.MP4	0.0	6757.920	25.000	Blue	Walking		POINT	2350.400	O1-2-4-G2.MP4	58760	NA
G2	2025-03-08 13:17:05.156		5400.880	Media file(s)	player #1:O1-2-4-G2.MP4	0.0	6757.920	25.000	Green	Walking		POINT	2350.760	O1-2-4-G2.MP4	58769	NA
G2	2025-03-08 13:17:05.156		5400.880	Media file(s)	player #1:O1-2-4-G2.MP4	0.0	6757.920	25.000	Green	Walking		POINT	2410.360	O1-2-4-G2.MP4	60259	NA
G2	2025-03-08 13:17:05.156		5400.880	Media file(s)	player #1:O1-2-4-G2.MP4	0.0	6757.920	25.000	Blue	Walking		POINT	2410.440	O1-2-4-G2.MP4	60261	NA
G2	2025-03-08 13:17:05.156		5400.880	Media file(s)	player #1:O1-2-4-G2.MP4	0.0	6757.920	25.000	Green	Resting		POINT	2470.040	O1-2-4-G2.MP4	61751	NA
G2	2025-03-08 13:17:05.156		5400.880	Media file(s)	player #1:O1-2-4-G2.MP4	0.0	6757.920	25.000	Blue	Walking		POINT	2470.600	O1-2-4-G2.MP4	61765	NA
G2	2025-03-08 13:17:05.156		5400.880	Media file(s)	player #1:O1-2-4-G2.MP4	0.0	6757.920	25.000	Blue	Self grooming		POINT	2530.560	O1-2-4-G2.MP4	63264	NA
G2	2025-03-08 13:17:05.156		5400.880	Media file(s)	player #1:O1-2-4-G2.MP4	0.0	6757.920	25.000	Green	Walking		POINT	2530.680	O1-2-4-G2.MP4	63267	NA
G2	2025-03-08 13:17:05.156		5400.880	Media file(s)	player #1:O1-2-4-G2.MP4	0.0	6757.920	25.000	Green	Walking		POINT	2590.600	O1-2-4-G2.MP4	64765	NA
G2	2025-03-08 13:17:05.156		5400.880	Media file(s)	player #1:O1-2-4-G2.MP4	0.0	6757.920	25.000	Blue	Hemolymph		POINT	2590.680	O1-2-4-G2.MP4	64767	NA
G2	2025-03-08 13:17:05.156		5400.880	Media file(s)	player #1:O1-2-4-G2.MP4	0.0	6757.920	25.000	Green	Resting		POINT	2649.800	O1-2-4-G2.MP4	66245	NA
G2	2025-03-08 13:17:05.156		5400.880	Media file(s)	player #1:O1-2-4-G2.MP4	0.0	6757.920	25.000	Blue	Walking		POINT	2650.160	O1-2-4-G2.MP4	66254	NA
G2	2025-03-08 13:17:05.156		5400.880	Media file(s)	player #1:O1-2-4-G2.MP4	0.0	6757.920	25.000	Blue	Walking		POINT	2710.000	O1-2-4-G2.MP4	67750	NA
G2	2025-03-08 13:17:05.156		5400.880	Media file(s)	player #1:O1-2-4-G2.MP4	0.0	6757.920	25.000	Green	Resting		POINT	2710.000	O1-2-4-G2.MP4	67750	NA
G2	2025-03-08 13:17:05.156		5400.880	Media file(s)	player #1:O1-2-4-G2.MP4	0.0	6757.920	25.000	Blue	Walking		POINT	2770.080	O1-2-4-G2.MP4	69252	NA
G2	2025-03-08 13:17:05.156		5400.880	Media file(s)	player #1:O1-2-4-G2.MP4	0.0	6757.920	25.000	Green	Walking		POINT	2770.920	O1-2-4-G2.MP4	69273	NA
G2	2025-03-08 13:17:05.156		5400.880	Media file(s)	player #1:O1-2-4-G2.MP4	0.0	6757.920	25.000	Green	Resting		POINT	2829.800	O1-2-4-G2.MP4	70746	NA
G2	2025-03-08 13:17:05.156		5400.880	Media file(s)	player #1:O1-2-4-G2.MP4	0.0	6757.920	25.000	Blue	Walking		POINT	2830.280	O1-2-4-G2.MP4	70757	NA
G2	2025-03-08 13:17:05.156		5400.880	Media file(s)	player #1:O1-2-4-G2.MP4	0.0	6757.920	25.000	Blue	Walking		POINT	2890.440	O1-2-4-G2.MP4	72261	NA
G2	2025-03-08 13:17:05.156		5400.880	Media file(s)	player #1:O1-2-4-G2.MP4	0.0	6757.920	25.000	Green	Walking		POINT	2891.120	O1-2-4-G2.MP4	72278	NA
G2	2025-03-08 13:17:05.156		5400.880	Media file(s)	player #1:O1-2-4-G2.MP4	0.0	6757.920	25.000	Blue	Walking		POINT	2950.080	O1-2-4-G2.MP4	73752	NA
G2	2025-03-08 13:17:05.156		5400.880	Media file(s)	player #1:O1-2-4-G2.MP4	0.0	6757.920	25.000	Green	Walking		POINT	2950.120	O1-2-4-G2.MP4	73753	NA
G2	2025-03-08 13:17:05.156		5400.880	Media file(s)	player #1:O1-2-4-G2.MP4	0.0	6757.920	25.000	Blue	Walking		POINT	3010.120	O1-2-4-G2.MP4	75254	NA
G2	2025-03-08 13:17:05.156		5400.880	Media file(s)	player #1:O1-2-4-G2.MP4	0.0	6757.920	25.000	Green	Walking		POINT	3010.280	O1-2-4-G2.MP4	75257	NA
G2	2025-03-08 13:17:05.156		5400.880	Media file(s)	player #1:O1-2-4-G2.MP4	0.0	6757.920	25.000	Blue	Walking		POINT	3070.000	O1-2-4-G2.MP4	76750	NA
G2	2025-03-08 13:17:05.156		5400.880	Media file(s)	player #1:O1-2-4-G2.MP4	0.0	6757.920	25.000	Green	Walking		POINT	3070.320	O1-2-4-G2.MP4	76758	NA
G2	2025-03-08 13:17:05.156		5400.880	Media file(s)	player #1:O1-2-4-G2.MP4	0.0	6757.920	25.000	Green	Resting		POINT	3129.960	O1-2-4-G2.MP4	78249	NA
G2	2025-03-08 13:17:05.156		5400.880	Media file(s)	player #1:O1-2-4-G2.MP4	0.0	6757.920	25.000	Blue	Walking		POINT	3130.280	O1-2-4-G2.MP4	78257	NA
G2	2025-03-08 13:17:05.156		5400.880	Media file(s)	player #1:O1-2-4-G2.MP4	0.0	6757.920	25.000	Green	Walking		POINT	3190.200	O1-2-4-G2.MP4	79755	NA
G2	2025-03-08 13:17:05.156		5400.880	Media file(s)	player #1:O1-2-4-G2.MP4	0.0	6757.920	25.000	Blue	Walking		POINT	3190.640	O1-2-4-G2.MP4	79766	NA
G2	2025-03-08 13:17:05.156		5400.880	Media file(s)	player #1:O1-2-4-G2.MP4	0.0	6757.920	25.000	Blue	Walking		POINT	3250.040	O1-2-4-G2.MP4	81251	NA
G2	2025-03-08 13:17:05.156		5400.880	Media file(s)	player #1:O1-2-4-G2.MP4	0.0	6757.920	25.000	Green	Walking		POINT	3250.600	O1-2-4-G2.MP4	81266	NA
G2	2025-03-08 13:17:05.156		5400.880	Media file(s)	player #1:O1-2-4-G2.MP4	0.0	6757.920	25.000	Green	Resting		POINT	3310.040	O1-2-4-G2.MP4	82751	NA
G2	2025-03-08 13:17:05.156		5400.880	Media file(s)	player #1:O1-2-4-G2.MP4	0.0	6757.920	25.000	Blue	Self grooming		POINT	3310.240	O1-2-4-G2.MP4	82756	NA
G2	2025-03-08 13:17:05.156		5400.880	Media file(s)	player #1:O1-2-4-G2.MP4	0.0	6757.920	25.000	Green	Resting		POINT	3369.840	O1-2-4-G2.MP4	84246	NA
G2	2025-03-08 13:17:05.156		5400.880	Media file(s)	player #1:O1-2-4-G2.MP4	0.0	6757.920	25.000	Blue	Self grooming		POINT	3370.120	O1-2-4-G2.MP4	84253	NA
G2	2025-03-08 13:17:05.156		5400.880	Media file(s)	player #1:O1-2-4-G2.MP4	0.0	6757.920	25.000	Blue	Walking		POINT	3430.080	O1-2-4-G2.MP4	85752	NA
G2	2025-03-08 13:17:05.156		5400.880	Media file(s)	player #1:O1-2-4-G2.MP4	0.0	6757.920	25.000	Green	Resting		POINT	3430.320	O1-2-4-G2.MP4	85758	NA
G2	2025-03-08 13:17:05.156		5400.880	Media file(s)	player #1:O1-2-4-G2.MP4	0.0	6757.920	25.000	Blue	Walking		POINT	3489.760	O1-2-4-G2.MP4	87244	NA
G2	2025-03-08 13:17:05.156		5400.880	Media file(s)	player #1:O1-2-4-G2.MP4	0.0	6757.920	25.000	Green	Resting		POINT	3490.760	O1-2-4-G2.MP4	87269	NA
G2	2025-03-08 13:17:05.156		5400.880	Media file(s)	player #1:O1-2-4-G2.MP4	0.0	6757.920	25.000	Green	Walking		POINT	3549.920	O1-2-4-G2.MP4	88748	NA
G2	2025-03-08 13:17:05.156		5400.880	Media file(s)	player #1:O1-2-4-G2.MP4	0.0	6757.920	25.000	Blue	Walking		POINT	3550.040	O1-2-4-G2.MP4	88751	NA
G2	2025-03-08 13:17:05.156		5400.880	Media file(s)	player #1:O1-2-4-G2.MP4	0.0	6757.920	25.000	Green	Resting		POINT	3610.160	O1-2-4-G2.MP4	90254	NA
G2	2025-03-08 13:17:05.156		5400.880	Media file(s)	player #1:O1-2-4-G2.MP4	0.0	6757.920	25.000	Blue	Walking		POINT	3610.560	O1-2-4-G2.MP4	90264	NA
G2	2025-03-08 13:17:05.156		5400.880	Media file(s)	player #1:O1-2-4-G2.MP4	0.0	6757.920	25.000	Green	Resting		POINT	3669.840	O1-2-4-G2.MP4	91746	NA
G2	2025-03-08 13:17:05.156		5400.880	Media file(s)	player #1:O1-2-4-G2.MP4	0.0	6757.920	25.000	Blue	Self grooming		POINT	3670.200	O1-2-4-G2.MP4	91755	NA
G2	2025-03-08 13:17:05.156		5400.880	Media file(s)	player #1:O1-2-4-G2.MP4	0.0	6757.920	25.000	Blue	Brood Care		POINT	3729.960	O1-2-4-G2.MP4	93250	NA
G2	2025-03-08 13:17:05.156		5400.880	Media file(s)	player #1:O1-2-4-G2.MP4	0.0	6757.920	25.000	Green	Resting		POINT	3730.240	O1-2-4-G2.MP4	93256	NA
G2	2025-03-08 13:17:05.156		5400.880	Media file(s)	player #1:O1-2-4-G2.MP4	0.0	6757.920	25.000	Green	Resting		POINT	3789.960	O1-2-4-G2.MP4	94749	NA
G2	2025-03-08 13:17:05.156		5400.880	Media file(s)	player #1:O1-2-4-G2.MP4	0.0	6757.920	25.000	Blue	Brood Care		POINT	3790.040	O1-2-4-G2.MP4	94752	NA
G2	2025-03-08 13:17:05.156		5400.880	Media file(s)	player #1:O1-2-4-G2.MP4	0.0	6757.920	25.000	Green	Resting		POINT	3850.000	O1-2-4-G2.MP4	96250	NA
G2	2025-03-08 13:17:05.156		5400.880	Media file(s)	player #1:O1-2-4-G2.MP4	0.0	6757.920	25.000	Blue	Walking		POINT	3850.720	O1-2-4-G2.MP4	96268	NA
G2	2025-03-08 13:17:05.156		5400.880	Media file(s)	player #1:O1-2-4-G2.MP4	0.0	6757.920	25.000	Blue	Self grooming		POINT	3910.240	O1-2-4-G2.MP4	97756	NA
G2	2025-03-08 13:17:05.156		5400.880	Media file(s)	player #1:O1-2-4-G2.MP4	0.0	6757.920	25.000	Green	Walking		POINT	3910.440	O1-2-4-G2.MP4	97761	NA
G2	2025-03-08 13:17:05.156		5400.880	Media file(s)	player #1:O1-2-4-G2.MP4	0.0	6757.920	25.000	Green	Resting		POINT	3969.960	O1-2-4-G2.MP4	99249	NA
G2	2025-03-08 13:17:05.156		5400.880	Media file(s)	player #1:O1-2-4-G2.MP4	0.0	6757.920	25.000	Blue	Brood Care		POINT	3970.560	O1-2-4-G2.MP4	99264	NA
G2	2025-03-08 13:17:05.156		5400.880	Media file(s)	player #1:O1-2-4-G2.MP4	0.0	6757.920	25.000	Green	Resting		POINT	4030.120	O1-2-4-G2.MP4	100753	NA
G2	2025-03-08 13:17:05.156		5400.880	Media file(s)	player #1:O1-2-4-G2.MP4	0.0	6757.920	25.000	Blue	Hemolymph		POINT	4030.160	O1-2-4-G2.MP4	100754	NA
G2	2025-03-08 13:17:05.156		5400.880	Media file(s)	player #1:O1-2-4-G2.MP4	0.0	6757.920	25.000	Green	Walking		POINT	4090.320	O1-2-4-G2.MP4	102258	NA
G2	2025-03-08 13:17:05.156		5400.880	Media file(s)	player #1:O1-2-4-G2.MP4	0.0	6757.920	25.000	Blue	Brood Care		POINT	4090.600	O1-2-4-G2.MP4	102265	NA
G2	2025-03-08 13:17:05.156		5400.880	Media file(s)	player #1:O1-2-4-G2.MP4	0.0	6757.920	25.000	Green	Carry Brood		POINT	4150.840	O1-2-4-G2.MP4	103771	NA
G2	2025-03-08 13:17:05.156		5400.880	Media file(s)	player #1:O1-2-4-G2.MP4	0.0	6757.920	25.000	Blue	Brood Care		POINT	4151.080	O1-2-4-G2.MP4	103777	NA
G2	2025-03-08 13:17:05.156		5400.880	Media file(s)	player #1:O1-2-4-G2.MP4	0.0	6757.920	25.000	Green	Carry Brood		POINT	4210.280	O1-2-4-G2.MP4	105257	NA
G2	2025-03-08 13:17:05.156		5400.880	Media file(s)	player #1:O1-2-4-G2.MP4	0.0	6757.920	25.000	Blue	Brood Care		POINT	4210.440	O1-2-4-G2.MP4	105261	NA
G2	2025-03-08 13:17:05.156		5400.880	Media file(s)	player #1:O1-2-4-G2.MP4	0.0	6757.920	25.000	Blue	Brood Care		POINT	4270.000	O1-2-4-G2.MP4	106750	NA
G2	2025-03-08 13:17:05.156		5400.880	Media file(s)	player #1:O1-2-4-G2.MP4	0.0	6757.920	25.000	Green	Walking		POINT	4270.080	O1-2-4-G2.MP4	106752	NA
G2	2025-03-08 13:17:05.156		5400.880	Media file(s)	player #1:O1-2-4-G2.MP4	0.0	6757.920	25.000	Blue	Walking		POINT	4330.320	O1-2-4-G2.MP4	108258	NA
G2	2025-03-08 13:17:05.156		5400.880	Media file(s)	player #1:O1-2-4-G2.MP4	0.0	6757.920	25.000	Green	Walking		POINT	4330.560	O1-2-4-G2.MP4	108264	NA
G2	2025-03-08 13:17:05.156		5400.880	Media file(s)	player #1:O1-2-4-G2.MP4	0.0	6757.920	25.000	Green	Walking		POINT	4390.080	O1-2-4-G2.MP4	109752	NA
G2	2025-03-08 13:17:05.156		5400.880	Media file(s)	player #1:O1-2-4-G2.MP4	0.0	6757.920	25.000	Blue	Walking		POINT	4390.120	O1-2-4-G2.MP4	109753	NA
G2	2025-03-08 13:17:05.156		5400.880	Media file(s)	player #1:O1-2-4-G2.MP4	0.0	6757.920	25.000	Green	Walking		POINT	4450.120	O1-2-4-G2.MP4	111253	NA
G2	2025-03-08 13:17:05.156		5400.880	Media file(s)	player #1:O1-2-4-G2.MP4	0.0	6757.920	25.000	Blue	Self grooming		POINT	4450.360	O1-2-4-G2.MP4	111259	NA
G2	2025-03-08 13:17:05.156		5400.880	Media file(s)	player #1:O1-2-4-G2.MP4	0.0	6757.920	25.000	Green	Resting		POINT	4510.040	O1-2-4-G2.MP4	112751	NA
G2	2025-03-08 13:17:05.156		5400.880	Media file(s)	player #1:O1-2-4-G2.MP4	0.0	6757.920	25.000	Blue	Resting		POINT	4510.240	O1-2-4-G2.MP4	112756	NA
G2	2025-03-08 13:17:05.156		5400.880	Media file(s)	player #1:O1-2-4-G2.MP4	0.0	6757.920	25.000	Green	Resting		POINT	4570.000	O1-2-4-G2.MP4	114250	NA
G2	2025-03-08 13:17:05.156		5400.880	Media file(s)	player #1:O1-2-4-G2.MP4	0.0	6757.920	25.000	Blue	Resting		POINT	4570.080	O1-2-4-G2.MP4	114252	NA
G2	2025-03-08 13:17:05.156		5400.880	Media file(s)	player #1:O1-2-4-G2.MP4	0.0	6757.920	25.000	Blue	Brood Care		POINT	4630.360	O1-2-4-G2.MP4	115759	NA
G2	2025-03-08 13:17:05.156		5400.880	Media file(s)	player #1:O1-2-4-G2.MP4	0.0	6757.920	25.000	Green	Walking		POINT	4630.360	O1-2-4-G2.MP4	115759	NA
G2	2025-03-08 13:17:05.156		5400.880	Media file(s)	player #1:O1-2-4-G2.MP4	0.0	6757.920	25.000	Blue	Brood Care		POINT	4690.280	O1-2-4-G2.MP4	117257	NA
G2	2025-03-08 13:17:05.156		5400.880	Media file(s)	player #1:O1-2-4-G2.MP4	0.0	6757.920	25.000	Green	Walking		POINT	4691.520	O1-2-4-G2.MP4	117288	NA
G2	2025-03-08 13:17:05.156		5400.880	Media file(s)	player #1:O1-2-4-G2.MP4	0.0	6757.920	25.000	Green	Walking		POINT	4750.840	O1-2-4-G2.MP4	118771	NA
G2	2025-03-08 13:17:05.156		5400.880	Media file(s)	player #1:O1-2-4-G2.MP4	0.0	6757.920	25.000	Blue	Walking		POINT	4752.040	O1-2-4-G2.MP4	118801	NA
G2	2025-03-08 13:17:05.156		5400.880	Media file(s)	player #1:O1-2-4-G2.MP4	0.0	6757.920	25.000	Green	Walking		POINT	4810.920	O1-2-4-G2.MP4	120273	NA
G2	2025-03-08 13:17:05.156		5400.880	Media file(s)	player #1:O1-2-4-G2.MP4	0.0	6757.920	25.000	Blue	Walking		POINT	4812.680	O1-2-4-G2.MP4	120317	NA
G2	2025-03-08 13:17:05.156		5400.880	Media file(s)	player #1:O1-2-4-G2.MP4	0.0	6757.920	25.000	Green	QW interaction		POINT	4870.000	O1-2-4-G2.MP4	121750	NA
G2	2025-03-08 13:17:05.156		5400.880	Media file(s)	player #1:O1-2-4-G2.MP4	0.0	6757.920	25.000	Blue	Brood Care		POINT	4871.000	O1-2-4-G2.MP4	121775	NA
G2	2025-03-08 13:17:05.156		5400.880	Media file(s)	player #1:O1-2-4-G2.MP4	0.0	6757.920	25.000	Blue	Walking		POINT	4930.440	O1-2-4-G2.MP4	123261	NA
G2	2025-03-08 13:17:05.156		5400.880	Media file(s)	player #1:O1-2-4-G2.MP4	0.0	6757.920	25.000	Green	Walking		POINT	4930.680	O1-2-4-G2.MP4	123267	NA
G2	2025-03-08 13:17:05.156		5400.880	Media file(s)	player #1:O1-2-4-G2.MP4	0.0	6757.920	25.000	Blue	Walking		POINT	4990.240	O1-2-4-G2.MP4	124756	NA
G2	2025-03-08 13:17:05.156		5400.880	Media file(s)	player #1:O1-2-4-G2.MP4	0.0	6757.920	25.000	Green	Walking		POINT	4991.640	O1-2-4-G2.MP4	124791	NA
G2	2025-03-08 13:17:05.156		5400.880	Media file(s)	player #1:O1-2-4-G2.MP4	0.0	6757.920	25.000	Blue	Brood Care		POINT	5050.120	O1-2-4-G2.MP4	126253	NA
G2	2025-03-08 13:17:05.156		5400.880	Media file(s)	player #1:O1-2-4-G2.MP4	0.0	6757.920	25.000	Green	Walking		POINT	5050.640	O1-2-4-G2.MP4	126266	NA
G2	2025-03-08 13:17:05.156		5400.880	Media file(s)	player #1:O1-2-4-G2.MP4	0.0	6757.920	25.000	Green	Walking		POINT	5109.880	O1-2-4-G2.MP4	127747	NA
G2	2025-03-08 13:17:05.156		5400.880	Media file(s)	player #1:O1-2-4-G2.MP4	0.0	6757.920	25.000	Blue	Walking		POINT	5110.200	O1-2-4-G2.MP4	127755	NA
G2	2025-03-08 13:17:05.156		5400.880	Media file(s)	player #1:O1-2-4-G2.MP4	0.0	6757.920	25.000	Blue	Walking		POINT	5169.920	O1-2-4-G2.MP4	129248	NA
G2	2025-03-08 13:17:05.156		5400.880	Media file(s)	player #1:O1-2-4-G2.MP4	0.0	6757.920	25.000	Green	QQ interaction		POINT	5170.480	O1-2-4-G2.MP4	129262	NA
G2	2025-03-08 13:17:05.156		5400.880	Media file(s)	player #1:O1-2-4-G2.MP4	0.0	6757.920	25.000	Blue	Walking		POINT	5229.960	O1-2-4-G2.MP4	130749	NA
G2	2025-03-08 13:17:05.156		5400.880	Media file(s)	player #1:O1-2-4-G2.MP4	0.0	6757.920	25.000	Green	Resting		POINT	5230.080	O1-2-4-G2.MP4	130752	NA
G2	2025-03-08 13:17:05.156		5400.880	Media file(s)	player #1:O1-2-4-G2.MP4	0.0	6757.920	25.000	Blue	Walking		POINT	5290.400	O1-2-4-G2.MP4	132260	NA
G2	2025-03-08 13:17:05.156		5400.880	Media file(s)	player #1:O1-2-4-G2.MP4	0.0	6757.920	25.000	Green	Walking		POINT	5291.120	O1-2-4-G2.MP4	132278	NA
G2	2025-03-08 13:17:05.156		5400.880	Media file(s)	player #1:O1-2-4-G2.MP4	0.0	6757.920	25.000	Green	Walking		POINT	5350.560	O1-2-4-G2.MP4	133764	NA
G2	2025-03-08 13:17:05.156		5400.880	Media file(s)	player #1:O1-2-4-G2.MP4	0.0	6757.920	25.000	Blue	Walking		POINT	5350.720	O1-2-4-G2.MP4	133768	NA
G2	2025-03-08 13:17:05.156		5400.880	Media file(s)	player #1:O1-2-4-G2.MP4	0.0	6757.920	25.000	Blue	Walking		POINT	5410.520	O1-2-4-G2.MP4	135263	NA
G2	2025-03-08 13:17:05.156		5400.880	Media file(s)	player #1:O1-2-4-G2.MP4	0.0	6757.920	25.000	Green	Resting		POINT	5410.640	O1-2-4-G2.MP4	135266	NA
G2	2025-03-08 13:17:05.156		5400.880	Media file(s)	player #1:O1-2-4-G2.MP4	0.0	6757.920	25.000	Blue	Walking		POINT	5470.680	O1-2-4-G2.MP4	136767	NA
G2	2025-03-08 13:17:05.156		5400.880	Media file(s)	player #1:O1-2-4-G2.MP4	0.0	6757.920	25.000	Green	Walking		POINT	5471.320	O1-2-4-G2.MP4	136783	NA
G2	2025-03-08 13:17:05.156		5400.880	Media file(s)	player #1:O1-2-4-G2.MP4	0.0	6757.920	25.000	Green	Carry Brood		POINT	5530.040	O1-2-4-G2.MP4	138251	NA
G2	2025-03-08 13:17:05.156		5400.880	Media file(s)	player #1:O1-2-4-G2.MP4	0.0	6757.920	25.000	Blue	Hemolymph		POINT	5530.600	O1-2-4-G2.MP4	138265	NA
G2	2025-03-08 13:17:05.156		5400.880	Media file(s)	player #1:O1-2-4-G2.MP4	0.0	6757.920	25.000	Blue	Walking		POINT	5589.720	O1-2-4-G2.MP4	139743	NA
G2	2025-03-08 13:17:05.156		5400.880	Media file(s)	player #1:O1-2-4-G2.MP4	0.0	6757.920	25.000	Green	Resting		POINT	5590.840	O1-2-4-G2.MP4	139771	NA
G2	2025-03-08 13:17:05.156		5400.880	Media file(s)	player #1:O1-2-4-G2.MP4	0.0	6757.920	25.000	Blue	Hemolymph		POINT	5650.000	O1-2-4-G2.MP4	141250	NA
G2	2025-03-08 13:17:05.156		5400.880	Media file(s)	player #1:O1-2-4-G2.MP4	0.0	6757.920	25.000	Green	Brood Care		POINT	5650.800	O1-2-4-G2.MP4	141270	NA
G2	2025-03-08 13:17:05.156		5400.880	Media file(s)	player #1:O1-2-4-G2.MP4	0.0	6757.920	25.000	Blue	Walking		POINT	5710.000	O1-2-4-G2.MP4	142750	NA
G2	2025-03-08 13:17:05.156		5400.880	Media file(s)	player #1:O1-2-4-G2.MP4	0.0	6757.920	25.000	Green	Walking		POINT	5710.640	O1-2-4-G2.MP4	142766	NA
G2	2025-03-08 13:17:05.156		5400.880	Media file(s)	player #1:O1-2-4-G2.MP4	0.0	6757.920	25.000	Green	Walking		POINT	5770.200	O1-2-4-G2.MP4	144255	NA
G2	2025-03-08 13:17:05.156		5400.880	Media file(s)	player #1:O1-2-4-G2.MP4	0.0	6757.920	25.000	Blue	Hemolymph		POINT	5770.480	O1-2-4-G2.MP4	144262	NA
G2	2025-03-08 13:17:05.156		5400.880	Media file(s)	player #1:O1-2-4-G2.MP4	0.0	6757.920	25.000	Green	Self grooming		POINT	5830.040	O1-2-4-G2.MP4	145751	NA
G2	2025-03-08 13:17:05.156		5400.880	Media file(s)	player #1:O1-2-4-G2.MP4	0.0	6757.920	25.000	Blue	Walking		POINT	5830.160	O1-2-4-G2.MP4	145754	NA
G2	2025-03-08 13:17:05.156		5400.880	Media file(s)	player #1:O1-2-4-G2.MP4	0.0	6757.920	25.000	Blue	Resting		POINT	5890.000	O1-2-4-G2.MP4	147250	NA
G2	2025-03-08 13:17:05.156		5400.880	Media file(s)	player #1:O1-2-4-G2.MP4	0.0	6757.920	25.000	Green	Walking		POINT	5890.680	O1-2-4-G2.MP4	147267	NA
G2	2025-03-08 13:17:05.156		5400.880	Media file(s)	player #1:O1-2-4-G2.MP4	0.0	6757.920	25.000	Blue	Brood Care		POINT	5949.960	O1-2-4-G2.MP4	148749	NA
G2	2025-03-08 13:17:05.156		5400.880	Media file(s)	player #1:O1-2-4-G2.MP4	0.0	6757.920	25.000	Green	Resting		POINT	5950.080	O1-2-4-G2.MP4	148752	NA
G2	2025-03-08 13:17:05.156		5400.880	Media file(s)	player #1:O1-2-4-G2.MP4	0.0	6757.920	25.000	Green	Resting		POINT	6010.120	O1-2-4-G2.MP4	150253	NA
G2	2025-03-08 13:17:05.156		5400.880	Media file(s)	player #1:O1-2-4-G2.MP4	0.0	6757.920	25.000	Blue	Walking		POINT	6010.960	O1-2-4-G2.MP4	150274	NA
