# Supplementary material for: Unmated Queens Show Worker‐Like Behaviour and Gene Expression in Polygynous Colonies of the Ant Stigmatomma pallipes
Source: Mol Ecol. 2026 Apr 29;35:e70360. doi: 10.1111/mec.70360 (PMC13126620; doi:10.1111/mec.70360)
Supplement: Supplementary file 3 — Data S1: mec70360‐sup‐0003‐Supinfo.zip. [file MEC-35-e70360-s003.zip › Behavior/O1-Boris/G5.tsv]

Observation id	Observation date	Description	Observation duration	Observation type	Source	Time offset (s)	Media duration (s)	FPS	Subject	Behavior	Behavioral category	Behavior type	Time	Media file name	Image index	Image file path	Comment
G5	2025-03-08 14:53:19.189		5399.960	Media file(s)	player #1:O1-4-9-G5.MP4	0.0	6650.880	25.000	Blue	Resting		POINT	610.560	O1-4-9-G5.MP4	15264	NA
G5	2025-03-08 14:53:19.189		5399.960	Media file(s)	player #1:O1-4-9-G5.MP4	0.0	6650.880	25.000	Orange	Self grooming		POINT	610.680	O1-4-9-G5.MP4	15267	NA
G5	2025-03-08 14:53:19.189		5399.960	Media file(s)	player #1:O1-4-9-G5.MP4	0.0	6650.880	25.000	Orange	Walking		POINT	670.880	O1-4-9-G5.MP4	16772	NA
G5	2025-03-08 14:53:19.189		5399.960	Media file(s)	player #1:O1-4-9-G5.MP4	0.0	6650.880	25.000	Blue	Resting		POINT	671.840	O1-4-9-G5.MP4	16796	NA
G5	2025-03-08 14:53:19.189		5399.960	Media file(s)	player #1:O1-4-9-G5.MP4	0.0	6650.880	25.000	Blue	Resting		POINT	729.960	O1-4-9-G5.MP4	18249	NA
G5	2025-03-08 14:53:19.189		5399.960	Media file(s)	player #1:O1-4-9-G5.MP4	0.0	6650.880	25.000	Orange	Resting		POINT	731.320	O1-4-9-G5.MP4	18283	NA
G5	2025-03-08 14:53:19.189		5399.960	Media file(s)	player #1:O1-4-9-G5.MP4	0.0	6650.880	25.000	Orange	Resting		POINT	790.000	O1-4-9-G5.MP4	19750	NA
G5	2025-03-08 14:53:19.189		5399.960	Media file(s)	player #1:O1-4-9-G5.MP4	0.0	6650.880	25.000	Blue	Resting		POINT	790.040	O1-4-9-G5.MP4	19751	NA
G5	2025-03-08 14:53:19.189		5399.960	Media file(s)	player #1:O1-4-9-G5.MP4	0.0	6650.880	25.000	Blue	Walking		POINT	849.920	O1-4-9-G5.MP4	21248	NA
G5	2025-03-08 14:53:19.189		5399.960	Media file(s)	player #1:O1-4-9-G5.MP4	0.0	6650.880	25.000	Orange	Resting		POINT	850.040	O1-4-9-G5.MP4	21251	NA
G5	2025-03-08 14:53:19.189		5399.960	Media file(s)	player #1:O1-4-9-G5.MP4	0.0	6650.880	25.000	Orange	Resting		POINT	909.800	O1-4-9-G5.MP4	22745	NA
G5	2025-03-08 14:53:19.189		5399.960	Media file(s)	player #1:O1-4-9-G5.MP4	0.0	6650.880	25.000	Blue	Resting		POINT	910.240	O1-4-9-G5.MP4	22756	NA
G5	2025-03-08 14:53:19.189		5399.960	Media file(s)	player #1:O1-4-9-G5.MP4	0.0	6650.880	25.000	Orange	Resting		POINT	970.000	O1-4-9-G5.MP4	24250	NA
G5	2025-03-08 14:53:19.189		5399.960	Media file(s)	player #1:O1-4-9-G5.MP4	0.0	6650.880	25.000	Blue	Walking		POINT	970.080	O1-4-9-G5.MP4	24252	NA
G5	2025-03-08 14:53:19.189		5399.960	Media file(s)	player #1:O1-4-9-G5.MP4	0.0	6650.880	25.000	Orange	Resting		POINT	1030.040	O1-4-9-G5.MP4	25751	NA
G5	2025-03-08 14:53:19.189		5399.960	Media file(s)	player #1:O1-4-9-G5.MP4	0.0	6650.880	25.000	Blue	Walking		POINT	1030.520	O1-4-9-G5.MP4	25763	NA
G5	2025-03-08 14:53:19.189		5399.960	Media file(s)	player #1:O1-4-9-G5.MP4	0.0	6650.880	25.000	Orange	Resting		POINT	1090.160	O1-4-9-G5.MP4	27254	NA
G5	2025-03-08 14:53:19.189		5399.960	Media file(s)	player #1:O1-4-9-G5.MP4	0.0	6650.880	25.000	Blue	Resting		POINT	1091.680	O1-4-9-G5.MP4	27292	NA
G5	2025-03-08 14:53:19.189		5399.960	Media file(s)	player #1:O1-4-9-G5.MP4	0.0	6650.880	25.000	Blue	Resting		POINT	1149.880	O1-4-9-G5.MP4	28747	NA
G5	2025-03-08 14:53:19.189		5399.960	Media file(s)	player #1:O1-4-9-G5.MP4	0.0	6650.880	25.000	Orange	Resting		POINT	1151.120	O1-4-9-G5.MP4	28778	NA
G5	2025-03-08 14:53:19.189		5399.960	Media file(s)	player #1:O1-4-9-G5.MP4	0.0	6650.880	25.000	Blue	QW interaction		POINT	1209.920	O1-4-9-G5.MP4	30248	NA
G5	2025-03-08 14:53:19.189		5399.960	Media file(s)	player #1:O1-4-9-G5.MP4	0.0	6650.880	25.000	Orange	Resting		POINT	1210.400	O1-4-9-G5.MP4	30260	NA
G5	2025-03-08 14:53:19.189		5399.960	Media file(s)	player #1:O1-4-9-G5.MP4	0.0	6650.880	25.000	Blue	QW interaction		POINT	1269.800	O1-4-9-G5.MP4	31745	NA
G5	2025-03-08 14:53:19.189		5399.960	Media file(s)	player #1:O1-4-9-G5.MP4	0.0	6650.880	25.000	Orange	Resting		POINT	1270.160	O1-4-9-G5.MP4	31754	NA
G5	2025-03-08 14:53:19.189		5399.960	Media file(s)	player #1:O1-4-9-G5.MP4	0.0	6650.880	25.000	Blue	QW interaction		POINT	1329.880	O1-4-9-G5.MP4	33247	NA
G5	2025-03-08 14:53:19.189		5399.960	Media file(s)	player #1:O1-4-9-G5.MP4	0.0	6650.880	25.000	Orange	Resting		POINT	1330.080	O1-4-9-G5.MP4	33252	NA
G5	2025-03-08 14:53:19.189		5399.960	Media file(s)	player #1:O1-4-9-G5.MP4	0.0	6650.880	25.000	Orange	Resting		POINT	1390.320	O1-4-9-G5.MP4	34758	NA
G5	2025-03-08 14:53:19.189		5399.960	Media file(s)	player #1:O1-4-9-G5.MP4	0.0	6650.880	25.000	Blue	QW interaction		POINT	1390.400	O1-4-9-G5.MP4	34761	NA
G5	2025-03-08 14:53:19.189		5399.960	Media file(s)	player #1:O1-4-9-G5.MP4	0.0	6650.880	25.000	Blue	QW interaction		POINT	1450.160	O1-4-9-G5.MP4	36254	NA
G5	2025-03-08 14:53:19.189		5399.960	Media file(s)	player #1:O1-4-9-G5.MP4	0.0	6650.880	25.000	Orange	Resting		POINT	1450.560	O1-4-9-G5.MP4	36264	NA
G5	2025-03-08 14:53:19.189		5399.960	Media file(s)	player #1:O1-4-9-G5.MP4	0.0	6650.880	25.000	Orange	Resting		POINT	1510.000	O1-4-9-G5.MP4	37750	NA
G5	2025-03-08 14:53:19.189		5399.960	Media file(s)	player #1:O1-4-9-G5.MP4	0.0	6650.880	25.000	Blue	QW interaction		POINT	1510.520	O1-4-9-G5.MP4	37763	NA
G5	2025-03-08 14:53:19.189		5399.960	Media file(s)	player #1:O1-4-9-G5.MP4	0.0	6650.880	25.000	Orange	Resting		POINT	1570.120	O1-4-9-G5.MP4	39253	NA
G5	2025-03-08 14:53:19.189		5399.960	Media file(s)	player #1:O1-4-9-G5.MP4	0.0	6650.880	25.000	Blue	QW interaction		POINT	1570.480	O1-4-9-G5.MP4	39262	NA
G5	2025-03-08 14:53:19.189		5399.960	Media file(s)	player #1:O1-4-9-G5.MP4	0.0	6650.880	25.000	Blue	Self grooming		POINT	1630.040	O1-4-9-G5.MP4	40751	NA
G5	2025-03-08 14:53:19.189		5399.960	Media file(s)	player #1:O1-4-9-G5.MP4	0.0	6650.880	25.000	Orange	Resting		POINT	1630.600	O1-4-9-G5.MP4	40765	NA
G5	2025-03-08 14:53:19.189		5399.960	Media file(s)	player #1:O1-4-9-G5.MP4	0.0	6650.880	25.000	Blue	Resting		POINT	1689.840	O1-4-9-G5.MP4	42246	NA
G5	2025-03-08 14:53:19.189		5399.960	Media file(s)	player #1:O1-4-9-G5.MP4	0.0	6650.880	25.000	Orange	Resting		POINT	1690.120	O1-4-9-G5.MP4	42253	NA
G5	2025-03-08 14:53:19.189		5399.960	Media file(s)	player #1:O1-4-9-G5.MP4	0.0	6650.880	25.000	Orange	Self grooming		POINT	1749.960	O1-4-9-G5.MP4	43749	NA
G5	2025-03-08 14:53:19.189		5399.960	Media file(s)	player #1:O1-4-9-G5.MP4	0.0	6650.880	25.000	Blue	Resting		POINT	1750.000	O1-4-9-G5.MP4	43750	NA
G5	2025-03-08 14:53:19.189		5399.960	Media file(s)	player #1:O1-4-9-G5.MP4	0.0	6650.880	25.000	Orange	Self grooming		POINT	1810.560	O1-4-9-G5.MP4	45264	NA
G5	2025-03-08 14:53:19.189		5399.960	Media file(s)	player #1:O1-4-9-G5.MP4	0.0	6650.880	25.000	Blue	Resting		POINT	1810.880	O1-4-9-G5.MP4	45272	NA
G5	2025-03-08 14:53:19.189		5399.960	Media file(s)	player #1:O1-4-9-G5.MP4	0.0	6650.880	25.000	Blue	Resting		POINT	1870.000	O1-4-9-G5.MP4	46750	NA
G5	2025-03-08 14:53:19.189		5399.960	Media file(s)	player #1:O1-4-9-G5.MP4	0.0	6650.880	25.000	Orange	Self grooming		POINT	1870.000	O1-4-9-G5.MP4	46750	NA
G5	2025-03-08 14:53:19.189		5399.960	Media file(s)	player #1:O1-4-9-G5.MP4	0.0	6650.880	25.000	Blue	Resting		POINT	1929.920	O1-4-9-G5.MP4	48248	NA
G5	2025-03-08 14:53:19.189		5399.960	Media file(s)	player #1:O1-4-9-G5.MP4	0.0	6650.880	25.000	Orange	Self grooming		POINT	1930.000	O1-4-9-G5.MP4	48250	NA
G5	2025-03-08 14:53:19.189		5399.960	Media file(s)	player #1:O1-4-9-G5.MP4	0.0	6650.880	25.000	Blue	Resting		POINT	1990.000	O1-4-9-G5.MP4	49750	NA
G5	2025-03-08 14:53:19.189		5399.960	Media file(s)	player #1:O1-4-9-G5.MP4	0.0	6650.880	25.000	Orange	Walking		POINT	1990.120	O1-4-9-G5.MP4	49753	NA
G5	2025-03-08 14:53:19.189		5399.960	Media file(s)	player #1:O1-4-9-G5.MP4	0.0	6650.880	25.000	Orange	Resting		POINT	2050.000	O1-4-9-G5.MP4	51250	NA
G5	2025-03-08 14:53:19.189		5399.960	Media file(s)	player #1:O1-4-9-G5.MP4	0.0	6650.880	25.000	Blue	Resting		POINT	2050.120	O1-4-9-G5.MP4	51253	NA
G5	2025-03-08 14:53:19.189		5399.960	Media file(s)	player #1:O1-4-9-G5.MP4	0.0	6650.880	25.000	Blue	Resting		POINT	2109.840	O1-4-9-G5.MP4	52746	NA
G5	2025-03-08 14:53:19.189		5399.960	Media file(s)	player #1:O1-4-9-G5.MP4	0.0	6650.880	25.000	Orange	Resting		POINT	2110.240	O1-4-9-G5.MP4	52756	NA
G5	2025-03-08 14:53:19.189		5399.960	Media file(s)	player #1:O1-4-9-G5.MP4	0.0	6650.880	25.000	Orange	Resting		POINT	2170.600	O1-4-9-G5.MP4	54265	NA
G5	2025-03-08 14:53:19.189		5399.960	Media file(s)	player #1:O1-4-9-G5.MP4	0.0	6650.880	25.000	Blue	Walking		POINT	2171.400	O1-4-9-G5.MP4	54285	NA
G5	2025-03-08 14:53:19.189		5399.960	Media file(s)	player #1:O1-4-9-G5.MP4	0.0	6650.880	25.000	Orange	Resting		POINT	2229.840	O1-4-9-G5.MP4	55746	NA
G5	2025-03-08 14:53:19.189		5399.960	Media file(s)	player #1:O1-4-9-G5.MP4	0.0	6650.880	25.000	Blue	Walking		POINT	2229.920	O1-4-9-G5.MP4	55748	NA
G5	2025-03-08 14:53:19.189		5399.960	Media file(s)	player #1:O1-4-9-G5.MP4	0.0	6650.880	25.000	Blue	Walking		POINT	2290.200	O1-4-9-G5.MP4	57255	NA
G5	2025-03-08 14:53:19.189		5399.960	Media file(s)	player #1:O1-4-9-G5.MP4	0.0	6650.880	25.000	Orange	Resting		POINT	2290.880	O1-4-9-G5.MP4	57272	NA
G5	2025-03-08 14:53:19.189		5399.960	Media file(s)	player #1:O1-4-9-G5.MP4	0.0	6650.880	25.000	Orange	Resting		POINT	2350.160	O1-4-9-G5.MP4	58754	NA
G5	2025-03-08 14:53:19.189		5399.960	Media file(s)	player #1:O1-4-9-G5.MP4	0.0	6650.880	25.000	Blue	Walking		POINT	2350.240	O1-4-9-G5.MP4	58756	NA
G5	2025-03-08 14:53:19.189		5399.960	Media file(s)	player #1:O1-4-9-G5.MP4	0.0	6650.880	25.000	Blue	Self grooming		POINT	2409.920	O1-4-9-G5.MP4	60248	NA
G5	2025-03-08 14:53:19.189		5399.960	Media file(s)	player #1:O1-4-9-G5.MP4	0.0	6650.880	25.000	Orange	Walking		POINT	2410.400	O1-4-9-G5.MP4	60260	NA
G5	2025-03-08 14:53:19.189		5399.960	Media file(s)	player #1:O1-4-9-G5.MP4	0.0	6650.880	25.000	Orange	Resting		POINT	2469.880	O1-4-9-G5.MP4	61747	NA
G5	2025-03-08 14:53:19.189		5399.960	Media file(s)	player #1:O1-4-9-G5.MP4	0.0	6650.880	25.000	Blue	Resting		POINT	2470.040	O1-4-9-G5.MP4	61751	NA
G5	2025-03-08 14:53:19.189		5399.960	Media file(s)	player #1:O1-4-9-G5.MP4	0.0	6650.880	25.000	Orange	Resting		POINT	2529.800	O1-4-9-G5.MP4	63245	NA
G5	2025-03-08 14:53:19.189		5399.960	Media file(s)	player #1:O1-4-9-G5.MP4	0.0	6650.880	25.000	Blue	Walking		POINT	2530.520	O1-4-9-G5.MP4	63263	NA
G5	2025-03-08 14:53:19.189		5399.960	Media file(s)	player #1:O1-4-9-G5.MP4	0.0	6650.880	25.000	Orange	Resting		POINT	2589.840	O1-4-9-G5.MP4	64746	NA
G5	2025-03-08 14:53:19.189		5399.960	Media file(s)	player #1:O1-4-9-G5.MP4	0.0	6650.880	25.000	Blue	Feeding on food		POINT	2590.240	O1-4-9-G5.MP4	64756	NA
G5	2025-03-08 14:53:19.189		5399.960	Media file(s)	player #1:O1-4-9-G5.MP4	0.0	6650.880	25.000	Orange	Resting		POINT	2649.880	O1-4-9-G5.MP4	66247	NA
G5	2025-03-08 14:53:19.189		5399.960	Media file(s)	player #1:O1-4-9-G5.MP4	0.0	6650.880	25.000	Blue	Feeding on food		POINT	2650.000	O1-4-9-G5.MP4	66250	NA
G5	2025-03-08 14:53:19.189		5399.960	Media file(s)	player #1:O1-4-9-G5.MP4	0.0	6650.880	25.000	Orange	Resting		POINT	2709.960	O1-4-9-G5.MP4	67749	NA
G5	2025-03-08 14:53:19.189		5399.960	Media file(s)	player #1:O1-4-9-G5.MP4	0.0	6650.880	25.000	Blue	Feeding on food		POINT	2710.640	O1-4-9-G5.MP4	67766	NA
G5	2025-03-08 14:53:19.189		5399.960	Media file(s)	player #1:O1-4-9-G5.MP4	0.0	6650.880	25.000	Blue	Resting		POINT	2769.840	O1-4-9-G5.MP4	69247	NA
G5	2025-03-08 14:53:19.189		5399.960	Media file(s)	player #1:O1-4-9-G5.MP4	0.0	6650.880	25.000	Orange	Resting		POINT	2770.080	O1-4-9-G5.MP4	69252	NA
G5	2025-03-08 14:53:19.189		5399.960	Media file(s)	player #1:O1-4-9-G5.MP4	0.0	6650.880	25.000	Blue	Feeding on food		POINT	2829.960	O1-4-9-G5.MP4	70749	NA
G5	2025-03-08 14:53:19.189		5399.960	Media file(s)	player #1:O1-4-9-G5.MP4	0.0	6650.880	25.000	Orange	Resting		POINT	2830.000	O1-4-9-G5.MP4	70750	NA
G5	2025-03-08 14:53:19.189		5399.960	Media file(s)	player #1:O1-4-9-G5.MP4	0.0	6650.880	25.000	Orange	Resting		POINT	2889.920	O1-4-9-G5.MP4	72248	NA
G5	2025-03-08 14:53:19.189		5399.960	Media file(s)	player #1:O1-4-9-G5.MP4	0.0	6650.880	25.000	Blue	Self grooming		POINT	2890.320	O1-4-9-G5.MP4	72258	NA
G5	2025-03-08 14:53:19.189		5399.960	Media file(s)	player #1:O1-4-9-G5.MP4	0.0	6650.880	25.000	Orange	Resting		POINT	2950.280	O1-4-9-G5.MP4	73757	NA
G5	2025-03-08 14:53:19.189		5399.960	Media file(s)	player #1:O1-4-9-G5.MP4	0.0	6650.880	25.000	Blue	Self grooming		POINT	2950.440	O1-4-9-G5.MP4	73761	NA
G5	2025-03-08 14:53:19.189		5399.960	Media file(s)	player #1:O1-4-9-G5.MP4	0.0	6650.880	25.000	Orange	Resting		POINT	3009.960	O1-4-9-G5.MP4	75249	NA
G5	2025-03-08 14:53:19.189		5399.960	Media file(s)	player #1:O1-4-9-G5.MP4	0.0	6650.880	25.000	Blue	Resting		POINT	3010.640	O1-4-9-G5.MP4	75266	NA
G5	2025-03-08 14:53:19.189		5399.960	Media file(s)	player #1:O1-4-9-G5.MP4	0.0	6650.880	25.000	Blue	Feeding on food		POINT	3070.000	O1-4-9-G5.MP4	76750	NA
G5	2025-03-08 14:53:19.189		5399.960	Media file(s)	player #1:O1-4-9-G5.MP4	0.0	6650.880	25.000	Orange	Self grooming		POINT	3070.280	O1-4-9-G5.MP4	76757	NA
G5	2025-03-08 14:53:19.189		5399.960	Media file(s)	player #1:O1-4-9-G5.MP4	0.0	6650.880	25.000	Orange	Walking		POINT	3130.000	O1-4-9-G5.MP4	78250	NA
G5	2025-03-08 14:53:19.189		5399.960	Media file(s)	player #1:O1-4-9-G5.MP4	0.0	6650.880	25.000	Blue	Walking		POINT	3130.280	O1-4-9-G5.MP4	78257	NA
G5	2025-03-08 14:53:19.189		5399.960	Media file(s)	player #1:O1-4-9-G5.MP4	0.0	6650.880	25.000	Blue	Brood Care		POINT	3189.920	O1-4-9-G5.MP4	79748	NA
G5	2025-03-08 14:53:19.189		5399.960	Media file(s)	player #1:O1-4-9-G5.MP4	0.0	6650.880	25.000	Orange	Resting		POINT	3189.960	O1-4-9-G5.MP4	79749	NA
G5	2025-03-08 14:53:19.189		5399.960	Media file(s)	player #1:O1-4-9-G5.MP4	0.0	6650.880	25.000	Orange	Resting		POINT	3249.960	O1-4-9-G5.MP4	81249	NA
G5	2025-03-08 14:53:19.189		5399.960	Media file(s)	player #1:O1-4-9-G5.MP4	0.0	6650.880	25.000	Blue	Feeding on food		POINT	3250.040	O1-4-9-G5.MP4	81251	NA
G5	2025-03-08 14:53:19.189		5399.960	Media file(s)	player #1:O1-4-9-G5.MP4	0.0	6650.880	25.000	Orange	Resting		POINT	3309.800	O1-4-9-G5.MP4	82745	NA
G5	2025-03-08 14:53:19.189		5399.960	Media file(s)	player #1:O1-4-9-G5.MP4	0.0	6650.880	25.000	Blue	Walking		POINT	3310.200	O1-4-9-G5.MP4	82755	NA
G5	2025-03-08 14:53:19.189		5399.960	Media file(s)	player #1:O1-4-9-G5.MP4	0.0	6650.880	25.000	Orange	Resting		POINT	3369.960	O1-4-9-G5.MP4	84249	NA
G5	2025-03-08 14:53:19.189		5399.960	Media file(s)	player #1:O1-4-9-G5.MP4	0.0	6650.880	25.000	Blue	Feeding on food		POINT	3370.040	O1-4-9-G5.MP4	84251	NA
G5	2025-03-08 14:53:19.189		5399.960	Media file(s)	player #1:O1-4-9-G5.MP4	0.0	6650.880	25.000	Blue	Feeding on food		POINT	3430.000	O1-4-9-G5.MP4	85750	NA
G5	2025-03-08 14:53:19.189		5399.960	Media file(s)	player #1:O1-4-9-G5.MP4	0.0	6650.880	25.000	Orange	Resting		POINT	3430.040	O1-4-9-G5.MP4	85751	NA
G5	2025-03-08 14:53:19.189		5399.960	Media file(s)	player #1:O1-4-9-G5.MP4	0.0	6650.880	25.000	Orange	Resting		POINT	3490.200	O1-4-9-G5.MP4	87255	NA
G5	2025-03-08 14:53:19.189		5399.960	Media file(s)	player #1:O1-4-9-G5.MP4	0.0	6650.880	25.000	Blue	Feeding on food		POINT	3490.840	O1-4-9-G5.MP4	87271	NA
G5	2025-03-08 14:53:19.189		5399.960	Media file(s)	player #1:O1-4-9-G5.MP4	0.0	6650.880	25.000	Blue	Feeding on food		POINT	3550.080	O1-4-9-G5.MP4	88752	NA
G5	2025-03-08 14:53:19.189		5399.960	Media file(s)	player #1:O1-4-9-G5.MP4	0.0	6650.880	25.000	Orange	Resting		POINT	3550.080	O1-4-9-G5.MP4	88753	NA
G5	2025-03-08 14:53:19.189		5399.960	Media file(s)	player #1:O1-4-9-G5.MP4	0.0	6650.880	25.000	Orange	Resting		POINT	3609.960	O1-4-9-G5.MP4	90249	NA
G5	2025-03-08 14:53:19.189		5399.960	Media file(s)	player #1:O1-4-9-G5.MP4	0.0	6650.880	25.000	Blue	Walking		POINT	3610.320	O1-4-9-G5.MP4	90258	NA
G5	2025-03-08 14:53:19.189		5399.960	Media file(s)	player #1:O1-4-9-G5.MP4	0.0	6650.880	25.000	Blue	Self grooming		POINT	3669.960	O1-4-9-G5.MP4	91749	NA
G5	2025-03-08 14:53:19.189		5399.960	Media file(s)	player #1:O1-4-9-G5.MP4	0.0	6650.880	25.000	Orange	QW interaction		POINT	3670.600	O1-4-9-G5.MP4	91765	NA
G5	2025-03-08 14:53:19.189		5399.960	Media file(s)	player #1:O1-4-9-G5.MP4	0.0	6650.880	25.000	Orange	Walking		POINT	3730.200	O1-4-9-G5.MP4	93255	NA
G5	2025-03-08 14:53:19.189		5399.960	Media file(s)	player #1:O1-4-9-G5.MP4	0.0	6650.880	25.000	Blue	Feeding on food		POINT	3730.840	O1-4-9-G5.MP4	93271	NA
G5	2025-03-08 14:53:19.189		5399.960	Media file(s)	player #1:O1-4-9-G5.MP4	0.0	6650.880	25.000	Orange	Resting		POINT	3789.960	O1-4-9-G5.MP4	94749	NA
G5	2025-03-08 14:53:19.189		5399.960	Media file(s)	player #1:O1-4-9-G5.MP4	0.0	6650.880	25.000	Blue	Feeding on food		POINT	3790.440	O1-4-9-G5.MP4	94761	NA
G5	2025-03-08 14:53:19.189		5399.960	Media file(s)	player #1:O1-4-9-G5.MP4	0.0	6650.880	25.000	Blue	Feeding on food		POINT	3849.920	O1-4-9-G5.MP4	96248	NA
G5	2025-03-08 14:53:19.189		5399.960	Media file(s)	player #1:O1-4-9-G5.MP4	0.0	6650.880	25.000	Orange	Resting		POINT	3850.120	O1-4-9-G5.MP4	96253	NA
G5	2025-03-08 14:53:19.189		5399.960	Media file(s)	player #1:O1-4-9-G5.MP4	0.0	6650.880	25.000	Orange	Resting		POINT	3909.960	O1-4-9-G5.MP4	97749	NA
G5	2025-03-08 14:53:19.189		5399.960	Media file(s)	player #1:O1-4-9-G5.MP4	0.0	6650.880	25.000	Blue	Self grooming		POINT	3910.240	O1-4-9-G5.MP4	97756	NA
G5	2025-03-08 14:53:19.189		5399.960	Media file(s)	player #1:O1-4-9-G5.MP4	0.0	6650.880	25.000	Blue	Self grooming		POINT	3969.880	O1-4-9-G5.MP4	99247	NA
G5	2025-03-08 14:53:19.189		5399.960	Media file(s)	player #1:O1-4-9-G5.MP4	0.0	6650.880	25.000	Orange	Brood Care		POINT	3970.440	O1-4-9-G5.MP4	99261	NA
G5	2025-03-08 14:53:19.189		5399.960	Media file(s)	player #1:O1-4-9-G5.MP4	0.0	6650.880	25.000	Orange	Walking		POINT	4030.240	O1-4-9-G5.MP4	100756	NA
G5	2025-03-08 14:53:19.189		5399.960	Media file(s)	player #1:O1-4-9-G5.MP4	0.0	6650.880	25.000	Blue	Walking		POINT	4030.360	O1-4-9-G5.MP4	100759	NA
G5	2025-03-08 14:53:19.189		5399.960	Media file(s)	player #1:O1-4-9-G5.MP4	0.0	6650.880	25.000	Blue	Walking		POINT	4090.360	O1-4-9-G5.MP4	102259	NA
G5	2025-03-08 14:53:19.189		5399.960	Media file(s)	player #1:O1-4-9-G5.MP4	0.0	6650.880	25.000	Orange	Resting		POINT	4090.640	O1-4-9-G5.MP4	102266	NA
G5	2025-03-08 14:53:19.189		5399.960	Media file(s)	player #1:O1-4-9-G5.MP4	0.0	6650.880	25.000	Blue	Walking		POINT	4149.800	O1-4-9-G5.MP4	103745	NA
G5	2025-03-08 14:53:19.189		5399.960	Media file(s)	player #1:O1-4-9-G5.MP4	0.0	6650.880	25.000	Orange	Resting		POINT	4150.000	O1-4-9-G5.MP4	103750	NA
G5	2025-03-08 14:53:19.189		5399.960	Media file(s)	player #1:O1-4-9-G5.MP4	0.0	6650.880	25.000	Orange	Resting		POINT	4210.160	O1-4-9-G5.MP4	105254	NA
G5	2025-03-08 14:53:19.189		5399.960	Media file(s)	player #1:O1-4-9-G5.MP4	0.0	6650.880	25.000	Blue	Walking		POINT	4210.600	O1-4-9-G5.MP4	105265	NA
G5	2025-03-08 14:53:19.189		5399.960	Media file(s)	player #1:O1-4-9-G5.MP4	0.0	6650.880	25.000	Orange	Resting		POINT	4270.480	O1-4-9-G5.MP4	106762	NA
G5	2025-03-08 14:53:19.189		5399.960	Media file(s)	player #1:O1-4-9-G5.MP4	0.0	6650.880	25.000	Blue	Walking		POINT	4271.120	O1-4-9-G5.MP4	106778	NA
G5	2025-03-08 14:53:19.189		5399.960	Media file(s)	player #1:O1-4-9-G5.MP4	0.0	6650.880	25.000	Orange	Resting		POINT	4330.040	O1-4-9-G5.MP4	108251	NA
G5	2025-03-08 14:53:19.189		5399.960	Media file(s)	player #1:O1-4-9-G5.MP4	0.0	6650.880	25.000	Blue	Walking		POINT	4331.120	O1-4-9-G5.MP4	108278	NA
G5	2025-03-08 14:53:19.189		5399.960	Media file(s)	player #1:O1-4-9-G5.MP4	0.0	6650.880	25.000	Orange	Resting		POINT	4389.880	O1-4-9-G5.MP4	109747	NA
G5	2025-03-08 14:53:19.189		5399.960	Media file(s)	player #1:O1-4-9-G5.MP4	0.0	6650.880	25.000	Blue	Walking		POINT	4392.040	O1-4-9-G5.MP4	109801	NA
G5	2025-03-08 14:53:19.189		5399.960	Media file(s)	player #1:O1-4-9-G5.MP4	0.0	6650.880	25.000	Blue	Resting		POINT	4449.920	O1-4-9-G5.MP4	111248	NA
G5	2025-03-08 14:53:19.189		5399.960	Media file(s)	player #1:O1-4-9-G5.MP4	0.0	6650.880	25.000	Orange	Resting		POINT	4450.080	O1-4-9-G5.MP4	111252	NA
G5	2025-03-08 14:53:19.189		5399.960	Media file(s)	player #1:O1-4-9-G5.MP4	0.0	6650.880	25.000	Blue	Walking		POINT	4509.880	O1-4-9-G5.MP4	112747	NA
G5	2025-03-08 14:53:19.189		5399.960	Media file(s)	player #1:O1-4-9-G5.MP4	0.0	6650.880	25.000	Orange	Resting		POINT	4510.400	O1-4-9-G5.MP4	112760	NA
G5	2025-03-08 14:53:19.189		5399.960	Media file(s)	player #1:O1-4-9-G5.MP4	0.0	6650.880	25.000	Blue	Self grooming		POINT	4569.880	O1-4-9-G5.MP4	114247	NA
G5	2025-03-08 14:53:19.189		5399.960	Media file(s)	player #1:O1-4-9-G5.MP4	0.0	6650.880	25.000	Orange	Resting		POINT	4570.040	O1-4-9-G5.MP4	114251	NA
G5	2025-03-08 14:53:19.189		5399.960	Media file(s)	player #1:O1-4-9-G5.MP4	0.0	6650.880	25.000	Orange	Resting		POINT	4629.880	O1-4-9-G5.MP4	115747	NA
G5	2025-03-08 14:53:19.189		5399.960	Media file(s)	player #1:O1-4-9-G5.MP4	0.0	6650.880	25.000	Blue	Walking		POINT	4630.160	O1-4-9-G5.MP4	115754	NA
G5	2025-03-08 14:53:19.189		5399.960	Media file(s)	player #1:O1-4-9-G5.MP4	0.0	6650.880	25.000	Orange	Resting		POINT	4689.960	O1-4-9-G5.MP4	117249	NA
G5	2025-03-08 14:53:19.189		5399.960	Media file(s)	player #1:O1-4-9-G5.MP4	0.0	6650.880	25.000	Blue	Self grooming		POINT	4690.080	O1-4-9-G5.MP4	117252	NA
G5	2025-03-08 14:53:19.189		5399.960	Media file(s)	player #1:O1-4-9-G5.MP4	0.0	6650.880	25.000	Blue	Walking		POINT	4749.920	O1-4-9-G5.MP4	118748	NA
G5	2025-03-08 14:53:19.189		5399.960	Media file(s)	player #1:O1-4-9-G5.MP4	0.0	6650.880	25.000	Orange	Resting		POINT	4749.960	O1-4-9-G5.MP4	118749	NA
G5	2025-03-08 14:53:19.189		5399.960	Media file(s)	player #1:O1-4-9-G5.MP4	0.0	6650.880	25.000	Orange	Resting		POINT	4810.240	O1-4-9-G5.MP4	120256	NA
G5	2025-03-08 14:53:19.189		5399.960	Media file(s)	player #1:O1-4-9-G5.MP4	0.0	6650.880	25.000	Blue	Carry Brood		POINT	4810.400	O1-4-9-G5.MP4	120260	NA
G5	2025-03-08 14:53:19.189		5399.960	Media file(s)	player #1:O1-4-9-G5.MP4	0.0	6650.880	25.000	Blue	Hemolymph		POINT	4870.080	O1-4-9-G5.MP4	121752	NA
G5	2025-03-08 14:53:19.189		5399.960	Media file(s)	player #1:O1-4-9-G5.MP4	0.0	6650.880	25.000	Orange	Resting		POINT	4870.280	O1-4-9-G5.MP4	121757	NA
G5	2025-03-08 14:53:19.189		5399.960	Media file(s)	player #1:O1-4-9-G5.MP4	0.0	6650.880	25.000	Blue	Feeding on food		POINT	4930.880	O1-4-9-G5.MP4	123272	NA
G5	2025-03-08 14:53:19.189		5399.960	Media file(s)	player #1:O1-4-9-G5.MP4	0.0	6650.880	25.000	Orange	Resting		POINT	4931.280	O1-4-9-G5.MP4	123282	NA
G5	2025-03-08 14:53:19.189		5399.960	Media file(s)	player #1:O1-4-9-G5.MP4	0.0	6650.880	25.000	Blue	Feeding on food		POINT	4989.920	O1-4-9-G5.MP4	124748	NA
G5	2025-03-08 14:53:19.189		5399.960	Media file(s)	player #1:O1-4-9-G5.MP4	0.0	6650.880	25.000	Orange	Resting		POINT	4989.960	O1-4-9-G5.MP4	124749	NA
G5	2025-03-08 14:53:19.189		5399.960	Media file(s)	player #1:O1-4-9-G5.MP4	0.0	6650.880	25.000	Blue	Hemolymph		POINT	5050.040	O1-4-9-G5.MP4	126251	NA
G5	2025-03-08 14:53:19.189		5399.960	Media file(s)	player #1:O1-4-9-G5.MP4	0.0	6650.880	25.000	Orange	Resting		POINT	5050.120	O1-4-9-G5.MP4	126253	NA
G5	2025-03-08 14:53:19.189		5399.960	Media file(s)	player #1:O1-4-9-G5.MP4	0.0	6650.880	25.000	Blue	Hemolymph		POINT	5109.880	O1-4-9-G5.MP4	127747	NA
G5	2025-03-08 14:53:19.189		5399.960	Media file(s)	player #1:O1-4-9-G5.MP4	0.0	6650.880	25.000	Orange	Resting		POINT	5110.240	O1-4-9-G5.MP4	127756	NA
G5	2025-03-08 14:53:19.189		5399.960	Media file(s)	player #1:O1-4-9-G5.MP4	0.0	6650.880	25.000	Orange	Resting		POINT	5170.120	O1-4-9-G5.MP4	129253	NA
G5	2025-03-08 14:53:19.189		5399.960	Media file(s)	player #1:O1-4-9-G5.MP4	0.0	6650.880	25.000	Blue	Walking		POINT	5170.320	O1-4-9-G5.MP4	129258	NA
G5	2025-03-08 14:53:19.189		5399.960	Media file(s)	player #1:O1-4-9-G5.MP4	0.0	6650.880	25.000	Blue	Self grooming		POINT	5229.920	O1-4-9-G5.MP4	130748	NA
G5	2025-03-08 14:53:19.189		5399.960	Media file(s)	player #1:O1-4-9-G5.MP4	0.0	6650.880	25.000	Orange	Hemolymph		POINT	5230.120	O1-4-9-G5.MP4	130753	NA
G5	2025-03-08 14:53:19.189		5399.960	Media file(s)	player #1:O1-4-9-G5.MP4	0.0	6650.880	25.000	Blue	Walking		POINT	5290.240	O1-4-9-G5.MP4	132256	NA
G5	2025-03-08 14:53:19.189		5399.960	Media file(s)	player #1:O1-4-9-G5.MP4	0.0	6650.880	25.000	Orange	Resting		POINT	5291.160	O1-4-9-G5.MP4	132279	NA
G5	2025-03-08 14:53:19.189		5399.960	Media file(s)	player #1:O1-4-9-G5.MP4	0.0	6650.880	25.000	Orange	Resting		POINT	5349.920	O1-4-9-G5.MP4	133748	NA
G5	2025-03-08 14:53:19.189		5399.960	Media file(s)	player #1:O1-4-9-G5.MP4	0.0	6650.880	25.000	Blue	Walking		POINT	5350.320	O1-4-9-G5.MP4	133758	NA
G5	2025-03-08 14:53:19.189		5399.960	Media file(s)	player #1:O1-4-9-G5.MP4	0.0	6650.880	25.000	Orange	Resting		POINT	5410.000	O1-4-9-G5.MP4	135250	NA
G5	2025-03-08 14:53:19.189		5399.960	Media file(s)	player #1:O1-4-9-G5.MP4	0.0	6650.880	25.000	Blue	Brood Care		POINT	5410.200	O1-4-9-G5.MP4	135255	NA
G5	2025-03-08 14:53:19.189		5399.960	Media file(s)	player #1:O1-4-9-G5.MP4	0.0	6650.880	25.000	Orange	Resting		POINT	5470.280	O1-4-9-G5.MP4	136757	NA
G5	2025-03-08 14:53:19.189		5399.960	Media file(s)	player #1:O1-4-9-G5.MP4	0.0	6650.880	25.000	Blue	Resting		POINT	5470.560	O1-4-9-G5.MP4	136764	NA
G5	2025-03-08 14:53:19.189		5399.960	Media file(s)	player #1:O1-4-9-G5.MP4	0.0	6650.880	25.000	Orange	Resting		POINT	5530.360	O1-4-9-G5.MP4	138259	NA
G5	2025-03-08 14:53:19.189		5399.960	Media file(s)	player #1:O1-4-9-G5.MP4	0.0	6650.880	25.000	Blue	Walking		POINT	5530.400	O1-4-9-G5.MP4	138260	NA
G5	2025-03-08 14:53:19.189		5399.960	Media file(s)	player #1:O1-4-9-G5.MP4	0.0	6650.880	25.000	Orange	Resting		POINT	5590.120	O1-4-9-G5.MP4	139753	NA
G5	2025-03-08 14:53:19.189		5399.960	Media file(s)	player #1:O1-4-9-G5.MP4	0.0	6650.880	25.000	Blue	Brood Care		POINT	5590.200	O1-4-9-G5.MP4	139755	NA
G5	2025-03-08 14:53:19.189		5399.960	Media file(s)	player #1:O1-4-9-G5.MP4	0.0	6650.880	25.000	Orange	Resting		POINT	5649.880	O1-4-9-G5.MP4	141247	NA
G5	2025-03-08 14:53:19.189		5399.960	Media file(s)	player #1:O1-4-9-G5.MP4	0.0	6650.880	25.000	Blue	Feeding on food		POINT	5649.960	O1-4-9-G5.MP4	141249	NA
G5	2025-03-08 14:53:19.189		5399.960	Media file(s)	player #1:O1-4-9-G5.MP4	0.0	6650.880	25.000	Orange	Resting		POINT	5710.240	O1-4-9-G5.MP4	142757	NA
G5	2025-03-08 14:53:19.189		5399.960	Media file(s)	player #1:O1-4-9-G5.MP4	0.0	6650.880	25.000	Blue	Feeding on food		POINT	5711.120	O1-4-9-G5.MP4	142778	NA
G5	2025-03-08 14:53:19.189		5399.960	Media file(s)	player #1:O1-4-9-G5.MP4	0.0	6650.880	25.000	Orange	Resting		POINT	5770.040	O1-4-9-G5.MP4	144252	NA
G5	2025-03-08 14:53:19.189		5399.960	Media file(s)	player #1:O1-4-9-G5.MP4	0.0	6650.880	25.000	Blue	Walking		POINT	5771.160	O1-4-9-G5.MP4	144279	NA
G5	2025-03-08 14:53:19.189		5399.960	Media file(s)	player #1:O1-4-9-G5.MP4	0.0	6650.880	25.000	Blue	Self grooming		POINT	5830.000	O1-4-9-G5.MP4	145750	NA
G5	2025-03-08 14:53:19.189		5399.960	Media file(s)	player #1:O1-4-9-G5.MP4	0.0	6650.880	25.000	Orange	Resting		POINT	5830.120	O1-4-9-G5.MP4	145753	NA
G5	2025-03-08 14:53:19.189		5399.960	Media file(s)	player #1:O1-4-9-G5.MP4	0.0	6650.880	25.000	Orange	Resting		POINT	5889.480	O1-4-9-G5.MP4	147237	NA
G5	2025-03-08 14:53:19.189		5399.960	Media file(s)	player #1:O1-4-9-G5.MP4	0.0	6650.880	25.000	Blue	Feeding on food		POINT	5890.360	O1-4-9-G5.MP4	147259	NA
G5	2025-03-08 14:53:19.189		5399.960	Media file(s)	player #1:O1-4-9-G5.MP4	0.0	6650.880	25.000	Orange	Resting		POINT	5950.080	O1-4-9-G5.MP4	148752	NA
G5	2025-03-08 14:53:19.189		5399.960	Media file(s)	player #1:O1-4-9-G5.MP4	0.0	6650.880	25.000	Blue	Feeding on food		POINT	5950.440	O1-4-9-G5.MP4	148761	NA
G5	2025-03-08 14:53:19.189		5399.960	Media file(s)	player #1:O1-4-9-G5.MP4	0.0	6650.880	25.000	Orange	Resting		POINT	6010.360	O1-4-9-G5.MP4	150259	NA
G5	2025-03-08 14:53:19.189		5399.960	Media file(s)	player #1:O1-4-9-G5.MP4	0.0	6650.880	25.000	Blue	Feeding on food		POINT	6010.520	O1-4-9-G5.MP4	150263	NA
