# Supplementary material for: Unmated Queens Show Worker‐Like Behaviour and Gene Expression in Polygynous Colonies of the Ant Stigmatomma pallipes
Source: Mol Ecol. 2026 Apr 29;35:e70360. doi: 10.1111/mec.70360 (PMC13126620; doi:10.1111/mec.70360)
Supplement: Supplementary file 3 — Data S1: mec70360‐sup‐0003‐Supinfo.zip. [file MEC-35-e70360-s003.zip › Behavior/O1-Boris/G9.tsv]

Observation id	Observation date	Description	Observation duration	Observation type	Source	Time offset (s)	Media duration (s)	FPS	Subject	Behavior	Behavioral category	Behavior type	Time	Media file name	Image index	Image file path	Comment
G9	2025-03-08 18:12:32.549		5400.240	Media file(s)	player #1:O1-5-1-G9.MP4	0.0	10856.640	25.000	Green	Walking		POINT	610.040	O1-5-1-G9.MP4	15251	NA
G9	2025-03-08 18:12:32.549		5400.240	Media file(s)	player #1:O1-5-1-G9.MP4	0.0	10856.640	25.000	Yellow	Resting		POINT	610.680	O1-5-1-G9.MP4	15267	NA
G9	2025-03-08 18:12:32.549		5400.240	Media file(s)	player #1:O1-5-1-G9.MP4	0.0	10856.640	25.000	Yellow	Resting		POINT	669.920	O1-5-1-G9.MP4	16748	NA
G9	2025-03-08 18:12:32.549		5400.240	Media file(s)	player #1:O1-5-1-G9.MP4	0.0	10856.640	25.000	Green	Walking		POINT	670.160	O1-5-1-G9.MP4	16754	NA
G9	2025-03-08 18:12:32.549		5400.240	Media file(s)	player #1:O1-5-1-G9.MP4	0.0	10856.640	25.000	Yellow	Brood Care		POINT	730.200	O1-5-1-G9.MP4	18256	NA
G9	2025-03-08 18:12:32.549		5400.240	Media file(s)	player #1:O1-5-1-G9.MP4	0.0	10856.640	25.000	Green	Walking		POINT	730.360	O1-5-1-G9.MP4	18259	NA
G9	2025-03-08 18:12:32.549		5400.240	Media file(s)	player #1:O1-5-1-G9.MP4	0.0	10856.640	25.000	Green	Resting		POINT	790.360	O1-5-1-G9.MP4	19759	NA
G9	2025-03-08 18:12:32.549		5400.240	Media file(s)	player #1:O1-5-1-G9.MP4	0.0	10856.640	25.000	Yellow	Resting		POINT	790.480	O1-5-1-G9.MP4	19762	NA
G9	2025-03-08 18:12:32.549		5400.240	Media file(s)	player #1:O1-5-1-G9.MP4	0.0	10856.640	25.000	Green	Resting		POINT	850.120	O1-5-1-G9.MP4	21254	NA
G9	2025-03-08 18:12:32.549		5400.240	Media file(s)	player #1:O1-5-1-G9.MP4	0.0	10856.640	25.000	Yellow	Walking		POINT	850.440	O1-5-1-G9.MP4	21261	NA
G9	2025-03-08 18:12:32.549		5400.240	Media file(s)	player #1:O1-5-1-G9.MP4	0.0	10856.640	25.000	Green	Resting		POINT	910.560	O1-5-1-G9.MP4	22764	NA
G9	2025-03-08 18:12:32.549		5400.240	Media file(s)	player #1:O1-5-1-G9.MP4	0.0	10856.640	25.000	Yellow	Walking		POINT	910.560	O1-5-1-G9.MP4	22764	NA
G9	2025-03-08 18:12:32.549		5400.240	Media file(s)	player #1:O1-5-1-G9.MP4	0.0	10856.640	25.000	Yellow	Resting		POINT	970.000	O1-5-1-G9.MP4	24250	NA
G9	2025-03-08 18:12:32.549		5400.240	Media file(s)	player #1:O1-5-1-G9.MP4	0.0	10856.640	25.000	Green	Self grooming		POINT	970.520	O1-5-1-G9.MP4	24263	NA
G9	2025-03-08 18:12:32.549		5400.240	Media file(s)	player #1:O1-5-1-G9.MP4	0.0	10856.640	25.000	Yellow	Resting		POINT	1030.000	O1-5-1-G9.MP4	25750	NA
G9	2025-03-08 18:12:32.549		5400.240	Media file(s)	player #1:O1-5-1-G9.MP4	0.0	10856.640	25.000	Green	Self grooming		POINT	1030.120	O1-5-1-G9.MP4	25753	NA
G9	2025-03-08 18:12:32.549		5400.240	Media file(s)	player #1:O1-5-1-G9.MP4	0.0	10856.640	25.000	Yellow	Resting		POINT	1090.040	O1-5-1-G9.MP4	27251	NA
G9	2025-03-08 18:12:32.549		5400.240	Media file(s)	player #1:O1-5-1-G9.MP4	0.0	10856.640	25.000	Green	Walking		POINT	1090.120	O1-5-1-G9.MP4	27253	NA
G9	2025-03-08 18:12:32.549		5400.240	Media file(s)	player #1:O1-5-1-G9.MP4	0.0	10856.640	25.000	Yellow	Resting		POINT	1150.160	O1-5-1-G9.MP4	28754	NA
G9	2025-03-08 18:12:32.549		5400.240	Media file(s)	player #1:O1-5-1-G9.MP4	0.0	10856.640	25.000	Green	Resting		POINT	1151.960	O1-5-1-G9.MP4	28799	NA
G9	2025-03-08 18:12:32.549		5400.240	Media file(s)	player #1:O1-5-1-G9.MP4	0.0	10856.640	25.000	Green	QW interaction		POINT	1210.160	O1-5-1-G9.MP4	30254	NA
G9	2025-03-08 18:12:32.549		5400.240	Media file(s)	player #1:O1-5-1-G9.MP4	0.0	10856.640	25.000	Yellow	Resting		POINT	1210.320	O1-5-1-G9.MP4	30258	NA
G9	2025-03-08 18:12:32.549		5400.240	Media file(s)	player #1:O1-5-1-G9.MP4	0.0	10856.640	25.000	Yellow	Resting		POINT	1269.920	O1-5-1-G9.MP4	31748	NA
G9	2025-03-08 18:12:32.549		5400.240	Media file(s)	player #1:O1-5-1-G9.MP4	0.0	10856.640	25.000	Green	Carry Brood		POINT	1270.080	O1-5-1-G9.MP4	31752	NA
G9	2025-03-08 18:12:32.549		5400.240	Media file(s)	player #1:O1-5-1-G9.MP4	0.0	10856.640	25.000	Yellow	Resting		POINT	1330.040	O1-5-1-G9.MP4	33251	NA
G9	2025-03-08 18:12:32.549		5400.240	Media file(s)	player #1:O1-5-1-G9.MP4	0.0	10856.640	25.000	Green	Walking		POINT	1330.360	O1-5-1-G9.MP4	33259	NA
G9	2025-03-08 18:12:32.549		5400.240	Media file(s)	player #1:O1-5-1-G9.MP4	0.0	10856.640	25.000	Yellow	Resting		POINT	1390.080	O1-5-1-G9.MP4	34752	NA
G9	2025-03-08 18:12:32.549		5400.240	Media file(s)	player #1:O1-5-1-G9.MP4	0.0	10856.640	25.000	Green	Self grooming		POINT	1390.120	O1-5-1-G9.MP4	34753	NA
G9	2025-03-08 18:12:32.549		5400.240	Media file(s)	player #1:O1-5-1-G9.MP4	0.0	10856.640	25.000	Green	Resting		POINT	1449.760	O1-5-1-G9.MP4	36244	NA
G9	2025-03-08 18:12:32.549		5400.240	Media file(s)	player #1:O1-5-1-G9.MP4	0.0	10856.640	25.000	Yellow	Resting		POINT	1450.280	O1-5-1-G9.MP4	36257	NA
G9	2025-03-08 18:12:32.549		5400.240	Media file(s)	player #1:O1-5-1-G9.MP4	0.0	10856.640	25.000	Green	Resting		POINT	1509.640	O1-5-1-G9.MP4	37741	NA
G9	2025-03-08 18:12:32.549		5400.240	Media file(s)	player #1:O1-5-1-G9.MP4	0.0	10856.640	25.000	Yellow	Brood Care		POINT	1510.480	O1-5-1-G9.MP4	37762	NA
G9	2025-03-08 18:12:32.549		5400.240	Media file(s)	player #1:O1-5-1-G9.MP4	0.0	10856.640	25.000	Yellow	Walking		POINT	1569.920	O1-5-1-G9.MP4	39248	NA
G9	2025-03-08 18:12:32.549		5400.240	Media file(s)	player #1:O1-5-1-G9.MP4	0.0	10856.640	25.000	Green	Resting		POINT	1570.120	O1-5-1-G9.MP4	39253	NA
G9	2025-03-08 18:12:32.549		5400.240	Media file(s)	player #1:O1-5-1-G9.MP4	0.0	10856.640	25.000	Green	Resting		POINT	1630.080	O1-5-1-G9.MP4	40752	NA
G9	2025-03-08 18:12:32.549		5400.240	Media file(s)	player #1:O1-5-1-G9.MP4	0.0	10856.640	25.000	Yellow	Walking		POINT	1630.600	O1-5-1-G9.MP4	40765	NA
G9	2025-03-08 18:12:32.549		5400.240	Media file(s)	player #1:O1-5-1-G9.MP4	0.0	10856.640	25.000	Yellow	Brood Care		POINT	1689.840	O1-5-1-G9.MP4	42246	NA
G9	2025-03-08 18:12:32.549		5400.240	Media file(s)	player #1:O1-5-1-G9.MP4	0.0	10856.640	25.000	Green	Resting		POINT	1690.240	O1-5-1-G9.MP4	42256	NA
G9	2025-03-08 18:12:32.549		5400.240	Media file(s)	player #1:O1-5-1-G9.MP4	0.0	10856.640	25.000	Yellow	Brood Care		POINT	1750.040	O1-5-1-G9.MP4	43751	NA
G9	2025-03-08 18:12:32.549		5400.240	Media file(s)	player #1:O1-5-1-G9.MP4	0.0	10856.640	25.000	Green	Walking		POINT	1750.200	O1-5-1-G9.MP4	43755	NA
G9	2025-03-08 18:12:32.549		5400.240	Media file(s)	player #1:O1-5-1-G9.MP4	0.0	10856.640	25.000	Green	Resting		POINT	1810.280	O1-5-1-G9.MP4	45257	NA
G9	2025-03-08 18:12:32.549		5400.240	Media file(s)	player #1:O1-5-1-G9.MP4	0.0	10856.640	25.000	Yellow	Walking		POINT	1810.440	O1-5-1-G9.MP4	45261	NA
G9	2025-03-08 18:12:32.549		5400.240	Media file(s)	player #1:O1-5-1-G9.MP4	0.0	10856.640	25.000	Green	Resting		POINT	1869.840	O1-5-1-G9.MP4	46747	NA
G9	2025-03-08 18:12:32.549		5400.240	Media file(s)	player #1:O1-5-1-G9.MP4	0.0	10856.640	25.000	Yellow	Resting		POINT	1870.440	O1-5-1-G9.MP4	46761	NA
G9	2025-03-08 18:12:32.549		5400.240	Media file(s)	player #1:O1-5-1-G9.MP4	0.0	10856.640	25.000	Yellow	Resting		POINT	1929.920	O1-5-1-G9.MP4	48248	NA
G9	2025-03-08 18:12:32.549		5400.240	Media file(s)	player #1:O1-5-1-G9.MP4	0.0	10856.640	25.000	Green	Resting		POINT	1929.960	O1-5-1-G9.MP4	48249	NA
G9	2025-03-08 18:12:32.549		5400.240	Media file(s)	player #1:O1-5-1-G9.MP4	0.0	10856.640	25.000	Green	Resting		POINT	1989.920	O1-5-1-G9.MP4	49748	NA
G9	2025-03-08 18:12:32.549		5400.240	Media file(s)	player #1:O1-5-1-G9.MP4	0.0	10856.640	25.000	Yellow	Resting		POINT	1990.160	O1-5-1-G9.MP4	49754	NA
G9	2025-03-08 18:12:32.549		5400.240	Media file(s)	player #1:O1-5-1-G9.MP4	0.0	10856.640	25.000	Yellow	Resting		POINT	2050.280	O1-5-1-G9.MP4	51257	NA
G9	2025-03-08 18:12:32.549		5400.240	Media file(s)	player #1:O1-5-1-G9.MP4	0.0	10856.640	25.000	Green	Walking		POINT	2050.320	O1-5-1-G9.MP4	51258	NA
G9	2025-03-08 18:12:32.549		5400.240	Media file(s)	player #1:O1-5-1-G9.MP4	0.0	10856.640	25.000	Green	Resting		POINT	2110.040	O1-5-1-G9.MP4	52751	NA
G9	2025-03-08 18:12:32.549		5400.240	Media file(s)	player #1:O1-5-1-G9.MP4	0.0	10856.640	25.000	Yellow	Resting		POINT	2110.480	O1-5-1-G9.MP4	52762	NA
G9	2025-03-08 18:12:32.549		5400.240	Media file(s)	player #1:O1-5-1-G9.MP4	0.0	10856.640	25.000	Yellow	Resting		POINT	2170.240	O1-5-1-G9.MP4	54256	NA
G9	2025-03-08 18:12:32.549		5400.240	Media file(s)	player #1:O1-5-1-G9.MP4	0.0	10856.640	25.000	Green	Carry Brood		POINT	2170.280	O1-5-1-G9.MP4	54257	NA
G9	2025-03-08 18:12:32.549		5400.240	Media file(s)	player #1:O1-5-1-G9.MP4	0.0	10856.640	25.000	Green	Resting		POINT	2230.120	O1-5-1-G9.MP4	55753	NA
G9	2025-03-08 18:12:32.549		5400.240	Media file(s)	player #1:O1-5-1-G9.MP4	0.0	10856.640	25.000	Yellow	Resting		POINT	2230.160	O1-5-1-G9.MP4	55755	NA
G9	2025-03-08 18:12:32.549		5400.240	Media file(s)	player #1:O1-5-1-G9.MP4	0.0	10856.640	25.000	Yellow	Resting		POINT	2290.320	O1-5-1-G9.MP4	57258	NA
G9	2025-03-08 18:12:32.549		5400.240	Media file(s)	player #1:O1-5-1-G9.MP4	0.0	10856.640	25.000	Green	Carry Brood		POINT	2290.440	O1-5-1-G9.MP4	57261	NA
G9	2025-03-08 18:12:32.549		5400.240	Media file(s)	player #1:O1-5-1-G9.MP4	0.0	10856.640	25.000	Green	Hemolymph		POINT	2350.320	O1-5-1-G9.MP4	58758	NA
G9	2025-03-08 18:12:32.549		5400.240	Media file(s)	player #1:O1-5-1-G9.MP4	0.0	10856.640	25.000	Yellow	Resting		POINT	2350.440	O1-5-1-G9.MP4	58761	NA
G9	2025-03-08 18:12:32.549		5400.240	Media file(s)	player #1:O1-5-1-G9.MP4	0.0	10856.640	25.000	Green	Walking		POINT	2410.080	O1-5-1-G9.MP4	60252	NA
G9	2025-03-08 18:12:32.549		5400.240	Media file(s)	player #1:O1-5-1-G9.MP4	0.0	10856.640	25.000	Yellow	Resting		POINT	2410.120	O1-5-1-G9.MP4	60253	NA
G9	2025-03-08 18:12:32.549		5400.240	Media file(s)	player #1:O1-5-1-G9.MP4	0.0	10856.640	25.000	Yellow	Resting		POINT	2469.960	O1-5-1-G9.MP4	61749	NA
G9	2025-03-08 18:12:32.549		5400.240	Media file(s)	player #1:O1-5-1-G9.MP4	0.0	10856.640	25.000	Green	Walking		POINT	2471.440	O1-5-1-G9.MP4	61786	NA
G9	2025-03-08 18:12:32.549		5400.240	Media file(s)	player #1:O1-5-1-G9.MP4	0.0	10856.640	25.000	Yellow	Resting		POINT	2530.480	O1-5-1-G9.MP4	63262	NA
G9	2025-03-08 18:12:32.549		5400.240	Media file(s)	player #1:O1-5-1-G9.MP4	0.0	10856.640	25.000	Green	Carry Brood		POINT	2531.000	O1-5-1-G9.MP4	63275	NA
G9	2025-03-08 18:12:32.549		5400.240	Media file(s)	player #1:O1-5-1-G9.MP4	0.0	10856.640	25.000	Yellow	Resting		POINT	2590.040	O1-5-1-G9.MP4	64751	NA
G9	2025-03-08 18:12:32.549		5400.240	Media file(s)	player #1:O1-5-1-G9.MP4	0.0	10856.640	25.000	Green	Carry Brood		POINT	2590.280	O1-5-1-G9.MP4	64757	NA
G9	2025-03-08 18:12:32.549		5400.240	Media file(s)	player #1:O1-5-1-G9.MP4	0.0	10856.640	25.000	Yellow	Resting		POINT	2650.000	O1-5-1-G9.MP4	66251	NA
G9	2025-03-08 18:12:32.549		5400.240	Media file(s)	player #1:O1-5-1-G9.MP4	0.0	10856.640	25.000	Green	Carry Brood		POINT	2650.040	O1-5-1-G9.MP4	66251	NA
G9	2025-03-08 18:12:32.549		5400.240	Media file(s)	player #1:O1-5-1-G9.MP4	0.0	10856.640	25.000	Green	Walking		POINT	2710.120	O1-5-1-G9.MP4	67753	NA
G9	2025-03-08 18:12:32.549		5400.240	Media file(s)	player #1:O1-5-1-G9.MP4	0.0	10856.640	25.000	Yellow	Resting		POINT	2710.120	O1-5-1-G9.MP4	67753	NA
G9	2025-03-08 18:12:32.549		5400.240	Media file(s)	player #1:O1-5-1-G9.MP4	0.0	10856.640	25.000	Yellow	Resting		POINT	2769.800	O1-5-1-G9.MP4	69245	NA
G9	2025-03-08 18:12:32.549		5400.240	Media file(s)	player #1:O1-5-1-G9.MP4	0.0	10856.640	25.000	Green	Brood Care		POINT	2769.960	O1-5-1-G9.MP4	69249	NA
G9	2025-03-08 18:12:32.549		5400.240	Media file(s)	player #1:O1-5-1-G9.MP4	0.0	10856.640	25.000	Green	Brood Care		POINT	2829.960	O1-5-1-G9.MP4	70749	NA
G9	2025-03-08 18:12:32.549		5400.240	Media file(s)	player #1:O1-5-1-G9.MP4	0.0	10856.640	25.000	Yellow	Resting		POINT	2830.000	O1-5-1-G9.MP4	70750	NA
G9	2025-03-08 18:12:32.549		5400.240	Media file(s)	player #1:O1-5-1-G9.MP4	0.0	10856.640	25.000	Yellow	Resting		POINT	2889.920	O1-5-1-G9.MP4	72248	NA
G9	2025-03-08 18:12:32.549		5400.240	Media file(s)	player #1:O1-5-1-G9.MP4	0.0	10856.640	25.000	Green	Brood Care		POINT	2890.440	O1-5-1-G9.MP4	72261	NA
G9	2025-03-08 18:12:32.549		5400.240	Media file(s)	player #1:O1-5-1-G9.MP4	0.0	10856.640	25.000	Yellow	Resting		POINT	2950.080	O1-5-1-G9.MP4	73752	NA
G9	2025-03-08 18:12:32.549		5400.240	Media file(s)	player #1:O1-5-1-G9.MP4	0.0	10856.640	25.000	Green	Hemolymph		POINT	2950.200	O1-5-1-G9.MP4	73755	NA
G9	2025-03-08 18:12:32.549		5400.240	Media file(s)	player #1:O1-5-1-G9.MP4	0.0	10856.640	25.000	Green	Self grooming		POINT	3010.000	O1-5-1-G9.MP4	75250	NA
G9	2025-03-08 18:12:32.549		5400.240	Media file(s)	player #1:O1-5-1-G9.MP4	0.0	10856.640	25.000	Yellow	Resting		POINT	3010.480	O1-5-1-G9.MP4	75262	NA
G9	2025-03-08 18:12:32.549		5400.240	Media file(s)	player #1:O1-5-1-G9.MP4	0.0	10856.640	25.000	Yellow	Resting		POINT	3069.880	O1-5-1-G9.MP4	76747	NA
G9	2025-03-08 18:12:32.549		5400.240	Media file(s)	player #1:O1-5-1-G9.MP4	0.0	10856.640	25.000	Green	Hemolymph		POINT	3070.440	O1-5-1-G9.MP4	76761	NA
G9	2025-03-08 18:12:32.549		5400.240	Media file(s)	player #1:O1-5-1-G9.MP4	0.0	10856.640	25.000	Green	Carry Brood		POINT	3130.000	O1-5-1-G9.MP4	78250	NA
G9	2025-03-08 18:12:32.549		5400.240	Media file(s)	player #1:O1-5-1-G9.MP4	0.0	10856.640	25.000	Yellow	Resting		POINT	3130.400	O1-5-1-G9.MP4	78260	NA
G9	2025-03-08 18:12:32.549		5400.240	Media file(s)	player #1:O1-5-1-G9.MP4	0.0	10856.640	25.000	Yellow	Resting		POINT	3190.120	O1-5-1-G9.MP4	79753	NA
G9	2025-03-08 18:12:32.549		5400.240	Media file(s)	player #1:O1-5-1-G9.MP4	0.0	10856.640	25.000	Green	Walking		POINT	3190.280	O1-5-1-G9.MP4	79757	NA
G9	2025-03-08 18:12:32.549		5400.240	Media file(s)	player #1:O1-5-1-G9.MP4	0.0	10856.640	25.000	Yellow	Resting		POINT	3249.960	O1-5-1-G9.MP4	81249	NA
G9	2025-03-08 18:12:32.549		5400.240	Media file(s)	player #1:O1-5-1-G9.MP4	0.0	10856.640	25.000	Green	Walking		POINT	3250.320	O1-5-1-G9.MP4	81258	NA
G9	2025-03-08 18:12:32.549		5400.240	Media file(s)	player #1:O1-5-1-G9.MP4	0.0	10856.640	25.000	Yellow	Resting		POINT	3310.200	O1-5-1-G9.MP4	82755	NA
G9	2025-03-08 18:12:32.549		5400.240	Media file(s)	player #1:O1-5-1-G9.MP4	0.0	10856.640	25.000	Green	Walking		POINT	3310.320	O1-5-1-G9.MP4	82758	NA
G9	2025-03-08 18:12:32.549		5400.240	Media file(s)	player #1:O1-5-1-G9.MP4	0.0	10856.640	25.000	Yellow	Resting		POINT	3370.080	O1-5-1-G9.MP4	84252	NA
G9	2025-03-08 18:12:32.549		5400.240	Media file(s)	player #1:O1-5-1-G9.MP4	0.0	10856.640	25.000	Green	Walking		POINT	3370.160	O1-5-1-G9.MP4	84254	NA
G9	2025-03-08 18:12:32.549		5400.240	Media file(s)	player #1:O1-5-1-G9.MP4	0.0	10856.640	25.000	Green	Self grooming		POINT	3430.680	O1-5-1-G9.MP4	85767	NA
G9	2025-03-08 18:12:32.549		5400.240	Media file(s)	player #1:O1-5-1-G9.MP4	0.0	10856.640	25.000	Yellow	Resting		POINT	3430.680	O1-5-1-G9.MP4	85768	NA
G9	2025-03-08 18:12:32.549		5400.240	Media file(s)	player #1:O1-5-1-G9.MP4	0.0	10856.640	25.000	Yellow	Resting		POINT	3490.120	O1-5-1-G9.MP4	87253	NA
G9	2025-03-08 18:12:32.549		5400.240	Media file(s)	player #1:O1-5-1-G9.MP4	0.0	10856.640	25.000	Green	Brood Care		POINT	3490.640	O1-5-1-G9.MP4	87266	NA
G9	2025-03-08 18:12:32.549		5400.240	Media file(s)	player #1:O1-5-1-G9.MP4	0.0	10856.640	25.000	Yellow	Resting		POINT	3549.840	O1-5-1-G9.MP4	88746	NA
G9	2025-03-08 18:12:32.549		5400.240	Media file(s)	player #1:O1-5-1-G9.MP4	0.0	10856.640	25.000	Green	Walking		POINT	3550.600	O1-5-1-G9.MP4	88765	NA
G9	2025-03-08 18:12:32.549		5400.240	Media file(s)	player #1:O1-5-1-G9.MP4	0.0	10856.640	25.000	Yellow	Resting		POINT	3610.240	O1-5-1-G9.MP4	90256	NA
G9	2025-03-08 18:12:32.549		5400.240	Media file(s)	player #1:O1-5-1-G9.MP4	0.0	10856.640	25.000	Green	Walking		POINT	3610.320	O1-5-1-G9.MP4	90258	NA
G9	2025-03-08 18:12:32.549		5400.240	Media file(s)	player #1:O1-5-1-G9.MP4	0.0	10856.640	25.000	Yellow	Resting		POINT	3670.080	O1-5-1-G9.MP4	91752	NA
G9	2025-03-08 18:12:32.549		5400.240	Media file(s)	player #1:O1-5-1-G9.MP4	0.0	10856.640	25.000	Green	Walking		POINT	3670.360	O1-5-1-G9.MP4	91759	NA
G9	2025-03-08 18:12:32.549		5400.240	Media file(s)	player #1:O1-5-1-G9.MP4	0.0	10856.640	25.000	Yellow	Resting		POINT	3730.080	O1-5-1-G9.MP4	93252	NA
G9	2025-03-08 18:12:32.549		5400.240	Media file(s)	player #1:O1-5-1-G9.MP4	0.0	10856.640	25.000	Green	Resting		POINT	3730.160	O1-5-1-G9.MP4	93254	NA
G9	2025-03-08 18:12:32.549		5400.240	Media file(s)	player #1:O1-5-1-G9.MP4	0.0	10856.640	25.000	Yellow	Resting		POINT	3789.840	O1-5-1-G9.MP4	94746	NA
G9	2025-03-08 18:12:32.549		5400.240	Media file(s)	player #1:O1-5-1-G9.MP4	0.0	10856.640	25.000	Green	Resting		POINT	3790.240	O1-5-1-G9.MP4	94756	NA
G9	2025-03-08 18:12:32.549		5400.240	Media file(s)	player #1:O1-5-1-G9.MP4	0.0	10856.640	25.000	Green	Resting		POINT	3849.880	O1-5-1-G9.MP4	96247	NA
G9	2025-03-08 18:12:32.549		5400.240	Media file(s)	player #1:O1-5-1-G9.MP4	0.0	10856.640	25.000	Yellow	Resting		POINT	3849.920	O1-5-1-G9.MP4	96248	NA
G9	2025-03-08 18:12:32.549		5400.240	Media file(s)	player #1:O1-5-1-G9.MP4	0.0	10856.640	25.000	Yellow	Resting		POINT	3909.920	O1-5-1-G9.MP4	97748	NA
G9	2025-03-08 18:12:32.549		5400.240	Media file(s)	player #1:O1-5-1-G9.MP4	0.0	10856.640	25.000	Green	Resting		POINT	3909.960	O1-5-1-G9.MP4	97749	NA
G9	2025-03-08 18:12:32.549		5400.240	Media file(s)	player #1:O1-5-1-G9.MP4	0.0	10856.640	25.000	Yellow	Resting		POINT	3970.040	O1-5-1-G9.MP4	99251	NA
G9	2025-03-08 18:12:32.549		5400.240	Media file(s)	player #1:O1-5-1-G9.MP4	0.0	10856.640	25.000	Green	Resting		POINT	3970.320	O1-5-1-G9.MP4	99258	NA
G9	2025-03-08 18:12:32.549		5400.240	Media file(s)	player #1:O1-5-1-G9.MP4	0.0	10856.640	25.000	Yellow	Resting		POINT	4030.240	O1-5-1-G9.MP4	100756	NA
G9	2025-03-08 18:12:32.549		5400.240	Media file(s)	player #1:O1-5-1-G9.MP4	0.0	10856.640	25.000	Green	Walking		POINT	4030.680	O1-5-1-G9.MP4	100767	NA
G9	2025-03-08 18:12:32.549		5400.240	Media file(s)	player #1:O1-5-1-G9.MP4	0.0	10856.640	25.000	Green	Resting		POINT	4089.760	O1-5-1-G9.MP4	102244	NA
G9	2025-03-08 18:12:32.549		5400.240	Media file(s)	player #1:O1-5-1-G9.MP4	0.0	10856.640	25.000	Yellow	Resting		POINT	4089.960	O1-5-1-G9.MP4	102249	NA
G9	2025-03-08 18:12:32.549		5400.240	Media file(s)	player #1:O1-5-1-G9.MP4	0.0	10856.640	25.000	Yellow	Resting		POINT	4149.960	O1-5-1-G9.MP4	103749	NA
G9	2025-03-08 18:12:32.549		5400.240	Media file(s)	player #1:O1-5-1-G9.MP4	0.0	10856.640	25.000	Green	Resting		POINT	4150.040	O1-5-1-G9.MP4	103751	NA
G9	2025-03-08 18:12:32.549		5400.240	Media file(s)	player #1:O1-5-1-G9.MP4	0.0	10856.640	25.000	Green	Resting		POINT	4210.240	O1-5-1-G9.MP4	105256	NA
G9	2025-03-08 18:12:32.549		5400.240	Media file(s)	player #1:O1-5-1-G9.MP4	0.0	10856.640	25.000	Yellow	Resting		POINT	4210.600	O1-5-1-G9.MP4	105265	NA
G9	2025-03-08 18:12:32.549		5400.240	Media file(s)	player #1:O1-5-1-G9.MP4	0.0	10856.640	25.000	Green	Resting		POINT	4269.800	O1-5-1-G9.MP4	106745	NA
G9	2025-03-08 18:12:32.549		5400.240	Media file(s)	player #1:O1-5-1-G9.MP4	0.0	10856.640	25.000	Yellow	Resting		POINT	4270.160	O1-5-1-G9.MP4	106754	NA
G9	2025-03-08 18:12:32.549		5400.240	Media file(s)	player #1:O1-5-1-G9.MP4	0.0	10856.640	25.000	Green	Resting		POINT	4330.040	O1-5-1-G9.MP4	108251	NA
G9	2025-03-08 18:12:32.549		5400.240	Media file(s)	player #1:O1-5-1-G9.MP4	0.0	10856.640	25.000	Yellow	Resting		POINT	4330.080	O1-5-1-G9.MP4	108252	NA
G9	2025-03-08 18:12:32.549		5400.240	Media file(s)	player #1:O1-5-1-G9.MP4	0.0	10856.640	25.000	Yellow	Resting		POINT	4389.920	O1-5-1-G9.MP4	109748	NA
G9	2025-03-08 18:12:32.549		5400.240	Media file(s)	player #1:O1-5-1-G9.MP4	0.0	10856.640	25.000	Green	Resting		POINT	4390.120	O1-5-1-G9.MP4	109753	NA
G9	2025-03-08 18:12:32.549		5400.240	Media file(s)	player #1:O1-5-1-G9.MP4	0.0	10856.640	25.000	Yellow	Resting		POINT	4450.200	O1-5-1-G9.MP4	111255	NA
G9	2025-03-08 18:12:32.549		5400.240	Media file(s)	player #1:O1-5-1-G9.MP4	0.0	10856.640	25.000	Green	Resting		POINT	4450.320	O1-5-1-G9.MP4	111258	NA
G9	2025-03-08 18:12:32.549		5400.240	Media file(s)	player #1:O1-5-1-G9.MP4	0.0	10856.640	25.000	Yellow	Resting		POINT	4510.000	O1-5-1-G9.MP4	112750	NA
G9	2025-03-08 18:12:32.549		5400.240	Media file(s)	player #1:O1-5-1-G9.MP4	0.0	10856.640	25.000	Green	Resting		POINT	4510.040	O1-5-1-G9.MP4	112751	NA
G9	2025-03-08 18:12:32.549		5400.240	Media file(s)	player #1:O1-5-1-G9.MP4	0.0	10856.640	25.000	Green	Resting		POINT	4570.320	O1-5-1-G9.MP4	114258	NA
G9	2025-03-08 18:12:32.549		5400.240	Media file(s)	player #1:O1-5-1-G9.MP4	0.0	10856.640	25.000	Yellow	Resting		POINT	4570.320	O1-5-1-G9.MP4	114258	NA
G9	2025-03-08 18:12:32.549		5400.240	Media file(s)	player #1:O1-5-1-G9.MP4	0.0	10856.640	25.000	Yellow	Resting		POINT	4630.040	O1-5-1-G9.MP4	115751	NA
G9	2025-03-08 18:12:32.549		5400.240	Media file(s)	player #1:O1-5-1-G9.MP4	0.0	10856.640	25.000	Green	Self grooming		POINT	4630.080	O1-5-1-G9.MP4	115752	NA
G9	2025-03-08 18:12:32.549		5400.240	Media file(s)	player #1:O1-5-1-G9.MP4	0.0	10856.640	25.000	Yellow	Resting		POINT	4690.000	O1-5-1-G9.MP4	117250	NA
G9	2025-03-08 18:12:32.549		5400.240	Media file(s)	player #1:O1-5-1-G9.MP4	0.0	10856.640	25.000	Green	Carry Brood		POINT	4690.800	O1-5-1-G9.MP4	117270	NA
G9	2025-03-08 18:12:32.549		5400.240	Media file(s)	player #1:O1-5-1-G9.MP4	0.0	10856.640	25.000	Yellow	Resting		POINT	4749.880	O1-5-1-G9.MP4	118747	NA
G9	2025-03-08 18:12:32.549		5400.240	Media file(s)	player #1:O1-5-1-G9.MP4	0.0	10856.640	25.000	Green	Walking		POINT	4750.320	O1-5-1-G9.MP4	118758	NA
G9	2025-03-08 18:12:32.549		5400.240	Media file(s)	player #1:O1-5-1-G9.MP4	0.0	10856.640	25.000	Yellow	Resting		POINT	4810.000	O1-5-1-G9.MP4	120250	NA
G9	2025-03-08 18:12:32.549		5400.240	Media file(s)	player #1:O1-5-1-G9.MP4	0.0	10856.640	25.000	Green	Walking		POINT	4810.120	O1-5-1-G9.MP4	120253	NA
G9	2025-03-08 18:12:32.549		5400.240	Media file(s)	player #1:O1-5-1-G9.MP4	0.0	10856.640	25.000	Yellow	Resting		POINT	4869.960	O1-5-1-G9.MP4	121749	NA
G9	2025-03-08 18:12:32.549		5400.240	Media file(s)	player #1:O1-5-1-G9.MP4	0.0	10856.640	25.000	Green	Walking		POINT	4870.600	O1-5-1-G9.MP4	121765	NA
G9	2025-03-08 18:12:32.549		5400.240	Media file(s)	player #1:O1-5-1-G9.MP4	0.0	10856.640	25.000	Yellow	Resting		POINT	4930.040	O1-5-1-G9.MP4	123251	NA
G9	2025-03-08 18:12:32.549		5400.240	Media file(s)	player #1:O1-5-1-G9.MP4	0.0	10856.640	25.000	Green	Walking		POINT	4930.280	O1-5-1-G9.MP4	123257	NA
G9	2025-03-08 18:12:32.549		5400.240	Media file(s)	player #1:O1-5-1-G9.MP4	0.0	10856.640	25.000	Yellow	Resting		POINT	4989.960	O1-5-1-G9.MP4	124749	NA
G9	2025-03-08 18:12:32.549		5400.240	Media file(s)	player #1:O1-5-1-G9.MP4	0.0	10856.640	25.000	Green	Hemolymph		POINT	4990.400	O1-5-1-G9.MP4	124760	NA
G9	2025-03-08 18:12:32.549		5400.240	Media file(s)	player #1:O1-5-1-G9.MP4	0.0	10856.640	25.000	Yellow	Resting		POINT	5050.000	O1-5-1-G9.MP4	126250	NA
G9	2025-03-08 18:12:32.549		5400.240	Media file(s)	player #1:O1-5-1-G9.MP4	0.0	10856.640	25.000	Green	Brood Care		POINT	5050.480	O1-5-1-G9.MP4	126262	NA
G9	2025-03-08 18:12:32.549		5400.240	Media file(s)	player #1:O1-5-1-G9.MP4	0.0	10856.640	25.000	Green	Brood Care		POINT	5109.880	O1-5-1-G9.MP4	127747	NA
G9	2025-03-08 18:12:32.549		5400.240	Media file(s)	player #1:O1-5-1-G9.MP4	0.0	10856.640	25.000	Yellow	Resting		POINT	5110.200	O1-5-1-G9.MP4	127755	NA
G9	2025-03-08 18:12:32.549		5400.240	Media file(s)	player #1:O1-5-1-G9.MP4	0.0	10856.640	25.000	Yellow	Resting		POINT	5170.440	O1-5-1-G9.MP4	129261	NA
G9	2025-03-08 18:12:32.549		5400.240	Media file(s)	player #1:O1-5-1-G9.MP4	0.0	10856.640	25.000	Green	Walking		POINT	5171.160	O1-5-1-G9.MP4	129279	NA
G9	2025-03-08 18:12:32.549		5400.240	Media file(s)	player #1:O1-5-1-G9.MP4	0.0	10856.640	25.000	Green	Walking		POINT	5230.360	O1-5-1-G9.MP4	130759	NA
G9	2025-03-08 18:12:32.549		5400.240	Media file(s)	player #1:O1-5-1-G9.MP4	0.0	10856.640	25.000	Yellow	Resting		POINT	5230.800	O1-5-1-G9.MP4	130770	NA
G9	2025-03-08 18:12:32.549		5400.240	Media file(s)	player #1:O1-5-1-G9.MP4	0.0	10856.640	25.000	Yellow	Resting		POINT	5290.080	O1-5-1-G9.MP4	132252	NA
G9	2025-03-08 18:12:32.549		5400.240	Media file(s)	player #1:O1-5-1-G9.MP4	0.0	10856.640	25.000	Green	Carry Brood		POINT	5290.560	O1-5-1-G9.MP4	132264	NA
G9	2025-03-08 18:12:32.549		5400.240	Media file(s)	player #1:O1-5-1-G9.MP4	0.0	10856.640	25.000	Green	Brood Care		POINT	5349.800	O1-5-1-G9.MP4	133745	NA
G9	2025-03-08 18:12:32.549		5400.240	Media file(s)	player #1:O1-5-1-G9.MP4	0.0	10856.640	25.000	Yellow	Resting		POINT	5350.120	O1-5-1-G9.MP4	133753	NA
G9	2025-03-08 18:12:32.549		5400.240	Media file(s)	player #1:O1-5-1-G9.MP4	0.0	10856.640	25.000	Yellow	Resting		POINT	5410.080	O1-5-1-G9.MP4	135252	NA
G9	2025-03-08 18:12:32.549		5400.240	Media file(s)	player #1:O1-5-1-G9.MP4	0.0	10856.640	25.000	Green	Resting		POINT	5410.320	O1-5-1-G9.MP4	135258	NA
G9	2025-03-08 18:12:32.549		5400.240	Media file(s)	player #1:O1-5-1-G9.MP4	0.0	10856.640	25.000	Green	Walking		POINT	5470.120	O1-5-1-G9.MP4	136753	NA
G9	2025-03-08 18:12:32.549		5400.240	Media file(s)	player #1:O1-5-1-G9.MP4	0.0	10856.640	25.000	Yellow	Resting		POINT	5470.360	O1-5-1-G9.MP4	136759	NA
G9	2025-03-08 18:12:32.549		5400.240	Media file(s)	player #1:O1-5-1-G9.MP4	0.0	10856.640	25.000	Yellow	Resting		POINT	5530.000	O1-5-1-G9.MP4	138251	NA
G9	2025-03-08 18:12:32.549		5400.240	Media file(s)	player #1:O1-5-1-G9.MP4	0.0	10856.640	25.000	Green	QW interaction		POINT	5530.240	O1-5-1-G9.MP4	138256	NA
G9	2025-03-08 18:12:32.549		5400.240	Media file(s)	player #1:O1-5-1-G9.MP4	0.0	10856.640	25.000	Yellow	Resting		POINT	5589.880	O1-5-1-G9.MP4	139747	NA
G9	2025-03-08 18:12:32.549		5400.240	Media file(s)	player #1:O1-5-1-G9.MP4	0.0	10856.640	25.000	Green	Resting		POINT	5590.120	O1-5-1-G9.MP4	139753	NA
G9	2025-03-08 18:12:32.549		5400.240	Media file(s)	player #1:O1-5-1-G9.MP4	0.0	10856.640	25.000	Yellow	Resting		POINT	5649.920	O1-5-1-G9.MP4	141248	NA
G9	2025-03-08 18:12:32.549		5400.240	Media file(s)	player #1:O1-5-1-G9.MP4	0.0	10856.640	25.000	Green	Carry Brood		POINT	5650.080	O1-5-1-G9.MP4	141252	NA
G9	2025-03-08 18:12:32.549		5400.240	Media file(s)	player #1:O1-5-1-G9.MP4	0.0	10856.640	25.000	Yellow	Resting		POINT	5710.000	O1-5-1-G9.MP4	142750	NA
G9	2025-03-08 18:12:32.549		5400.240	Media file(s)	player #1:O1-5-1-G9.MP4	0.0	10856.640	25.000	Green	Walking		POINT	5710.480	O1-5-1-G9.MP4	142762	NA
G9	2025-03-08 18:12:32.549		5400.240	Media file(s)	player #1:O1-5-1-G9.MP4	0.0	10856.640	25.000	Yellow	Resting		POINT	5770.160	O1-5-1-G9.MP4	144254	NA
G9	2025-03-08 18:12:32.549		5400.240	Media file(s)	player #1:O1-5-1-G9.MP4	0.0	10856.640	25.000	Green	Brood Care		POINT	5770.360	O1-5-1-G9.MP4	144259	NA
G9	2025-03-08 18:12:32.549		5400.240	Media file(s)	player #1:O1-5-1-G9.MP4	0.0	10856.640	25.000	Green	Walking		POINT	5830.040	O1-5-1-G9.MP4	145751	NA
G9	2025-03-08 18:12:32.549		5400.240	Media file(s)	player #1:O1-5-1-G9.MP4	0.0	10856.640	25.000	Yellow	Resting		POINT	5830.280	O1-5-1-G9.MP4	145757	NA
G9	2025-03-08 18:12:32.549		5400.240	Media file(s)	player #1:O1-5-1-G9.MP4	0.0	10856.640	25.000	Yellow	Resting		POINT	5889.920	O1-5-1-G9.MP4	147248	NA
G9	2025-03-08 18:12:32.549		5400.240	Media file(s)	player #1:O1-5-1-G9.MP4	0.0	10856.640	25.000	Green	Walking		POINT	5890.320	O1-5-1-G9.MP4	147258	NA
G9	2025-03-08 18:12:32.549		5400.240	Media file(s)	player #1:O1-5-1-G9.MP4	0.0	10856.640	25.000	Yellow	Resting		POINT	5949.960	O1-5-1-G9.MP4	148750	NA
G9	2025-03-08 18:12:32.549		5400.240	Media file(s)	player #1:O1-5-1-G9.MP4	0.0	10856.640	25.000	Green	Walking		POINT	5950.280	O1-5-1-G9.MP4	148757	NA
G9	2025-03-08 18:12:32.549		5400.240	Media file(s)	player #1:O1-5-1-G9.MP4	0.0	10856.640	25.000	Yellow	Resting		POINT	6010.120	O1-5-1-G9.MP4	150253	NA
G9	2025-03-08 18:12:32.549		5400.240	Media file(s)	player #1:O1-5-1-G9.MP4	0.0	10856.640	25.000	Green	Walking		POINT	6010.280	O1-5-1-G9.MP4	150257	NA
