# Supplementary material for: Unmated Queens Show Worker‐Like Behaviour and Gene Expression in Polygynous Colonies of the Ant Stigmatomma pallipes
Source: Mol Ecol. 2026 Apr 29;35:e70360. doi: 10.1111/mec.70360 (PMC13126620; doi:10.1111/mec.70360)
Supplement: Supplementary file 3 — Data S1: mec70360‐sup‐0003‐Supinfo.zip. [file MEC-35-e70360-s003.zip › Behavior/O1-Boris/M1.tsv]

Observation id	Observation date	Description	Observation duration	Observation type	Source	Time offset (s)	Media duration (s)	FPS	Subject	Behavior	Behavioral category	Behavior type	Time	Media file name	Image index	Image file path	Comment
M1	2025-03-08 18:47:58.766		5400.080	Media file(s)	player #1:O1-5-1-M1.MP4	0.0	10905.600	25.000	Orange	Resting		POINT	610.240	O1-5-1-M1.MP4	15256	NA
M1	2025-03-08 18:47:58.766		5400.080	Media file(s)	player #1:O1-5-1-M1.MP4	0.0	10905.600	25.000	Pink	Resting		POINT	610.240	O1-5-1-M1.MP4	15256	NA
M1	2025-03-08 18:47:58.766		5400.080	Media file(s)	player #1:O1-5-1-M1.MP4	0.0	10905.600	25.000	Pink	Resting		POINT	670.040	O1-5-1-M1.MP4	16751	NA
M1	2025-03-08 18:47:58.766		5400.080	Media file(s)	player #1:O1-5-1-M1.MP4	0.0	10905.600	25.000	Orange	Resting		POINT	670.440	O1-5-1-M1.MP4	16761	NA
M1	2025-03-08 18:47:58.766		5400.080	Media file(s)	player #1:O1-5-1-M1.MP4	0.0	10905.600	25.000	Pink	Resting		POINT	730.320	O1-5-1-M1.MP4	18258	NA
M1	2025-03-08 18:47:58.766		5400.080	Media file(s)	player #1:O1-5-1-M1.MP4	0.0	10905.600	25.000	Orange	Walking		POINT	730.600	O1-5-1-M1.MP4	18265	NA
M1	2025-03-08 18:47:58.766		5400.080	Media file(s)	player #1:O1-5-1-M1.MP4	0.0	10905.600	25.000	Orange	Self grooming		POINT	790.640	O1-5-1-M1.MP4	19766	NA
M1	2025-03-08 18:47:58.766		5400.080	Media file(s)	player #1:O1-5-1-M1.MP4	0.0	10905.600	25.000	Pink	Resting		POINT	790.640	O1-5-1-M1.MP4	19766	NA
M1	2025-03-08 18:47:58.766		5400.080	Media file(s)	player #1:O1-5-1-M1.MP4	0.0	10905.600	25.000	Orange	Self grooming		POINT	850.120	O1-5-1-M1.MP4	21254	NA
M1	2025-03-08 18:47:58.766		5400.080	Media file(s)	player #1:O1-5-1-M1.MP4	0.0	10905.600	25.000	Pink	Resting		POINT	850.160	O1-5-1-M1.MP4	21254	NA
M1	2025-03-08 18:47:58.766		5400.080	Media file(s)	player #1:O1-5-1-M1.MP4	0.0	10905.600	25.000	Pink	Walking		POINT	909.840	O1-5-1-M1.MP4	22746	NA
M1	2025-03-08 18:47:58.766		5400.080	Media file(s)	player #1:O1-5-1-M1.MP4	0.0	10905.600	25.000	Orange	Self grooming		POINT	910.240	O1-5-1-M1.MP4	22756	NA
M1	2025-03-08 18:47:58.766		5400.080	Media file(s)	player #1:O1-5-1-M1.MP4	0.0	10905.600	25.000	Orange	Resting		POINT	970.360	O1-5-1-M1.MP4	24259	NA
M1	2025-03-08 18:47:58.766		5400.080	Media file(s)	player #1:O1-5-1-M1.MP4	0.0	10905.600	25.000	Pink	Brood Care		POINT	970.360	O1-5-1-M1.MP4	24259	NA
M1	2025-03-08 18:47:58.766		5400.080	Media file(s)	player #1:O1-5-1-M1.MP4	0.0	10905.600	25.000	Pink	Hemolymph		POINT	1030.160	O1-5-1-M1.MP4	25754	NA
M1	2025-03-08 18:47:58.766		5400.080	Media file(s)	player #1:O1-5-1-M1.MP4	0.0	10905.600	25.000	Orange	QQ interaction		POINT	1030.400	O1-5-1-M1.MP4	25760	NA
M1	2025-03-08 18:47:58.766		5400.080	Media file(s)	player #1:O1-5-1-M1.MP4	0.0	10905.600	25.000	Pink	Resting		POINT	1090.200	O1-5-1-M1.MP4	27255	NA
M1	2025-03-08 18:47:58.766		5400.080	Media file(s)	player #1:O1-5-1-M1.MP4	0.0	10905.600	25.000	Orange	Resting		POINT	1090.240	O1-5-1-M1.MP4	27256	NA
M1	2025-03-08 18:47:58.766		5400.080	Media file(s)	player #1:O1-5-1-M1.MP4	0.0	10905.600	25.000	Pink	Walking		POINT	1149.720	O1-5-1-M1.MP4	28743	NA
M1	2025-03-08 18:47:58.766		5400.080	Media file(s)	player #1:O1-5-1-M1.MP4	0.0	10905.600	25.000	Orange	Resting		POINT	1150.040	O1-5-1-M1.MP4	28751	NA
M1	2025-03-08 18:47:58.766		5400.080	Media file(s)	player #1:O1-5-1-M1.MP4	0.0	10905.600	25.000	Orange	Resting		POINT	1210.080	O1-5-1-M1.MP4	30253	NA
M1	2025-03-08 18:47:58.766		5400.080	Media file(s)	player #1:O1-5-1-M1.MP4	0.0	10905.600	25.000	Pink	Walking		POINT	1210.520	O1-5-1-M1.MP4	30263	NA
M1	2025-03-08 18:47:58.766		5400.080	Media file(s)	player #1:O1-5-1-M1.MP4	0.0	10905.600	25.000	Pink	Walking		POINT	1270.080	O1-5-1-M1.MP4	31752	NA
M1	2025-03-08 18:47:58.766		5400.080	Media file(s)	player #1:O1-5-1-M1.MP4	0.0	10905.600	25.000	Orange	Resting		POINT	1270.280	O1-5-1-M1.MP4	31757	NA
M1	2025-03-08 18:47:58.766		5400.080	Media file(s)	player #1:O1-5-1-M1.MP4	0.0	10905.600	25.000	Orange	Self grooming		POINT	1330.320	O1-5-1-M1.MP4	33258	NA
M1	2025-03-08 18:47:58.766		5400.080	Media file(s)	player #1:O1-5-1-M1.MP4	0.0	10905.600	25.000	Pink	Walking		POINT	1330.960	O1-5-1-M1.MP4	33274	NA
M1	2025-03-08 18:47:58.766		5400.080	Media file(s)	player #1:O1-5-1-M1.MP4	0.0	10905.600	25.000	Orange	Walking		POINT	1390.680	O1-5-1-M1.MP4	34767	NA
M1	2025-03-08 18:47:58.766		5400.080	Media file(s)	player #1:O1-5-1-M1.MP4	0.0	10905.600	25.000	Pink	Resting		POINT	1390.800	O1-5-1-M1.MP4	34770	NA
M1	2025-03-08 18:47:58.766		5400.080	Media file(s)	player #1:O1-5-1-M1.MP4	0.0	10905.600	25.000	Pink	Resting		POINT	1450.360	O1-5-1-M1.MP4	36259	NA
M1	2025-03-08 18:47:58.766		5400.080	Media file(s)	player #1:O1-5-1-M1.MP4	0.0	10905.600	25.000	Orange	Walking		POINT	1450.440	O1-5-1-M1.MP4	36261	NA
M1	2025-03-08 18:47:58.766		5400.080	Media file(s)	player #1:O1-5-1-M1.MP4	0.0	10905.600	25.000	Orange	Walking		POINT	1510.480	O1-5-1-M1.MP4	37762	NA
M1	2025-03-08 18:47:58.766		5400.080	Media file(s)	player #1:O1-5-1-M1.MP4	0.0	10905.600	25.000	Pink	Resting		POINT	1510.520	O1-5-1-M1.MP4	37763	NA
M1	2025-03-08 18:47:58.766		5400.080	Media file(s)	player #1:O1-5-1-M1.MP4	0.0	10905.600	25.000	Orange	Self grooming		POINT	1570.600	O1-5-1-M1.MP4	39265	NA
M1	2025-03-08 18:47:58.766		5400.080	Media file(s)	player #1:O1-5-1-M1.MP4	0.0	10905.600	25.000	Pink	Resting		POINT	1570.600	O1-5-1-M1.MP4	39265	NA
M1	2025-03-08 18:47:58.766		5400.080	Media file(s)	player #1:O1-5-1-M1.MP4	0.0	10905.600	25.000	Pink	Resting		POINT	1630.280	O1-5-1-M1.MP4	40757	NA
M1	2025-03-08 18:47:58.766		5400.080	Media file(s)	player #1:O1-5-1-M1.MP4	0.0	10905.600	25.000	Orange	Resting		POINT	1630.840	O1-5-1-M1.MP4	40771	NA
M1	2025-03-08 18:47:58.766		5400.080	Media file(s)	player #1:O1-5-1-M1.MP4	0.0	10905.600	25.000	Pink	Resting		POINT	1689.960	O1-5-1-M1.MP4	42249	NA
M1	2025-03-08 18:47:58.766		5400.080	Media file(s)	player #1:O1-5-1-M1.MP4	0.0	10905.600	25.000	Orange	Resting		POINT	1690.160	O1-5-1-M1.MP4	42254	NA
M1	2025-03-08 18:47:58.766		5400.080	Media file(s)	player #1:O1-5-1-M1.MP4	0.0	10905.600	25.000	Orange	Resting		POINT	1750.200	O1-5-1-M1.MP4	43755	NA
M1	2025-03-08 18:47:58.766		5400.080	Media file(s)	player #1:O1-5-1-M1.MP4	0.0	10905.600	25.000	Pink	Resting		POINT	1750.520	O1-5-1-M1.MP4	43763	NA
M1	2025-03-08 18:47:58.766		5400.080	Media file(s)	player #1:O1-5-1-M1.MP4	0.0	10905.600	25.000	Orange	Resting		POINT	1810.080	O1-5-1-M1.MP4	45252	NA
M1	2025-03-08 18:47:58.766		5400.080	Media file(s)	player #1:O1-5-1-M1.MP4	0.0	10905.600	25.000	Pink	Resting		POINT	1810.840	O1-5-1-M1.MP4	45271	NA
M1	2025-03-08 18:47:58.766		5400.080	Media file(s)	player #1:O1-5-1-M1.MP4	0.0	10905.600	25.000	Orange	Resting		POINT	1870.160	O1-5-1-M1.MP4	46754	NA
M1	2025-03-08 18:47:58.766		5400.080	Media file(s)	player #1:O1-5-1-M1.MP4	0.0	10905.600	25.000	Pink	Walking		POINT	1870.320	O1-5-1-M1.MP4	46758	NA
M1	2025-03-08 18:47:58.766		5400.080	Media file(s)	player #1:O1-5-1-M1.MP4	0.0	10905.600	25.000	Orange	Resting		POINT	1930.040	O1-5-1-M1.MP4	48251	NA
M1	2025-03-08 18:47:58.766		5400.080	Media file(s)	player #1:O1-5-1-M1.MP4	0.0	10905.600	25.000	Pink	Resting		POINT	1930.200	O1-5-1-M1.MP4	48255	NA
M1	2025-03-08 18:47:58.766		5400.080	Media file(s)	player #1:O1-5-1-M1.MP4	0.0	10905.600	25.000	Orange	Resting		POINT	1990.160	O1-5-1-M1.MP4	49754	NA
M1	2025-03-08 18:47:58.766		5400.080	Media file(s)	player #1:O1-5-1-M1.MP4	0.0	10905.600	25.000	Pink	Resting		POINT	1990.640	O1-5-1-M1.MP4	49766	NA
M1	2025-03-08 18:47:58.766		5400.080	Media file(s)	player #1:O1-5-1-M1.MP4	0.0	10905.600	25.000	Pink	Resting		POINT	2050.000	O1-5-1-M1.MP4	51250	NA
M1	2025-03-08 18:47:58.766		5400.080	Media file(s)	player #1:O1-5-1-M1.MP4	0.0	10905.600	25.000	Orange	Resting		POINT	2050.040	O1-5-1-M1.MP4	51251	NA
M1	2025-03-08 18:47:58.766		5400.080	Media file(s)	player #1:O1-5-1-M1.MP4	0.0	10905.600	25.000	Orange	Resting		POINT	2110.080	O1-5-1-M1.MP4	52752	NA
M1	2025-03-08 18:47:58.766		5400.080	Media file(s)	player #1:O1-5-1-M1.MP4	0.0	10905.600	25.000	Pink	Resting		POINT	2110.160	O1-5-1-M1.MP4	52754	NA
M1	2025-03-08 18:47:58.766		5400.080	Media file(s)	player #1:O1-5-1-M1.MP4	0.0	10905.600	25.000	Pink	Walking		POINT	2170.600	O1-5-1-M1.MP4	54265	NA
M1	2025-03-08 18:47:58.766		5400.080	Media file(s)	player #1:O1-5-1-M1.MP4	0.0	10905.600	25.000	Orange	Resting		POINT	2171.160	O1-5-1-M1.MP4	54279	NA
M1	2025-03-08 18:47:58.766		5400.080	Media file(s)	player #1:O1-5-1-M1.MP4	0.0	10905.600	25.000	Pink	Resting		POINT	2230.040	O1-5-1-M1.MP4	55751	NA
M1	2025-03-08 18:47:58.766		5400.080	Media file(s)	player #1:O1-5-1-M1.MP4	0.0	10905.600	25.000	Orange	Walking		POINT	2230.080	O1-5-1-M1.MP4	55752	NA
M1	2025-03-08 18:47:58.766		5400.080	Media file(s)	player #1:O1-5-1-M1.MP4	0.0	10905.600	25.000	Orange	Resting		POINT	2289.960	O1-5-1-M1.MP4	57249	NA
M1	2025-03-08 18:47:58.766		5400.080	Media file(s)	player #1:O1-5-1-M1.MP4	0.0	10905.600	25.000	Pink	Carry Brood		POINT	2290.240	O1-5-1-M1.MP4	57256	NA
M1	2025-03-08 18:47:58.766		5400.080	Media file(s)	player #1:O1-5-1-M1.MP4	0.0	10905.600	25.000	Orange	Resting		POINT	2350.120	O1-5-1-M1.MP4	58753	NA
M1	2025-03-08 18:47:58.766		5400.080	Media file(s)	player #1:O1-5-1-M1.MP4	0.0	10905.600	25.000	Pink	Walking		POINT	2350.120	O1-5-1-M1.MP4	58753	NA
M1	2025-03-08 18:47:58.766		5400.080	Media file(s)	player #1:O1-5-1-M1.MP4	0.0	10905.600	25.000	Orange	Resting		POINT	2410.120	O1-5-1-M1.MP4	60253	NA
M1	2025-03-08 18:47:58.766		5400.080	Media file(s)	player #1:O1-5-1-M1.MP4	0.0	10905.600	25.000	Pink	Self grooming		POINT	2410.440	O1-5-1-M1.MP4	60261	NA
M1	2025-03-08 18:47:58.766		5400.080	Media file(s)	player #1:O1-5-1-M1.MP4	0.0	10905.600	25.000	Orange	Resting		POINT	2470.080	O1-5-1-M1.MP4	61752	NA
M1	2025-03-08 18:47:58.766		5400.080	Media file(s)	player #1:O1-5-1-M1.MP4	0.0	10905.600	25.000	Pink	Resting		POINT	2470.120	O1-5-1-M1.MP4	61753	NA
M1	2025-03-08 18:47:58.766		5400.080	Media file(s)	player #1:O1-5-1-M1.MP4	0.0	10905.600	25.000	Orange	Resting		POINT	2529.960	O1-5-1-M1.MP4	63249	NA
M1	2025-03-08 18:47:58.766		5400.080	Media file(s)	player #1:O1-5-1-M1.MP4	0.0	10905.600	25.000	Pink	Resting		POINT	2530.960	O1-5-1-M1.MP4	63274	NA
M1	2025-03-08 18:47:58.766		5400.080	Media file(s)	player #1:O1-5-1-M1.MP4	0.0	10905.600	25.000	Orange	Resting		POINT	2590.400	O1-5-1-M1.MP4	64760	NA
M1	2025-03-08 18:47:58.766		5400.080	Media file(s)	player #1:O1-5-1-M1.MP4	0.0	10905.600	25.000	Pink	Resting		POINT	2590.680	O1-5-1-M1.MP4	64767	NA
M1	2025-03-08 18:47:58.766		5400.080	Media file(s)	player #1:O1-5-1-M1.MP4	0.0	10905.600	25.000	Orange	Resting		POINT	2650.120	O1-5-1-M1.MP4	66253	NA
M1	2025-03-08 18:47:58.766		5400.080	Media file(s)	player #1:O1-5-1-M1.MP4	0.0	10905.600	25.000	Pink	Resting		POINT	2650.400	O1-5-1-M1.MP4	66260	NA
M1	2025-03-08 18:47:58.766		5400.080	Media file(s)	player #1:O1-5-1-M1.MP4	0.0	10905.600	25.000	Orange	QW interaction		POINT	2710.240	O1-5-1-M1.MP4	67756	NA
M1	2025-03-08 18:47:58.766		5400.080	Media file(s)	player #1:O1-5-1-M1.MP4	0.0	10905.600	25.000	Pink	Resting		POINT	2710.480	O1-5-1-M1.MP4	67762	NA
M1	2025-03-08 18:47:58.766		5400.080	Media file(s)	player #1:O1-5-1-M1.MP4	0.0	10905.600	25.000	Orange	Resting		POINT	2770.280	O1-5-1-M1.MP4	69257	NA
M1	2025-03-08 18:47:58.766		5400.080	Media file(s)	player #1:O1-5-1-M1.MP4	0.0	10905.600	25.000	Pink	Resting		POINT	2770.400	O1-5-1-M1.MP4	69260	NA
M1	2025-03-08 18:47:58.766		5400.080	Media file(s)	player #1:O1-5-1-M1.MP4	0.0	10905.600	25.000	Orange	Resting		POINT	2830.240	O1-5-1-M1.MP4	70756	NA
M1	2025-03-08 18:47:58.766		5400.080	Media file(s)	player #1:O1-5-1-M1.MP4	0.0	10905.600	25.000	Pink	Resting		POINT	2830.440	O1-5-1-M1.MP4	70761	NA
M1	2025-03-08 18:47:58.766		5400.080	Media file(s)	player #1:O1-5-1-M1.MP4	0.0	10905.600	25.000	Pink	QW interaction		POINT	2890.240	O1-5-1-M1.MP4	72256	NA
M1	2025-03-08 18:47:58.766		5400.080	Media file(s)	player #1:O1-5-1-M1.MP4	0.0	10905.600	25.000	Orange	Resting		POINT	2890.600	O1-5-1-M1.MP4	72265	NA
M1	2025-03-08 18:47:58.766		5400.080	Media file(s)	player #1:O1-5-1-M1.MP4	0.0	10905.600	25.000	Pink	QW interaction		POINT	2950.040	O1-5-1-M1.MP4	73751	NA
M1	2025-03-08 18:47:58.766		5400.080	Media file(s)	player #1:O1-5-1-M1.MP4	0.0	10905.600	25.000	Orange	Resting		POINT	2950.160	O1-5-1-M1.MP4	73754	NA
M1	2025-03-08 18:47:58.766		5400.080	Media file(s)	player #1:O1-5-1-M1.MP4	0.0	10905.600	25.000	Orange	Resting		POINT	3010.080	O1-5-1-M1.MP4	75253	NA
M1	2025-03-08 18:47:58.766		5400.080	Media file(s)	player #1:O1-5-1-M1.MP4	0.0	10905.600	25.000	Pink	Resting		POINT	3010.560	O1-5-1-M1.MP4	75264	NA
M1	2025-03-08 18:47:58.766		5400.080	Media file(s)	player #1:O1-5-1-M1.MP4	0.0	10905.600	25.000	Pink	QW interaction		POINT	3070.000	O1-5-1-M1.MP4	76750	NA
M1	2025-03-08 18:47:58.766		5400.080	Media file(s)	player #1:O1-5-1-M1.MP4	0.0	10905.600	25.000	Orange	Resting		POINT	3070.240	O1-5-1-M1.MP4	76756	NA
M1	2025-03-08 18:47:58.766		5400.080	Media file(s)	player #1:O1-5-1-M1.MP4	0.0	10905.600	25.000	Orange	Resting		POINT	3129.880	O1-5-1-M1.MP4	78247	NA
M1	2025-03-08 18:47:58.766		5400.080	Media file(s)	player #1:O1-5-1-M1.MP4	0.0	10905.600	25.000	Pink	QW interaction		POINT	3130.040	O1-5-1-M1.MP4	78251	NA
M1	2025-03-08 18:47:58.766		5400.080	Media file(s)	player #1:O1-5-1-M1.MP4	0.0	10905.600	25.000	Pink	QW interaction		POINT	3190.000	O1-5-1-M1.MP4	79750	NA
M1	2025-03-08 18:47:58.766		5400.080	Media file(s)	player #1:O1-5-1-M1.MP4	0.0	10905.600	25.000	Orange	Resting		POINT	3190.080	O1-5-1-M1.MP4	79752	NA
M1	2025-03-08 18:47:58.766		5400.080	Media file(s)	player #1:O1-5-1-M1.MP4	0.0	10905.600	25.000	Orange	Resting		POINT	3250.040	O1-5-1-M1.MP4	81251	NA
M1	2025-03-08 18:47:58.766		5400.080	Media file(s)	player #1:O1-5-1-M1.MP4	0.0	10905.600	25.000	Pink	QW interaction		POINT	3250.080	O1-5-1-M1.MP4	81252	NA
M1	2025-03-08 18:47:58.766		5400.080	Media file(s)	player #1:O1-5-1-M1.MP4	0.0	10905.600	25.000	Pink	QW interaction		POINT	3309.920	O1-5-1-M1.MP4	82748	NA
M1	2025-03-08 18:47:58.766		5400.080	Media file(s)	player #1:O1-5-1-M1.MP4	0.0	10905.600	25.000	Orange	Walking		POINT	3310.400	O1-5-1-M1.MP4	82761	NA
M1	2025-03-08 18:47:58.766		5400.080	Media file(s)	player #1:O1-5-1-M1.MP4	0.0	10905.600	25.000	Pink	QW interaction		POINT	3370.120	O1-5-1-M1.MP4	84253	NA
M1	2025-03-08 18:47:58.766		5400.080	Media file(s)	player #1:O1-5-1-M1.MP4	0.0	10905.600	25.000	Orange	Walking		POINT	3370.240	O1-5-1-M1.MP4	84256	NA
M1	2025-03-08 18:47:58.766		5400.080	Media file(s)	player #1:O1-5-1-M1.MP4	0.0	10905.600	25.000	Orange	QW interaction		POINT	3430.280	O1-5-1-M1.MP4	85757	NA
M1	2025-03-08 18:47:58.766		5400.080	Media file(s)	player #1:O1-5-1-M1.MP4	0.0	10905.600	25.000	Pink	QW interaction		POINT	3431.000	O1-5-1-M1.MP4	85775	NA
M1	2025-03-08 18:47:58.766		5400.080	Media file(s)	player #1:O1-5-1-M1.MP4	0.0	10905.600	25.000	Orange	Walking		POINT	3490.480	O1-5-1-M1.MP4	87262	NA
M1	2025-03-08 18:47:58.766		5400.080	Media file(s)	player #1:O1-5-1-M1.MP4	0.0	10905.600	25.000	Pink	Walking		POINT	3491.280	O1-5-1-M1.MP4	87282	NA
M1	2025-03-08 18:47:58.766		5400.080	Media file(s)	player #1:O1-5-1-M1.MP4	0.0	10905.600	25.000	Orange	QW interaction		POINT	3550.000	O1-5-1-M1.MP4	88750	NA
M1	2025-03-08 18:47:58.766		5400.080	Media file(s)	player #1:O1-5-1-M1.MP4	0.0	10905.600	25.000	Pink	Resting		POINT	3550.200	O1-5-1-M1.MP4	88755	NA
M1	2025-03-08 18:47:58.766		5400.080	Media file(s)	player #1:O1-5-1-M1.MP4	0.0	10905.600	25.000	Pink	Resting		POINT	3610.200	O1-5-1-M1.MP4	90255	NA
M1	2025-03-08 18:47:58.766		5400.080	Media file(s)	player #1:O1-5-1-M1.MP4	0.0	10905.600	25.000	Orange	QW interaction		POINT	3612.000	O1-5-1-M1.MP4	90300	NA
M1	2025-03-08 18:47:58.766		5400.080	Media file(s)	player #1:O1-5-1-M1.MP4	0.0	10905.600	25.000	Pink	Resting		POINT	3669.880	O1-5-1-M1.MP4	91747	NA
M1	2025-03-08 18:47:58.766		5400.080	Media file(s)	player #1:O1-5-1-M1.MP4	0.0	10905.600	25.000	Orange	QW interaction		POINT	3670.360	O1-5-1-M1.MP4	91759	NA
M1	2025-03-08 18:47:58.766		5400.080	Media file(s)	player #1:O1-5-1-M1.MP4	0.0	10905.600	25.000	Orange	Walking		POINT	3730.200	O1-5-1-M1.MP4	93255	NA
M1	2025-03-08 18:47:58.766		5400.080	Media file(s)	player #1:O1-5-1-M1.MP4	0.0	10905.600	25.000	Pink	Resting		POINT	3731.080	O1-5-1-M1.MP4	93277	NA
M1	2025-03-08 18:47:58.766		5400.080	Media file(s)	player #1:O1-5-1-M1.MP4	0.0	10905.600	25.000	Pink	Resting		POINT	3790.080	O1-5-1-M1.MP4	94752	NA
M1	2025-03-08 18:47:58.766		5400.080	Media file(s)	player #1:O1-5-1-M1.MP4	0.0	10905.600	25.000	Orange	Walking		POINT	3790.440	O1-5-1-M1.MP4	94761	NA
M1	2025-03-08 18:47:58.766		5400.080	Media file(s)	player #1:O1-5-1-M1.MP4	0.0	10905.600	25.000	Orange	Self grooming		POINT	3850.120	O1-5-1-M1.MP4	96253	NA
M1	2025-03-08 18:47:58.766		5400.080	Media file(s)	player #1:O1-5-1-M1.MP4	0.0	10905.600	25.000	Pink	Self grooming		POINT	3850.480	O1-5-1-M1.MP4	96262	NA
M1	2025-03-08 18:47:58.766		5400.080	Media file(s)	player #1:O1-5-1-M1.MP4	0.0	10905.600	25.000	Pink	Resting		POINT	3910.080	O1-5-1-M1.MP4	97752	NA
M1	2025-03-08 18:47:58.766		5400.080	Media file(s)	player #1:O1-5-1-M1.MP4	0.0	10905.600	25.000	Orange	Walking		POINT	3910.160	O1-5-1-M1.MP4	97754	NA
M1	2025-03-08 18:47:58.766		5400.080	Media file(s)	player #1:O1-5-1-M1.MP4	0.0	10905.600	25.000	Orange	Resting		POINT	3970.200	O1-5-1-M1.MP4	99255	NA
M1	2025-03-08 18:47:58.766		5400.080	Media file(s)	player #1:O1-5-1-M1.MP4	0.0	10905.600	25.000	Pink	Resting		POINT	3970.720	O1-5-1-M1.MP4	99268	NA
M1	2025-03-08 18:47:58.766		5400.080	Media file(s)	player #1:O1-5-1-M1.MP4	0.0	10905.600	25.000	Pink	Resting		POINT	4030.040	O1-5-1-M1.MP4	100751	NA
M1	2025-03-08 18:47:58.766		5400.080	Media file(s)	player #1:O1-5-1-M1.MP4	0.0	10905.600	25.000	Orange	Resting		POINT	4030.160	O1-5-1-M1.MP4	100754	NA
M1	2025-03-08 18:47:58.766		5400.080	Media file(s)	player #1:O1-5-1-M1.MP4	0.0	10905.600	25.000	Orange	Resting		POINT	4090.040	O1-5-1-M1.MP4	102251	NA
M1	2025-03-08 18:47:58.766		5400.080	Media file(s)	player #1:O1-5-1-M1.MP4	0.0	10905.600	25.000	Pink	Resting		POINT	4090.320	O1-5-1-M1.MP4	102258	NA
M1	2025-03-08 18:47:58.766		5400.080	Media file(s)	player #1:O1-5-1-M1.MP4	0.0	10905.600	25.000	Orange	Resting		POINT	4150.120	O1-5-1-M1.MP4	103753	NA
M1	2025-03-08 18:47:58.766		5400.080	Media file(s)	player #1:O1-5-1-M1.MP4	0.0	10905.600	25.000	Pink	Resting		POINT	4150.320	O1-5-1-M1.MP4	103758	NA
M1	2025-03-08 18:47:58.766		5400.080	Media file(s)	player #1:O1-5-1-M1.MP4	0.0	10905.600	25.000	Pink	Resting		POINT	4210.600	O1-5-1-M1.MP4	105265	NA
M1	2025-03-08 18:47:58.766		5400.080	Media file(s)	player #1:O1-5-1-M1.MP4	0.0	10905.600	25.000	Orange	Resting		POINT	4211.040	O1-5-1-M1.MP4	105276	NA
M1	2025-03-08 18:47:58.766		5400.080	Media file(s)	player #1:O1-5-1-M1.MP4	0.0	10905.600	25.000	Pink	Resting		POINT	4269.960	O1-5-1-M1.MP4	106749	NA
M1	2025-03-08 18:47:58.766		5400.080	Media file(s)	player #1:O1-5-1-M1.MP4	0.0	10905.600	25.000	Orange	Resting		POINT	4270.600	O1-5-1-M1.MP4	106765	NA
M1	2025-03-08 18:47:58.766		5400.080	Media file(s)	player #1:O1-5-1-M1.MP4	0.0	10905.600	25.000	Orange	Resting		POINT	4329.920	O1-5-1-M1.MP4	108248	NA
M1	2025-03-08 18:47:58.766		5400.080	Media file(s)	player #1:O1-5-1-M1.MP4	0.0	10905.600	25.000	Pink	Resting		POINT	4330.040	O1-5-1-M1.MP4	108251	NA
M1	2025-03-08 18:47:58.766		5400.080	Media file(s)	player #1:O1-5-1-M1.MP4	0.0	10905.600	25.000	Orange	Resting		POINT	4390.160	O1-5-1-M1.MP4	109754	NA
M1	2025-03-08 18:47:58.766		5400.080	Media file(s)	player #1:O1-5-1-M1.MP4	0.0	10905.600	25.000	Pink	Resting		POINT	4390.240	O1-5-1-M1.MP4	109756	NA
M1	2025-03-08 18:47:58.766		5400.080	Media file(s)	player #1:O1-5-1-M1.MP4	0.0	10905.600	25.000	Pink	Resting		POINT	4450.080	O1-5-1-M1.MP4	111252	NA
M1	2025-03-08 18:47:58.766		5400.080	Media file(s)	player #1:O1-5-1-M1.MP4	0.0	10905.600	25.000	Orange	Resting		POINT	4450.280	O1-5-1-M1.MP4	111257	NA
M1	2025-03-08 18:47:58.766		5400.080	Media file(s)	player #1:O1-5-1-M1.MP4	0.0	10905.600	25.000	Pink	Resting		POINT	4510.120	O1-5-1-M1.MP4	112753	NA
M1	2025-03-08 18:47:58.766		5400.080	Media file(s)	player #1:O1-5-1-M1.MP4	0.0	10905.600	25.000	Orange	Resting		POINT	4510.160	O1-5-1-M1.MP4	112754	NA
M1	2025-03-08 18:47:58.766		5400.080	Media file(s)	player #1:O1-5-1-M1.MP4	0.0	10905.600	25.000	Orange	Resting		POINT	4570.000	O1-5-1-M1.MP4	114250	NA
M1	2025-03-08 18:47:58.766		5400.080	Media file(s)	player #1:O1-5-1-M1.MP4	0.0	10905.600	25.000	Pink	Resting		POINT	4570.080	O1-5-1-M1.MP4	114252	NA
M1	2025-03-08 18:47:58.766		5400.080	Media file(s)	player #1:O1-5-1-M1.MP4	0.0	10905.600	25.000	Pink	Resting		POINT	4630.160	O1-5-1-M1.MP4	115754	NA
M1	2025-03-08 18:47:58.766		5400.080	Media file(s)	player #1:O1-5-1-M1.MP4	0.0	10905.600	25.000	Orange	Resting		POINT	4631.600	O1-5-1-M1.MP4	115790	NA
M1	2025-03-08 18:47:58.766		5400.080	Media file(s)	player #1:O1-5-1-M1.MP4	0.0	10905.600	25.000	Orange	Resting		POINT	4689.760	O1-5-1-M1.MP4	117244	NA
M1	2025-03-08 18:47:58.766		5400.080	Media file(s)	player #1:O1-5-1-M1.MP4	0.0	10905.600	25.000	Pink	Resting		POINT	4690.080	O1-5-1-M1.MP4	117252	NA
M1	2025-03-08 18:47:58.766		5400.080	Media file(s)	player #1:O1-5-1-M1.MP4	0.0	10905.600	25.000	Pink	Resting		POINT	4749.920	O1-5-1-M1.MP4	118748	NA
M1	2025-03-08 18:47:58.766		5400.080	Media file(s)	player #1:O1-5-1-M1.MP4	0.0	10905.600	25.000	Orange	Resting		POINT	4749.960	O1-5-1-M1.MP4	118749	NA
M1	2025-03-08 18:47:58.766		5400.080	Media file(s)	player #1:O1-5-1-M1.MP4	0.0	10905.600	25.000	Orange	Resting		POINT	4810.120	O1-5-1-M1.MP4	120253	NA
M1	2025-03-08 18:47:58.766		5400.080	Media file(s)	player #1:O1-5-1-M1.MP4	0.0	10905.600	25.000	Pink	Resting		POINT	4810.120	O1-5-1-M1.MP4	120253	NA
M1	2025-03-08 18:47:58.766		5400.080	Media file(s)	player #1:O1-5-1-M1.MP4	0.0	10905.600	25.000	Pink	Resting		POINT	4870.440	O1-5-1-M1.MP4	121761	NA
M1	2025-03-08 18:47:58.766		5400.080	Media file(s)	player #1:O1-5-1-M1.MP4	0.0	10905.600	25.000	Orange	Walking		POINT	4870.640	O1-5-1-M1.MP4	121766	NA
M1	2025-03-08 18:47:58.766		5400.080	Media file(s)	player #1:O1-5-1-M1.MP4	0.0	10905.600	25.000	Pink	Resting		POINT	4929.840	O1-5-1-M1.MP4	123246	NA
M1	2025-03-08 18:47:58.766		5400.080	Media file(s)	player #1:O1-5-1-M1.MP4	0.0	10905.600	25.000	Orange	Walking		POINT	4930.840	O1-5-1-M1.MP4	123271	NA
M1	2025-03-08 18:47:58.766		5400.080	Media file(s)	player #1:O1-5-1-M1.MP4	0.0	10905.600	25.000	Pink	Resting		POINT	4990.120	O1-5-1-M1.MP4	124753	NA
M1	2025-03-08 18:47:58.766		5400.080	Media file(s)	player #1:O1-5-1-M1.MP4	0.0	10905.600	25.000	Orange	Walking		POINT	4990.280	O1-5-1-M1.MP4	124757	NA
M1	2025-03-08 18:47:58.766		5400.080	Media file(s)	player #1:O1-5-1-M1.MP4	0.0	10905.600	25.000	Pink	Resting		POINT	5050.360	O1-5-1-M1.MP4	126259	NA
M1	2025-03-08 18:47:58.766		5400.080	Media file(s)	player #1:O1-5-1-M1.MP4	0.0	10905.600	25.000	Orange	Walking		POINT	5050.760	O1-5-1-M1.MP4	126269	NA
M1	2025-03-08 18:47:58.766		5400.080	Media file(s)	player #1:O1-5-1-M1.MP4	0.0	10905.600	25.000	Pink	Resting		POINT	5110.680	O1-5-1-M1.MP4	127767	NA
M1	2025-03-08 18:47:58.766		5400.080	Media file(s)	player #1:O1-5-1-M1.MP4	0.0	10905.600	25.000	Orange	Walking		POINT	5112.160	O1-5-1-M1.MP4	127804	NA
M1	2025-03-08 18:47:58.766		5400.080	Media file(s)	player #1:O1-5-1-M1.MP4	0.0	10905.600	25.000	Pink	Resting		POINT	5170.120	O1-5-1-M1.MP4	129253	NA
M1	2025-03-08 18:47:58.766		5400.080	Media file(s)	player #1:O1-5-1-M1.MP4	0.0	10905.600	25.000	Orange	Walking		POINT	5170.400	O1-5-1-M1.MP4	129260	NA
M1	2025-03-08 18:47:58.766		5400.080	Media file(s)	player #1:O1-5-1-M1.MP4	0.0	10905.600	25.000	Pink	Resting		POINT	5229.640	O1-5-1-M1.MP4	130741	NA
M1	2025-03-08 18:47:58.766		5400.080	Media file(s)	player #1:O1-5-1-M1.MP4	0.0	10905.600	25.000	Orange	Walking		POINT	5230.720	O1-5-1-M1.MP4	130768	NA
M1	2025-03-08 18:47:58.766		5400.080	Media file(s)	player #1:O1-5-1-M1.MP4	0.0	10905.600	25.000	Pink	Resting		POINT	5290.200	O1-5-1-M1.MP4	132255	NA
M1	2025-03-08 18:47:58.766		5400.080	Media file(s)	player #1:O1-5-1-M1.MP4	0.0	10905.600	25.000	Orange	Walking		POINT	5290.360	O1-5-1-M1.MP4	132259	NA
M1	2025-03-08 18:47:58.766		5400.080	Media file(s)	player #1:O1-5-1-M1.MP4	0.0	10905.600	25.000	Orange	Walking		POINT	5350.320	O1-5-1-M1.MP4	133758	NA
M1	2025-03-08 18:47:58.766		5400.080	Media file(s)	player #1:O1-5-1-M1.MP4	0.0	10905.600	25.000	Pink	Resting		POINT	5350.400	O1-5-1-M1.MP4	133760	NA
M1	2025-03-08 18:47:58.766		5400.080	Media file(s)	player #1:O1-5-1-M1.MP4	0.0	10905.600	25.000	Pink	Resting		POINT	5410.040	O1-5-1-M1.MP4	135251	NA
M1	2025-03-08 18:47:58.766		5400.080	Media file(s)	player #1:O1-5-1-M1.MP4	0.0	10905.600	25.000	Orange	Carry Other		POINT	5410.160	O1-5-1-M1.MP4	135254	NA
M1	2025-03-08 18:47:58.766		5400.080	Media file(s)	player #1:O1-5-1-M1.MP4	0.0	10905.600	25.000	Orange	Walking		POINT	5470.120	O1-5-1-M1.MP4	136753	NA
M1	2025-03-08 18:47:58.766		5400.080	Media file(s)	player #1:O1-5-1-M1.MP4	0.0	10905.600	25.000	Pink	Resting		POINT	5470.120	O1-5-1-M1.MP4	136753	NA
M1	2025-03-08 18:47:58.766		5400.080	Media file(s)	player #1:O1-5-1-M1.MP4	0.0	10905.600	25.000	Pink	Resting		POINT	5530.160	O1-5-1-M1.MP4	138254	NA
M1	2025-03-08 18:47:58.766		5400.080	Media file(s)	player #1:O1-5-1-M1.MP4	0.0	10905.600	25.000	Orange	Walking		POINT	5530.560	O1-5-1-M1.MP4	138264	NA
M1	2025-03-08 18:47:58.766		5400.080	Media file(s)	player #1:O1-5-1-M1.MP4	0.0	10905.600	25.000	Pink	Resting		POINT	5589.840	O1-5-1-M1.MP4	139746	NA
M1	2025-03-08 18:47:58.766		5400.080	Media file(s)	player #1:O1-5-1-M1.MP4	0.0	10905.600	25.000	Orange	Walking		POINT	5590.400	O1-5-1-M1.MP4	139760	NA
M1	2025-03-08 18:47:58.766		5400.080	Media file(s)	player #1:O1-5-1-M1.MP4	0.0	10905.600	25.000	Orange	Walking		POINT	5650.120	O1-5-1-M1.MP4	141253	NA
M1	2025-03-08 18:47:58.766		5400.080	Media file(s)	player #1:O1-5-1-M1.MP4	0.0	10905.600	25.000	Pink	Resting		POINT	5650.640	O1-5-1-M1.MP4	141266	NA
M1	2025-03-08 18:47:58.766		5400.080	Media file(s)	player #1:O1-5-1-M1.MP4	0.0	10905.600	25.000	Orange	Walking		POINT	5710.160	O1-5-1-M1.MP4	142755	NA
M1	2025-03-08 18:47:58.766		5400.080	Media file(s)	player #1:O1-5-1-M1.MP4	0.0	10905.600	25.000	Pink	Resting		POINT	5710.760	O1-5-1-M1.MP4	142769	NA
M1	2025-03-08 18:47:58.766		5400.080	Media file(s)	player #1:O1-5-1-M1.MP4	0.0	10905.600	25.000	Pink	Resting		POINT	5770.120	O1-5-1-M1.MP4	144253	NA
M1	2025-03-08 18:47:58.766		5400.080	Media file(s)	player #1:O1-5-1-M1.MP4	0.0	10905.600	25.000	Orange	Walking		POINT	5770.480	O1-5-1-M1.MP4	144262	NA
M1	2025-03-08 18:47:58.766		5400.080	Media file(s)	player #1:O1-5-1-M1.MP4	0.0	10905.600	25.000	Orange	Carry Other		POINT	5830.160	O1-5-1-M1.MP4	145754	NA
M1	2025-03-08 18:47:58.766		5400.080	Media file(s)	player #1:O1-5-1-M1.MP4	0.0	10905.600	25.000	Pink	Resting		POINT	5830.560	O1-5-1-M1.MP4	145764	NA
M1	2025-03-08 18:47:58.766		5400.080	Media file(s)	player #1:O1-5-1-M1.MP4	0.0	10905.600	25.000	Pink	QQ interaction		POINT	5890.200	O1-5-1-M1.MP4	147255	NA
M1	2025-03-08 18:47:58.766		5400.080	Media file(s)	player #1:O1-5-1-M1.MP4	0.0	10905.600	25.000	Orange	Walking		POINT	5890.520	O1-5-1-M1.MP4	147263	NA
M1	2025-03-08 18:47:58.766		5400.080	Media file(s)	player #1:O1-5-1-M1.MP4	0.0	10905.600	25.000	Pink	QQ interaction		POINT	5949.880	O1-5-1-M1.MP4	148747	NA
M1	2025-03-08 18:47:58.766		5400.080	Media file(s)	player #1:O1-5-1-M1.MP4	0.0	10905.600	25.000	Orange	Walking		POINT	5950.000	O1-5-1-M1.MP4	148750	NA
M1	2025-03-08 18:47:58.766		5400.080	Media file(s)	player #1:O1-5-1-M1.MP4	0.0	10905.600	25.000	Orange	Walking		POINT	6010.080	O1-5-1-M1.MP4	150252	NA
M1	2025-03-08 18:47:58.766		5400.080	Media file(s)	player #1:O1-5-1-M1.MP4	0.0	10905.600	25.000	Pink	Walking		POINT	6010.320	O1-5-1-M1.MP4	150258	NA
