# Supplementary material for: Unmated Queens Show Worker‐Like Behaviour and Gene Expression in Polygynous Colonies of the Ant Stigmatomma pallipes
Source: Mol Ecol. 2026 Apr 29;35:e70360. doi: 10.1111/mec.70360 (PMC13126620; doi:10.1111/mec.70360)
Supplement: Supplementary file 3 — Data S1: mec70360‐sup‐0003‐Supinfo.zip. [file MEC-35-e70360-s003.zip › Behavior/O1-Boris/M10.tsv]

Observation id	Observation date	Description	Observation duration	Observation type	Source	Time offset (s)	Media duration (s)	FPS	Subject	Behavior	Behavioral category	Behavior type	Time	Media file name	Image index	Image file path	Comment
M10	2025-03-08 19:11:54.225		5400.080	Media file(s)	player #1:O1-5-10-M10.MP4	0.0	8883.360	25.000	Orange	Resting		POINT	610.160	O1-5-10-M10.MP4	15254	NA
M10	2025-03-08 19:11:54.225		5400.080	Media file(s)	player #1:O1-5-10-M10.MP4	0.0	8883.360	25.000	Blue	Resting		POINT	610.280	O1-5-10-M10.MP4	15257	NA
M10	2025-03-08 19:11:54.225		5400.080	Media file(s)	player #1:O1-5-10-M10.MP4	0.0	8883.360	25.000	Blue	Walking		POINT	670.280	O1-5-10-M10.MP4	16757	NA
M10	2025-03-08 19:11:54.225		5400.080	Media file(s)	player #1:O1-5-10-M10.MP4	0.0	8883.360	25.000	Orange	Walking		POINT	670.560	O1-5-10-M10.MP4	16764	NA
M10	2025-03-08 19:11:54.225		5400.080	Media file(s)	player #1:O1-5-10-M10.MP4	0.0	8883.360	25.000	Orange	Walking		POINT	730.200	O1-5-10-M10.MP4	18255	NA
M10	2025-03-08 19:11:54.225		5400.080	Media file(s)	player #1:O1-5-10-M10.MP4	0.0	8883.360	25.000	Blue	Walking		POINT	730.520	O1-5-10-M10.MP4	18263	NA
M10	2025-03-08 19:11:54.225		5400.080	Media file(s)	player #1:O1-5-10-M10.MP4	0.0	8883.360	25.000	Orange	Walking		POINT	790.000	O1-5-10-M10.MP4	19750	NA
M10	2025-03-08 19:11:54.225		5400.080	Media file(s)	player #1:O1-5-10-M10.MP4	0.0	8883.360	25.000	Blue	Walking		POINT	790.160	O1-5-10-M10.MP4	19754	NA
M10	2025-03-08 19:11:54.225		5400.080	Media file(s)	player #1:O1-5-10-M10.MP4	0.0	8883.360	25.000	Orange	Walking		POINT	850.080	O1-5-10-M10.MP4	21252	NA
M10	2025-03-08 19:11:54.225		5400.080	Media file(s)	player #1:O1-5-10-M10.MP4	0.0	8883.360	25.000	Blue	Walking		POINT	850.400	O1-5-10-M10.MP4	21260	NA
M10	2025-03-08 19:11:54.225		5400.080	Media file(s)	player #1:O1-5-10-M10.MP4	0.0	8883.360	25.000	Blue	Walking		POINT	910.080	O1-5-10-M10.MP4	22752	NA
M10	2025-03-08 19:11:54.225		5400.080	Media file(s)	player #1:O1-5-10-M10.MP4	0.0	8883.360	25.000	Orange	Self grooming		POINT	910.160	O1-5-10-M10.MP4	22754	NA
M10	2025-03-08 19:11:54.225		5400.080	Media file(s)	player #1:O1-5-10-M10.MP4	0.0	8883.360	25.000	Orange	Resting		POINT	970.360	O1-5-10-M10.MP4	24259	NA
M10	2025-03-08 19:11:54.225		5400.080	Media file(s)	player #1:O1-5-10-M10.MP4	0.0	8883.360	25.000	Blue	Walking		POINT	970.560	O1-5-10-M10.MP4	24264	NA
M10	2025-03-08 19:11:54.225		5400.080	Media file(s)	player #1:O1-5-10-M10.MP4	0.0	8883.360	25.000	Orange	Resting		POINT	1030.280	O1-5-10-M10.MP4	25757	NA
M10	2025-03-08 19:11:54.225		5400.080	Media file(s)	player #1:O1-5-10-M10.MP4	0.0	8883.360	25.000	Blue	Outside		POINT	1030.600	O1-5-10-M10.MP4	25765	NA
M10	2025-03-08 19:11:54.225		5400.080	Media file(s)	player #1:O1-5-10-M10.MP4	0.0	8883.360	25.000	Orange	Resting		POINT	1090.040	O1-5-10-M10.MP4	27251	NA
M10	2025-03-08 19:11:54.225		5400.080	Media file(s)	player #1:O1-5-10-M10.MP4	0.0	8883.360	25.000	Blue	Walking		POINT	1090.120	O1-5-10-M10.MP4	27253	NA
M10	2025-03-08 19:11:54.225		5400.080	Media file(s)	player #1:O1-5-10-M10.MP4	0.0	8883.360	25.000	Blue	Walking		POINT	1150.080	O1-5-10-M10.MP4	28752	NA
M10	2025-03-08 19:11:54.225		5400.080	Media file(s)	player #1:O1-5-10-M10.MP4	0.0	8883.360	25.000	Orange	Resting		POINT	1150.200	O1-5-10-M10.MP4	28755	NA
M10	2025-03-08 19:11:54.225		5400.080	Media file(s)	player #1:O1-5-10-M10.MP4	0.0	8883.360	25.000	Blue	Walking		POINT	1210.000	O1-5-10-M10.MP4	30250	NA
M10	2025-03-08 19:11:54.225		5400.080	Media file(s)	player #1:O1-5-10-M10.MP4	0.0	8883.360	25.000	Orange	Resting		POINT	1210.680	O1-5-10-M10.MP4	30267	NA
M10	2025-03-08 19:11:54.225		5400.080	Media file(s)	player #1:O1-5-10-M10.MP4	0.0	8883.360	25.000	Blue	QW interaction		POINT	1270.080	O1-5-10-M10.MP4	31752	NA
M10	2025-03-08 19:11:54.225		5400.080	Media file(s)	player #1:O1-5-10-M10.MP4	0.0	8883.360	25.000	Orange	Resting		POINT	1270.320	O1-5-10-M10.MP4	31758	NA
M10	2025-03-08 19:11:54.225		5400.080	Media file(s)	player #1:O1-5-10-M10.MP4	0.0	8883.360	25.000	Orange	Resting		POINT	1330.200	O1-5-10-M10.MP4	33255	NA
M10	2025-03-08 19:11:54.225		5400.080	Media file(s)	player #1:O1-5-10-M10.MP4	0.0	8883.360	25.000	Blue	QW interaction		POINT	1330.720	O1-5-10-M10.MP4	33268	NA
M10	2025-03-08 19:11:54.225		5400.080	Media file(s)	player #1:O1-5-10-M10.MP4	0.0	8883.360	25.000	Blue	QW interaction		POINT	1390.000	O1-5-10-M10.MP4	34750	NA
M10	2025-03-08 19:11:54.225		5400.080	Media file(s)	player #1:O1-5-10-M10.MP4	0.0	8883.360	25.000	Orange	Walking		POINT	1390.480	O1-5-10-M10.MP4	34762	NA
M10	2025-03-08 19:11:54.225		5400.080	Media file(s)	player #1:O1-5-10-M10.MP4	0.0	8883.360	25.000	Blue	QW interaction		POINT	1449.960	O1-5-10-M10.MP4	36249	NA
M10	2025-03-08 19:11:54.225		5400.080	Media file(s)	player #1:O1-5-10-M10.MP4	0.0	8883.360	25.000	Orange	Resting		POINT	1451.080	O1-5-10-M10.MP4	36277	NA
M10	2025-03-08 19:11:54.225		5400.080	Media file(s)	player #1:O1-5-10-M10.MP4	0.0	8883.360	25.000	Orange	Resting		POINT	1510.000	O1-5-10-M10.MP4	37750	NA
M10	2025-03-08 19:11:54.225		5400.080	Media file(s)	player #1:O1-5-10-M10.MP4	0.0	8883.360	25.000	Blue	Resting		POINT	1511.480	O1-5-10-M10.MP4	37787	NA
M10	2025-03-08 19:11:54.225		5400.080	Media file(s)	player #1:O1-5-10-M10.MP4	0.0	8883.360	25.000	Blue	Walking		POINT	1570.320	O1-5-10-M10.MP4	39258	NA
M10	2025-03-08 19:11:54.225		5400.080	Media file(s)	player #1:O1-5-10-M10.MP4	0.0	8883.360	25.000	Orange	Resting		POINT	1570.360	O1-5-10-M10.MP4	39259	NA
M10	2025-03-08 19:11:54.225		5400.080	Media file(s)	player #1:O1-5-10-M10.MP4	0.0	8883.360	25.000	Blue	Walking		POINT	1630.040	O1-5-10-M10.MP4	40751	NA
M10	2025-03-08 19:11:54.225		5400.080	Media file(s)	player #1:O1-5-10-M10.MP4	0.0	8883.360	25.000	Orange	Resting		POINT	1630.160	O1-5-10-M10.MP4	40754	NA
M10	2025-03-08 19:11:54.225		5400.080	Media file(s)	player #1:O1-5-10-M10.MP4	0.0	8883.360	25.000	Orange	Resting		POINT	1690.120	O1-5-10-M10.MP4	42253	NA
M10	2025-03-08 19:11:54.225		5400.080	Media file(s)	player #1:O1-5-10-M10.MP4	0.0	8883.360	25.000	Blue	Walking		POINT	1690.200	O1-5-10-M10.MP4	42255	NA
M10	2025-03-08 19:11:54.225		5400.080	Media file(s)	player #1:O1-5-10-M10.MP4	0.0	8883.360	25.000	Orange	Walking		POINT	1750.040	O1-5-10-M10.MP4	43751	NA
M10	2025-03-08 19:11:54.225		5400.080	Media file(s)	player #1:O1-5-10-M10.MP4	0.0	8883.360	25.000	Blue	Walking		POINT	1750.600	O1-5-10-M10.MP4	43765	NA
M10	2025-03-08 19:11:54.225		5400.080	Media file(s)	player #1:O1-5-10-M10.MP4	0.0	8883.360	25.000	Blue	Walking		POINT	1810.280	O1-5-10-M10.MP4	45257	NA
M10	2025-03-08 19:11:54.225		5400.080	Media file(s)	player #1:O1-5-10-M10.MP4	0.0	8883.360	25.000	Orange	Resting		POINT	1810.400	O1-5-10-M10.MP4	45260	NA
M10	2025-03-08 19:11:54.225		5400.080	Media file(s)	player #1:O1-5-10-M10.MP4	0.0	8883.360	25.000	Blue	Walking		POINT	1869.720	O1-5-10-M10.MP4	46743	NA
M10	2025-03-08 19:11:54.225		5400.080	Media file(s)	player #1:O1-5-10-M10.MP4	0.0	8883.360	25.000	Orange	Resting		POINT	1870.720	O1-5-10-M10.MP4	46768	NA
M10	2025-03-08 19:11:54.225		5400.080	Media file(s)	player #1:O1-5-10-M10.MP4	0.0	8883.360	25.000	Blue	Walking		POINT	1930.240	O1-5-10-M10.MP4	48256	NA
M10	2025-03-08 19:11:54.225		5400.080	Media file(s)	player #1:O1-5-10-M10.MP4	0.0	8883.360	25.000	Orange	Resting		POINT	1930.240	O1-5-10-M10.MP4	48256	NA
M10	2025-03-08 19:11:54.225		5400.080	Media file(s)	player #1:O1-5-10-M10.MP4	0.0	8883.360	25.000	Blue	Walking		POINT	1990.200	O1-5-10-M10.MP4	49755	NA
M10	2025-03-08 19:11:54.225		5400.080	Media file(s)	player #1:O1-5-10-M10.MP4	0.0	8883.360	25.000	Orange	Resting		POINT	1990.560	O1-5-10-M10.MP4	49764	NA
M10	2025-03-08 19:11:54.225		5400.080	Media file(s)	player #1:O1-5-10-M10.MP4	0.0	8883.360	25.000	Orange	Resting		POINT	2050.280	O1-5-10-M10.MP4	51257	NA
M10	2025-03-08 19:11:54.225		5400.080	Media file(s)	player #1:O1-5-10-M10.MP4	0.0	8883.360	25.000	Blue	Walking		POINT	2050.480	O1-5-10-M10.MP4	51262	NA
M10	2025-03-08 19:11:54.225		5400.080	Media file(s)	player #1:O1-5-10-M10.MP4	0.0	8883.360	25.000	Orange	Resting		POINT	2110.040	O1-5-10-M10.MP4	52751	NA
M10	2025-03-08 19:11:54.225		5400.080	Media file(s)	player #1:O1-5-10-M10.MP4	0.0	8883.360	25.000	Blue	Walking		POINT	2110.280	O1-5-10-M10.MP4	52757	NA
M10	2025-03-08 19:11:54.225		5400.080	Media file(s)	player #1:O1-5-10-M10.MP4	0.0	8883.360	25.000	Orange	Resting		POINT	2170.640	O1-5-10-M10.MP4	54266	NA
M10	2025-03-08 19:11:54.225		5400.080	Media file(s)	player #1:O1-5-10-M10.MP4	0.0	8883.360	25.000	Blue	Walking		POINT	2170.840	O1-5-10-M10.MP4	54271	NA
M10	2025-03-08 19:11:54.225		5400.080	Media file(s)	player #1:O1-5-10-M10.MP4	0.0	8883.360	25.000	Orange	Resting		POINT	2230.080	O1-5-10-M10.MP4	55752	NA
M10	2025-03-08 19:11:54.225		5400.080	Media file(s)	player #1:O1-5-10-M10.MP4	0.0	8883.360	25.000	Blue	Walking		POINT	2230.320	O1-5-10-M10.MP4	55758	NA
M10	2025-03-08 19:11:54.225		5400.080	Media file(s)	player #1:O1-5-10-M10.MP4	0.0	8883.360	25.000	Orange	Resting		POINT	2290.120	O1-5-10-M10.MP4	57253	NA
M10	2025-03-08 19:11:54.225		5400.080	Media file(s)	player #1:O1-5-10-M10.MP4	0.0	8883.360	25.000	Blue	Walking		POINT	2290.240	O1-5-10-M10.MP4	57256	NA
M10	2025-03-08 19:11:54.225		5400.080	Media file(s)	player #1:O1-5-10-M10.MP4	0.0	8883.360	25.000	Blue	Walking		POINT	2350.000	O1-5-10-M10.MP4	58750	NA
M10	2025-03-08 19:11:54.225		5400.080	Media file(s)	player #1:O1-5-10-M10.MP4	0.0	8883.360	25.000	Orange	Resting		POINT	2350.440	O1-5-10-M10.MP4	58761	NA
M10	2025-03-08 19:11:54.225		5400.080	Media file(s)	player #1:O1-5-10-M10.MP4	0.0	8883.360	25.000	Orange	Resting		POINT	2410.720	O1-5-10-M10.MP4	60268	NA
M10	2025-03-08 19:11:54.225		5400.080	Media file(s)	player #1:O1-5-10-M10.MP4	0.0	8883.360	25.000	Blue	Walking		POINT	2411.080	O1-5-10-M10.MP4	60277	NA
M10	2025-03-08 19:11:54.225		5400.080	Media file(s)	player #1:O1-5-10-M10.MP4	0.0	8883.360	25.000	Orange	Resting		POINT	2470.200	O1-5-10-M10.MP4	61755	NA
M10	2025-03-08 19:11:54.225		5400.080	Media file(s)	player #1:O1-5-10-M10.MP4	0.0	8883.360	25.000	Blue	Walking		POINT	2470.600	O1-5-10-M10.MP4	61765	NA
M10	2025-03-08 19:11:54.225		5400.080	Media file(s)	player #1:O1-5-10-M10.MP4	0.0	8883.360	25.000	Orange	Resting		POINT	2529.920	O1-5-10-M10.MP4	63248	NA
M10	2025-03-08 19:11:54.225		5400.080	Media file(s)	player #1:O1-5-10-M10.MP4	0.0	8883.360	25.000	Blue	Walking		POINT	2530.240	O1-5-10-M10.MP4	63256	NA
M10	2025-03-08 19:11:54.225		5400.080	Media file(s)	player #1:O1-5-10-M10.MP4	0.0	8883.360	25.000	Blue	Resting		POINT	2590.440	O1-5-10-M10.MP4	64761	NA
M10	2025-03-08 19:11:54.225		5400.080	Media file(s)	player #1:O1-5-10-M10.MP4	0.0	8883.360	25.000	Orange	Resting		POINT	2590.480	O1-5-10-M10.MP4	64762	NA
M10	2025-03-08 19:11:54.225		5400.080	Media file(s)	player #1:O1-5-10-M10.MP4	0.0	8883.360	25.000	Blue	Walking		POINT	2650.320	O1-5-10-M10.MP4	66258	NA
M10	2025-03-08 19:11:54.225		5400.080	Media file(s)	player #1:O1-5-10-M10.MP4	0.0	8883.360	25.000	Orange	Resting		POINT	2650.360	O1-5-10-M10.MP4	66259	NA
M10	2025-03-08 19:11:54.225		5400.080	Media file(s)	player #1:O1-5-10-M10.MP4	0.0	8883.360	25.000	Orange	Resting		POINT	2710.000	O1-5-10-M10.MP4	67750	NA
M10	2025-03-08 19:11:54.225		5400.080	Media file(s)	player #1:O1-5-10-M10.MP4	0.0	8883.360	25.000	Blue	Self grooming		POINT	2710.080	O1-5-10-M10.MP4	67752	NA
M10	2025-03-08 19:11:54.225		5400.080	Media file(s)	player #1:O1-5-10-M10.MP4	0.0	8883.360	25.000	Orange	Resting		POINT	2770.200	O1-5-10-M10.MP4	69255	NA
M10	2025-03-08 19:11:54.225		5400.080	Media file(s)	player #1:O1-5-10-M10.MP4	0.0	8883.360	25.000	Blue	Walking		POINT	2770.520	O1-5-10-M10.MP4	69263	NA
M10	2025-03-08 19:11:54.225		5400.080	Media file(s)	player #1:O1-5-10-M10.MP4	0.0	8883.360	25.000	Orange	Resting		POINT	2830.200	O1-5-10-M10.MP4	70755	NA
M10	2025-03-08 19:11:54.225		5400.080	Media file(s)	player #1:O1-5-10-M10.MP4	0.0	8883.360	25.000	Blue	Walking		POINT	2830.560	O1-5-10-M10.MP4	70764	NA
M10	2025-03-08 19:11:54.225		5400.080	Media file(s)	player #1:O1-5-10-M10.MP4	0.0	8883.360	25.000	Orange	Resting		POINT	2890.200	O1-5-10-M10.MP4	72255	NA
M10	2025-03-08 19:11:54.225		5400.080	Media file(s)	player #1:O1-5-10-M10.MP4	0.0	8883.360	25.000	Blue	Walking		POINT	2890.240	O1-5-10-M10.MP4	72256	NA
M10	2025-03-08 19:11:54.225		5400.080	Media file(s)	player #1:O1-5-10-M10.MP4	0.0	8883.360	25.000	Blue	Walking		POINT	2950.040	O1-5-10-M10.MP4	73751	NA
M10	2025-03-08 19:11:54.225		5400.080	Media file(s)	player #1:O1-5-10-M10.MP4	0.0	8883.360	25.000	Orange	Resting		POINT	2950.240	O1-5-10-M10.MP4	73756	NA
M10	2025-03-08 19:11:54.225		5400.080	Media file(s)	player #1:O1-5-10-M10.MP4	0.0	8883.360	25.000	Orange	Resting		POINT	3010.600	O1-5-10-M10.MP4	75265	NA
M10	2025-03-08 19:11:54.225		5400.080	Media file(s)	player #1:O1-5-10-M10.MP4	0.0	8883.360	25.000	Blue	Walking		POINT	3010.800	O1-5-10-M10.MP4	75270	NA
M10	2025-03-08 19:11:54.225		5400.080	Media file(s)	player #1:O1-5-10-M10.MP4	0.0	8883.360	25.000	Orange	Resting		POINT	3070.520	O1-5-10-M10.MP4	76763	NA
M10	2025-03-08 19:11:54.225		5400.080	Media file(s)	player #1:O1-5-10-M10.MP4	0.0	8883.360	25.000	Blue	Walking		POINT	3070.680	O1-5-10-M10.MP4	76767	NA
M10	2025-03-08 19:11:54.225		5400.080	Media file(s)	player #1:O1-5-10-M10.MP4	0.0	8883.360	25.000	Orange	Resting		POINT	3130.440	O1-5-10-M10.MP4	78261	NA
M10	2025-03-08 19:11:54.225		5400.080	Media file(s)	player #1:O1-5-10-M10.MP4	0.0	8883.360	25.000	Blue	Resting		POINT	3130.760	O1-5-10-M10.MP4	78269	NA
M10	2025-03-08 19:11:54.225		5400.080	Media file(s)	player #1:O1-5-10-M10.MP4	0.0	8883.360	25.000	Blue	Walking		POINT	3190.400	O1-5-10-M10.MP4	79760	NA
M10	2025-03-08 19:11:54.225		5400.080	Media file(s)	player #1:O1-5-10-M10.MP4	0.0	8883.360	25.000	Orange	Resting		POINT	3190.400	O1-5-10-M10.MP4	79760	NA
M10	2025-03-08 19:11:54.225		5400.080	Media file(s)	player #1:O1-5-10-M10.MP4	0.0	8883.360	25.000	Blue	Walking		POINT	3250.040	O1-5-10-M10.MP4	81251	NA
M10	2025-03-08 19:11:54.225		5400.080	Media file(s)	player #1:O1-5-10-M10.MP4	0.0	8883.360	25.000	Orange	Resting		POINT	3250.080	O1-5-10-M10.MP4	81252	NA
M10	2025-03-08 19:11:54.225		5400.080	Media file(s)	player #1:O1-5-10-M10.MP4	0.0	8883.360	25.000	Orange	Resting		POINT	3310.040	O1-5-10-M10.MP4	82751	NA
M10	2025-03-08 19:11:54.225		5400.080	Media file(s)	player #1:O1-5-10-M10.MP4	0.0	8883.360	25.000	Blue	Walking		POINT	3310.680	O1-5-10-M10.MP4	82767	NA
M10	2025-03-08 19:11:54.225		5400.080	Media file(s)	player #1:O1-5-10-M10.MP4	0.0	8883.360	25.000	Orange	Resting		POINT	3370.040	O1-5-10-M10.MP4	84251	NA
M10	2025-03-08 19:11:54.225		5400.080	Media file(s)	player #1:O1-5-10-M10.MP4	0.0	8883.360	25.000	Blue	Walking		POINT	3370.920	O1-5-10-M10.MP4	84273	NA
M10	2025-03-08 19:11:54.225		5400.080	Media file(s)	player #1:O1-5-10-M10.MP4	0.0	8883.360	25.000	Orange	Resting		POINT	3430.040	O1-5-10-M10.MP4	85751	NA
M10	2025-03-08 19:11:54.225		5400.080	Media file(s)	player #1:O1-5-10-M10.MP4	0.0	8883.360	25.000	Blue	Walking		POINT	3430.080	O1-5-10-M10.MP4	85752	NA
M10	2025-03-08 19:11:54.225		5400.080	Media file(s)	player #1:O1-5-10-M10.MP4	0.0	8883.360	25.000	Orange	Resting		POINT	3489.920	O1-5-10-M10.MP4	87248	NA
M10	2025-03-08 19:11:54.225		5400.080	Media file(s)	player #1:O1-5-10-M10.MP4	0.0	8883.360	25.000	Blue	Outside		POINT	3490.600	O1-5-10-M10.MP4	87265	NA
M10	2025-03-08 19:11:54.225		5400.080	Media file(s)	player #1:O1-5-10-M10.MP4	0.0	8883.360	25.000	Orange	Resting		POINT	3550.480	O1-5-10-M10.MP4	88762	NA
M10	2025-03-08 19:11:54.225		5400.080	Media file(s)	player #1:O1-5-10-M10.MP4	0.0	8883.360	25.000	Blue	Walking		POINT	3550.840	O1-5-10-M10.MP4	88771	NA
M10	2025-03-08 19:11:54.225		5400.080	Media file(s)	player #1:O1-5-10-M10.MP4	0.0	8883.360	25.000	Blue	Walking		POINT	3610.400	O1-5-10-M10.MP4	90260	NA
M10	2025-03-08 19:11:54.225		5400.080	Media file(s)	player #1:O1-5-10-M10.MP4	0.0	8883.360	25.000	Orange	Resting		POINT	3610.520	O1-5-10-M10.MP4	90263	NA
M10	2025-03-08 19:11:54.225		5400.080	Media file(s)	player #1:O1-5-10-M10.MP4	0.0	8883.360	25.000	Orange	Resting		POINT	3669.880	O1-5-10-M10.MP4	91747	NA
M10	2025-03-08 19:11:54.225		5400.080	Media file(s)	player #1:O1-5-10-M10.MP4	0.0	8883.360	25.000	Blue	Walking		POINT	3670.720	O1-5-10-M10.MP4	91768	NA
M10	2025-03-08 19:11:54.225		5400.080	Media file(s)	player #1:O1-5-10-M10.MP4	0.0	8883.360	25.000	Orange	Resting		POINT	3730.160	O1-5-10-M10.MP4	93254	NA
M10	2025-03-08 19:11:54.225		5400.080	Media file(s)	player #1:O1-5-10-M10.MP4	0.0	8883.360	25.000	Blue	Walking		POINT	3730.280	O1-5-10-M10.MP4	93257	NA
M10	2025-03-08 19:11:54.225		5400.080	Media file(s)	player #1:O1-5-10-M10.MP4	0.0	8883.360	25.000	Orange	Carry Brood		POINT	3790.040	O1-5-10-M10.MP4	94751	NA
M10	2025-03-08 19:11:54.225		5400.080	Media file(s)	player #1:O1-5-10-M10.MP4	0.0	8883.360	25.000	Blue	Walking		POINT	3790.240	O1-5-10-M10.MP4	94756	NA
M10	2025-03-08 19:11:54.225		5400.080	Media file(s)	player #1:O1-5-10-M10.MP4	0.0	8883.360	25.000	Blue	Walking		POINT	3850.320	O1-5-10-M10.MP4	96258	NA
M10	2025-03-08 19:11:54.225		5400.080	Media file(s)	player #1:O1-5-10-M10.MP4	0.0	8883.360	25.000	Orange	Carry Brood		POINT	3850.440	O1-5-10-M10.MP4	96261	NA
M10	2025-03-08 19:11:54.225		5400.080	Media file(s)	player #1:O1-5-10-M10.MP4	0.0	8883.360	25.000	Orange	Carry Brood		POINT	3910.840	O1-5-10-M10.MP4	97771	NA
M10	2025-03-08 19:11:54.225		5400.080	Media file(s)	player #1:O1-5-10-M10.MP4	0.0	8883.360	25.000	Blue	Resting		POINT	3911.920	O1-5-10-M10.MP4	97798	NA
M10	2025-03-08 19:11:54.225		5400.080	Media file(s)	player #1:O1-5-10-M10.MP4	0.0	8883.360	25.000	Blue	Self grooming		POINT	3970.160	O1-5-10-M10.MP4	99254	NA
M10	2025-03-08 19:11:54.225		5400.080	Media file(s)	player #1:O1-5-10-M10.MP4	0.0	8883.360	25.000	Orange	Walking		POINT	3970.320	O1-5-10-M10.MP4	99258	NA
M10	2025-03-08 19:11:54.225		5400.080	Media file(s)	player #1:O1-5-10-M10.MP4	0.0	8883.360	25.000	Blue	Self grooming		POINT	4030.080	O1-5-10-M10.MP4	100752	NA
M10	2025-03-08 19:11:54.225		5400.080	Media file(s)	player #1:O1-5-10-M10.MP4	0.0	8883.360	25.000	Orange	Resting		POINT	4030.200	O1-5-10-M10.MP4	100755	NA
M10	2025-03-08 19:11:54.225		5400.080	Media file(s)	player #1:O1-5-10-M10.MP4	0.0	8883.360	25.000	Blue	Self grooming		POINT	4089.920	O1-5-10-M10.MP4	102248	NA
M10	2025-03-08 19:11:54.225		5400.080	Media file(s)	player #1:O1-5-10-M10.MP4	0.0	8883.360	25.000	Orange	Resting		POINT	4090.160	O1-5-10-M10.MP4	102254	NA
M10	2025-03-08 19:11:54.225		5400.080	Media file(s)	player #1:O1-5-10-M10.MP4	0.0	8883.360	25.000	Blue	Resting		POINT	4150.120	O1-5-10-M10.MP4	103753	NA
M10	2025-03-08 19:11:54.225		5400.080	Media file(s)	player #1:O1-5-10-M10.MP4	0.0	8883.360	25.000	Orange	Walking		POINT	4150.240	O1-5-10-M10.MP4	103756	NA
M10	2025-03-08 19:11:54.225		5400.080	Media file(s)	player #1:O1-5-10-M10.MP4	0.0	8883.360	25.000	Blue	Resting		POINT	4210.800	O1-5-10-M10.MP4	105270	NA
M10	2025-03-08 19:11:54.225		5400.080	Media file(s)	player #1:O1-5-10-M10.MP4	0.0	8883.360	25.000	Orange	Self grooming		POINT	4210.800	O1-5-10-M10.MP4	105270	NA
M10	2025-03-08 19:11:54.225		5400.080	Media file(s)	player #1:O1-5-10-M10.MP4	0.0	8883.360	25.000	Blue	Resting		POINT	4270.200	O1-5-10-M10.MP4	106755	NA
M10	2025-03-08 19:11:54.225		5400.080	Media file(s)	player #1:O1-5-10-M10.MP4	0.0	8883.360	25.000	Orange	Carry Brood		POINT	4270.480	O1-5-10-M10.MP4	106762	NA
M10	2025-03-08 19:11:54.225		5400.080	Media file(s)	player #1:O1-5-10-M10.MP4	0.0	8883.360	25.000	Blue	Resting		POINT	4329.920	O1-5-10-M10.MP4	108248	NA
M10	2025-03-08 19:11:54.225		5400.080	Media file(s)	player #1:O1-5-10-M10.MP4	0.0	8883.360	25.000	Orange	Walking		POINT	4330.280	O1-5-10-M10.MP4	108257	NA
M10	2025-03-08 19:11:54.225		5400.080	Media file(s)	player #1:O1-5-10-M10.MP4	0.0	8883.360	25.000	Blue	Resting		POINT	4390.160	O1-5-10-M10.MP4	109754	NA
M10	2025-03-08 19:11:54.225		5400.080	Media file(s)	player #1:O1-5-10-M10.MP4	0.0	8883.360	25.000	Orange	Resting		POINT	4390.200	O1-5-10-M10.MP4	109755	NA
M10	2025-03-08 19:11:54.225		5400.080	Media file(s)	player #1:O1-5-10-M10.MP4	0.0	8883.360	25.000	Blue	Resting		POINT	4449.920	O1-5-10-M10.MP4	111248	NA
M10	2025-03-08 19:11:54.225		5400.080	Media file(s)	player #1:O1-5-10-M10.MP4	0.0	8883.360	25.000	Orange	Resting		POINT	4450.680	O1-5-10-M10.MP4	111267	NA
M10	2025-03-08 19:11:54.225		5400.080	Media file(s)	player #1:O1-5-10-M10.MP4	0.0	8883.360	25.000	Blue	Resting		POINT	4510.000	O1-5-10-M10.MP4	112750	NA
M10	2025-03-08 19:11:54.225		5400.080	Media file(s)	player #1:O1-5-10-M10.MP4	0.0	8883.360	25.000	Orange	Resting		POINT	4510.120	O1-5-10-M10.MP4	112753	NA
M10	2025-03-08 19:11:54.225		5400.080	Media file(s)	player #1:O1-5-10-M10.MP4	0.0	8883.360	25.000	Blue	Resting		POINT	4570.160	O1-5-10-M10.MP4	114254	NA
M10	2025-03-08 19:11:54.225		5400.080	Media file(s)	player #1:O1-5-10-M10.MP4	0.0	8883.360	25.000	Orange	Resting		POINT	4570.200	O1-5-10-M10.MP4	114255	NA
M10	2025-03-08 19:11:54.225		5400.080	Media file(s)	player #1:O1-5-10-M10.MP4	0.0	8883.360	25.000	Blue	Resting		POINT	4629.840	O1-5-10-M10.MP4	115746	NA
M10	2025-03-08 19:11:54.225		5400.080	Media file(s)	player #1:O1-5-10-M10.MP4	0.0	8883.360	25.000	Orange	Resting		POINT	4630.120	O1-5-10-M10.MP4	115753	NA
M10	2025-03-08 19:11:54.225		5400.080	Media file(s)	player #1:O1-5-10-M10.MP4	0.0	8883.360	25.000	Blue	Resting		POINT	4689.920	O1-5-10-M10.MP4	117248	NA
M10	2025-03-08 19:11:54.225		5400.080	Media file(s)	player #1:O1-5-10-M10.MP4	0.0	8883.360	25.000	Orange	Self grooming		POINT	4690.760	O1-5-10-M10.MP4	117269	NA
M10	2025-03-08 19:11:54.225		5400.080	Media file(s)	player #1:O1-5-10-M10.MP4	0.0	8883.360	25.000	Blue	Walking		POINT	4750.040	O1-5-10-M10.MP4	118751	NA
M10	2025-03-08 19:11:54.225		5400.080	Media file(s)	player #1:O1-5-10-M10.MP4	0.0	8883.360	25.000	Orange	Walking		POINT	4750.480	O1-5-10-M10.MP4	118762	NA
M10	2025-03-08 19:11:54.225		5400.080	Media file(s)	player #1:O1-5-10-M10.MP4	0.0	8883.360	25.000	Orange	Resting		POINT	4810.520	O1-5-10-M10.MP4	120263	NA
M10	2025-03-08 19:11:54.225		5400.080	Media file(s)	player #1:O1-5-10-M10.MP4	0.0	8883.360	25.000	Blue	Resting		POINT	4810.680	O1-5-10-M10.MP4	120267	NA
M10	2025-03-08 19:11:54.225		5400.080	Media file(s)	player #1:O1-5-10-M10.MP4	0.0	8883.360	25.000	Blue	Resting		POINT	4870.240	O1-5-10-M10.MP4	121756	NA
M10	2025-03-08 19:11:54.225		5400.080	Media file(s)	player #1:O1-5-10-M10.MP4	0.0	8883.360	25.000	Orange	Resting		POINT	4870.520	O1-5-10-M10.MP4	121763	NA
M10	2025-03-08 19:11:54.225		5400.080	Media file(s)	player #1:O1-5-10-M10.MP4	0.0	8883.360	25.000	Blue	Resting		POINT	4929.960	O1-5-10-M10.MP4	123250	NA
M10	2025-03-08 19:11:54.225		5400.080	Media file(s)	player #1:O1-5-10-M10.MP4	0.0	8883.360	25.000	Orange	Resting		POINT	4930.080	O1-5-10-M10.MP4	123252	NA
M10	2025-03-08 19:11:54.225		5400.080	Media file(s)	player #1:O1-5-10-M10.MP4	0.0	8883.360	25.000	Blue	Resting		POINT	4990.000	O1-5-10-M10.MP4	124750	NA
M10	2025-03-08 19:11:54.225		5400.080	Media file(s)	player #1:O1-5-10-M10.MP4	0.0	8883.360	25.000	Orange	Resting		POINT	4990.280	O1-5-10-M10.MP4	124757	NA
M10	2025-03-08 19:11:54.225		5400.080	Media file(s)	player #1:O1-5-10-M10.MP4	0.0	8883.360	25.000	Blue	Resting		POINT	5050.360	O1-5-10-M10.MP4	126259	NA
M10	2025-03-08 19:11:54.225		5400.080	Media file(s)	player #1:O1-5-10-M10.MP4	0.0	8883.360	25.000	Orange	Resting		POINT	5050.960	O1-5-10-M10.MP4	126274	NA
M10	2025-03-08 19:11:54.225		5400.080	Media file(s)	player #1:O1-5-10-M10.MP4	0.0	8883.360	25.000	Orange	Resting		POINT	5110.120	O1-5-10-M10.MP4	127753	NA
M10	2025-03-08 19:11:54.225		5400.080	Media file(s)	player #1:O1-5-10-M10.MP4	0.0	8883.360	25.000	Blue	Resting		POINT	5110.160	O1-5-10-M10.MP4	127754	NA
M10	2025-03-08 19:11:54.225		5400.080	Media file(s)	player #1:O1-5-10-M10.MP4	0.0	8883.360	25.000	Blue	Walking		POINT	5170.040	O1-5-10-M10.MP4	129251	NA
M10	2025-03-08 19:11:54.225		5400.080	Media file(s)	player #1:O1-5-10-M10.MP4	0.0	8883.360	25.000	Orange	Resting		POINT	5170.160	O1-5-10-M10.MP4	129254	NA
M10	2025-03-08 19:11:54.225		5400.080	Media file(s)	player #1:O1-5-10-M10.MP4	0.0	8883.360	25.000	Blue	QW interaction		POINT	5230.080	O1-5-10-M10.MP4	130752	NA
M10	2025-03-08 19:11:54.225		5400.080	Media file(s)	player #1:O1-5-10-M10.MP4	0.0	8883.360	25.000	Orange	Resting		POINT	5230.120	O1-5-10-M10.MP4	130753	NA
M10	2025-03-08 19:11:54.225		5400.080	Media file(s)	player #1:O1-5-10-M10.MP4	0.0	8883.360	25.000	Orange	Resting		POINT	5289.960	O1-5-10-M10.MP4	132249	NA
M10	2025-03-08 19:11:54.225		5400.080	Media file(s)	player #1:O1-5-10-M10.MP4	0.0	8883.360	25.000	Blue	QW interaction		POINT	5290.880	O1-5-10-M10.MP4	132272	NA
M10	2025-03-08 19:11:54.225		5400.080	Media file(s)	player #1:O1-5-10-M10.MP4	0.0	8883.360	25.000	Orange	Resting		POINT	5350.160	O1-5-10-M10.MP4	133754	NA
M10	2025-03-08 19:11:54.225		5400.080	Media file(s)	player #1:O1-5-10-M10.MP4	0.0	8883.360	25.000	Blue	QW interaction		POINT	5350.440	O1-5-10-M10.MP4	133761	NA
M10	2025-03-08 19:11:54.225		5400.080	Media file(s)	player #1:O1-5-10-M10.MP4	0.0	8883.360	25.000	Orange	Resting		POINT	5410.000	O1-5-10-M10.MP4	135250	NA
M10	2025-03-08 19:11:54.225		5400.080	Media file(s)	player #1:O1-5-10-M10.MP4	0.0	8883.360	25.000	Blue	Self grooming		POINT	5410.200	O1-5-10-M10.MP4	135255	NA
M10	2025-03-08 19:11:54.225		5400.080	Media file(s)	player #1:O1-5-10-M10.MP4	0.0	8883.360	25.000	Blue	Walking		POINT	5470.120	O1-5-10-M10.MP4	136753	NA
M10	2025-03-08 19:11:54.225		5400.080	Media file(s)	player #1:O1-5-10-M10.MP4	0.0	8883.360	25.000	Orange	Resting		POINT	5470.160	O1-5-10-M10.MP4	136754	NA
M10	2025-03-08 19:11:54.225		5400.080	Media file(s)	player #1:O1-5-10-M10.MP4	0.0	8883.360	25.000	Blue	Walking		POINT	5530.280	O1-5-10-M10.MP4	138257	NA
M10	2025-03-08 19:11:54.225		5400.080	Media file(s)	player #1:O1-5-10-M10.MP4	0.0	8883.360	25.000	Orange	Resting		POINT	5530.280	O1-5-10-M10.MP4	138257	NA
M10	2025-03-08 19:11:54.225		5400.080	Media file(s)	player #1:O1-5-10-M10.MP4	0.0	8883.360	25.000	Blue	Self grooming		POINT	5590.000	O1-5-10-M10.MP4	139750	NA
M10	2025-03-08 19:11:54.225		5400.080	Media file(s)	player #1:O1-5-10-M10.MP4	0.0	8883.360	25.000	Orange	Resting		POINT	5590.120	O1-5-10-M10.MP4	139753	NA
M10	2025-03-08 19:11:54.225		5400.080	Media file(s)	player #1:O1-5-10-M10.MP4	0.0	8883.360	25.000	Blue	Self grooming		POINT	5649.960	O1-5-10-M10.MP4	141249	NA
M10	2025-03-08 19:11:54.225		5400.080	Media file(s)	player #1:O1-5-10-M10.MP4	0.0	8883.360	25.000	Orange	Resting		POINT	5649.960	O1-5-10-M10.MP4	141249	NA
M10	2025-03-08 19:11:54.225		5400.080	Media file(s)	player #1:O1-5-10-M10.MP4	0.0	8883.360	25.000	Blue	Self grooming		POINT	5710.120	O1-5-10-M10.MP4	142753	NA
M10	2025-03-08 19:11:54.225		5400.080	Media file(s)	player #1:O1-5-10-M10.MP4	0.0	8883.360	25.000	Orange	Resting		POINT	5710.320	O1-5-10-M10.MP4	142759	NA
M10	2025-03-08 19:11:54.225		5400.080	Media file(s)	player #1:O1-5-10-M10.MP4	0.0	8883.360	25.000	Orange	Resting		POINT	5770.200	O1-5-10-M10.MP4	144255	NA
M10	2025-03-08 19:11:54.225		5400.080	Media file(s)	player #1:O1-5-10-M10.MP4	0.0	8883.360	25.000	Blue	Walking		POINT	5770.760	O1-5-10-M10.MP4	144269	NA
M10	2025-03-08 19:11:54.225		5400.080	Media file(s)	player #1:O1-5-10-M10.MP4	0.0	8883.360	25.000	Orange	Resting		POINT	5830.240	O1-5-10-M10.MP4	145756	NA
M10	2025-03-08 19:11:54.225		5400.080	Media file(s)	player #1:O1-5-10-M10.MP4	0.0	8883.360	25.000	Blue	Walking		POINT	5830.640	O1-5-10-M10.MP4	145766	NA
M10	2025-03-08 19:11:54.225		5400.080	Media file(s)	player #1:O1-5-10-M10.MP4	0.0	8883.360	25.000	Orange	Resting		POINT	5890.000	O1-5-10-M10.MP4	147250	NA
M10	2025-03-08 19:11:54.225		5400.080	Media file(s)	player #1:O1-5-10-M10.MP4	0.0	8883.360	25.000	Blue	Walking		POINT	5890.160	O1-5-10-M10.MP4	147255	NA
M10	2025-03-08 19:11:54.225		5400.080	Media file(s)	player #1:O1-5-10-M10.MP4	0.0	8883.360	25.000	Orange	Resting		POINT	5950.400	O1-5-10-M10.MP4	148760	NA
M10	2025-03-08 19:11:54.225		5400.080	Media file(s)	player #1:O1-5-10-M10.MP4	0.0	8883.360	25.000	Blue	Walking		POINT	5950.920	O1-5-10-M10.MP4	148773	NA
M10	2025-03-08 19:11:54.225		5400.080	Media file(s)	player #1:O1-5-10-M10.MP4	0.0	8883.360	25.000	Blue	Resting		POINT	6010.200	O1-5-10-M10.MP4	150255	NA
M10	2025-03-08 19:11:54.225		5400.080	Media file(s)	player #1:O1-5-10-M10.MP4	0.0	8883.360	25.000	Orange	Resting		POINT	6010.240	O1-5-10-M10.MP4	150256	NA
