# Supplementary material for: Unmated Queens Show Worker‐Like Behaviour and Gene Expression in Polygynous Colonies of the Ant Stigmatomma pallipes
Source: Mol Ecol. 2026 Apr 29;35:e70360. doi: 10.1111/mec.70360 (PMC13126620; doi:10.1111/mec.70360)
Supplement: Supplementary file 3 — Data S1: mec70360‐sup‐0003‐Supinfo.zip. [file MEC-35-e70360-s003.zip › Behavior/O1-Boris/M11.tsv]

Observation id	Observation date	Description	Observation duration	Observation type	Source	Time offset (s)	Media duration (s)	FPS	Subject	Behavior	Behavioral category	Behavior type	Time	Media file name	Image index	Image file path	Comment
M11	2025-03-08 19:36:16.452		5400.280	Media file(s)	player #1:O1-5-1-M11.MP4	0.0	10756.320	25.000	Orange	QW interaction		POINT	610.120	O1-5-1-M11.MP4	15253	NA
M11	2025-03-08 19:36:16.452		5400.280	Media file(s)	player #1:O1-5-1-M11.MP4	0.0	10756.320	25.000	Green	Self grooming		POINT	610.200	O1-5-1-M11.MP4	15255	NA
M11	2025-03-08 19:36:16.452		5400.280	Media file(s)	player #1:O1-5-1-M11.MP4	0.0	10756.320	25.000	Orange	Walking		POINT	670.240	O1-5-1-M11.MP4	16756	NA
M11	2025-03-08 19:36:16.452		5400.280	Media file(s)	player #1:O1-5-1-M11.MP4	0.0	10756.320	25.000	Green	Walking		POINT	670.280	O1-5-1-M11.MP4	16757	NA
M11	2025-03-08 19:36:16.452		5400.280	Media file(s)	player #1:O1-5-1-M11.MP4	0.0	10756.320	25.000	Orange	QW interaction		POINT	730.080	O1-5-1-M11.MP4	18252	NA
M11	2025-03-08 19:36:16.452		5400.280	Media file(s)	player #1:O1-5-1-M11.MP4	0.0	10756.320	25.000	Green	Walking		POINT	730.560	O1-5-1-M11.MP4	18264	NA
M11	2025-03-08 19:36:16.452		5400.280	Media file(s)	player #1:O1-5-1-M11.MP4	0.0	10756.320	25.000	Orange	Walking		POINT	790.400	O1-5-1-M11.MP4	19761	NA
M11	2025-03-08 19:36:16.452		5400.280	Media file(s)	player #1:O1-5-1-M11.MP4	0.0	10756.320	25.000	Green	Walking		POINT	790.520	O1-5-1-M11.MP4	19763	NA
M11	2025-03-08 19:36:16.452		5400.280	Media file(s)	player #1:O1-5-1-M11.MP4	0.0	10756.320	25.000	Orange	Brood Care		POINT	850.120	O1-5-1-M11.MP4	21253	NA
M11	2025-03-08 19:36:16.452		5400.280	Media file(s)	player #1:O1-5-1-M11.MP4	0.0	10756.320	25.000	Green	Walking		POINT	850.720	O1-5-1-M11.MP4	21268	NA
M11	2025-03-08 19:36:16.452		5400.280	Media file(s)	player #1:O1-5-1-M11.MP4	0.0	10756.320	25.000	Orange	Brood Care		POINT	910.080	O1-5-1-M11.MP4	22752	NA
M11	2025-03-08 19:36:16.452		5400.280	Media file(s)	player #1:O1-5-1-M11.MP4	0.0	10756.320	25.000	Green	Walking		POINT	910.400	O1-5-1-M11.MP4	22760	NA
M11	2025-03-08 19:36:16.452		5400.280	Media file(s)	player #1:O1-5-1-M11.MP4	0.0	10756.320	25.000	Orange	Walking		POINT	970.280	O1-5-1-M11.MP4	24257	NA
M11	2025-03-08 19:36:16.452		5400.280	Media file(s)	player #1:O1-5-1-M11.MP4	0.0	10756.320	25.000	Green	Carry Brood		POINT	970.720	O1-5-1-M11.MP4	24268	NA
M11	2025-03-08 19:36:16.452		5400.280	Media file(s)	player #1:O1-5-1-M11.MP4	0.0	10756.320	25.000	Orange	Walking		POINT	1030.120	O1-5-1-M11.MP4	25753	NA
M11	2025-03-08 19:36:16.452		5400.280	Media file(s)	player #1:O1-5-1-M11.MP4	0.0	10756.320	25.000	Green	Carry Brood		POINT	1030.200	O1-5-1-M11.MP4	25755	NA
M11	2025-03-08 19:36:16.452		5400.280	Media file(s)	player #1:O1-5-1-M11.MP4	0.0	10756.320	25.000	Orange	Resting		POINT	1090.000	O1-5-1-M11.MP4	27250	NA
M11	2025-03-08 19:36:16.452		5400.280	Media file(s)	player #1:O1-5-1-M11.MP4	0.0	10756.320	25.000	Green	Carry Brood		POINT	1090.240	O1-5-1-M11.MP4	27256	NA
M11	2025-03-08 19:36:16.452		5400.280	Media file(s)	player #1:O1-5-1-M11.MP4	0.0	10756.320	25.000	Green	Walking		POINT	1150.200	O1-5-1-M11.MP4	28755	NA
M11	2025-03-08 19:36:16.452		5400.280	Media file(s)	player #1:O1-5-1-M11.MP4	0.0	10756.320	25.000	Orange	Resting		POINT	1150.760	O1-5-1-M11.MP4	28770	NA
M11	2025-03-08 19:36:16.452		5400.280	Media file(s)	player #1:O1-5-1-M11.MP4	0.0	10756.320	25.000	Green	Walking		POINT	1210.240	O1-5-1-M11.MP4	30256	NA
M11	2025-03-08 19:36:16.452		5400.280	Media file(s)	player #1:O1-5-1-M11.MP4	0.0	10756.320	25.000	Orange	Resting		POINT	1210.440	O1-5-1-M11.MP4	30261	NA
M11	2025-03-08 19:36:16.452		5400.280	Media file(s)	player #1:O1-5-1-M11.MP4	0.0	10756.320	25.000	Orange	Walking		POINT	1270.080	O1-5-1-M11.MP4	31752	NA
M11	2025-03-08 19:36:16.452		5400.280	Media file(s)	player #1:O1-5-1-M11.MP4	0.0	10756.320	25.000	Green	Self grooming		POINT	1270.120	O1-5-1-M11.MP4	31753	NA
M11	2025-03-08 19:36:16.452		5400.280	Media file(s)	player #1:O1-5-1-M11.MP4	0.0	10756.320	25.000	Orange	Walking		POINT	1330.000	O1-5-1-M11.MP4	33250	NA
M11	2025-03-08 19:36:16.452		5400.280	Media file(s)	player #1:O1-5-1-M11.MP4	0.0	10756.320	25.000	Green	Brood Care		POINT	1331.240	O1-5-1-M11.MP4	33281	NA
M11	2025-03-08 19:36:16.452		5400.280	Media file(s)	player #1:O1-5-1-M11.MP4	0.0	10756.320	25.000	Orange	Carry Brood		POINT	1390.080	O1-5-1-M11.MP4	34752	NA
M11	2025-03-08 19:36:16.452		5400.280	Media file(s)	player #1:O1-5-1-M11.MP4	0.0	10756.320	25.000	Green	Walking		POINT	1390.240	O1-5-1-M11.MP4	34756	NA
M11	2025-03-08 19:36:16.452		5400.280	Media file(s)	player #1:O1-5-1-M11.MP4	0.0	10756.320	25.000	Orange	Resting		POINT	1450.040	O1-5-1-M11.MP4	36251	NA
M11	2025-03-08 19:36:16.452		5400.280	Media file(s)	player #1:O1-5-1-M11.MP4	0.0	10756.320	25.000	Green	Walking		POINT	1450.240	O1-5-1-M11.MP4	36256	NA
M11	2025-03-08 19:36:16.452		5400.280	Media file(s)	player #1:O1-5-1-M11.MP4	0.0	10756.320	25.000	Orange	Resting		POINT	1510.360	O1-5-1-M11.MP4	37759	NA
M11	2025-03-08 19:36:16.452		5400.280	Media file(s)	player #1:O1-5-1-M11.MP4	0.0	10756.320	25.000	Green	Brood Care		POINT	1510.560	O1-5-1-M11.MP4	37764	NA
M11	2025-03-08 19:36:16.452		5400.280	Media file(s)	player #1:O1-5-1-M11.MP4	0.0	10756.320	25.000	Orange	Resting		POINT	1569.920	O1-5-1-M11.MP4	39248	NA
M11	2025-03-08 19:36:16.452		5400.280	Media file(s)	player #1:O1-5-1-M11.MP4	0.0	10756.320	25.000	Green	Brood Care		POINT	1570.080	O1-5-1-M11.MP4	39252	NA
M11	2025-03-08 19:36:16.452		5400.280	Media file(s)	player #1:O1-5-1-M11.MP4	0.0	10756.320	25.000	Orange	Resting		POINT	1630.280	O1-5-1-M11.MP4	40757	NA
M11	2025-03-08 19:36:16.452		5400.280	Media file(s)	player #1:O1-5-1-M11.MP4	0.0	10756.320	25.000	Green	Resting		POINT	1630.480	O1-5-1-M11.MP4	40762	NA
M11	2025-03-08 19:36:16.452		5400.280	Media file(s)	player #1:O1-5-1-M11.MP4	0.0	10756.320	25.000	Green	Brood Care		POINT	1690.000	O1-5-1-M11.MP4	42250	NA
M11	2025-03-08 19:36:16.452		5400.280	Media file(s)	player #1:O1-5-1-M11.MP4	0.0	10756.320	25.000	Orange	Resting		POINT	1690.600	O1-5-1-M11.MP4	42265	NA
M11	2025-03-08 19:36:16.452		5400.280	Media file(s)	player #1:O1-5-1-M11.MP4	0.0	10756.320	25.000	Orange	Resting		POINT	1750.320	O1-5-1-M11.MP4	43758	NA
M11	2025-03-08 19:36:16.452		5400.280	Media file(s)	player #1:O1-5-1-M11.MP4	0.0	10756.320	25.000	Green	Brood Care		POINT	1750.360	O1-5-1-M11.MP4	43759	NA
M11	2025-03-08 19:36:16.452		5400.280	Media file(s)	player #1:O1-5-1-M11.MP4	0.0	10756.320	25.000	Orange	Resting		POINT	1809.920	O1-5-1-M11.MP4	45248	NA
M11	2025-03-08 19:36:16.452		5400.280	Media file(s)	player #1:O1-5-1-M11.MP4	0.0	10756.320	25.000	Green	Walking		POINT	1810.560	O1-5-1-M11.MP4	45264	NA
M11	2025-03-08 19:36:16.452		5400.280	Media file(s)	player #1:O1-5-1-M11.MP4	0.0	10756.320	25.000	Green	Walking		POINT	1870.360	O1-5-1-M11.MP4	46759	NA
M11	2025-03-08 19:36:16.452		5400.280	Media file(s)	player #1:O1-5-1-M11.MP4	0.0	10756.320	25.000	Orange	Resting		POINT	1870.360	O1-5-1-M11.MP4	46759	NA
M11	2025-03-08 19:36:16.452		5400.280	Media file(s)	player #1:O1-5-1-M11.MP4	0.0	10756.320	25.000	Green	Walking		POINT	1930.000	O1-5-1-M11.MP4	48250	NA
M11	2025-03-08 19:36:16.452		5400.280	Media file(s)	player #1:O1-5-1-M11.MP4	0.0	10756.320	25.000	Orange	Resting		POINT	1930.040	O1-5-1-M11.MP4	48251	NA
M11	2025-03-08 19:36:16.452		5400.280	Media file(s)	player #1:O1-5-1-M11.MP4	0.0	10756.320	25.000	Green	Walking		POINT	1990.560	O1-5-1-M11.MP4	49765	NA
M11	2025-03-08 19:36:16.452		5400.280	Media file(s)	player #1:O1-5-1-M11.MP4	0.0	10756.320	25.000	Orange	Resting		POINT	1990.600	O1-5-1-M11.MP4	49765	NA
M11	2025-03-08 19:36:16.452		5400.280	Media file(s)	player #1:O1-5-1-M11.MP4	0.0	10756.320	25.000	Green	Walking		POINT	2050.120	O1-5-1-M11.MP4	51253	NA
M11	2025-03-08 19:36:16.452		5400.280	Media file(s)	player #1:O1-5-1-M11.MP4	0.0	10756.320	25.000	Orange	Resting		POINT	2050.120	O1-5-1-M11.MP4	51253	NA
M11	2025-03-08 19:36:16.452		5400.280	Media file(s)	player #1:O1-5-1-M11.MP4	0.0	10756.320	25.000	Orange	Resting		POINT	2110.160	O1-5-1-M11.MP4	52754	NA
M11	2025-03-08 19:36:16.452		5400.280	Media file(s)	player #1:O1-5-1-M11.MP4	0.0	10756.320	25.000	Green	Walking		POINT	2110.560	O1-5-1-M11.MP4	52764	NA
M11	2025-03-08 19:36:16.452		5400.280	Media file(s)	player #1:O1-5-1-M11.MP4	0.0	10756.320	25.000	Orange	Resting		POINT	2170.280	O1-5-1-M11.MP4	54257	NA
M11	2025-03-08 19:36:16.452		5400.280	Media file(s)	player #1:O1-5-1-M11.MP4	0.0	10756.320	25.000	Green	Walking		POINT	2170.840	O1-5-1-M11.MP4	54271	NA
M11	2025-03-08 19:36:16.452		5400.280	Media file(s)	player #1:O1-5-1-M11.MP4	0.0	10756.320	25.000	Orange	Resting		POINT	2229.440	O1-5-1-M11.MP4	55736	NA
M11	2025-03-08 19:36:16.452		5400.280	Media file(s)	player #1:O1-5-1-M11.MP4	0.0	10756.320	25.000	Green	Self grooming		POINT	2230.200	O1-5-1-M11.MP4	55755	NA
M11	2025-03-08 19:36:16.452		5400.280	Media file(s)	player #1:O1-5-1-M11.MP4	0.0	10756.320	25.000	Orange	Resting		POINT	2290.280	O1-5-1-M11.MP4	57257	NA
M11	2025-03-08 19:36:16.452		5400.280	Media file(s)	player #1:O1-5-1-M11.MP4	0.0	10756.320	25.000	Green	Walking		POINT	2290.600	O1-5-1-M11.MP4	57265	NA
M11	2025-03-08 19:36:16.452		5400.280	Media file(s)	player #1:O1-5-1-M11.MP4	0.0	10756.320	25.000	Orange	Resting		POINT	2350.120	O1-5-1-M11.MP4	58753	NA
M11	2025-03-08 19:36:16.452		5400.280	Media file(s)	player #1:O1-5-1-M11.MP4	0.0	10756.320	25.000	Green	Walking		POINT	2350.520	O1-5-1-M11.MP4	58763	NA
M11	2025-03-08 19:36:16.452		5400.280	Media file(s)	player #1:O1-5-1-M11.MP4	0.0	10756.320	25.000	Orange	Resting		POINT	2409.960	O1-5-1-M11.MP4	60249	NA
M11	2025-03-08 19:36:16.452		5400.280	Media file(s)	player #1:O1-5-1-M11.MP4	0.0	10756.320	25.000	Green	Walking		POINT	2411.160	O1-5-1-M11.MP4	60279	NA
M11	2025-03-08 19:36:16.452		5400.280	Media file(s)	player #1:O1-5-1-M11.MP4	0.0	10756.320	25.000	Orange	Resting		POINT	2469.640	O1-5-1-M11.MP4	61741	NA
M11	2025-03-08 19:36:16.452		5400.280	Media file(s)	player #1:O1-5-1-M11.MP4	0.0	10756.320	25.000	Green	Self grooming		POINT	2470.080	O1-5-1-M11.MP4	61752	NA
M11	2025-03-08 19:36:16.452		5400.280	Media file(s)	player #1:O1-5-1-M11.MP4	0.0	10756.320	25.000	Green	Self grooming		POINT	2529.920	O1-5-1-M11.MP4	63249	NA
M11	2025-03-08 19:36:16.452		5400.280	Media file(s)	player #1:O1-5-1-M11.MP4	0.0	10756.320	25.000	Orange	Resting		POINT	2530.720	O1-5-1-M11.MP4	63268	NA
M11	2025-03-08 19:36:16.452		5400.280	Media file(s)	player #1:O1-5-1-M11.MP4	0.0	10756.320	25.000	Orange	QW interaction		POINT	2590.400	O1-5-1-M11.MP4	64760	NA
M11	2025-03-08 19:36:16.452		5400.280	Media file(s)	player #1:O1-5-1-M11.MP4	0.0	10756.320	25.000	Green	Self grooming		POINT	2590.800	O1-5-1-M11.MP4	64770	NA
M11	2025-03-08 19:36:16.452		5400.280	Media file(s)	player #1:O1-5-1-M11.MP4	0.0	10756.320	25.000	Orange	QW interaction		POINT	2650.080	O1-5-1-M11.MP4	66252	NA
M11	2025-03-08 19:36:16.452		5400.280	Media file(s)	player #1:O1-5-1-M11.MP4	0.0	10756.320	25.000	Green	Self grooming		POINT	2650.440	O1-5-1-M11.MP4	66261	NA
M11	2025-03-08 19:36:16.452		5400.280	Media file(s)	player #1:O1-5-1-M11.MP4	0.0	10756.320	25.000	Orange	QW interaction		POINT	2710.080	O1-5-1-M11.MP4	67752	NA
M11	2025-03-08 19:36:16.452		5400.280	Media file(s)	player #1:O1-5-1-M11.MP4	0.0	10756.320	25.000	Green	Resting		POINT	2710.600	O1-5-1-M11.MP4	67765	NA
M11	2025-03-08 19:36:16.452		5400.280	Media file(s)	player #1:O1-5-1-M11.MP4	0.0	10756.320	25.000	Green	Walking		POINT	2771.240	O1-5-1-M11.MP4	69281	NA
M11	2025-03-08 19:36:16.452		5400.280	Media file(s)	player #1:O1-5-1-M11.MP4	0.0	10756.320	25.000	Orange	Walking		POINT	2771.360	O1-5-1-M11.MP4	69284	NA
M11	2025-03-08 19:36:16.452		5400.280	Media file(s)	player #1:O1-5-1-M11.MP4	0.0	10756.320	25.000	Green	Resting		POINT	2830.120	O1-5-1-M11.MP4	70753	NA
M11	2025-03-08 19:36:16.452		5400.280	Media file(s)	player #1:O1-5-1-M11.MP4	0.0	10756.320	25.000	Orange	Walking		POINT	2830.400	O1-5-1-M11.MP4	70760	NA
M11	2025-03-08 19:36:16.452		5400.280	Media file(s)	player #1:O1-5-1-M11.MP4	0.0	10756.320	25.000	Green	Walking		POINT	2890.280	O1-5-1-M11.MP4	72257	NA
M11	2025-03-08 19:36:16.452		5400.280	Media file(s)	player #1:O1-5-1-M11.MP4	0.0	10756.320	25.000	Orange	Walking		POINT	2890.840	O1-5-1-M11.MP4	72271	NA
M11	2025-03-08 19:36:16.452		5400.280	Media file(s)	player #1:O1-5-1-M11.MP4	0.0	10756.320	25.000	Orange	Self grooming		POINT	2950.080	O1-5-1-M11.MP4	73752	NA
M11	2025-03-08 19:36:16.452		5400.280	Media file(s)	player #1:O1-5-1-M11.MP4	0.0	10756.320	25.000	Green	Walking		POINT	2950.640	O1-5-1-M11.MP4	73766	NA
M11	2025-03-08 19:36:16.452		5400.280	Media file(s)	player #1:O1-5-1-M11.MP4	0.0	10756.320	25.000	Orange	Hemolymph		POINT	3010.120	O1-5-1-M11.MP4	75253	NA
M11	2025-03-08 19:36:16.452		5400.280	Media file(s)	player #1:O1-5-1-M11.MP4	0.0	10756.320	25.000	Green	Walking		POINT	3010.480	O1-5-1-M11.MP4	75262	NA
M11	2025-03-08 19:36:16.452		5400.280	Media file(s)	player #1:O1-5-1-M11.MP4	0.0	10756.320	25.000	Orange	Walking		POINT	3070.240	O1-5-1-M11.MP4	76756	NA
M11	2025-03-08 19:36:16.452		5400.280	Media file(s)	player #1:O1-5-1-M11.MP4	0.0	10756.320	25.000	Green	Walking		POINT	3070.280	O1-5-1-M11.MP4	76757	NA
M11	2025-03-08 19:36:16.452		5400.280	Media file(s)	player #1:O1-5-1-M11.MP4	0.0	10756.320	25.000	Orange	Resting		POINT	3130.120	O1-5-1-M11.MP4	78253	NA
M11	2025-03-08 19:36:16.452		5400.280	Media file(s)	player #1:O1-5-1-M11.MP4	0.0	10756.320	25.000	Green	Walking		POINT	3130.280	O1-5-1-M11.MP4	78257	NA
M11	2025-03-08 19:36:16.452		5400.280	Media file(s)	player #1:O1-5-1-M11.MP4	0.0	10756.320	25.000	Orange	Resting		POINT	3190.040	O1-5-1-M11.MP4	79751	NA
M11	2025-03-08 19:36:16.452		5400.280	Media file(s)	player #1:O1-5-1-M11.MP4	0.0	10756.320	25.000	Green	Outside		POINT	3190.840	O1-5-1-M11.MP4	79771	NA
M11	2025-03-08 19:36:16.452		5400.280	Media file(s)	player #1:O1-5-1-M11.MP4	0.0	10756.320	25.000	Orange	Resting		POINT	3250.080	O1-5-1-M11.MP4	81252	NA
M11	2025-03-08 19:36:16.452		5400.280	Media file(s)	player #1:O1-5-1-M11.MP4	0.0	10756.320	25.000	Green	Self grooming		POINT	3250.400	O1-5-1-M11.MP4	81260	NA
M11	2025-03-08 19:36:16.452		5400.280	Media file(s)	player #1:O1-5-1-M11.MP4	0.0	10756.320	25.000	Green	Self grooming		POINT	3310.480	O1-5-1-M11.MP4	82762	NA
M11	2025-03-08 19:36:16.452		5400.280	Media file(s)	player #1:O1-5-1-M11.MP4	0.0	10756.320	25.000	Orange	Resting		POINT	3310.880	O1-5-1-M11.MP4	82772	NA
M11	2025-03-08 19:36:16.452		5400.280	Media file(s)	player #1:O1-5-1-M11.MP4	0.0	10756.320	25.000	Green	Walking		POINT	3370.120	O1-5-1-M11.MP4	84253	NA
M11	2025-03-08 19:36:16.452		5400.280	Media file(s)	player #1:O1-5-1-M11.MP4	0.0	10756.320	25.000	Orange	Resting		POINT	3370.400	O1-5-1-M11.MP4	84260	NA
M11	2025-03-08 19:36:16.452		5400.280	Media file(s)	player #1:O1-5-1-M11.MP4	0.0	10756.320	25.000	Orange	Resting		POINT	3430.560	O1-5-1-M11.MP4	85764	NA
M11	2025-03-08 19:36:16.452		5400.280	Media file(s)	player #1:O1-5-1-M11.MP4	0.0	10756.320	25.000	Green	Walking		POINT	3430.600	O1-5-1-M11.MP4	85765	NA
M11	2025-03-08 19:36:16.452		5400.280	Media file(s)	player #1:O1-5-1-M11.MP4	0.0	10756.320	25.000	Orange	Resting		POINT	3490.120	O1-5-1-M11.MP4	87253	NA
M11	2025-03-08 19:36:16.452		5400.280	Media file(s)	player #1:O1-5-1-M11.MP4	0.0	10756.320	25.000	Green	Walking		POINT	3490.640	O1-5-1-M11.MP4	87266	NA
M11	2025-03-08 19:36:16.452		5400.280	Media file(s)	player #1:O1-5-1-M11.MP4	0.0	10756.320	25.000	Orange	Resting		POINT	3550.160	O1-5-1-M11.MP4	88754	NA
M11	2025-03-08 19:36:16.452		5400.280	Media file(s)	player #1:O1-5-1-M11.MP4	0.0	10756.320	25.000	Green	Walking		POINT	3550.360	O1-5-1-M11.MP4	88759	NA
M11	2025-03-08 19:36:16.452		5400.280	Media file(s)	player #1:O1-5-1-M11.MP4	0.0	10756.320	25.000	Orange	Resting		POINT	3609.920	O1-5-1-M11.MP4	90248	NA
M11	2025-03-08 19:36:16.452		5400.280	Media file(s)	player #1:O1-5-1-M11.MP4	0.0	10756.320	25.000	Green	Walking		POINT	3610.080	O1-5-1-M11.MP4	90252	NA
M11	2025-03-08 19:36:16.452		5400.280	Media file(s)	player #1:O1-5-1-M11.MP4	0.0	10756.320	25.000	Orange	Resting		POINT	3670.040	O1-5-1-M11.MP4	91751	NA
M11	2025-03-08 19:36:16.452		5400.280	Media file(s)	player #1:O1-5-1-M11.MP4	0.0	10756.320	25.000	Green	Self grooming		POINT	3670.160	O1-5-1-M11.MP4	91754	NA
M11	2025-03-08 19:36:16.452		5400.280	Media file(s)	player #1:O1-5-1-M11.MP4	0.0	10756.320	25.000	Green	Walking		POINT	3730.520	O1-5-1-M11.MP4	93263	NA
M11	2025-03-08 19:36:16.452		5400.280	Media file(s)	player #1:O1-5-1-M11.MP4	0.0	10756.320	25.000	Orange	Resting		POINT	3730.840	O1-5-1-M11.MP4	93271	NA
M11	2025-03-08 19:36:16.452		5400.280	Media file(s)	player #1:O1-5-1-M11.MP4	0.0	10756.320	25.000	Orange	Resting		POINT	3790.200	O1-5-1-M11.MP4	94755	NA
M11	2025-03-08 19:36:16.452		5400.280	Media file(s)	player #1:O1-5-1-M11.MP4	0.0	10756.320	25.000	Green	Walking		POINT	3790.360	O1-5-1-M11.MP4	94759	NA
M11	2025-03-08 19:36:16.452		5400.280	Media file(s)	player #1:O1-5-1-M11.MP4	0.0	10756.320	25.000	Orange	Resting		POINT	3850.440	O1-5-1-M11.MP4	96261	NA
M11	2025-03-08 19:36:16.452		5400.280	Media file(s)	player #1:O1-5-1-M11.MP4	0.0	10756.320	25.000	Green	Walking		POINT	3851.960	O1-5-1-M11.MP4	96299	NA
M11	2025-03-08 19:36:16.452		5400.280	Media file(s)	player #1:O1-5-1-M11.MP4	0.0	10756.320	25.000	Orange	Resting		POINT	3909.800	O1-5-1-M11.MP4	97745	NA
M11	2025-03-08 19:36:16.452		5400.280	Media file(s)	player #1:O1-5-1-M11.MP4	0.0	10756.320	25.000	Green	Walking		POINT	3910.320	O1-5-1-M11.MP4	97758	NA
M11	2025-03-08 19:36:16.452		5400.280	Media file(s)	player #1:O1-5-1-M11.MP4	0.0	10756.320	25.000	Orange	Resting		POINT	3970.000	O1-5-1-M11.MP4	99250	NA
M11	2025-03-08 19:36:16.452		5400.280	Media file(s)	player #1:O1-5-1-M11.MP4	0.0	10756.320	25.000	Green	Walking		POINT	3970.240	O1-5-1-M11.MP4	99256	NA
M11	2025-03-08 19:36:16.452		5400.280	Media file(s)	player #1:O1-5-1-M11.MP4	0.0	10756.320	25.000	Orange	Resting		POINT	4029.920	O1-5-1-M11.MP4	100748	NA
M11	2025-03-08 19:36:16.452		5400.280	Media file(s)	player #1:O1-5-1-M11.MP4	0.0	10756.320	25.000	Green	Walking		POINT	4030.080	O1-5-1-M11.MP4	100752	NA
M11	2025-03-08 19:36:16.452		5400.280	Media file(s)	player #1:O1-5-1-M11.MP4	0.0	10756.320	25.000	Orange	Resting		POINT	4090.000	O1-5-1-M11.MP4	102250	NA
M11	2025-03-08 19:36:16.452		5400.280	Media file(s)	player #1:O1-5-1-M11.MP4	0.0	10756.320	25.000	Green	Self grooming		POINT	4090.120	O1-5-1-M11.MP4	102253	NA
M11	2025-03-08 19:36:16.452		5400.280	Media file(s)	player #1:O1-5-1-M11.MP4	0.0	10756.320	25.000	Orange	Resting		POINT	4150.000	O1-5-1-M11.MP4	103750	NA
M11	2025-03-08 19:36:16.452		5400.280	Media file(s)	player #1:O1-5-1-M11.MP4	0.0	10756.320	25.000	Green	Walking		POINT	4150.280	O1-5-1-M11.MP4	103757	NA
M11	2025-03-08 19:36:16.452		5400.280	Media file(s)	player #1:O1-5-1-M11.MP4	0.0	10756.320	25.000	Orange	Resting		POINT	4209.960	O1-5-1-M11.MP4	105249	NA
M11	2025-03-08 19:36:16.452		5400.280	Media file(s)	player #1:O1-5-1-M11.MP4	0.0	10756.320	25.000	Green	Walking		POINT	4210.760	O1-5-1-M11.MP4	105269	NA
M11	2025-03-08 19:36:16.452		5400.280	Media file(s)	player #1:O1-5-1-M11.MP4	0.0	10756.320	25.000	Orange	Resting		POINT	4270.200	O1-5-1-M11.MP4	106755	NA
M11	2025-03-08 19:36:16.452		5400.280	Media file(s)	player #1:O1-5-1-M11.MP4	0.0	10756.320	25.000	Green	Walking		POINT	4270.400	O1-5-1-M11.MP4	106760	NA
M11	2025-03-08 19:36:16.452		5400.280	Media file(s)	player #1:O1-5-1-M11.MP4	0.0	10756.320	25.000	Orange	Resting		POINT	4329.960	O1-5-1-M11.MP4	108249	NA
M11	2025-03-08 19:36:16.452		5400.280	Media file(s)	player #1:O1-5-1-M11.MP4	0.0	10756.320	25.000	Green	Walking		POINT	4330.440	O1-5-1-M11.MP4	108261	NA
M11	2025-03-08 19:36:16.452		5400.280	Media file(s)	player #1:O1-5-1-M11.MP4	0.0	10756.320	25.000	Orange	Resting		POINT	4390.000	O1-5-1-M11.MP4	109750	NA
M11	2025-03-08 19:36:16.452		5400.280	Media file(s)	player #1:O1-5-1-M11.MP4	0.0	10756.320	25.000	Green	Walking		POINT	4390.200	O1-5-1-M11.MP4	109755	NA
M11	2025-03-08 19:36:16.452		5400.280	Media file(s)	player #1:O1-5-1-M11.MP4	0.0	10756.320	25.000	Orange	Resting		POINT	4450.040	O1-5-1-M11.MP4	111251	NA
M11	2025-03-08 19:36:16.452		5400.280	Media file(s)	player #1:O1-5-1-M11.MP4	0.0	10756.320	25.000	Green	Walking		POINT	4450.080	O1-5-1-M11.MP4	111252	NA
M11	2025-03-08 19:36:16.452		5400.280	Media file(s)	player #1:O1-5-1-M11.MP4	0.0	10756.320	25.000	Orange	Resting		POINT	4510.080	O1-5-1-M11.MP4	112752	NA
M11	2025-03-08 19:36:16.452		5400.280	Media file(s)	player #1:O1-5-1-M11.MP4	0.0	10756.320	25.000	Green	Walking		POINT	4510.240	O1-5-1-M11.MP4	112756	NA
M11	2025-03-08 19:36:16.452		5400.280	Media file(s)	player #1:O1-5-1-M11.MP4	0.0	10756.320	25.000	Orange	Resting		POINT	4570.120	O1-5-1-M11.MP4	114253	NA
M11	2025-03-08 19:36:16.452		5400.280	Media file(s)	player #1:O1-5-1-M11.MP4	0.0	10756.320	25.000	Green	Walking		POINT	4570.240	O1-5-1-M11.MP4	114256	NA
M11	2025-03-08 19:36:16.452		5400.280	Media file(s)	player #1:O1-5-1-M11.MP4	0.0	10756.320	25.000	Green	Walking		POINT	4630.120	O1-5-1-M11.MP4	115753	NA
M11	2025-03-08 19:36:16.452		5400.280	Media file(s)	player #1:O1-5-1-M11.MP4	0.0	10756.320	25.000	Orange	Resting		POINT	4630.520	O1-5-1-M11.MP4	115763	NA
M11	2025-03-08 19:36:16.452		5400.280	Media file(s)	player #1:O1-5-1-M11.MP4	0.0	10756.320	25.000	Green	Walking		POINT	4689.960	O1-5-1-M11.MP4	117249	NA
M11	2025-03-08 19:36:16.452		5400.280	Media file(s)	player #1:O1-5-1-M11.MP4	0.0	10756.320	25.000	Orange	Resting		POINT	4690.560	O1-5-1-M11.MP4	117264	NA
M11	2025-03-08 19:36:16.452		5400.280	Media file(s)	player #1:O1-5-1-M11.MP4	0.0	10756.320	25.000	Orange	Resting		POINT	4750.080	O1-5-1-M11.MP4	118752	NA
M11	2025-03-08 19:36:16.452		5400.280	Media file(s)	player #1:O1-5-1-M11.MP4	0.0	10756.320	25.000	Green	Resting		POINT	4750.240	O1-5-1-M11.MP4	118756	NA
M11	2025-03-08 19:36:16.452		5400.280	Media file(s)	player #1:O1-5-1-M11.MP4	0.0	10756.320	25.000	Green	Walking		POINT	4810.120	O1-5-1-M11.MP4	120253	NA
M11	2025-03-08 19:36:16.452		5400.280	Media file(s)	player #1:O1-5-1-M11.MP4	0.0	10756.320	25.000	Orange	Resting		POINT	4810.520	O1-5-1-M11.MP4	120263	NA
M11	2025-03-08 19:36:16.452		5400.280	Media file(s)	player #1:O1-5-1-M11.MP4	0.0	10756.320	25.000	Orange	Resting		POINT	4870.080	O1-5-1-M11.MP4	121752	NA
M11	2025-03-08 19:36:16.452		5400.280	Media file(s)	player #1:O1-5-1-M11.MP4	0.0	10756.320	25.000	Green	Walking		POINT	4870.360	O1-5-1-M11.MP4	121759	NA
M11	2025-03-08 19:36:16.452		5400.280	Media file(s)	player #1:O1-5-1-M11.MP4	0.0	10756.320	25.000	Orange	Resting		POINT	4930.080	O1-5-1-M11.MP4	123252	NA
M11	2025-03-08 19:36:16.452		5400.280	Media file(s)	player #1:O1-5-1-M11.MP4	0.0	10756.320	25.000	Green	Self grooming		POINT	4930.600	O1-5-1-M11.MP4	123265	NA
M11	2025-03-08 19:36:16.452		5400.280	Media file(s)	player #1:O1-5-1-M11.MP4	0.0	10756.320	25.000	Orange	Resting		POINT	4990.080	O1-5-1-M11.MP4	124752	NA
M11	2025-03-08 19:36:16.452		5400.280	Media file(s)	player #1:O1-5-1-M11.MP4	0.0	10756.320	25.000	Green	Brood Care		POINT	4990.160	O1-5-1-M11.MP4	124754	NA
M11	2025-03-08 19:36:16.452		5400.280	Media file(s)	player #1:O1-5-1-M11.MP4	0.0	10756.320	25.000	Orange	Resting		POINT	5049.960	O1-5-1-M11.MP4	126249	NA
M11	2025-03-08 19:36:16.452		5400.280	Media file(s)	player #1:O1-5-1-M11.MP4	0.0	10756.320	25.000	Green	Brood Care		POINT	5050.000	O1-5-1-M11.MP4	126250	NA
M11	2025-03-08 19:36:16.452		5400.280	Media file(s)	player #1:O1-5-1-M11.MP4	0.0	10756.320	25.000	Green	Brood Care		POINT	5110.000	O1-5-1-M11.MP4	127750	NA
M11	2025-03-08 19:36:16.452		5400.280	Media file(s)	player #1:O1-5-1-M11.MP4	0.0	10756.320	25.000	Orange	Resting		POINT	5110.120	O1-5-1-M11.MP4	127753	NA
M11	2025-03-08 19:36:16.452		5400.280	Media file(s)	player #1:O1-5-1-M11.MP4	0.0	10756.320	25.000	Orange	Resting		POINT	5169.880	O1-5-1-M11.MP4	129247	NA
M11	2025-03-08 19:36:16.452		5400.280	Media file(s)	player #1:O1-5-1-M11.MP4	0.0	10756.320	25.000	Green	Walking		POINT	5170.560	O1-5-1-M11.MP4	129264	NA
M11	2025-03-08 19:36:16.452		5400.280	Media file(s)	player #1:O1-5-1-M11.MP4	0.0	10756.320	25.000	Green	Walking		POINT	5230.000	O1-5-1-M11.MP4	130750	NA
M11	2025-03-08 19:36:16.452		5400.280	Media file(s)	player #1:O1-5-1-M11.MP4	0.0	10756.320	25.000	Orange	Resting		POINT	5230.160	O1-5-1-M11.MP4	130754	NA
M11	2025-03-08 19:36:16.452		5400.280	Media file(s)	player #1:O1-5-1-M11.MP4	0.0	10756.320	25.000	Green	QW interaction		POINT	5290.440	O1-5-1-M11.MP4	132261	NA
M11	2025-03-08 19:36:16.452		5400.280	Media file(s)	player #1:O1-5-1-M11.MP4	0.0	10756.320	25.000	Orange	Resting		POINT	5290.600	O1-5-1-M11.MP4	132265	NA
M11	2025-03-08 19:36:16.452		5400.280	Media file(s)	player #1:O1-5-1-M11.MP4	0.0	10756.320	25.000	Green	QQ interaction		POINT	5350.760	O1-5-1-M11.MP4	133769	NA
M11	2025-03-08 19:36:16.452		5400.280	Media file(s)	player #1:O1-5-1-M11.MP4	0.0	10756.320	25.000	Orange	Resting		POINT	5350.840	O1-5-1-M11.MP4	133771	NA
M11	2025-03-08 19:36:16.452		5400.280	Media file(s)	player #1:O1-5-1-M11.MP4	0.0	10756.320	25.000	Orange	Resting		POINT	5410.080	O1-5-1-M11.MP4	135252	NA
M11	2025-03-08 19:36:16.452		5400.280	Media file(s)	player #1:O1-5-1-M11.MP4	0.0	10756.320	25.000	Green	Walking		POINT	5410.880	O1-5-1-M11.MP4	135272	NA
M11	2025-03-08 19:36:16.452		5400.280	Media file(s)	player #1:O1-5-1-M11.MP4	0.0	10756.320	25.000	Orange	Resting		POINT	5470.160	O1-5-1-M11.MP4	136754	NA
M11	2025-03-08 19:36:16.452		5400.280	Media file(s)	player #1:O1-5-1-M11.MP4	0.0	10756.320	25.000	Green	Walking		POINT	5471.000	O1-5-1-M11.MP4	136775	NA
M11	2025-03-08 19:36:16.452		5400.280	Media file(s)	player #1:O1-5-1-M11.MP4	0.0	10756.320	25.000	Green	Self grooming		POINT	5530.640	O1-5-1-M11.MP4	138266	NA
M11	2025-03-08 19:36:16.452		5400.280	Media file(s)	player #1:O1-5-1-M11.MP4	0.0	10756.320	25.000	Orange	Resting		POINT	5530.760	O1-5-1-M11.MP4	138269	NA
M11	2025-03-08 19:36:16.452		5400.280	Media file(s)	player #1:O1-5-1-M11.MP4	0.0	10756.320	25.000	Orange	Resting		POINT	5590.200	O1-5-1-M11.MP4	139755	NA
M11	2025-03-08 19:36:16.452		5400.280	Media file(s)	player #1:O1-5-1-M11.MP4	0.0	10756.320	25.000	Green	Walking		POINT	5590.440	O1-5-1-M11.MP4	139761	NA
M11	2025-03-08 19:36:16.452		5400.280	Media file(s)	player #1:O1-5-1-M11.MP4	0.0	10756.320	25.000	Orange	Resting		POINT	5650.040	O1-5-1-M11.MP4	141251	NA
M11	2025-03-08 19:36:16.452		5400.280	Media file(s)	player #1:O1-5-1-M11.MP4	0.0	10756.320	25.000	Green	Self grooming		POINT	5650.240	O1-5-1-M11.MP4	141256	NA
M11	2025-03-08 19:36:16.452		5400.280	Media file(s)	player #1:O1-5-1-M11.MP4	0.0	10756.320	25.000	Green	Self grooming		POINT	5710.000	O1-5-1-M11.MP4	142750	NA
M11	2025-03-08 19:36:16.452		5400.280	Media file(s)	player #1:O1-5-1-M11.MP4	0.0	10756.320	25.000	Orange	Resting		POINT	5710.440	O1-5-1-M11.MP4	142761	NA
M11	2025-03-08 19:36:16.452		5400.280	Media file(s)	player #1:O1-5-1-M11.MP4	0.0	10756.320	25.000	Green	Self grooming		POINT	5770.200	O1-5-1-M11.MP4	144255	NA
M11	2025-03-08 19:36:16.452		5400.280	Media file(s)	player #1:O1-5-1-M11.MP4	0.0	10756.320	25.000	Orange	Resting		POINT	5770.360	O1-5-1-M11.MP4	144259	NA
M11	2025-03-08 19:36:16.452		5400.280	Media file(s)	player #1:O1-5-1-M11.MP4	0.0	10756.320	25.000	Orange	Resting		POINT	5829.800	O1-5-1-M11.MP4	145745	NA
M11	2025-03-08 19:36:16.452		5400.280	Media file(s)	player #1:O1-5-1-M11.MP4	0.0	10756.320	25.000	Green	Walking		POINT	5830.040	O1-5-1-M11.MP4	145751	NA
M11	2025-03-08 19:36:16.452		5400.280	Media file(s)	player #1:O1-5-1-M11.MP4	0.0	10756.320	25.000	Orange	Resting		POINT	5890.080	O1-5-1-M11.MP4	147252	NA
M11	2025-03-08 19:36:16.452		5400.280	Media file(s)	player #1:O1-5-1-M11.MP4	0.0	10756.320	25.000	Green	Walking		POINT	5890.200	O1-5-1-M11.MP4	147255	NA
M11	2025-03-08 19:36:16.452		5400.280	Media file(s)	player #1:O1-5-1-M11.MP4	0.0	10756.320	25.000	Green	Walking		POINT	5950.080	O1-5-1-M11.MP4	148752	NA
M11	2025-03-08 19:36:16.452		5400.280	Media file(s)	player #1:O1-5-1-M11.MP4	0.0	10756.320	25.000	Orange	Resting		POINT	5950.360	O1-5-1-M11.MP4	148759	NA
M11	2025-03-08 19:36:16.452		5400.280	Media file(s)	player #1:O1-5-1-M11.MP4	0.0	10756.320	25.000	Orange	Resting		POINT	6010.200	O1-5-1-M11.MP4	150255	NA
M11	2025-03-08 19:36:16.452		5400.280	Media file(s)	player #1:O1-5-1-M11.MP4	0.0	10756.320	25.000	Green	Walking		POINT	6010.400	O1-5-1-M11.MP4	150260	NA
