# Supplementary material for: Unmated Queens Show Worker‐Like Behaviour and Gene Expression in Polygynous Colonies of the Ant Stigmatomma pallipes
Source: Mol Ecol. 2026 Apr 29;35:e70360. doi: 10.1111/mec.70360 (PMC13126620; doi:10.1111/mec.70360)
Supplement: Supplementary file 3 — Data S1: mec70360‐sup‐0003‐Supinfo.zip. [file MEC-35-e70360-s003.zip › Behavior/O1-Boris/M2.tsv]

Observation id	Observation date	Description	Observation duration	Observation type	Source	Time offset (s)	Media duration (s)	FPS	Subject	Behavior	Behavioral category	Behavior type	Time	Media file name	Image index	Image file path	Comment
M2	2025-03-08 20:17:12.986		5399.960	Media file(s)	player #1:O1-3-3-M2.MP4	0.0	6613.440	25.000	Pink	QW interaction		POINT	610.440	O1-3-3-M2.MP4	15261	NA
M2	2025-03-08 20:17:12.986		5399.960	Media file(s)	player #1:O1-3-3-M2.MP4	0.0	6613.440	25.000	Pink	Resting		POINT	670.480	O1-3-3-M2.MP4	16762	NA
M2	2025-03-08 20:17:12.986		5399.960	Media file(s)	player #1:O1-3-3-M2.MP4	0.0	6613.440	25.000	Pink	Carry Brood		POINT	730.080	O1-3-3-M2.MP4	18252	NA
M2	2025-03-08 20:17:12.986		5399.960	Media file(s)	player #1:O1-3-3-M2.MP4	0.0	6613.440	25.000	Pink	Walking		POINT	790.040	O1-3-3-M2.MP4	19751	NA
M2	2025-03-08 20:17:12.986		5399.960	Media file(s)	player #1:O1-3-3-M2.MP4	0.0	6613.440	25.000	Pink	Resting		POINT	849.960	O1-3-3-M2.MP4	21249	NA
M2	2025-03-08 20:17:12.986		5399.960	Media file(s)	player #1:O1-3-3-M2.MP4	0.0	6613.440	25.000	Pink	Resting		POINT	909.920	O1-3-3-M2.MP4	22748	NA
M2	2025-03-08 20:17:12.986		5399.960	Media file(s)	player #1:O1-3-3-M2.MP4	0.0	6613.440	25.000	Pink	Resting		POINT	970.440	O1-3-3-M2.MP4	24261	NA
M2	2025-03-08 20:17:12.986		5399.960	Media file(s)	player #1:O1-3-3-M2.MP4	0.0	6613.440	25.000	Pink	Resting		POINT	1030.200	O1-3-3-M2.MP4	25755	NA
M2	2025-03-08 20:17:12.986		5399.960	Media file(s)	player #1:O1-3-3-M2.MP4	0.0	6613.440	25.000	Pink	Resting		POINT	1090.160	O1-3-3-M2.MP4	27254	NA
M2	2025-03-08 20:17:12.986		5399.960	Media file(s)	player #1:O1-3-3-M2.MP4	0.0	6613.440	25.000	Pink	Brood Care		POINT	1151.560	O1-3-3-M2.MP4	28789	NA
M2	2025-03-08 20:17:12.986		5399.960	Media file(s)	player #1:O1-3-3-M2.MP4	0.0	6613.440	25.000	Pink	Brood Care		POINT	1210.200	O1-3-3-M2.MP4	30255	NA
M2	2025-03-08 20:17:12.986		5399.960	Media file(s)	player #1:O1-3-3-M2.MP4	0.0	6613.440	25.000	Pink	Brood Care		POINT	1270.160	O1-3-3-M2.MP4	31754	NA
M2	2025-03-08 20:17:12.986		5399.960	Media file(s)	player #1:O1-3-3-M2.MP4	0.0	6613.440	25.000	Pink	Resting		POINT	1330.080	O1-3-3-M2.MP4	33252	NA
M2	2025-03-08 20:17:12.986		5399.960	Media file(s)	player #1:O1-3-3-M2.MP4	0.0	6613.440	25.000	Pink	Resting		POINT	1390.200	O1-3-3-M2.MP4	34755	NA
M2	2025-03-08 20:17:12.986		5399.960	Media file(s)	player #1:O1-3-3-M2.MP4	0.0	6613.440	25.000	Pink	Resting		POINT	1450.440	O1-3-3-M2.MP4	36261	NA
M2	2025-03-08 20:17:12.986		5399.960	Media file(s)	player #1:O1-3-3-M2.MP4	0.0	6613.440	25.000	Pink	Walking		POINT	1510.080	O1-3-3-M2.MP4	37752	NA
M2	2025-03-08 20:17:12.986		5399.960	Media file(s)	player #1:O1-3-3-M2.MP4	0.0	6613.440	25.000	Pink	Walking		POINT	1570.680	O1-3-3-M2.MP4	39267	NA
M2	2025-03-08 20:17:12.986		5399.960	Media file(s)	player #1:O1-3-3-M2.MP4	0.0	6613.440	25.000	Pink	Resting		POINT	1630.080	O1-3-3-M2.MP4	40752	NA
M2	2025-03-08 20:17:12.986		5399.960	Media file(s)	player #1:O1-3-3-M2.MP4	0.0	6613.440	25.000	Pink	Resting		POINT	1690.160	O1-3-3-M2.MP4	42254	NA
M2	2025-03-08 20:17:12.986		5399.960	Media file(s)	player #1:O1-3-3-M2.MP4	0.0	6613.440	25.000	Pink	Brood Care		POINT	1750.360	O1-3-3-M2.MP4	43759	NA
M2	2025-03-08 20:17:12.986		5399.960	Media file(s)	player #1:O1-3-3-M2.MP4	0.0	6613.440	25.000	Pink	Walking		POINT	1809.960	O1-3-3-M2.MP4	45249	NA
M2	2025-03-08 20:17:12.986		5399.960	Media file(s)	player #1:O1-3-3-M2.MP4	0.0	6613.440	25.000	Pink	Walking		POINT	1869.920	O1-3-3-M2.MP4	46748	NA
M2	2025-03-08 20:17:12.986		5399.960	Media file(s)	player #1:O1-3-3-M2.MP4	0.0	6613.440	25.000	Pink	QW interaction		POINT	1931.000	O1-3-3-M2.MP4	48275	NA
M2	2025-03-08 20:17:12.986		5399.960	Media file(s)	player #1:O1-3-3-M2.MP4	0.0	6613.440	25.000	Pink	Brood Care		POINT	1991.200	O1-3-3-M2.MP4	49780	NA
M2	2025-03-08 20:17:12.986		5399.960	Media file(s)	player #1:O1-3-3-M2.MP4	0.0	6613.440	25.000	Pink	Walking		POINT	2050.680	O1-3-3-M2.MP4	51267	NA
M2	2025-03-08 20:17:12.986		5399.960	Media file(s)	player #1:O1-3-3-M2.MP4	0.0	6613.440	25.000	Pink	Resting		POINT	2110.360	O1-3-3-M2.MP4	52759	NA
M2	2025-03-08 20:17:12.986		5399.960	Media file(s)	player #1:O1-3-3-M2.MP4	0.0	6613.440	25.000	Pink	Carry Brood		POINT	2170.200	O1-3-3-M2.MP4	54255	NA
M2	2025-03-08 20:17:12.986		5399.960	Media file(s)	player #1:O1-3-3-M2.MP4	0.0	6613.440	25.000	Pink	Resting		POINT	2230.120	O1-3-3-M2.MP4	55753	NA
M2	2025-03-08 20:17:12.986		5399.960	Media file(s)	player #1:O1-3-3-M2.MP4	0.0	6613.440	25.000	Pink	QW interaction		POINT	2290.200	O1-3-3-M2.MP4	57255	NA
M2	2025-03-08 20:17:12.986		5399.960	Media file(s)	player #1:O1-3-3-M2.MP4	0.0	6613.440	25.000	Pink	Walking		POINT	2350.120	O1-3-3-M2.MP4	58753	NA
M2	2025-03-08 20:17:12.986		5399.960	Media file(s)	player #1:O1-3-3-M2.MP4	0.0	6613.440	25.000	Pink	Walking		POINT	2410.000	O1-3-3-M2.MP4	60250	NA
M2	2025-03-08 20:17:12.986		5399.960	Media file(s)	player #1:O1-3-3-M2.MP4	0.0	6613.440	25.000	Pink	Resting		POINT	2469.960	O1-3-3-M2.MP4	61749	NA
M2	2025-03-08 20:17:12.986		5399.960	Media file(s)	player #1:O1-3-3-M2.MP4	0.0	6613.440	25.000	Pink	Resting		POINT	2530.520	O1-3-3-M2.MP4	63263	NA
M2	2025-03-08 20:17:12.986		5399.960	Media file(s)	player #1:O1-3-3-M2.MP4	0.0	6613.440	25.000	Pink	Resting		POINT	2589.920	O1-3-3-M2.MP4	64748	NA
M2	2025-03-08 20:17:12.986		5399.960	Media file(s)	player #1:O1-3-3-M2.MP4	0.0	6613.440	25.000	Pink	Resting		POINT	2650.480	O1-3-3-M2.MP4	66262	NA
M2	2025-03-08 20:17:12.986		5399.960	Media file(s)	player #1:O1-3-3-M2.MP4	0.0	6613.440	25.000	Pink	Self grooming		POINT	2710.720	O1-3-3-M2.MP4	67768	NA
M2	2025-03-08 20:17:12.986		5399.960	Media file(s)	player #1:O1-3-3-M2.MP4	0.0	6613.440	25.000	Pink	Self grooming		POINT	2770.040	O1-3-3-M2.MP4	69251	NA
M2	2025-03-08 20:17:12.986		5399.960	Media file(s)	player #1:O1-3-3-M2.MP4	0.0	6613.440	25.000	Pink	Walking		POINT	2831.840	O1-3-3-M2.MP4	70796	NA
M2	2025-03-08 20:17:12.986		5399.960	Media file(s)	player #1:O1-3-3-M2.MP4	0.0	6613.440	25.000	Pink	Walking		POINT	2891.120	O1-3-3-M2.MP4	72278	NA
M2	2025-03-08 20:17:12.986		5399.960	Media file(s)	player #1:O1-3-3-M2.MP4	0.0	6613.440	25.000	Pink	Resting		POINT	2950.840	O1-3-3-M2.MP4	73771	NA
M2	2025-03-08 20:17:12.986		5399.960	Media file(s)	player #1:O1-3-3-M2.MP4	0.0	6613.440	25.000	Pink	Resting		POINT	3010.200	O1-3-3-M2.MP4	75255	NA
M2	2025-03-08 20:17:12.986		5399.960	Media file(s)	player #1:O1-3-3-M2.MP4	0.0	6613.440	25.000	Pink	Resting		POINT	3070.720	O1-3-3-M2.MP4	76768	NA
M2	2025-03-08 20:17:12.986		5399.960	Media file(s)	player #1:O1-3-3-M2.MP4	0.0	6613.440	25.000	Pink	Resting		POINT	3129.920	O1-3-3-M2.MP4	78248	NA
M2	2025-03-08 20:17:12.986		5399.960	Media file(s)	player #1:O1-3-3-M2.MP4	0.0	6613.440	25.000	Pink	Resting		POINT	3190.000	O1-3-3-M2.MP4	79750	NA
M2	2025-03-08 20:17:12.986		5399.960	Media file(s)	player #1:O1-3-3-M2.MP4	0.0	6613.440	25.000	Pink	Resting		POINT	3250.000	O1-3-3-M2.MP4	81250	NA
M2	2025-03-08 20:17:12.986		5399.960	Media file(s)	player #1:O1-3-3-M2.MP4	0.0	6613.440	25.000	Pink	Resting		POINT	3310.400	O1-3-3-M2.MP4	82760	NA
M2	2025-03-08 20:17:12.986		5399.960	Media file(s)	player #1:O1-3-3-M2.MP4	0.0	6613.440	25.000	Pink	Resting		POINT	3369.880	O1-3-3-M2.MP4	84247	NA
M2	2025-03-08 20:17:12.986		5399.960	Media file(s)	player #1:O1-3-3-M2.MP4	0.0	6613.440	25.000	Pink	Resting		POINT	3430.000	O1-3-3-M2.MP4	85750	NA
M2	2025-03-08 20:17:12.986		5399.960	Media file(s)	player #1:O1-3-3-M2.MP4	0.0	6613.440	25.000	Pink	Resting		POINT	3490.000	O1-3-3-M2.MP4	87250	NA
M2	2025-03-08 20:17:12.986		5399.960	Media file(s)	player #1:O1-3-3-M2.MP4	0.0	6613.440	25.000	Pink	Resting		POINT	3549.840	O1-3-3-M2.MP4	88746	NA
M2	2025-03-08 20:17:12.986		5399.960	Media file(s)	player #1:O1-3-3-M2.MP4	0.0	6613.440	25.000	Pink	Resting		POINT	3610.160	O1-3-3-M2.MP4	90254	NA
M2	2025-03-08 20:17:12.986		5399.960	Media file(s)	player #1:O1-3-3-M2.MP4	0.0	6613.440	25.000	Pink	Resting		POINT	3670.000	O1-3-3-M2.MP4	91750	NA
M2	2025-03-08 20:17:12.986		5399.960	Media file(s)	player #1:O1-3-3-M2.MP4	0.0	6613.440	25.000	Pink	Resting		POINT	3730.200	O1-3-3-M2.MP4	93255	NA
M2	2025-03-08 20:17:12.986		5399.960	Media file(s)	player #1:O1-3-3-M2.MP4	0.0	6613.440	25.000	Pink	Carry Brood		POINT	3790.520	O1-3-3-M2.MP4	94763	NA
M2	2025-03-08 20:17:12.986		5399.960	Media file(s)	player #1:O1-3-3-M2.MP4	0.0	6613.440	25.000	Pink	Walking		POINT	3850.600	O1-3-3-M2.MP4	96265	NA
M2	2025-03-08 20:17:12.986		5399.960	Media file(s)	player #1:O1-3-3-M2.MP4	0.0	6613.440	25.000	Pink	Resting		POINT	3911.000	O1-3-3-M2.MP4	97775	NA
M2	2025-03-08 20:17:12.986		5399.960	Media file(s)	player #1:O1-3-3-M2.MP4	0.0	6613.440	25.000	Pink	Walking		POINT	3970.200	O1-3-3-M2.MP4	99256	NA
M2	2025-03-08 20:17:12.986		5399.960	Media file(s)	player #1:O1-3-3-M2.MP4	0.0	6613.440	25.000	Pink	Walking		POINT	4030.440	O1-3-3-M2.MP4	100761	NA
M2	2025-03-08 20:17:12.986		5399.960	Media file(s)	player #1:O1-3-3-M2.MP4	0.0	6613.440	25.000	Pink	Resting		POINT	4090.000	O1-3-3-M2.MP4	102250	NA
M2	2025-03-08 20:17:12.986		5399.960	Media file(s)	player #1:O1-3-3-M2.MP4	0.0	6613.440	25.000	Pink	Resting		POINT	4149.320	O1-3-3-M2.MP4	103733	NA
M2	2025-03-08 20:17:12.986		5399.960	Media file(s)	player #1:O1-3-3-M2.MP4	0.0	6613.440	25.000	Pink	Resting		POINT	4211.200	O1-3-3-M2.MP4	105280	NA
M2	2025-03-08 20:17:12.986		5399.960	Media file(s)	player #1:O1-3-3-M2.MP4	0.0	6613.440	25.000	Pink	Resting		POINT	4270.000	O1-3-3-M2.MP4	106750	NA
M2	2025-03-08 20:17:12.986		5399.960	Media file(s)	player #1:O1-3-3-M2.MP4	0.0	6613.440	25.000	Pink	Resting		POINT	4329.920	O1-3-3-M2.MP4	108248	NA
M2	2025-03-08 20:17:12.986		5399.960	Media file(s)	player #1:O1-3-3-M2.MP4	0.0	6613.440	25.000	Pink	Resting		POINT	4390.200	O1-3-3-M2.MP4	109755	NA
M2	2025-03-08 20:17:12.986		5399.960	Media file(s)	player #1:O1-3-3-M2.MP4	0.0	6613.440	25.000	Pink	Resting		POINT	4450.240	O1-3-3-M2.MP4	111256	NA
M2	2025-03-08 20:17:12.986		5399.960	Media file(s)	player #1:O1-3-3-M2.MP4	0.0	6613.440	25.000	Pink	Resting		POINT	4510.120	O1-3-3-M2.MP4	112753	NA
M2	2025-03-08 20:17:12.986		5399.960	Media file(s)	player #1:O1-3-3-M2.MP4	0.0	6613.440	25.000	Pink	Resting		POINT	4570.160	O1-3-3-M2.MP4	114254	NA
M2	2025-03-08 20:17:12.986		5399.960	Media file(s)	player #1:O1-3-3-M2.MP4	0.0	6613.440	25.000	Pink	Resting		POINT	4630.040	O1-3-3-M2.MP4	115751	NA
M2	2025-03-08 20:17:12.986		5399.960	Media file(s)	player #1:O1-3-3-M2.MP4	0.0	6613.440	25.000	Pink	Resting		POINT	4690.000	O1-3-3-M2.MP4	117250	NA
M2	2025-03-08 20:17:12.986		5399.960	Media file(s)	player #1:O1-3-3-M2.MP4	0.0	6613.440	25.000	Pink	Resting		POINT	4749.840	O1-3-3-M2.MP4	118746	NA
M2	2025-03-08 20:17:12.986		5399.960	Media file(s)	player #1:O1-3-3-M2.MP4	0.0	6613.440	25.000	Pink	Resting		POINT	4809.960	O1-3-3-M2.MP4	120249	NA
M2	2025-03-08 20:17:12.986		5399.960	Media file(s)	player #1:O1-3-3-M2.MP4	0.0	6613.440	25.000	Pink	Resting		POINT	4870.080	O1-3-3-M2.MP4	121752	NA
M2	2025-03-08 20:17:12.986		5399.960	Media file(s)	player #1:O1-3-3-M2.MP4	0.0	6613.440	25.000	Pink	Resting		POINT	4930.040	O1-3-3-M2.MP4	123251	NA
M2	2025-03-08 20:17:12.986		5399.960	Media file(s)	player #1:O1-3-3-M2.MP4	0.0	6613.440	25.000	Pink	Resting		POINT	4990.320	O1-3-3-M2.MP4	124758	NA
M2	2025-03-08 20:17:12.986		5399.960	Media file(s)	player #1:O1-3-3-M2.MP4	0.0	6613.440	25.000	Pink	Resting		POINT	5050.000	O1-3-3-M2.MP4	126250	NA
M2	2025-03-08 20:17:12.986		5399.960	Media file(s)	player #1:O1-3-3-M2.MP4	0.0	6613.440	25.000	Pink	Resting		POINT	5110.040	O1-3-3-M2.MP4	127752	NA
M2	2025-03-08 20:17:12.986		5399.960	Media file(s)	player #1:O1-3-3-M2.MP4	0.0	6613.440	25.000	Pink	QW interaction		POINT	5170.280	O1-3-3-M2.MP4	129257	NA
M2	2025-03-08 20:17:12.986		5399.960	Media file(s)	player #1:O1-3-3-M2.MP4	0.0	6613.440	25.000	Pink	Walking		POINT	5230.440	O1-3-3-M2.MP4	130761	NA
M2	2025-03-08 20:17:12.986		5399.960	Media file(s)	player #1:O1-3-3-M2.MP4	0.0	6613.440	25.000	Pink	Resting		POINT	5290.560	O1-3-3-M2.MP4	132264	NA
M2	2025-03-08 20:17:12.986		5399.960	Media file(s)	player #1:O1-3-3-M2.MP4	0.0	6613.440	25.000	Pink	Walking		POINT	5350.480	O1-3-3-M2.MP4	133762	NA
M2	2025-03-08 20:17:12.986		5399.960	Media file(s)	player #1:O1-3-3-M2.MP4	0.0	6613.440	25.000	Pink	Walking		POINT	5410.480	O1-3-3-M2.MP4	135262	NA
M2	2025-03-08 20:17:12.986		5399.960	Media file(s)	player #1:O1-3-3-M2.MP4	0.0	6613.440	25.000	Pink	QW interaction		POINT	5470.520	O1-3-3-M2.MP4	136763	NA
M2	2025-03-08 20:17:12.986		5399.960	Media file(s)	player #1:O1-3-3-M2.MP4	0.0	6613.440	25.000	Pink	Walking		POINT	5530.080	O1-3-3-M2.MP4	138252	NA
M2	2025-03-08 20:17:12.986		5399.960	Media file(s)	player #1:O1-3-3-M2.MP4	0.0	6613.440	25.000	Pink	Self grooming		POINT	5590.200	O1-3-3-M2.MP4	139755	NA
M2	2025-03-08 20:17:12.986		5399.960	Media file(s)	player #1:O1-3-3-M2.MP4	0.0	6613.440	25.000	Pink	Self grooming		POINT	5649.960	O1-3-3-M2.MP4	141249	NA
M2	2025-03-08 20:17:12.986		5399.960	Media file(s)	player #1:O1-3-3-M2.MP4	0.0	6613.440	25.000	Pink	Walking		POINT	5710.160	O1-3-3-M2.MP4	142754	NA
M2	2025-03-08 20:17:12.986		5399.960	Media file(s)	player #1:O1-3-3-M2.MP4	0.0	6613.440	25.000	Pink	Resting		POINT	5770.240	O1-3-3-M2.MP4	144256	NA
M2	2025-03-08 20:17:12.986		5399.960	Media file(s)	player #1:O1-3-3-M2.MP4	0.0	6613.440	25.000	Pink	Brood Care		POINT	5830.760	O1-3-3-M2.MP4	145769	NA
M2	2025-03-08 20:17:12.986		5399.960	Media file(s)	player #1:O1-3-3-M2.MP4	0.0	6613.440	25.000	Pink	Self grooming		POINT	5890.640	O1-3-3-M2.MP4	147266	NA
M2	2025-03-08 20:17:12.986		5399.960	Media file(s)	player #1:O1-3-3-M2.MP4	0.0	6613.440	25.000	Pink	Walking		POINT	5950.280	O1-3-3-M2.MP4	148757	NA
M2	2025-03-08 20:17:12.986		5399.960	Media file(s)	player #1:O1-3-3-M2.MP4	0.0	6613.440	25.000	Pink	Walking		POINT	6010.400	O1-3-3-M2.MP4	150260	NA
