# Supplementary material for: Unmated Queens Show Worker‐Like Behaviour and Gene Expression in Polygynous Colonies of the Ant Stigmatomma pallipes
Source: Mol Ecol. 2026 Apr 29;35:e70360. doi: 10.1111/mec.70360 (PMC13126620; doi:10.1111/mec.70360)
Supplement: Supplementary file 3 — Data S1: mec70360‐sup‐0003‐Supinfo.zip. [file MEC-35-e70360-s003.zip › Behavior/O1-Boris/M4.tsv]

Observation id	Observation date	Description	Observation duration	Observation type	Source	Time offset (s)	Media duration (s)	FPS	Subject	Behavior	Behavioral category	Behavior type	Time	Media file name	Image index	Image file path	Comment
M4	2025-03-08 20:26:41.059		5399.280	Media file(s)	player #1:O1-2-7-M4.MP4	0.0	6621.120	25.000	Blue	Resting		POINT	610.760	O1-2-7-M4.MP4	15269	NA
M4	2025-03-08 20:26:41.059		5399.280	Media file(s)	player #1:O1-2-7-M4.MP4	0.0	6621.120	25.000	Blue	Resting		POINT	670.040	O1-2-7-M4.MP4	16751	NA
M4	2025-03-08 20:26:41.059		5399.280	Media file(s)	player #1:O1-2-7-M4.MP4	0.0	6621.120	25.000	Blue	Walking		POINT	730.400	O1-2-7-M4.MP4	18260	NA
M4	2025-03-08 20:26:41.059		5399.280	Media file(s)	player #1:O1-2-7-M4.MP4	0.0	6621.120	25.000	Blue	Brood Care		POINT	790.040	O1-2-7-M4.MP4	19751	NA
M4	2025-03-08 20:26:41.059		5399.280	Media file(s)	player #1:O1-2-7-M4.MP4	0.0	6621.120	25.000	Blue	Brood Care		POINT	850.040	O1-2-7-M4.MP4	21251	NA
M4	2025-03-08 20:26:41.059		5399.280	Media file(s)	player #1:O1-2-7-M4.MP4	0.0	6621.120	25.000	Blue	Resting		POINT	910.120	O1-2-7-M4.MP4	22753	NA
M4	2025-03-08 20:26:41.059		5399.280	Media file(s)	player #1:O1-2-7-M4.MP4	0.0	6621.120	25.000	Blue	Resting		POINT	969.880	O1-2-7-M4.MP4	24247	NA
M4	2025-03-08 20:26:41.059		5399.280	Media file(s)	player #1:O1-2-7-M4.MP4	0.0	6621.120	25.000	Blue	Carry Brood		POINT	1030.640	O1-2-7-M4.MP4	25766	NA
M4	2025-03-08 20:26:41.059		5399.280	Media file(s)	player #1:O1-2-7-M4.MP4	0.0	6621.120	25.000	Blue	Walking		POINT	1091.040	O1-2-7-M4.MP4	27276	NA
M4	2025-03-08 20:26:41.059		5399.280	Media file(s)	player #1:O1-2-7-M4.MP4	0.0	6621.120	25.000	Blue	Self grooming		POINT	1150.040	O1-2-7-M4.MP4	28751	NA
M4	2025-03-08 20:26:41.059		5399.280	Media file(s)	player #1:O1-2-7-M4.MP4	0.0	6621.120	25.000	Blue	Walking		POINT	1210.000	O1-2-7-M4.MP4	30250	NA
M4	2025-03-08 20:26:41.059		5399.280	Media file(s)	player #1:O1-2-7-M4.MP4	0.0	6621.120	25.000	Blue	Walking		POINT	1270.120	O1-2-7-M4.MP4	31753	NA
M4	2025-03-08 20:26:41.059		5399.280	Media file(s)	player #1:O1-2-7-M4.MP4	0.0	6621.120	25.000	Blue	Resting		POINT	1330.240	O1-2-7-M4.MP4	33256	NA
M4	2025-03-08 20:26:41.059		5399.280	Media file(s)	player #1:O1-2-7-M4.MP4	0.0	6621.120	25.000	Blue	Resting		POINT	1390.040	O1-2-7-M4.MP4	34751	NA
M4	2025-03-08 20:26:41.059		5399.280	Media file(s)	player #1:O1-2-7-M4.MP4	0.0	6621.120	25.000	Blue	Resting		POINT	1450.400	O1-2-7-M4.MP4	36260	NA
M4	2025-03-08 20:26:41.059		5399.280	Media file(s)	player #1:O1-2-7-M4.MP4	0.0	6621.120	25.000	Blue	Brood Care		POINT	1510.200	O1-2-7-M4.MP4	37755	NA
M4	2025-03-08 20:26:41.059		5399.280	Media file(s)	player #1:O1-2-7-M4.MP4	0.0	6621.120	25.000	Blue	Resting		POINT	1570.000	O1-2-7-M4.MP4	39250	NA
M4	2025-03-08 20:26:41.059		5399.280	Media file(s)	player #1:O1-2-7-M4.MP4	0.0	6621.120	25.000	Blue	Walking		POINT	1630.240	O1-2-7-M4.MP4	40756	NA
M4	2025-03-08 20:26:41.059		5399.280	Media file(s)	player #1:O1-2-7-M4.MP4	0.0	6621.120	25.000	Blue	Walking		POINT	1690.720	O1-2-7-M4.MP4	42268	NA
M4	2025-03-08 20:26:41.059		5399.280	Media file(s)	player #1:O1-2-7-M4.MP4	0.0	6621.120	25.000	Blue	Resting		POINT	1749.960	O1-2-7-M4.MP4	43749	NA
M4	2025-03-08 20:26:41.059		5399.280	Media file(s)	player #1:O1-2-7-M4.MP4	0.0	6621.120	25.000	Blue	Resting		POINT	1810.360	O1-2-7-M4.MP4	45259	NA
M4	2025-03-08 20:26:41.059		5399.280	Media file(s)	player #1:O1-2-7-M4.MP4	0.0	6621.120	25.000	Blue	Resting		POINT	1871.040	O1-2-7-M4.MP4	46776	NA
M4	2025-03-08 20:26:41.059		5399.280	Media file(s)	player #1:O1-2-7-M4.MP4	0.0	6621.120	25.000	Blue	Resting		POINT	1930.080	O1-2-7-M4.MP4	48252	NA
M4	2025-03-08 20:26:41.059		5399.280	Media file(s)	player #1:O1-2-7-M4.MP4	0.0	6621.120	25.000	Blue	Resting		POINT	1989.960	O1-2-7-M4.MP4	49749	NA
M4	2025-03-08 20:26:41.059		5399.280	Media file(s)	player #1:O1-2-7-M4.MP4	0.0	6621.120	25.000	Blue	Resting		POINT	2050.120	O1-2-7-M4.MP4	51253	NA
M4	2025-03-08 20:26:41.059		5399.280	Media file(s)	player #1:O1-2-7-M4.MP4	0.0	6621.120	25.000	Blue	Resting		POINT	2110.120	O1-2-7-M4.MP4	52753	NA
M4	2025-03-08 20:26:41.059		5399.280	Media file(s)	player #1:O1-2-7-M4.MP4	0.0	6621.120	25.000	Blue	Resting		POINT	2170.280	O1-2-7-M4.MP4	54257	NA
M4	2025-03-08 20:26:41.059		5399.280	Media file(s)	player #1:O1-2-7-M4.MP4	0.0	6621.120	25.000	Blue	Walking		POINT	2230.720	O1-2-7-M4.MP4	55768	NA
M4	2025-03-08 20:26:41.059		5399.280	Media file(s)	player #1:O1-2-7-M4.MP4	0.0	6621.120	25.000	Blue	Resting		POINT	2290.160	O1-2-7-M4.MP4	57254	NA
M4	2025-03-08 20:26:41.059		5399.280	Media file(s)	player #1:O1-2-7-M4.MP4	0.0	6621.120	25.000	Blue	Resting		POINT	2349.960	O1-2-7-M4.MP4	58749	NA
M4	2025-03-08 20:26:41.059		5399.280	Media file(s)	player #1:O1-2-7-M4.MP4	0.0	6621.120	25.000	Blue	Resting		POINT	2410.720	O1-2-7-M4.MP4	60268	NA
M4	2025-03-08 20:26:41.059		5399.280	Media file(s)	player #1:O1-2-7-M4.MP4	0.0	6621.120	25.000	Blue	Resting		POINT	2470.040	O1-2-7-M4.MP4	61751	NA
M4	2025-03-08 20:26:41.059		5399.280	Media file(s)	player #1:O1-2-7-M4.MP4	0.0	6621.120	25.000	Blue	Resting		POINT	2530.080	O1-2-7-M4.MP4	63252	NA
M4	2025-03-08 20:26:41.059		5399.280	Media file(s)	player #1:O1-2-7-M4.MP4	0.0	6621.120	25.000	Blue	Resting		POINT	2590.200	O1-2-7-M4.MP4	64756	NA
M4	2025-03-08 20:26:41.059		5399.280	Media file(s)	player #1:O1-2-7-M4.MP4	0.0	6621.120	25.000	Blue	Resting		POINT	2650.160	O1-2-7-M4.MP4	66254	NA
M4	2025-03-08 20:26:41.059		5399.280	Media file(s)	player #1:O1-2-7-M4.MP4	0.0	6621.120	25.000	Blue	Resting		POINT	2709.880	O1-2-7-M4.MP4	67747	NA
M4	2025-03-08 20:26:41.059		5399.280	Media file(s)	player #1:O1-2-7-M4.MP4	0.0	6621.120	25.000	Blue	Resting		POINT	2770.080	O1-2-7-M4.MP4	69252	NA
M4	2025-03-08 20:26:41.059		5399.280	Media file(s)	player #1:O1-2-7-M4.MP4	0.0	6621.120	25.000	Blue	Resting		POINT	2830.040	O1-2-7-M4.MP4	70751	NA
M4	2025-03-08 20:26:41.059		5399.280	Media file(s)	player #1:O1-2-7-M4.MP4	0.0	6621.120	25.000	Blue	Resting		POINT	2890.040	O1-2-7-M4.MP4	72251	NA
M4	2025-03-08 20:26:41.059		5399.280	Media file(s)	player #1:O1-2-7-M4.MP4	0.0	6621.120	25.000	Blue	Resting		POINT	2950.040	O1-2-7-M4.MP4	73751	NA
M4	2025-03-08 20:26:41.059		5399.280	Media file(s)	player #1:O1-2-7-M4.MP4	0.0	6621.120	25.000	Blue	Resting		POINT	3010.160	O1-2-7-M4.MP4	75254	NA
M4	2025-03-08 20:26:41.059		5399.280	Media file(s)	player #1:O1-2-7-M4.MP4	0.0	6621.120	25.000	Blue	Resting		POINT	3070.160	O1-2-7-M4.MP4	76754	NA
M4	2025-03-08 20:26:41.059		5399.280	Media file(s)	player #1:O1-2-7-M4.MP4	0.0	6621.120	25.000	Blue	Resting		POINT	3130.240	O1-2-7-M4.MP4	78256	NA
M4	2025-03-08 20:26:41.059		5399.280	Media file(s)	player #1:O1-2-7-M4.MP4	0.0	6621.120	25.000	Blue	Brood Care		POINT	3190.960	O1-2-7-M4.MP4	79774	NA
M4	2025-03-08 20:26:41.059		5399.280	Media file(s)	player #1:O1-2-7-M4.MP4	0.0	6621.120	25.000	Blue	Walking		POINT	3250.800	O1-2-7-M4.MP4	81271	NA
M4	2025-03-08 20:26:41.059		5399.280	Media file(s)	player #1:O1-2-7-M4.MP4	0.0	6621.120	25.000	Blue	Self grooming		POINT	3310.240	O1-2-7-M4.MP4	82756	NA
M4	2025-03-08 20:26:41.059		5399.280	Media file(s)	player #1:O1-2-7-M4.MP4	0.0	6621.120	25.000	Blue	Self grooming		POINT	3370.440	O1-2-7-M4.MP4	84261	NA
M4	2025-03-08 20:26:41.059		5399.280	Media file(s)	player #1:O1-2-7-M4.MP4	0.0	6621.120	25.000	Blue	Brood Care		POINT	3430.040	O1-2-7-M4.MP4	85751	NA
M4	2025-03-08 20:26:41.059		5399.280	Media file(s)	player #1:O1-2-7-M4.MP4	0.0	6621.120	25.000	Blue	Brood Care		POINT	3490.040	O1-2-7-M4.MP4	87251	NA
M4	2025-03-08 20:26:41.059		5399.280	Media file(s)	player #1:O1-2-7-M4.MP4	0.0	6621.120	25.000	Blue	Brood Care		POINT	3550.240	O1-2-7-M4.MP4	88756	NA
M4	2025-03-08 20:26:41.059		5399.280	Media file(s)	player #1:O1-2-7-M4.MP4	0.0	6621.120	25.000	Blue	Hemolymph		POINT	3610.440	O1-2-7-M4.MP4	90261	NA
M4	2025-03-08 20:26:41.059		5399.280	Media file(s)	player #1:O1-2-7-M4.MP4	0.0	6621.120	25.000	Blue	Carry Brood		POINT	3670.600	O1-2-7-M4.MP4	91765	NA
M4	2025-03-08 20:26:41.059		5399.280	Media file(s)	player #1:O1-2-7-M4.MP4	0.0	6621.120	25.000	Blue	Walking		POINT	3730.280	O1-2-7-M4.MP4	93257	NA
M4	2025-03-08 20:26:41.059		5399.280	Media file(s)	player #1:O1-2-7-M4.MP4	0.0	6621.120	25.000	Blue	Brood Care		POINT	3791.680	O1-2-7-M4.MP4	94792	NA
M4	2025-03-08 20:26:41.059		5399.280	Media file(s)	player #1:O1-2-7-M4.MP4	0.0	6621.120	25.000	Blue	Resting		POINT	3850.240	O1-2-7-M4.MP4	96256	NA
M4	2025-03-08 20:26:41.059		5399.280	Media file(s)	player #1:O1-2-7-M4.MP4	0.0	6621.120	25.000	Blue	QW interaction		POINT	3910.080	O1-2-7-M4.MP4	97752	NA
M4	2025-03-08 20:26:41.059		5399.280	Media file(s)	player #1:O1-2-7-M4.MP4	0.0	6621.120	25.000	Blue	QW interaction		POINT	3970.120	O1-2-7-M4.MP4	99253	NA
M4	2025-03-08 20:26:41.059		5399.280	Media file(s)	player #1:O1-2-7-M4.MP4	0.0	6621.120	25.000	Blue	QW interaction		POINT	4030.360	O1-2-7-M4.MP4	100759	NA
M4	2025-03-08 20:26:41.059		5399.280	Media file(s)	player #1:O1-2-7-M4.MP4	0.0	6621.120	25.000	Blue	QW interaction		POINT	4090.000	O1-2-7-M4.MP4	102250	NA
M4	2025-03-08 20:26:41.059		5399.280	Media file(s)	player #1:O1-2-7-M4.MP4	0.0	6621.120	25.000	Blue	QW interaction		POINT	4150.400	O1-2-7-M4.MP4	103760	NA
M4	2025-03-08 20:26:41.059		5399.280	Media file(s)	player #1:O1-2-7-M4.MP4	0.0	6621.120	25.000	Blue	QW interaction		POINT	4210.000	O1-2-7-M4.MP4	105250	NA
M4	2025-03-08 20:26:41.059		5399.280	Media file(s)	player #1:O1-2-7-M4.MP4	0.0	6621.120	25.000	Blue	QW interaction		POINT	4269.920	O1-2-7-M4.MP4	106748	NA
M4	2025-03-08 20:26:41.059		5399.280	Media file(s)	player #1:O1-2-7-M4.MP4	0.0	6621.120	25.000	Blue	QW interaction		POINT	4330.200	O1-2-7-M4.MP4	108255	NA
M4	2025-03-08 20:26:41.059		5399.280	Media file(s)	player #1:O1-2-7-M4.MP4	0.0	6621.120	25.000	Blue	Resting		POINT	4390.440	O1-2-7-M4.MP4	109761	NA
M4	2025-03-08 20:26:41.059		5399.280	Media file(s)	player #1:O1-2-7-M4.MP4	0.0	6621.120	25.000	Blue	Resting		POINT	4450.400	O1-2-7-M4.MP4	111260	NA
M4	2025-03-08 20:26:41.059		5399.280	Media file(s)	player #1:O1-2-7-M4.MP4	0.0	6621.120	25.000	Blue	Resting		POINT	4510.240	O1-2-7-M4.MP4	112756	NA
M4	2025-03-08 20:26:41.059		5399.280	Media file(s)	player #1:O1-2-7-M4.MP4	0.0	6621.120	25.000	Blue	Resting		POINT	4570.600	O1-2-7-M4.MP4	114265	NA
M4	2025-03-08 20:26:41.059		5399.280	Media file(s)	player #1:O1-2-7-M4.MP4	0.0	6621.120	25.000	Blue	Resting		POINT	4630.440	O1-2-7-M4.MP4	115761	NA
M4	2025-03-08 20:26:41.059		5399.280	Media file(s)	player #1:O1-2-7-M4.MP4	0.0	6621.120	25.000	Blue	Resting		POINT	4690.160	O1-2-7-M4.MP4	117254	NA
M4	2025-03-08 20:26:41.059		5399.280	Media file(s)	player #1:O1-2-7-M4.MP4	0.0	6621.120	25.000	Blue	Resting		POINT	4750.360	O1-2-7-M4.MP4	118759	NA
M4	2025-03-08 20:26:41.059		5399.280	Media file(s)	player #1:O1-2-7-M4.MP4	0.0	6621.120	25.000	Blue	QW interaction		POINT	4810.120	O1-2-7-M4.MP4	120253	NA
M4	2025-03-08 20:26:41.059		5399.280	Media file(s)	player #1:O1-2-7-M4.MP4	0.0	6621.120	25.000	Blue	Resting		POINT	4870.520	O1-2-7-M4.MP4	121763	NA
M4	2025-03-08 20:26:41.059		5399.280	Media file(s)	player #1:O1-2-7-M4.MP4	0.0	6621.120	25.000	Blue	Resting		POINT	4930.080	O1-2-7-M4.MP4	123252	NA
M4	2025-03-08 20:26:41.059		5399.280	Media file(s)	player #1:O1-2-7-M4.MP4	0.0	6621.120	25.000	Blue	Resting		POINT	4990.440	O1-2-7-M4.MP4	124761	NA
M4	2025-03-08 20:26:41.059		5399.280	Media file(s)	player #1:O1-2-7-M4.MP4	0.0	6621.120	25.000	Blue	Walking		POINT	5050.640	O1-2-7-M4.MP4	126266	NA
M4	2025-03-08 20:26:41.059		5399.280	Media file(s)	player #1:O1-2-7-M4.MP4	0.0	6621.120	25.000	Blue	Resting		POINT	5111.280	O1-2-7-M4.MP4	127782	NA
M4	2025-03-08 20:26:41.059		5399.280	Media file(s)	player #1:O1-2-7-M4.MP4	0.0	6621.120	25.000	Blue	QW interaction		POINT	5170.760	O1-2-7-M4.MP4	129269	NA
M4	2025-03-08 20:26:41.059		5399.280	Media file(s)	player #1:O1-2-7-M4.MP4	0.0	6621.120	25.000	Blue	QW interaction		POINT	5229.800	O1-2-7-M4.MP4	130745	NA
M4	2025-03-08 20:26:41.059		5399.280	Media file(s)	player #1:O1-2-7-M4.MP4	0.0	6621.120	25.000	Blue	Resting		POINT	5290.720	O1-2-7-M4.MP4	132268	NA
M4	2025-03-08 20:26:41.059		5399.280	Media file(s)	player #1:O1-2-7-M4.MP4	0.0	6621.120	25.000	Blue	QW interaction		POINT	5350.200	O1-2-7-M4.MP4	133755	NA
M4	2025-03-08 20:26:41.059		5399.280	Media file(s)	player #1:O1-2-7-M4.MP4	0.0	6621.120	25.000	Blue	Resting		POINT	5411.200	O1-2-7-M4.MP4	135280	NA
M4	2025-03-08 20:26:41.059		5399.280	Media file(s)	player #1:O1-2-7-M4.MP4	0.0	6621.120	25.000	Blue	Resting		POINT	5470.720	O1-2-7-M4.MP4	136768	NA
M4	2025-03-08 20:26:41.059		5399.280	Media file(s)	player #1:O1-2-7-M4.MP4	0.0	6621.120	25.000	Blue	Resting		POINT	5530.000	O1-2-7-M4.MP4	138250	NA
M4	2025-03-08 20:26:41.059		5399.280	Media file(s)	player #1:O1-2-7-M4.MP4	0.0	6621.120	25.000	Blue	Brood Care		POINT	5590.320	O1-2-7-M4.MP4	139758	NA
M4	2025-03-08 20:26:41.059		5399.280	Media file(s)	player #1:O1-2-7-M4.MP4	0.0	6621.120	25.000	Blue	Walking		POINT	5650.000	O1-2-7-M4.MP4	141250	NA
M4	2025-03-08 20:26:41.059		5399.280	Media file(s)	player #1:O1-2-7-M4.MP4	0.0	6621.120	25.000	Blue	Walking		POINT	5709.920	O1-2-7-M4.MP4	142748	NA
M4	2025-03-08 20:26:41.059		5399.280	Media file(s)	player #1:O1-2-7-M4.MP4	0.0	6621.120	25.000	Blue	Self grooming		POINT	5770.960	O1-2-7-M4.MP4	144274	NA
M4	2025-03-08 20:26:41.059		5399.280	Media file(s)	player #1:O1-2-7-M4.MP4	0.0	6621.120	25.000	Blue	Resting		POINT	5830.440	O1-2-7-M4.MP4	145761	NA
M4	2025-03-08 20:26:41.059		5399.280	Media file(s)	player #1:O1-2-7-M4.MP4	0.0	6621.120	25.000	Blue	Resting		POINT	5890.160	O1-2-7-M4.MP4	147254	NA
M4	2025-03-08 20:26:41.059		5399.280	Media file(s)	player #1:O1-2-7-M4.MP4	0.0	6621.120	25.000	Blue	Resting		POINT	5950.880	O1-2-7-M4.MP4	148772	NA
M4	2025-03-08 20:26:41.059		5399.280	Media file(s)	player #1:O1-2-7-M4.MP4	0.0	6621.120	25.000	Blue	Resting		POINT	6010.040	O1-2-7-M4.MP4	150251	NA
