# Supplementary material for: Unmated Queens Show Worker‐Like Behaviour and Gene Expression in Polygynous Colonies of the Ant Stigmatomma pallipes
Source: Mol Ecol. 2026 Apr 29;35:e70360. doi: 10.1111/mec.70360 (PMC13126620; doi:10.1111/mec.70360)
Supplement: Supplementary file 3 — Data S1: mec70360‐sup‐0003‐Supinfo.zip. [file MEC-35-e70360-s003.zip › Behavior/O1-Boris/M5.tsv]

Observation id	Observation date	Description	Observation duration	Observation type	Source	Time offset (s)	Media duration (s)	FPS	Subject	Behavior	Behavioral category	Behavior type	Time	Media file name	Image index	Image file path	Comment
M5	2025-03-08 20:46:08.926		5400.080	Media file(s)	player #1:O1-2-7-M5.MP4	0.0	6621.600	25.000	Green	Walking		POINT	610.080	O1-2-7-M5.MP4	15252	NA
M5	2025-03-08 20:46:08.926		5400.080	Media file(s)	player #1:O1-2-7-M5.MP4	0.0	6621.600	25.000	Blue	Resting		POINT	610.160	O1-2-7-M5.MP4	15254	NA
M5	2025-03-08 20:46:08.926		5400.080	Media file(s)	player #1:O1-2-7-M5.MP4	0.0	6621.600	25.000	Blue	Resting		POINT	669.960	O1-2-7-M5.MP4	16750	NA
M5	2025-03-08 20:46:08.926		5400.080	Media file(s)	player #1:O1-2-7-M5.MP4	0.0	6621.600	25.000	Green	Walking		POINT	670.080	O1-2-7-M5.MP4	16752	NA
M5	2025-03-08 20:46:08.926		5400.080	Media file(s)	player #1:O1-2-7-M5.MP4	0.0	6621.600	25.000	Green	Walking		POINT	730.000	O1-2-7-M5.MP4	18250	NA
M5	2025-03-08 20:46:08.926		5400.080	Media file(s)	player #1:O1-2-7-M5.MP4	0.0	6621.600	25.000	Blue	Brood Care		POINT	730.880	O1-2-7-M5.MP4	18272	NA
M5	2025-03-08 20:46:08.926		5400.080	Media file(s)	player #1:O1-2-7-M5.MP4	0.0	6621.600	25.000	Green	Walking		POINT	790.680	O1-2-7-M5.MP4	19767	NA
M5	2025-03-08 20:46:08.926		5400.080	Media file(s)	player #1:O1-2-7-M5.MP4	0.0	6621.600	25.000	Blue	Resting		POINT	790.800	O1-2-7-M5.MP4	19770	NA
M5	2025-03-08 20:46:08.926		5400.080	Media file(s)	player #1:O1-2-7-M5.MP4	0.0	6621.600	25.000	Blue	Brood Care		POINT	850.200	O1-2-7-M5.MP4	21255	NA
M5	2025-03-08 20:46:08.926		5400.080	Media file(s)	player #1:O1-2-7-M5.MP4	0.0	6621.600	25.000	Green	Walking		POINT	850.240	O1-2-7-M5.MP4	21256	NA
M5	2025-03-08 20:46:08.926		5400.080	Media file(s)	player #1:O1-2-7-M5.MP4	0.0	6621.600	25.000	Blue	Self grooming		POINT	909.920	O1-2-7-M5.MP4	22748	NA
M5	2025-03-08 20:46:08.926		5400.080	Media file(s)	player #1:O1-2-7-M5.MP4	0.0	6621.600	25.000	Green	Walking		POINT	909.960	O1-2-7-M5.MP4	22749	NA
M5	2025-03-08 20:46:08.926		5400.080	Media file(s)	player #1:O1-2-7-M5.MP4	0.0	6621.600	25.000	Green	Walking		POINT	969.960	O1-2-7-M5.MP4	24249	NA
M5	2025-03-08 20:46:08.926		5400.080	Media file(s)	player #1:O1-2-7-M5.MP4	0.0	6621.600	25.000	Blue	Resting		POINT	970.560	O1-2-7-M5.MP4	24264	NA
M5	2025-03-08 20:46:08.926		5400.080	Media file(s)	player #1:O1-2-7-M5.MP4	0.0	6621.600	25.000	Green	Walking		POINT	1030.040	O1-2-7-M5.MP4	25751	NA
M5	2025-03-08 20:46:08.926		5400.080	Media file(s)	player #1:O1-2-7-M5.MP4	0.0	6621.600	25.000	Blue	Resting		POINT	1031.280	O1-2-7-M5.MP4	25782	NA
M5	2025-03-08 20:46:08.926		5400.080	Media file(s)	player #1:O1-2-7-M5.MP4	0.0	6621.600	25.000	Green	Walking		POINT	1089.920	O1-2-7-M5.MP4	27248	NA
M5	2025-03-08 20:46:08.926		5400.080	Media file(s)	player #1:O1-2-7-M5.MP4	0.0	6621.600	25.000	Blue	Resting		POINT	1089.960	O1-2-7-M5.MP4	27249	NA
M5	2025-03-08 20:46:08.926		5400.080	Media file(s)	player #1:O1-2-7-M5.MP4	0.0	6621.600	25.000	Green	Walking		POINT	1150.480	O1-2-7-M5.MP4	28762	NA
M5	2025-03-08 20:46:08.926		5400.080	Media file(s)	player #1:O1-2-7-M5.MP4	0.0	6621.600	25.000	Blue	Resting		POINT	1150.800	O1-2-7-M5.MP4	28770	NA
M5	2025-03-08 20:46:08.926		5400.080	Media file(s)	player #1:O1-2-7-M5.MP4	0.0	6621.600	25.000	Blue	Resting		POINT	1210.840	O1-2-7-M5.MP4	30271	NA
M5	2025-03-08 20:46:08.926		5400.080	Media file(s)	player #1:O1-2-7-M5.MP4	0.0	6621.600	25.000	Green	Walking		POINT	1211.000	O1-2-7-M5.MP4	30275	NA
M5	2025-03-08 20:46:08.926		5400.080	Media file(s)	player #1:O1-2-7-M5.MP4	0.0	6621.600	25.000	Green	Walking		POINT	1270.280	O1-2-7-M5.MP4	31757	NA
M5	2025-03-08 20:46:08.926		5400.080	Media file(s)	player #1:O1-2-7-M5.MP4	0.0	6621.600	25.000	Blue	Self grooming		POINT	1270.640	O1-2-7-M5.MP4	31766	NA
M5	2025-03-08 20:46:08.926		5400.080	Media file(s)	player #1:O1-2-7-M5.MP4	0.0	6621.600	25.000	Green	Resting		POINT	1330.240	O1-2-7-M5.MP4	33256	NA
M5	2025-03-08 20:46:08.926		5400.080	Media file(s)	player #1:O1-2-7-M5.MP4	0.0	6621.600	25.000	Blue	Resting		POINT	1330.400	O1-2-7-M5.MP4	33260	NA
M5	2025-03-08 20:46:08.926		5400.080	Media file(s)	player #1:O1-2-7-M5.MP4	0.0	6621.600	25.000	Green	Resting		POINT	1390.200	O1-2-7-M5.MP4	34755	NA
M5	2025-03-08 20:46:08.926		5400.080	Media file(s)	player #1:O1-2-7-M5.MP4	0.0	6621.600	25.000	Blue	Resting		POINT	1390.640	O1-2-7-M5.MP4	34766	NA
M5	2025-03-08 20:46:08.926		5400.080	Media file(s)	player #1:O1-2-7-M5.MP4	0.0	6621.600	25.000	Green	Resting		POINT	1450.080	O1-2-7-M5.MP4	36252	NA
M5	2025-03-08 20:46:08.926		5400.080	Media file(s)	player #1:O1-2-7-M5.MP4	0.0	6621.600	25.000	Blue	Resting		POINT	1450.440	O1-2-7-M5.MP4	36261	NA
M5	2025-03-08 20:46:08.926		5400.080	Media file(s)	player #1:O1-2-7-M5.MP4	0.0	6621.600	25.000	Green	Resting		POINT	1510.080	O1-2-7-M5.MP4	37752	NA
M5	2025-03-08 20:46:08.926		5400.080	Media file(s)	player #1:O1-2-7-M5.MP4	0.0	6621.600	25.000	Blue	Resting		POINT	1510.120	O1-2-7-M5.MP4	37753	NA
M5	2025-03-08 20:46:08.926		5400.080	Media file(s)	player #1:O1-2-7-M5.MP4	0.0	6621.600	25.000	Green	Resting		POINT	1569.920	O1-2-7-M5.MP4	39248	NA
M5	2025-03-08 20:46:08.926		5400.080	Media file(s)	player #1:O1-2-7-M5.MP4	0.0	6621.600	25.000	Blue	Resting		POINT	1570.600	O1-2-7-M5.MP4	39265	NA
M5	2025-03-08 20:46:08.926		5400.080	Media file(s)	player #1:O1-2-7-M5.MP4	0.0	6621.600	25.000	Green	Resting		POINT	1630.360	O1-2-7-M5.MP4	40759	NA
M5	2025-03-08 20:46:08.926		5400.080	Media file(s)	player #1:O1-2-7-M5.MP4	0.0	6621.600	25.000	Blue	Resting		POINT	1631.400	O1-2-7-M5.MP4	40785	NA
M5	2025-03-08 20:46:08.926		5400.080	Media file(s)	player #1:O1-2-7-M5.MP4	0.0	6621.600	25.000	Blue	Resting		POINT	1690.000	O1-2-7-M5.MP4	42250	NA
M5	2025-03-08 20:46:08.926		5400.080	Media file(s)	player #1:O1-2-7-M5.MP4	0.0	6621.600	25.000	Green	Walking		POINT	1690.560	O1-2-7-M5.MP4	42264	NA
M5	2025-03-08 20:46:08.926		5400.080	Media file(s)	player #1:O1-2-7-M5.MP4	0.0	6621.600	25.000	Green	Walking		POINT	1750.400	O1-2-7-M5.MP4	43760	NA
M5	2025-03-08 20:46:08.926		5400.080	Media file(s)	player #1:O1-2-7-M5.MP4	0.0	6621.600	25.000	Blue	Resting		POINT	1750.760	O1-2-7-M5.MP4	43769	NA
M5	2025-03-08 20:46:08.926		5400.080	Media file(s)	player #1:O1-2-7-M5.MP4	0.0	6621.600	25.000	Blue	Resting		POINT	1810.040	O1-2-7-M5.MP4	45251	NA
M5	2025-03-08 20:46:08.926		5400.080	Media file(s)	player #1:O1-2-7-M5.MP4	0.0	6621.600	25.000	Green	Walking		POINT	1810.120	O1-2-7-M5.MP4	45253	NA
M5	2025-03-08 20:46:08.926		5400.080	Media file(s)	player #1:O1-2-7-M5.MP4	0.0	6621.600	25.000	Blue	Walking		POINT	1870.840	O1-2-7-M5.MP4	46771	NA
M5	2025-03-08 20:46:08.926		5400.080	Media file(s)	player #1:O1-2-7-M5.MP4	0.0	6621.600	25.000	Green	Outside		POINT	1871.240	O1-2-7-M5.MP4	46781	NA
M5	2025-03-08 20:46:08.926		5400.080	Media file(s)	player #1:O1-2-7-M5.MP4	0.0	6621.600	25.000	Green	Walking		POINT	1930.000	O1-2-7-M5.MP4	48250	NA
M5	2025-03-08 20:46:08.926		5400.080	Media file(s)	player #1:O1-2-7-M5.MP4	0.0	6621.600	25.000	Blue	Carry Brood		POINT	1930.040	O1-2-7-M5.MP4	48251	NA
M5	2025-03-08 20:46:08.926		5400.080	Media file(s)	player #1:O1-2-7-M5.MP4	0.0	6621.600	25.000	Green	Walking		POINT	1989.960	O1-2-7-M5.MP4	49749	NA
M5	2025-03-08 20:46:08.926		5400.080	Media file(s)	player #1:O1-2-7-M5.MP4	0.0	6621.600	25.000	Blue	Resting		POINT	1990.160	O1-2-7-M5.MP4	49754	NA
M5	2025-03-08 20:46:08.926		5400.080	Media file(s)	player #1:O1-2-7-M5.MP4	0.0	6621.600	25.000	Green	Carry Other		POINT	2050.160	O1-2-7-M5.MP4	51254	NA
M5	2025-03-08 20:46:08.926		5400.080	Media file(s)	player #1:O1-2-7-M5.MP4	0.0	6621.600	25.000	Blue	Resting		POINT	2050.280	O1-2-7-M5.MP4	51257	NA
M5	2025-03-08 20:46:08.926		5400.080	Media file(s)	player #1:O1-2-7-M5.MP4	0.0	6621.600	25.000	Green	Walking		POINT	2110.080	O1-2-7-M5.MP4	52752	NA
M5	2025-03-08 20:46:08.926		5400.080	Media file(s)	player #1:O1-2-7-M5.MP4	0.0	6621.600	25.000	Blue	Resting		POINT	2111.040	O1-2-7-M5.MP4	52776	NA
M5	2025-03-08 20:46:08.926		5400.080	Media file(s)	player #1:O1-2-7-M5.MP4	0.0	6621.600	25.000	Green	Walking		POINT	2170.120	O1-2-7-M5.MP4	54253	NA
M5	2025-03-08 20:46:08.926		5400.080	Media file(s)	player #1:O1-2-7-M5.MP4	0.0	6621.600	25.000	Blue	Resting		POINT	2170.320	O1-2-7-M5.MP4	54258	NA
M5	2025-03-08 20:46:08.926		5400.080	Media file(s)	player #1:O1-2-7-M5.MP4	0.0	6621.600	25.000	Blue	Resting		POINT	2230.000	O1-2-7-M5.MP4	55750	NA
M5	2025-03-08 20:46:08.926		5400.080	Media file(s)	player #1:O1-2-7-M5.MP4	0.0	6621.600	25.000	Green	Walking		POINT	2230.160	O1-2-7-M5.MP4	55754	NA
M5	2025-03-08 20:46:08.926		5400.080	Media file(s)	player #1:O1-2-7-M5.MP4	0.0	6621.600	25.000	Blue	Resting		POINT	2290.520	O1-2-7-M5.MP4	57263	NA
M5	2025-03-08 20:46:08.926		5400.080	Media file(s)	player #1:O1-2-7-M5.MP4	0.0	6621.600	25.000	Green	Walking		POINT	2292.720	O1-2-7-M5.MP4	57318	NA
M5	2025-03-08 20:46:08.926		5400.080	Media file(s)	player #1:O1-2-7-M5.MP4	0.0	6621.600	25.000	Blue	Resting		POINT	2350.000	O1-2-7-M5.MP4	58750	NA
M5	2025-03-08 20:46:08.926		5400.080	Media file(s)	player #1:O1-2-7-M5.MP4	0.0	6621.600	25.000	Green	QW interaction		POINT	2353.040	O1-2-7-M5.MP4	58826	NA
M5	2025-03-08 20:46:08.926		5400.080	Media file(s)	player #1:O1-2-7-M5.MP4	0.0	6621.600	25.000	Green	Walking		POINT	2410.640	O1-2-7-M5.MP4	60266	NA
M5	2025-03-08 20:46:08.926		5400.080	Media file(s)	player #1:O1-2-7-M5.MP4	0.0	6621.600	25.000	Blue	Resting		POINT	2410.680	O1-2-7-M5.MP4	60267	NA
M5	2025-03-08 20:46:08.926		5400.080	Media file(s)	player #1:O1-2-7-M5.MP4	0.0	6621.600	25.000	Green	Walking		POINT	2470.080	O1-2-7-M5.MP4	61752	NA
M5	2025-03-08 20:46:08.926		5400.080	Media file(s)	player #1:O1-2-7-M5.MP4	0.0	6621.600	25.000	Blue	Walking		POINT	2470.760	O1-2-7-M5.MP4	61769	NA
M5	2025-03-08 20:46:08.926		5400.080	Media file(s)	player #1:O1-2-7-M5.MP4	0.0	6621.600	25.000	Blue	Self grooming		POINT	2530.040	O1-2-7-M5.MP4	63251	NA
M5	2025-03-08 20:46:08.926		5400.080	Media file(s)	player #1:O1-2-7-M5.MP4	0.0	6621.600	25.000	Green	Walking		POINT	2531.400	O1-2-7-M5.MP4	63285	NA
M5	2025-03-08 20:46:08.926		5400.080	Media file(s)	player #1:O1-2-7-M5.MP4	0.0	6621.600	25.000	Green	Walking		POINT	2590.080	O1-2-7-M5.MP4	64752	NA
M5	2025-03-08 20:46:08.926		5400.080	Media file(s)	player #1:O1-2-7-M5.MP4	0.0	6621.600	25.000	Blue	Self grooming		POINT	2590.400	O1-2-7-M5.MP4	64760	NA
M5	2025-03-08 20:46:08.926		5400.080	Media file(s)	player #1:O1-2-7-M5.MP4	0.0	6621.600	25.000	Green	Resting		POINT	2650.760	O1-2-7-M5.MP4	66269	NA
M5	2025-03-08 20:46:08.926		5400.080	Media file(s)	player #1:O1-2-7-M5.MP4	0.0	6621.600	25.000	Blue	Brood Care		POINT	2653.440	O1-2-7-M5.MP4	66336	NA
M5	2025-03-08 20:46:08.926		5400.080	Media file(s)	player #1:O1-2-7-M5.MP4	0.0	6621.600	25.000	Blue	Walking		POINT	2710.040	O1-2-7-M5.MP4	67751	NA
M5	2025-03-08 20:46:08.926		5400.080	Media file(s)	player #1:O1-2-7-M5.MP4	0.0	6621.600	25.000	Green	Resting		POINT	2710.760	O1-2-7-M5.MP4	67769	NA
M5	2025-03-08 20:46:08.926		5400.080	Media file(s)	player #1:O1-2-7-M5.MP4	0.0	6621.600	25.000	Blue	Self grooming		POINT	2770.240	O1-2-7-M5.MP4	69256	NA
M5	2025-03-08 20:46:08.926		5400.080	Media file(s)	player #1:O1-2-7-M5.MP4	0.0	6621.600	25.000	Green	Resting		POINT	2770.240	O1-2-7-M5.MP4	69256	NA
M5	2025-03-08 20:46:08.926		5400.080	Media file(s)	player #1:O1-2-7-M5.MP4	0.0	6621.600	25.000	Blue	Resting		POINT	2829.920	O1-2-7-M5.MP4	70749	NA
M5	2025-03-08 20:46:08.926		5400.080	Media file(s)	player #1:O1-2-7-M5.MP4	0.0	6621.600	25.000	Green	Walking		POINT	2830.560	O1-2-7-M5.MP4	70764	NA
M5	2025-03-08 20:46:08.926		5400.080	Media file(s)	player #1:O1-2-7-M5.MP4	0.0	6621.600	25.000	Blue	Resting		POINT	2890.080	O1-2-7-M5.MP4	72252	NA
M5	2025-03-08 20:46:08.926		5400.080	Media file(s)	player #1:O1-2-7-M5.MP4	0.0	6621.600	25.000	Green	Walking		POINT	2890.560	O1-2-7-M5.MP4	72264	NA
M5	2025-03-08 20:46:08.926		5400.080	Media file(s)	player #1:O1-2-7-M5.MP4	0.0	6621.600	25.000	Green	Resting		POINT	2949.840	O1-2-7-M5.MP4	73746	NA
M5	2025-03-08 20:46:08.926		5400.080	Media file(s)	player #1:O1-2-7-M5.MP4	0.0	6621.600	25.000	Blue	Carry Brood		POINT	2950.400	O1-2-7-M5.MP4	73760	NA
M5	2025-03-08 20:46:08.926		5400.080	Media file(s)	player #1:O1-2-7-M5.MP4	0.0	6621.600	25.000	Green	Resting		POINT	3010.240	O1-2-7-M5.MP4	75256	NA
M5	2025-03-08 20:46:08.926		5400.080	Media file(s)	player #1:O1-2-7-M5.MP4	0.0	6621.600	25.000	Blue	Brood Care		POINT	3010.720	O1-2-7-M5.MP4	75268	NA
M5	2025-03-08 20:46:08.926		5400.080	Media file(s)	player #1:O1-2-7-M5.MP4	0.0	6621.600	25.000	Green	Resting		POINT	3070.040	O1-2-7-M5.MP4	76751	NA
M5	2025-03-08 20:46:08.926		5400.080	Media file(s)	player #1:O1-2-7-M5.MP4	0.0	6621.600	25.000	Blue	Carry Brood		POINT	3070.840	O1-2-7-M5.MP4	76771	NA
M5	2025-03-08 20:46:08.926		5400.080	Media file(s)	player #1:O1-2-7-M5.MP4	0.0	6621.600	25.000	Green	Walking		POINT	3130.400	O1-2-7-M5.MP4	78260	NA
M5	2025-03-08 20:46:08.926		5400.080	Media file(s)	player #1:O1-2-7-M5.MP4	0.0	6621.600	25.000	Blue	Walking		POINT	3130.600	O1-2-7-M5.MP4	78265	NA
M5	2025-03-08 20:46:08.926		5400.080	Media file(s)	player #1:O1-2-7-M5.MP4	0.0	6621.600	25.000	Blue	Hemolymph		POINT	3190.240	O1-2-7-M5.MP4	79756	NA
M5	2025-03-08 20:46:08.926		5400.080	Media file(s)	player #1:O1-2-7-M5.MP4	0.0	6621.600	25.000	Green	Walking		POINT	3190.600	O1-2-7-M5.MP4	79765	NA
M5	2025-03-08 20:46:08.926		5400.080	Media file(s)	player #1:O1-2-7-M5.MP4	0.0	6621.600	25.000	Blue	Self grooming		POINT	3250.200	O1-2-7-M5.MP4	81255	NA
M5	2025-03-08 20:46:08.926		5400.080	Media file(s)	player #1:O1-2-7-M5.MP4	0.0	6621.600	25.000	Green	Walking		POINT	3250.240	O1-2-7-M5.MP4	81256	NA
M5	2025-03-08 20:46:08.926		5400.080	Media file(s)	player #1:O1-2-7-M5.MP4	0.0	6621.600	25.000	Blue	Resting		POINT	3310.240	O1-2-7-M5.MP4	82756	NA
M5	2025-03-08 20:46:08.926		5400.080	Media file(s)	player #1:O1-2-7-M5.MP4	0.0	6621.600	25.000	Green	Walking		POINT	3310.240	O1-2-7-M5.MP4	82756	NA
M5	2025-03-08 20:46:08.926		5400.080	Media file(s)	player #1:O1-2-7-M5.MP4	0.0	6621.600	25.000	Blue	Resting		POINT	3370.200	O1-2-7-M5.MP4	84255	NA
M5	2025-03-08 20:46:08.926		5400.080	Media file(s)	player #1:O1-2-7-M5.MP4	0.0	6621.600	25.000	Green	Walking		POINT	3370.600	O1-2-7-M5.MP4	84265	NA
M5	2025-03-08 20:46:08.926		5400.080	Media file(s)	player #1:O1-2-7-M5.MP4	0.0	6621.600	25.000	Blue	Resting		POINT	3429.960	O1-2-7-M5.MP4	85749	NA
M5	2025-03-08 20:46:08.926		5400.080	Media file(s)	player #1:O1-2-7-M5.MP4	0.0	6621.600	25.000	Green	Walking		POINT	3430.480	O1-2-7-M5.MP4	85762	NA
M5	2025-03-08 20:46:08.926		5400.080	Media file(s)	player #1:O1-2-7-M5.MP4	0.0	6621.600	25.000	Blue	Resting		POINT	3490.160	O1-2-7-M5.MP4	87254	NA
M5	2025-03-08 20:46:08.926		5400.080	Media file(s)	player #1:O1-2-7-M5.MP4	0.0	6621.600	25.000	Green	Walking		POINT	3490.320	O1-2-7-M5.MP4	87258	NA
M5	2025-03-08 20:46:08.926		5400.080	Media file(s)	player #1:O1-2-7-M5.MP4	0.0	6621.600	25.000	Green	Walking		POINT	3550.120	O1-2-7-M5.MP4	88753	NA
M5	2025-03-08 20:46:08.926		5400.080	Media file(s)	player #1:O1-2-7-M5.MP4	0.0	6621.600	25.000	Blue	Resting		POINT	3550.760	O1-2-7-M5.MP4	88769	NA
M5	2025-03-08 20:46:08.926		5400.080	Media file(s)	player #1:O1-2-7-M5.MP4	0.0	6621.600	25.000	Blue	Resting		POINT	3610.080	O1-2-7-M5.MP4	90252	NA
M5	2025-03-08 20:46:08.926		5400.080	Media file(s)	player #1:O1-2-7-M5.MP4	0.0	6621.600	25.000	Green	Walking		POINT	3610.520	O1-2-7-M5.MP4	90263	NA
M5	2025-03-08 20:46:08.926		5400.080	Media file(s)	player #1:O1-2-7-M5.MP4	0.0	6621.600	25.000	Blue	Resting		POINT	3669.880	O1-2-7-M5.MP4	91747	NA
M5	2025-03-08 20:46:08.926		5400.080	Media file(s)	player #1:O1-2-7-M5.MP4	0.0	6621.600	25.000	Green	Walking		POINT	3670.160	O1-2-7-M5.MP4	91754	NA
M5	2025-03-08 20:46:08.926		5400.080	Media file(s)	player #1:O1-2-7-M5.MP4	0.0	6621.600	25.000	Green	Walking		POINT	3730.000	O1-2-7-M5.MP4	93250	NA
M5	2025-03-08 20:46:08.926		5400.080	Media file(s)	player #1:O1-2-7-M5.MP4	0.0	6621.600	25.000	Blue	Resting		POINT	3730.200	O1-2-7-M5.MP4	93255	NA
M5	2025-03-08 20:46:08.926		5400.080	Media file(s)	player #1:O1-2-7-M5.MP4	0.0	6621.600	25.000	Green	Resting		POINT	3790.120	O1-2-7-M5.MP4	94753	NA
M5	2025-03-08 20:46:08.926		5400.080	Media file(s)	player #1:O1-2-7-M5.MP4	0.0	6621.600	25.000	Blue	Resting		POINT	3790.240	O1-2-7-M5.MP4	94756	NA
M5	2025-03-08 20:46:08.926		5400.080	Media file(s)	player #1:O1-2-7-M5.MP4	0.0	6621.600	25.000	Blue	Resting		POINT	3850.440	O1-2-7-M5.MP4	96261	NA
M5	2025-03-08 20:46:08.926		5400.080	Media file(s)	player #1:O1-2-7-M5.MP4	0.0	6621.600	25.000	Green	Resting		POINT	3850.800	O1-2-7-M5.MP4	96270	NA
M5	2025-03-08 20:46:08.926		5400.080	Media file(s)	player #1:O1-2-7-M5.MP4	0.0	6621.600	25.000	Blue	Resting		POINT	3910.120	O1-2-7-M5.MP4	97753	NA
M5	2025-03-08 20:46:08.926		5400.080	Media file(s)	player #1:O1-2-7-M5.MP4	0.0	6621.600	25.000	Green	QW interaction		POINT	3910.320	O1-2-7-M5.MP4	97758	NA
M5	2025-03-08 20:46:08.926		5400.080	Media file(s)	player #1:O1-2-7-M5.MP4	0.0	6621.600	25.000	Green	QW interaction		POINT	3970.040	O1-2-7-M5.MP4	99251	NA
M5	2025-03-08 20:46:08.926		5400.080	Media file(s)	player #1:O1-2-7-M5.MP4	0.0	6621.600	25.000	Blue	Walking		POINT	3970.320	O1-2-7-M5.MP4	99258	NA
M5	2025-03-08 20:46:08.926		5400.080	Media file(s)	player #1:O1-2-7-M5.MP4	0.0	6621.600	25.000	Green	QW interaction		POINT	4030.520	O1-2-7-M5.MP4	100763	NA
M5	2025-03-08 20:46:08.926		5400.080	Media file(s)	player #1:O1-2-7-M5.MP4	0.0	6621.600	25.000	Blue	Resting		POINT	4031.120	O1-2-7-M5.MP4	100778	NA
M5	2025-03-08 20:46:08.926		5400.080	Media file(s)	player #1:O1-2-7-M5.MP4	0.0	6621.600	25.000	Green	QW interaction		POINT	4090.240	O1-2-7-M5.MP4	102256	NA
M5	2025-03-08 20:46:08.926		5400.080	Media file(s)	player #1:O1-2-7-M5.MP4	0.0	6621.600	25.000	Blue	Resting		POINT	4090.560	O1-2-7-M5.MP4	102264	NA
M5	2025-03-08 20:46:08.926		5400.080	Media file(s)	player #1:O1-2-7-M5.MP4	0.0	6621.600	25.000	Blue	QW interaction		POINT	4150.080	O1-2-7-M5.MP4	103752	NA
M5	2025-03-08 20:46:08.926		5400.080	Media file(s)	player #1:O1-2-7-M5.MP4	0.0	6621.600	25.000	Green	Resting		POINT	4150.160	O1-2-7-M5.MP4	103754	NA
M5	2025-03-08 20:46:08.926		5400.080	Media file(s)	player #1:O1-2-7-M5.MP4	0.0	6621.600	25.000	Green	Resting		POINT	4210.040	O1-2-7-M5.MP4	105251	NA
M5	2025-03-08 20:46:08.926		5400.080	Media file(s)	player #1:O1-2-7-M5.MP4	0.0	6621.600	25.000	Blue	Resting		POINT	4210.680	O1-2-7-M5.MP4	105267	NA
M5	2025-03-08 20:46:08.926		5400.080	Media file(s)	player #1:O1-2-7-M5.MP4	0.0	6621.600	25.000	Blue	Brood Care		POINT	4270.440	O1-2-7-M5.MP4	106761	NA
M5	2025-03-08 20:46:08.926		5400.080	Media file(s)	player #1:O1-2-7-M5.MP4	0.0	6621.600	25.000	Green	Walking		POINT	4270.600	O1-2-7-M5.MP4	106765	NA
M5	2025-03-08 20:46:08.926		5400.080	Media file(s)	player #1:O1-2-7-M5.MP4	0.0	6621.600	25.000	Green	Walking		POINT	4330.160	O1-2-7-M5.MP4	108254	NA
M5	2025-03-08 20:46:08.926		5400.080	Media file(s)	player #1:O1-2-7-M5.MP4	0.0	6621.600	25.000	Blue	Brood Care		POINT	4331.200	O1-2-7-M5.MP4	108280	NA
M5	2025-03-08 20:46:08.926		5400.080	Media file(s)	player #1:O1-2-7-M5.MP4	0.0	6621.600	25.000	Green	Walking		POINT	4390.000	O1-2-7-M5.MP4	109750	NA
M5	2025-03-08 20:46:08.926		5400.080	Media file(s)	player #1:O1-2-7-M5.MP4	0.0	6621.600	25.000	Blue	Brood Care		POINT	4390.040	O1-2-7-M5.MP4	109751	NA
M5	2025-03-08 20:46:08.926		5400.080	Media file(s)	player #1:O1-2-7-M5.MP4	0.0	6621.600	25.000	Blue	Brood Care		POINT	4450.120	O1-2-7-M5.MP4	111253	NA
M5	2025-03-08 20:46:08.926		5400.080	Media file(s)	player #1:O1-2-7-M5.MP4	0.0	6621.600	25.000	Green	Walking		POINT	4450.280	O1-2-7-M5.MP4	111258	NA
M5	2025-03-08 20:46:08.926		5400.080	Media file(s)	player #1:O1-2-7-M5.MP4	0.0	6621.600	25.000	Blue	Hemolymph		POINT	4510.080	O1-2-7-M5.MP4	112752	NA
M5	2025-03-08 20:46:08.926		5400.080	Media file(s)	player #1:O1-2-7-M5.MP4	0.0	6621.600	25.000	Green	Carry Other		POINT	4510.480	O1-2-7-M5.MP4	112762	NA
M5	2025-03-08 20:46:08.926		5400.080	Media file(s)	player #1:O1-2-7-M5.MP4	0.0	6621.600	25.000	Blue	Hemolymph		POINT	4570.520	O1-2-7-M5.MP4	114263	NA
M5	2025-03-08 20:46:08.926		5400.080	Media file(s)	player #1:O1-2-7-M5.MP4	0.0	6621.600	25.000	Green	Walking		POINT	4570.560	O1-2-7-M5.MP4	114264	NA
M5	2025-03-08 20:46:08.926		5400.080	Media file(s)	player #1:O1-2-7-M5.MP4	0.0	6621.600	25.000	Blue	Walking		POINT	4630.640	O1-2-7-M5.MP4	115766	NA
M5	2025-03-08 20:46:08.926		5400.080	Media file(s)	player #1:O1-2-7-M5.MP4	0.0	6621.600	25.000	Green	Walking		POINT	4630.800	O1-2-7-M5.MP4	115770	NA
M5	2025-03-08 20:46:08.926		5400.080	Media file(s)	player #1:O1-2-7-M5.MP4	0.0	6621.600	25.000	Blue	Walking		POINT	4690.240	O1-2-7-M5.MP4	117256	NA
M5	2025-03-08 20:46:08.926		5400.080	Media file(s)	player #1:O1-2-7-M5.MP4	0.0	6621.600	25.000	Green	Resting		POINT	4690.560	O1-2-7-M5.MP4	117264	NA
M5	2025-03-08 20:46:08.926		5400.080	Media file(s)	player #1:O1-2-7-M5.MP4	0.0	6621.600	25.000	Blue	Resting		POINT	4750.160	O1-2-7-M5.MP4	118754	NA
M5	2025-03-08 20:46:08.926		5400.080	Media file(s)	player #1:O1-2-7-M5.MP4	0.0	6621.600	25.000	Green	Walking		POINT	4750.360	O1-2-7-M5.MP4	118759	NA
M5	2025-03-08 20:46:08.926		5400.080	Media file(s)	player #1:O1-2-7-M5.MP4	0.0	6621.600	25.000	Blue	Resting		POINT	4809.840	O1-2-7-M5.MP4	120246	NA
M5	2025-03-08 20:46:08.926		5400.080	Media file(s)	player #1:O1-2-7-M5.MP4	0.0	6621.600	25.000	Green	Walking		POINT	4810.640	O1-2-7-M5.MP4	120266	NA
M5	2025-03-08 20:46:08.926		5400.080	Media file(s)	player #1:O1-2-7-M5.MP4	0.0	6621.600	25.000	Green	Walking		POINT	4870.040	O1-2-7-M5.MP4	121751	NA
M5	2025-03-08 20:46:08.926		5400.080	Media file(s)	player #1:O1-2-7-M5.MP4	0.0	6621.600	25.000	Blue	Walking		POINT	4870.200	O1-2-7-M5.MP4	121755	NA
M5	2025-03-08 20:46:08.926		5400.080	Media file(s)	player #1:O1-2-7-M5.MP4	0.0	6621.600	25.000	Blue	Brood Care		POINT	4930.560	O1-2-7-M5.MP4	123264	NA
M5	2025-03-08 20:46:08.926		5400.080	Media file(s)	player #1:O1-2-7-M5.MP4	0.0	6621.600	25.000	Green	Walking		POINT	4930.960	O1-2-7-M5.MP4	123274	NA
M5	2025-03-08 20:46:08.926		5400.080	Media file(s)	player #1:O1-2-7-M5.MP4	0.0	6621.600	25.000	Green	Walking		POINT	4990.640	O1-2-7-M5.MP4	124766	NA
M5	2025-03-08 20:46:08.926		5400.080	Media file(s)	player #1:O1-2-7-M5.MP4	0.0	6621.600	25.000	Blue	Resting		POINT	4990.920	O1-2-7-M5.MP4	124773	NA
M5	2025-03-08 20:46:08.926		5400.080	Media file(s)	player #1:O1-2-7-M5.MP4	0.0	6621.600	25.000	Blue	Self grooming		POINT	5050.560	O1-2-7-M5.MP4	126264	NA
M5	2025-03-08 20:46:08.926		5400.080	Media file(s)	player #1:O1-2-7-M5.MP4	0.0	6621.600	25.000	Green	Walking		POINT	5050.920	O1-2-7-M5.MP4	126273	NA
M5	2025-03-08 20:46:08.926		5400.080	Media file(s)	player #1:O1-2-7-M5.MP4	0.0	6621.600	25.000	Green	Self grooming		POINT	5110.400	O1-2-7-M5.MP4	127760	NA
M5	2025-03-08 20:46:08.926		5400.080	Media file(s)	player #1:O1-2-7-M5.MP4	0.0	6621.600	25.000	Blue	Resting		POINT	5110.520	O1-2-7-M5.MP4	127763	NA
M5	2025-03-08 20:46:08.926		5400.080	Media file(s)	player #1:O1-2-7-M5.MP4	0.0	6621.600	25.000	Green	Self grooming		POINT	5170.000	O1-2-7-M5.MP4	129250	NA
M5	2025-03-08 20:46:08.926		5400.080	Media file(s)	player #1:O1-2-7-M5.MP4	0.0	6621.600	25.000	Blue	Brood Care		POINT	5170.040	O1-2-7-M5.MP4	129252	NA
M5	2025-03-08 20:46:08.926		5400.080	Media file(s)	player #1:O1-2-7-M5.MP4	0.0	6621.600	25.000	Green	Self grooming		POINT	5230.240	O1-2-7-M5.MP4	130756	NA
M5	2025-03-08 20:46:08.926		5400.080	Media file(s)	player #1:O1-2-7-M5.MP4	0.0	6621.600	25.000	Blue	Brood Care		POINT	5231.240	O1-2-7-M5.MP4	130781	NA
M5	2025-03-08 20:46:08.926		5400.080	Media file(s)	player #1:O1-2-7-M5.MP4	0.0	6621.600	25.000	Blue	Brood Care		POINT	5290.000	O1-2-7-M5.MP4	132250	NA
M5	2025-03-08 20:46:08.926		5400.080	Media file(s)	player #1:O1-2-7-M5.MP4	0.0	6621.600	25.000	Green	Self grooming		POINT	5290.680	O1-2-7-M5.MP4	132267	NA
M5	2025-03-08 20:46:08.926		5400.080	Media file(s)	player #1:O1-2-7-M5.MP4	0.0	6621.600	25.000	Blue	Resting		POINT	5350.280	O1-2-7-M5.MP4	133757	NA
M5	2025-03-08 20:46:08.926		5400.080	Media file(s)	player #1:O1-2-7-M5.MP4	0.0	6621.600	25.000	Green	Self grooming		POINT	5350.480	O1-2-7-M5.MP4	133762	NA
M5	2025-03-08 20:46:08.926		5400.080	Media file(s)	player #1:O1-2-7-M5.MP4	0.0	6621.600	25.000	Blue	Resting		POINT	5410.040	O1-2-7-M5.MP4	135251	NA
M5	2025-03-08 20:46:08.926		5400.080	Media file(s)	player #1:O1-2-7-M5.MP4	0.0	6621.600	25.000	Green	Self grooming		POINT	5410.360	O1-2-7-M5.MP4	135259	NA
M5	2025-03-08 20:46:08.926		5400.080	Media file(s)	player #1:O1-2-7-M5.MP4	0.0	6621.600	25.000	Blue	Resting		POINT	5470.040	O1-2-7-M5.MP4	136751	NA
M5	2025-03-08 20:46:08.926		5400.080	Media file(s)	player #1:O1-2-7-M5.MP4	0.0	6621.600	25.000	Green	Self grooming		POINT	5470.720	O1-2-7-M5.MP4	136768	NA
M5	2025-03-08 20:46:08.926		5400.080	Media file(s)	player #1:O1-2-7-M5.MP4	0.0	6621.600	25.000	Blue	Resting		POINT	5530.040	O1-2-7-M5.MP4	138251	NA
M5	2025-03-08 20:46:08.926		5400.080	Media file(s)	player #1:O1-2-7-M5.MP4	0.0	6621.600	25.000	Green	Self grooming		POINT	5532.800	O1-2-7-M5.MP4	138320	NA
M5	2025-03-08 20:46:08.926		5400.080	Media file(s)	player #1:O1-2-7-M5.MP4	0.0	6621.600	25.000	Blue	Resting		POINT	5589.960	O1-2-7-M5.MP4	139749	NA
M5	2025-03-08 20:46:08.926		5400.080	Media file(s)	player #1:O1-2-7-M5.MP4	0.0	6621.600	25.000	Green	Resting		POINT	5591.200	O1-2-7-M5.MP4	139780	NA
M5	2025-03-08 20:46:08.926		5400.080	Media file(s)	player #1:O1-2-7-M5.MP4	0.0	6621.600	25.000	Blue	Resting		POINT	5649.880	O1-2-7-M5.MP4	141247	NA
M5	2025-03-08 20:46:08.926		5400.080	Media file(s)	player #1:O1-2-7-M5.MP4	0.0	6621.600	25.000	Green	Walking		POINT	5650.200	O1-2-7-M5.MP4	141255	NA
M5	2025-03-08 20:46:08.926		5400.080	Media file(s)	player #1:O1-2-7-M5.MP4	0.0	6621.600	25.000	Green	Self grooming		POINT	5710.320	O1-2-7-M5.MP4	142758	NA
M5	2025-03-08 20:46:08.926		5400.080	Media file(s)	player #1:O1-2-7-M5.MP4	0.0	6621.600	25.000	Blue	Resting		POINT	5711.600	O1-2-7-M5.MP4	142790	NA
M5	2025-03-08 20:46:08.926		5400.080	Media file(s)	player #1:O1-2-7-M5.MP4	0.0	6621.600	25.000	Green	Resting		POINT	5770.240	O1-2-7-M5.MP4	144256	NA
M5	2025-03-08 20:46:08.926		5400.080	Media file(s)	player #1:O1-2-7-M5.MP4	0.0	6621.600	25.000	Blue	Resting		POINT	5770.280	O1-2-7-M5.MP4	144257	NA
M5	2025-03-08 20:46:08.926		5400.080	Media file(s)	player #1:O1-2-7-M5.MP4	0.0	6621.600	25.000	Blue	Resting		POINT	5829.920	O1-2-7-M5.MP4	145749	NA
M5	2025-03-08 20:46:08.926		5400.080	Media file(s)	player #1:O1-2-7-M5.MP4	0.0	6621.600	25.000	Green	Resting		POINT	5830.120	O1-2-7-M5.MP4	145753	NA
M5	2025-03-08 20:46:08.926		5400.080	Media file(s)	player #1:O1-2-7-M5.MP4	0.0	6621.600	25.000	Blue	Resting		POINT	5890.000	O1-2-7-M5.MP4	147250	NA
M5	2025-03-08 20:46:08.926		5400.080	Media file(s)	player #1:O1-2-7-M5.MP4	0.0	6621.600	25.000	Green	Resting		POINT	5890.760	O1-2-7-M5.MP4	147269	NA
M5	2025-03-08 20:46:08.926		5400.080	Media file(s)	player #1:O1-2-7-M5.MP4	0.0	6621.600	25.000	Blue	Resting		POINT	5949.960	O1-2-7-M5.MP4	148749	NA
M5	2025-03-08 20:46:08.926		5400.080	Media file(s)	player #1:O1-2-7-M5.MP4	0.0	6621.600	25.000	Green	Resting		POINT	5950.120	O1-2-7-M5.MP4	148753	NA
M5	2025-03-08 20:46:08.926		5400.080	Media file(s)	player #1:O1-2-7-M5.MP4	0.0	6621.600	25.000	Blue	Resting		POINT	6010.160	O1-2-7-M5.MP4	150254	NA
M5	2025-03-08 20:46:08.926		5400.080	Media file(s)	player #1:O1-2-7-M5.MP4	0.0	6621.600	25.000	Green	Resting		POINT	6010.160	O1-2-7-M5.MP4	150254	NA
