# Supplementary material for: Unmated Queens Show Worker‐Like Behaviour and Gene Expression in Polygynous Colonies of the Ant Stigmatomma pallipes
Source: Mol Ecol. 2026 Apr 29;35:e70360. doi: 10.1111/mec.70360 (PMC13126620; doi:10.1111/mec.70360)
Supplement: Supplementary file 3 — Data S1: mec70360‐sup‐0003‐Supinfo.zip. [file MEC-35-e70360-s003.zip › Behavior/O1-Boris/M8.tsv]

Observation id	Observation date	Description	Observation duration	Observation type	Source	Time offset (s)	Media duration (s)	FPS	Subject	Behavior	Behavioral category	Behavior type	Time	Media file name	Image index	Image file path	Comment
M8	2025-03-08 21:05:06.057		5401.000	Media file(s)	player #1:O1-2-4-M8.MP4	0.0	6757.920	25.000	Blue	Self grooming		POINT	610.400	O1-2-4-M8.MP4	15260	NA
M8	2025-03-08 21:05:06.057		5401.000	Media file(s)	player #1:O1-2-4-M8.MP4	0.0	6757.920	25.000	Green	Self grooming		POINT	611.280	O1-2-4-M8.MP4	15282	NA
M8	2025-03-08 21:05:06.057		5401.000	Media file(s)	player #1:O1-2-4-M8.MP4	0.0	6757.920	25.000	Green	Walking		POINT	670.280	O1-2-4-M8.MP4	16757	NA
M8	2025-03-08 21:05:06.057		5401.000	Media file(s)	player #1:O1-2-4-M8.MP4	0.0	6757.920	25.000	Blue	Self grooming		POINT	671.040	O1-2-4-M8.MP4	16776	NA
M8	2025-03-08 21:05:06.057		5401.000	Media file(s)	player #1:O1-2-4-M8.MP4	0.0	6757.920	25.000	Blue	Self grooming		POINT	730.040	O1-2-4-M8.MP4	18251	NA
M8	2025-03-08 21:05:06.057		5401.000	Media file(s)	player #1:O1-2-4-M8.MP4	0.0	6757.920	25.000	Green	Walking		POINT	730.160	O1-2-4-M8.MP4	18254	NA
M8	2025-03-08 21:05:06.057		5401.000	Media file(s)	player #1:O1-2-4-M8.MP4	0.0	6757.920	25.000	Blue	Self grooming		POINT	790.080	O1-2-4-M8.MP4	19752	NA
M8	2025-03-08 21:05:06.057		5401.000	Media file(s)	player #1:O1-2-4-M8.MP4	0.0	6757.920	25.000	Green	Self grooming		POINT	790.240	O1-2-4-M8.MP4	19756	NA
M8	2025-03-08 21:05:06.057		5401.000	Media file(s)	player #1:O1-2-4-M8.MP4	0.0	6757.920	25.000	Blue	Self grooming		POINT	849.920	O1-2-4-M8.MP4	21249	NA
M8	2025-03-08 21:05:06.057		5401.000	Media file(s)	player #1:O1-2-4-M8.MP4	0.0	6757.920	25.000	Green	Walking		POINT	850.360	O1-2-4-M8.MP4	21259	NA
M8	2025-03-08 21:05:06.057		5401.000	Media file(s)	player #1:O1-2-4-M8.MP4	0.0	6757.920	25.000	Blue	Self grooming		POINT	910.080	O1-2-4-M8.MP4	22752	NA
M8	2025-03-08 21:05:06.057		5401.000	Media file(s)	player #1:O1-2-4-M8.MP4	0.0	6757.920	25.000	Green	Walking		POINT	910.080	O1-2-4-M8.MP4	22752	NA
M8	2025-03-08 21:05:06.057		5401.000	Media file(s)	player #1:O1-2-4-M8.MP4	0.0	6757.920	25.000	Blue	Self grooming		POINT	970.240	O1-2-4-M8.MP4	24256	NA
M8	2025-03-08 21:05:06.057		5401.000	Media file(s)	player #1:O1-2-4-M8.MP4	0.0	6757.920	25.000	Green	QQ interaction		POINT	970.240	O1-2-4-M8.MP4	24256	NA
M8	2025-03-08 21:05:06.057		5401.000	Media file(s)	player #1:O1-2-4-M8.MP4	0.0	6757.920	25.000	Blue	Self grooming		POINT	1029.920	O1-2-4-M8.MP4	25748	NA
M8	2025-03-08 21:05:06.057		5401.000	Media file(s)	player #1:O1-2-4-M8.MP4	0.0	6757.920	25.000	Green	QQ interaction		POINT	1030.480	O1-2-4-M8.MP4	25762	NA
M8	2025-03-08 21:05:06.057		5401.000	Media file(s)	player #1:O1-2-4-M8.MP4	0.0	6757.920	25.000	Green	QQ interaction		POINT	1089.960	O1-2-4-M8.MP4	27249	NA
M8	2025-03-08 21:05:06.057		5401.000	Media file(s)	player #1:O1-2-4-M8.MP4	0.0	6757.920	25.000	Blue	Walking		POINT	1090.080	O1-2-4-M8.MP4	27252	NA
M8	2025-03-08 21:05:06.057		5401.000	Media file(s)	player #1:O1-2-4-M8.MP4	0.0	6757.920	25.000	Blue	Walking		POINT	1150.040	O1-2-4-M8.MP4	28751	NA
M8	2025-03-08 21:05:06.057		5401.000	Media file(s)	player #1:O1-2-4-M8.MP4	0.0	6757.920	25.000	Green	Brood Care		POINT	1150.120	O1-2-4-M8.MP4	28753	NA
M8	2025-03-08 21:05:06.057		5401.000	Media file(s)	player #1:O1-2-4-M8.MP4	0.0	6757.920	25.000	Green	Resting		POINT	1210.040	O1-2-4-M8.MP4	30251	NA
M8	2025-03-08 21:05:06.057		5401.000	Media file(s)	player #1:O1-2-4-M8.MP4	0.0	6757.920	25.000	Blue	Walking		POINT	1210.280	O1-2-4-M8.MP4	30257	NA
M8	2025-03-08 21:05:06.057		5401.000	Media file(s)	player #1:O1-2-4-M8.MP4	0.0	6757.920	25.000	Blue	Walking		POINT	1270.360	O1-2-4-M8.MP4	31759	NA
M8	2025-03-08 21:05:06.057		5401.000	Media file(s)	player #1:O1-2-4-M8.MP4	0.0	6757.920	25.000	Green	Resting		POINT	1270.360	O1-2-4-M8.MP4	31759	NA
M8	2025-03-08 21:05:06.057		5401.000	Media file(s)	player #1:O1-2-4-M8.MP4	0.0	6757.920	25.000	Green	Resting		POINT	1330.000	O1-2-4-M8.MP4	33250	NA
M8	2025-03-08 21:05:06.057		5401.000	Media file(s)	player #1:O1-2-4-M8.MP4	0.0	6757.920	25.000	Blue	Walking		POINT	1330.040	O1-2-4-M8.MP4	33251	NA
M8	2025-03-08 21:05:06.057		5401.000	Media file(s)	player #1:O1-2-4-M8.MP4	0.0	6757.920	25.000	Green	Resting		POINT	1390.200	O1-2-4-M8.MP4	34755	NA
M8	2025-03-08 21:05:06.057		5401.000	Media file(s)	player #1:O1-2-4-M8.MP4	0.0	6757.920	25.000	Blue	Walking		POINT	1390.280	O1-2-4-M8.MP4	34757	NA
M8	2025-03-08 21:05:06.057		5401.000	Media file(s)	player #1:O1-2-4-M8.MP4	0.0	6757.920	25.000	Green	Resting		POINT	1450.000	O1-2-4-M8.MP4	36250	NA
M8	2025-03-08 21:05:06.057		5401.000	Media file(s)	player #1:O1-2-4-M8.MP4	0.0	6757.920	25.000	Blue	Walking		POINT	1450.160	O1-2-4-M8.MP4	36254	NA
M8	2025-03-08 21:05:06.057		5401.000	Media file(s)	player #1:O1-2-4-M8.MP4	0.0	6757.920	25.000	Green	Resting		POINT	1510.040	O1-2-4-M8.MP4	37751	NA
M8	2025-03-08 21:05:06.057		5401.000	Media file(s)	player #1:O1-2-4-M8.MP4	0.0	6757.920	25.000	Blue	Walking		POINT	1510.200	O1-2-4-M8.MP4	37755	NA
M8	2025-03-08 21:05:06.057		5401.000	Media file(s)	player #1:O1-2-4-M8.MP4	0.0	6757.920	25.000	Green	Resting		POINT	1570.200	O1-2-4-M8.MP4	39255	NA
M8	2025-03-08 21:05:06.057		5401.000	Media file(s)	player #1:O1-2-4-M8.MP4	0.0	6757.920	25.000	Blue	Self grooming		POINT	1570.440	O1-2-4-M8.MP4	39261	NA
M8	2025-03-08 21:05:06.057		5401.000	Media file(s)	player #1:O1-2-4-M8.MP4	0.0	6757.920	25.000	Green	Resting		POINT	1630.000	O1-2-4-M8.MP4	40750	NA
M8	2025-03-08 21:05:06.057		5401.000	Media file(s)	player #1:O1-2-4-M8.MP4	0.0	6757.920	25.000	Blue	Self grooming		POINT	1630.040	O1-2-4-M8.MP4	40751	NA
M8	2025-03-08 21:05:06.057		5401.000	Media file(s)	player #1:O1-2-4-M8.MP4	0.0	6757.920	25.000	Green	Resting		POINT	1689.960	O1-2-4-M8.MP4	42249	NA
M8	2025-03-08 21:05:06.057		5401.000	Media file(s)	player #1:O1-2-4-M8.MP4	0.0	6757.920	25.000	Blue	Self grooming		POINT	1690.000	O1-2-4-M8.MP4	42250	NA
M8	2025-03-08 21:05:06.057		5401.000	Media file(s)	player #1:O1-2-4-M8.MP4	0.0	6757.920	25.000	Blue	Self grooming		POINT	1750.000	O1-2-4-M8.MP4	43750	NA
M8	2025-03-08 21:05:06.057		5401.000	Media file(s)	player #1:O1-2-4-M8.MP4	0.0	6757.920	25.000	Green	Resting		POINT	1750.600	O1-2-4-M8.MP4	43765	NA
M8	2025-03-08 21:05:06.057		5401.000	Media file(s)	player #1:O1-2-4-M8.MP4	0.0	6757.920	25.000	Blue	Self grooming		POINT	1810.000	O1-2-4-M8.MP4	45250	NA
M8	2025-03-08 21:05:06.057		5401.000	Media file(s)	player #1:O1-2-4-M8.MP4	0.0	6757.920	25.000	Green	Resting		POINT	1810.080	O1-2-4-M8.MP4	45252	NA
M8	2025-03-08 21:05:06.057		5401.000	Media file(s)	player #1:O1-2-4-M8.MP4	0.0	6757.920	25.000	Green	Resting		POINT	1869.920	O1-2-4-M8.MP4	46748	NA
M8	2025-03-08 21:05:06.057		5401.000	Media file(s)	player #1:O1-2-4-M8.MP4	0.0	6757.920	25.000	Blue	Self grooming		POINT	1870.080	O1-2-4-M8.MP4	46752	NA
M8	2025-03-08 21:05:06.057		5401.000	Media file(s)	player #1:O1-2-4-M8.MP4	0.0	6757.920	25.000	Blue	Self grooming		POINT	1930.080	O1-2-4-M8.MP4	48252	NA
M8	2025-03-08 21:05:06.057		5401.000	Media file(s)	player #1:O1-2-4-M8.MP4	0.0	6757.920	25.000	Green	Walking		POINT	1930.080	O1-2-4-M8.MP4	48252	NA
M8	2025-03-08 21:05:06.057		5401.000	Media file(s)	player #1:O1-2-4-M8.MP4	0.0	6757.920	25.000	Green	Resting		POINT	1990.200	O1-2-4-M8.MP4	49755	NA
M8	2025-03-08 21:05:06.057		5401.000	Media file(s)	player #1:O1-2-4-M8.MP4	0.0	6757.920	25.000	Blue	Self grooming		POINT	1990.240	O1-2-4-M8.MP4	49756	NA
M8	2025-03-08 21:05:06.057		5401.000	Media file(s)	player #1:O1-2-4-M8.MP4	0.0	6757.920	25.000	Blue	Self grooming		POINT	2050.000	O1-2-4-M8.MP4	51251	NA
M8	2025-03-08 21:05:06.057		5401.000	Media file(s)	player #1:O1-2-4-M8.MP4	0.0	6757.920	25.000	Green	Resting		POINT	2050.000	O1-2-4-M8.MP4	51250	NA
M8	2025-03-08 21:05:06.057		5401.000	Media file(s)	player #1:O1-2-4-M8.MP4	0.0	6757.920	25.000	Green	Resting		POINT	2109.960	O1-2-4-M8.MP4	52749	NA
M8	2025-03-08 21:05:06.057		5401.000	Media file(s)	player #1:O1-2-4-M8.MP4	0.0	6757.920	25.000	Blue	Self grooming		POINT	2110.160	O1-2-4-M8.MP4	52754	NA
M8	2025-03-08 21:05:06.057		5401.000	Media file(s)	player #1:O1-2-4-M8.MP4	0.0	6757.920	25.000	Green	Resting		POINT	2169.840	O1-2-4-M8.MP4	54246	NA
M8	2025-03-08 21:05:06.057		5401.000	Media file(s)	player #1:O1-2-4-M8.MP4	0.0	6757.920	25.000	Blue	Self grooming		POINT	2170.760	O1-2-4-M8.MP4	54269	NA
M8	2025-03-08 21:05:06.057		5401.000	Media file(s)	player #1:O1-2-4-M8.MP4	0.0	6757.920	25.000	Green	Resting		POINT	2229.920	O1-2-4-M8.MP4	55748	NA
M8	2025-03-08 21:05:06.057		5401.000	Media file(s)	player #1:O1-2-4-M8.MP4	0.0	6757.920	25.000	Blue	Walking		POINT	2230.080	O1-2-4-M8.MP4	55752	NA
M8	2025-03-08 21:05:06.057		5401.000	Media file(s)	player #1:O1-2-4-M8.MP4	0.0	6757.920	25.000	Green	Resting		POINT	2290.040	O1-2-4-M8.MP4	57251	NA
M8	2025-03-08 21:05:06.057		5401.000	Media file(s)	player #1:O1-2-4-M8.MP4	0.0	6757.920	25.000	Blue	Walking		POINT	2290.560	O1-2-4-M8.MP4	57264	NA
M8	2025-03-08 21:05:06.057		5401.000	Media file(s)	player #1:O1-2-4-M8.MP4	0.0	6757.920	25.000	Green	Resting		POINT	2350.080	O1-2-4-M8.MP4	58752	NA
M8	2025-03-08 21:05:06.057		5401.000	Media file(s)	player #1:O1-2-4-M8.MP4	0.0	6757.920	25.000	Blue	Walking		POINT	2350.360	O1-2-4-M8.MP4	58759	NA
M8	2025-03-08 21:05:06.057		5401.000	Media file(s)	player #1:O1-2-4-M8.MP4	0.0	6757.920	25.000	Green	Resting		POINT	2410.000	O1-2-4-M8.MP4	60250	NA
M8	2025-03-08 21:05:06.057		5401.000	Media file(s)	player #1:O1-2-4-M8.MP4	0.0	6757.920	25.000	Blue	Resting		POINT	2410.080	O1-2-4-M8.MP4	60252	NA
M8	2025-03-08 21:05:06.057		5401.000	Media file(s)	player #1:O1-2-4-M8.MP4	0.0	6757.920	25.000	Blue	Resting		POINT	2469.800	O1-2-4-M8.MP4	61745	NA
M8	2025-03-08 21:05:06.057		5401.000	Media file(s)	player #1:O1-2-4-M8.MP4	0.0	6757.920	25.000	Green	Resting		POINT	2470.000	O1-2-4-M8.MP4	61750	NA
M8	2025-03-08 21:05:06.057		5401.000	Media file(s)	player #1:O1-2-4-M8.MP4	0.0	6757.920	25.000	Blue	QW interaction		POINT	2530.080	O1-2-4-M8.MP4	63252	NA
M8	2025-03-08 21:05:06.057		5401.000	Media file(s)	player #1:O1-2-4-M8.MP4	0.0	6757.920	25.000	Green	Resting		POINT	2530.200	O1-2-4-M8.MP4	63255	NA
M8	2025-03-08 21:05:06.057		5401.000	Media file(s)	player #1:O1-2-4-M8.MP4	0.0	6757.920	25.000	Blue	QW interaction		POINT	2590.120	O1-2-4-M8.MP4	64753	NA
M8	2025-03-08 21:05:06.057		5401.000	Media file(s)	player #1:O1-2-4-M8.MP4	0.0	6757.920	25.000	Green	Resting		POINT	2591.400	O1-2-4-M8.MP4	64785	NA
M8	2025-03-08 21:05:06.057		5401.000	Media file(s)	player #1:O1-2-4-M8.MP4	0.0	6757.920	25.000	Blue	QW interaction		POINT	2650.120	O1-2-4-M8.MP4	66253	NA
M8	2025-03-08 21:05:06.057		5401.000	Media file(s)	player #1:O1-2-4-M8.MP4	0.0	6757.920	25.000	Green	Resting		POINT	2650.360	O1-2-4-M8.MP4	66259	NA
M8	2025-03-08 21:05:06.057		5401.000	Media file(s)	player #1:O1-2-4-M8.MP4	0.0	6757.920	25.000	Blue	Walking		POINT	2710.160	O1-2-4-M8.MP4	67754	NA
M8	2025-03-08 21:05:06.057		5401.000	Media file(s)	player #1:O1-2-4-M8.MP4	0.0	6757.920	25.000	Green	Resting		POINT	2710.600	O1-2-4-M8.MP4	67765	NA
M8	2025-03-08 21:05:06.057		5401.000	Media file(s)	player #1:O1-2-4-M8.MP4	0.0	6757.920	25.000	Blue	QW interaction		POINT	2770.040	O1-2-4-M8.MP4	69251	NA
M8	2025-03-08 21:05:06.057		5401.000	Media file(s)	player #1:O1-2-4-M8.MP4	0.0	6757.920	25.000	Green	Resting		POINT	2770.120	O1-2-4-M8.MP4	69253	NA
M8	2025-03-08 21:05:06.057		5401.000	Media file(s)	player #1:O1-2-4-M8.MP4	0.0	6757.920	25.000	Green	Resting		POINT	2830.040	O1-2-4-M8.MP4	70751	NA
M8	2025-03-08 21:05:06.057		5401.000	Media file(s)	player #1:O1-2-4-M8.MP4	0.0	6757.920	25.000	Blue	QW interaction		POINT	2830.120	O1-2-4-M8.MP4	70753	NA
M8	2025-03-08 21:05:06.057		5401.000	Media file(s)	player #1:O1-2-4-M8.MP4	0.0	6757.920	25.000	Green	Resting		POINT	2890.000	O1-2-4-M8.MP4	72250	NA
M8	2025-03-08 21:05:06.057		5401.000	Media file(s)	player #1:O1-2-4-M8.MP4	0.0	6757.920	25.000	Blue	QW interaction		POINT	2891.720	O1-2-4-M8.MP4	72293	NA
M8	2025-03-08 21:05:06.057		5401.000	Media file(s)	player #1:O1-2-4-M8.MP4	0.0	6757.920	25.000	Green	Walking		POINT	2950.120	O1-2-4-M8.MP4	73753	NA
M8	2025-03-08 21:05:06.057		5401.000	Media file(s)	player #1:O1-2-4-M8.MP4	0.0	6757.920	25.000	Blue	QW interaction		POINT	2950.960	O1-2-4-M8.MP4	73774	NA
M8	2025-03-08 21:05:06.057		5401.000	Media file(s)	player #1:O1-2-4-M8.MP4	0.0	6757.920	25.000	Green	Resting		POINT	3009.880	O1-2-4-M8.MP4	75247	NA
M8	2025-03-08 21:05:06.057		5401.000	Media file(s)	player #1:O1-2-4-M8.MP4	0.0	6757.920	25.000	Blue	QW interaction		POINT	3010.360	O1-2-4-M8.MP4	75259	NA
M8	2025-03-08 21:05:06.057		5401.000	Media file(s)	player #1:O1-2-4-M8.MP4	0.0	6757.920	25.000	Green	Resting		POINT	3070.120	O1-2-4-M8.MP4	76753	NA
M8	2025-03-08 21:05:06.057		5401.000	Media file(s)	player #1:O1-2-4-M8.MP4	0.0	6757.920	25.000	Blue	Resting		POINT	3070.160	O1-2-4-M8.MP4	76754	NA
M8	2025-03-08 21:05:06.057		5401.000	Media file(s)	player #1:O1-2-4-M8.MP4	0.0	6757.920	25.000	Blue	Walking		POINT	3130.120	O1-2-4-M8.MP4	78253	NA
M8	2025-03-08 21:05:06.057		5401.000	Media file(s)	player #1:O1-2-4-M8.MP4	0.0	6757.920	25.000	Green	Resting		POINT	3130.120	O1-2-4-M8.MP4	78253	NA
M8	2025-03-08 21:05:06.057		5401.000	Media file(s)	player #1:O1-2-4-M8.MP4	0.0	6757.920	25.000	Blue	Walking		POINT	3190.040	O1-2-4-M8.MP4	79751	NA
M8	2025-03-08 21:05:06.057		5401.000	Media file(s)	player #1:O1-2-4-M8.MP4	0.0	6757.920	25.000	Green	Walking		POINT	3190.040	O1-2-4-M8.MP4	79751	NA
M8	2025-03-08 21:05:06.057		5401.000	Media file(s)	player #1:O1-2-4-M8.MP4	0.0	6757.920	25.000	Green	Resting		POINT	3250.040	O1-2-4-M8.MP4	81251	NA
M8	2025-03-08 21:05:06.057		5401.000	Media file(s)	player #1:O1-2-4-M8.MP4	0.0	6757.920	25.000	Blue	Walking		POINT	3250.160	O1-2-4-M8.MP4	81254	NA
M8	2025-03-08 21:05:06.057		5401.000	Media file(s)	player #1:O1-2-4-M8.MP4	0.0	6757.920	25.000	Blue	Walking		POINT	3310.080	O1-2-4-M8.MP4	82752	NA
M8	2025-03-08 21:05:06.057		5401.000	Media file(s)	player #1:O1-2-4-M8.MP4	0.0	6757.920	25.000	Green	Resting		POINT	3310.360	O1-2-4-M8.MP4	82759	NA
M8	2025-03-08 21:05:06.057		5401.000	Media file(s)	player #1:O1-2-4-M8.MP4	0.0	6757.920	25.000	Blue	Walking		POINT	3370.240	O1-2-4-M8.MP4	84256	NA
M8	2025-03-08 21:05:06.057		5401.000	Media file(s)	player #1:O1-2-4-M8.MP4	0.0	6757.920	25.000	Green	Resting		POINT	3370.440	O1-2-4-M8.MP4	84261	NA
M8	2025-03-08 21:05:06.057		5401.000	Media file(s)	player #1:O1-2-4-M8.MP4	0.0	6757.920	25.000	Blue	Resting		POINT	3430.400	O1-2-4-M8.MP4	85760	NA
M8	2025-03-08 21:05:06.057		5401.000	Media file(s)	player #1:O1-2-4-M8.MP4	0.0	6757.920	25.000	Green	Resting		POINT	3430.440	O1-2-4-M8.MP4	85761	NA
M8	2025-03-08 21:05:06.057		5401.000	Media file(s)	player #1:O1-2-4-M8.MP4	0.0	6757.920	25.000	Green	Resting		POINT	3490.040	O1-2-4-M8.MP4	87251	NA
M8	2025-03-08 21:05:06.057		5401.000	Media file(s)	player #1:O1-2-4-M8.MP4	0.0	6757.920	25.000	Blue	Walking		POINT	3490.320	O1-2-4-M8.MP4	87258	NA
M8	2025-03-08 21:05:06.057		5401.000	Media file(s)	player #1:O1-2-4-M8.MP4	0.0	6757.920	25.000	Blue	Walking		POINT	3550.120	O1-2-4-M8.MP4	88753	NA
M8	2025-03-08 21:05:06.057		5401.000	Media file(s)	player #1:O1-2-4-M8.MP4	0.0	6757.920	25.000	Green	Resting		POINT	3550.200	O1-2-4-M8.MP4	88755	NA
M8	2025-03-08 21:05:06.057		5401.000	Media file(s)	player #1:O1-2-4-M8.MP4	0.0	6757.920	25.000	Green	QW interaction		POINT	3610.000	O1-2-4-M8.MP4	90250	NA
M8	2025-03-08 21:05:06.057		5401.000	Media file(s)	player #1:O1-2-4-M8.MP4	0.0	6757.920	25.000	Blue	Walking		POINT	3610.160	O1-2-4-M8.MP4	90254	NA
M8	2025-03-08 21:05:06.057		5401.000	Media file(s)	player #1:O1-2-4-M8.MP4	0.0	6757.920	25.000	Blue	Walking		POINT	3669.960	O1-2-4-M8.MP4	91749	NA
M8	2025-03-08 21:05:06.057		5401.000	Media file(s)	player #1:O1-2-4-M8.MP4	0.0	6757.920	25.000	Green	QW interaction		POINT	3670.080	O1-2-4-M8.MP4	91752	NA
M8	2025-03-08 21:05:06.057		5401.000	Media file(s)	player #1:O1-2-4-M8.MP4	0.0	6757.920	25.000	Green	Resting		POINT	3729.920	O1-2-4-M8.MP4	93248	NA
M8	2025-03-08 21:05:06.057		5401.000	Media file(s)	player #1:O1-2-4-M8.MP4	0.0	6757.920	25.000	Blue	Resting		POINT	3730.640	O1-2-4-M8.MP4	93266	NA
M8	2025-03-08 21:05:06.057		5401.000	Media file(s)	player #1:O1-2-4-M8.MP4	0.0	6757.920	25.000	Green	Resting		POINT	3789.880	O1-2-4-M8.MP4	94747	NA
M8	2025-03-08 21:05:06.057		5401.000	Media file(s)	player #1:O1-2-4-M8.MP4	0.0	6757.920	25.000	Blue	Walking		POINT	3790.080	O1-2-4-M8.MP4	94752	NA
M8	2025-03-08 21:05:06.057		5401.000	Media file(s)	player #1:O1-2-4-M8.MP4	0.0	6757.920	25.000	Green	Resting		POINT	3849.880	O1-2-4-M8.MP4	96247	NA
M8	2025-03-08 21:05:06.057		5401.000	Media file(s)	player #1:O1-2-4-M8.MP4	0.0	6757.920	25.000	Blue	Carry Other		POINT	3850.080	O1-2-4-M8.MP4	96252	NA
M8	2025-03-08 21:05:06.057		5401.000	Media file(s)	player #1:O1-2-4-M8.MP4	0.0	6757.920	25.000	Blue	Walking		POINT	3910.080	O1-2-4-M8.MP4	97752	NA
M8	2025-03-08 21:05:06.057		5401.000	Media file(s)	player #1:O1-2-4-M8.MP4	0.0	6757.920	25.000	Green	Resting		POINT	3910.320	O1-2-4-M8.MP4	97758	NA
M8	2025-03-08 21:05:06.057		5401.000	Media file(s)	player #1:O1-2-4-M8.MP4	0.0	6757.920	25.000	Green	Resting		POINT	3970.200	O1-2-4-M8.MP4	99255	NA
M8	2025-03-08 21:05:06.057		5401.000	Media file(s)	player #1:O1-2-4-M8.MP4	0.0	6757.920	25.000	Blue	Carry Other		POINT	3970.800	O1-2-4-M8.MP4	99270	NA
M8	2025-03-08 21:05:06.057		5401.000	Media file(s)	player #1:O1-2-4-M8.MP4	0.0	6757.920	25.000	Green	Resting		POINT	4030.040	O1-2-4-M8.MP4	100751	NA
M8	2025-03-08 21:05:06.057		5401.000	Media file(s)	player #1:O1-2-4-M8.MP4	0.0	6757.920	25.000	Blue	Carry Other		POINT	4030.280	O1-2-4-M8.MP4	100757	NA
M8	2025-03-08 21:05:06.057		5401.000	Media file(s)	player #1:O1-2-4-M8.MP4	0.0	6757.920	25.000	Blue	Carry Other		POINT	4089.960	O1-2-4-M8.MP4	102249	NA
M8	2025-03-08 21:05:06.057		5401.000	Media file(s)	player #1:O1-2-4-M8.MP4	0.0	6757.920	25.000	Green	Resting		POINT	4090.160	O1-2-4-M8.MP4	102254	NA
M8	2025-03-08 21:05:06.057		5401.000	Media file(s)	player #1:O1-2-4-M8.MP4	0.0	6757.920	25.000	Blue	Carry Other		POINT	4150.240	O1-2-4-M8.MP4	103756	NA
M8	2025-03-08 21:05:06.057		5401.000	Media file(s)	player #1:O1-2-4-M8.MP4	0.0	6757.920	25.000	Green	Resting		POINT	4150.640	O1-2-4-M8.MP4	103766	NA
M8	2025-03-08 21:05:06.057		5401.000	Media file(s)	player #1:O1-2-4-M8.MP4	0.0	6757.920	25.000	Blue	Walking		POINT	4210.200	O1-2-4-M8.MP4	105255	NA
M8	2025-03-08 21:05:06.057		5401.000	Media file(s)	player #1:O1-2-4-M8.MP4	0.0	6757.920	25.000	Green	Resting		POINT	4210.440	O1-2-4-M8.MP4	105261	NA
M8	2025-03-08 21:05:06.057		5401.000	Media file(s)	player #1:O1-2-4-M8.MP4	0.0	6757.920	25.000	Green	Resting		POINT	4270.000	O1-2-4-M8.MP4	106750	NA
M8	2025-03-08 21:05:06.057		5401.000	Media file(s)	player #1:O1-2-4-M8.MP4	0.0	6757.920	25.000	Blue	Walking		POINT	4270.200	O1-2-4-M8.MP4	106755	NA
M8	2025-03-08 21:05:06.057		5401.000	Media file(s)	player #1:O1-2-4-M8.MP4	0.0	6757.920	25.000	Green	Resting		POINT	4329.960	O1-2-4-M8.MP4	108249	NA
M8	2025-03-08 21:05:06.057		5401.000	Media file(s)	player #1:O1-2-4-M8.MP4	0.0	6757.920	25.000	Blue	Walking		POINT	4331.000	O1-2-4-M8.MP4	108275	NA
M8	2025-03-08 21:05:06.057		5401.000	Media file(s)	player #1:O1-2-4-M8.MP4	0.0	6757.920	25.000	Blue	Walking		POINT	4390.000	O1-2-4-M8.MP4	109750	NA
M8	2025-03-08 21:05:06.057		5401.000	Media file(s)	player #1:O1-2-4-M8.MP4	0.0	6757.920	25.000	Green	Resting		POINT	4390.000	O1-2-4-M8.MP4	109750	NA
M8	2025-03-08 21:05:06.057		5401.000	Media file(s)	player #1:O1-2-4-M8.MP4	0.0	6757.920	25.000	Green	Resting		POINT	4450.040	O1-2-4-M8.MP4	111251	NA
M8	2025-03-08 21:05:06.057		5401.000	Media file(s)	player #1:O1-2-4-M8.MP4	0.0	6757.920	25.000	Blue	Walking		POINT	4450.200	O1-2-4-M8.MP4	111255	NA
M8	2025-03-08 21:05:06.057		5401.000	Media file(s)	player #1:O1-2-4-M8.MP4	0.0	6757.920	25.000	Green	Resting		POINT	4509.960	O1-2-4-M8.MP4	112749	NA
M8	2025-03-08 21:05:06.057		5401.000	Media file(s)	player #1:O1-2-4-M8.MP4	0.0	6757.920	25.000	Blue	Walking		POINT	4510.120	O1-2-4-M8.MP4	112753	NA
M8	2025-03-08 21:05:06.057		5401.000	Media file(s)	player #1:O1-2-4-M8.MP4	0.0	6757.920	25.000	Green	Resting		POINT	4570.040	O1-2-4-M8.MP4	114251	NA
M8	2025-03-08 21:05:06.057		5401.000	Media file(s)	player #1:O1-2-4-M8.MP4	0.0	6757.920	25.000	Blue	Brood Care		POINT	4570.080	O1-2-4-M8.MP4	114252	NA
M8	2025-03-08 21:05:06.057		5401.000	Media file(s)	player #1:O1-2-4-M8.MP4	0.0	6757.920	25.000	Green	Resting		POINT	4630.120	O1-2-4-M8.MP4	115753	NA
M8	2025-03-08 21:05:06.057		5401.000	Media file(s)	player #1:O1-2-4-M8.MP4	0.0	6757.920	25.000	Blue	Resting		POINT	4630.760	O1-2-4-M8.MP4	115769	NA
M8	2025-03-08 21:05:06.057		5401.000	Media file(s)	player #1:O1-2-4-M8.MP4	0.0	6757.920	25.000	Blue	Walking		POINT	4690.480	O1-2-4-M8.MP4	117262	NA
M8	2025-03-08 21:05:06.057		5401.000	Media file(s)	player #1:O1-2-4-M8.MP4	0.0	6757.920	25.000	Green	Resting		POINT	4691.000	O1-2-4-M8.MP4	117275	NA
M8	2025-03-08 21:05:06.057		5401.000	Media file(s)	player #1:O1-2-4-M8.MP4	0.0	6757.920	25.000	Green	Resting		POINT	4749.960	O1-2-4-M8.MP4	118749	NA
M8	2025-03-08 21:05:06.057		5401.000	Media file(s)	player #1:O1-2-4-M8.MP4	0.0	6757.920	25.000	Blue	Brood Care		POINT	4750.240	O1-2-4-M8.MP4	118756	NA
M8	2025-03-08 21:05:06.057		5401.000	Media file(s)	player #1:O1-2-4-M8.MP4	0.0	6757.920	25.000	Green	Resting		POINT	4810.040	O1-2-4-M8.MP4	120251	NA
M8	2025-03-08 21:05:06.057		5401.000	Media file(s)	player #1:O1-2-4-M8.MP4	0.0	6757.920	25.000	Blue	Walking		POINT	4810.240	O1-2-4-M8.MP4	120256	NA
M8	2025-03-08 21:05:06.057		5401.000	Media file(s)	player #1:O1-2-4-M8.MP4	0.0	6757.920	25.000	Blue	Brood Care		POINT	4870.040	O1-2-4-M8.MP4	121751	NA
M8	2025-03-08 21:05:06.057		5401.000	Media file(s)	player #1:O1-2-4-M8.MP4	0.0	6757.920	25.000	Green	Resting		POINT	4870.160	O1-2-4-M8.MP4	121754	NA
M8	2025-03-08 21:05:06.057		5401.000	Media file(s)	player #1:O1-2-4-M8.MP4	0.0	6757.920	25.000	Green	Resting		POINT	4929.960	O1-2-4-M8.MP4	123249	NA
M8	2025-03-08 21:05:06.057		5401.000	Media file(s)	player #1:O1-2-4-M8.MP4	0.0	6757.920	25.000	Blue	Walking		POINT	4930.280	O1-2-4-M8.MP4	123257	NA
M8	2025-03-08 21:05:06.057		5401.000	Media file(s)	player #1:O1-2-4-M8.MP4	0.0	6757.920	25.000	Blue	Walking		POINT	4989.880	O1-2-4-M8.MP4	124747	NA
M8	2025-03-08 21:05:06.057		5401.000	Media file(s)	player #1:O1-2-4-M8.MP4	0.0	6757.920	25.000	Green	Resting		POINT	4990.080	O1-2-4-M8.MP4	124752	NA
M8	2025-03-08 21:05:06.057		5401.000	Media file(s)	player #1:O1-2-4-M8.MP4	0.0	6757.920	25.000	Blue	Walking		POINT	5050.560	O1-2-4-M8.MP4	126264	NA
M8	2025-03-08 21:05:06.057		5401.000	Media file(s)	player #1:O1-2-4-M8.MP4	0.0	6757.920	25.000	Green	Resting		POINT	5050.880	O1-2-4-M8.MP4	126272	NA
M8	2025-03-08 21:05:06.057		5401.000	Media file(s)	player #1:O1-2-4-M8.MP4	0.0	6757.920	25.000	Green	Resting		POINT	5110.160	O1-2-4-M8.MP4	127754	NA
M8	2025-03-08 21:05:06.057		5401.000	Media file(s)	player #1:O1-2-4-M8.MP4	0.0	6757.920	25.000	Blue	Walking		POINT	5110.800	O1-2-4-M8.MP4	127770	NA
M8	2025-03-08 21:05:06.057		5401.000	Media file(s)	player #1:O1-2-4-M8.MP4	0.0	6757.920	25.000	Blue	Walking		POINT	5170.160	O1-2-4-M8.MP4	129254	NA
M8	2025-03-08 21:05:06.057		5401.000	Media file(s)	player #1:O1-2-4-M8.MP4	0.0	6757.920	25.000	Green	Resting		POINT	5170.840	O1-2-4-M8.MP4	129271	NA
M8	2025-03-08 21:05:06.057		5401.000	Media file(s)	player #1:O1-2-4-M8.MP4	0.0	6757.920	25.000	Blue	Walking		POINT	5230.040	O1-2-4-M8.MP4	130751	NA
M8	2025-03-08 21:05:06.057		5401.000	Media file(s)	player #1:O1-2-4-M8.MP4	0.0	6757.920	25.000	Green	Resting		POINT	5230.680	O1-2-4-M8.MP4	130767	NA
M8	2025-03-08 21:05:06.057		5401.000	Media file(s)	player #1:O1-2-4-M8.MP4	0.0	6757.920	25.000	Blue	Walking		POINT	5290.320	O1-2-4-M8.MP4	132258	NA
M8	2025-03-08 21:05:06.057		5401.000	Media file(s)	player #1:O1-2-4-M8.MP4	0.0	6757.920	25.000	Green	Resting		POINT	5290.360	O1-2-4-M8.MP4	132259	NA
M8	2025-03-08 21:05:06.057		5401.000	Media file(s)	player #1:O1-2-4-M8.MP4	0.0	6757.920	25.000	Green	Resting		POINT	5350.560	O1-2-4-M8.MP4	133764	NA
M8	2025-03-08 21:05:06.057		5401.000	Media file(s)	player #1:O1-2-4-M8.MP4	0.0	6757.920	25.000	Blue	Walking		POINT	5353.000	O1-2-4-M8.MP4	133825	NA
M8	2025-03-08 21:05:06.057		5401.000	Media file(s)	player #1:O1-2-4-M8.MP4	0.0	6757.920	25.000	Green	Resting		POINT	5410.120	O1-2-4-M8.MP4	135254	NA
M8	2025-03-08 21:05:06.057		5401.000	Media file(s)	player #1:O1-2-4-M8.MP4	0.0	6757.920	25.000	Blue	Walking		POINT	5410.280	O1-2-4-M8.MP4	135258	NA
M8	2025-03-08 21:05:06.057		5401.000	Media file(s)	player #1:O1-2-4-M8.MP4	0.0	6757.920	25.000	Blue	Walking		POINT	5470.040	O1-2-4-M8.MP4	136751	NA
M8	2025-03-08 21:05:06.057		5401.000	Media file(s)	player #1:O1-2-4-M8.MP4	0.0	6757.920	25.000	Green	Resting		POINT	5470.120	O1-2-4-M8.MP4	136753	NA
M8	2025-03-08 21:05:06.057		5401.000	Media file(s)	player #1:O1-2-4-M8.MP4	0.0	6757.920	25.000	Blue	Walking		POINT	5530.240	O1-2-4-M8.MP4	138256	NA
M8	2025-03-08 21:05:06.057		5401.000	Media file(s)	player #1:O1-2-4-M8.MP4	0.0	6757.920	25.000	Green	Resting		POINT	5530.240	O1-2-4-M8.MP4	138256	NA
M8	2025-03-08 21:05:06.057		5401.000	Media file(s)	player #1:O1-2-4-M8.MP4	0.0	6757.920	25.000	Green	Resting		POINT	5590.000	O1-2-4-M8.MP4	139750	NA
M8	2025-03-08 21:05:06.057		5401.000	Media file(s)	player #1:O1-2-4-M8.MP4	0.0	6757.920	25.000	Blue	Outside		POINT	5590.400	O1-2-4-M8.MP4	139760	NA
M8	2025-03-08 21:05:06.057		5401.000	Media file(s)	player #1:O1-2-4-M8.MP4	0.0	6757.920	25.000	Green	Resting		POINT	5650.280	O1-2-4-M8.MP4	141257	NA
M8	2025-03-08 21:05:06.057		5401.000	Media file(s)	player #1:O1-2-4-M8.MP4	0.0	6757.920	25.000	Blue	Outside		POINT	5650.640	O1-2-4-M8.MP4	141266	NA
M8	2025-03-08 21:05:06.057		5401.000	Media file(s)	player #1:O1-2-4-M8.MP4	0.0	6757.920	25.000	Green	Resting		POINT	5709.960	O1-2-4-M8.MP4	142750	NA
M8	2025-03-08 21:05:06.057		5401.000	Media file(s)	player #1:O1-2-4-M8.MP4	0.0	6757.920	25.000	Blue	Outside		POINT	5710.200	O1-2-4-M8.MP4	142755	NA
M8	2025-03-08 21:05:06.057		5401.000	Media file(s)	player #1:O1-2-4-M8.MP4	0.0	6757.920	25.000	Green	Resting		POINT	5769.760	O1-2-4-M8.MP4	144244	NA
M8	2025-03-08 21:05:06.057		5401.000	Media file(s)	player #1:O1-2-4-M8.MP4	0.0	6757.920	25.000	Blue	Walking		POINT	5770.240	O1-2-4-M8.MP4	144256	NA
M8	2025-03-08 21:05:06.057		5401.000	Media file(s)	player #1:O1-2-4-M8.MP4	0.0	6757.920	25.000	Green	Resting		POINT	5829.920	O1-2-4-M8.MP4	145748	NA
M8	2025-03-08 21:05:06.057		5401.000	Media file(s)	player #1:O1-2-4-M8.MP4	0.0	6757.920	25.000	Blue	Walking		POINT	5830.280	O1-2-4-M8.MP4	145757	NA
M8	2025-03-08 21:05:06.057		5401.000	Media file(s)	player #1:O1-2-4-M8.MP4	0.0	6757.920	25.000	Green	Resting		POINT	5890.040	O1-2-4-M8.MP4	147251	NA
M8	2025-03-08 21:05:06.057		5401.000	Media file(s)	player #1:O1-2-4-M8.MP4	0.0	6757.920	25.000	Blue	Resting		POINT	5890.720	O1-2-4-M8.MP4	147268	NA
M8	2025-03-08 21:05:06.057		5401.000	Media file(s)	player #1:O1-2-4-M8.MP4	0.0	6757.920	25.000	Blue	Walking		POINT	5949.080	O1-2-4-M8.MP4	148727	NA
M8	2025-03-08 21:05:06.057		5401.000	Media file(s)	player #1:O1-2-4-M8.MP4	0.0	6757.920	25.000	Green	Resting		POINT	5950.000	O1-2-4-M8.MP4	148750	NA
M8	2025-03-08 21:05:06.057		5401.000	Media file(s)	player #1:O1-2-4-M8.MP4	0.0	6757.920	25.000	Green	Resting		POINT	6010.040	O1-2-4-M8.MP4	150251	NA
M8	2025-03-08 21:05:06.057		5401.000	Media file(s)	player #1:O1-2-4-M8.MP4	0.0	6757.920	25.000	Blue	Walking		POINT	6011.400	O1-2-4-M8.MP4	150285	NA
