# Supplementary material for: Unmated Queens Show Worker‐Like Behaviour and Gene Expression in Polygynous Colonies of the Ant Stigmatomma pallipes
Source: Mol Ecol. 2026 Apr 29;35:e70360. doi: 10.1111/mec.70360 (PMC13126620; doi:10.1111/mec.70360)
Supplement: Supplementary file 3 — Data S1: mec70360‐sup‐0003‐Supinfo.zip. [file MEC-35-e70360-s003.zip › Behavior/O1-Boris/M9.tsv]

Observation id	Observation date	Description	Observation duration	Observation type	Source	Time offset (s)	Media duration (s)	FPS	Subject	Behavior	Behavioral category	Behavior type	Time	Media file name	Image index	Image file path	Comment
M9	2025-03-08 21:21:32.847		5400.120	Media file(s)	player #1:O1-1-5-M9.MP4	0.0	6607.680	25.000	Blue	Resting		POINT	610.160	O1-1-5-M9.MP4	15254	NA
M9	2025-03-08 21:21:32.847		5400.120	Media file(s)	player #1:O1-1-5-M9.MP4	0.0	6607.680	25.000	Blue	Resting		POINT	670.120	O1-1-5-M9.MP4	16753	NA
M9	2025-03-08 21:21:32.847		5400.120	Media file(s)	player #1:O1-1-5-M9.MP4	0.0	6607.680	25.000	Blue	Resting		POINT	730.080	O1-1-5-M9.MP4	18252	NA
M9	2025-03-08 21:21:32.847		5400.120	Media file(s)	player #1:O1-1-5-M9.MP4	0.0	6607.680	25.000	Blue	Resting		POINT	790.640	O1-1-5-M9.MP4	19766	NA
M9	2025-03-08 21:21:32.847		5400.120	Media file(s)	player #1:O1-1-5-M9.MP4	0.0	6607.680	25.000	Blue	QW interaction		POINT	850.840	O1-1-5-M9.MP4	21271	NA
M9	2025-03-08 21:21:32.847		5400.120	Media file(s)	player #1:O1-1-5-M9.MP4	0.0	6607.680	25.000	Blue	Walking		POINT	910.160	O1-1-5-M9.MP4	22754	NA
M9	2025-03-08 21:21:32.847		5400.120	Media file(s)	player #1:O1-1-5-M9.MP4	0.0	6607.680	25.000	Blue	Hemolymph		POINT	970.080	O1-1-5-M9.MP4	24252	NA
M9	2025-03-08 21:21:32.847		5400.120	Media file(s)	player #1:O1-1-5-M9.MP4	0.0	6607.680	25.000	Blue	Walking		POINT	1030.240	O1-1-5-M9.MP4	25756	NA
M9	2025-03-08 21:21:32.847		5400.120	Media file(s)	player #1:O1-1-5-M9.MP4	0.0	6607.680	25.000	Blue	QW interaction		POINT	1091.280	O1-1-5-M9.MP4	27282	NA
M9	2025-03-08 21:21:32.847		5400.120	Media file(s)	player #1:O1-1-5-M9.MP4	0.0	6607.680	25.000	Blue	Hemolymph		POINT	1150.680	O1-1-5-M9.MP4	28767	NA
M9	2025-03-08 21:21:32.847		5400.120	Media file(s)	player #1:O1-1-5-M9.MP4	0.0	6607.680	25.000	Blue	Self grooming		POINT	1210.000	O1-1-5-M9.MP4	30250	NA
M9	2025-03-08 21:21:32.847		5400.120	Media file(s)	player #1:O1-1-5-M9.MP4	0.0	6607.680	25.000	Blue	Brood Care		POINT	1270.480	O1-1-5-M9.MP4	31762	NA
M9	2025-03-08 21:21:32.847		5400.120	Media file(s)	player #1:O1-1-5-M9.MP4	0.0	6607.680	25.000	Blue	Brood Care		POINT	1330.280	O1-1-5-M9.MP4	33257	NA
M9	2025-03-08 21:21:32.847		5400.120	Media file(s)	player #1:O1-1-5-M9.MP4	0.0	6607.680	25.000	Blue	Brood Care		POINT	1390.600	O1-1-5-M9.MP4	34765	NA
M9	2025-03-08 21:21:32.847		5400.120	Media file(s)	player #1:O1-1-5-M9.MP4	0.0	6607.680	25.000	Blue	Hemolymph		POINT	1450.360	O1-1-5-M9.MP4	36259	NA
M9	2025-03-08 21:21:32.847		5400.120	Media file(s)	player #1:O1-1-5-M9.MP4	0.0	6607.680	25.000	Blue	Hemolymph		POINT	1510.520	O1-1-5-M9.MP4	37763	NA
M9	2025-03-08 21:21:32.847		5400.120	Media file(s)	player #1:O1-1-5-M9.MP4	0.0	6607.680	25.000	Blue	Brood Care		POINT	1571.280	O1-1-5-M9.MP4	39282	NA
M9	2025-03-08 21:21:32.847		5400.120	Media file(s)	player #1:O1-1-5-M9.MP4	0.0	6607.680	25.000	Blue	Carry Brood		POINT	1630.680	O1-1-5-M9.MP4	40767	NA
M9	2025-03-08 21:21:32.847		5400.120	Media file(s)	player #1:O1-1-5-M9.MP4	0.0	6607.680	25.000	Blue	Brood Care		POINT	1691.400	O1-1-5-M9.MP4	42285	NA
M9	2025-03-08 21:21:32.847		5400.120	Media file(s)	player #1:O1-1-5-M9.MP4	0.0	6607.680	25.000	Blue	Carry Brood		POINT	1750.600	O1-1-5-M9.MP4	43765	NA
M9	2025-03-08 21:21:32.847		5400.120	Media file(s)	player #1:O1-1-5-M9.MP4	0.0	6607.680	25.000	Blue	Walking		POINT	1810.800	O1-1-5-M9.MP4	45270	NA
M9	2025-03-08 21:21:32.847		5400.120	Media file(s)	player #1:O1-1-5-M9.MP4	0.0	6607.680	25.000	Blue	Brood Care		POINT	1870.320	O1-1-5-M9.MP4	46758	NA
M9	2025-03-08 21:21:32.847		5400.120	Media file(s)	player #1:O1-1-5-M9.MP4	0.0	6607.680	25.000	Blue	Walking		POINT	1930.760	O1-1-5-M9.MP4	48269	NA
M9	2025-03-08 21:21:32.847		5400.120	Media file(s)	player #1:O1-1-5-M9.MP4	0.0	6607.680	25.000	Blue	Resting		POINT	1990.040	O1-1-5-M9.MP4	49751	NA
M9	2025-03-08 21:21:32.847		5400.120	Media file(s)	player #1:O1-1-5-M9.MP4	0.0	6607.680	25.000	Blue	Resting		POINT	2050.560	O1-1-5-M9.MP4	51264	NA
M9	2025-03-08 21:21:32.847		5400.120	Media file(s)	player #1:O1-1-5-M9.MP4	0.0	6607.680	25.000	Blue	Brood Care		POINT	2110.520	O1-1-5-M9.MP4	52763	NA
M9	2025-03-08 21:21:32.847		5400.120	Media file(s)	player #1:O1-1-5-M9.MP4	0.0	6607.680	25.000	Blue	Brood Care		POINT	2170.440	O1-1-5-M9.MP4	54261	NA
M9	2025-03-08 21:21:32.847		5400.120	Media file(s)	player #1:O1-1-5-M9.MP4	0.0	6607.680	25.000	Blue	Carry Brood		POINT	2230.600	O1-1-5-M9.MP4	55765	NA
M9	2025-03-08 21:21:32.847		5400.120	Media file(s)	player #1:O1-1-5-M9.MP4	0.0	6607.680	25.000	Blue	Hemolymph		POINT	2290.240	O1-1-5-M9.MP4	57256	NA
M9	2025-03-08 21:21:32.847		5400.120	Media file(s)	player #1:O1-1-5-M9.MP4	0.0	6607.680	25.000	Blue	Carry Brood		POINT	2351.040	O1-1-5-M9.MP4	58776	NA
M9	2025-03-08 21:21:32.847		5400.120	Media file(s)	player #1:O1-1-5-M9.MP4	0.0	6607.680	25.000	Blue	Walking		POINT	2410.200	O1-1-5-M9.MP4	60255	NA
M9	2025-03-08 21:21:32.847		5400.120	Media file(s)	player #1:O1-1-5-M9.MP4	0.0	6607.680	25.000	Blue	Walking		POINT	2470.760	O1-1-5-M9.MP4	61769	NA
M9	2025-03-08 21:21:32.847		5400.120	Media file(s)	player #1:O1-1-5-M9.MP4	0.0	6607.680	25.000	Blue	Walking		POINT	2530.000	O1-1-5-M9.MP4	63250	NA
M9	2025-03-08 21:21:32.847		5400.120	Media file(s)	player #1:O1-1-5-M9.MP4	0.0	6607.680	25.000	Blue	Resting		POINT	2590.040	O1-1-5-M9.MP4	64751	NA
M9	2025-03-08 21:21:32.847		5400.120	Media file(s)	player #1:O1-1-5-M9.MP4	0.0	6607.680	25.000	Blue	Resting		POINT	2650.040	O1-1-5-M9.MP4	66251	NA
M9	2025-03-08 21:21:32.847		5400.120	Media file(s)	player #1:O1-1-5-M9.MP4	0.0	6607.680	25.000	Blue	Resting		POINT	2709.920	O1-1-5-M9.MP4	67748	NA
M9	2025-03-08 21:21:32.847		5400.120	Media file(s)	player #1:O1-1-5-M9.MP4	0.0	6607.680	25.000	Blue	Resting		POINT	2770.040	O1-1-5-M9.MP4	69251	NA
M9	2025-03-08 21:21:32.847		5400.120	Media file(s)	player #1:O1-1-5-M9.MP4	0.0	6607.680	25.000	Blue	Resting		POINT	2830.240	O1-1-5-M9.MP4	70756	NA
M9	2025-03-08 21:21:32.847		5400.120	Media file(s)	player #1:O1-1-5-M9.MP4	0.0	6607.680	25.000	Blue	Carry Brood		POINT	2890.320	O1-1-5-M9.MP4	72258	NA
M9	2025-03-08 21:21:32.847		5400.120	Media file(s)	player #1:O1-1-5-M9.MP4	0.0	6607.680	25.000	Blue	Carry Brood		POINT	2950.120	O1-1-5-M9.MP4	73753	NA
M9	2025-03-08 21:21:32.847		5400.120	Media file(s)	player #1:O1-1-5-M9.MP4	0.0	6607.680	25.000	Blue	Resting		POINT	3010.920	O1-1-5-M9.MP4	75273	NA
M9	2025-03-08 21:21:32.847		5400.120	Media file(s)	player #1:O1-1-5-M9.MP4	0.0	6607.680	25.000	Blue	Resting		POINT	3070.040	O1-1-5-M9.MP4	76751	NA
M9	2025-03-08 21:21:32.847		5400.120	Media file(s)	player #1:O1-1-5-M9.MP4	0.0	6607.680	25.000	Blue	Carry Brood		POINT	3130.040	O1-1-5-M9.MP4	78251	NA
M9	2025-03-08 21:21:32.847		5400.120	Media file(s)	player #1:O1-1-5-M9.MP4	0.0	6607.680	25.000	Blue	Brood Care		POINT	3190.520	O1-1-5-M9.MP4	79763	NA
M9	2025-03-08 21:21:32.847		5400.120	Media file(s)	player #1:O1-1-5-M9.MP4	0.0	6607.680	25.000	Blue	Walking		POINT	3251.960	O1-1-5-M9.MP4	81299	NA
M9	2025-03-08 21:21:32.847		5400.120	Media file(s)	player #1:O1-1-5-M9.MP4	0.0	6607.680	25.000	Blue	Walking		POINT	3310.280	O1-1-5-M9.MP4	82757	NA
M9	2025-03-08 21:21:32.847		5400.120	Media file(s)	player #1:O1-1-5-M9.MP4	0.0	6607.680	25.000	Blue	Resting		POINT	3370.040	O1-1-5-M9.MP4	84251	NA
M9	2025-03-08 21:21:32.847		5400.120	Media file(s)	player #1:O1-1-5-M9.MP4	0.0	6607.680	25.000	Blue	Resting		POINT	3430.080	O1-1-5-M9.MP4	85752	NA
M9	2025-03-08 21:21:32.847		5400.120	Media file(s)	player #1:O1-1-5-M9.MP4	0.0	6607.680	25.000	Blue	Walking		POINT	3490.120	O1-1-5-M9.MP4	87253	NA
M9	2025-03-08 21:21:32.847		5400.120	Media file(s)	player #1:O1-1-5-M9.MP4	0.0	6607.680	25.000	Blue	Resting		POINT	3550.120	O1-1-5-M9.MP4	88753	NA
M9	2025-03-08 21:21:32.847		5400.120	Media file(s)	player #1:O1-1-5-M9.MP4	0.0	6607.680	25.000	Blue	Resting		POINT	3610.120	O1-1-5-M9.MP4	90253	NA
M9	2025-03-08 21:21:32.847		5400.120	Media file(s)	player #1:O1-1-5-M9.MP4	0.0	6607.680	25.000	Blue	Resting		POINT	3670.040	O1-1-5-M9.MP4	91751	NA
M9	2025-03-08 21:21:32.847		5400.120	Media file(s)	player #1:O1-1-5-M9.MP4	0.0	6607.680	25.000	Blue	Resting		POINT	3730.840	O1-1-5-M9.MP4	93271	NA
M9	2025-03-08 21:21:32.847		5400.120	Media file(s)	player #1:O1-1-5-M9.MP4	0.0	6607.680	25.000	Blue	Walking		POINT	3790.000	O1-1-5-M9.MP4	94750	NA
M9	2025-03-08 21:21:32.847		5400.120	Media file(s)	player #1:O1-1-5-M9.MP4	0.0	6607.680	25.000	Blue	Walking		POINT	3850.120	O1-1-5-M9.MP4	96253	NA
M9	2025-03-08 21:21:32.847		5400.120	Media file(s)	player #1:O1-1-5-M9.MP4	0.0	6607.680	25.000	Blue	Walking		POINT	3910.240	O1-1-5-M9.MP4	97756	NA
M9	2025-03-08 21:21:32.847		5400.120	Media file(s)	player #1:O1-1-5-M9.MP4	0.0	6607.680	25.000	Blue	Walking		POINT	3970.120	O1-1-5-M9.MP4	99253	NA
M9	2025-03-08 21:21:32.847		5400.120	Media file(s)	player #1:O1-1-5-M9.MP4	0.0	6607.680	25.000	Blue	QW interaction		POINT	4030.080	O1-1-5-M9.MP4	100752	NA
M9	2025-03-08 21:21:32.847		5400.120	Media file(s)	player #1:O1-1-5-M9.MP4	0.0	6607.680	25.000	Blue	Resting		POINT	4090.080	O1-1-5-M9.MP4	102252	NA
M9	2025-03-08 21:21:32.847		5400.120	Media file(s)	player #1:O1-1-5-M9.MP4	0.0	6607.680	25.000	Blue	Resting		POINT	4150.520	O1-1-5-M9.MP4	103763	NA
M9	2025-03-08 21:21:32.847		5400.120	Media file(s)	player #1:O1-1-5-M9.MP4	0.0	6607.680	25.000	Blue	Resting		POINT	4210.000	O1-1-5-M9.MP4	105250	NA
M9	2025-03-08 21:21:32.847		5400.120	Media file(s)	player #1:O1-1-5-M9.MP4	0.0	6607.680	25.000	Blue	Resting		POINT	4270.000	O1-1-5-M9.MP4	106750	NA
M9	2025-03-08 21:21:32.847		5400.120	Media file(s)	player #1:O1-1-5-M9.MP4	0.0	6607.680	25.000	Blue	Resting		POINT	4330.040	O1-1-5-M9.MP4	108251	NA
M9	2025-03-08 21:21:32.847		5400.120	Media file(s)	player #1:O1-1-5-M9.MP4	0.0	6607.680	25.000	Blue	Resting		POINT	4390.560	O1-1-5-M9.MP4	109764	NA
M9	2025-03-08 21:21:32.847		5400.120	Media file(s)	player #1:O1-1-5-M9.MP4	0.0	6607.680	25.000	Blue	Resting		POINT	4450.040	O1-1-5-M9.MP4	111251	NA
M9	2025-03-08 21:21:32.847		5400.120	Media file(s)	player #1:O1-1-5-M9.MP4	0.0	6607.680	25.000	Blue	Resting		POINT	4510.080	O1-1-5-M9.MP4	112752	NA
M9	2025-03-08 21:21:32.847		5400.120	Media file(s)	player #1:O1-1-5-M9.MP4	0.0	6607.680	25.000	Blue	Resting		POINT	4570.080	O1-1-5-M9.MP4	114252	NA
M9	2025-03-08 21:21:32.847		5400.120	Media file(s)	player #1:O1-1-5-M9.MP4	0.0	6607.680	25.000	Blue	Resting		POINT	4629.920	O1-1-5-M9.MP4	115748	NA
M9	2025-03-08 21:21:32.847		5400.120	Media file(s)	player #1:O1-1-5-M9.MP4	0.0	6607.680	25.000	Blue	Resting		POINT	4689.880	O1-1-5-M9.MP4	117247	NA
M9	2025-03-08 21:21:32.847		5400.120	Media file(s)	player #1:O1-1-5-M9.MP4	0.0	6607.680	25.000	Blue	QW interaction		POINT	4750.000	O1-1-5-M9.MP4	118751	NA
M9	2025-03-08 21:21:32.847		5400.120	Media file(s)	player #1:O1-1-5-M9.MP4	0.0	6607.680	25.000	Blue	QW interaction		POINT	4810.120	O1-1-5-M9.MP4	120253	NA
M9	2025-03-08 21:21:32.847		5400.120	Media file(s)	player #1:O1-1-5-M9.MP4	0.0	6607.680	25.000	Blue	QW interaction		POINT	4870.320	O1-1-5-M9.MP4	121758	NA
M9	2025-03-08 21:21:32.847		5400.120	Media file(s)	player #1:O1-1-5-M9.MP4	0.0	6607.680	25.000	Blue	Resting		POINT	4929.960	O1-1-5-M9.MP4	123249	NA
M9	2025-03-08 21:21:32.847		5400.120	Media file(s)	player #1:O1-1-5-M9.MP4	0.0	6607.680	25.000	Blue	QW interaction		POINT	4989.920	O1-1-5-M9.MP4	124749	NA
M9	2025-03-08 21:21:32.847		5400.120	Media file(s)	player #1:O1-1-5-M9.MP4	0.0	6607.680	25.000	Blue	Self grooming		POINT	5050.040	O1-1-5-M9.MP4	126251	NA
M9	2025-03-08 21:21:32.847		5400.120	Media file(s)	player #1:O1-1-5-M9.MP4	0.0	6607.680	25.000	Blue	Self grooming		POINT	5110.080	O1-1-5-M9.MP4	127752	NA
M9	2025-03-08 21:21:32.847		5400.120	Media file(s)	player #1:O1-1-5-M9.MP4	0.0	6607.680	25.000	Blue	Resting		POINT	5170.400	O1-1-5-M9.MP4	129260	NA
M9	2025-03-08 21:21:32.847		5400.120	Media file(s)	player #1:O1-1-5-M9.MP4	0.0	6607.680	25.000	Blue	Resting		POINT	5229.960	O1-1-5-M9.MP4	130749	NA
M9	2025-03-08 21:21:32.847		5400.120	Media file(s)	player #1:O1-1-5-M9.MP4	0.0	6607.680	25.000	Blue	Self grooming		POINT	5290.040	O1-1-5-M9.MP4	132251	NA
M9	2025-03-08 21:21:32.847		5400.120	Media file(s)	player #1:O1-1-5-M9.MP4	0.0	6607.680	25.000	Blue	Resting		POINT	5350.120	O1-1-5-M9.MP4	133753	NA
M9	2025-03-08 21:21:32.847		5400.120	Media file(s)	player #1:O1-1-5-M9.MP4	0.0	6607.680	25.000	Blue	Resting		POINT	5410.600	O1-1-5-M9.MP4	135265	NA
M9	2025-03-08 21:21:32.847		5400.120	Media file(s)	player #1:O1-1-5-M9.MP4	0.0	6607.680	25.000	Blue	Resting		POINT	5470.000	O1-1-5-M9.MP4	136750	NA
M9	2025-03-08 21:21:32.847		5400.120	Media file(s)	player #1:O1-1-5-M9.MP4	0.0	6607.680	25.000	Blue	Resting		POINT	5530.680	O1-1-5-M9.MP4	138267	NA
M9	2025-03-08 21:21:32.847		5400.120	Media file(s)	player #1:O1-1-5-M9.MP4	0.0	6607.680	25.000	Blue	Resting		POINT	5590.080	O1-1-5-M9.MP4	139752	NA
M9	2025-03-08 21:21:32.847		5400.120	Media file(s)	player #1:O1-1-5-M9.MP4	0.0	6607.680	25.000	Blue	Resting		POINT	5650.240	O1-1-5-M9.MP4	141256	NA
M9	2025-03-08 21:21:32.847		5400.120	Media file(s)	player #1:O1-1-5-M9.MP4	0.0	6607.680	25.000	Blue	Resting		POINT	5710.080	O1-1-5-M9.MP4	142752	NA
M9	2025-03-08 21:21:32.847		5400.120	Media file(s)	player #1:O1-1-5-M9.MP4	0.0	6607.680	25.000	Blue	Resting		POINT	5770.200	O1-1-5-M9.MP4	144255	NA
M9	2025-03-08 21:21:32.847		5400.120	Media file(s)	player #1:O1-1-5-M9.MP4	0.0	6607.680	25.000	Blue	Resting		POINT	5830.400	O1-1-5-M9.MP4	145760	NA
M9	2025-03-08 21:21:32.847		5400.120	Media file(s)	player #1:O1-1-5-M9.MP4	0.0	6607.680	25.000	Blue	Resting		POINT	5890.440	O1-1-5-M9.MP4	147261	NA
M9	2025-03-08 21:21:32.847		5400.120	Media file(s)	player #1:O1-1-5-M9.MP4	0.0	6607.680	25.000	Blue	Resting		POINT	5950.120	O1-1-5-M9.MP4	148753	NA
M9	2025-03-08 21:21:32.847		5400.120	Media file(s)	player #1:O1-1-5-M9.MP4	0.0	6607.680	25.000	Blue	Resting		POINT	6010.280	O1-1-5-M9.MP4	150257	NA
