# Supplementary material for: Unmated Queens Show Worker‐Like Behaviour and Gene Expression in Polygynous Colonies of the Ant Stigmatomma pallipes
Source: Mol Ecol. 2026 Apr 29;35:e70360. doi: 10.1111/mec.70360 (PMC13126620; doi:10.1111/mec.70360)
Supplement: Supplementary file 3 — Data S1: mec70360‐sup‐0003‐Supinfo.zip. [file MEC-35-e70360-s003.zip › Behavior/O1-Boris/N6.tsv]

Observation id	Observation date	Description	Observation duration	Observation type	Source	Time offset (s)	Media duration (s)	FPS	Subject	Behavior	Behavioral category	Behavior type	Time	Media file name	Image index	Image file path	Comment
N6	2025-03-08 22:37:56.174		5399.560	Media file(s)	player #1:O1-3-8-N6.MP4	0.0	6867.840	25.000	Orange	Walking		POINT	610.560	O1-3-8-N6.MP4	15264	NA
N6	2025-03-08 22:37:56.174		5399.560	Media file(s)	player #1:O1-3-8-N6.MP4	0.0	6867.840	25.000	Blue	Carry Brood		POINT	610.920	O1-3-8-N6.MP4	15273	NA
N6	2025-03-08 22:37:56.174		5399.560	Media file(s)	player #1:O1-3-8-N6.MP4	0.0	6867.840	25.000	Orange	Self grooming		POINT	670.120	O1-3-8-N6.MP4	16753	NA
N6	2025-03-08 22:37:56.174		5399.560	Media file(s)	player #1:O1-3-8-N6.MP4	0.0	6867.840	25.000	Blue	Walking		POINT	670.160	O1-3-8-N6.MP4	16754	NA
N6	2025-03-08 22:37:56.174		5399.560	Media file(s)	player #1:O1-3-8-N6.MP4	0.0	6867.840	25.000	Blue	Carry Brood		POINT	730.480	O1-3-8-N6.MP4	18262	NA
N6	2025-03-08 22:37:56.174		5399.560	Media file(s)	player #1:O1-3-8-N6.MP4	0.0	6867.840	25.000	Orange	Walking		POINT	731.000	O1-3-8-N6.MP4	18275	NA
N6	2025-03-08 22:37:56.174		5399.560	Media file(s)	player #1:O1-3-8-N6.MP4	0.0	6867.840	25.000	Orange	Self grooming		POINT	790.040	O1-3-8-N6.MP4	19751	NA
N6	2025-03-08 22:37:56.174		5399.560	Media file(s)	player #1:O1-3-8-N6.MP4	0.0	6867.840	25.000	Blue	Carry Brood		POINT	790.280	O1-3-8-N6.MP4	19757	NA
N6	2025-03-08 22:37:56.174		5399.560	Media file(s)	player #1:O1-3-8-N6.MP4	0.0	6867.840	25.000	Orange	Self grooming		POINT	850.120	O1-3-8-N6.MP4	21253	NA
N6	2025-03-08 22:37:56.174		5399.560	Media file(s)	player #1:O1-3-8-N6.MP4	0.0	6867.840	25.000	Blue	Hemolymph		POINT	850.560	O1-3-8-N6.MP4	21264	NA
N6	2025-03-08 22:37:56.174		5399.560	Media file(s)	player #1:O1-3-8-N6.MP4	0.0	6867.840	25.000	Orange	Self grooming		POINT	910.040	O1-3-8-N6.MP4	22751	NA
N6	2025-03-08 22:37:56.174		5399.560	Media file(s)	player #1:O1-3-8-N6.MP4	0.0	6867.840	25.000	Blue	Walking		POINT	910.080	O1-3-8-N6.MP4	22752	NA
N6	2025-03-08 22:37:56.174		5399.560	Media file(s)	player #1:O1-3-8-N6.MP4	0.0	6867.840	25.000	Orange	Walking		POINT	970.240	O1-3-8-N6.MP4	24256	NA
N6	2025-03-08 22:37:56.174		5399.560	Media file(s)	player #1:O1-3-8-N6.MP4	0.0	6867.840	25.000	Blue	Walking		POINT	970.560	O1-3-8-N6.MP4	24264	NA
N6	2025-03-08 22:37:56.174		5399.560	Media file(s)	player #1:O1-3-8-N6.MP4	0.0	6867.840	25.000	Orange	Self grooming		POINT	1030.000	O1-3-8-N6.MP4	25750	NA
N6	2025-03-08 22:37:56.174		5399.560	Media file(s)	player #1:O1-3-8-N6.MP4	0.0	6867.840	25.000	Blue	Resting		POINT	1030.080	O1-3-8-N6.MP4	25752	NA
N6	2025-03-08 22:37:56.174		5399.560	Media file(s)	player #1:O1-3-8-N6.MP4	0.0	6867.840	25.000	Orange	Self grooming		POINT	1090.160	O1-3-8-N6.MP4	27254	NA
N6	2025-03-08 22:37:56.174		5399.560	Media file(s)	player #1:O1-3-8-N6.MP4	0.0	6867.840	25.000	Blue	Brood Care		POINT	1090.320	O1-3-8-N6.MP4	27258	NA
N6	2025-03-08 22:37:56.174		5399.560	Media file(s)	player #1:O1-3-8-N6.MP4	0.0	6867.840	25.000	Blue	Walking		POINT	1150.400	O1-3-8-N6.MP4	28760	NA
N6	2025-03-08 22:37:56.174		5399.560	Media file(s)	player #1:O1-3-8-N6.MP4	0.0	6867.840	25.000	Orange	Self grooming		POINT	1150.400	O1-3-8-N6.MP4	28760	NA
N6	2025-03-08 22:37:56.174		5399.560	Media file(s)	player #1:O1-3-8-N6.MP4	0.0	6867.840	25.000	Orange	Self grooming		POINT	1210.280	O1-3-8-N6.MP4	30257	NA
N6	2025-03-08 22:37:56.174		5399.560	Media file(s)	player #1:O1-3-8-N6.MP4	0.0	6867.840	25.000	Blue	Carry Brood		POINT	1210.560	O1-3-8-N6.MP4	30264	NA
N6	2025-03-08 22:37:56.174		5399.560	Media file(s)	player #1:O1-3-8-N6.MP4	0.0	6867.840	25.000	Orange	Self grooming		POINT	1270.080	O1-3-8-N6.MP4	31752	NA
N6	2025-03-08 22:37:56.174		5399.560	Media file(s)	player #1:O1-3-8-N6.MP4	0.0	6867.840	25.000	Blue	Walking		POINT	1270.120	O1-3-8-N6.MP4	31753	NA
N6	2025-03-08 22:37:56.174		5399.560	Media file(s)	player #1:O1-3-8-N6.MP4	0.0	6867.840	25.000	Orange	Self grooming		POINT	1330.400	O1-3-8-N6.MP4	33260	NA
N6	2025-03-08 22:37:56.174		5399.560	Media file(s)	player #1:O1-3-8-N6.MP4	0.0	6867.840	25.000	Blue	Carry Brood		POINT	1330.480	O1-3-8-N6.MP4	33262	NA
N6	2025-03-08 22:37:56.174		5399.560	Media file(s)	player #1:O1-3-8-N6.MP4	0.0	6867.840	25.000	Blue	Resting		POINT	1390.120	O1-3-8-N6.MP4	34753	NA
N6	2025-03-08 22:37:56.174		5399.560	Media file(s)	player #1:O1-3-8-N6.MP4	0.0	6867.840	25.000	Orange	Walking		POINT	1390.160	O1-3-8-N6.MP4	34754	NA
N6	2025-03-08 22:37:56.174		5399.560	Media file(s)	player #1:O1-3-8-N6.MP4	0.0	6867.840	25.000	Orange	Self grooming		POINT	1450.080	O1-3-8-N6.MP4	36252	NA
N6	2025-03-08 22:37:56.174		5399.560	Media file(s)	player #1:O1-3-8-N6.MP4	0.0	6867.840	25.000	Blue	Walking		POINT	1450.480	O1-3-8-N6.MP4	36262	NA
N6	2025-03-08 22:37:56.174		5399.560	Media file(s)	player #1:O1-3-8-N6.MP4	0.0	6867.840	25.000	Orange	Self grooming		POINT	1510.280	O1-3-8-N6.MP4	37757	NA
N6	2025-03-08 22:37:56.174		5399.560	Media file(s)	player #1:O1-3-8-N6.MP4	0.0	6867.840	25.000	Blue	Walking		POINT	1510.760	O1-3-8-N6.MP4	37769	NA
N6	2025-03-08 22:37:56.174		5399.560	Media file(s)	player #1:O1-3-8-N6.MP4	0.0	6867.840	25.000	Blue	Resting		POINT	1570.200	O1-3-8-N6.MP4	39255	NA
N6	2025-03-08 22:37:56.174		5399.560	Media file(s)	player #1:O1-3-8-N6.MP4	0.0	6867.840	25.000	Orange	Walking		POINT	1570.360	O1-3-8-N6.MP4	39259	NA
N6	2025-03-08 22:37:56.174		5399.560	Media file(s)	player #1:O1-3-8-N6.MP4	0.0	6867.840	25.000	Orange	Self grooming		POINT	1630.480	O1-3-8-N6.MP4	40762	NA
N6	2025-03-08 22:37:56.174		5399.560	Media file(s)	player #1:O1-3-8-N6.MP4	0.0	6867.840	25.000	Blue	Hemolymph		POINT	1632.400	O1-3-8-N6.MP4	40810	NA
N6	2025-03-08 22:37:56.174		5399.560	Media file(s)	player #1:O1-3-8-N6.MP4	0.0	6867.840	25.000	Blue	Hemolymph		POINT	1690.040	O1-3-8-N6.MP4	42251	NA
N6	2025-03-08 22:37:56.174		5399.560	Media file(s)	player #1:O1-3-8-N6.MP4	0.0	6867.840	25.000	Orange	Self grooming		POINT	1690.920	O1-3-8-N6.MP4	42273	NA
N6	2025-03-08 22:37:56.174		5399.560	Media file(s)	player #1:O1-3-8-N6.MP4	0.0	6867.840	25.000	Orange	Self grooming		POINT	1750.480	O1-3-8-N6.MP4	43762	NA
N6	2025-03-08 22:37:56.174		5399.560	Media file(s)	player #1:O1-3-8-N6.MP4	0.0	6867.840	25.000	Blue	Hemolymph		POINT	1750.880	O1-3-8-N6.MP4	43772	NA
N6	2025-03-08 22:37:56.174		5399.560	Media file(s)	player #1:O1-3-8-N6.MP4	0.0	6867.840	25.000	Orange	Walking		POINT	1810.080	O1-3-8-N6.MP4	45252	NA
N6	2025-03-08 22:37:56.174		5399.560	Media file(s)	player #1:O1-3-8-N6.MP4	0.0	6867.840	25.000	Blue	Hemolymph		POINT	1810.680	O1-3-8-N6.MP4	45267	NA
N6	2025-03-08 22:37:56.174		5399.560	Media file(s)	player #1:O1-3-8-N6.MP4	0.0	6867.840	25.000	Blue	Hemolymph		POINT	1870.080	O1-3-8-N6.MP4	46752	NA
N6	2025-03-08 22:37:56.174		5399.560	Media file(s)	player #1:O1-3-8-N6.MP4	0.0	6867.840	25.000	Orange	Walking		POINT	1870.440	O1-3-8-N6.MP4	46761	NA
N6	2025-03-08 22:37:56.174		5399.560	Media file(s)	player #1:O1-3-8-N6.MP4	0.0	6867.840	25.000	Orange	Carry Other		POINT	1930.120	O1-3-8-N6.MP4	48253	NA
N6	2025-03-08 22:37:56.174		5399.560	Media file(s)	player #1:O1-3-8-N6.MP4	0.0	6867.840	25.000	Blue	Self grooming		POINT	1930.200	O1-3-8-N6.MP4	48255	NA
N6	2025-03-08 22:37:56.174		5399.560	Media file(s)	player #1:O1-3-8-N6.MP4	0.0	6867.840	25.000	Orange	Walking		POINT	1990.000	O1-3-8-N6.MP4	49750	NA
N6	2025-03-08 22:37:56.174		5399.560	Media file(s)	player #1:O1-3-8-N6.MP4	0.0	6867.840	25.000	Blue	Hemolymph		POINT	1990.400	O1-3-8-N6.MP4	49760	NA
N6	2025-03-08 22:37:56.174		5399.560	Media file(s)	player #1:O1-3-8-N6.MP4	0.0	6867.840	25.000	Blue	Carry Brood		POINT	2050.120	O1-3-8-N6.MP4	51253	NA
N6	2025-03-08 22:37:56.174		5399.560	Media file(s)	player #1:O1-3-8-N6.MP4	0.0	6867.840	25.000	Orange	Carry Other		POINT	2051.000	O1-3-8-N6.MP4	51275	NA
N6	2025-03-08 22:37:56.174		5399.560	Media file(s)	player #1:O1-3-8-N6.MP4	0.0	6867.840	25.000	Blue	Hemolymph		POINT	2110.600	O1-3-8-N6.MP4	52765	NA
N6	2025-03-08 22:37:56.174		5399.560	Media file(s)	player #1:O1-3-8-N6.MP4	0.0	6867.840	25.000	Orange	Resting		POINT	2110.800	O1-3-8-N6.MP4	52770	NA
N6	2025-03-08 22:37:56.174		5399.560	Media file(s)	player #1:O1-3-8-N6.MP4	0.0	6867.840	25.000	Blue	Self grooming		POINT	2170.040	O1-3-8-N6.MP4	54251	NA
N6	2025-03-08 22:37:56.174		5399.560	Media file(s)	player #1:O1-3-8-N6.MP4	0.0	6867.840	25.000	Orange	Resting		POINT	2170.400	O1-3-8-N6.MP4	54260	NA
N6	2025-03-08 22:37:56.174		5399.560	Media file(s)	player #1:O1-3-8-N6.MP4	0.0	6867.840	25.000	Orange	Resting		POINT	2230.120	O1-3-8-N6.MP4	55753	NA
N6	2025-03-08 22:37:56.174		5399.560	Media file(s)	player #1:O1-3-8-N6.MP4	0.0	6867.840	25.000	Blue	Hemolymph		POINT	2230.160	O1-3-8-N6.MP4	55754	NA
N6	2025-03-08 22:37:56.174		5399.560	Media file(s)	player #1:O1-3-8-N6.MP4	0.0	6867.840	25.000	Orange	Other		POINT	2290.080	O1-3-8-N6.MP4	57252	NA
N6	2025-03-08 22:37:56.174		5399.560	Media file(s)	player #1:O1-3-8-N6.MP4	0.0	6867.840	25.000	Blue	Hemolymph		POINT	2290.120	O1-3-8-N6.MP4	57253	NA
N6	2025-03-08 22:37:56.174		5399.560	Media file(s)	player #1:O1-3-8-N6.MP4	0.0	6867.840	25.000	Blue	Resting		POINT	2350.440	O1-3-8-N6.MP4	58761	NA
N6	2025-03-08 22:37:56.174		5399.560	Media file(s)	player #1:O1-3-8-N6.MP4	0.0	6867.840	25.000	Orange	Walking		POINT	2350.560	O1-3-8-N6.MP4	58764	NA
N6	2025-03-08 22:37:56.174		5399.560	Media file(s)	player #1:O1-3-8-N6.MP4	0.0	6867.840	25.000	Blue	Walking		POINT	2410.360	O1-3-8-N6.MP4	60259	NA
N6	2025-03-08 22:37:56.174		5399.560	Media file(s)	player #1:O1-3-8-N6.MP4	0.0	6867.840	25.000	Orange	Walking		POINT	2411.000	O1-3-8-N6.MP4	60275	NA
N6	2025-03-08 22:37:56.174		5399.560	Media file(s)	player #1:O1-3-8-N6.MP4	0.0	6867.840	25.000	Orange	Other		POINT	2470.040	O1-3-8-N6.MP4	61751	NA
N6	2025-03-08 22:37:56.174		5399.560	Media file(s)	player #1:O1-3-8-N6.MP4	0.0	6867.840	25.000	Blue	Walking		POINT	2470.440	O1-3-8-N6.MP4	61761	NA
N6	2025-03-08 22:37:56.174		5399.560	Media file(s)	player #1:O1-3-8-N6.MP4	0.0	6867.840	25.000	Blue	Self grooming		POINT	2530.280	O1-3-8-N6.MP4	63257	NA
N6	2025-03-08 22:37:56.174		5399.560	Media file(s)	player #1:O1-3-8-N6.MP4	0.0	6867.840	25.000	Orange	Carry Other		POINT	2531.120	O1-3-8-N6.MP4	63278	NA
N6	2025-03-08 22:37:56.174		5399.560	Media file(s)	player #1:O1-3-8-N6.MP4	0.0	6867.840	25.000	Blue	Walking		POINT	2590.280	O1-3-8-N6.MP4	64757	NA
N6	2025-03-08 22:37:56.174		5399.560	Media file(s)	player #1:O1-3-8-N6.MP4	0.0	6867.840	25.000	Orange	Walking		POINT	2590.680	O1-3-8-N6.MP4	64767	NA
N6	2025-03-08 22:37:56.174		5399.560	Media file(s)	player #1:O1-3-8-N6.MP4	0.0	6867.840	25.000	Blue	Carry Brood		POINT	2650.840	O1-3-8-N6.MP4	66271	NA
N6	2025-03-08 22:37:56.174		5399.560	Media file(s)	player #1:O1-3-8-N6.MP4	0.0	6867.840	25.000	Orange	Carry Other		POINT	2651.240	O1-3-8-N6.MP4	66281	NA
N6	2025-03-08 22:37:56.174		5399.560	Media file(s)	player #1:O1-3-8-N6.MP4	0.0	6867.840	25.000	Orange	Carry Other		POINT	2710.080	O1-3-8-N6.MP4	67752	NA
N6	2025-03-08 22:37:56.174		5399.560	Media file(s)	player #1:O1-3-8-N6.MP4	0.0	6867.840	25.000	Blue	Walking		POINT	2710.320	O1-3-8-N6.MP4	67758	NA
N6	2025-03-08 22:37:56.174		5399.560	Media file(s)	player #1:O1-3-8-N6.MP4	0.0	6867.840	25.000	Orange	Carry Other		POINT	2770.120	O1-3-8-N6.MP4	69253	NA
N6	2025-03-08 22:37:56.174		5399.560	Media file(s)	player #1:O1-3-8-N6.MP4	0.0	6867.840	25.000	Blue	Walking		POINT	2770.440	O1-3-8-N6.MP4	69261	NA
N6	2025-03-08 22:37:56.174		5399.560	Media file(s)	player #1:O1-3-8-N6.MP4	0.0	6867.840	25.000	Orange	Walking		POINT	2830.320	O1-3-8-N6.MP4	70758	NA
N6	2025-03-08 22:37:56.174		5399.560	Media file(s)	player #1:O1-3-8-N6.MP4	0.0	6867.840	25.000	Blue	Resting		POINT	2830.840	O1-3-8-N6.MP4	70771	NA
N6	2025-03-08 22:37:56.174		5399.560	Media file(s)	player #1:O1-3-8-N6.MP4	0.0	6867.840	25.000	Blue	Hemolymph		POINT	2890.040	O1-3-8-N6.MP4	72251	NA
N6	2025-03-08 22:37:56.174		5399.560	Media file(s)	player #1:O1-3-8-N6.MP4	0.0	6867.840	25.000	Orange	Walking		POINT	2891.160	O1-3-8-N6.MP4	72279	NA
N6	2025-03-08 22:37:56.174		5399.560	Media file(s)	player #1:O1-3-8-N6.MP4	0.0	6867.840	25.000	Blue	Walking		POINT	2950.360	O1-3-8-N6.MP4	73759	NA
N6	2025-03-08 22:37:56.174		5399.560	Media file(s)	player #1:O1-3-8-N6.MP4	0.0	6867.840	25.000	Orange	Walking		POINT	2950.640	O1-3-8-N6.MP4	73766	NA
N6	2025-03-08 22:37:56.174		5399.560	Media file(s)	player #1:O1-3-8-N6.MP4	0.0	6867.840	25.000	Orange	Other		POINT	3010.120	O1-3-8-N6.MP4	75253	NA
N6	2025-03-08 22:37:56.174		5399.560	Media file(s)	player #1:O1-3-8-N6.MP4	0.0	6867.840	25.000	Blue	Walking		POINT	3010.160	O1-3-8-N6.MP4	75254	NA
N6	2025-03-08 22:37:56.174		5399.560	Media file(s)	player #1:O1-3-8-N6.MP4	0.0	6867.840	25.000	Orange	Walking		POINT	3070.080	O1-3-8-N6.MP4	76752	NA
N6	2025-03-08 22:37:56.174		5399.560	Media file(s)	player #1:O1-3-8-N6.MP4	0.0	6867.840	25.000	Blue	Carry Brood		POINT	3070.240	O1-3-8-N6.MP4	76756	NA
N6	2025-03-08 22:37:56.174		5399.560	Media file(s)	player #1:O1-3-8-N6.MP4	0.0	6867.840	25.000	Blue	Walking		POINT	3130.280	O1-3-8-N6.MP4	78257	NA
N6	2025-03-08 22:37:56.174		5399.560	Media file(s)	player #1:O1-3-8-N6.MP4	0.0	6867.840	25.000	Orange	Brood Care		POINT	3131.440	O1-3-8-N6.MP4	78286	NA
N6	2025-03-08 22:37:56.174		5399.560	Media file(s)	player #1:O1-3-8-N6.MP4	0.0	6867.840	25.000	Orange	Brood Care		POINT	3190.120	O1-3-8-N6.MP4	79753	NA
N6	2025-03-08 22:37:56.174		5399.560	Media file(s)	player #1:O1-3-8-N6.MP4	0.0	6867.840	25.000	Blue	Self grooming		POINT	3190.440	O1-3-8-N6.MP4	79761	NA
N6	2025-03-08 22:37:56.174		5399.560	Media file(s)	player #1:O1-3-8-N6.MP4	0.0	6867.840	25.000	Orange	Brood Care		POINT	3250.160	O1-3-8-N6.MP4	81254	NA
N6	2025-03-08 22:37:56.174		5399.560	Media file(s)	player #1:O1-3-8-N6.MP4	0.0	6867.840	25.000	Blue	Resting		POINT	3250.440	O1-3-8-N6.MP4	81261	NA
N6	2025-03-08 22:37:56.174		5399.560	Media file(s)	player #1:O1-3-8-N6.MP4	0.0	6867.840	25.000	Blue	Resting		POINT	3309.960	O1-3-8-N6.MP4	82749	NA
N6	2025-03-08 22:37:56.174		5399.560	Media file(s)	player #1:O1-3-8-N6.MP4	0.0	6867.840	25.000	Orange	Brood Care		POINT	3310.120	O1-3-8-N6.MP4	82753	NA
N6	2025-03-08 22:37:56.174		5399.560	Media file(s)	player #1:O1-3-8-N6.MP4	0.0	6867.840	25.000	Blue	Resting		POINT	3370.000	O1-3-8-N6.MP4	84250	NA
N6	2025-03-08 22:37:56.174		5399.560	Media file(s)	player #1:O1-3-8-N6.MP4	0.0	6867.840	25.000	Orange	Brood Care		POINT	3370.240	O1-3-8-N6.MP4	84256	NA
N6	2025-03-08 22:37:56.174		5399.560	Media file(s)	player #1:O1-3-8-N6.MP4	0.0	6867.840	25.000	Orange	Brood Care		POINT	3430.120	O1-3-8-N6.MP4	85753	NA
N6	2025-03-08 22:37:56.174		5399.560	Media file(s)	player #1:O1-3-8-N6.MP4	0.0	6867.840	25.000	Blue	QQ interaction		POINT	3430.240	O1-3-8-N6.MP4	85756	NA
N6	2025-03-08 22:37:56.174		5399.560	Media file(s)	player #1:O1-3-8-N6.MP4	0.0	6867.840	25.000	Orange	Brood Care		POINT	3490.160	O1-3-8-N6.MP4	87254	NA
N6	2025-03-08 22:37:56.174		5399.560	Media file(s)	player #1:O1-3-8-N6.MP4	0.0	6867.840	25.000	Blue	Walking		POINT	3492.520	O1-3-8-N6.MP4	87313	NA
N6	2025-03-08 22:37:56.174		5399.560	Media file(s)	player #1:O1-3-8-N6.MP4	0.0	6867.840	25.000	Orange	Brood Care		POINT	3550.280	O1-3-8-N6.MP4	88757	NA
N6	2025-03-08 22:37:56.174		5399.560	Media file(s)	player #1:O1-3-8-N6.MP4	0.0	6867.840	25.000	Blue	Hemolymph		POINT	3550.960	O1-3-8-N6.MP4	88774	NA
N6	2025-03-08 22:37:56.174		5399.560	Media file(s)	player #1:O1-3-8-N6.MP4	0.0	6867.840	25.000	Blue	Hemolymph		POINT	3610.040	O1-3-8-N6.MP4	90251	NA
N6	2025-03-08 22:37:56.174		5399.560	Media file(s)	player #1:O1-3-8-N6.MP4	0.0	6867.840	25.000	Orange	Brood Care		POINT	3610.240	O1-3-8-N6.MP4	90256	NA
N6	2025-03-08 22:37:56.174		5399.560	Media file(s)	player #1:O1-3-8-N6.MP4	0.0	6867.840	25.000	Blue	Hemolymph		POINT	3670.080	O1-3-8-N6.MP4	91752	NA
N6	2025-03-08 22:37:56.174		5399.560	Media file(s)	player #1:O1-3-8-N6.MP4	0.0	6867.840	25.000	Orange	Other		POINT	3671.240	O1-3-8-N6.MP4	91781	NA
N6	2025-03-08 22:37:56.174		5399.560	Media file(s)	player #1:O1-3-8-N6.MP4	0.0	6867.840	25.000	Blue	Hemolymph		POINT	3730.000	O1-3-8-N6.MP4	93250	NA
N6	2025-03-08 22:37:56.174		5399.560	Media file(s)	player #1:O1-3-8-N6.MP4	0.0	6867.840	25.000	Orange	Other		POINT	3731.880	O1-3-8-N6.MP4	93297	NA
N6	2025-03-08 22:37:56.174		5399.560	Media file(s)	player #1:O1-3-8-N6.MP4	0.0	6867.840	25.000	Blue	Resting		POINT	3790.000	O1-3-8-N6.MP4	94750	NA
N6	2025-03-08 22:37:56.174		5399.560	Media file(s)	player #1:O1-3-8-N6.MP4	0.0	6867.840	25.000	Orange	Walking		POINT	3791.000	O1-3-8-N6.MP4	94775	NA
N6	2025-03-08 22:37:56.174		5399.560	Media file(s)	player #1:O1-3-8-N6.MP4	0.0	6867.840	25.000	Orange	Brood Care		POINT	3850.080	O1-3-8-N6.MP4	96252	NA
N6	2025-03-08 22:37:56.174		5399.560	Media file(s)	player #1:O1-3-8-N6.MP4	0.0	6867.840	25.000	Blue	Resting		POINT	3850.320	O1-3-8-N6.MP4	96258	NA
N6	2025-03-08 22:37:56.174		5399.560	Media file(s)	player #1:O1-3-8-N6.MP4	0.0	6867.840	25.000	Orange	Self grooming		POINT	3910.200	O1-3-8-N6.MP4	97755	NA
N6	2025-03-08 22:37:56.174		5399.560	Media file(s)	player #1:O1-3-8-N6.MP4	0.0	6867.840	25.000	Blue	Brood Care		POINT	3911.080	O1-3-8-N6.MP4	97777	NA
N6	2025-03-08 22:37:56.174		5399.560	Media file(s)	player #1:O1-3-8-N6.MP4	0.0	6867.840	25.000	Orange	Walking		POINT	3970.200	O1-3-8-N6.MP4	99255	NA
N6	2025-03-08 22:37:56.174		5399.560	Media file(s)	player #1:O1-3-8-N6.MP4	0.0	6867.840	25.000	Blue	Brood Care		POINT	3970.560	O1-3-8-N6.MP4	99264	NA
N6	2025-03-08 22:37:56.174		5399.560	Media file(s)	player #1:O1-3-8-N6.MP4	0.0	6867.840	25.000	Orange	Self grooming		POINT	4030.560	O1-3-8-N6.MP4	100764	NA
N6	2025-03-08 22:37:56.174		5399.560	Media file(s)	player #1:O1-3-8-N6.MP4	0.0	6867.840	25.000	Blue	Brood Care		POINT	4030.920	O1-3-8-N6.MP4	100773	NA
N6	2025-03-08 22:37:56.174		5399.560	Media file(s)	player #1:O1-3-8-N6.MP4	0.0	6867.840	25.000	Blue	Brood Care		POINT	4090.080	O1-3-8-N6.MP4	102252	NA
N6	2025-03-08 22:37:56.174		5399.560	Media file(s)	player #1:O1-3-8-N6.MP4	0.0	6867.840	25.000	Orange	Walking		POINT	4091.640	O1-3-8-N6.MP4	102291	NA
N6	2025-03-08 22:37:56.174		5399.560	Media file(s)	player #1:O1-3-8-N6.MP4	0.0	6867.840	25.000	Blue	Walking		POINT	4150.240	O1-3-8-N6.MP4	103756	NA
N6	2025-03-08 22:37:56.174		5399.560	Media file(s)	player #1:O1-3-8-N6.MP4	0.0	6867.840	25.000	Orange	Walking		POINT	4150.360	O1-3-8-N6.MP4	103759	NA
N6	2025-03-08 22:37:56.174		5399.560	Media file(s)	player #1:O1-3-8-N6.MP4	0.0	6867.840	25.000	Orange	Brood Care		POINT	4209.880	O1-3-8-N6.MP4	105247	NA
N6	2025-03-08 22:37:56.174		5399.560	Media file(s)	player #1:O1-3-8-N6.MP4	0.0	6867.840	25.000	Blue	Walking		POINT	4210.040	O1-3-8-N6.MP4	105251	NA
N6	2025-03-08 22:37:56.174		5399.560	Media file(s)	player #1:O1-3-8-N6.MP4	0.0	6867.840	25.000	Blue	Hemolymph		POINT	4269.080	O1-3-8-N6.MP4	106727	NA
N6	2025-03-08 22:37:56.174		5399.560	Media file(s)	player #1:O1-3-8-N6.MP4	0.0	6867.840	25.000	Orange	Walking		POINT	4270.680	O1-3-8-N6.MP4	106767	NA
N6	2025-03-08 22:37:56.174		5399.560	Media file(s)	player #1:O1-3-8-N6.MP4	0.0	6867.840	25.000	Blue	Hemolymph		POINT	4330.080	O1-3-8-N6.MP4	108253	NA
N6	2025-03-08 22:37:56.174		5399.560	Media file(s)	player #1:O1-3-8-N6.MP4	0.0	6867.840	25.000	Orange	Brood Care		POINT	4330.440	O1-3-8-N6.MP4	108262	NA
N6	2025-03-08 22:37:56.174		5399.560	Media file(s)	player #1:O1-3-8-N6.MP4	0.0	6867.840	25.000	Blue	Hemolymph		POINT	4390.520	O1-3-8-N6.MP4	109763	NA
N6	2025-03-08 22:37:56.174		5399.560	Media file(s)	player #1:O1-3-8-N6.MP4	0.0	6867.840	25.000	Orange	Other		POINT	4390.640	O1-3-8-N6.MP4	109766	NA
N6	2025-03-08 22:37:56.174		5399.560	Media file(s)	player #1:O1-3-8-N6.MP4	0.0	6867.840	25.000	Orange	Other		POINT	4450.080	O1-3-8-N6.MP4	111252	NA
N6	2025-03-08 22:37:56.174		5399.560	Media file(s)	player #1:O1-3-8-N6.MP4	0.0	6867.840	25.000	Blue	Hemolymph		POINT	4450.440	O1-3-8-N6.MP4	111261	NA
N6	2025-03-08 22:37:56.174		5399.560	Media file(s)	player #1:O1-3-8-N6.MP4	0.0	6867.840	25.000	Orange	Brood Care		POINT	4510.280	O1-3-8-N6.MP4	112757	NA
N6	2025-03-08 22:37:56.174		5399.560	Media file(s)	player #1:O1-3-8-N6.MP4	0.0	6867.840	25.000	Blue	Hemolymph		POINT	4510.520	O1-3-8-N6.MP4	112763	NA
N6	2025-03-08 22:37:56.174		5399.560	Media file(s)	player #1:O1-3-8-N6.MP4	0.0	6867.840	25.000	Blue	Hemolymph		POINT	4570.240	O1-3-8-N6.MP4	114256	NA
N6	2025-03-08 22:37:56.174		5399.560	Media file(s)	player #1:O1-3-8-N6.MP4	0.0	6867.840	25.000	Orange	Walking		POINT	4570.480	O1-3-8-N6.MP4	114262	NA
N6	2025-03-08 22:37:56.174		5399.560	Media file(s)	player #1:O1-3-8-N6.MP4	0.0	6867.840	25.000	Blue	Resting		POINT	4630.040	O1-3-8-N6.MP4	115751	NA
N6	2025-03-08 22:37:56.174		5399.560	Media file(s)	player #1:O1-3-8-N6.MP4	0.0	6867.840	25.000	Orange	Other		POINT	4630.560	O1-3-8-N6.MP4	115764	NA
N6	2025-03-08 22:37:56.174		5399.560	Media file(s)	player #1:O1-3-8-N6.MP4	0.0	6867.840	25.000	Orange	Walking		POINT	4690.080	O1-3-8-N6.MP4	117252	NA
N6	2025-03-08 22:37:56.174		5399.560	Media file(s)	player #1:O1-3-8-N6.MP4	0.0	6867.840	25.000	Blue	Walking		POINT	4690.280	O1-3-8-N6.MP4	117257	NA
N6	2025-03-08 22:37:56.174		5399.560	Media file(s)	player #1:O1-3-8-N6.MP4	0.0	6867.840	25.000	Blue	Self grooming		POINT	4750.080	O1-3-8-N6.MP4	118752	NA
N6	2025-03-08 22:37:56.174		5399.560	Media file(s)	player #1:O1-3-8-N6.MP4	0.0	6867.840	25.000	Orange	Carry Other		POINT	4750.440	O1-3-8-N6.MP4	118761	NA
N6	2025-03-08 22:37:56.174		5399.560	Media file(s)	player #1:O1-3-8-N6.MP4	0.0	6867.840	25.000	Blue	Walking		POINT	4810.160	O1-3-8-N6.MP4	120254	NA
N6	2025-03-08 22:37:56.174		5399.560	Media file(s)	player #1:O1-3-8-N6.MP4	0.0	6867.840	25.000	Orange	Walking		POINT	4810.320	O1-3-8-N6.MP4	120258	NA
N6	2025-03-08 22:37:56.174		5399.560	Media file(s)	player #1:O1-3-8-N6.MP4	0.0	6867.840	25.000	Orange	Resting		POINT	4870.120	O1-3-8-N6.MP4	121753	NA
N6	2025-03-08 22:37:56.174		5399.560	Media file(s)	player #1:O1-3-8-N6.MP4	0.0	6867.840	25.000	Blue	Walking		POINT	4870.160	O1-3-8-N6.MP4	121754	NA
N6	2025-03-08 22:37:56.174		5399.560	Media file(s)	player #1:O1-3-8-N6.MP4	0.0	6867.840	25.000	Orange	Carry Other		POINT	4930.160	O1-3-8-N6.MP4	123254	NA
N6	2025-03-08 22:37:56.174		5399.560	Media file(s)	player #1:O1-3-8-N6.MP4	0.0	6867.840	25.000	Blue	Walking		POINT	4930.320	O1-3-8-N6.MP4	123258	NA
N6	2025-03-08 22:37:56.174		5399.560	Media file(s)	player #1:O1-3-8-N6.MP4	0.0	6867.840	25.000	Blue	Resting		POINT	4990.360	O1-3-8-N6.MP4	124759	NA
N6	2025-03-08 22:37:56.174		5399.560	Media file(s)	player #1:O1-3-8-N6.MP4	0.0	6867.840	25.000	Orange	Walking		POINT	4990.520	O1-3-8-N6.MP4	124763	NA
N6	2025-03-08 22:37:56.174		5399.560	Media file(s)	player #1:O1-3-8-N6.MP4	0.0	6867.840	25.000	Orange	Self grooming		POINT	5050.120	O1-3-8-N6.MP4	126253	NA
N6	2025-03-08 22:37:56.174		5399.560	Media file(s)	player #1:O1-3-8-N6.MP4	0.0	6867.840	25.000	Blue	Resting		POINT	5050.480	O1-3-8-N6.MP4	126262	NA
N6	2025-03-08 22:37:56.174		5399.560	Media file(s)	player #1:O1-3-8-N6.MP4	0.0	6867.840	25.000	Blue	Resting		POINT	5110.000	O1-3-8-N6.MP4	127750	NA
N6	2025-03-08 22:37:56.174		5399.560	Media file(s)	player #1:O1-3-8-N6.MP4	0.0	6867.840	25.000	Orange	Self grooming		POINT	5110.160	O1-3-8-N6.MP4	127754	NA
N6	2025-03-08 22:37:56.174		5399.560	Media file(s)	player #1:O1-3-8-N6.MP4	0.0	6867.840	25.000	Blue	Resting		POINT	5169.880	O1-3-8-N6.MP4	129247	NA
N6	2025-03-08 22:37:56.174		5399.560	Media file(s)	player #1:O1-3-8-N6.MP4	0.0	6867.840	25.000	Orange	Self grooming		POINT	5170.960	O1-3-8-N6.MP4	129274	NA
N6	2025-03-08 22:37:56.174		5399.560	Media file(s)	player #1:O1-3-8-N6.MP4	0.0	6867.840	25.000	Orange	Self grooming		POINT	5230.160	O1-3-8-N6.MP4	130754	NA
N6	2025-03-08 22:37:56.174		5399.560	Media file(s)	player #1:O1-3-8-N6.MP4	0.0	6867.840	25.000	Blue	Walking		POINT	5230.240	O1-3-8-N6.MP4	130756	NA
N6	2025-03-08 22:37:56.174		5399.560	Media file(s)	player #1:O1-3-8-N6.MP4	0.0	6867.840	25.000	Blue	Walking		POINT	5290.720	O1-3-8-N6.MP4	132268	NA
N6	2025-03-08 22:37:56.174		5399.560	Media file(s)	player #1:O1-3-8-N6.MP4	0.0	6867.840	25.000	Orange	Self grooming		POINT	5290.720	O1-3-8-N6.MP4	132268	NA
N6	2025-03-08 22:37:56.174		5399.560	Media file(s)	player #1:O1-3-8-N6.MP4	0.0	6867.840	25.000	Blue	QQ interaction		POINT	5350.040	O1-3-8-N6.MP4	133751	NA
N6	2025-03-08 22:37:56.174		5399.560	Media file(s)	player #1:O1-3-8-N6.MP4	0.0	6867.840	25.000	Orange	Self grooming		POINT	5350.240	O1-3-8-N6.MP4	133756	NA
N6	2025-03-08 22:37:56.174		5399.560	Media file(s)	player #1:O1-3-8-N6.MP4	0.0	6867.840	25.000	Blue	Walking		POINT	5409.880	O1-3-8-N6.MP4	135247	NA
N6	2025-03-08 22:37:56.174		5399.560	Media file(s)	player #1:O1-3-8-N6.MP4	0.0	6867.840	25.000	Orange	Self grooming		POINT	5410.440	O1-3-8-N6.MP4	135261	NA
N6	2025-03-08 22:37:56.174		5399.560	Media file(s)	player #1:O1-3-8-N6.MP4	0.0	6867.840	25.000	Blue	Walking		POINT	5470.280	O1-3-8-N6.MP4	136757	NA
N6	2025-03-08 22:37:56.174		5399.560	Media file(s)	player #1:O1-3-8-N6.MP4	0.0	6867.840	25.000	Orange	Self grooming		POINT	5471.280	O1-3-8-N6.MP4	136782	NA
N6	2025-03-08 22:37:56.174		5399.560	Media file(s)	player #1:O1-3-8-N6.MP4	0.0	6867.840	25.000	Blue	Resting		POINT	5530.000	O1-3-8-N6.MP4	138250	NA
N6	2025-03-08 22:37:56.174		5399.560	Media file(s)	player #1:O1-3-8-N6.MP4	0.0	6867.840	25.000	Orange	Walking		POINT	5530.120	O1-3-8-N6.MP4	138253	NA
N6	2025-03-08 22:37:56.174		5399.560	Media file(s)	player #1:O1-3-8-N6.MP4	0.0	6867.840	25.000	Orange	Walking		POINT	5590.080	O1-3-8-N6.MP4	139752	NA
N6	2025-03-08 22:37:56.174		5399.560	Media file(s)	player #1:O1-3-8-N6.MP4	0.0	6867.840	25.000	Blue	Resting		POINT	5590.240	O1-3-8-N6.MP4	139756	NA
N6	2025-03-08 22:37:56.174		5399.560	Media file(s)	player #1:O1-3-8-N6.MP4	0.0	6867.840	25.000	Blue	Resting		POINT	5649.960	O1-3-8-N6.MP4	141249	NA
N6	2025-03-08 22:37:56.174		5399.560	Media file(s)	player #1:O1-3-8-N6.MP4	0.0	6867.840	25.000	Orange	Other		POINT	5650.320	O1-3-8-N6.MP4	141258	NA
N6	2025-03-08 22:37:56.174		5399.560	Media file(s)	player #1:O1-3-8-N6.MP4	0.0	6867.840	25.000	Blue	Resting		POINT	5710.200	O1-3-8-N6.MP4	142755	NA
N6	2025-03-08 22:37:56.174		5399.560	Media file(s)	player #1:O1-3-8-N6.MP4	0.0	6867.840	25.000	Orange	Walking		POINT	5710.480	O1-3-8-N6.MP4	142762	NA
N6	2025-03-08 22:37:56.174		5399.560	Media file(s)	player #1:O1-3-8-N6.MP4	0.0	6867.840	25.000	Blue	Resting		POINT	5770.120	O1-3-8-N6.MP4	144253	NA
N6	2025-03-08 22:37:56.174		5399.560	Media file(s)	player #1:O1-3-8-N6.MP4	0.0	6867.840	25.000	Orange	Carry Other		POINT	5770.800	O1-3-8-N6.MP4	144270	NA
N6	2025-03-08 22:37:56.174		5399.560	Media file(s)	player #1:O1-3-8-N6.MP4	0.0	6867.840	25.000	Blue	Resting		POINT	5830.040	O1-3-8-N6.MP4	145751	NA
N6	2025-03-08 22:37:56.174		5399.560	Media file(s)	player #1:O1-3-8-N6.MP4	0.0	6867.840	25.000	Orange	Other		POINT	5830.200	O1-3-8-N6.MP4	145755	NA
N6	2025-03-08 22:37:56.174		5399.560	Media file(s)	player #1:O1-3-8-N6.MP4	0.0	6867.840	25.000	Blue	Resting		POINT	5889.960	O1-3-8-N6.MP4	147249	NA
N6	2025-03-08 22:37:56.174		5399.560	Media file(s)	player #1:O1-3-8-N6.MP4	0.0	6867.840	25.000	Orange	Walking		POINT	5890.280	O1-3-8-N6.MP4	147257	NA
N6	2025-03-08 22:37:56.174		5399.560	Media file(s)	player #1:O1-3-8-N6.MP4	0.0	6867.840	25.000	Blue	Resting		POINT	5950.000	O1-3-8-N6.MP4	148750	NA
N6	2025-03-08 22:37:56.174		5399.560	Media file(s)	player #1:O1-3-8-N6.MP4	0.0	6867.840	25.000	Orange	Walking		POINT	5950.120	O1-3-8-N6.MP4	148753	NA
N6	2025-03-08 22:37:56.174		5399.560	Media file(s)	player #1:O1-3-8-N6.MP4	0.0	6867.840	25.000	Orange	Self grooming		POINT	6010.040	O1-3-8-N6.MP4	150251	NA
N6	2025-03-08 22:37:56.174		5399.560	Media file(s)	player #1:O1-3-8-N6.MP4	0.0	6867.840	25.000	Blue	Resting		POINT	6010.120	O1-3-8-N6.MP4	150253	NA
