# Supplementary material for: Unmated Queens Show Worker‐Like Behaviour and Gene Expression in Polygynous Colonies of the Ant Stigmatomma pallipes
Source: Mol Ecol. 2026 Apr 29;35:e70360. doi: 10.1111/mec.70360 (PMC13126620; doi:10.1111/mec.70360)
Supplement: Supplementary file 3 — Data S1: mec70360‐sup‐0003‐Supinfo.zip. [file MEC-35-e70360-s003.zip › Behavior/O2-Boris/B1.tsv]

Observation id	Observation date	Description	Observation duration	Observation type	Source	Time offset (s)	Media duration (s)	FPS	Subject	Behavior	Behavioral category	Behavior type	Time	Media file name	Image index	Image file path	Comment
B1	2025-03-10 12:13:12.570		5401.200	Media file(s)	player #1:J:/Stigmatomma_Queen_variance_O1-O3/B1/O2-4-8-B1.MP4	0.0	6617.760	25.000	Green	Resting		POINT	610.120	J:/Stigmatomma_Queen_variance_O1-O3/B1/O2-4-8-B1.MP4	15253	NA
B1	2025-03-10 12:13:12.570		5401.200	Media file(s)	player #1:J:/Stigmatomma_Queen_variance_O1-O3/B1/O2-4-8-B1.MP4	0.0	6617.760	25.000	Purple	Outside		POINT	610.120	J:/Stigmatomma_Queen_variance_O1-O3/B1/O2-4-8-B1.MP4	15253	NA
B1	2025-03-10 12:13:12.570		5401.200	Media file(s)	player #1:J:/Stigmatomma_Queen_variance_O1-O3/B1/O2-4-8-B1.MP4	0.0	6617.760	25.000	Purple	Outside		POINT	670.240	J:/Stigmatomma_Queen_variance_O1-O3/B1/O2-4-8-B1.MP4	16756	NA
B1	2025-03-10 12:13:12.570		5401.200	Media file(s)	player #1:J:/Stigmatomma_Queen_variance_O1-O3/B1/O2-4-8-B1.MP4	0.0	6617.760	25.000	Green	Resting		POINT	670.280	J:/Stigmatomma_Queen_variance_O1-O3/B1/O2-4-8-B1.MP4	16757	NA
B1	2025-03-10 12:13:12.570		5401.200	Media file(s)	player #1:J:/Stigmatomma_Queen_variance_O1-O3/B1/O2-4-8-B1.MP4	0.0	6617.760	25.000	Green	Resting		POINT	729.880	J:/Stigmatomma_Queen_variance_O1-O3/B1/O2-4-8-B1.MP4	18247	NA
B1	2025-03-10 12:13:12.570		5401.200	Media file(s)	player #1:J:/Stigmatomma_Queen_variance_O1-O3/B1/O2-4-8-B1.MP4	0.0	6617.760	25.000	Purple	Outside		POINT	729.880	J:/Stigmatomma_Queen_variance_O1-O3/B1/O2-4-8-B1.MP4	18247	NA
B1	2025-03-10 12:13:12.570		5401.200	Media file(s)	player #1:J:/Stigmatomma_Queen_variance_O1-O3/B1/O2-4-8-B1.MP4	0.0	6617.760	25.000	Purple	Outside		POINT	790.200	J:/Stigmatomma_Queen_variance_O1-O3/B1/O2-4-8-B1.MP4	19755	NA
B1	2025-03-10 12:13:12.570		5401.200	Media file(s)	player #1:J:/Stigmatomma_Queen_variance_O1-O3/B1/O2-4-8-B1.MP4	0.0	6617.760	25.000	Green	Resting		POINT	790.240	J:/Stigmatomma_Queen_variance_O1-O3/B1/O2-4-8-B1.MP4	19756	NA
B1	2025-03-10 12:13:12.570		5401.200	Media file(s)	player #1:J:/Stigmatomma_Queen_variance_O1-O3/B1/O2-4-8-B1.MP4	0.0	6617.760	25.000	Purple	Outside		POINT	850.000	J:/Stigmatomma_Queen_variance_O1-O3/B1/O2-4-8-B1.MP4	21250	NA
B1	2025-03-10 12:13:12.570		5401.200	Media file(s)	player #1:J:/Stigmatomma_Queen_variance_O1-O3/B1/O2-4-8-B1.MP4	0.0	6617.760	25.000	Green	Resting		POINT	850.080	J:/Stigmatomma_Queen_variance_O1-O3/B1/O2-4-8-B1.MP4	21252	NA
B1	2025-03-10 12:13:12.570		5401.200	Media file(s)	player #1:J:/Stigmatomma_Queen_variance_O1-O3/B1/O2-4-8-B1.MP4	0.0	6617.760	25.000	Green	Resting		POINT	910.000	J:/Stigmatomma_Queen_variance_O1-O3/B1/O2-4-8-B1.MP4	22750	NA
B1	2025-03-10 12:13:12.570		5401.200	Media file(s)	player #1:J:/Stigmatomma_Queen_variance_O1-O3/B1/O2-4-8-B1.MP4	0.0	6617.760	25.000	Purple	Outside		POINT	910.000	J:/Stigmatomma_Queen_variance_O1-O3/B1/O2-4-8-B1.MP4	22750	NA
B1	2025-03-10 12:13:12.570		5401.200	Media file(s)	player #1:J:/Stigmatomma_Queen_variance_O1-O3/B1/O2-4-8-B1.MP4	0.0	6617.760	25.000	Green	Resting		POINT	970.080	J:/Stigmatomma_Queen_variance_O1-O3/B1/O2-4-8-B1.MP4	24252	NA
B1	2025-03-10 12:13:12.570		5401.200	Media file(s)	player #1:J:/Stigmatomma_Queen_variance_O1-O3/B1/O2-4-8-B1.MP4	0.0	6617.760	25.000	Purple	Outside		POINT	970.160	J:/Stigmatomma_Queen_variance_O1-O3/B1/O2-4-8-B1.MP4	24254	NA
B1	2025-03-10 12:13:12.570		5401.200	Media file(s)	player #1:J:/Stigmatomma_Queen_variance_O1-O3/B1/O2-4-8-B1.MP4	0.0	6617.760	25.000	Purple	Outside		POINT	1029.920	J:/Stigmatomma_Queen_variance_O1-O3/B1/O2-4-8-B1.MP4	25748	NA
B1	2025-03-10 12:13:12.570		5401.200	Media file(s)	player #1:J:/Stigmatomma_Queen_variance_O1-O3/B1/O2-4-8-B1.MP4	0.0	6617.760	25.000	Green	Resting		POINT	1030.040	J:/Stigmatomma_Queen_variance_O1-O3/B1/O2-4-8-B1.MP4	25751	NA
B1	2025-03-10 12:13:12.570		5401.200	Media file(s)	player #1:J:/Stigmatomma_Queen_variance_O1-O3/B1/O2-4-8-B1.MP4	0.0	6617.760	25.000	Green	Resting		POINT	1090.000	J:/Stigmatomma_Queen_variance_O1-O3/B1/O2-4-8-B1.MP4	27250	NA
B1	2025-03-10 12:13:12.570		5401.200	Media file(s)	player #1:J:/Stigmatomma_Queen_variance_O1-O3/B1/O2-4-8-B1.MP4	0.0	6617.760	25.000	Purple	Outside		POINT	1090.240	J:/Stigmatomma_Queen_variance_O1-O3/B1/O2-4-8-B1.MP4	27256	NA
B1	2025-03-10 12:13:12.570		5401.200	Media file(s)	player #1:J:/Stigmatomma_Queen_variance_O1-O3/B1/O2-4-8-B1.MP4	0.0	6617.760	25.000	Green	Resting		POINT	1150.000	J:/Stigmatomma_Queen_variance_O1-O3/B1/O2-4-8-B1.MP4	28750	NA
B1	2025-03-10 12:13:12.570		5401.200	Media file(s)	player #1:J:/Stigmatomma_Queen_variance_O1-O3/B1/O2-4-8-B1.MP4	0.0	6617.760	25.000	Purple	Outside		POINT	1150.120	J:/Stigmatomma_Queen_variance_O1-O3/B1/O2-4-8-B1.MP4	28753	NA
B1	2025-03-10 12:13:12.570		5401.200	Media file(s)	player #1:J:/Stigmatomma_Queen_variance_O1-O3/B1/O2-4-8-B1.MP4	0.0	6617.760	25.000	Green	Resting		POINT	1210.120	J:/Stigmatomma_Queen_variance_O1-O3/B1/O2-4-8-B1.MP4	30253	NA
B1	2025-03-10 12:13:12.570		5401.200	Media file(s)	player #1:J:/Stigmatomma_Queen_variance_O1-O3/B1/O2-4-8-B1.MP4	0.0	6617.760	25.000	Purple	Outside		POINT	1210.240	J:/Stigmatomma_Queen_variance_O1-O3/B1/O2-4-8-B1.MP4	30256	NA
B1	2025-03-10 12:13:12.570		5401.200	Media file(s)	player #1:J:/Stigmatomma_Queen_variance_O1-O3/B1/O2-4-8-B1.MP4	0.0	6617.760	25.000	Green	Resting		POINT	1270.000	J:/Stigmatomma_Queen_variance_O1-O3/B1/O2-4-8-B1.MP4	31750	NA
B1	2025-03-10 12:13:12.570		5401.200	Media file(s)	player #1:J:/Stigmatomma_Queen_variance_O1-O3/B1/O2-4-8-B1.MP4	0.0	6617.760	25.000	Purple	Outside		POINT	1270.000	J:/Stigmatomma_Queen_variance_O1-O3/B1/O2-4-8-B1.MP4	31750	NA
B1	2025-03-10 12:13:12.570		5401.200	Media file(s)	player #1:J:/Stigmatomma_Queen_variance_O1-O3/B1/O2-4-8-B1.MP4	0.0	6617.760	25.000	Purple	Outside		POINT	1330.120	J:/Stigmatomma_Queen_variance_O1-O3/B1/O2-4-8-B1.MP4	33253	NA
B1	2025-03-10 12:13:12.570		5401.200	Media file(s)	player #1:J:/Stigmatomma_Queen_variance_O1-O3/B1/O2-4-8-B1.MP4	0.0	6617.760	25.000	Green	Resting		POINT	1330.160	J:/Stigmatomma_Queen_variance_O1-O3/B1/O2-4-8-B1.MP4	33254	NA
B1	2025-03-10 12:13:12.570		5401.200	Media file(s)	player #1:J:/Stigmatomma_Queen_variance_O1-O3/B1/O2-4-8-B1.MP4	0.0	6617.760	25.000	Green	Resting		POINT	1389.960	J:/Stigmatomma_Queen_variance_O1-O3/B1/O2-4-8-B1.MP4	34749	NA
B1	2025-03-10 12:13:12.570		5401.200	Media file(s)	player #1:J:/Stigmatomma_Queen_variance_O1-O3/B1/O2-4-8-B1.MP4	0.0	6617.760	25.000	Purple	Outside		POINT	1390.160	J:/Stigmatomma_Queen_variance_O1-O3/B1/O2-4-8-B1.MP4	34754	NA
B1	2025-03-10 12:13:12.570		5401.200	Media file(s)	player #1:J:/Stigmatomma_Queen_variance_O1-O3/B1/O2-4-8-B1.MP4	0.0	6617.760	25.000	Green	Resting		POINT	1450.000	J:/Stigmatomma_Queen_variance_O1-O3/B1/O2-4-8-B1.MP4	36250	NA
B1	2025-03-10 12:13:12.570		5401.200	Media file(s)	player #1:J:/Stigmatomma_Queen_variance_O1-O3/B1/O2-4-8-B1.MP4	0.0	6617.760	25.000	Purple	Outside		POINT	1450.520	J:/Stigmatomma_Queen_variance_O1-O3/B1/O2-4-8-B1.MP4	36263	NA
B1	2025-03-10 12:13:12.570		5401.200	Media file(s)	player #1:J:/Stigmatomma_Queen_variance_O1-O3/B1/O2-4-8-B1.MP4	0.0	6617.760	25.000	Purple	Outside		POINT	1509.920	J:/Stigmatomma_Queen_variance_O1-O3/B1/O2-4-8-B1.MP4	37748	NA
B1	2025-03-10 12:13:12.570		5401.200	Media file(s)	player #1:J:/Stigmatomma_Queen_variance_O1-O3/B1/O2-4-8-B1.MP4	0.0	6617.760	25.000	Green	Resting		POINT	1510.040	J:/Stigmatomma_Queen_variance_O1-O3/B1/O2-4-8-B1.MP4	37751	NA
B1	2025-03-10 12:13:12.570		5401.200	Media file(s)	player #1:J:/Stigmatomma_Queen_variance_O1-O3/B1/O2-4-8-B1.MP4	0.0	6617.760	25.000	Purple	Outside		POINT	1570.000	J:/Stigmatomma_Queen_variance_O1-O3/B1/O2-4-8-B1.MP4	39250	NA
B1	2025-03-10 12:13:12.570		5401.200	Media file(s)	player #1:J:/Stigmatomma_Queen_variance_O1-O3/B1/O2-4-8-B1.MP4	0.0	6617.760	25.000	Green	Resting		POINT	1570.080	J:/Stigmatomma_Queen_variance_O1-O3/B1/O2-4-8-B1.MP4	39252	NA
B1	2025-03-10 12:13:12.570		5401.200	Media file(s)	player #1:J:/Stigmatomma_Queen_variance_O1-O3/B1/O2-4-8-B1.MP4	0.0	6617.760	25.000	Green	Resting		POINT	1630.080	J:/Stigmatomma_Queen_variance_O1-O3/B1/O2-4-8-B1.MP4	40752	NA
B1	2025-03-10 12:13:12.570		5401.200	Media file(s)	player #1:J:/Stigmatomma_Queen_variance_O1-O3/B1/O2-4-8-B1.MP4	0.0	6617.760	25.000	Purple	Outside		POINT	1630.120	J:/Stigmatomma_Queen_variance_O1-O3/B1/O2-4-8-B1.MP4	40753	NA
B1	2025-03-10 12:13:12.570		5401.200	Media file(s)	player #1:J:/Stigmatomma_Queen_variance_O1-O3/B1/O2-4-8-B1.MP4	0.0	6617.760	25.000	Purple	Outside		POINT	1689.840	J:/Stigmatomma_Queen_variance_O1-O3/B1/O2-4-8-B1.MP4	42246	NA
B1	2025-03-10 12:13:12.570		5401.200	Media file(s)	player #1:J:/Stigmatomma_Queen_variance_O1-O3/B1/O2-4-8-B1.MP4	0.0	6617.760	25.000	Green	Resting		POINT	1690.160	J:/Stigmatomma_Queen_variance_O1-O3/B1/O2-4-8-B1.MP4	42255	NA
B1	2025-03-10 12:13:12.570		5401.200	Media file(s)	player #1:J:/Stigmatomma_Queen_variance_O1-O3/B1/O2-4-8-B1.MP4	0.0	6617.760	25.000	Purple	Outside		POINT	1750.040	J:/Stigmatomma_Queen_variance_O1-O3/B1/O2-4-8-B1.MP4	43751	NA
B1	2025-03-10 12:13:12.570		5401.200	Media file(s)	player #1:J:/Stigmatomma_Queen_variance_O1-O3/B1/O2-4-8-B1.MP4	0.0	6617.760	25.000	Green	Resting		POINT	1750.200	J:/Stigmatomma_Queen_variance_O1-O3/B1/O2-4-8-B1.MP4	43755	NA
B1	2025-03-10 12:13:12.570		5401.200	Media file(s)	player #1:J:/Stigmatomma_Queen_variance_O1-O3/B1/O2-4-8-B1.MP4	0.0	6617.760	25.000	Green	Resting		POINT	1810.040	J:/Stigmatomma_Queen_variance_O1-O3/B1/O2-4-8-B1.MP4	45251	NA
B1	2025-03-10 12:13:12.570		5401.200	Media file(s)	player #1:J:/Stigmatomma_Queen_variance_O1-O3/B1/O2-4-8-B1.MP4	0.0	6617.760	25.000	Purple	Outside		POINT	1810.400	J:/Stigmatomma_Queen_variance_O1-O3/B1/O2-4-8-B1.MP4	45260	NA
B1	2025-03-10 12:13:12.570		5401.200	Media file(s)	player #1:J:/Stigmatomma_Queen_variance_O1-O3/B1/O2-4-8-B1.MP4	0.0	6617.760	25.000	Green	Resting		POINT	1869.880	J:/Stigmatomma_Queen_variance_O1-O3/B1/O2-4-8-B1.MP4	46748	NA
B1	2025-03-10 12:13:12.570		5401.200	Media file(s)	player #1:J:/Stigmatomma_Queen_variance_O1-O3/B1/O2-4-8-B1.MP4	0.0	6617.760	25.000	Purple	Outside		POINT	1870.040	J:/Stigmatomma_Queen_variance_O1-O3/B1/O2-4-8-B1.MP4	46751	NA
B1	2025-03-10 12:13:12.570		5401.200	Media file(s)	player #1:J:/Stigmatomma_Queen_variance_O1-O3/B1/O2-4-8-B1.MP4	0.0	6617.760	25.000	Green	Resting		POINT	1930.040	J:/Stigmatomma_Queen_variance_O1-O3/B1/O2-4-8-B1.MP4	48251	NA
B1	2025-03-10 12:13:12.570		5401.200	Media file(s)	player #1:J:/Stigmatomma_Queen_variance_O1-O3/B1/O2-4-8-B1.MP4	0.0	6617.760	25.000	Purple	Outside		POINT	1930.080	J:/Stigmatomma_Queen_variance_O1-O3/B1/O2-4-8-B1.MP4	48252	NA
B1	2025-03-10 12:13:12.570		5401.200	Media file(s)	player #1:J:/Stigmatomma_Queen_variance_O1-O3/B1/O2-4-8-B1.MP4	0.0	6617.760	25.000	Green	Resting		POINT	1989.840	J:/Stigmatomma_Queen_variance_O1-O3/B1/O2-4-8-B1.MP4	49746	NA
B1	2025-03-10 12:13:12.570		5401.200	Media file(s)	player #1:J:/Stigmatomma_Queen_variance_O1-O3/B1/O2-4-8-B1.MP4	0.0	6617.760	25.000	Purple	Outside		POINT	1990.040	J:/Stigmatomma_Queen_variance_O1-O3/B1/O2-4-8-B1.MP4	49751	NA
B1	2025-03-10 12:13:12.570		5401.200	Media file(s)	player #1:J:/Stigmatomma_Queen_variance_O1-O3/B1/O2-4-8-B1.MP4	0.0	6617.760	25.000	Purple	Outside		POINT	2049.960	J:/Stigmatomma_Queen_variance_O1-O3/B1/O2-4-8-B1.MP4	51249	NA
B1	2025-03-10 12:13:12.570		5401.200	Media file(s)	player #1:J:/Stigmatomma_Queen_variance_O1-O3/B1/O2-4-8-B1.MP4	0.0	6617.760	25.000	Green	Resting		POINT	2050.040	J:/Stigmatomma_Queen_variance_O1-O3/B1/O2-4-8-B1.MP4	51251	NA
B1	2025-03-10 12:13:12.570		5401.200	Media file(s)	player #1:J:/Stigmatomma_Queen_variance_O1-O3/B1/O2-4-8-B1.MP4	0.0	6617.760	25.000	Green	Resting		POINT	2109.920	J:/Stigmatomma_Queen_variance_O1-O3/B1/O2-4-8-B1.MP4	52748	NA
B1	2025-03-10 12:13:12.570		5401.200	Media file(s)	player #1:J:/Stigmatomma_Queen_variance_O1-O3/B1/O2-4-8-B1.MP4	0.0	6617.760	25.000	Purple	Outside		POINT	2110.280	J:/Stigmatomma_Queen_variance_O1-O3/B1/O2-4-8-B1.MP4	52757	NA
B1	2025-03-10 12:13:12.570		5401.200	Media file(s)	player #1:J:/Stigmatomma_Queen_variance_O1-O3/B1/O2-4-8-B1.MP4	0.0	6617.760	25.000	Purple	Outside		POINT	2170.000	J:/Stigmatomma_Queen_variance_O1-O3/B1/O2-4-8-B1.MP4	54250	NA
B1	2025-03-10 12:13:12.570		5401.200	Media file(s)	player #1:J:/Stigmatomma_Queen_variance_O1-O3/B1/O2-4-8-B1.MP4	0.0	6617.760	25.000	Green	Resting		POINT	2170.280	J:/Stigmatomma_Queen_variance_O1-O3/B1/O2-4-8-B1.MP4	54257	NA
B1	2025-03-10 12:13:12.570		5401.200	Media file(s)	player #1:J:/Stigmatomma_Queen_variance_O1-O3/B1/O2-4-8-B1.MP4	0.0	6617.760	25.000	Purple	Outside		POINT	2229.920	J:/Stigmatomma_Queen_variance_O1-O3/B1/O2-4-8-B1.MP4	55748	NA
B1	2025-03-10 12:13:12.570		5401.200	Media file(s)	player #1:J:/Stigmatomma_Queen_variance_O1-O3/B1/O2-4-8-B1.MP4	0.0	6617.760	25.000	Green	Resting		POINT	2230.440	J:/Stigmatomma_Queen_variance_O1-O3/B1/O2-4-8-B1.MP4	55761	NA
B1	2025-03-10 12:13:12.570		5401.200	Media file(s)	player #1:J:/Stigmatomma_Queen_variance_O1-O3/B1/O2-4-8-B1.MP4	0.0	6617.760	25.000	Green	Resting		POINT	2289.960	J:/Stigmatomma_Queen_variance_O1-O3/B1/O2-4-8-B1.MP4	57249	NA
B1	2025-03-10 12:13:12.570		5401.200	Media file(s)	player #1:J:/Stigmatomma_Queen_variance_O1-O3/B1/O2-4-8-B1.MP4	0.0	6617.760	25.000	Purple	Outside		POINT	2290.160	J:/Stigmatomma_Queen_variance_O1-O3/B1/O2-4-8-B1.MP4	57254	NA
B1	2025-03-10 12:13:12.570		5401.200	Media file(s)	player #1:J:/Stigmatomma_Queen_variance_O1-O3/B1/O2-4-8-B1.MP4	0.0	6617.760	25.000	Green	Resting		POINT	2349.920	J:/Stigmatomma_Queen_variance_O1-O3/B1/O2-4-8-B1.MP4	58748	NA
B1	2025-03-10 12:13:12.570		5401.200	Media file(s)	player #1:J:/Stigmatomma_Queen_variance_O1-O3/B1/O2-4-8-B1.MP4	0.0	6617.760	25.000	Purple	Outside		POINT	2350.280	J:/Stigmatomma_Queen_variance_O1-O3/B1/O2-4-8-B1.MP4	58757	NA
B1	2025-03-10 12:13:12.570		5401.200	Media file(s)	player #1:J:/Stigmatomma_Queen_variance_O1-O3/B1/O2-4-8-B1.MP4	0.0	6617.760	25.000	Green	Resting		POINT	2409.920	J:/Stigmatomma_Queen_variance_O1-O3/B1/O2-4-8-B1.MP4	60248	NA
B1	2025-03-10 12:13:12.570		5401.200	Media file(s)	player #1:J:/Stigmatomma_Queen_variance_O1-O3/B1/O2-4-8-B1.MP4	0.0	6617.760	25.000	Purple	Outside		POINT	2410.120	J:/Stigmatomma_Queen_variance_O1-O3/B1/O2-4-8-B1.MP4	60253	NA
B1	2025-03-10 12:13:12.570		5401.200	Media file(s)	player #1:J:/Stigmatomma_Queen_variance_O1-O3/B1/O2-4-8-B1.MP4	0.0	6617.760	25.000	Purple	Outside		POINT	2469.880	J:/Stigmatomma_Queen_variance_O1-O3/B1/O2-4-8-B1.MP4	61747	NA
B1	2025-03-10 12:13:12.570		5401.200	Media file(s)	player #1:J:/Stigmatomma_Queen_variance_O1-O3/B1/O2-4-8-B1.MP4	0.0	6617.760	25.000	Green	Resting		POINT	2470.000	J:/Stigmatomma_Queen_variance_O1-O3/B1/O2-4-8-B1.MP4	61750	NA
B1	2025-03-10 12:13:12.570		5401.200	Media file(s)	player #1:J:/Stigmatomma_Queen_variance_O1-O3/B1/O2-4-8-B1.MP4	0.0	6617.760	25.000	Green	Resting		POINT	2529.920	J:/Stigmatomma_Queen_variance_O1-O3/B1/O2-4-8-B1.MP4	63248	NA
B1	2025-03-10 12:13:12.570		5401.200	Media file(s)	player #1:J:/Stigmatomma_Queen_variance_O1-O3/B1/O2-4-8-B1.MP4	0.0	6617.760	25.000	Purple	Outside		POINT	2530.080	J:/Stigmatomma_Queen_variance_O1-O3/B1/O2-4-8-B1.MP4	63252	NA
B1	2025-03-10 12:13:12.570		5401.200	Media file(s)	player #1:J:/Stigmatomma_Queen_variance_O1-O3/B1/O2-4-8-B1.MP4	0.0	6617.760	25.000	Green	Resting		POINT	2590.000	J:/Stigmatomma_Queen_variance_O1-O3/B1/O2-4-8-B1.MP4	64750	NA
B1	2025-03-10 12:13:12.570		5401.200	Media file(s)	player #1:J:/Stigmatomma_Queen_variance_O1-O3/B1/O2-4-8-B1.MP4	0.0	6617.760	25.000	Purple	Outside		POINT	2590.360	J:/Stigmatomma_Queen_variance_O1-O3/B1/O2-4-8-B1.MP4	64760	NA
B1	2025-03-10 12:13:12.570		5401.200	Media file(s)	player #1:J:/Stigmatomma_Queen_variance_O1-O3/B1/O2-4-8-B1.MP4	0.0	6617.760	25.000	Green	Resting		POINT	2649.920	J:/Stigmatomma_Queen_variance_O1-O3/B1/O2-4-8-B1.MP4	66248	NA
B1	2025-03-10 12:13:12.570		5401.200	Media file(s)	player #1:J:/Stigmatomma_Queen_variance_O1-O3/B1/O2-4-8-B1.MP4	0.0	6617.760	25.000	Purple	Outside		POINT	2649.960	J:/Stigmatomma_Queen_variance_O1-O3/B1/O2-4-8-B1.MP4	66249	NA
B1	2025-03-10 12:13:12.570		5401.200	Media file(s)	player #1:J:/Stigmatomma_Queen_variance_O1-O3/B1/O2-4-8-B1.MP4	0.0	6617.760	25.000	Green	Resting		POINT	2709.960	J:/Stigmatomma_Queen_variance_O1-O3/B1/O2-4-8-B1.MP4	67749	NA
B1	2025-03-10 12:13:12.570		5401.200	Media file(s)	player #1:J:/Stigmatomma_Queen_variance_O1-O3/B1/O2-4-8-B1.MP4	0.0	6617.760	25.000	Purple	Outside		POINT	2710.400	J:/Stigmatomma_Queen_variance_O1-O3/B1/O2-4-8-B1.MP4	67760	NA
B1	2025-03-10 12:13:12.570		5401.200	Media file(s)	player #1:J:/Stigmatomma_Queen_variance_O1-O3/B1/O2-4-8-B1.MP4	0.0	6617.760	25.000	Purple	Outside		POINT	2770.200	J:/Stigmatomma_Queen_variance_O1-O3/B1/O2-4-8-B1.MP4	69255	NA
B1	2025-03-10 12:13:12.570		5401.200	Media file(s)	player #1:J:/Stigmatomma_Queen_variance_O1-O3/B1/O2-4-8-B1.MP4	0.0	6617.760	25.000	Green	Resting		POINT	2770.280	J:/Stigmatomma_Queen_variance_O1-O3/B1/O2-4-8-B1.MP4	69257	NA
B1	2025-03-10 12:13:12.570		5401.200	Media file(s)	player #1:J:/Stigmatomma_Queen_variance_O1-O3/B1/O2-4-8-B1.MP4	0.0	6617.760	25.000	Green	Resting		POINT	2830.040	J:/Stigmatomma_Queen_variance_O1-O3/B1/O2-4-8-B1.MP4	70751	NA
B1	2025-03-10 12:13:12.570		5401.200	Media file(s)	player #1:J:/Stigmatomma_Queen_variance_O1-O3/B1/O2-4-8-B1.MP4	0.0	6617.760	25.000	Purple	Outside		POINT	2831.120	J:/Stigmatomma_Queen_variance_O1-O3/B1/O2-4-8-B1.MP4	70778	NA
B1	2025-03-10 12:13:12.570		5401.200	Media file(s)	player #1:J:/Stigmatomma_Queen_variance_O1-O3/B1/O2-4-8-B1.MP4	0.0	6617.760	25.000	Green	Resting		POINT	2890.120	J:/Stigmatomma_Queen_variance_O1-O3/B1/O2-4-8-B1.MP4	72253	NA
B1	2025-03-10 12:13:12.570		5401.200	Media file(s)	player #1:J:/Stigmatomma_Queen_variance_O1-O3/B1/O2-4-8-B1.MP4	0.0	6617.760	25.000	Purple	Outside		POINT	2890.440	J:/Stigmatomma_Queen_variance_O1-O3/B1/O2-4-8-B1.MP4	72261	NA
B1	2025-03-10 12:13:12.570		5401.200	Media file(s)	player #1:J:/Stigmatomma_Queen_variance_O1-O3/B1/O2-4-8-B1.MP4	0.0	6617.760	25.000	Green	Resting		POINT	2950.000	J:/Stigmatomma_Queen_variance_O1-O3/B1/O2-4-8-B1.MP4	73750	NA
B1	2025-03-10 12:13:12.570		5401.200	Media file(s)	player #1:J:/Stigmatomma_Queen_variance_O1-O3/B1/O2-4-8-B1.MP4	0.0	6617.760	25.000	Purple	Outside		POINT	2950.200	J:/Stigmatomma_Queen_variance_O1-O3/B1/O2-4-8-B1.MP4	73755	NA
B1	2025-03-10 12:13:12.570		5401.200	Media file(s)	player #1:J:/Stigmatomma_Queen_variance_O1-O3/B1/O2-4-8-B1.MP4	0.0	6617.760	25.000	Purple	Outside		POINT	3009.960	J:/Stigmatomma_Queen_variance_O1-O3/B1/O2-4-8-B1.MP4	75249	NA
B1	2025-03-10 12:13:12.570		5401.200	Media file(s)	player #1:J:/Stigmatomma_Queen_variance_O1-O3/B1/O2-4-8-B1.MP4	0.0	6617.760	25.000	Green	Resting		POINT	3010.000	J:/Stigmatomma_Queen_variance_O1-O3/B1/O2-4-8-B1.MP4	75250	NA
B1	2025-03-10 12:13:12.570		5401.200	Media file(s)	player #1:J:/Stigmatomma_Queen_variance_O1-O3/B1/O2-4-8-B1.MP4	0.0	6617.760	25.000	Green	Resting		POINT	3070.040	J:/Stigmatomma_Queen_variance_O1-O3/B1/O2-4-8-B1.MP4	76751	NA
B1	2025-03-10 12:13:12.570		5401.200	Media file(s)	player #1:J:/Stigmatomma_Queen_variance_O1-O3/B1/O2-4-8-B1.MP4	0.0	6617.760	25.000	Purple	Outside		POINT	3070.160	J:/Stigmatomma_Queen_variance_O1-O3/B1/O2-4-8-B1.MP4	76754	NA
B1	2025-03-10 12:13:12.570		5401.200	Media file(s)	player #1:J:/Stigmatomma_Queen_variance_O1-O3/B1/O2-4-8-B1.MP4	0.0	6617.760	25.000	Green	Resting		POINT	3130.240	J:/Stigmatomma_Queen_variance_O1-O3/B1/O2-4-8-B1.MP4	78256	NA
B1	2025-03-10 12:13:12.570		5401.200	Media file(s)	player #1:J:/Stigmatomma_Queen_variance_O1-O3/B1/O2-4-8-B1.MP4	0.0	6617.760	25.000	Purple	Outside		POINT	3130.360	J:/Stigmatomma_Queen_variance_O1-O3/B1/O2-4-8-B1.MP4	78259	NA
B1	2025-03-10 12:13:12.570		5401.200	Media file(s)	player #1:J:/Stigmatomma_Queen_variance_O1-O3/B1/O2-4-8-B1.MP4	0.0	6617.760	25.000	Purple	Outside		POINT	3190.040	J:/Stigmatomma_Queen_variance_O1-O3/B1/O2-4-8-B1.MP4	79751	NA
B1	2025-03-10 12:13:12.570		5401.200	Media file(s)	player #1:J:/Stigmatomma_Queen_variance_O1-O3/B1/O2-4-8-B1.MP4	0.0	6617.760	25.000	Green	Resting		POINT	3190.120	J:/Stigmatomma_Queen_variance_O1-O3/B1/O2-4-8-B1.MP4	79753	NA
B1	2025-03-10 12:13:12.570		5401.200	Media file(s)	player #1:J:/Stigmatomma_Queen_variance_O1-O3/B1/O2-4-8-B1.MP4	0.0	6617.760	25.000	Green	Resting		POINT	3250.240	J:/Stigmatomma_Queen_variance_O1-O3/B1/O2-4-8-B1.MP4	81256	NA
B1	2025-03-10 12:13:12.570		5401.200	Media file(s)	player #1:J:/Stigmatomma_Queen_variance_O1-O3/B1/O2-4-8-B1.MP4	0.0	6617.760	25.000	Purple	Outside		POINT	3251.280	J:/Stigmatomma_Queen_variance_O1-O3/B1/O2-4-8-B1.MP4	81282	NA
B1	2025-03-10 12:13:12.570		5401.200	Media file(s)	player #1:J:/Stigmatomma_Queen_variance_O1-O3/B1/O2-4-8-B1.MP4	0.0	6617.760	25.000	Green	Resting		POINT	3309.840	J:/Stigmatomma_Queen_variance_O1-O3/B1/O2-4-8-B1.MP4	82746	NA
B1	2025-03-10 12:13:12.570		5401.200	Media file(s)	player #1:J:/Stigmatomma_Queen_variance_O1-O3/B1/O2-4-8-B1.MP4	0.0	6617.760	25.000	Purple	Outside		POINT	3310.120	J:/Stigmatomma_Queen_variance_O1-O3/B1/O2-4-8-B1.MP4	82753	NA
B1	2025-03-10 12:13:12.570		5401.200	Media file(s)	player #1:J:/Stigmatomma_Queen_variance_O1-O3/B1/O2-4-8-B1.MP4	0.0	6617.760	25.000	Purple	Outside		POINT	3369.880	J:/Stigmatomma_Queen_variance_O1-O3/B1/O2-4-8-B1.MP4	84247	NA
B1	2025-03-10 12:13:12.570		5401.200	Media file(s)	player #1:J:/Stigmatomma_Queen_variance_O1-O3/B1/O2-4-8-B1.MP4	0.0	6617.760	25.000	Green	Resting		POINT	3370.280	J:/Stigmatomma_Queen_variance_O1-O3/B1/O2-4-8-B1.MP4	84257	NA
B1	2025-03-10 12:13:12.570		5401.200	Media file(s)	player #1:J:/Stigmatomma_Queen_variance_O1-O3/B1/O2-4-8-B1.MP4	0.0	6617.760	25.000	Green	Resting		POINT	3430.120	J:/Stigmatomma_Queen_variance_O1-O3/B1/O2-4-8-B1.MP4	85753	NA
B1	2025-03-10 12:13:12.570		5401.200	Media file(s)	player #1:J:/Stigmatomma_Queen_variance_O1-O3/B1/O2-4-8-B1.MP4	0.0	6617.760	25.000	Purple	Outside		POINT	3430.200	J:/Stigmatomma_Queen_variance_O1-O3/B1/O2-4-8-B1.MP4	85755	NA
B1	2025-03-10 12:13:12.570		5401.200	Media file(s)	player #1:J:/Stigmatomma_Queen_variance_O1-O3/B1/O2-4-8-B1.MP4	0.0	6617.760	25.000	Green	Resting		POINT	3489.880	J:/Stigmatomma_Queen_variance_O1-O3/B1/O2-4-8-B1.MP4	87247	NA
B1	2025-03-10 12:13:12.570		5401.200	Media file(s)	player #1:J:/Stigmatomma_Queen_variance_O1-O3/B1/O2-4-8-B1.MP4	0.0	6617.760	25.000	Purple	Outside		POINT	3490.120	J:/Stigmatomma_Queen_variance_O1-O3/B1/O2-4-8-B1.MP4	87253	NA
B1	2025-03-10 12:13:12.570		5401.200	Media file(s)	player #1:J:/Stigmatomma_Queen_variance_O1-O3/B1/O2-4-8-B1.MP4	0.0	6617.760	25.000	Purple	Outside		POINT	3550.240	J:/Stigmatomma_Queen_variance_O1-O3/B1/O2-4-8-B1.MP4	88757	NA
B1	2025-03-10 12:13:12.570		5401.200	Media file(s)	player #1:J:/Stigmatomma_Queen_variance_O1-O3/B1/O2-4-8-B1.MP4	0.0	6617.760	25.000	Green	Resting		POINT	3550.960	J:/Stigmatomma_Queen_variance_O1-O3/B1/O2-4-8-B1.MP4	88774	NA
B1	2025-03-10 12:13:12.570		5401.200	Media file(s)	player #1:J:/Stigmatomma_Queen_variance_O1-O3/B1/O2-4-8-B1.MP4	0.0	6617.760	25.000	Purple	Outside		POINT	3609.960	J:/Stigmatomma_Queen_variance_O1-O3/B1/O2-4-8-B1.MP4	90249	NA
B1	2025-03-10 12:13:12.570		5401.200	Media file(s)	player #1:J:/Stigmatomma_Queen_variance_O1-O3/B1/O2-4-8-B1.MP4	0.0	6617.760	25.000	Green	Resting		POINT	3610.080	J:/Stigmatomma_Queen_variance_O1-O3/B1/O2-4-8-B1.MP4	90252	NA
B1	2025-03-10 12:13:12.570		5401.200	Media file(s)	player #1:J:/Stigmatomma_Queen_variance_O1-O3/B1/O2-4-8-B1.MP4	0.0	6617.760	25.000	Green	Resting		POINT	3670.080	J:/Stigmatomma_Queen_variance_O1-O3/B1/O2-4-8-B1.MP4	91752	NA
B1	2025-03-10 12:13:12.570		5401.200	Media file(s)	player #1:J:/Stigmatomma_Queen_variance_O1-O3/B1/O2-4-8-B1.MP4	0.0	6617.760	25.000	Purple	Outside		POINT	3670.520	J:/Stigmatomma_Queen_variance_O1-O3/B1/O2-4-8-B1.MP4	91763	NA
B1	2025-03-10 12:13:12.570		5401.200	Media file(s)	player #1:J:/Stigmatomma_Queen_variance_O1-O3/B1/O2-4-8-B1.MP4	0.0	6617.760	25.000	Green	Resting		POINT	3730.000	J:/Stigmatomma_Queen_variance_O1-O3/B1/O2-4-8-B1.MP4	93250	NA
B1	2025-03-10 12:13:12.570		5401.200	Media file(s)	player #1:J:/Stigmatomma_Queen_variance_O1-O3/B1/O2-4-8-B1.MP4	0.0	6617.760	25.000	Purple	Outside		POINT	3730.520	J:/Stigmatomma_Queen_variance_O1-O3/B1/O2-4-8-B1.MP4	93264	NA
B1	2025-03-10 12:13:12.570		5401.200	Media file(s)	player #1:J:/Stigmatomma_Queen_variance_O1-O3/B1/O2-4-8-B1.MP4	0.0	6617.760	25.000	Purple	Outside		POINT	3790.000	J:/Stigmatomma_Queen_variance_O1-O3/B1/O2-4-8-B1.MP4	94750	NA
B1	2025-03-10 12:13:12.570		5401.200	Media file(s)	player #1:J:/Stigmatomma_Queen_variance_O1-O3/B1/O2-4-8-B1.MP4	0.0	6617.760	25.000	Green	Resting		POINT	3790.120	J:/Stigmatomma_Queen_variance_O1-O3/B1/O2-4-8-B1.MP4	94753	NA
B1	2025-03-10 12:13:12.570		5401.200	Media file(s)	player #1:J:/Stigmatomma_Queen_variance_O1-O3/B1/O2-4-8-B1.MP4	0.0	6617.760	25.000	Green	Resting		POINT	3850.120	J:/Stigmatomma_Queen_variance_O1-O3/B1/O2-4-8-B1.MP4	96253	NA
B1	2025-03-10 12:13:12.570		5401.200	Media file(s)	player #1:J:/Stigmatomma_Queen_variance_O1-O3/B1/O2-4-8-B1.MP4	0.0	6617.760	25.000	Purple	Outside		POINT	3850.320	J:/Stigmatomma_Queen_variance_O1-O3/B1/O2-4-8-B1.MP4	96258	NA
B1	2025-03-10 12:13:12.570		5401.200	Media file(s)	player #1:J:/Stigmatomma_Queen_variance_O1-O3/B1/O2-4-8-B1.MP4	0.0	6617.760	25.000	Green	Resting		POINT	3910.080	J:/Stigmatomma_Queen_variance_O1-O3/B1/O2-4-8-B1.MP4	97752	NA
B1	2025-03-10 12:13:12.570		5401.200	Media file(s)	player #1:J:/Stigmatomma_Queen_variance_O1-O3/B1/O2-4-8-B1.MP4	0.0	6617.760	25.000	Purple	Outside		POINT	3910.400	J:/Stigmatomma_Queen_variance_O1-O3/B1/O2-4-8-B1.MP4	97760	NA
B1	2025-03-10 12:13:12.570		5401.200	Media file(s)	player #1:J:/Stigmatomma_Queen_variance_O1-O3/B1/O2-4-8-B1.MP4	0.0	6617.760	25.000	Green	Resting		POINT	3970.240	J:/Stigmatomma_Queen_variance_O1-O3/B1/O2-4-8-B1.MP4	99256	NA
B1	2025-03-10 12:13:12.570		5401.200	Media file(s)	player #1:J:/Stigmatomma_Queen_variance_O1-O3/B1/O2-4-8-B1.MP4	0.0	6617.760	25.000	Purple	Outside		POINT	3970.800	J:/Stigmatomma_Queen_variance_O1-O3/B1/O2-4-8-B1.MP4	99270	NA
B1	2025-03-10 12:13:12.570		5401.200	Media file(s)	player #1:J:/Stigmatomma_Queen_variance_O1-O3/B1/O2-4-8-B1.MP4	0.0	6617.760	25.000	Green	Resting		POINT	4030.080	J:/Stigmatomma_Queen_variance_O1-O3/B1/O2-4-8-B1.MP4	100752	NA
B1	2025-03-10 12:13:12.570		5401.200	Media file(s)	player #1:J:/Stigmatomma_Queen_variance_O1-O3/B1/O2-4-8-B1.MP4	0.0	6617.760	25.000	Purple	Outside		POINT	4031.840	J:/Stigmatomma_Queen_variance_O1-O3/B1/O2-4-8-B1.MP4	100796	NA
B1	2025-03-10 12:13:12.570		5401.200	Media file(s)	player #1:J:/Stigmatomma_Queen_variance_O1-O3/B1/O2-4-8-B1.MP4	0.0	6617.760	25.000	Purple	Outside		POINT	4090.040	J:/Stigmatomma_Queen_variance_O1-O3/B1/O2-4-8-B1.MP4	102251	NA
B1	2025-03-10 12:13:12.570		5401.200	Media file(s)	player #1:J:/Stigmatomma_Queen_variance_O1-O3/B1/O2-4-8-B1.MP4	0.0	6617.760	25.000	Green	Resting		POINT	4090.080	J:/Stigmatomma_Queen_variance_O1-O3/B1/O2-4-8-B1.MP4	102252	NA
B1	2025-03-10 12:13:12.570		5401.200	Media file(s)	player #1:J:/Stigmatomma_Queen_variance_O1-O3/B1/O2-4-8-B1.MP4	0.0	6617.760	25.000	Purple	Outside		POINT	4150.160	J:/Stigmatomma_Queen_variance_O1-O3/B1/O2-4-8-B1.MP4	103754	NA
B1	2025-03-10 12:13:12.570		5401.200	Media file(s)	player #1:J:/Stigmatomma_Queen_variance_O1-O3/B1/O2-4-8-B1.MP4	0.0	6617.760	25.000	Green	Resting		POINT	4150.200	J:/Stigmatomma_Queen_variance_O1-O3/B1/O2-4-8-B1.MP4	103755	NA
B1	2025-03-10 12:13:12.570		5401.200	Media file(s)	player #1:J:/Stigmatomma_Queen_variance_O1-O3/B1/O2-4-8-B1.MP4	0.0	6617.760	25.000	Green	Resting		POINT	4210.120	J:/Stigmatomma_Queen_variance_O1-O3/B1/O2-4-8-B1.MP4	105253	NA
B1	2025-03-10 12:13:12.570		5401.200	Media file(s)	player #1:J:/Stigmatomma_Queen_variance_O1-O3/B1/O2-4-8-B1.MP4	0.0	6617.760	25.000	Purple	Outside		POINT	4210.240	J:/Stigmatomma_Queen_variance_O1-O3/B1/O2-4-8-B1.MP4	105256	NA
B1	2025-03-10 12:13:12.570		5401.200	Media file(s)	player #1:J:/Stigmatomma_Queen_variance_O1-O3/B1/O2-4-8-B1.MP4	0.0	6617.760	25.000	Green	Resting		POINT	4269.840	J:/Stigmatomma_Queen_variance_O1-O3/B1/O2-4-8-B1.MP4	106746	NA
B1	2025-03-10 12:13:12.570		5401.200	Media file(s)	player #1:J:/Stigmatomma_Queen_variance_O1-O3/B1/O2-4-8-B1.MP4	0.0	6617.760	25.000	Purple	Outside		POINT	4270.200	J:/Stigmatomma_Queen_variance_O1-O3/B1/O2-4-8-B1.MP4	106755	NA
B1	2025-03-10 12:13:12.570		5401.200	Media file(s)	player #1:J:/Stigmatomma_Queen_variance_O1-O3/B1/O2-4-8-B1.MP4	0.0	6617.760	25.000	Purple	Outside		POINT	4330.040	J:/Stigmatomma_Queen_variance_O1-O3/B1/O2-4-8-B1.MP4	108251	NA
B1	2025-03-10 12:13:12.570		5401.200	Media file(s)	player #1:J:/Stigmatomma_Queen_variance_O1-O3/B1/O2-4-8-B1.MP4	0.0	6617.760	25.000	Green	Walking		POINT	4330.160	J:/Stigmatomma_Queen_variance_O1-O3/B1/O2-4-8-B1.MP4	108254	NA
B1	2025-03-10 12:13:12.570		5401.200	Media file(s)	player #1:J:/Stigmatomma_Queen_variance_O1-O3/B1/O2-4-8-B1.MP4	0.0	6617.760	25.000	Green	Resting		POINT	4389.960	J:/Stigmatomma_Queen_variance_O1-O3/B1/O2-4-8-B1.MP4	109749	NA
B1	2025-03-10 12:13:12.570		5401.200	Media file(s)	player #1:J:/Stigmatomma_Queen_variance_O1-O3/B1/O2-4-8-B1.MP4	0.0	6617.760	25.000	Purple	Outside		POINT	4390.040	J:/Stigmatomma_Queen_variance_O1-O3/B1/O2-4-8-B1.MP4	109751	NA
B1	2025-03-10 12:13:12.570		5401.200	Media file(s)	player #1:J:/Stigmatomma_Queen_variance_O1-O3/B1/O2-4-8-B1.MP4	0.0	6617.760	25.000	Purple	Outside		POINT	4450.240	J:/Stigmatomma_Queen_variance_O1-O3/B1/O2-4-8-B1.MP4	111256	NA
B1	2025-03-10 12:13:12.570		5401.200	Media file(s)	player #1:J:/Stigmatomma_Queen_variance_O1-O3/B1/O2-4-8-B1.MP4	0.0	6617.760	25.000	Green	Walking		POINT	4450.280	J:/Stigmatomma_Queen_variance_O1-O3/B1/O2-4-8-B1.MP4	111257	NA
B1	2025-03-10 12:13:12.570		5401.200	Media file(s)	player #1:J:/Stigmatomma_Queen_variance_O1-O3/B1/O2-4-8-B1.MP4	0.0	6617.760	25.000	Purple	Outside		POINT	4510.400	J:/Stigmatomma_Queen_variance_O1-O3/B1/O2-4-8-B1.MP4	112760	NA
B1	2025-03-10 12:13:12.570		5401.200	Media file(s)	player #1:J:/Stigmatomma_Queen_variance_O1-O3/B1/O2-4-8-B1.MP4	0.0	6617.760	25.000	Green	Brood Care		POINT	4510.560	J:/Stigmatomma_Queen_variance_O1-O3/B1/O2-4-8-B1.MP4	112764	NA
B1	2025-03-10 12:13:12.570		5401.200	Media file(s)	player #1:J:/Stigmatomma_Queen_variance_O1-O3/B1/O2-4-8-B1.MP4	0.0	6617.760	25.000	Purple	Outside		POINT	4570.360	J:/Stigmatomma_Queen_variance_O1-O3/B1/O2-4-8-B1.MP4	114259	NA
B1	2025-03-10 12:13:12.570		5401.200	Media file(s)	player #1:J:/Stigmatomma_Queen_variance_O1-O3/B1/O2-4-8-B1.MP4	0.0	6617.760	25.000	Green	Hemolymph		POINT	4570.400	J:/Stigmatomma_Queen_variance_O1-O3/B1/O2-4-8-B1.MP4	114260	NA
B1	2025-03-10 12:13:12.570		5401.200	Media file(s)	player #1:J:/Stigmatomma_Queen_variance_O1-O3/B1/O2-4-8-B1.MP4	0.0	6617.760	25.000	Green	Hemolymph		POINT	4630.040	J:/Stigmatomma_Queen_variance_O1-O3/B1/O2-4-8-B1.MP4	115751	NA
B1	2025-03-10 12:13:12.570		5401.200	Media file(s)	player #1:J:/Stigmatomma_Queen_variance_O1-O3/B1/O2-4-8-B1.MP4	0.0	6617.760	25.000	Purple	Outside		POINT	4630.200	J:/Stigmatomma_Queen_variance_O1-O3/B1/O2-4-8-B1.MP4	115755	NA
B1	2025-03-10 12:13:12.570		5401.200	Media file(s)	player #1:J:/Stigmatomma_Queen_variance_O1-O3/B1/O2-4-8-B1.MP4	0.0	6617.760	25.000	Green	Walking		POINT	4690.000	J:/Stigmatomma_Queen_variance_O1-O3/B1/O2-4-8-B1.MP4	117250	NA
B1	2025-03-10 12:13:12.570		5401.200	Media file(s)	player #1:J:/Stigmatomma_Queen_variance_O1-O3/B1/O2-4-8-B1.MP4	0.0	6617.760	25.000	Purple	Outside		POINT	4690.280	J:/Stigmatomma_Queen_variance_O1-O3/B1/O2-4-8-B1.MP4	117258	NA
B1	2025-03-10 12:13:12.570		5401.200	Media file(s)	player #1:J:/Stigmatomma_Queen_variance_O1-O3/B1/O2-4-8-B1.MP4	0.0	6617.760	25.000	Purple	Outside		POINT	4750.080	J:/Stigmatomma_Queen_variance_O1-O3/B1/O2-4-8-B1.MP4	118752	NA
B1	2025-03-10 12:13:12.570		5401.200	Media file(s)	player #1:J:/Stigmatomma_Queen_variance_O1-O3/B1/O2-4-8-B1.MP4	0.0	6617.760	25.000	Green	Hemolymph		POINT	4750.160	J:/Stigmatomma_Queen_variance_O1-O3/B1/O2-4-8-B1.MP4	118754	NA
B1	2025-03-10 12:13:12.570		5401.200	Media file(s)	player #1:J:/Stigmatomma_Queen_variance_O1-O3/B1/O2-4-8-B1.MP4	0.0	6617.760	25.000	Purple	Outside		POINT	4810.040	J:/Stigmatomma_Queen_variance_O1-O3/B1/O2-4-8-B1.MP4	120251	NA
B1	2025-03-10 12:13:12.570		5401.200	Media file(s)	player #1:J:/Stigmatomma_Queen_variance_O1-O3/B1/O2-4-8-B1.MP4	0.0	6617.760	25.000	Green	Hemolymph		POINT	4810.080	J:/Stigmatomma_Queen_variance_O1-O3/B1/O2-4-8-B1.MP4	120252	NA
B1	2025-03-10 12:13:12.570		5401.200	Media file(s)	player #1:J:/Stigmatomma_Queen_variance_O1-O3/B1/O2-4-8-B1.MP4	0.0	6617.760	25.000	Green	Hemolymph		POINT	4869.960	J:/Stigmatomma_Queen_variance_O1-O3/B1/O2-4-8-B1.MP4	121749	NA
B1	2025-03-10 12:13:12.570		5401.200	Media file(s)	player #1:J:/Stigmatomma_Queen_variance_O1-O3/B1/O2-4-8-B1.MP4	0.0	6617.760	25.000	Purple	Outside		POINT	4870.200	J:/Stigmatomma_Queen_variance_O1-O3/B1/O2-4-8-B1.MP4	121755	NA
B1	2025-03-10 12:13:12.570		5401.200	Media file(s)	player #1:J:/Stigmatomma_Queen_variance_O1-O3/B1/O2-4-8-B1.MP4	0.0	6617.760	25.000	Purple	Outside		POINT	4930.320	J:/Stigmatomma_Queen_variance_O1-O3/B1/O2-4-8-B1.MP4	123258	NA
B1	2025-03-10 12:13:12.570		5401.200	Media file(s)	player #1:J:/Stigmatomma_Queen_variance_O1-O3/B1/O2-4-8-B1.MP4	0.0	6617.760	25.000	Green	Hemolymph		POINT	4930.760	J:/Stigmatomma_Queen_variance_O1-O3/B1/O2-4-8-B1.MP4	123269	NA
B1	2025-03-10 12:13:12.570		5401.200	Media file(s)	player #1:J:/Stigmatomma_Queen_variance_O1-O3/B1/O2-4-8-B1.MP4	0.0	6617.760	25.000	Green	Hemolymph		POINT	4989.920	J:/Stigmatomma_Queen_variance_O1-O3/B1/O2-4-8-B1.MP4	124748	NA
B1	2025-03-10 12:13:12.570		5401.200	Media file(s)	player #1:J:/Stigmatomma_Queen_variance_O1-O3/B1/O2-4-8-B1.MP4	0.0	6617.760	25.000	Purple	Outside		POINT	4990.280	J:/Stigmatomma_Queen_variance_O1-O3/B1/O2-4-8-B1.MP4	124757	NA
B1	2025-03-10 12:13:12.570		5401.200	Media file(s)	player #1:J:/Stigmatomma_Queen_variance_O1-O3/B1/O2-4-8-B1.MP4	0.0	6617.760	25.000	Green	Hemolymph		POINT	5050.080	J:/Stigmatomma_Queen_variance_O1-O3/B1/O2-4-8-B1.MP4	126252	NA
B1	2025-03-10 12:13:12.570		5401.200	Media file(s)	player #1:J:/Stigmatomma_Queen_variance_O1-O3/B1/O2-4-8-B1.MP4	0.0	6617.760	25.000	Purple	Outside		POINT	5050.200	J:/Stigmatomma_Queen_variance_O1-O3/B1/O2-4-8-B1.MP4	126255	NA
B1	2025-03-10 12:13:12.570		5401.200	Media file(s)	player #1:J:/Stigmatomma_Queen_variance_O1-O3/B1/O2-4-8-B1.MP4	0.0	6617.760	25.000	Green	Hemolymph		POINT	5110.520	J:/Stigmatomma_Queen_variance_O1-O3/B1/O2-4-8-B1.MP4	127763	NA
B1	2025-03-10 12:13:12.570		5401.200	Media file(s)	player #1:J:/Stigmatomma_Queen_variance_O1-O3/B1/O2-4-8-B1.MP4	0.0	6617.760	25.000	Purple	Outside		POINT	5110.640	J:/Stigmatomma_Queen_variance_O1-O3/B1/O2-4-8-B1.MP4	127766	NA
B1	2025-03-10 12:13:12.570		5401.200	Media file(s)	player #1:J:/Stigmatomma_Queen_variance_O1-O3/B1/O2-4-8-B1.MP4	0.0	6617.760	25.000	Green	Carry Brood		POINT	5170.360	J:/Stigmatomma_Queen_variance_O1-O3/B1/O2-4-8-B1.MP4	129259	NA
B1	2025-03-10 12:13:12.570		5401.200	Media file(s)	player #1:J:/Stigmatomma_Queen_variance_O1-O3/B1/O2-4-8-B1.MP4	0.0	6617.760	25.000	Purple	Outside		POINT	5170.400	J:/Stigmatomma_Queen_variance_O1-O3/B1/O2-4-8-B1.MP4	129260	NA
B1	2025-03-10 12:13:12.570		5401.200	Media file(s)	player #1:J:/Stigmatomma_Queen_variance_O1-O3/B1/O2-4-8-B1.MP4	0.0	6617.760	25.000	Green	Hemolymph		POINT	5230.040	J:/Stigmatomma_Queen_variance_O1-O3/B1/O2-4-8-B1.MP4	130751	NA
B1	2025-03-10 12:13:12.570		5401.200	Media file(s)	player #1:J:/Stigmatomma_Queen_variance_O1-O3/B1/O2-4-8-B1.MP4	0.0	6617.760	25.000	Purple	Outside		POINT	5230.280	J:/Stigmatomma_Queen_variance_O1-O3/B1/O2-4-8-B1.MP4	130757	NA
B1	2025-03-10 12:13:12.570		5401.200	Media file(s)	player #1:J:/Stigmatomma_Queen_variance_O1-O3/B1/O2-4-8-B1.MP4	0.0	6617.760	25.000	Green	Hemolymph		POINT	5290.000	J:/Stigmatomma_Queen_variance_O1-O3/B1/O2-4-8-B1.MP4	132251	NA
B1	2025-03-10 12:13:12.570		5401.200	Media file(s)	player #1:J:/Stigmatomma_Queen_variance_O1-O3/B1/O2-4-8-B1.MP4	0.0	6617.760	25.000	Purple	Outside		POINT	5290.880	J:/Stigmatomma_Queen_variance_O1-O3/B1/O2-4-8-B1.MP4	132272	NA
B1	2025-03-10 12:13:12.570		5401.200	Media file(s)	player #1:J:/Stigmatomma_Queen_variance_O1-O3/B1/O2-4-8-B1.MP4	0.0	6617.760	25.000	Green	Hemolymph		POINT	5349.800	J:/Stigmatomma_Queen_variance_O1-O3/B1/O2-4-8-B1.MP4	133745	NA
B1	2025-03-10 12:13:12.570		5401.200	Media file(s)	player #1:J:/Stigmatomma_Queen_variance_O1-O3/B1/O2-4-8-B1.MP4	0.0	6617.760	25.000	Purple	Outside		POINT	5350.080	J:/Stigmatomma_Queen_variance_O1-O3/B1/O2-4-8-B1.MP4	133752	NA
B1	2025-03-10 12:13:12.570		5401.200	Media file(s)	player #1:J:/Stigmatomma_Queen_variance_O1-O3/B1/O2-4-8-B1.MP4	0.0	6617.760	25.000	Green	Hemolymph		POINT	5410.080	J:/Stigmatomma_Queen_variance_O1-O3/B1/O2-4-8-B1.MP4	135252	NA
B1	2025-03-10 12:13:12.570		5401.200	Media file(s)	player #1:J:/Stigmatomma_Queen_variance_O1-O3/B1/O2-4-8-B1.MP4	0.0	6617.760	25.000	Purple	Outside		POINT	5410.120	J:/Stigmatomma_Queen_variance_O1-O3/B1/O2-4-8-B1.MP4	135253	NA
B1	2025-03-10 12:13:12.570		5401.200	Media file(s)	player #1:J:/Stigmatomma_Queen_variance_O1-O3/B1/O2-4-8-B1.MP4	0.0	6617.760	25.000	Purple	Outside		POINT	5469.920	J:/Stigmatomma_Queen_variance_O1-O3/B1/O2-4-8-B1.MP4	136748	NA
B1	2025-03-10 12:13:12.570		5401.200	Media file(s)	player #1:J:/Stigmatomma_Queen_variance_O1-O3/B1/O2-4-8-B1.MP4	0.0	6617.760	25.000	Green	Self grooming		POINT	5469.960	J:/Stigmatomma_Queen_variance_O1-O3/B1/O2-4-8-B1.MP4	136749	NA
B1	2025-03-10 12:13:12.570		5401.200	Media file(s)	player #1:J:/Stigmatomma_Queen_variance_O1-O3/B1/O2-4-8-B1.MP4	0.0	6617.760	25.000	Green	Hemolymph		POINT	5529.880	J:/Stigmatomma_Queen_variance_O1-O3/B1/O2-4-8-B1.MP4	138247	NA
B1	2025-03-10 12:13:12.570		5401.200	Media file(s)	player #1:J:/Stigmatomma_Queen_variance_O1-O3/B1/O2-4-8-B1.MP4	0.0	6617.760	25.000	Purple	Outside		POINT	5530.000	J:/Stigmatomma_Queen_variance_O1-O3/B1/O2-4-8-B1.MP4	138250	NA
B1	2025-03-10 12:13:12.570		5401.200	Media file(s)	player #1:J:/Stigmatomma_Queen_variance_O1-O3/B1/O2-4-8-B1.MP4	0.0	6617.760	25.000	Green	Hemolymph		POINT	5589.880	J:/Stigmatomma_Queen_variance_O1-O3/B1/O2-4-8-B1.MP4	139747	NA
B1	2025-03-10 12:13:12.570		5401.200	Media file(s)	player #1:J:/Stigmatomma_Queen_variance_O1-O3/B1/O2-4-8-B1.MP4	0.0	6617.760	25.000	Purple	Outside		POINT	5590.040	J:/Stigmatomma_Queen_variance_O1-O3/B1/O2-4-8-B1.MP4	139751	NA
B1	2025-03-10 12:13:12.570		5401.200	Media file(s)	player #1:J:/Stigmatomma_Queen_variance_O1-O3/B1/O2-4-8-B1.MP4	0.0	6617.760	25.000	Green	Hemolymph		POINT	5650.000	J:/Stigmatomma_Queen_variance_O1-O3/B1/O2-4-8-B1.MP4	141250	NA
B1	2025-03-10 12:13:12.570		5401.200	Media file(s)	player #1:J:/Stigmatomma_Queen_variance_O1-O3/B1/O2-4-8-B1.MP4	0.0	6617.760	25.000	Purple	Outside		POINT	5650.120	J:/Stigmatomma_Queen_variance_O1-O3/B1/O2-4-8-B1.MP4	141253	NA
B1	2025-03-10 12:13:12.570		5401.200	Media file(s)	player #1:J:/Stigmatomma_Queen_variance_O1-O3/B1/O2-4-8-B1.MP4	0.0	6617.760	25.000	Green	Hemolymph		POINT	5710.040	J:/Stigmatomma_Queen_variance_O1-O3/B1/O2-4-8-B1.MP4	142751	NA
B1	2025-03-10 12:13:12.570		5401.200	Media file(s)	player #1:J:/Stigmatomma_Queen_variance_O1-O3/B1/O2-4-8-B1.MP4	0.0	6617.760	25.000	Purple	Outside		POINT	5710.400	J:/Stigmatomma_Queen_variance_O1-O3/B1/O2-4-8-B1.MP4	142760	NA
B1	2025-03-10 12:13:12.570		5401.200	Media file(s)	player #1:J:/Stigmatomma_Queen_variance_O1-O3/B1/O2-4-8-B1.MP4	0.0	6617.760	25.000	Purple	Outside		POINT	5770.120	J:/Stigmatomma_Queen_variance_O1-O3/B1/O2-4-8-B1.MP4	144253	NA
B1	2025-03-10 12:13:12.570		5401.200	Media file(s)	player #1:J:/Stigmatomma_Queen_variance_O1-O3/B1/O2-4-8-B1.MP4	0.0	6617.760	25.000	Green	Brood Care		POINT	5770.760	J:/Stigmatomma_Queen_variance_O1-O3/B1/O2-4-8-B1.MP4	144269	NA
B1	2025-03-10 12:13:12.570		5401.200	Media file(s)	player #1:J:/Stigmatomma_Queen_variance_O1-O3/B1/O2-4-8-B1.MP4	0.0	6617.760	25.000	Green	Hemolymph		POINT	5829.960	J:/Stigmatomma_Queen_variance_O1-O3/B1/O2-4-8-B1.MP4	145749	NA
B1	2025-03-10 12:13:12.570		5401.200	Media file(s)	player #1:J:/Stigmatomma_Queen_variance_O1-O3/B1/O2-4-8-B1.MP4	0.0	6617.760	25.000	Purple	Outside		POINT	5830.080	J:/Stigmatomma_Queen_variance_O1-O3/B1/O2-4-8-B1.MP4	145752	NA
B1	2025-03-10 12:13:12.570		5401.200	Media file(s)	player #1:J:/Stigmatomma_Queen_variance_O1-O3/B1/O2-4-8-B1.MP4	0.0	6617.760	25.000	Purple	Outside		POINT	5889.920	J:/Stigmatomma_Queen_variance_O1-O3/B1/O2-4-8-B1.MP4	147248	NA
B1	2025-03-10 12:13:12.570		5401.200	Media file(s)	player #1:J:/Stigmatomma_Queen_variance_O1-O3/B1/O2-4-8-B1.MP4	0.0	6617.760	25.000	Green	Hemolymph		POINT	5890.160	J:/Stigmatomma_Queen_variance_O1-O3/B1/O2-4-8-B1.MP4	147254	NA
B1	2025-03-10 12:13:12.570		5401.200	Media file(s)	player #1:J:/Stigmatomma_Queen_variance_O1-O3/B1/O2-4-8-B1.MP4	0.0	6617.760	25.000	Purple	Outside		POINT	5950.120	J:/Stigmatomma_Queen_variance_O1-O3/B1/O2-4-8-B1.MP4	148753	NA
B1	2025-03-10 12:13:12.570		5401.200	Media file(s)	player #1:J:/Stigmatomma_Queen_variance_O1-O3/B1/O2-4-8-B1.MP4	0.0	6617.760	25.000	Green	Carry Brood		POINT	5950.560	J:/Stigmatomma_Queen_variance_O1-O3/B1/O2-4-8-B1.MP4	148764	NA
B1	2025-03-10 12:13:12.570		5401.200	Media file(s)	player #1:J:/Stigmatomma_Queen_variance_O1-O3/B1/O2-4-8-B1.MP4	0.0	6617.760	25.000	Purple	Outside		POINT	6010.400	J:/Stigmatomma_Queen_variance_O1-O3/B1/O2-4-8-B1.MP4	150260	NA
B1	2025-03-10 12:13:12.570		5401.200	Media file(s)	player #1:J:/Stigmatomma_Queen_variance_O1-O3/B1/O2-4-8-B1.MP4	0.0	6617.760	25.000	Green	Walking		POINT	6011.320	J:/Stigmatomma_Queen_variance_O1-O3/B1/O2-4-8-B1.MP4	150283	NA
