# Supplementary material for: Unmated Queens Show Worker‐Like Behaviour and Gene Expression in Polygynous Colonies of the Ant Stigmatomma pallipes
Source: Mol Ecol. 2026 Apr 29;35:e70360. doi: 10.1111/mec.70360 (PMC13126620; doi:10.1111/mec.70360)
Supplement: Supplementary file 3 — Data S1: mec70360‐sup‐0003‐Supinfo.zip. [file MEC-35-e70360-s003.zip › Behavior/O2-Boris/B5.tsv]

Observation id	Observation date	Description	Observation duration	Observation type	Source	Time offset (s)	Media duration (s)	FPS	Subject	Behavior	Behavioral category	Behavior type	Time	Media file name	Image index	Image file path	Comment
B5	2025-03-06 16:02:08.452		5401.280	Media file(s)	player #1:O2-2-10-B5.MP4	0.0	6604.800	25.000	Blue	Resting		POINT	610.120	O2-2-10-B5.MP4	15254	NA
B5	2025-03-06 16:02:08.452		5401.280	Media file(s)	player #1:O2-2-10-B5.MP4	0.0	6604.800	25.000	Blue	Resting		POINT	669.920	O2-2-10-B5.MP4	16748	NA
B5	2025-03-06 16:02:08.452		5401.280	Media file(s)	player #1:O2-2-10-B5.MP4	0.0	6604.800	25.000	Blue	Resting		POINT	730.000	O2-2-10-B5.MP4	18250	NA
B5	2025-03-06 16:02:08.452		5401.280	Media file(s)	player #1:O2-2-10-B5.MP4	0.0	6604.800	25.000	Blue	Resting		POINT	790.080	O2-2-10-B5.MP4	19752	NA
B5	2025-03-06 16:02:08.452		5401.280	Media file(s)	player #1:O2-2-10-B5.MP4	0.0	6604.800	25.000	Blue	Resting		POINT	850.240	O2-2-10-B5.MP4	21256	NA
B5	2025-03-06 16:02:08.452		5401.280	Media file(s)	player #1:O2-2-10-B5.MP4	0.0	6604.800	25.000	Blue	Resting		POINT	909.920	O2-2-10-B5.MP4	22748	NA
B5	2025-03-06 16:02:08.452		5401.280	Media file(s)	player #1:O2-2-10-B5.MP4	0.0	6604.800	25.000	Blue	Resting		POINT	970.080	O2-2-10-B5.MP4	24252	NA
B5	2025-03-06 16:02:08.452		5401.280	Media file(s)	player #1:O2-2-10-B5.MP4	0.0	6604.800	25.000	Blue	Resting		POINT	1030.120	O2-2-10-B5.MP4	25753	NA
B5	2025-03-06 16:02:08.452		5401.280	Media file(s)	player #1:O2-2-10-B5.MP4	0.0	6604.800	25.000	Blue	Resting		POINT	1090.320	O2-2-10-B5.MP4	27258	NA
B5	2025-03-06 16:02:08.452		5401.280	Media file(s)	player #1:O2-2-10-B5.MP4	0.0	6604.800	25.000	Blue	Brood Care		POINT	1150.040	O2-2-10-B5.MP4	28751	NA
B5	2025-03-06 16:02:08.452		5401.280	Media file(s)	player #1:O2-2-10-B5.MP4	0.0	6604.800	25.000	Blue	Walking		POINT	1210.520	O2-2-10-B5.MP4	30263	NA
B5	2025-03-06 16:02:08.452		5401.280	Media file(s)	player #1:O2-2-10-B5.MP4	0.0	6604.800	25.000	Blue	Resting		POINT	1270.280	O2-2-10-B5.MP4	31757	NA
B5	2025-03-06 16:02:08.452		5401.280	Media file(s)	player #1:O2-2-10-B5.MP4	0.0	6604.800	25.000	Blue	Resting		POINT	1330.120	O2-2-10-B5.MP4	33253	NA
B5	2025-03-06 16:02:08.452		5401.280	Media file(s)	player #1:O2-2-10-B5.MP4	0.0	6604.800	25.000	Blue	Resting		POINT	1390.040	O2-2-10-B5.MP4	34751	NA
B5	2025-03-06 16:02:08.452		5401.280	Media file(s)	player #1:O2-2-10-B5.MP4	0.0	6604.800	25.000	Blue	Resting		POINT	1450.800	O2-2-10-B5.MP4	36270	NA
B5	2025-03-06 16:02:08.452		5401.280	Media file(s)	player #1:O2-2-10-B5.MP4	0.0	6604.800	25.000	Blue	Resting		POINT	1510.280	O2-2-10-B5.MP4	37757	NA
B5	2025-03-06 16:02:08.452		5401.280	Media file(s)	player #1:O2-2-10-B5.MP4	0.0	6604.800	25.000	Blue	Resting		POINT	1570.080	O2-2-10-B5.MP4	39252	NA
B5	2025-03-06 16:02:08.452		5401.280	Media file(s)	player #1:O2-2-10-B5.MP4	0.0	6604.800	25.000	Blue	Hemolymph		POINT	1629.920	O2-2-10-B5.MP4	40748	NA
B5	2025-03-06 16:02:08.452		5401.280	Media file(s)	player #1:O2-2-10-B5.MP4	0.0	6604.800	25.000	Blue	Resting		POINT	1690.840	O2-2-10-B5.MP4	42271	NA
B5	2025-03-06 16:02:08.452		5401.280	Media file(s)	player #1:O2-2-10-B5.MP4	0.0	6604.800	25.000	Blue	QW interaction		POINT	1750.800	O2-2-10-B5.MP4	43770	NA
B5	2025-03-06 16:02:08.452		5401.280	Media file(s)	player #1:O2-2-10-B5.MP4	0.0	6604.800	25.000	Blue	Resting		POINT	1810.080	O2-2-10-B5.MP4	45252	NA
B5	2025-03-06 16:02:08.452		5401.280	Media file(s)	player #1:O2-2-10-B5.MP4	0.0	6604.800	25.000	Blue	Resting		POINT	1870.160	O2-2-10-B5.MP4	46754	NA
B5	2025-03-06 16:02:08.452		5401.280	Media file(s)	player #1:O2-2-10-B5.MP4	0.0	6604.800	25.000	Blue	Resting		POINT	1930.240	O2-2-10-B5.MP4	48256	NA
B5	2025-03-06 16:02:08.452		5401.280	Media file(s)	player #1:O2-2-10-B5.MP4	0.0	6604.800	25.000	Blue	Resting		POINT	1990.200	O2-2-10-B5.MP4	49755	NA
B5	2025-03-06 16:02:08.452		5401.280	Media file(s)	player #1:O2-2-10-B5.MP4	0.0	6604.800	25.000	Blue	Resting		POINT	2049.840	O2-2-10-B5.MP4	51246	NA
B5	2025-03-06 16:02:08.452		5401.280	Media file(s)	player #1:O2-2-10-B5.MP4	0.0	6604.800	25.000	Blue	QW interaction		POINT	2110.040	O2-2-10-B5.MP4	52751	NA
B5	2025-03-06 16:02:08.452		5401.280	Media file(s)	player #1:O2-2-10-B5.MP4	0.0	6604.800	25.000	Blue	QW interaction		POINT	2170.200	O2-2-10-B5.MP4	54255	NA
B5	2025-03-06 16:02:08.452		5401.280	Media file(s)	player #1:O2-2-10-B5.MP4	0.0	6604.800	25.000	Blue	Carry Brood		POINT	2233.240	O2-2-10-B5.MP4	55831	NA
B5	2025-03-06 16:02:08.452		5401.280	Media file(s)	player #1:O2-2-10-B5.MP4	0.0	6604.800	25.000	Blue	Hemolymph		POINT	2290.160	O2-2-10-B5.MP4	57254	NA
B5	2025-03-06 16:02:08.452		5401.280	Media file(s)	player #1:O2-2-10-B5.MP4	0.0	6604.800	25.000	Blue	Hemolymph		POINT	2351.080	O2-2-10-B5.MP4	58777	NA
B5	2025-03-06 16:02:08.452		5401.280	Media file(s)	player #1:O2-2-10-B5.MP4	0.0	6604.800	25.000	Blue	Resting		POINT	2410.400	O2-2-10-B5.MP4	60260	NA
B5	2025-03-06 16:02:08.452		5401.280	Media file(s)	player #1:O2-2-10-B5.MP4	0.0	6604.800	25.000	Blue	Resting		POINT	2470.920	O2-2-10-B5.MP4	61773	NA
B5	2025-03-06 16:02:08.452		5401.280	Media file(s)	player #1:O2-2-10-B5.MP4	0.0	6604.800	25.000	Blue	Walking		POINT	2530.880	O2-2-10-B5.MP4	63272	NA
B5	2025-03-06 16:02:08.452		5401.280	Media file(s)	player #1:O2-2-10-B5.MP4	0.0	6604.800	25.000	Blue	Carry Brood		POINT	2591.160	O2-2-10-B5.MP4	64779	NA
B5	2025-03-06 16:02:08.452		5401.280	Media file(s)	player #1:O2-2-10-B5.MP4	0.0	6604.800	25.000	Blue	Carry Brood		POINT	2650.920	O2-2-10-B5.MP4	66273	NA
B5	2025-03-06 16:02:08.452		5401.280	Media file(s)	player #1:O2-2-10-B5.MP4	0.0	6604.800	25.000	Blue	Walking		POINT	2710.880	O2-2-10-B5.MP4	67772	NA
B5	2025-03-06 16:02:08.452		5401.280	Media file(s)	player #1:O2-2-10-B5.MP4	0.0	6604.800	25.000	Blue	Self grooming		POINT	2770.080	O2-2-10-B5.MP4	69252	NA
B5	2025-03-06 16:02:08.452		5401.280	Media file(s)	player #1:O2-2-10-B5.MP4	0.0	6604.800	25.000	Blue	Walking		POINT	2832.200	O2-2-10-B5.MP4	70805	NA
B5	2025-03-06 16:02:08.452		5401.280	Media file(s)	player #1:O2-2-10-B5.MP4	0.0	6604.800	25.000	Blue	Walking		POINT	2890.440	O2-2-10-B5.MP4	72261	NA
B5	2025-03-06 16:02:08.452		5401.280	Media file(s)	player #1:O2-2-10-B5.MP4	0.0	6604.800	25.000	Blue	Resting		POINT	2949.640	O2-2-10-B5.MP4	73741	NA
B5	2025-03-06 16:02:08.452		5401.280	Media file(s)	player #1:O2-2-10-B5.MP4	0.0	6604.800	25.000	Blue	Resting		POINT	3010.040	O2-2-10-B5.MP4	75251	NA
B5	2025-03-06 16:02:08.452		5401.280	Media file(s)	player #1:O2-2-10-B5.MP4	0.0	6604.800	25.000	Blue	Resting		POINT	3069.960	O2-2-10-B5.MP4	76749	NA
B5	2025-03-06 16:02:08.452		5401.280	Media file(s)	player #1:O2-2-10-B5.MP4	0.0	6604.800	25.000	Blue	Resting		POINT	3130.160	O2-2-10-B5.MP4	78254	NA
B5	2025-03-06 16:02:08.452		5401.280	Media file(s)	player #1:O2-2-10-B5.MP4	0.0	6604.800	25.000	Blue	Walking		POINT	3191.120	O2-2-10-B5.MP4	79778	NA
B5	2025-03-06 16:02:08.452		5401.280	Media file(s)	player #1:O2-2-10-B5.MP4	0.0	6604.800	25.000	Blue	Resting		POINT	3250.560	O2-2-10-B5.MP4	81264	NA
B5	2025-03-06 16:02:08.452		5401.280	Media file(s)	player #1:O2-2-10-B5.MP4	0.0	6604.800	25.000	Blue	Resting		POINT	3310.240	O2-2-10-B5.MP4	82756	NA
B5	2025-03-06 16:02:08.452		5401.280	Media file(s)	player #1:O2-2-10-B5.MP4	0.0	6604.800	25.000	Blue	Resting		POINT	3370.400	O2-2-10-B5.MP4	84260	NA
B5	2025-03-06 16:02:08.452		5401.280	Media file(s)	player #1:O2-2-10-B5.MP4	0.0	6604.800	25.000	Blue	Walking		POINT	3430.040	O2-2-10-B5.MP4	85751	NA
B5	2025-03-06 16:02:08.452		5401.280	Media file(s)	player #1:O2-2-10-B5.MP4	0.0	6604.800	25.000	Blue	Brood Care		POINT	3491.160	O2-2-10-B5.MP4	87279	NA
B5	2025-03-06 16:02:08.452		5401.280	Media file(s)	player #1:O2-2-10-B5.MP4	0.0	6604.800	25.000	Blue	Carry Brood		POINT	3551.000	O2-2-10-B5.MP4	88775	NA
B5	2025-03-06 16:02:08.452		5401.280	Media file(s)	player #1:O2-2-10-B5.MP4	0.0	6604.800	25.000	Blue	Walking		POINT	3610.240	O2-2-10-B5.MP4	90256	NA
B5	2025-03-06 16:02:08.452		5401.280	Media file(s)	player #1:O2-2-10-B5.MP4	0.0	6604.800	25.000	Blue	Resting		POINT	3670.040	O2-2-10-B5.MP4	91752	NA
B5	2025-03-06 16:02:08.452		5401.280	Media file(s)	player #1:O2-2-10-B5.MP4	0.0	6604.800	25.000	Blue	Resting		POINT	3730.960	O2-2-10-B5.MP4	93274	NA
B5	2025-03-06 16:02:08.452		5401.280	Media file(s)	player #1:O2-2-10-B5.MP4	0.0	6604.800	25.000	Blue	Resting		POINT	3791.040	O2-2-10-B5.MP4	94776	NA
B5	2025-03-06 16:02:08.452		5401.280	Media file(s)	player #1:O2-2-10-B5.MP4	0.0	6604.800	25.000	Blue	Resting		POINT	3850.720	O2-2-10-B5.MP4	96268	NA
B5	2025-03-06 16:02:08.452		5401.280	Media file(s)	player #1:O2-2-10-B5.MP4	0.0	6604.800	25.000	Blue	Resting		POINT	3910.000	O2-2-10-B5.MP4	97750	NA
B5	2025-03-06 16:02:08.452		5401.280	Media file(s)	player #1:O2-2-10-B5.MP4	0.0	6604.800	25.000	Blue	Resting		POINT	3970.440	O2-2-10-B5.MP4	99261	NA
B5	2025-03-06 16:02:08.452		5401.280	Media file(s)	player #1:O2-2-10-B5.MP4	0.0	6604.800	25.000	Blue	Walking		POINT	4030.080	O2-2-10-B5.MP4	100752	NA
B5	2025-03-06 16:02:08.452		5401.280	Media file(s)	player #1:O2-2-10-B5.MP4	0.0	6604.800	25.000	Blue	Walking		POINT	4090.680	O2-2-10-B5.MP4	102267	NA
B5	2025-03-06 16:02:08.452		5401.280	Media file(s)	player #1:O2-2-10-B5.MP4	0.0	6604.800	25.000	Blue	Resting		POINT	4150.040	O2-2-10-B5.MP4	103751	NA
B5	2025-03-06 16:02:08.452		5401.280	Media file(s)	player #1:O2-2-10-B5.MP4	0.0	6604.800	25.000	Blue	Resting		POINT	4210.440	O2-2-10-B5.MP4	105261	NA
B5	2025-03-06 16:02:08.452		5401.280	Media file(s)	player #1:O2-2-10-B5.MP4	0.0	6604.800	25.000	Blue	Self grooming		POINT	4270.320	O2-2-10-B5.MP4	106758	NA
B5	2025-03-06 16:02:08.452		5401.280	Media file(s)	player #1:O2-2-10-B5.MP4	0.0	6604.800	25.000	Blue	Resting		POINT	4330.000	O2-2-10-B5.MP4	108250	NA
B5	2025-03-06 16:02:08.452		5401.280	Media file(s)	player #1:O2-2-10-B5.MP4	0.0	6604.800	25.000	Blue	Resting		POINT	4390.480	O2-2-10-B5.MP4	109762	NA
B5	2025-03-06 16:02:08.452		5401.280	Media file(s)	player #1:O2-2-10-B5.MP4	0.0	6604.800	25.000	Blue	QW interaction		POINT	4451.280	O2-2-10-B5.MP4	111282	NA
B5	2025-03-06 16:02:08.452		5401.280	Media file(s)	player #1:O2-2-10-B5.MP4	0.0	6604.800	25.000	Blue	Resting		POINT	4511.080	O2-2-10-B5.MP4	112777	NA
B5	2025-03-06 16:02:08.452		5401.280	Media file(s)	player #1:O2-2-10-B5.MP4	0.0	6604.800	25.000	Blue	Resting		POINT	4570.200	O2-2-10-B5.MP4	114255	NA
B5	2025-03-06 16:02:08.452		5401.280	Media file(s)	player #1:O2-2-10-B5.MP4	0.0	6604.800	25.000	Blue	Resting		POINT	4631.200	O2-2-10-B5.MP4	115780	NA
B5	2025-03-06 16:02:08.452		5401.280	Media file(s)	player #1:O2-2-10-B5.MP4	0.0	6604.800	25.000	Blue	Resting		POINT	4690.240	O2-2-10-B5.MP4	117256	NA
B5	2025-03-06 16:02:08.452		5401.280	Media file(s)	player #1:O2-2-10-B5.MP4	0.0	6604.800	25.000	Blue	Resting		POINT	4750.920	O2-2-10-B5.MP4	118773	NA
B5	2025-03-06 16:02:08.452		5401.280	Media file(s)	player #1:O2-2-10-B5.MP4	0.0	6604.800	25.000	Blue	Resting		POINT	4810.000	O2-2-10-B5.MP4	120250	NA
B5	2025-03-06 16:02:08.452		5401.280	Media file(s)	player #1:O2-2-10-B5.MP4	0.0	6604.800	25.000	Blue	Egg laying		POINT	4870.000	O2-2-10-B5.MP4	121750	NA
B5	2025-03-06 16:02:08.452		5401.280	Media file(s)	player #1:O2-2-10-B5.MP4	0.0	6604.800	25.000	Blue	Resting		POINT	4930.600	O2-2-10-B5.MP4	123265	NA
B5	2025-03-06 16:02:08.452		5401.280	Media file(s)	player #1:O2-2-10-B5.MP4	0.0	6604.800	25.000	Blue	QW interaction		POINT	4991.200	O2-2-10-B5.MP4	124780	NA
B5	2025-03-06 16:02:08.452		5401.280	Media file(s)	player #1:O2-2-10-B5.MP4	0.0	6604.800	25.000	Blue	Resting		POINT	5050.120	O2-2-10-B5.MP4	126253	NA
B5	2025-03-06 16:02:08.452		5401.280	Media file(s)	player #1:O2-2-10-B5.MP4	0.0	6604.800	25.000	Blue	Resting		POINT	5110.920	O2-2-10-B5.MP4	127773	NA
B5	2025-03-06 16:02:08.452		5401.280	Media file(s)	player #1:O2-2-10-B5.MP4	0.0	6604.800	25.000	Blue	Walking		POINT	5170.760	O2-2-10-B5.MP4	129269	NA
B5	2025-03-06 16:02:08.452		5401.280	Media file(s)	player #1:O2-2-10-B5.MP4	0.0	6604.800	25.000	Blue	Self grooming		POINT	5230.040	O2-2-10-B5.MP4	130751	NA
B5	2025-03-06 16:02:08.452		5401.280	Media file(s)	player #1:O2-2-10-B5.MP4	0.0	6604.800	25.000	Blue	Resting		POINT	5290.080	O2-2-10-B5.MP4	132252	NA
B5	2025-03-06 16:02:08.452		5401.280	Media file(s)	player #1:O2-2-10-B5.MP4	0.0	6604.800	25.000	Blue	Resting		POINT	5350.400	O2-2-10-B5.MP4	133760	NA
B5	2025-03-06 16:02:08.452		5401.280	Media file(s)	player #1:O2-2-10-B5.MP4	0.0	6604.800	25.000	Blue	Resting		POINT	5410.080	O2-2-10-B5.MP4	135252	NA
B5	2025-03-06 16:02:08.452		5401.280	Media file(s)	player #1:O2-2-10-B5.MP4	0.0	6604.800	25.000	Blue	QW interaction		POINT	5470.320	O2-2-10-B5.MP4	136758	NA
B5	2025-03-06 16:02:08.452		5401.280	Media file(s)	player #1:O2-2-10-B5.MP4	0.0	6604.800	25.000	Blue	Self grooming		POINT	5530.840	O2-2-10-B5.MP4	138271	NA
B5	2025-03-06 16:02:08.452		5401.280	Media file(s)	player #1:O2-2-10-B5.MP4	0.0	6604.800	25.000	Blue	Brood Care		POINT	5589.880	O2-2-10-B5.MP4	139747	NA
B5	2025-03-06 16:02:08.452		5401.280	Media file(s)	player #1:O2-2-10-B5.MP4	0.0	6604.800	25.000	Blue	Brood Care		POINT	5650.560	O2-2-10-B5.MP4	141265	NA
B5	2025-03-06 16:02:08.452		5401.280	Media file(s)	player #1:O2-2-10-B5.MP4	0.0	6604.800	25.000	Blue	Resting		POINT	5710.640	O2-2-10-B5.MP4	142766	NA
B5	2025-03-06 16:02:08.452		5401.280	Media file(s)	player #1:O2-2-10-B5.MP4	0.0	6604.800	25.000	Blue	Brood Care		POINT	5770.200	O2-2-10-B5.MP4	144255	NA
B5	2025-03-06 16:02:08.452		5401.280	Media file(s)	player #1:O2-2-10-B5.MP4	0.0	6604.800	25.000	Blue	Brood Care		POINT	5830.200	O2-2-10-B5.MP4	145755	NA
B5	2025-03-06 16:02:08.452		5401.280	Media file(s)	player #1:O2-2-10-B5.MP4	0.0	6604.800	25.000	Blue	QW interaction		POINT	5890.720	O2-2-10-B5.MP4	147268	NA
B5	2025-03-06 16:02:08.452		5401.280	Media file(s)	player #1:O2-2-10-B5.MP4	0.0	6604.800	25.000	Blue	QW interaction		POINT	5950.080	O2-2-10-B5.MP4	148752	NA
B5	2025-03-06 16:02:08.452		5401.280	Media file(s)	player #1:O2-2-10-B5.MP4	0.0	6604.800	25.000	Blue	Resting		POINT	6011.400	O2-2-10-B5.MP4	150285	NA
