# Supplementary material for: Unmated Queens Show Worker‐Like Behaviour and Gene Expression in Polygynous Colonies of the Ant Stigmatomma pallipes
Source: Mol Ecol. 2026 Apr 29;35:e70360. doi: 10.1111/mec.70360 (PMC13126620; doi:10.1111/mec.70360)
Supplement: Supplementary file 3 — Data S1: mec70360‐sup‐0003‐Supinfo.zip. [file MEC-35-e70360-s003.zip › Behavior/O2-Boris/C14.tsv]

Observation id	Observation date	Description	Observation duration	Observation type	Source	Time offset (s)	Media duration (s)	FPS	Subject	Behavior	Behavioral category	Behavior type	Time	Media file name	Image index	Image file path	Comment
C14	2025-03-06 16:21:40.670		5400.240	Media file(s)	player #1:O2-5-5-C14.MP4	0.0	8801.760	25.000	Green	Resting		POINT	609.840	O2-5-5-C14.MP4	15247	NA
C14	2025-03-06 16:21:40.670		5400.240	Media file(s)	player #1:O2-5-5-C14.MP4	0.0	8801.760	25.000	Blue	Walking		POINT	610.560	O2-5-5-C14.MP4	15264	NA
C14	2025-03-06 16:21:40.670		5400.240	Media file(s)	player #1:O2-5-5-C14.MP4	0.0	8801.760	25.000	Green	Resting		POINT	670.440	O2-5-5-C14.MP4	16761	NA
C14	2025-03-06 16:21:40.670		5400.240	Media file(s)	player #1:O2-5-5-C14.MP4	0.0	8801.760	25.000	Blue	Walking		POINT	670.720	O2-5-5-C14.MP4	16768	NA
C14	2025-03-06 16:21:40.670		5400.240	Media file(s)	player #1:O2-5-5-C14.MP4	0.0	8801.760	25.000	Blue	Resting		POINT	729.920	O2-5-5-C14.MP4	18248	NA
C14	2025-03-06 16:21:40.670		5400.240	Media file(s)	player #1:O2-5-5-C14.MP4	0.0	8801.760	25.000	Green	Resting		POINT	730.440	O2-5-5-C14.MP4	18261	NA
C14	2025-03-06 16:21:40.670		5400.240	Media file(s)	player #1:O2-5-5-C14.MP4	0.0	8801.760	25.000	Blue	Resting		POINT	790.080	O2-5-5-C14.MP4	19752	NA
C14	2025-03-06 16:21:40.670		5400.240	Media file(s)	player #1:O2-5-5-C14.MP4	0.0	8801.760	25.000	Green	Resting		POINT	790.240	O2-5-5-C14.MP4	19756	NA
C14	2025-03-06 16:21:40.670		5400.240	Media file(s)	player #1:O2-5-5-C14.MP4	0.0	8801.760	25.000	Blue	Resting		POINT	849.960	O2-5-5-C14.MP4	21249	NA
C14	2025-03-06 16:21:40.670		5400.240	Media file(s)	player #1:O2-5-5-C14.MP4	0.0	8801.760	25.000	Green	Resting		POINT	850.080	O2-5-5-C14.MP4	21252	NA
C14	2025-03-06 16:21:40.670		5400.240	Media file(s)	player #1:O2-5-5-C14.MP4	0.0	8801.760	25.000	Blue	Resting		POINT	909.920	O2-5-5-C14.MP4	22748	NA
C14	2025-03-06 16:21:40.670		5400.240	Media file(s)	player #1:O2-5-5-C14.MP4	0.0	8801.760	25.000	Green	Resting		POINT	910.120	O2-5-5-C14.MP4	22753	NA
C14	2025-03-06 16:21:40.670		5400.240	Media file(s)	player #1:O2-5-5-C14.MP4	0.0	8801.760	25.000	Green	Resting		POINT	969.760	O2-5-5-C14.MP4	24244	NA
C14	2025-03-06 16:21:40.670		5400.240	Media file(s)	player #1:O2-5-5-C14.MP4	0.0	8801.760	25.000	Blue	Self grooming		POINT	971.160	O2-5-5-C14.MP4	24279	NA
C14	2025-03-06 16:21:40.670		5400.240	Media file(s)	player #1:O2-5-5-C14.MP4	0.0	8801.760	25.000	Green	Resting		POINT	1030.200	O2-5-5-C14.MP4	25755	NA
C14	2025-03-06 16:21:40.670		5400.240	Media file(s)	player #1:O2-5-5-C14.MP4	0.0	8801.760	25.000	Blue	Walking		POINT	1030.840	O2-5-5-C14.MP4	25771	NA
C14	2025-03-06 16:21:40.670		5400.240	Media file(s)	player #1:O2-5-5-C14.MP4	0.0	8801.760	25.000	Green	Brood Care		POINT	1090.400	O2-5-5-C14.MP4	27260	NA
C14	2025-03-06 16:21:40.670		5400.240	Media file(s)	player #1:O2-5-5-C14.MP4	0.0	8801.760	25.000	Blue	Self grooming		POINT	1090.600	O2-5-5-C14.MP4	27265	NA
C14	2025-03-06 16:21:40.670		5400.240	Media file(s)	player #1:O2-5-5-C14.MP4	0.0	8801.760	25.000	Blue	Resting		POINT	1150.680	O2-5-5-C14.MP4	28767	NA
C14	2025-03-06 16:21:40.670		5400.240	Media file(s)	player #1:O2-5-5-C14.MP4	0.0	8801.760	25.000	Green	Hemolymph		POINT	1150.880	O2-5-5-C14.MP4	28772	NA
C14	2025-03-06 16:21:40.670		5400.240	Media file(s)	player #1:O2-5-5-C14.MP4	0.0	8801.760	25.000	Green	Walking		POINT	1210.040	O2-5-5-C14.MP4	30251	NA
C14	2025-03-06 16:21:40.670		5400.240	Media file(s)	player #1:O2-5-5-C14.MP4	0.0	8801.760	25.000	Blue	Resting		POINT	1211.160	O2-5-5-C14.MP4	30279	NA
C14	2025-03-06 16:21:40.670		5400.240	Media file(s)	player #1:O2-5-5-C14.MP4	0.0	8801.760	25.000	Blue	Resting		POINT	1270.120	O2-5-5-C14.MP4	31753	NA
C14	2025-03-06 16:21:40.670		5400.240	Media file(s)	player #1:O2-5-5-C14.MP4	0.0	8801.760	25.000	Green	Walking		POINT	1270.360	O2-5-5-C14.MP4	31759	NA
C14	2025-03-06 16:21:40.670		5400.240	Media file(s)	player #1:O2-5-5-C14.MP4	0.0	8801.760	25.000	Green	Resting		POINT	1330.200	O2-5-5-C14.MP4	33255	NA
C14	2025-03-06 16:21:40.670		5400.240	Media file(s)	player #1:O2-5-5-C14.MP4	0.0	8801.760	25.000	Blue	Resting		POINT	1330.360	O2-5-5-C14.MP4	33259	NA
C14	2025-03-06 16:21:40.670		5400.240	Media file(s)	player #1:O2-5-5-C14.MP4	0.0	8801.760	25.000	Green	Resting		POINT	1390.560	O2-5-5-C14.MP4	34764	NA
C14	2025-03-06 16:21:40.670		5400.240	Media file(s)	player #1:O2-5-5-C14.MP4	0.0	8801.760	25.000	Blue	Walking		POINT	1390.640	O2-5-5-C14.MP4	34766	NA
C14	2025-03-06 16:21:40.670		5400.240	Media file(s)	player #1:O2-5-5-C14.MP4	0.0	8801.760	25.000	Green	Resting		POINT	1450.160	O2-5-5-C14.MP4	36254	NA
C14	2025-03-06 16:21:40.670		5400.240	Media file(s)	player #1:O2-5-5-C14.MP4	0.0	8801.760	25.000	Blue	Walking		POINT	1450.520	O2-5-5-C14.MP4	36263	NA
C14	2025-03-06 16:21:40.670		5400.240	Media file(s)	player #1:O2-5-5-C14.MP4	0.0	8801.760	25.000	Green	Other		POINT	1510.480	O2-5-5-C14.MP4	37762	NA
C14	2025-03-06 16:21:40.670		5400.240	Media file(s)	player #1:O2-5-5-C14.MP4	0.0	8801.760	25.000	Blue	Walking		POINT	1510.840	O2-5-5-C14.MP4	37771	NA
C14	2025-03-06 16:21:40.670		5400.240	Media file(s)	player #1:O2-5-5-C14.MP4	0.0	8801.760	25.000	Green	Brood Care		POINT	1570.640	O2-5-5-C14.MP4	39266	NA
C14	2025-03-06 16:21:40.670		5400.240	Media file(s)	player #1:O2-5-5-C14.MP4	0.0	8801.760	25.000	Blue	Walking		POINT	1570.800	O2-5-5-C14.MP4	39270	NA
C14	2025-03-06 16:21:40.670		5400.240	Media file(s)	player #1:O2-5-5-C14.MP4	0.0	8801.760	25.000	Blue	Walking		POINT	1630.160	O2-5-5-C14.MP4	40754	NA
C14	2025-03-06 16:21:40.670		5400.240	Media file(s)	player #1:O2-5-5-C14.MP4	0.0	8801.760	25.000	Green	Resting		POINT	1631.960	O2-5-5-C14.MP4	40799	NA
C14	2025-03-06 16:21:40.670		5400.240	Media file(s)	player #1:O2-5-5-C14.MP4	0.0	8801.760	25.000	Blue	Resting		POINT	1689.960	O2-5-5-C14.MP4	42249	NA
C14	2025-03-06 16:21:40.670		5400.240	Media file(s)	player #1:O2-5-5-C14.MP4	0.0	8801.760	25.000	Green	Resting		POINT	1690.160	O2-5-5-C14.MP4	42254	NA
C14	2025-03-06 16:21:40.670		5400.240	Media file(s)	player #1:O2-5-5-C14.MP4	0.0	8801.760	25.000	Blue	Carry Brood		POINT	1750.400	O2-5-5-C14.MP4	43760	NA
C14	2025-03-06 16:21:40.670		5400.240	Media file(s)	player #1:O2-5-5-C14.MP4	0.0	8801.760	25.000	Green	Resting		POINT	1750.480	O2-5-5-C14.MP4	43762	NA
C14	2025-03-06 16:21:40.670		5400.240	Media file(s)	player #1:O2-5-5-C14.MP4	0.0	8801.760	25.000	Green	Resting		POINT	1810.000	O2-5-5-C14.MP4	45250	NA
C14	2025-03-06 16:21:40.670		5400.240	Media file(s)	player #1:O2-5-5-C14.MP4	0.0	8801.760	25.000	Blue	Resting		POINT	1810.880	O2-5-5-C14.MP4	45272	NA
C14	2025-03-06 16:21:40.670		5400.240	Media file(s)	player #1:O2-5-5-C14.MP4	0.0	8801.760	25.000	Green	Resting		POINT	1870.120	O2-5-5-C14.MP4	46753	NA
C14	2025-03-06 16:21:40.670		5400.240	Media file(s)	player #1:O2-5-5-C14.MP4	0.0	8801.760	25.000	Blue	Walking		POINT	1870.640	O2-5-5-C14.MP4	46766	NA
C14	2025-03-06 16:21:40.670		5400.240	Media file(s)	player #1:O2-5-5-C14.MP4	0.0	8801.760	25.000	Green	Resting		POINT	1929.960	O2-5-5-C14.MP4	48249	NA
C14	2025-03-06 16:21:40.670		5400.240	Media file(s)	player #1:O2-5-5-C14.MP4	0.0	8801.760	25.000	Blue	Resting		POINT	1930.560	O2-5-5-C14.MP4	48264	NA
C14	2025-03-06 16:21:40.670		5400.240	Media file(s)	player #1:O2-5-5-C14.MP4	0.0	8801.760	25.000	Green	Resting		POINT	1990.160	O2-5-5-C14.MP4	49754	NA
C14	2025-03-06 16:21:40.670		5400.240	Media file(s)	player #1:O2-5-5-C14.MP4	0.0	8801.760	25.000	Blue	Resting		POINT	1991.840	O2-5-5-C14.MP4	49796	NA
C14	2025-03-06 16:21:40.670		5400.240	Media file(s)	player #1:O2-5-5-C14.MP4	0.0	8801.760	25.000	Green	Resting		POINT	2050.040	O2-5-5-C14.MP4	51251	NA
C14	2025-03-06 16:21:40.670		5400.240	Media file(s)	player #1:O2-5-5-C14.MP4	0.0	8801.760	25.000	Blue	Resting		POINT	2050.400	O2-5-5-C14.MP4	51260	NA
C14	2025-03-06 16:21:40.670		5400.240	Media file(s)	player #1:O2-5-5-C14.MP4	0.0	8801.760	25.000	Blue	Resting		POINT	2110.000	O2-5-5-C14.MP4	52750	NA
C14	2025-03-06 16:21:40.670		5400.240	Media file(s)	player #1:O2-5-5-C14.MP4	0.0	8801.760	25.000	Green	Resting		POINT	2110.000	O2-5-5-C14.MP4	52750	NA
C14	2025-03-06 16:21:40.670		5400.240	Media file(s)	player #1:O2-5-5-C14.MP4	0.0	8801.760	25.000	Green	Resting		POINT	2170.560	O2-5-5-C14.MP4	54264	NA
C14	2025-03-06 16:21:40.670		5400.240	Media file(s)	player #1:O2-5-5-C14.MP4	0.0	8801.760	25.000	Blue	Walking		POINT	2170.600	O2-5-5-C14.MP4	54265	NA
C14	2025-03-06 16:21:40.670		5400.240	Media file(s)	player #1:O2-5-5-C14.MP4	0.0	8801.760	25.000	Green	Brood Care		POINT	2229.960	O2-5-5-C14.MP4	55749	NA
C14	2025-03-06 16:21:40.670		5400.240	Media file(s)	player #1:O2-5-5-C14.MP4	0.0	8801.760	25.000	Blue	Resting		POINT	2230.160	O2-5-5-C14.MP4	55754	NA
C14	2025-03-06 16:21:40.670		5400.240	Media file(s)	player #1:O2-5-5-C14.MP4	0.0	8801.760	25.000	Green	Brood Care		POINT	2289.920	O2-5-5-C14.MP4	57248	NA
C14	2025-03-06 16:21:40.670		5400.240	Media file(s)	player #1:O2-5-5-C14.MP4	0.0	8801.760	25.000	Blue	Resting		POINT	2290.160	O2-5-5-C14.MP4	57254	NA
C14	2025-03-06 16:21:40.670		5400.240	Media file(s)	player #1:O2-5-5-C14.MP4	0.0	8801.760	25.000	Green	Self grooming		POINT	2350.080	O2-5-5-C14.MP4	58752	NA
C14	2025-03-06 16:21:40.670		5400.240	Media file(s)	player #1:O2-5-5-C14.MP4	0.0	8801.760	25.000	Blue	Resting		POINT	2350.120	O2-5-5-C14.MP4	58753	NA
C14	2025-03-06 16:21:40.670		5400.240	Media file(s)	player #1:O2-5-5-C14.MP4	0.0	8801.760	25.000	Blue	Walking		POINT	2410.960	O2-5-5-C14.MP4	60274	NA
C14	2025-03-06 16:21:40.670		5400.240	Media file(s)	player #1:O2-5-5-C14.MP4	0.0	8801.760	25.000	Green	Walking		POINT	2411.880	O2-5-5-C14.MP4	60297	NA
C14	2025-03-06 16:21:40.670		5400.240	Media file(s)	player #1:O2-5-5-C14.MP4	0.0	8801.760	25.000	Blue	Walking		POINT	2470.560	O2-5-5-C14.MP4	61764	NA
C14	2025-03-06 16:21:40.670		5400.240	Media file(s)	player #1:O2-5-5-C14.MP4	0.0	8801.760	25.000	Green	Hemolymph		POINT	2470.920	O2-5-5-C14.MP4	61773	NA
C14	2025-03-06 16:21:40.670		5400.240	Media file(s)	player #1:O2-5-5-C14.MP4	0.0	8801.760	25.000	Green	Brood Care		POINT	2529.960	O2-5-5-C14.MP4	63249	NA
C14	2025-03-06 16:21:40.670		5400.240	Media file(s)	player #1:O2-5-5-C14.MP4	0.0	8801.760	25.000	Blue	Walking		POINT	2530.720	O2-5-5-C14.MP4	63268	NA
C14	2025-03-06 16:21:40.670		5400.240	Media file(s)	player #1:O2-5-5-C14.MP4	0.0	8801.760	25.000	Green	Self grooming		POINT	2590.040	O2-5-5-C14.MP4	64751	NA
C14	2025-03-06 16:21:40.670		5400.240	Media file(s)	player #1:O2-5-5-C14.MP4	0.0	8801.760	25.000	Blue	Walking		POINT	2590.520	O2-5-5-C14.MP4	64763	NA
C14	2025-03-06 16:21:40.670		5400.240	Media file(s)	player #1:O2-5-5-C14.MP4	0.0	8801.760	25.000	Blue	Walking		POINT	2649.920	O2-5-5-C14.MP4	66248	NA
C14	2025-03-06 16:21:40.670		5400.240	Media file(s)	player #1:O2-5-5-C14.MP4	0.0	8801.760	25.000	Green	Self grooming		POINT	2650.440	O2-5-5-C14.MP4	66261	NA
C14	2025-03-06 16:21:40.670		5400.240	Media file(s)	player #1:O2-5-5-C14.MP4	0.0	8801.760	25.000	Blue	Walking		POINT	2709.920	O2-5-5-C14.MP4	67748	NA
C14	2025-03-06 16:21:40.670		5400.240	Media file(s)	player #1:O2-5-5-C14.MP4	0.0	8801.760	25.000	Green	Resting		POINT	2710.560	O2-5-5-C14.MP4	67764	NA
C14	2025-03-06 16:21:40.670		5400.240	Media file(s)	player #1:O2-5-5-C14.MP4	0.0	8801.760	25.000	Green	Hemolymph		POINT	2770.160	O2-5-5-C14.MP4	69254	NA
C14	2025-03-06 16:21:40.670		5400.240	Media file(s)	player #1:O2-5-5-C14.MP4	0.0	8801.760	25.000	Blue	Walking		POINT	2771.000	O2-5-5-C14.MP4	69275	NA
C14	2025-03-06 16:21:40.670		5400.240	Media file(s)	player #1:O2-5-5-C14.MP4	0.0	8801.760	25.000	Green	Hemolymph		POINT	2830.360	O2-5-5-C14.MP4	70759	NA
C14	2025-03-06 16:21:40.670		5400.240	Media file(s)	player #1:O2-5-5-C14.MP4	0.0	8801.760	25.000	Blue	Walking		POINT	2830.640	O2-5-5-C14.MP4	70766	NA
C14	2025-03-06 16:21:40.670		5400.240	Media file(s)	player #1:O2-5-5-C14.MP4	0.0	8801.760	25.000	Blue	Walking		POINT	2890.160	O2-5-5-C14.MP4	72254	NA
C14	2025-03-06 16:21:40.670		5400.240	Media file(s)	player #1:O2-5-5-C14.MP4	0.0	8801.760	25.000	Green	Resting		POINT	2890.320	O2-5-5-C14.MP4	72258	NA
C14	2025-03-06 16:21:40.670		5400.240	Media file(s)	player #1:O2-5-5-C14.MP4	0.0	8801.760	25.000	Green	Walking		POINT	2950.160	O2-5-5-C14.MP4	73754	NA
C14	2025-03-06 16:21:40.670		5400.240	Media file(s)	player #1:O2-5-5-C14.MP4	0.0	8801.760	25.000	Blue	Carry Brood		POINT	2951.320	O2-5-5-C14.MP4	73783	NA
C14	2025-03-06 16:21:40.670		5400.240	Media file(s)	player #1:O2-5-5-C14.MP4	0.0	8801.760	25.000	Green	Resting		POINT	3010.760	O2-5-5-C14.MP4	75269	NA
C14	2025-03-06 16:21:40.670		5400.240	Media file(s)	player #1:O2-5-5-C14.MP4	0.0	8801.760	25.000	Blue	Walking		POINT	3011.320	O2-5-5-C14.MP4	75283	NA
C14	2025-03-06 16:21:40.670		5400.240	Media file(s)	player #1:O2-5-5-C14.MP4	0.0	8801.760	25.000	Green	Resting		POINT	3070.080	O2-5-5-C14.MP4	76752	NA
C14	2025-03-06 16:21:40.670		5400.240	Media file(s)	player #1:O2-5-5-C14.MP4	0.0	8801.760	25.000	Blue	Walking		POINT	3070.120	O2-5-5-C14.MP4	76753	NA
C14	2025-03-06 16:21:40.670		5400.240	Media file(s)	player #1:O2-5-5-C14.MP4	0.0	8801.760	25.000	Blue	Walking		POINT	3129.960	O2-5-5-C14.MP4	78249	NA
C14	2025-03-06 16:21:40.670		5400.240	Media file(s)	player #1:O2-5-5-C14.MP4	0.0	8801.760	25.000	Green	Resting		POINT	3130.360	O2-5-5-C14.MP4	78259	NA
C14	2025-03-06 16:21:40.670		5400.240	Media file(s)	player #1:O2-5-5-C14.MP4	0.0	8801.760	25.000	Green	Resting		POINT	3190.160	O2-5-5-C14.MP4	79754	NA
C14	2025-03-06 16:21:40.670		5400.240	Media file(s)	player #1:O2-5-5-C14.MP4	0.0	8801.760	25.000	Blue	Walking		POINT	3190.320	O2-5-5-C14.MP4	79758	NA
C14	2025-03-06 16:21:40.670		5400.240	Media file(s)	player #1:O2-5-5-C14.MP4	0.0	8801.760	25.000	Blue	Carry Brood		POINT	3250.160	O2-5-5-C14.MP4	81254	NA
C14	2025-03-06 16:21:40.670		5400.240	Media file(s)	player #1:O2-5-5-C14.MP4	0.0	8801.760	25.000	Green	Walking		POINT	3250.320	O2-5-5-C14.MP4	81258	NA
C14	2025-03-06 16:21:40.670		5400.240	Media file(s)	player #1:O2-5-5-C14.MP4	0.0	8801.760	25.000	Blue	Self grooming		POINT	3310.080	O2-5-5-C14.MP4	82752	NA
C14	2025-03-06 16:21:40.670		5400.240	Media file(s)	player #1:O2-5-5-C14.MP4	0.0	8801.760	25.000	Green	Resting		POINT	3311.160	O2-5-5-C14.MP4	82779	NA
C14	2025-03-06 16:21:40.670		5400.240	Media file(s)	player #1:O2-5-5-C14.MP4	0.0	8801.760	25.000	Green	Walking		POINT	3370.480	O2-5-5-C14.MP4	84262	NA
C14	2025-03-06 16:21:40.670		5400.240	Media file(s)	player #1:O2-5-5-C14.MP4	0.0	8801.760	25.000	Blue	Resting		POINT	3371.680	O2-5-5-C14.MP4	84292	NA
C14	2025-03-06 16:21:40.670		5400.240	Media file(s)	player #1:O2-5-5-C14.MP4	0.0	8801.760	25.000	Green	Brood Care		POINT	3430.080	O2-5-5-C14.MP4	85752	NA
C14	2025-03-06 16:21:40.670		5400.240	Media file(s)	player #1:O2-5-5-C14.MP4	0.0	8801.760	25.000	Blue	Walking		POINT	3430.520	O2-5-5-C14.MP4	85763	NA
C14	2025-03-06 16:21:40.670		5400.240	Media file(s)	player #1:O2-5-5-C14.MP4	0.0	8801.760	25.000	Blue	Carry Brood		POINT	3489.880	O2-5-5-C14.MP4	87247	NA
C14	2025-03-06 16:21:40.670		5400.240	Media file(s)	player #1:O2-5-5-C14.MP4	0.0	8801.760	25.000	Green	Walking		POINT	3490.720	O2-5-5-C14.MP4	87268	NA
C14	2025-03-06 16:21:40.670		5400.240	Media file(s)	player #1:O2-5-5-C14.MP4	0.0	8801.760	25.000	Blue	Walking		POINT	3550.040	O2-5-5-C14.MP4	88751	NA
C14	2025-03-06 16:21:40.670		5400.240	Media file(s)	player #1:O2-5-5-C14.MP4	0.0	8801.760	25.000	Green	Walking		POINT	3550.280	O2-5-5-C14.MP4	88757	NA
C14	2025-03-06 16:21:40.670		5400.240	Media file(s)	player #1:O2-5-5-C14.MP4	0.0	8801.760	25.000	Green	Carry Brood		POINT	3610.520	O2-5-5-C14.MP4	90263	NA
C14	2025-03-06 16:21:40.670		5400.240	Media file(s)	player #1:O2-5-5-C14.MP4	0.0	8801.760	25.000	Blue	Walking		POINT	3610.600	O2-5-5-C14.MP4	90265	NA
C14	2025-03-06 16:21:40.670		5400.240	Media file(s)	player #1:O2-5-5-C14.MP4	0.0	8801.760	25.000	Green	Walking		POINT	3670.480	O2-5-5-C14.MP4	91762	NA
C14	2025-03-06 16:21:40.670		5400.240	Media file(s)	player #1:O2-5-5-C14.MP4	0.0	8801.760	25.000	Blue	Walking		POINT	3670.880	O2-5-5-C14.MP4	91772	NA
C14	2025-03-06 16:21:40.670		5400.240	Media file(s)	player #1:O2-5-5-C14.MP4	0.0	8801.760	25.000	Blue	Brood Care		POINT	3729.960	O2-5-5-C14.MP4	93249	NA
C14	2025-03-06 16:21:40.670		5400.240	Media file(s)	player #1:O2-5-5-C14.MP4	0.0	8801.760	25.000	Green	Carry Brood		POINT	3731.040	O2-5-5-C14.MP4	93276	NA
C14	2025-03-06 16:21:40.670		5400.240	Media file(s)	player #1:O2-5-5-C14.MP4	0.0	8801.760	25.000	Green	Walking		POINT	3789.960	O2-5-5-C14.MP4	94749	NA
C14	2025-03-06 16:21:40.670		5400.240	Media file(s)	player #1:O2-5-5-C14.MP4	0.0	8801.760	25.000	Blue	Brood Care		POINT	3790.000	O2-5-5-C14.MP4	94750	NA
C14	2025-03-06 16:21:40.670		5400.240	Media file(s)	player #1:O2-5-5-C14.MP4	0.0	8801.760	25.000	Blue	Self grooming		POINT	3850.080	O2-5-5-C14.MP4	96252	NA
C14	2025-03-06 16:21:40.670		5400.240	Media file(s)	player #1:O2-5-5-C14.MP4	0.0	8801.760	25.000	Green	Walking		POINT	3851.440	O2-5-5-C14.MP4	96286	NA
C14	2025-03-06 16:21:40.670		5400.240	Media file(s)	player #1:O2-5-5-C14.MP4	0.0	8801.760	25.000	Blue	Walking		POINT	3910.120	O2-5-5-C14.MP4	97753	NA
C14	2025-03-06 16:21:40.670		5400.240	Media file(s)	player #1:O2-5-5-C14.MP4	0.0	8801.760	25.000	Green	Walking		POINT	3914.640	O2-5-5-C14.MP4	97866	NA
C14	2025-03-06 16:21:40.670		5400.240	Media file(s)	player #1:O2-5-5-C14.MP4	0.0	8801.760	25.000	Blue	Walking		POINT	3971.200	O2-5-5-C14.MP4	99280	NA
C14	2025-03-06 16:21:40.670		5400.240	Media file(s)	player #1:O2-5-5-C14.MP4	0.0	8801.760	25.000	Green	Walking		POINT	3971.280	O2-5-5-C14.MP4	99282	NA
C14	2025-03-06 16:21:40.670		5400.240	Media file(s)	player #1:O2-5-5-C14.MP4	0.0	8801.760	25.000	Green	Hemolymph		POINT	4029.960	O2-5-5-C14.MP4	100749	NA
C14	2025-03-06 16:21:40.670		5400.240	Media file(s)	player #1:O2-5-5-C14.MP4	0.0	8801.760	25.000	Blue	Self grooming		POINT	4031.880	O2-5-5-C14.MP4	100797	NA
C14	2025-03-06 16:21:40.670		5400.240	Media file(s)	player #1:O2-5-5-C14.MP4	0.0	8801.760	25.000	Green	Hemolymph		POINT	4090.240	O2-5-5-C14.MP4	102256	NA
C14	2025-03-06 16:21:40.670		5400.240	Media file(s)	player #1:O2-5-5-C14.MP4	0.0	8801.760	25.000	Blue	Walking		POINT	4091.240	O2-5-5-C14.MP4	102281	NA
C14	2025-03-06 16:21:40.670		5400.240	Media file(s)	player #1:O2-5-5-C14.MP4	0.0	8801.760	25.000	Blue	Resting		POINT	4150.040	O2-5-5-C14.MP4	103751	NA
C14	2025-03-06 16:21:40.670		5400.240	Media file(s)	player #1:O2-5-5-C14.MP4	0.0	8801.760	25.000	Green	Hemolymph		POINT	4150.160	O2-5-5-C14.MP4	103754	NA
C14	2025-03-06 16:21:40.670		5400.240	Media file(s)	player #1:O2-5-5-C14.MP4	0.0	8801.760	25.000	Blue	Carry Brood		POINT	4210.000	O2-5-5-C14.MP4	105250	NA
C14	2025-03-06 16:21:40.670		5400.240	Media file(s)	player #1:O2-5-5-C14.MP4	0.0	8801.760	25.000	Green	Walking		POINT	4210.200	O2-5-5-C14.MP4	105255	NA
C14	2025-03-06 16:21:40.670		5400.240	Media file(s)	player #1:O2-5-5-C14.MP4	0.0	8801.760	25.000	Blue	Resting		POINT	4269.760	O2-5-5-C14.MP4	106744	NA
C14	2025-03-06 16:21:40.670		5400.240	Media file(s)	player #1:O2-5-5-C14.MP4	0.0	8801.760	25.000	Green	Walking		POINT	4270.280	O2-5-5-C14.MP4	106757	NA
C14	2025-03-06 16:21:40.670		5400.240	Media file(s)	player #1:O2-5-5-C14.MP4	0.0	8801.760	25.000	Green	Hemolymph		POINT	4330.080	O2-5-5-C14.MP4	108252	NA
C14	2025-03-06 16:21:40.670		5400.240	Media file(s)	player #1:O2-5-5-C14.MP4	0.0	8801.760	25.000	Blue	Resting		POINT	4331.080	O2-5-5-C14.MP4	108277	NA
C14	2025-03-06 16:21:40.670		5400.240	Media file(s)	player #1:O2-5-5-C14.MP4	0.0	8801.760	25.000	Blue	Resting		POINT	4389.920	O2-5-5-C14.MP4	109748	NA
C14	2025-03-06 16:21:40.670		5400.240	Media file(s)	player #1:O2-5-5-C14.MP4	0.0	8801.760	25.000	Green	Hemolymph		POINT	4390.240	O2-5-5-C14.MP4	109757	NA
C14	2025-03-06 16:21:40.670		5400.240	Media file(s)	player #1:O2-5-5-C14.MP4	0.0	8801.760	25.000	Blue	Resting		POINT	4450.040	O2-5-5-C14.MP4	111251	NA
C14	2025-03-06 16:21:40.670		5400.240	Media file(s)	player #1:O2-5-5-C14.MP4	0.0	8801.760	25.000	Green	Hemolymph		POINT	4450.600	O2-5-5-C14.MP4	111265	NA
C14	2025-03-06 16:21:40.670		5400.240	Media file(s)	player #1:O2-5-5-C14.MP4	0.0	8801.760	25.000	Blue	Resting		POINT	4510.080	O2-5-5-C14.MP4	112752	NA
C14	2025-03-06 16:21:40.670		5400.240	Media file(s)	player #1:O2-5-5-C14.MP4	0.0	8801.760	25.000	Green	Hemolymph		POINT	4510.080	O2-5-5-C14.MP4	112752	NA
C14	2025-03-06 16:21:40.670		5400.240	Media file(s)	player #1:O2-5-5-C14.MP4	0.0	8801.760	25.000	Blue	Resting		POINT	4569.920	O2-5-5-C14.MP4	114248	NA
C14	2025-03-06 16:21:40.670		5400.240	Media file(s)	player #1:O2-5-5-C14.MP4	0.0	8801.760	25.000	Green	Hemolymph		POINT	4570.040	O2-5-5-C14.MP4	114251	NA
C14	2025-03-06 16:21:40.670		5400.240	Media file(s)	player #1:O2-5-5-C14.MP4	0.0	8801.760	25.000	Green	Hemolymph		POINT	4630.040	O2-5-5-C14.MP4	115751	NA
C14	2025-03-06 16:21:40.670		5400.240	Media file(s)	player #1:O2-5-5-C14.MP4	0.0	8801.760	25.000	Blue	Resting		POINT	4630.080	O2-5-5-C14.MP4	115752	NA
C14	2025-03-06 16:21:40.670		5400.240	Media file(s)	player #1:O2-5-5-C14.MP4	0.0	8801.760	25.000	Blue	Resting		POINT	4689.880	O2-5-5-C14.MP4	117247	NA
C14	2025-03-06 16:21:40.670		5400.240	Media file(s)	player #1:O2-5-5-C14.MP4	0.0	8801.760	25.000	Green	Hemolymph		POINT	4690.440	O2-5-5-C14.MP4	117261	NA
C14	2025-03-06 16:21:40.670		5400.240	Media file(s)	player #1:O2-5-5-C14.MP4	0.0	8801.760	25.000	Blue	Resting		POINT	4749.920	O2-5-5-C14.MP4	118748	NA
C14	2025-03-06 16:21:40.670		5400.240	Media file(s)	player #1:O2-5-5-C14.MP4	0.0	8801.760	25.000	Green	Hemolymph		POINT	4750.360	O2-5-5-C14.MP4	118759	NA
C14	2025-03-06 16:21:40.670		5400.240	Media file(s)	player #1:O2-5-5-C14.MP4	0.0	8801.760	25.000	Blue	Resting		POINT	4810.000	O2-5-5-C14.MP4	120250	NA
C14	2025-03-06 16:21:40.670		5400.240	Media file(s)	player #1:O2-5-5-C14.MP4	0.0	8801.760	25.000	Green	Hemolymph		POINT	4810.000	O2-5-5-C14.MP4	120250	NA
C14	2025-03-06 16:21:40.670		5400.240	Media file(s)	player #1:O2-5-5-C14.MP4	0.0	8801.760	25.000	Blue	Resting		POINT	4869.920	O2-5-5-C14.MP4	121748	NA
C14	2025-03-06 16:21:40.670		5400.240	Media file(s)	player #1:O2-5-5-C14.MP4	0.0	8801.760	25.000	Green	Hemolymph		POINT	4870.120	O2-5-5-C14.MP4	121753	NA
C14	2025-03-06 16:21:40.670		5400.240	Media file(s)	player #1:O2-5-5-C14.MP4	0.0	8801.760	25.000	Green	Hemolymph		POINT	4929.920	O2-5-5-C14.MP4	123248	NA
C14	2025-03-06 16:21:40.670		5400.240	Media file(s)	player #1:O2-5-5-C14.MP4	0.0	8801.760	25.000	Blue	Resting		POINT	4930.040	O2-5-5-C14.MP4	123251	NA
C14	2025-03-06 16:21:40.670		5400.240	Media file(s)	player #1:O2-5-5-C14.MP4	0.0	8801.760	25.000	Blue	Resting		POINT	4989.720	O2-5-5-C14.MP4	124743	NA
C14	2025-03-06 16:21:40.670		5400.240	Media file(s)	player #1:O2-5-5-C14.MP4	0.0	8801.760	25.000	Green	Hemolymph		POINT	4990.200	O2-5-5-C14.MP4	124755	NA
C14	2025-03-06 16:21:40.670		5400.240	Media file(s)	player #1:O2-5-5-C14.MP4	0.0	8801.760	25.000	Green	Hemolymph		POINT	5049.920	O2-5-5-C14.MP4	126248	NA
C14	2025-03-06 16:21:40.670		5400.240	Media file(s)	player #1:O2-5-5-C14.MP4	0.0	8801.760	25.000	Blue	QW interaction		POINT	5050.000	O2-5-5-C14.MP4	126250	NA
C14	2025-03-06 16:21:40.670		5400.240	Media file(s)	player #1:O2-5-5-C14.MP4	0.0	8801.760	25.000	Green	Hemolymph		POINT	5109.760	O2-5-5-C14.MP4	127744	NA
C14	2025-03-06 16:21:40.670		5400.240	Media file(s)	player #1:O2-5-5-C14.MP4	0.0	8801.760	25.000	Blue	QW interaction		POINT	5110.040	O2-5-5-C14.MP4	127751	NA
C14	2025-03-06 16:21:40.670		5400.240	Media file(s)	player #1:O2-5-5-C14.MP4	0.0	8801.760	25.000	Green	Hemolymph		POINT	5170.200	O2-5-5-C14.MP4	129255	NA
C14	2025-03-06 16:21:40.670		5400.240	Media file(s)	player #1:O2-5-5-C14.MP4	0.0	8801.760	25.000	Blue	Walking		POINT	5171.400	O2-5-5-C14.MP4	129285	NA
C14	2025-03-06 16:21:40.670		5400.240	Media file(s)	player #1:O2-5-5-C14.MP4	0.0	8801.760	25.000	Green	Self grooming		POINT	5229.920	O2-5-5-C14.MP4	130748	NA
C14	2025-03-06 16:21:40.670		5400.240	Media file(s)	player #1:O2-5-5-C14.MP4	0.0	8801.760	25.000	Blue	Self grooming		POINT	5230.240	O2-5-5-C14.MP4	130756	NA
C14	2025-03-06 16:21:40.670		5400.240	Media file(s)	player #1:O2-5-5-C14.MP4	0.0	8801.760	25.000	Green	Hemolymph		POINT	5289.920	O2-5-5-C14.MP4	132248	NA
C14	2025-03-06 16:21:40.670		5400.240	Media file(s)	player #1:O2-5-5-C14.MP4	0.0	8801.760	25.000	Blue	Resting		POINT	5289.960	O2-5-5-C14.MP4	132249	NA
C14	2025-03-06 16:21:40.670		5400.240	Media file(s)	player #1:O2-5-5-C14.MP4	0.0	8801.760	25.000	Green	Hemolymph		POINT	5350.120	O2-5-5-C14.MP4	133753	NA
C14	2025-03-06 16:21:40.670		5400.240	Media file(s)	player #1:O2-5-5-C14.MP4	0.0	8801.760	25.000	Blue	Resting		POINT	5351.280	O2-5-5-C14.MP4	133782	NA
C14	2025-03-06 16:21:40.670		5400.240	Media file(s)	player #1:O2-5-5-C14.MP4	0.0	8801.760	25.000	Green	Hemolymph		POINT	5409.920	O2-5-5-C14.MP4	135248	NA
C14	2025-03-06 16:21:40.670		5400.240	Media file(s)	player #1:O2-5-5-C14.MP4	0.0	8801.760	25.000	Blue	Resting		POINT	5412.840	O2-5-5-C14.MP4	135321	NA
C14	2025-03-06 16:21:40.670		5400.240	Media file(s)	player #1:O2-5-5-C14.MP4	0.0	8801.760	25.000	Green	Hemolymph		POINT	5470.000	O2-5-5-C14.MP4	136750	NA
C14	2025-03-06 16:21:40.670		5400.240	Media file(s)	player #1:O2-5-5-C14.MP4	0.0	8801.760	25.000	Blue	Resting		POINT	5470.840	O2-5-5-C14.MP4	136771	NA
C14	2025-03-06 16:21:40.670		5400.240	Media file(s)	player #1:O2-5-5-C14.MP4	0.0	8801.760	25.000	Blue	Resting		POINT	5530.040	O2-5-5-C14.MP4	138251	NA
C14	2025-03-06 16:21:40.670		5400.240	Media file(s)	player #1:O2-5-5-C14.MP4	0.0	8801.760	25.000	Green	Walking		POINT	5530.320	O2-5-5-C14.MP4	138258	NA
C14	2025-03-06 16:21:40.670		5400.240	Media file(s)	player #1:O2-5-5-C14.MP4	0.0	8801.760	25.000	Green	Walking		POINT	5590.440	O2-5-5-C14.MP4	139761	NA
C14	2025-03-06 16:21:40.670		5400.240	Media file(s)	player #1:O2-5-5-C14.MP4	0.0	8801.760	25.000	Blue	Resting		POINT	5590.560	O2-5-5-C14.MP4	139764	NA
C14	2025-03-06 16:21:40.670		5400.240	Media file(s)	player #1:O2-5-5-C14.MP4	0.0	8801.760	25.000	Blue	Brood Care		POINT	5650.560	O2-5-5-C14.MP4	141264	NA
C14	2025-03-06 16:21:40.670		5400.240	Media file(s)	player #1:O2-5-5-C14.MP4	0.0	8801.760	25.000	Green	Walking		POINT	5650.560	O2-5-5-C14.MP4	141264	NA
C14	2025-03-06 16:21:40.670		5400.240	Media file(s)	player #1:O2-5-5-C14.MP4	0.0	8801.760	25.000	Green	Walking		POINT	5710.240	O2-5-5-C14.MP4	142756	NA
C14	2025-03-06 16:21:40.670		5400.240	Media file(s)	player #1:O2-5-5-C14.MP4	0.0	8801.760	25.000	Blue	Walking		POINT	5710.360	O2-5-5-C14.MP4	142759	NA
C14	2025-03-06 16:21:40.670		5400.240	Media file(s)	player #1:O2-5-5-C14.MP4	0.0	8801.760	25.000	Blue	Walking		POINT	5770.360	O2-5-5-C14.MP4	144259	NA
C14	2025-03-06 16:21:40.670		5400.240	Media file(s)	player #1:O2-5-5-C14.MP4	0.0	8801.760	25.000	Green	Walking		POINT	5770.560	O2-5-5-C14.MP4	144264	NA
C14	2025-03-06 16:21:40.670		5400.240	Media file(s)	player #1:O2-5-5-C14.MP4	0.0	8801.760	25.000	Blue	Resting		POINT	5830.040	O2-5-5-C14.MP4	145751	NA
C14	2025-03-06 16:21:40.670		5400.240	Media file(s)	player #1:O2-5-5-C14.MP4	0.0	8801.760	25.000	Green	Walking		POINT	5830.080	O2-5-5-C14.MP4	145752	NA
C14	2025-03-06 16:21:40.670		5400.240	Media file(s)	player #1:O2-5-5-C14.MP4	0.0	8801.760	25.000	Blue	Resting		POINT	5889.960	O2-5-5-C14.MP4	147249	NA
C14	2025-03-06 16:21:40.670		5400.240	Media file(s)	player #1:O2-5-5-C14.MP4	0.0	8801.760	25.000	Green	Walking		POINT	5889.960	O2-5-5-C14.MP4	147249	NA
C14	2025-03-06 16:21:40.670		5400.240	Media file(s)	player #1:O2-5-5-C14.MP4	0.0	8801.760	25.000	Blue	Resting		POINT	5949.840	O2-5-5-C14.MP4	148746	NA
C14	2025-03-06 16:21:40.670		5400.240	Media file(s)	player #1:O2-5-5-C14.MP4	0.0	8801.760	25.000	Green	Walking		POINT	5950.480	O2-5-5-C14.MP4	148762	NA
C14	2025-03-06 16:21:40.670		5400.240	Media file(s)	player #1:O2-5-5-C14.MP4	0.0	8801.760	25.000	Blue	Resting		POINT	6010.040	O2-5-5-C14.MP4	150251	NA
C14	2025-03-06 16:21:40.670		5400.240	Media file(s)	player #1:O2-5-5-C14.MP4	0.0	8801.760	25.000	Green	Walking		POINT	6010.080	O2-5-5-C14.MP4	150252	NA
