# Supplementary material for: Unmated Queens Show Worker‐Like Behaviour and Gene Expression in Polygynous Colonies of the Ant Stigmatomma pallipes
Source: Mol Ecol. 2026 Apr 29;35:e70360. doi: 10.1111/mec.70360 (PMC13126620; doi:10.1111/mec.70360)
Supplement: Supplementary file 3 — Data S1: mec70360‐sup‐0003‐Supinfo.zip. [file MEC-35-e70360-s003.zip › Behavior/O2-Boris/C8.tsv]

Observation id	Observation date	Description	Observation duration	Observation type	Source	Time offset (s)	Media duration (s)	FPS	Subject	Behavior	Behavioral category	Behavior type	Time	Media file name	Image index	Image file path	Comment
C8	2025-03-06 16:38:01.844		5400.440	Media file(s)	player #1:O2-4-8-C8.MP4	0.0	6613.920	25.000	Blue	Resting		POINT	610.000	O2-4-8-C8.MP4	15250	NA
C8	2025-03-06 16:38:01.844		5400.440	Media file(s)	player #1:O2-4-8-C8.MP4	0.0	6613.920	25.000	Blue	Resting		POINT	670.560	O2-4-8-C8.MP4	16764	NA
C8	2025-03-06 16:38:01.844		5400.440	Media file(s)	player #1:O2-4-8-C8.MP4	0.0	6613.920	25.000	Blue	Resting		POINT	729.920	O2-4-8-C8.MP4	18248	NA
C8	2025-03-06 16:38:01.844		5400.440	Media file(s)	player #1:O2-4-8-C8.MP4	0.0	6613.920	25.000	Blue	Resting		POINT	789.920	O2-4-8-C8.MP4	19748	NA
C8	2025-03-06 16:38:01.844		5400.440	Media file(s)	player #1:O2-4-8-C8.MP4	0.0	6613.920	25.000	Blue	Resting		POINT	849.960	O2-4-8-C8.MP4	21249	NA
C8	2025-03-06 16:38:01.844		5400.440	Media file(s)	player #1:O2-4-8-C8.MP4	0.0	6613.920	25.000	Blue	Walking		POINT	910.280	O2-4-8-C8.MP4	22757	NA
C8	2025-03-06 16:38:01.844		5400.440	Media file(s)	player #1:O2-4-8-C8.MP4	0.0	6613.920	25.000	Blue	Walking		POINT	970.160	O2-4-8-C8.MP4	24254	NA
C8	2025-03-06 16:38:01.844		5400.440	Media file(s)	player #1:O2-4-8-C8.MP4	0.0	6613.920	25.000	Blue	Self grooming		POINT	1030.720	O2-4-8-C8.MP4	25768	NA
C8	2025-03-06 16:38:01.844		5400.440	Media file(s)	player #1:O2-4-8-C8.MP4	0.0	6613.920	25.000	Blue	Walking		POINT	1091.000	O2-4-8-C8.MP4	27275	NA
C8	2025-03-06 16:38:01.844		5400.440	Media file(s)	player #1:O2-4-8-C8.MP4	0.0	6613.920	25.000	Blue	Resting		POINT	1150.040	O2-4-8-C8.MP4	28751	NA
C8	2025-03-06 16:38:01.844		5400.440	Media file(s)	player #1:O2-4-8-C8.MP4	0.0	6613.920	25.000	Blue	Resting		POINT	1209.880	O2-4-8-C8.MP4	30247	NA
C8	2025-03-06 16:38:01.844		5400.440	Media file(s)	player #1:O2-4-8-C8.MP4	0.0	6613.920	25.000	Blue	Walking		POINT	1270.240	O2-4-8-C8.MP4	31756	NA
C8	2025-03-06 16:38:01.844		5400.440	Media file(s)	player #1:O2-4-8-C8.MP4	0.0	6613.920	25.000	Blue	Resting		POINT	1330.240	O2-4-8-C8.MP4	33256	NA
C8	2025-03-06 16:38:01.844		5400.440	Media file(s)	player #1:O2-4-8-C8.MP4	0.0	6613.920	25.000	Blue	Resting		POINT	1389.960	O2-4-8-C8.MP4	34749	NA
C8	2025-03-06 16:38:01.844		5400.440	Media file(s)	player #1:O2-4-8-C8.MP4	0.0	6613.920	25.000	Blue	Resting		POINT	1449.800	O2-4-8-C8.MP4	36245	NA
C8	2025-03-06 16:38:01.844		5400.440	Media file(s)	player #1:O2-4-8-C8.MP4	0.0	6613.920	25.000	Blue	Resting		POINT	1510.000	O2-4-8-C8.MP4	37750	NA
C8	2025-03-06 16:38:01.844		5400.440	Media file(s)	player #1:O2-4-8-C8.MP4	0.0	6613.920	25.000	Blue	Resting		POINT	1571.000	O2-4-8-C8.MP4	39275	NA
C8	2025-03-06 16:38:01.844		5400.440	Media file(s)	player #1:O2-4-8-C8.MP4	0.0	6613.920	25.000	Blue	Resting		POINT	1630.720	O2-4-8-C8.MP4	40768	NA
C8	2025-03-06 16:38:01.844		5400.440	Media file(s)	player #1:O2-4-8-C8.MP4	0.0	6613.920	25.000	Blue	Resting		POINT	1690.120	O2-4-8-C8.MP4	42253	NA
C8	2025-03-06 16:38:01.844		5400.440	Media file(s)	player #1:O2-4-8-C8.MP4	0.0	6613.920	25.000	Blue	Resting		POINT	1750.800	O2-4-8-C8.MP4	43770	NA
C8	2025-03-06 16:38:01.844		5400.440	Media file(s)	player #1:O2-4-8-C8.MP4	0.0	6613.920	25.000	Blue	Resting		POINT	1809.840	O2-4-8-C8.MP4	45246	NA
C8	2025-03-06 16:38:01.844		5400.440	Media file(s)	player #1:O2-4-8-C8.MP4	0.0	6613.920	25.000	Blue	Resting		POINT	1870.160	O2-4-8-C8.MP4	46755	NA
C8	2025-03-06 16:38:01.844		5400.440	Media file(s)	player #1:O2-4-8-C8.MP4	0.0	6613.920	25.000	Blue	Resting		POINT	1930.000	O2-4-8-C8.MP4	48250	NA
C8	2025-03-06 16:38:01.844		5400.440	Media file(s)	player #1:O2-4-8-C8.MP4	0.0	6613.920	25.000	Blue	Resting		POINT	1989.920	O2-4-8-C8.MP4	49748	NA
C8	2025-03-06 16:38:01.844		5400.440	Media file(s)	player #1:O2-4-8-C8.MP4	0.0	6613.920	25.000	Blue	Self grooming		POINT	2051.120	O2-4-8-C8.MP4	51278	NA
C8	2025-03-06 16:38:01.844		5400.440	Media file(s)	player #1:O2-4-8-C8.MP4	0.0	6613.920	25.000	Blue	Walking		POINT	2110.080	O2-4-8-C8.MP4	52752	NA
C8	2025-03-06 16:38:01.844		5400.440	Media file(s)	player #1:O2-4-8-C8.MP4	0.0	6613.920	25.000	Blue	Walking		POINT	2172.120	O2-4-8-C8.MP4	54303	NA
C8	2025-03-06 16:38:01.844		5400.440	Media file(s)	player #1:O2-4-8-C8.MP4	0.0	6613.920	25.000	Blue	Resting		POINT	2230.160	O2-4-8-C8.MP4	55754	NA
C8	2025-03-06 16:38:01.844		5400.440	Media file(s)	player #1:O2-4-8-C8.MP4	0.0	6613.920	25.000	Blue	Resting		POINT	2290.160	O2-4-8-C8.MP4	57254	NA
C8	2025-03-06 16:38:01.844		5400.440	Media file(s)	player #1:O2-4-8-C8.MP4	0.0	6613.920	25.000	Blue	Resting		POINT	2350.000	O2-4-8-C8.MP4	58750	NA
C8	2025-03-06 16:38:01.844		5400.440	Media file(s)	player #1:O2-4-8-C8.MP4	0.0	6613.920	25.000	Blue	Resting		POINT	2410.160	O2-4-8-C8.MP4	60254	NA
C8	2025-03-06 16:38:01.844		5400.440	Media file(s)	player #1:O2-4-8-C8.MP4	0.0	6613.920	25.000	Blue	Resting		POINT	2470.040	O2-4-8-C8.MP4	61751	NA
C8	2025-03-06 16:38:01.844		5400.440	Media file(s)	player #1:O2-4-8-C8.MP4	0.0	6613.920	25.000	Blue	Resting		POINT	2530.040	O2-4-8-C8.MP4	63251	NA
C8	2025-03-06 16:38:01.844		5400.440	Media file(s)	player #1:O2-4-8-C8.MP4	0.0	6613.920	25.000	Blue	Resting		POINT	2590.080	O2-4-8-C8.MP4	64752	NA
C8	2025-03-06 16:38:01.844		5400.440	Media file(s)	player #1:O2-4-8-C8.MP4	0.0	6613.920	25.000	Blue	Resting		POINT	2650.040	O2-4-8-C8.MP4	66251	NA
C8	2025-03-06 16:38:01.844		5400.440	Media file(s)	player #1:O2-4-8-C8.MP4	0.0	6613.920	25.000	Blue	Resting		POINT	2710.160	O2-4-8-C8.MP4	67754	NA
C8	2025-03-06 16:38:01.844		5400.440	Media file(s)	player #1:O2-4-8-C8.MP4	0.0	6613.920	25.000	Blue	Resting		POINT	2770.040	O2-4-8-C8.MP4	69251	NA
C8	2025-03-06 16:38:01.844		5400.440	Media file(s)	player #1:O2-4-8-C8.MP4	0.0	6613.920	25.000	Blue	Resting		POINT	2829.880	O2-4-8-C8.MP4	70747	NA
C8	2025-03-06 16:38:01.844		5400.440	Media file(s)	player #1:O2-4-8-C8.MP4	0.0	6613.920	25.000	Blue	Resting		POINT	2890.200	O2-4-8-C8.MP4	72255	NA
C8	2025-03-06 16:38:01.844		5400.440	Media file(s)	player #1:O2-4-8-C8.MP4	0.0	6613.920	25.000	Blue	Resting		POINT	2950.040	O2-4-8-C8.MP4	73751	NA
C8	2025-03-06 16:38:01.844		5400.440	Media file(s)	player #1:O2-4-8-C8.MP4	0.0	6613.920	25.000	Blue	Resting		POINT	3009.960	O2-4-8-C8.MP4	75249	NA
C8	2025-03-06 16:38:01.844		5400.440	Media file(s)	player #1:O2-4-8-C8.MP4	0.0	6613.920	25.000	Blue	Resting		POINT	3069.920	O2-4-8-C8.MP4	76748	NA
C8	2025-03-06 16:38:01.844		5400.440	Media file(s)	player #1:O2-4-8-C8.MP4	0.0	6613.920	25.000	Blue	Resting		POINT	3129.920	O2-4-8-C8.MP4	78248	NA
C8	2025-03-06 16:38:01.844		5400.440	Media file(s)	player #1:O2-4-8-C8.MP4	0.0	6613.920	25.000	Blue	Resting		POINT	3190.240	O2-4-8-C8.MP4	79756	NA
C8	2025-03-06 16:38:01.844		5400.440	Media file(s)	player #1:O2-4-8-C8.MP4	0.0	6613.920	25.000	Blue	Resting		POINT	3249.840	O2-4-8-C8.MP4	81246	NA
C8	2025-03-06 16:38:01.844		5400.440	Media file(s)	player #1:O2-4-8-C8.MP4	0.0	6613.920	25.000	Blue	Resting		POINT	3310.040	O2-4-8-C8.MP4	82751	NA
C8	2025-03-06 16:38:01.844		5400.440	Media file(s)	player #1:O2-4-8-C8.MP4	0.0	6613.920	25.000	Blue	Resting		POINT	3372.080	O2-4-8-C8.MP4	84302	NA
C8	2025-03-06 16:38:01.844		5400.440	Media file(s)	player #1:O2-4-8-C8.MP4	0.0	6613.920	25.000	Blue	Resting		POINT	3430.120	O2-4-8-C8.MP4	85753	NA
C8	2025-03-06 16:38:01.844		5400.440	Media file(s)	player #1:O2-4-8-C8.MP4	0.0	6613.920	25.000	Blue	Resting		POINT	3490.360	O2-4-8-C8.MP4	87259	NA
C8	2025-03-06 16:38:01.844		5400.440	Media file(s)	player #1:O2-4-8-C8.MP4	0.0	6613.920	25.000	Blue	Resting		POINT	3549.800	O2-4-8-C8.MP4	88745	NA
C8	2025-03-06 16:38:01.844		5400.440	Media file(s)	player #1:O2-4-8-C8.MP4	0.0	6613.920	25.000	Blue	Resting		POINT	3609.200	O2-4-8-C8.MP4	90230	NA
C8	2025-03-06 16:38:01.844		5400.440	Media file(s)	player #1:O2-4-8-C8.MP4	0.0	6613.920	25.000	Blue	Resting		POINT	3670.120	O2-4-8-C8.MP4	91753	NA
C8	2025-03-06 16:38:01.844		5400.440	Media file(s)	player #1:O2-4-8-C8.MP4	0.0	6613.920	25.000	Blue	Resting		POINT	3730.000	O2-4-8-C8.MP4	93250	NA
C8	2025-03-06 16:38:01.844		5400.440	Media file(s)	player #1:O2-4-8-C8.MP4	0.0	6613.920	25.000	Blue	Resting		POINT	3790.040	O2-4-8-C8.MP4	94751	NA
C8	2025-03-06 16:38:01.844		5400.440	Media file(s)	player #1:O2-4-8-C8.MP4	0.0	6613.920	25.000	Blue	Resting		POINT	3850.040	O2-4-8-C8.MP4	96251	NA
C8	2025-03-06 16:38:01.844		5400.440	Media file(s)	player #1:O2-4-8-C8.MP4	0.0	6613.920	25.000	Blue	Resting		POINT	3910.920	O2-4-8-C8.MP4	97773	NA
C8	2025-03-06 16:38:01.844		5400.440	Media file(s)	player #1:O2-4-8-C8.MP4	0.0	6613.920	25.000	Blue	Resting		POINT	3970.040	O2-4-8-C8.MP4	99251	NA
C8	2025-03-06 16:38:01.844		5400.440	Media file(s)	player #1:O2-4-8-C8.MP4	0.0	6613.920	25.000	Blue	Resting		POINT	4030.000	O2-4-8-C8.MP4	100750	NA
C8	2025-03-06 16:38:01.844		5400.440	Media file(s)	player #1:O2-4-8-C8.MP4	0.0	6613.920	25.000	Blue	Resting		POINT	4090.120	O2-4-8-C8.MP4	102253	NA
C8	2025-03-06 16:38:01.844		5400.440	Media file(s)	player #1:O2-4-8-C8.MP4	0.0	6613.920	25.000	Blue	Resting		POINT	4150.160	O2-4-8-C8.MP4	103754	NA
C8	2025-03-06 16:38:01.844		5400.440	Media file(s)	player #1:O2-4-8-C8.MP4	0.0	6613.920	25.000	Blue	Resting		POINT	4210.560	O2-4-8-C8.MP4	105264	NA
C8	2025-03-06 16:38:01.844		5400.440	Media file(s)	player #1:O2-4-8-C8.MP4	0.0	6613.920	25.000	Blue	Resting		POINT	4271.520	O2-4-8-C8.MP4	106788	NA
C8	2025-03-06 16:38:01.844		5400.440	Media file(s)	player #1:O2-4-8-C8.MP4	0.0	6613.920	25.000	Blue	Resting		POINT	4330.240	O2-4-8-C8.MP4	108256	NA
C8	2025-03-06 16:38:01.844		5400.440	Media file(s)	player #1:O2-4-8-C8.MP4	0.0	6613.920	25.000	Blue	Resting		POINT	4389.840	O2-4-8-C8.MP4	109746	NA
C8	2025-03-06 16:38:01.844		5400.440	Media file(s)	player #1:O2-4-8-C8.MP4	0.0	6613.920	25.000	Blue	Resting		POINT	4450.680	O2-4-8-C8.MP4	111267	NA
C8	2025-03-06 16:38:01.844		5400.440	Media file(s)	player #1:O2-4-8-C8.MP4	0.0	6613.920	25.000	Blue	Resting		POINT	4510.760	O2-4-8-C8.MP4	112769	NA
C8	2025-03-06 16:38:01.844		5400.440	Media file(s)	player #1:O2-4-8-C8.MP4	0.0	6613.920	25.000	Blue	Resting		POINT	4569.880	O2-4-8-C8.MP4	114247	NA
C8	2025-03-06 16:38:01.844		5400.440	Media file(s)	player #1:O2-4-8-C8.MP4	0.0	6613.920	25.000	Blue	Resting		POINT	4629.920	O2-4-8-C8.MP4	115748	NA
C8	2025-03-06 16:38:01.844		5400.440	Media file(s)	player #1:O2-4-8-C8.MP4	0.0	6613.920	25.000	Blue	Resting		POINT	4689.960	O2-4-8-C8.MP4	117249	NA
C8	2025-03-06 16:38:01.844		5400.440	Media file(s)	player #1:O2-4-8-C8.MP4	0.0	6613.920	25.000	Blue	Resting		POINT	4749.760	O2-4-8-C8.MP4	118744	NA
C8	2025-03-06 16:38:01.844		5400.440	Media file(s)	player #1:O2-4-8-C8.MP4	0.0	6613.920	25.000	Blue	Resting		POINT	4809.880	O2-4-8-C8.MP4	120247	NA
C8	2025-03-06 16:38:01.844		5400.440	Media file(s)	player #1:O2-4-8-C8.MP4	0.0	6613.920	25.000	Blue	Resting		POINT	4870.040	O2-4-8-C8.MP4	121751	NA
C8	2025-03-06 16:38:01.844		5400.440	Media file(s)	player #1:O2-4-8-C8.MP4	0.0	6613.920	25.000	Blue	Resting		POINT	4929.960	O2-4-8-C8.MP4	123249	NA
C8	2025-03-06 16:38:01.844		5400.440	Media file(s)	player #1:O2-4-8-C8.MP4	0.0	6613.920	25.000	Blue	Resting		POINT	4989.880	O2-4-8-C8.MP4	124747	NA
C8	2025-03-06 16:38:01.844		5400.440	Media file(s)	player #1:O2-4-8-C8.MP4	0.0	6613.920	25.000	Blue	Resting		POINT	5050.080	O2-4-8-C8.MP4	126252	NA
C8	2025-03-06 16:38:01.844		5400.440	Media file(s)	player #1:O2-4-8-C8.MP4	0.0	6613.920	25.000	Blue	Resting		POINT	5110.960	O2-4-8-C8.MP4	127774	NA
C8	2025-03-06 16:38:01.844		5400.440	Media file(s)	player #1:O2-4-8-C8.MP4	0.0	6613.920	25.000	Blue	Resting		POINT	5170.720	O2-4-8-C8.MP4	129268	NA
C8	2025-03-06 16:38:01.844		5400.440	Media file(s)	player #1:O2-4-8-C8.MP4	0.0	6613.920	25.000	Blue	Resting		POINT	5230.000	O2-4-8-C8.MP4	130750	NA
C8	2025-03-06 16:38:01.844		5400.440	Media file(s)	player #1:O2-4-8-C8.MP4	0.0	6613.920	25.000	Blue	Resting		POINT	5289.960	O2-4-8-C8.MP4	132249	NA
C8	2025-03-06 16:38:01.844		5400.440	Media file(s)	player #1:O2-4-8-C8.MP4	0.0	6613.920	25.000	Blue	Resting		POINT	5349.960	O2-4-8-C8.MP4	133749	NA
C8	2025-03-06 16:38:01.844		5400.440	Media file(s)	player #1:O2-4-8-C8.MP4	0.0	6613.920	25.000	Blue	Resting		POINT	5409.960	O2-4-8-C8.MP4	135249	NA
C8	2025-03-06 16:38:01.844		5400.440	Media file(s)	player #1:O2-4-8-C8.MP4	0.0	6613.920	25.000	Blue	Resting		POINT	5469.920	O2-4-8-C8.MP4	136748	NA
C8	2025-03-06 16:38:01.844		5400.440	Media file(s)	player #1:O2-4-8-C8.MP4	0.0	6613.920	25.000	Blue	Resting		POINT	5529.400	O2-4-8-C8.MP4	138235	NA
C8	2025-03-06 16:38:01.844		5400.440	Media file(s)	player #1:O2-4-8-C8.MP4	0.0	6613.920	25.000	Blue	Resting		POINT	5589.840	O2-4-8-C8.MP4	139746	NA
C8	2025-03-06 16:38:01.844		5400.440	Media file(s)	player #1:O2-4-8-C8.MP4	0.0	6613.920	25.000	Blue	Resting		POINT	5649.920	O2-4-8-C8.MP4	141248	NA
C8	2025-03-06 16:38:01.844		5400.440	Media file(s)	player #1:O2-4-8-C8.MP4	0.0	6613.920	25.000	Blue	Resting		POINT	5710.000	O2-4-8-C8.MP4	142750	NA
C8	2025-03-06 16:38:01.844		5400.440	Media file(s)	player #1:O2-4-8-C8.MP4	0.0	6613.920	25.000	Blue	Resting		POINT	5770.000	O2-4-8-C8.MP4	144250	NA
C8	2025-03-06 16:38:01.844		5400.440	Media file(s)	player #1:O2-4-8-C8.MP4	0.0	6613.920	25.000	Blue	Resting		POINT	5830.000	O2-4-8-C8.MP4	145750	NA
C8	2025-03-06 16:38:01.844		5400.440	Media file(s)	player #1:O2-4-8-C8.MP4	0.0	6613.920	25.000	Blue	Resting		POINT	5889.840	O2-4-8-C8.MP4	147246	NA
C8	2025-03-06 16:38:01.844		5400.440	Media file(s)	player #1:O2-4-8-C8.MP4	0.0	6613.920	25.000	Blue	Resting		POINT	5950.160	O2-4-8-C8.MP4	148754	NA
C8	2025-03-06 16:38:01.844		5400.440	Media file(s)	player #1:O2-4-8-C8.MP4	0.0	6613.920	25.000	Blue	Resting		POINT	6010.440	O2-4-8-C8.MP4	150261	NA
