# Supplementary material for: Unmated Queens Show Worker‐Like Behaviour and Gene Expression in Polygynous Colonies of the Ant Stigmatomma pallipes
Source: Mol Ecol. 2026 Apr 29;35:e70360. doi: 10.1111/mec.70360 (PMC13126620; doi:10.1111/mec.70360)
Supplement: Supplementary file 3 — Data S1: mec70360‐sup‐0003‐Supinfo.zip. [file MEC-35-e70360-s003.zip › Behavior/O2-Boris/D2.tsv]

Observation id	Observation date	Description	Observation duration	Observation type	Source	Time offset (s)	Media duration (s)	FPS	Subject	Behavior	Behavioral category	Behavior type	Time	Media file name	Image index	Image file path	Comment
D2	2025-03-06 16:50:13.303		5400.080	Media file(s)	player #1:O2-3-9-D2.MP4	0.0	6606.720	25.000	Green	Walking		POINT	610.360	O2-3-9-D2.MP4	15259	NA
D2	2025-03-06 16:50:13.303		5400.080	Media file(s)	player #1:O2-3-9-D2.MP4	0.0	6606.720	25.000	Blue	Walking		POINT	610.640	O2-3-9-D2.MP4	15266	NA
D2	2025-03-06 16:50:13.303		5400.080	Media file(s)	player #1:O2-3-9-D2.MP4	0.0	6606.720	25.000	Green	Walking		POINT	670.000	O2-3-9-D2.MP4	16750	NA
D2	2025-03-06 16:50:13.303		5400.080	Media file(s)	player #1:O2-3-9-D2.MP4	0.0	6606.720	25.000	Blue	Walking		POINT	672.920	O2-3-9-D2.MP4	16823	NA
D2	2025-03-06 16:50:13.303		5400.080	Media file(s)	player #1:O2-3-9-D2.MP4	0.0	6606.720	25.000	Blue	Resting		POINT	730.000	O2-3-9-D2.MP4	18250	NA
D2	2025-03-06 16:50:13.303		5400.080	Media file(s)	player #1:O2-3-9-D2.MP4	0.0	6606.720	25.000	Green	Walking		POINT	730.040	O2-3-9-D2.MP4	18251	NA
D2	2025-03-06 16:50:13.303		5400.080	Media file(s)	player #1:O2-3-9-D2.MP4	0.0	6606.720	25.000	Green	Walking		POINT	790.000	O2-3-9-D2.MP4	19750	NA
D2	2025-03-06 16:50:13.303		5400.080	Media file(s)	player #1:O2-3-9-D2.MP4	0.0	6606.720	25.000	Blue	Resting		POINT	790.160	O2-3-9-D2.MP4	19754	NA
D2	2025-03-06 16:50:13.303		5400.080	Media file(s)	player #1:O2-3-9-D2.MP4	0.0	6606.720	25.000	Green	Walking		POINT	849.720	O2-3-9-D2.MP4	21243	NA
D2	2025-03-06 16:50:13.303		5400.080	Media file(s)	player #1:O2-3-9-D2.MP4	0.0	6606.720	25.000	Blue	Resting		POINT	850.400	O2-3-9-D2.MP4	21260	NA
D2	2025-03-06 16:50:13.303		5400.080	Media file(s)	player #1:O2-3-9-D2.MP4	0.0	6606.720	25.000	Green	Walking		POINT	910.160	O2-3-9-D2.MP4	22754	NA
D2	2025-03-06 16:50:13.303		5400.080	Media file(s)	player #1:O2-3-9-D2.MP4	0.0	6606.720	25.000	Blue	Resting		POINT	910.520	O2-3-9-D2.MP4	22763	NA
D2	2025-03-06 16:50:13.303		5400.080	Media file(s)	player #1:O2-3-9-D2.MP4	0.0	6606.720	25.000	Blue	Resting		POINT	970.000	O2-3-9-D2.MP4	24250	NA
D2	2025-03-06 16:50:13.303		5400.080	Media file(s)	player #1:O2-3-9-D2.MP4	0.0	6606.720	25.000	Green	Walking		POINT	970.040	O2-3-9-D2.MP4	24251	NA
D2	2025-03-06 16:50:13.303		5400.080	Media file(s)	player #1:O2-3-9-D2.MP4	0.0	6606.720	25.000	Blue	Resting		POINT	1029.960	O2-3-9-D2.MP4	25749	NA
D2	2025-03-06 16:50:13.303		5400.080	Media file(s)	player #1:O2-3-9-D2.MP4	0.0	6606.720	25.000	Green	Walking		POINT	1030.120	O2-3-9-D2.MP4	25753	NA
D2	2025-03-06 16:50:13.303		5400.080	Media file(s)	player #1:O2-3-9-D2.MP4	0.0	6606.720	25.000	Blue	Resting		POINT	1090.080	O2-3-9-D2.MP4	27252	NA
D2	2025-03-06 16:50:13.303		5400.080	Media file(s)	player #1:O2-3-9-D2.MP4	0.0	6606.720	25.000	Green	Walking		POINT	1090.760	O2-3-9-D2.MP4	27269	NA
D2	2025-03-06 16:50:13.303		5400.080	Media file(s)	player #1:O2-3-9-D2.MP4	0.0	6606.720	25.000	Green	Walking		POINT	1150.520	O2-3-9-D2.MP4	28763	NA
D2	2025-03-06 16:50:13.303		5400.080	Media file(s)	player #1:O2-3-9-D2.MP4	0.0	6606.720	25.000	Blue	Resting		POINT	1150.680	O2-3-9-D2.MP4	28767	NA
D2	2025-03-06 16:50:13.303		5400.080	Media file(s)	player #1:O2-3-9-D2.MP4	0.0	6606.720	25.000	Blue	Resting		POINT	1209.760	O2-3-9-D2.MP4	30244	NA
D2	2025-03-06 16:50:13.303		5400.080	Media file(s)	player #1:O2-3-9-D2.MP4	0.0	6606.720	25.000	Green	Walking		POINT	1209.840	O2-3-9-D2.MP4	30246	NA
D2	2025-03-06 16:50:13.303		5400.080	Media file(s)	player #1:O2-3-9-D2.MP4	0.0	6606.720	25.000	Blue	Resting		POINT	1269.880	O2-3-9-D2.MP4	31747	NA
D2	2025-03-06 16:50:13.303		5400.080	Media file(s)	player #1:O2-3-9-D2.MP4	0.0	6606.720	25.000	Green	Walking		POINT	1270.160	O2-3-9-D2.MP4	31754	NA
D2	2025-03-06 16:50:13.303		5400.080	Media file(s)	player #1:O2-3-9-D2.MP4	0.0	6606.720	25.000	Blue	Resting		POINT	1330.000	O2-3-9-D2.MP4	33250	NA
D2	2025-03-06 16:50:13.303		5400.080	Media file(s)	player #1:O2-3-9-D2.MP4	0.0	6606.720	25.000	Green	Self grooming		POINT	1331.320	O2-3-9-D2.MP4	33283	NA
D2	2025-03-06 16:50:13.303		5400.080	Media file(s)	player #1:O2-3-9-D2.MP4	0.0	6606.720	25.000	Blue	Resting		POINT	1390.040	O2-3-9-D2.MP4	34751	NA
D2	2025-03-06 16:50:13.303		5400.080	Media file(s)	player #1:O2-3-9-D2.MP4	0.0	6606.720	25.000	Green	Carry Other		POINT	1390.960	O2-3-9-D2.MP4	34774	NA
D2	2025-03-06 16:50:13.303		5400.080	Media file(s)	player #1:O2-3-9-D2.MP4	0.0	6606.720	25.000	Green	Carry Other		POINT	1450.040	O2-3-9-D2.MP4	36251	NA
D2	2025-03-06 16:50:13.303		5400.080	Media file(s)	player #1:O2-3-9-D2.MP4	0.0	6606.720	25.000	Blue	Resting		POINT	1450.760	O2-3-9-D2.MP4	36269	NA
D2	2025-03-06 16:50:13.303		5400.080	Media file(s)	player #1:O2-3-9-D2.MP4	0.0	6606.720	25.000	Blue	Resting		POINT	1509.880	O2-3-9-D2.MP4	37747	NA
D2	2025-03-06 16:50:13.303		5400.080	Media file(s)	player #1:O2-3-9-D2.MP4	0.0	6606.720	25.000	Green	Walking		POINT	1510.080	O2-3-9-D2.MP4	37752	NA
D2	2025-03-06 16:50:13.303		5400.080	Media file(s)	player #1:O2-3-9-D2.MP4	0.0	6606.720	25.000	Green	Walking		POINT	1570.200	O2-3-9-D2.MP4	39255	NA
D2	2025-03-06 16:50:13.303		5400.080	Media file(s)	player #1:O2-3-9-D2.MP4	0.0	6606.720	25.000	Blue	Resting		POINT	1571.400	O2-3-9-D2.MP4	39285	NA
D2	2025-03-06 16:50:13.303		5400.080	Media file(s)	player #1:O2-3-9-D2.MP4	0.0	6606.720	25.000	Blue	Resting		POINT	1630.000	O2-3-9-D2.MP4	40750	NA
D2	2025-03-06 16:50:13.303		5400.080	Media file(s)	player #1:O2-3-9-D2.MP4	0.0	6606.720	25.000	Green	Walking		POINT	1630.200	O2-3-9-D2.MP4	40755	NA
D2	2025-03-06 16:50:13.303		5400.080	Media file(s)	player #1:O2-3-9-D2.MP4	0.0	6606.720	25.000	Green	Walking		POINT	1690.040	O2-3-9-D2.MP4	42251	NA
D2	2025-03-06 16:50:13.303		5400.080	Media file(s)	player #1:O2-3-9-D2.MP4	0.0	6606.720	25.000	Blue	Resting		POINT	1690.600	O2-3-9-D2.MP4	42265	NA
D2	2025-03-06 16:50:13.303		5400.080	Media file(s)	player #1:O2-3-9-D2.MP4	0.0	6606.720	25.000	Green	Walking		POINT	1750.040	O2-3-9-D2.MP4	43751	NA
D2	2025-03-06 16:50:13.303		5400.080	Media file(s)	player #1:O2-3-9-D2.MP4	0.0	6606.720	25.000	Blue	Resting		POINT	1750.120	O2-3-9-D2.MP4	43753	NA
D2	2025-03-06 16:50:13.303		5400.080	Media file(s)	player #1:O2-3-9-D2.MP4	0.0	6606.720	25.000	Blue	Resting		POINT	1809.880	O2-3-9-D2.MP4	45247	NA
D2	2025-03-06 16:50:13.303		5400.080	Media file(s)	player #1:O2-3-9-D2.MP4	0.0	6606.720	25.000	Green	Walking		POINT	1810.280	O2-3-9-D2.MP4	45257	NA
D2	2025-03-06 16:50:13.303		5400.080	Media file(s)	player #1:O2-3-9-D2.MP4	0.0	6606.720	25.000	Blue	Resting		POINT	1869.840	O2-3-9-D2.MP4	46746	NA
D2	2025-03-06 16:50:13.303		5400.080	Media file(s)	player #1:O2-3-9-D2.MP4	0.0	6606.720	25.000	Green	Walking		POINT	1870.160	O2-3-9-D2.MP4	46754	NA
D2	2025-03-06 16:50:13.303		5400.080	Media file(s)	player #1:O2-3-9-D2.MP4	0.0	6606.720	25.000	Blue	Resting		POINT	1929.920	O2-3-9-D2.MP4	48248	NA
D2	2025-03-06 16:50:13.303		5400.080	Media file(s)	player #1:O2-3-9-D2.MP4	0.0	6606.720	25.000	Green	Walking		POINT	1930.080	O2-3-9-D2.MP4	48252	NA
D2	2025-03-06 16:50:13.303		5400.080	Media file(s)	player #1:O2-3-9-D2.MP4	0.0	6606.720	25.000	Blue	Resting		POINT	1989.960	O2-3-9-D2.MP4	49749	NA
D2	2025-03-06 16:50:13.303		5400.080	Media file(s)	player #1:O2-3-9-D2.MP4	0.0	6606.720	25.000	Green	Walking		POINT	1990.160	O2-3-9-D2.MP4	49754	NA
D2	2025-03-06 16:50:13.303		5400.080	Media file(s)	player #1:O2-3-9-D2.MP4	0.0	6606.720	25.000	Blue	Resting		POINT	2050.200	O2-3-9-D2.MP4	51255	NA
D2	2025-03-06 16:50:13.303		5400.080	Media file(s)	player #1:O2-3-9-D2.MP4	0.0	6606.720	25.000	Green	Walking		POINT	2050.640	O2-3-9-D2.MP4	51266	NA
D2	2025-03-06 16:50:13.303		5400.080	Media file(s)	player #1:O2-3-9-D2.MP4	0.0	6606.720	25.000	Blue	Resting		POINT	2109.920	O2-3-9-D2.MP4	52748	NA
D2	2025-03-06 16:50:13.303		5400.080	Media file(s)	player #1:O2-3-9-D2.MP4	0.0	6606.720	25.000	Green	Walking		POINT	2111.200	O2-3-9-D2.MP4	52780	NA
D2	2025-03-06 16:50:13.303		5400.080	Media file(s)	player #1:O2-3-9-D2.MP4	0.0	6606.720	25.000	Blue	Resting		POINT	2169.880	O2-3-9-D2.MP4	54247	NA
D2	2025-03-06 16:50:13.303		5400.080	Media file(s)	player #1:O2-3-9-D2.MP4	0.0	6606.720	25.000	Green	Self grooming		POINT	2170.000	O2-3-9-D2.MP4	54250	NA
D2	2025-03-06 16:50:13.303		5400.080	Media file(s)	player #1:O2-3-9-D2.MP4	0.0	6606.720	25.000	Blue	Resting		POINT	2229.840	O2-3-9-D2.MP4	55746	NA
D2	2025-03-06 16:50:13.303		5400.080	Media file(s)	player #1:O2-3-9-D2.MP4	0.0	6606.720	25.000	Green	Self grooming		POINT	2230.080	O2-3-9-D2.MP4	55752	NA
D2	2025-03-06 16:50:13.303		5400.080	Media file(s)	player #1:O2-3-9-D2.MP4	0.0	6606.720	25.000	Blue	Resting		POINT	2289.840	O2-3-9-D2.MP4	57246	NA
D2	2025-03-06 16:50:13.303		5400.080	Media file(s)	player #1:O2-3-9-D2.MP4	0.0	6606.720	25.000	Green	Walking		POINT	2290.240	O2-3-9-D2.MP4	57256	NA
D2	2025-03-06 16:50:13.303		5400.080	Media file(s)	player #1:O2-3-9-D2.MP4	0.0	6606.720	25.000	Blue	Resting		POINT	2349.840	O2-3-9-D2.MP4	58746	NA
D2	2025-03-06 16:50:13.303		5400.080	Media file(s)	player #1:O2-3-9-D2.MP4	0.0	6606.720	25.000	Green	Walking		POINT	2350.120	O2-3-9-D2.MP4	58753	NA
D2	2025-03-06 16:50:13.303		5400.080	Media file(s)	player #1:O2-3-9-D2.MP4	0.0	6606.720	25.000	Green	Self grooming		POINT	2410.000	O2-3-9-D2.MP4	60250	NA
D2	2025-03-06 16:50:13.303		5400.080	Media file(s)	player #1:O2-3-9-D2.MP4	0.0	6606.720	25.000	Blue	Walking		POINT	2410.360	O2-3-9-D2.MP4	60259	NA
D2	2025-03-06 16:50:13.303		5400.080	Media file(s)	player #1:O2-3-9-D2.MP4	0.0	6606.720	25.000	Blue	Walking		POINT	2469.560	O2-3-9-D2.MP4	61739	NA
D2	2025-03-06 16:50:13.303		5400.080	Media file(s)	player #1:O2-3-9-D2.MP4	0.0	6606.720	25.000	Green	Self grooming		POINT	2470.400	O2-3-9-D2.MP4	61760	NA
D2	2025-03-06 16:50:13.303		5400.080	Media file(s)	player #1:O2-3-9-D2.MP4	0.0	6606.720	25.000	Green	Self grooming		POINT	2529.600	O2-3-9-D2.MP4	63240	NA
D2	2025-03-06 16:50:13.303		5400.080	Media file(s)	player #1:O2-3-9-D2.MP4	0.0	6606.720	25.000	Blue	Walking		POINT	2530.360	O2-3-9-D2.MP4	63259	NA
D2	2025-03-06 16:50:13.303		5400.080	Media file(s)	player #1:O2-3-9-D2.MP4	0.0	6606.720	25.000	Green	Self grooming		POINT	2590.040	O2-3-9-D2.MP4	64751	NA
D2	2025-03-06 16:50:13.303		5400.080	Media file(s)	player #1:O2-3-9-D2.MP4	0.0	6606.720	25.000	Blue	Brood Care		POINT	2590.920	O2-3-9-D2.MP4	64773	NA
D2	2025-03-06 16:50:13.303		5400.080	Media file(s)	player #1:O2-3-9-D2.MP4	0.0	6606.720	25.000	Green	Walking		POINT	2650.760	O2-3-9-D2.MP4	66269	NA
D2	2025-03-06 16:50:13.303		5400.080	Media file(s)	player #1:O2-3-9-D2.MP4	0.0	6606.720	25.000	Blue	Hemolymph		POINT	2650.800	O2-3-9-D2.MP4	66270	NA
D2	2025-03-06 16:50:13.303		5400.080	Media file(s)	player #1:O2-3-9-D2.MP4	0.0	6606.720	25.000	Green	Resting		POINT	2710.480	O2-3-9-D2.MP4	67762	NA
D2	2025-03-06 16:50:13.303		5400.080	Media file(s)	player #1:O2-3-9-D2.MP4	0.0	6606.720	25.000	Blue	Walking		POINT	2710.800	O2-3-9-D2.MP4	67770	NA
D2	2025-03-06 16:50:13.303		5400.080	Media file(s)	player #1:O2-3-9-D2.MP4	0.0	6606.720	25.000	Green	Walking		POINT	2769.960	O2-3-9-D2.MP4	69249	NA
D2	2025-03-06 16:50:13.303		5400.080	Media file(s)	player #1:O2-3-9-D2.MP4	0.0	6606.720	25.000	Blue	Resting		POINT	2770.600	O2-3-9-D2.MP4	69265	NA
D2	2025-03-06 16:50:13.303		5400.080	Media file(s)	player #1:O2-3-9-D2.MP4	0.0	6606.720	25.000	Blue	Resting		POINT	2829.960	O2-3-9-D2.MP4	70749	NA
D2	2025-03-06 16:50:13.303		5400.080	Media file(s)	player #1:O2-3-9-D2.MP4	0.0	6606.720	25.000	Green	Walking		POINT	2830.120	O2-3-9-D2.MP4	70753	NA
D2	2025-03-06 16:50:13.303		5400.080	Media file(s)	player #1:O2-3-9-D2.MP4	0.0	6606.720	25.000	Green	Resting		POINT	2890.120	O2-3-9-D2.MP4	72253	NA
D2	2025-03-06 16:50:13.303		5400.080	Media file(s)	player #1:O2-3-9-D2.MP4	0.0	6606.720	25.000	Blue	Resting		POINT	2890.400	O2-3-9-D2.MP4	72260	NA
D2	2025-03-06 16:50:13.303		5400.080	Media file(s)	player #1:O2-3-9-D2.MP4	0.0	6606.720	25.000	Green	Resting		POINT	2949.200	O2-3-9-D2.MP4	73730	NA
D2	2025-03-06 16:50:13.303		5400.080	Media file(s)	player #1:O2-3-9-D2.MP4	0.0	6606.720	25.000	Blue	Resting		POINT	2949.960	O2-3-9-D2.MP4	73749	NA
D2	2025-03-06 16:50:13.303		5400.080	Media file(s)	player #1:O2-3-9-D2.MP4	0.0	6606.720	25.000	Blue	Self grooming		POINT	3009.960	O2-3-9-D2.MP4	75249	NA
D2	2025-03-06 16:50:13.303		5400.080	Media file(s)	player #1:O2-3-9-D2.MP4	0.0	6606.720	25.000	Green	Walking		POINT	3010.600	O2-3-9-D2.MP4	75265	NA
D2	2025-03-06 16:50:13.303		5400.080	Media file(s)	player #1:O2-3-9-D2.MP4	0.0	6606.720	25.000	Blue	Resting		POINT	3070.040	O2-3-9-D2.MP4	76751	NA
D2	2025-03-06 16:50:13.303		5400.080	Media file(s)	player #1:O2-3-9-D2.MP4	0.0	6606.720	25.000	Green	Walking		POINT	3070.680	O2-3-9-D2.MP4	76767	NA
D2	2025-03-06 16:50:13.303		5400.080	Media file(s)	player #1:O2-3-9-D2.MP4	0.0	6606.720	25.000	Blue	Resting		POINT	3130.080	O2-3-9-D2.MP4	78252	NA
D2	2025-03-06 16:50:13.303		5400.080	Media file(s)	player #1:O2-3-9-D2.MP4	0.0	6606.720	25.000	Green	Resting		POINT	3130.080	O2-3-9-D2.MP4	78252	NA
D2	2025-03-06 16:50:13.303		5400.080	Media file(s)	player #1:O2-3-9-D2.MP4	0.0	6606.720	25.000	Blue	Resting		POINT	3190.000	O2-3-9-D2.MP4	79750	NA
D2	2025-03-06 16:50:13.303		5400.080	Media file(s)	player #1:O2-3-9-D2.MP4	0.0	6606.720	25.000	Green	Resting		POINT	3190.160	O2-3-9-D2.MP4	79754	NA
D2	2025-03-06 16:50:13.303		5400.080	Media file(s)	player #1:O2-3-9-D2.MP4	0.0	6606.720	25.000	Blue	Resting		POINT	3250.120	O2-3-9-D2.MP4	81253	NA
D2	2025-03-06 16:50:13.303		5400.080	Media file(s)	player #1:O2-3-9-D2.MP4	0.0	6606.720	25.000	Green	Resting		POINT	3250.120	O2-3-9-D2.MP4	81253	NA
D2	2025-03-06 16:50:13.303		5400.080	Media file(s)	player #1:O2-3-9-D2.MP4	0.0	6606.720	25.000	Green	Resting		POINT	3310.120	O2-3-9-D2.MP4	82753	NA
D2	2025-03-06 16:50:13.303		5400.080	Media file(s)	player #1:O2-3-9-D2.MP4	0.0	6606.720	25.000	Blue	Self grooming		POINT	3311.200	O2-3-9-D2.MP4	82780	NA
D2	2025-03-06 16:50:13.303		5400.080	Media file(s)	player #1:O2-3-9-D2.MP4	0.0	6606.720	25.000	Green	Resting		POINT	3369.960	O2-3-9-D2.MP4	84249	NA
D2	2025-03-06 16:50:13.303		5400.080	Media file(s)	player #1:O2-3-9-D2.MP4	0.0	6606.720	25.000	Blue	Walking		POINT	3370.280	O2-3-9-D2.MP4	84257	NA
D2	2025-03-06 16:50:13.303		5400.080	Media file(s)	player #1:O2-3-9-D2.MP4	0.0	6606.720	25.000	Blue	Resting		POINT	3429.920	O2-3-9-D2.MP4	85748	NA
D2	2025-03-06 16:50:13.303		5400.080	Media file(s)	player #1:O2-3-9-D2.MP4	0.0	6606.720	25.000	Green	Resting		POINT	3430.480	O2-3-9-D2.MP4	85762	NA
D2	2025-03-06 16:50:13.303		5400.080	Media file(s)	player #1:O2-3-9-D2.MP4	0.0	6606.720	25.000	Green	Resting		POINT	3490.040	O2-3-9-D2.MP4	87251	NA
D2	2025-03-06 16:50:13.303		5400.080	Media file(s)	player #1:O2-3-9-D2.MP4	0.0	6606.720	25.000	Blue	Resting		POINT	3490.080	O2-3-9-D2.MP4	87252	NA
D2	2025-03-06 16:50:13.303		5400.080	Media file(s)	player #1:O2-3-9-D2.MP4	0.0	6606.720	25.000	Green	Resting		POINT	3549.960	O2-3-9-D2.MP4	88749	NA
D2	2025-03-06 16:50:13.303		5400.080	Media file(s)	player #1:O2-3-9-D2.MP4	0.0	6606.720	25.000	Blue	Resting		POINT	3550.120	O2-3-9-D2.MP4	88753	NA
D2	2025-03-06 16:50:13.303		5400.080	Media file(s)	player #1:O2-3-9-D2.MP4	0.0	6606.720	25.000	Green	Resting		POINT	3609.920	O2-3-9-D2.MP4	90248	NA
D2	2025-03-06 16:50:13.303		5400.080	Media file(s)	player #1:O2-3-9-D2.MP4	0.0	6606.720	25.000	Blue	Resting		POINT	3610.400	O2-3-9-D2.MP4	90260	NA
D2	2025-03-06 16:50:13.303		5400.080	Media file(s)	player #1:O2-3-9-D2.MP4	0.0	6606.720	25.000	Blue	Resting		POINT	3670.120	O2-3-9-D2.MP4	91753	NA
D2	2025-03-06 16:50:13.303		5400.080	Media file(s)	player #1:O2-3-9-D2.MP4	0.0	6606.720	25.000	Green	Resting		POINT	3670.160	O2-3-9-D2.MP4	91755	NA
D2	2025-03-06 16:50:13.303		5400.080	Media file(s)	player #1:O2-3-9-D2.MP4	0.0	6606.720	25.000	Green	Resting		POINT	3729.880	O2-3-9-D2.MP4	93247	NA
D2	2025-03-06 16:50:13.303		5400.080	Media file(s)	player #1:O2-3-9-D2.MP4	0.0	6606.720	25.000	Blue	Resting		POINT	3730.000	O2-3-9-D2.MP4	93251	NA
D2	2025-03-06 16:50:13.303		5400.080	Media file(s)	player #1:O2-3-9-D2.MP4	0.0	6606.720	25.000	Green	Resting		POINT	3790.000	O2-3-9-D2.MP4	94750	NA
D2	2025-03-06 16:50:13.303		5400.080	Media file(s)	player #1:O2-3-9-D2.MP4	0.0	6606.720	25.000	Blue	Resting		POINT	3790.160	O2-3-9-D2.MP4	94754	NA
D2	2025-03-06 16:50:13.303		5400.080	Media file(s)	player #1:O2-3-9-D2.MP4	0.0	6606.720	25.000	Green	Walking		POINT	3850.000	O2-3-9-D2.MP4	96250	NA
D2	2025-03-06 16:50:13.303		5400.080	Media file(s)	player #1:O2-3-9-D2.MP4	0.0	6606.720	25.000	Blue	Resting		POINT	3850.120	O2-3-9-D2.MP4	96253	NA
D2	2025-03-06 16:50:13.303		5400.080	Media file(s)	player #1:O2-3-9-D2.MP4	0.0	6606.720	25.000	Green	Walking		POINT	3909.960	O2-3-9-D2.MP4	97749	NA
D2	2025-03-06 16:50:13.303		5400.080	Media file(s)	player #1:O2-3-9-D2.MP4	0.0	6606.720	25.000	Blue	Resting		POINT	3910.000	O2-3-9-D2.MP4	97750	NA
D2	2025-03-06 16:50:13.303		5400.080	Media file(s)	player #1:O2-3-9-D2.MP4	0.0	6606.720	25.000	Blue	Resting		POINT	3970.040	O2-3-9-D2.MP4	99251	NA
D2	2025-03-06 16:50:13.303		5400.080	Media file(s)	player #1:O2-3-9-D2.MP4	0.0	6606.720	25.000	Green	Carry Brood		POINT	3970.080	O2-3-9-D2.MP4	99252	NA
D2	2025-03-06 16:50:13.303		5400.080	Media file(s)	player #1:O2-3-9-D2.MP4	0.0	6606.720	25.000	Green	Walking		POINT	4031.240	O2-3-9-D2.MP4	100781	NA
D2	2025-03-06 16:50:13.303		5400.080	Media file(s)	player #1:O2-3-9-D2.MP4	0.0	6606.720	25.000	Blue	Resting		POINT	4031.720	O2-3-9-D2.MP4	100793	NA
D2	2025-03-06 16:50:13.303		5400.080	Media file(s)	player #1:O2-3-9-D2.MP4	0.0	6606.720	25.000	Blue	Resting		POINT	4090.080	O2-3-9-D2.MP4	102252	NA
D2	2025-03-06 16:50:13.303		5400.080	Media file(s)	player #1:O2-3-9-D2.MP4	0.0	6606.720	25.000	Green	Self grooming		POINT	4090.200	O2-3-9-D2.MP4	102255	NA
D2	2025-03-06 16:50:13.303		5400.080	Media file(s)	player #1:O2-3-9-D2.MP4	0.0	6606.720	25.000	Green	Walking		POINT	4149.520	O2-3-9-D2.MP4	103738	NA
D2	2025-03-06 16:50:13.303		5400.080	Media file(s)	player #1:O2-3-9-D2.MP4	0.0	6606.720	25.000	Blue	Self grooming		POINT	4151.840	O2-3-9-D2.MP4	103796	NA
D2	2025-03-06 16:50:13.303		5400.080	Media file(s)	player #1:O2-3-9-D2.MP4	0.0	6606.720	25.000	Green	Walking		POINT	4209.960	O2-3-9-D2.MP4	105249	NA
D2	2025-03-06 16:50:13.303		5400.080	Media file(s)	player #1:O2-3-9-D2.MP4	0.0	6606.720	25.000	Blue	Walking		POINT	4210.160	O2-3-9-D2.MP4	105254	NA
D2	2025-03-06 16:50:13.303		5400.080	Media file(s)	player #1:O2-3-9-D2.MP4	0.0	6606.720	25.000	Blue	Resting		POINT	4269.960	O2-3-9-D2.MP4	106749	NA
D2	2025-03-06 16:50:13.303		5400.080	Media file(s)	player #1:O2-3-9-D2.MP4	0.0	6606.720	25.000	Green	Walking		POINT	4270.120	O2-3-9-D2.MP4	106753	NA
D2	2025-03-06 16:50:13.303		5400.080	Media file(s)	player #1:O2-3-9-D2.MP4	0.0	6606.720	25.000	Blue	Resting		POINT	4329.960	O2-3-9-D2.MP4	108249	NA
D2	2025-03-06 16:50:13.303		5400.080	Media file(s)	player #1:O2-3-9-D2.MP4	0.0	6606.720	25.000	Green	Resting		POINT	4330.080	O2-3-9-D2.MP4	108252	NA
D2	2025-03-06 16:50:13.303		5400.080	Media file(s)	player #1:O2-3-9-D2.MP4	0.0	6606.720	25.000	Green	Resting		POINT	4389.880	O2-3-9-D2.MP4	109748	NA
D2	2025-03-06 16:50:13.303		5400.080	Media file(s)	player #1:O2-3-9-D2.MP4	0.0	6606.720	25.000	Blue	Resting		POINT	4390.040	O2-3-9-D2.MP4	109751	NA
D2	2025-03-06 16:50:13.303		5400.080	Media file(s)	player #1:O2-3-9-D2.MP4	0.0	6606.720	25.000	Blue	Resting		POINT	4449.840	O2-3-9-D2.MP4	111246	NA
D2	2025-03-06 16:50:13.303		5400.080	Media file(s)	player #1:O2-3-9-D2.MP4	0.0	6606.720	25.000	Green	Resting		POINT	4450.360	O2-3-9-D2.MP4	111259	NA
D2	2025-03-06 16:50:13.303		5400.080	Media file(s)	player #1:O2-3-9-D2.MP4	0.0	6606.720	25.000	Green	Resting		POINT	4509.880	O2-3-9-D2.MP4	112747	NA
D2	2025-03-06 16:50:13.303		5400.080	Media file(s)	player #1:O2-3-9-D2.MP4	0.0	6606.720	25.000	Blue	Resting		POINT	4510.080	O2-3-9-D2.MP4	112752	NA
D2	2025-03-06 16:50:13.303		5400.080	Media file(s)	player #1:O2-3-9-D2.MP4	0.0	6606.720	25.000	Blue	Resting		POINT	4570.000	O2-3-9-D2.MP4	114250	NA
D2	2025-03-06 16:50:13.303		5400.080	Media file(s)	player #1:O2-3-9-D2.MP4	0.0	6606.720	25.000	Green	Resting		POINT	4570.080	O2-3-9-D2.MP4	114253	NA
D2	2025-03-06 16:50:13.303		5400.080	Media file(s)	player #1:O2-3-9-D2.MP4	0.0	6606.720	25.000	Blue	Resting		POINT	4629.760	O2-3-9-D2.MP4	115744	NA
D2	2025-03-06 16:50:13.303		5400.080	Media file(s)	player #1:O2-3-9-D2.MP4	0.0	6606.720	25.000	Green	Resting		POINT	4630.000	O2-3-9-D2.MP4	115750	NA
D2	2025-03-06 16:50:13.303		5400.080	Media file(s)	player #1:O2-3-9-D2.MP4	0.0	6606.720	25.000	Blue	Resting		POINT	4690.000	O2-3-9-D2.MP4	117250	NA
D2	2025-03-06 16:50:13.303		5400.080	Media file(s)	player #1:O2-3-9-D2.MP4	0.0	6606.720	25.000	Green	Resting		POINT	4690.120	O2-3-9-D2.MP4	117253	NA
D2	2025-03-06 16:50:13.303		5400.080	Media file(s)	player #1:O2-3-9-D2.MP4	0.0	6606.720	25.000	Blue	Resting		POINT	4749.960	O2-3-9-D2.MP4	118749	NA
D2	2025-03-06 16:50:13.303		5400.080	Media file(s)	player #1:O2-3-9-D2.MP4	0.0	6606.720	25.000	Green	Resting		POINT	4749.960	O2-3-9-D2.MP4	118749	NA
D2	2025-03-06 16:50:13.303		5400.080	Media file(s)	player #1:O2-3-9-D2.MP4	0.0	6606.720	25.000	Blue	Resting		POINT	4809.960	O2-3-9-D2.MP4	120249	NA
D2	2025-03-06 16:50:13.303		5400.080	Media file(s)	player #1:O2-3-9-D2.MP4	0.0	6606.720	25.000	Green	Resting		POINT	4810.000	O2-3-9-D2.MP4	120250	NA
D2	2025-03-06 16:50:13.303		5400.080	Media file(s)	player #1:O2-3-9-D2.MP4	0.0	6606.720	25.000	Green	Resting		POINT	4869.800	O2-3-9-D2.MP4	121745	NA
D2	2025-03-06 16:50:13.303		5400.080	Media file(s)	player #1:O2-3-9-D2.MP4	0.0	6606.720	25.000	Blue	Resting		POINT	4870.160	O2-3-9-D2.MP4	121754	NA
D2	2025-03-06 16:50:13.303		5400.080	Media file(s)	player #1:O2-3-9-D2.MP4	0.0	6606.720	25.000	Blue	Resting		POINT	4929.840	O2-3-9-D2.MP4	123246	NA
D2	2025-03-06 16:50:13.303		5400.080	Media file(s)	player #1:O2-3-9-D2.MP4	0.0	6606.720	25.000	Green	Resting		POINT	4930.000	O2-3-9-D2.MP4	123250	NA
D2	2025-03-06 16:50:13.303		5400.080	Media file(s)	player #1:O2-3-9-D2.MP4	0.0	6606.720	25.000	Blue	Resting		POINT	4990.160	O2-3-9-D2.MP4	124754	NA
D2	2025-03-06 16:50:13.303		5400.080	Media file(s)	player #1:O2-3-9-D2.MP4	0.0	6606.720	25.000	Green	Resting		POINT	4990.640	O2-3-9-D2.MP4	124766	NA
D2	2025-03-06 16:50:13.303		5400.080	Media file(s)	player #1:O2-3-9-D2.MP4	0.0	6606.720	25.000	Blue	Resting		POINT	5050.000	O2-3-9-D2.MP4	126250	NA
D2	2025-03-06 16:50:13.303		5400.080	Media file(s)	player #1:O2-3-9-D2.MP4	0.0	6606.720	25.000	Green	Resting		POINT	5050.040	O2-3-9-D2.MP4	126251	NA
D2	2025-03-06 16:50:13.303		5400.080	Media file(s)	player #1:O2-3-9-D2.MP4	0.0	6606.720	25.000	Blue	Resting		POINT	5110.040	O2-3-9-D2.MP4	127751	NA
D2	2025-03-06 16:50:13.303		5400.080	Media file(s)	player #1:O2-3-9-D2.MP4	0.0	6606.720	25.000	Green	Resting		POINT	5110.040	O2-3-9-D2.MP4	127751	NA
D2	2025-03-06 16:50:13.303		5400.080	Media file(s)	player #1:O2-3-9-D2.MP4	0.0	6606.720	25.000	Blue	Resting		POINT	5169.920	O2-3-9-D2.MP4	129248	NA
D2	2025-03-06 16:50:13.303		5400.080	Media file(s)	player #1:O2-3-9-D2.MP4	0.0	6606.720	25.000	Green	Resting		POINT	5170.520	O2-3-9-D2.MP4	129263	NA
D2	2025-03-06 16:50:13.303		5400.080	Media file(s)	player #1:O2-3-9-D2.MP4	0.0	6606.720	25.000	Blue	Resting		POINT	5229.880	O2-3-9-D2.MP4	130747	NA
D2	2025-03-06 16:50:13.303		5400.080	Media file(s)	player #1:O2-3-9-D2.MP4	0.0	6606.720	25.000	Green	Resting		POINT	5229.960	O2-3-9-D2.MP4	130749	NA
D2	2025-03-06 16:50:13.303		5400.080	Media file(s)	player #1:O2-3-9-D2.MP4	0.0	6606.720	25.000	Blue	Resting		POINT	5289.880	O2-3-9-D2.MP4	132247	NA
D2	2025-03-06 16:50:13.303		5400.080	Media file(s)	player #1:O2-3-9-D2.MP4	0.0	6606.720	25.000	Green	Resting		POINT	5290.880	O2-3-9-D2.MP4	132272	NA
D2	2025-03-06 16:50:13.303		5400.080	Media file(s)	player #1:O2-3-9-D2.MP4	0.0	6606.720	25.000	Blue	Resting		POINT	5349.920	O2-3-9-D2.MP4	133748	NA
D2	2025-03-06 16:50:13.303		5400.080	Media file(s)	player #1:O2-3-9-D2.MP4	0.0	6606.720	25.000	Green	Resting		POINT	5350.080	O2-3-9-D2.MP4	133752	NA
D2	2025-03-06 16:50:13.303		5400.080	Media file(s)	player #1:O2-3-9-D2.MP4	0.0	6606.720	25.000	Green	Resting		POINT	5409.960	O2-3-9-D2.MP4	135249	NA
D2	2025-03-06 16:50:13.303		5400.080	Media file(s)	player #1:O2-3-9-D2.MP4	0.0	6606.720	25.000	Blue	Resting		POINT	5410.080	O2-3-9-D2.MP4	135252	NA
D2	2025-03-06 16:50:13.303		5400.080	Media file(s)	player #1:O2-3-9-D2.MP4	0.0	6606.720	25.000	Blue	Resting		POINT	5470.040	O2-3-9-D2.MP4	136751	NA
D2	2025-03-06 16:50:13.303		5400.080	Media file(s)	player #1:O2-3-9-D2.MP4	0.0	6606.720	25.000	Green	QW interaction		POINT	5470.040	O2-3-9-D2.MP4	136751	NA
D2	2025-03-06 16:50:13.303		5400.080	Media file(s)	player #1:O2-3-9-D2.MP4	0.0	6606.720	25.000	Blue	Resting		POINT	5529.880	O2-3-9-D2.MP4	138247	NA
D2	2025-03-06 16:50:13.303		5400.080	Media file(s)	player #1:O2-3-9-D2.MP4	0.0	6606.720	25.000	Green	Brood Care		POINT	5530.160	O2-3-9-D2.MP4	138254	NA
D2	2025-03-06 16:50:13.303		5400.080	Media file(s)	player #1:O2-3-9-D2.MP4	0.0	6606.720	25.000	Blue	Resting		POINT	5590.000	O2-3-9-D2.MP4	139750	NA
D2	2025-03-06 16:50:13.303		5400.080	Media file(s)	player #1:O2-3-9-D2.MP4	0.0	6606.720	25.000	Green	Resting		POINT	5590.000	O2-3-9-D2.MP4	139750	NA
D2	2025-03-06 16:50:13.303		5400.080	Media file(s)	player #1:O2-3-9-D2.MP4	0.0	6606.720	25.000	Blue	Resting		POINT	5649.960	O2-3-9-D2.MP4	141249	NA
D2	2025-03-06 16:50:13.303		5400.080	Media file(s)	player #1:O2-3-9-D2.MP4	0.0	6606.720	25.000	Green	Resting		POINT	5650.000	O2-3-9-D2.MP4	141250	NA
D2	2025-03-06 16:50:13.303		5400.080	Media file(s)	player #1:O2-3-9-D2.MP4	0.0	6606.720	25.000	Blue	Resting		POINT	5710.440	O2-3-9-D2.MP4	142761	NA
D2	2025-03-06 16:50:13.303		5400.080	Media file(s)	player #1:O2-3-9-D2.MP4	0.0	6606.720	25.000	Green	Brood Care		POINT	5710.560	O2-3-9-D2.MP4	142764	NA
D2	2025-03-06 16:50:13.303		5400.080	Media file(s)	player #1:O2-3-9-D2.MP4	0.0	6606.720	25.000	Green	Brood Care		POINT	5770.120	O2-3-9-D2.MP4	144253	NA
D2	2025-03-06 16:50:13.303		5400.080	Media file(s)	player #1:O2-3-9-D2.MP4	0.0	6606.720	25.000	Blue	Resting		POINT	5770.840	O2-3-9-D2.MP4	144271	NA
D2	2025-03-06 16:50:13.303		5400.080	Media file(s)	player #1:O2-3-9-D2.MP4	0.0	6606.720	25.000	Green	Self grooming		POINT	5830.000	O2-3-9-D2.MP4	145750	NA
D2	2025-03-06 16:50:13.303		5400.080	Media file(s)	player #1:O2-3-9-D2.MP4	0.0	6606.720	25.000	Blue	Resting		POINT	5830.240	O2-3-9-D2.MP4	145756	NA
D2	2025-03-06 16:50:13.303		5400.080	Media file(s)	player #1:O2-3-9-D2.MP4	0.0	6606.720	25.000	Blue	Resting		POINT	5889.960	O2-3-9-D2.MP4	147249	NA
D2	2025-03-06 16:50:13.303		5400.080	Media file(s)	player #1:O2-3-9-D2.MP4	0.0	6606.720	25.000	Green	Self grooming		POINT	5890.040	O2-3-9-D2.MP4	147251	NA
D2	2025-03-06 16:50:13.303		5400.080	Media file(s)	player #1:O2-3-9-D2.MP4	0.0	6606.720	25.000	Blue	Resting		POINT	5949.920	O2-3-9-D2.MP4	148748	NA
D2	2025-03-06 16:50:13.303		5400.080	Media file(s)	player #1:O2-3-9-D2.MP4	0.0	6606.720	25.000	Green	Carry Brood		POINT	5950.040	O2-3-9-D2.MP4	148751	NA
D2	2025-03-06 16:50:13.303		5400.080	Media file(s)	player #1:O2-3-9-D2.MP4	0.0	6606.720	25.000	Blue	Resting		POINT	6010.320	O2-3-9-D2.MP4	150258	NA
D2	2025-03-06 16:50:13.303		5400.080	Media file(s)	player #1:O2-3-9-D2.MP4	0.0	6606.720	25.000	Green	Resting		POINT	6010.440	O2-3-9-D2.MP4	150261	NA
