# Supplementary material for: Unmated Queens Show Worker‐Like Behaviour and Gene Expression in Polygynous Colonies of the Ant Stigmatomma pallipes
Source: Mol Ecol. 2026 Apr 29;35:e70360. doi: 10.1111/mec.70360 (PMC13126620; doi:10.1111/mec.70360)
Supplement: Supplementary file 3 — Data S1: mec70360‐sup‐0003‐Supinfo.zip. [file MEC-35-e70360-s003.zip › Behavior/O2-Boris/E11E8.tsv]

Observation id	Observation date	Description	Observation duration	Observation type	Source	Time offset (s)	Media duration (s)	FPS	Subject	Behavior	Behavioral category	Behavior type	Time	Media file name	Image index	Image file path	Comment
E11E8	2025-03-06 17:07:29.634		5400.360	Media file(s)	player #1:O2-1-7-E11E8.MP4	0.0	7782.720	25.000	Orange	QW interaction		POINT	610.080	O2-1-7-E11E8.MP4	15252	NA
E11E8	2025-03-06 17:07:29.634		5400.360	Media file(s)	player #1:O2-1-7-E11E8.MP4	0.0	7782.720	25.000	Blue	Resting		POINT	610.120	O2-1-7-E11E8.MP4	15253	NA
E11E8	2025-03-06 17:07:29.634		5400.360	Media file(s)	player #1:O2-1-7-E11E8.MP4	0.0	7782.720	25.000	Blue	Resting		POINT	670.160	O2-1-7-E11E8.MP4	16754	NA
E11E8	2025-03-06 17:07:29.634		5400.360	Media file(s)	player #1:O2-1-7-E11E8.MP4	0.0	7782.720	25.000	Orange	Carry Brood		POINT	672.200	O2-1-7-E11E8.MP4	16805	NA
E11E8	2025-03-06 17:07:29.634		5400.360	Media file(s)	player #1:O2-1-7-E11E8.MP4	0.0	7782.720	25.000	Blue	Walking		POINT	730.360	O2-1-7-E11E8.MP4	18259	NA
E11E8	2025-03-06 17:07:29.634		5400.360	Media file(s)	player #1:O2-1-7-E11E8.MP4	0.0	7782.720	25.000	Orange	Brood Care		POINT	731.160	O2-1-7-E11E8.MP4	18279	NA
E11E8	2025-03-06 17:07:29.634		5400.360	Media file(s)	player #1:O2-1-7-E11E8.MP4	0.0	7782.720	25.000	Blue	Walking		POINT	790.000	O2-1-7-E11E8.MP4	19750	NA
E11E8	2025-03-06 17:07:29.634		5400.360	Media file(s)	player #1:O2-1-7-E11E8.MP4	0.0	7782.720	25.000	Orange	Brood Care		POINT	790.080	O2-1-7-E11E8.MP4	19752	NA
E11E8	2025-03-06 17:07:29.634		5400.360	Media file(s)	player #1:O2-1-7-E11E8.MP4	0.0	7782.720	25.000	Orange	Self grooming		POINT	850.640	O2-1-7-E11E8.MP4	21266	NA
E11E8	2025-03-06 17:07:29.634		5400.360	Media file(s)	player #1:O2-1-7-E11E8.MP4	0.0	7782.720	25.000	Blue	Resting		POINT	850.720	O2-1-7-E11E8.MP4	21268	NA
E11E8	2025-03-06 17:07:29.634		5400.360	Media file(s)	player #1:O2-1-7-E11E8.MP4	0.0	7782.720	25.000	Blue	Resting		POINT	910.080	O2-1-7-E11E8.MP4	22752	NA
E11E8	2025-03-06 17:07:29.634		5400.360	Media file(s)	player #1:O2-1-7-E11E8.MP4	0.0	7782.720	25.000	Orange	Walking		POINT	910.360	O2-1-7-E11E8.MP4	22759	NA
E11E8	2025-03-06 17:07:29.634		5400.360	Media file(s)	player #1:O2-1-7-E11E8.MP4	0.0	7782.720	25.000	Blue	Resting		POINT	970.200	O2-1-7-E11E8.MP4	24255	NA
E11E8	2025-03-06 17:07:29.634		5400.360	Media file(s)	player #1:O2-1-7-E11E8.MP4	0.0	7782.720	25.000	Orange	Carry Brood		POINT	970.760	O2-1-7-E11E8.MP4	24269	NA
E11E8	2025-03-06 17:07:29.634		5400.360	Media file(s)	player #1:O2-1-7-E11E8.MP4	0.0	7782.720	25.000	Blue	Resting		POINT	1030.040	O2-1-7-E11E8.MP4	25751	NA
E11E8	2025-03-06 17:07:29.634		5400.360	Media file(s)	player #1:O2-1-7-E11E8.MP4	0.0	7782.720	25.000	Orange	Carry Brood		POINT	1030.560	O2-1-7-E11E8.MP4	25764	NA
E11E8	2025-03-06 17:07:29.634		5400.360	Media file(s)	player #1:O2-1-7-E11E8.MP4	0.0	7782.720	25.000	Blue	Walking		POINT	1089.920	O2-1-7-E11E8.MP4	27248	NA
E11E8	2025-03-06 17:07:29.634		5400.360	Media file(s)	player #1:O2-1-7-E11E8.MP4	0.0	7782.720	25.000	Orange	Walking		POINT	1090.160	O2-1-7-E11E8.MP4	27254	NA
E11E8	2025-03-06 17:07:29.634		5400.360	Media file(s)	player #1:O2-1-7-E11E8.MP4	0.0	7782.720	25.000	Blue	Walking		POINT	1150.520	O2-1-7-E11E8.MP4	28763	NA
E11E8	2025-03-06 17:07:29.634		5400.360	Media file(s)	player #1:O2-1-7-E11E8.MP4	0.0	7782.720	25.000	Orange	Brood Care		POINT	1152.080	O2-1-7-E11E8.MP4	28802	NA
E11E8	2025-03-06 17:07:29.634		5400.360	Media file(s)	player #1:O2-1-7-E11E8.MP4	0.0	7782.720	25.000	Blue	Resting		POINT	1210.000	O2-1-7-E11E8.MP4	30250	NA
E11E8	2025-03-06 17:07:29.634		5400.360	Media file(s)	player #1:O2-1-7-E11E8.MP4	0.0	7782.720	25.000	Orange	Brood Care		POINT	1210.320	O2-1-7-E11E8.MP4	30258	NA
E11E8	2025-03-06 17:07:29.634		5400.360	Media file(s)	player #1:O2-1-7-E11E8.MP4	0.0	7782.720	25.000	Blue	Resting		POINT	1269.960	O2-1-7-E11E8.MP4	31749	NA
E11E8	2025-03-06 17:07:29.634		5400.360	Media file(s)	player #1:O2-1-7-E11E8.MP4	0.0	7782.720	25.000	Orange	Walking		POINT	1270.680	O2-1-7-E11E8.MP4	31767	NA
E11E8	2025-03-06 17:07:29.634		5400.360	Media file(s)	player #1:O2-1-7-E11E8.MP4	0.0	7782.720	25.000	Blue	Resting		POINT	1330.160	O2-1-7-E11E8.MP4	33254	NA
E11E8	2025-03-06 17:07:29.634		5400.360	Media file(s)	player #1:O2-1-7-E11E8.MP4	0.0	7782.720	25.000	Orange	Brood Care		POINT	1330.440	O2-1-7-E11E8.MP4	33261	NA
E11E8	2025-03-06 17:07:29.634		5400.360	Media file(s)	player #1:O2-1-7-E11E8.MP4	0.0	7782.720	25.000	Blue	Resting		POINT	1390.280	O2-1-7-E11E8.MP4	34757	NA
E11E8	2025-03-06 17:07:29.634		5400.360	Media file(s)	player #1:O2-1-7-E11E8.MP4	0.0	7782.720	25.000	Orange	Brood Care		POINT	1390.480	O2-1-7-E11E8.MP4	34762	NA
E11E8	2025-03-06 17:07:29.634		5400.360	Media file(s)	player #1:O2-1-7-E11E8.MP4	0.0	7782.720	25.000	Blue	Resting		POINT	1449.840	O2-1-7-E11E8.MP4	36246	NA
E11E8	2025-03-06 17:07:29.634		5400.360	Media file(s)	player #1:O2-1-7-E11E8.MP4	0.0	7782.720	25.000	Orange	Self grooming		POINT	1450.240	O2-1-7-E11E8.MP4	36256	NA
E11E8	2025-03-06 17:07:29.634		5400.360	Media file(s)	player #1:O2-1-7-E11E8.MP4	0.0	7782.720	25.000	Orange	Brood Care		POINT	1510.280	O2-1-7-E11E8.MP4	37757	NA
E11E8	2025-03-06 17:07:29.634		5400.360	Media file(s)	player #1:O2-1-7-E11E8.MP4	0.0	7782.720	25.000	Blue	Resting		POINT	1510.400	O2-1-7-E11E8.MP4	37760	NA
E11E8	2025-03-06 17:07:29.634		5400.360	Media file(s)	player #1:O2-1-7-E11E8.MP4	0.0	7782.720	25.000	Blue	Resting		POINT	1570.080	O2-1-7-E11E8.MP4	39252	NA
E11E8	2025-03-06 17:07:29.634		5400.360	Media file(s)	player #1:O2-1-7-E11E8.MP4	0.0	7782.720	25.000	Orange	Carry Brood		POINT	1571.120	O2-1-7-E11E8.MP4	39278	NA
E11E8	2025-03-06 17:07:29.634		5400.360	Media file(s)	player #1:O2-1-7-E11E8.MP4	0.0	7782.720	25.000	Blue	Resting		POINT	1630.080	O2-1-7-E11E8.MP4	40752	NA
E11E8	2025-03-06 17:07:29.634		5400.360	Media file(s)	player #1:O2-1-7-E11E8.MP4	0.0	7782.720	25.000	Orange	Hemolymph		POINT	1632.920	O2-1-7-E11E8.MP4	40823	NA
E11E8	2025-03-06 17:07:29.634		5400.360	Media file(s)	player #1:O2-1-7-E11E8.MP4	0.0	7782.720	25.000	Blue	Resting		POINT	1690.200	O2-1-7-E11E8.MP4	42255	NA
E11E8	2025-03-06 17:07:29.634		5400.360	Media file(s)	player #1:O2-1-7-E11E8.MP4	0.0	7782.720	25.000	Orange	Walking		POINT	1690.640	O2-1-7-E11E8.MP4	42266	NA
E11E8	2025-03-06 17:07:29.634		5400.360	Media file(s)	player #1:O2-1-7-E11E8.MP4	0.0	7782.720	25.000	Orange	Walking		POINT	1750.000	O2-1-7-E11E8.MP4	43750	NA
E11E8	2025-03-06 17:07:29.634		5400.360	Media file(s)	player #1:O2-1-7-E11E8.MP4	0.0	7782.720	25.000	Blue	Resting		POINT	1750.720	O2-1-7-E11E8.MP4	43768	NA
E11E8	2025-03-06 17:07:29.634		5400.360	Media file(s)	player #1:O2-1-7-E11E8.MP4	0.0	7782.720	25.000	Blue	Carry Brood		POINT	1810.240	O2-1-7-E11E8.MP4	45256	NA
E11E8	2025-03-06 17:07:29.634		5400.360	Media file(s)	player #1:O2-1-7-E11E8.MP4	0.0	7782.720	25.000	Orange	Walking		POINT	1810.240	O2-1-7-E11E8.MP4	45256	NA
E11E8	2025-03-06 17:07:29.634		5400.360	Media file(s)	player #1:O2-1-7-E11E8.MP4	0.0	7782.720	25.000	Blue	Brood Care		POINT	1870.120	O2-1-7-E11E8.MP4	46753	NA
E11E8	2025-03-06 17:07:29.634		5400.360	Media file(s)	player #1:O2-1-7-E11E8.MP4	0.0	7782.720	25.000	Orange	Walking		POINT	1870.160	O2-1-7-E11E8.MP4	46754	NA
E11E8	2025-03-06 17:07:29.634		5400.360	Media file(s)	player #1:O2-1-7-E11E8.MP4	0.0	7782.720	25.000	Orange	Walking		POINT	1930.640	O2-1-7-E11E8.MP4	48266	NA
E11E8	2025-03-06 17:07:29.634		5400.360	Media file(s)	player #1:O2-1-7-E11E8.MP4	0.0	7782.720	25.000	Blue	Self grooming		POINT	1931.440	O2-1-7-E11E8.MP4	48286	NA
E11E8	2025-03-06 17:07:29.634		5400.360	Media file(s)	player #1:O2-1-7-E11E8.MP4	0.0	7782.720	25.000	Blue	Resting		POINT	1990.000	O2-1-7-E11E8.MP4	49750	NA
E11E8	2025-03-06 17:07:29.634		5400.360	Media file(s)	player #1:O2-1-7-E11E8.MP4	0.0	7782.720	25.000	Orange	Resting		POINT	1990.080	O2-1-7-E11E8.MP4	49752	NA
E11E8	2025-03-06 17:07:29.634		5400.360	Media file(s)	player #1:O2-1-7-E11E8.MP4	0.0	7782.720	25.000	Blue	Resting		POINT	2050.120	O2-1-7-E11E8.MP4	51253	NA
E11E8	2025-03-06 17:07:29.634		5400.360	Media file(s)	player #1:O2-1-7-E11E8.MP4	0.0	7782.720	25.000	Orange	Resting		POINT	2050.320	O2-1-7-E11E8.MP4	51258	NA
E11E8	2025-03-06 17:07:29.634		5400.360	Media file(s)	player #1:O2-1-7-E11E8.MP4	0.0	7782.720	25.000	Orange	Resting		POINT	2110.240	O2-1-7-E11E8.MP4	52756	NA
E11E8	2025-03-06 17:07:29.634		5400.360	Media file(s)	player #1:O2-1-7-E11E8.MP4	0.0	7782.720	25.000	Blue	Resting		POINT	2110.560	O2-1-7-E11E8.MP4	52764	NA
E11E8	2025-03-06 17:07:29.634		5400.360	Media file(s)	player #1:O2-1-7-E11E8.MP4	0.0	7782.720	25.000	Orange	Resting		POINT	2170.000	O2-1-7-E11E8.MP4	54250	NA
E11E8	2025-03-06 17:07:29.634		5400.360	Media file(s)	player #1:O2-1-7-E11E8.MP4	0.0	7782.720	25.000	Blue	Resting		POINT	2170.240	O2-1-7-E11E8.MP4	54256	NA
E11E8	2025-03-06 17:07:29.634		5400.360	Media file(s)	player #1:O2-1-7-E11E8.MP4	0.0	7782.720	25.000	Blue	Resting		POINT	2229.920	O2-1-7-E11E8.MP4	55748	NA
E11E8	2025-03-06 17:07:29.634		5400.360	Media file(s)	player #1:O2-1-7-E11E8.MP4	0.0	7782.720	25.000	Orange	Walking		POINT	2230.000	O2-1-7-E11E8.MP4	55750	NA
E11E8	2025-03-06 17:07:29.634		5400.360	Media file(s)	player #1:O2-1-7-E11E8.MP4	0.0	7782.720	25.000	Blue	Resting		POINT	2290.600	O2-1-7-E11E8.MP4	57265	NA
E11E8	2025-03-06 17:07:29.634		5400.360	Media file(s)	player #1:O2-1-7-E11E8.MP4	0.0	7782.720	25.000	Orange	Walking		POINT	2291.160	O2-1-7-E11E8.MP4	57279	NA
E11E8	2025-03-06 17:07:29.634		5400.360	Media file(s)	player #1:O2-1-7-E11E8.MP4	0.0	7782.720	25.000	Blue	Resting		POINT	2349.800	O2-1-7-E11E8.MP4	58745	NA
E11E8	2025-03-06 17:07:29.634		5400.360	Media file(s)	player #1:O2-1-7-E11E8.MP4	0.0	7782.720	25.000	Orange	Walking		POINT	2350.200	O2-1-7-E11E8.MP4	58755	NA
E11E8	2025-03-06 17:07:29.634		5400.360	Media file(s)	player #1:O2-1-7-E11E8.MP4	0.0	7782.720	25.000	Blue	Resting		POINT	2410.200	O2-1-7-E11E8.MP4	60255	NA
E11E8	2025-03-06 17:07:29.634		5400.360	Media file(s)	player #1:O2-1-7-E11E8.MP4	0.0	7782.720	25.000	Orange	Walking		POINT	2410.360	O2-1-7-E11E8.MP4	60259	NA
E11E8	2025-03-06 17:07:29.634		5400.360	Media file(s)	player #1:O2-1-7-E11E8.MP4	0.0	7782.720	25.000	Orange	Walking		POINT	2470.000	O2-1-7-E11E8.MP4	61750	NA
E11E8	2025-03-06 17:07:29.634		5400.360	Media file(s)	player #1:O2-1-7-E11E8.MP4	0.0	7782.720	25.000	Blue	Resting		POINT	2470.160	O2-1-7-E11E8.MP4	61754	NA
E11E8	2025-03-06 17:07:29.634		5400.360	Media file(s)	player #1:O2-1-7-E11E8.MP4	0.0	7782.720	25.000	Orange	Self grooming		POINT	2530.160	O2-1-7-E11E8.MP4	63254	NA
E11E8	2025-03-06 17:07:29.634		5400.360	Media file(s)	player #1:O2-1-7-E11E8.MP4	0.0	7782.720	25.000	Blue	Resting		POINT	2530.280	O2-1-7-E11E8.MP4	63257	NA
E11E8	2025-03-06 17:07:29.634		5400.360	Media file(s)	player #1:O2-1-7-E11E8.MP4	0.0	7782.720	25.000	Blue	Resting		POINT	2590.040	O2-1-7-E11E8.MP4	64751	NA
E11E8	2025-03-06 17:07:29.634		5400.360	Media file(s)	player #1:O2-1-7-E11E8.MP4	0.0	7782.720	25.000	Orange	Resting		POINT	2590.040	O2-1-7-E11E8.MP4	64751	NA
E11E8	2025-03-06 17:07:29.634		5400.360	Media file(s)	player #1:O2-1-7-E11E8.MP4	0.0	7782.720	25.000	Blue	Resting		POINT	2650.280	O2-1-7-E11E8.MP4	66257	NA
E11E8	2025-03-06 17:07:29.634		5400.360	Media file(s)	player #1:O2-1-7-E11E8.MP4	0.0	7782.720	25.000	Orange	Walking		POINT	2650.640	O2-1-7-E11E8.MP4	66266	NA
E11E8	2025-03-06 17:07:29.634		5400.360	Media file(s)	player #1:O2-1-7-E11E8.MP4	0.0	7782.720	25.000	Orange	Resting		POINT	2710.080	O2-1-7-E11E8.MP4	67752	NA
E11E8	2025-03-06 17:07:29.634		5400.360	Media file(s)	player #1:O2-1-7-E11E8.MP4	0.0	7782.720	25.000	Blue	Resting		POINT	2710.640	O2-1-7-E11E8.MP4	67766	NA
E11E8	2025-03-06 17:07:29.634		5400.360	Media file(s)	player #1:O2-1-7-E11E8.MP4	0.0	7782.720	25.000	Blue	Resting		POINT	2770.040	O2-1-7-E11E8.MP4	69251	NA
E11E8	2025-03-06 17:07:29.634		5400.360	Media file(s)	player #1:O2-1-7-E11E8.MP4	0.0	7782.720	25.000	Orange	Resting		POINT	2770.360	O2-1-7-E11E8.MP4	69259	NA
E11E8	2025-03-06 17:07:29.634		5400.360	Media file(s)	player #1:O2-1-7-E11E8.MP4	0.0	7782.720	25.000	Orange	Walking		POINT	2830.120	O2-1-7-E11E8.MP4	70753	NA
E11E8	2025-03-06 17:07:29.634		5400.360	Media file(s)	player #1:O2-1-7-E11E8.MP4	0.0	7782.720	25.000	Blue	Resting		POINT	2830.280	O2-1-7-E11E8.MP4	70757	NA
E11E8	2025-03-06 17:07:29.634		5400.360	Media file(s)	player #1:O2-1-7-E11E8.MP4	0.0	7782.720	25.000	Orange	Walking		POINT	2890.080	O2-1-7-E11E8.MP4	72252	NA
E11E8	2025-03-06 17:07:29.634		5400.360	Media file(s)	player #1:O2-1-7-E11E8.MP4	0.0	7782.720	25.000	Blue	Resting		POINT	2890.160	O2-1-7-E11E8.MP4	72254	NA
E11E8	2025-03-06 17:07:29.634		5400.360	Media file(s)	player #1:O2-1-7-E11E8.MP4	0.0	7782.720	25.000	Blue	Resting		POINT	2950.160	O2-1-7-E11E8.MP4	73754	NA
E11E8	2025-03-06 17:07:29.634		5400.360	Media file(s)	player #1:O2-1-7-E11E8.MP4	0.0	7782.720	25.000	Orange	Walking		POINT	2951.480	O2-1-7-E11E8.MP4	73787	NA
E11E8	2025-03-06 17:07:29.634		5400.360	Media file(s)	player #1:O2-1-7-E11E8.MP4	0.0	7782.720	25.000	Orange	Resting		POINT	3010.320	O2-1-7-E11E8.MP4	75258	NA
E11E8	2025-03-06 17:07:29.634		5400.360	Media file(s)	player #1:O2-1-7-E11E8.MP4	0.0	7782.720	25.000	Blue	Resting		POINT	3010.360	O2-1-7-E11E8.MP4	75259	NA
E11E8	2025-03-06 17:07:29.634		5400.360	Media file(s)	player #1:O2-1-7-E11E8.MP4	0.0	7782.720	25.000	Blue	Resting		POINT	3069.960	O2-1-7-E11E8.MP4	76749	NA
E11E8	2025-03-06 17:07:29.634		5400.360	Media file(s)	player #1:O2-1-7-E11E8.MP4	0.0	7782.720	25.000	Orange	Resting		POINT	3070.320	O2-1-7-E11E8.MP4	76758	NA
E11E8	2025-03-06 17:07:29.634		5400.360	Media file(s)	player #1:O2-1-7-E11E8.MP4	0.0	7782.720	25.000	Blue	Resting		POINT	3130.000	O2-1-7-E11E8.MP4	78250	NA
E11E8	2025-03-06 17:07:29.634		5400.360	Media file(s)	player #1:O2-1-7-E11E8.MP4	0.0	7782.720	25.000	Orange	Resting		POINT	3130.120	O2-1-7-E11E8.MP4	78253	NA
E11E8	2025-03-06 17:07:29.634		5400.360	Media file(s)	player #1:O2-1-7-E11E8.MP4	0.0	7782.720	25.000	Blue	Resting		POINT	3190.000	O2-1-7-E11E8.MP4	79750	NA
E11E8	2025-03-06 17:07:29.634		5400.360	Media file(s)	player #1:O2-1-7-E11E8.MP4	0.0	7782.720	25.000	Orange	Walking		POINT	3190.160	O2-1-7-E11E8.MP4	79754	NA
E11E8	2025-03-06 17:07:29.634		5400.360	Media file(s)	player #1:O2-1-7-E11E8.MP4	0.0	7782.720	25.000	Blue	Resting		POINT	3250.160	O2-1-7-E11E8.MP4	81254	NA
E11E8	2025-03-06 17:07:29.634		5400.360	Media file(s)	player #1:O2-1-7-E11E8.MP4	0.0	7782.720	25.000	Orange	Resting		POINT	3250.200	O2-1-7-E11E8.MP4	81255	NA
E11E8	2025-03-06 17:07:29.634		5400.360	Media file(s)	player #1:O2-1-7-E11E8.MP4	0.0	7782.720	25.000	Blue	Resting		POINT	3309.920	O2-1-7-E11E8.MP4	82748	NA
E11E8	2025-03-06 17:07:29.634		5400.360	Media file(s)	player #1:O2-1-7-E11E8.MP4	0.0	7782.720	25.000	Orange	Walking		POINT	3310.160	O2-1-7-E11E8.MP4	82754	NA
E11E8	2025-03-06 17:07:29.634		5400.360	Media file(s)	player #1:O2-1-7-E11E8.MP4	0.0	7782.720	25.000	Blue	Resting		POINT	3370.080	O2-1-7-E11E8.MP4	84252	NA
E11E8	2025-03-06 17:07:29.634		5400.360	Media file(s)	player #1:O2-1-7-E11E8.MP4	0.0	7782.720	25.000	Orange	Walking		POINT	3370.280	O2-1-7-E11E8.MP4	84257	NA
E11E8	2025-03-06 17:07:29.634		5400.360	Media file(s)	player #1:O2-1-7-E11E8.MP4	0.0	7782.720	25.000	Blue	Resting		POINT	3429.960	O2-1-7-E11E8.MP4	85749	NA
E11E8	2025-03-06 17:07:29.634		5400.360	Media file(s)	player #1:O2-1-7-E11E8.MP4	0.0	7782.720	25.000	Orange	Resting		POINT	3430.000	O2-1-7-E11E8.MP4	85750	NA
E11E8	2025-03-06 17:07:29.634		5400.360	Media file(s)	player #1:O2-1-7-E11E8.MP4	0.0	7782.720	25.000	Orange	Resting		POINT	3490.000	O2-1-7-E11E8.MP4	87250	NA
E11E8	2025-03-06 17:07:29.634		5400.360	Media file(s)	player #1:O2-1-7-E11E8.MP4	0.0	7782.720	25.000	Blue	QW interaction		POINT	3490.120	O2-1-7-E11E8.MP4	87253	NA
E11E8	2025-03-06 17:07:29.634		5400.360	Media file(s)	player #1:O2-1-7-E11E8.MP4	0.0	7782.720	25.000	Blue	Resting		POINT	3550.000	O2-1-7-E11E8.MP4	88750	NA
E11E8	2025-03-06 17:07:29.634		5400.360	Media file(s)	player #1:O2-1-7-E11E8.MP4	0.0	7782.720	25.000	Orange	Walking		POINT	3550.360	O2-1-7-E11E8.MP4	88759	NA
E11E8	2025-03-06 17:07:29.634		5400.360	Media file(s)	player #1:O2-1-7-E11E8.MP4	0.0	7782.720	25.000	Blue	Resting		POINT	3609.920	O2-1-7-E11E8.MP4	90248	NA
E11E8	2025-03-06 17:07:29.634		5400.360	Media file(s)	player #1:O2-1-7-E11E8.MP4	0.0	7782.720	25.000	Orange	Resting		POINT	3610.040	O2-1-7-E11E8.MP4	90251	NA
E11E8	2025-03-06 17:07:29.634		5400.360	Media file(s)	player #1:O2-1-7-E11E8.MP4	0.0	7782.720	25.000	Orange	Resting		POINT	3670.040	O2-1-7-E11E8.MP4	91751	NA
E11E8	2025-03-06 17:07:29.634		5400.360	Media file(s)	player #1:O2-1-7-E11E8.MP4	0.0	7782.720	25.000	Blue	Resting		POINT	3670.080	O2-1-7-E11E8.MP4	91752	NA
E11E8	2025-03-06 17:07:29.634		5400.360	Media file(s)	player #1:O2-1-7-E11E8.MP4	0.0	7782.720	25.000	Blue	Resting		POINT	3729.920	O2-1-7-E11E8.MP4	93248	NA
E11E8	2025-03-06 17:07:29.634		5400.360	Media file(s)	player #1:O2-1-7-E11E8.MP4	0.0	7782.720	25.000	Orange	Resting		POINT	3729.960	O2-1-7-E11E8.MP4	93249	NA
E11E8	2025-03-06 17:07:29.634		5400.360	Media file(s)	player #1:O2-1-7-E11E8.MP4	0.0	7782.720	25.000	Blue	Resting		POINT	3789.920	O2-1-7-E11E8.MP4	94748	NA
E11E8	2025-03-06 17:07:29.634		5400.360	Media file(s)	player #1:O2-1-7-E11E8.MP4	0.0	7782.720	25.000	Orange	Walking		POINT	3790.480	O2-1-7-E11E8.MP4	94762	NA
E11E8	2025-03-06 17:07:29.634		5400.360	Media file(s)	player #1:O2-1-7-E11E8.MP4	0.0	7782.720	25.000	Blue	Resting		POINT	3850.040	O2-1-7-E11E8.MP4	96251	NA
E11E8	2025-03-06 17:07:29.634		5400.360	Media file(s)	player #1:O2-1-7-E11E8.MP4	0.0	7782.720	25.000	Orange	Walking		POINT	3850.600	O2-1-7-E11E8.MP4	96265	NA
E11E8	2025-03-06 17:07:29.634		5400.360	Media file(s)	player #1:O2-1-7-E11E8.MP4	0.0	7782.720	25.000	Blue	Resting		POINT	3909.960	O2-1-7-E11E8.MP4	97749	NA
E11E8	2025-03-06 17:07:29.634		5400.360	Media file(s)	player #1:O2-1-7-E11E8.MP4	0.0	7782.720	25.000	Orange	Walking		POINT	3910.520	O2-1-7-E11E8.MP4	97763	NA
E11E8	2025-03-06 17:07:29.634		5400.360	Media file(s)	player #1:O2-1-7-E11E8.MP4	0.0	7782.720	25.000	Blue	Resting		POINT	3969.840	O2-1-7-E11E8.MP4	99246	NA
E11E8	2025-03-06 17:07:29.634		5400.360	Media file(s)	player #1:O2-1-7-E11E8.MP4	0.0	7782.720	25.000	Orange	Self grooming		POINT	3970.560	O2-1-7-E11E8.MP4	99264	NA
E11E8	2025-03-06 17:07:29.634		5400.360	Media file(s)	player #1:O2-1-7-E11E8.MP4	0.0	7782.720	25.000	Blue	Resting		POINT	4030.040	O2-1-7-E11E8.MP4	100751	NA
E11E8	2025-03-06 17:07:29.634		5400.360	Media file(s)	player #1:O2-1-7-E11E8.MP4	0.0	7782.720	25.000	Orange	Walking		POINT	4031.960	O2-1-7-E11E8.MP4	100799	NA
E11E8	2025-03-06 17:07:29.634		5400.360	Media file(s)	player #1:O2-1-7-E11E8.MP4	0.0	7782.720	25.000	Blue	Resting		POINT	4089.800	O2-1-7-E11E8.MP4	102245	NA
E11E8	2025-03-06 17:07:29.634		5400.360	Media file(s)	player #1:O2-1-7-E11E8.MP4	0.0	7782.720	25.000	Orange	Resting		POINT	4089.920	O2-1-7-E11E8.MP4	102248	NA
E11E8	2025-03-06 17:07:29.634		5400.360	Media file(s)	player #1:O2-1-7-E11E8.MP4	0.0	7782.720	25.000	Orange	Resting		POINT	4149.960	O2-1-7-E11E8.MP4	103749	NA
E11E8	2025-03-06 17:07:29.634		5400.360	Media file(s)	player #1:O2-1-7-E11E8.MP4	0.0	7782.720	25.000	Blue	Resting		POINT	4150.000	O2-1-7-E11E8.MP4	103750	NA
E11E8	2025-03-06 17:07:29.634		5400.360	Media file(s)	player #1:O2-1-7-E11E8.MP4	0.0	7782.720	25.000	Orange	Resting		POINT	4209.920	O2-1-7-E11E8.MP4	105248	NA
E11E8	2025-03-06 17:07:29.634		5400.360	Media file(s)	player #1:O2-1-7-E11E8.MP4	0.0	7782.720	25.000	Blue	Resting		POINT	4210.000	O2-1-7-E11E8.MP4	105250	NA
E11E8	2025-03-06 17:07:29.634		5400.360	Media file(s)	player #1:O2-1-7-E11E8.MP4	0.0	7782.720	25.000	Blue	Resting		POINT	4269.800	O2-1-7-E11E8.MP4	106745	NA
E11E8	2025-03-06 17:07:29.634		5400.360	Media file(s)	player #1:O2-1-7-E11E8.MP4	0.0	7782.720	25.000	Orange	Walking		POINT	4270.120	O2-1-7-E11E8.MP4	106753	NA
E11E8	2025-03-06 17:07:29.634		5400.360	Media file(s)	player #1:O2-1-7-E11E8.MP4	0.0	7782.720	25.000	Orange	Walking		POINT	4330.360	O2-1-7-E11E8.MP4	108259	NA
E11E8	2025-03-06 17:07:29.634		5400.360	Media file(s)	player #1:O2-1-7-E11E8.MP4	0.0	7782.720	25.000	Blue	Resting		POINT	4330.560	O2-1-7-E11E8.MP4	108264	NA
E11E8	2025-03-06 17:07:29.634		5400.360	Media file(s)	player #1:O2-1-7-E11E8.MP4	0.0	7782.720	25.000	Orange	Resting		POINT	4390.000	O2-1-7-E11E8.MP4	109751	NA
E11E8	2025-03-06 17:07:29.634		5400.360	Media file(s)	player #1:O2-1-7-E11E8.MP4	0.0	7782.720	25.000	Blue	Resting		POINT	4390.040	O2-1-7-E11E8.MP4	109751	NA
E11E8	2025-03-06 17:07:29.634		5400.360	Media file(s)	player #1:O2-1-7-E11E8.MP4	0.0	7782.720	25.000	Blue	Resting		POINT	4450.000	O2-1-7-E11E8.MP4	111250	NA
E11E8	2025-03-06 17:07:29.634		5400.360	Media file(s)	player #1:O2-1-7-E11E8.MP4	0.0	7782.720	25.000	Orange	Resting		POINT	4450.080	O2-1-7-E11E8.MP4	111252	NA
E11E8	2025-03-06 17:07:29.634		5400.360	Media file(s)	player #1:O2-1-7-E11E8.MP4	0.0	7782.720	25.000	Orange	Resting		POINT	4510.080	O2-1-7-E11E8.MP4	112752	NA
E11E8	2025-03-06 17:07:29.634		5400.360	Media file(s)	player #1:O2-1-7-E11E8.MP4	0.0	7782.720	25.000	Blue	Resting		POINT	4510.120	O2-1-7-E11E8.MP4	112753	NA
E11E8	2025-03-06 17:07:29.634		5400.360	Media file(s)	player #1:O2-1-7-E11E8.MP4	0.0	7782.720	25.000	Blue	Resting		POINT	4570.040	O2-1-7-E11E8.MP4	114251	NA
E11E8	2025-03-06 17:07:29.634		5400.360	Media file(s)	player #1:O2-1-7-E11E8.MP4	0.0	7782.720	25.000	Orange	Resting		POINT	4570.240	O2-1-7-E11E8.MP4	114256	NA
E11E8	2025-03-06 17:07:29.634		5400.360	Media file(s)	player #1:O2-1-7-E11E8.MP4	0.0	7782.720	25.000	Orange	Resting		POINT	4630.040	O2-1-7-E11E8.MP4	115751	NA
E11E8	2025-03-06 17:07:29.634		5400.360	Media file(s)	player #1:O2-1-7-E11E8.MP4	0.0	7782.720	25.000	Blue	Resting		POINT	4630.240	O2-1-7-E11E8.MP4	115756	NA
E11E8	2025-03-06 17:07:29.634		5400.360	Media file(s)	player #1:O2-1-7-E11E8.MP4	0.0	7782.720	25.000	Orange	Resting		POINT	4689.800	O2-1-7-E11E8.MP4	117245	NA
E11E8	2025-03-06 17:07:29.634		5400.360	Media file(s)	player #1:O2-1-7-E11E8.MP4	0.0	7782.720	25.000	Blue	Resting		POINT	4690.120	O2-1-7-E11E8.MP4	117253	NA
E11E8	2025-03-06 17:07:29.634		5400.360	Media file(s)	player #1:O2-1-7-E11E8.MP4	0.0	7782.720	25.000	Orange	Resting		POINT	4749.800	O2-1-7-E11E8.MP4	118746	NA
E11E8	2025-03-06 17:07:29.634		5400.360	Media file(s)	player #1:O2-1-7-E11E8.MP4	0.0	7782.720	25.000	Blue	Resting		POINT	4750.160	O2-1-7-E11E8.MP4	118754	NA
E11E8	2025-03-06 17:07:29.634		5400.360	Media file(s)	player #1:O2-1-7-E11E8.MP4	0.0	7782.720	25.000	Orange	Resting		POINT	4810.000	O2-1-7-E11E8.MP4	120250	NA
E11E8	2025-03-06 17:07:29.634		5400.360	Media file(s)	player #1:O2-1-7-E11E8.MP4	0.0	7782.720	25.000	Blue	Resting		POINT	4810.040	O2-1-7-E11E8.MP4	120251	NA
E11E8	2025-03-06 17:07:29.634		5400.360	Media file(s)	player #1:O2-1-7-E11E8.MP4	0.0	7782.720	25.000	Blue	Resting		POINT	4869.960	O2-1-7-E11E8.MP4	121749	NA
E11E8	2025-03-06 17:07:29.634		5400.360	Media file(s)	player #1:O2-1-7-E11E8.MP4	0.0	7782.720	25.000	Orange	Resting		POINT	4870.000	O2-1-7-E11E8.MP4	121750	NA
E11E8	2025-03-06 17:07:29.634		5400.360	Media file(s)	player #1:O2-1-7-E11E8.MP4	0.0	7782.720	25.000	Blue	Resting		POINT	4930.000	O2-1-7-E11E8.MP4	123250	NA
E11E8	2025-03-06 17:07:29.634		5400.360	Media file(s)	player #1:O2-1-7-E11E8.MP4	0.0	7782.720	25.000	Orange	QW interaction		POINT	4931.040	O2-1-7-E11E8.MP4	123276	NA
E11E8	2025-03-06 17:07:29.634		5400.360	Media file(s)	player #1:O2-1-7-E11E8.MP4	0.0	7782.720	25.000	Blue	Resting		POINT	4989.880	O2-1-7-E11E8.MP4	124747	NA
E11E8	2025-03-06 17:07:29.634		5400.360	Media file(s)	player #1:O2-1-7-E11E8.MP4	0.0	7782.720	25.000	Orange	Brood Care		POINT	4990.480	O2-1-7-E11E8.MP4	124762	NA
E11E8	2025-03-06 17:07:29.634		5400.360	Media file(s)	player #1:O2-1-7-E11E8.MP4	0.0	7782.720	25.000	Orange	Resting		POINT	5049.960	O2-1-7-E11E8.MP4	126249	NA
E11E8	2025-03-06 17:07:29.634		5400.360	Media file(s)	player #1:O2-1-7-E11E8.MP4	0.0	7782.720	25.000	Blue	Resting		POINT	5051.120	O2-1-7-E11E8.MP4	126278	NA
E11E8	2025-03-06 17:07:29.634		5400.360	Media file(s)	player #1:O2-1-7-E11E8.MP4	0.0	7782.720	25.000	Blue	Resting		POINT	5110.040	O2-1-7-E11E8.MP4	127751	NA
E11E8	2025-03-06 17:07:29.634		5400.360	Media file(s)	player #1:O2-1-7-E11E8.MP4	0.0	7782.720	25.000	Orange	Resting		POINT	5110.040	O2-1-7-E11E8.MP4	127751	NA
E11E8	2025-03-06 17:07:29.634		5400.360	Media file(s)	player #1:O2-1-7-E11E8.MP4	0.0	7782.720	25.000	Blue	Resting		POINT	5170.080	O2-1-7-E11E8.MP4	129252	NA
E11E8	2025-03-06 17:07:29.634		5400.360	Media file(s)	player #1:O2-1-7-E11E8.MP4	0.0	7782.720	25.000	Orange	Walking		POINT	5170.360	O2-1-7-E11E8.MP4	129259	NA
E11E8	2025-03-06 17:07:29.634		5400.360	Media file(s)	player #1:O2-1-7-E11E8.MP4	0.0	7782.720	25.000	Blue	Resting		POINT	5230.000	O2-1-7-E11E8.MP4	130750	NA
E11E8	2025-03-06 17:07:29.634		5400.360	Media file(s)	player #1:O2-1-7-E11E8.MP4	0.0	7782.720	25.000	Orange	Walking		POINT	5230.000	O2-1-7-E11E8.MP4	130750	NA
E11E8	2025-03-06 17:07:29.634		5400.360	Media file(s)	player #1:O2-1-7-E11E8.MP4	0.0	7782.720	25.000	Blue	Resting		POINT	5290.120	O2-1-7-E11E8.MP4	132253	NA
E11E8	2025-03-06 17:07:29.634		5400.360	Media file(s)	player #1:O2-1-7-E11E8.MP4	0.0	7782.720	25.000	Orange	Walking		POINT	5290.400	O2-1-7-E11E8.MP4	132260	NA
E11E8	2025-03-06 17:07:29.634		5400.360	Media file(s)	player #1:O2-1-7-E11E8.MP4	0.0	7782.720	25.000	Blue	Resting		POINT	5350.080	O2-1-7-E11E8.MP4	133752	NA
E11E8	2025-03-06 17:07:29.634		5400.360	Media file(s)	player #1:O2-1-7-E11E8.MP4	0.0	7782.720	25.000	Orange	Brood Care		POINT	5350.160	O2-1-7-E11E8.MP4	133754	NA
E11E8	2025-03-06 17:07:29.634		5400.360	Media file(s)	player #1:O2-1-7-E11E8.MP4	0.0	7782.720	25.000	Blue	Resting		POINT	5410.040	O2-1-7-E11E8.MP4	135251	NA
E11E8	2025-03-06 17:07:29.634		5400.360	Media file(s)	player #1:O2-1-7-E11E8.MP4	0.0	7782.720	25.000	Orange	Brood Care		POINT	5411.800	O2-1-7-E11E8.MP4	135295	NA
E11E8	2025-03-06 17:07:29.634		5400.360	Media file(s)	player #1:O2-1-7-E11E8.MP4	0.0	7782.720	25.000	Orange	Resting		POINT	5469.920	O2-1-7-E11E8.MP4	136748	NA
E11E8	2025-03-06 17:07:29.634		5400.360	Media file(s)	player #1:O2-1-7-E11E8.MP4	0.0	7782.720	25.000	Blue	Resting		POINT	5470.200	O2-1-7-E11E8.MP4	136755	NA
E11E8	2025-03-06 17:07:29.634		5400.360	Media file(s)	player #1:O2-1-7-E11E8.MP4	0.0	7782.720	25.000	Blue	Resting		POINT	5529.960	O2-1-7-E11E8.MP4	138249	NA
E11E8	2025-03-06 17:07:29.634		5400.360	Media file(s)	player #1:O2-1-7-E11E8.MP4	0.0	7782.720	25.000	Orange	Resting		POINT	5530.320	O2-1-7-E11E8.MP4	138258	NA
E11E8	2025-03-06 17:07:29.634		5400.360	Media file(s)	player #1:O2-1-7-E11E8.MP4	0.0	7782.720	25.000	Orange	Brood Care		POINT	5590.040	O2-1-7-E11E8.MP4	139751	NA
E11E8	2025-03-06 17:07:29.634		5400.360	Media file(s)	player #1:O2-1-7-E11E8.MP4	0.0	7782.720	25.000	Blue	Resting		POINT	5590.200	O2-1-7-E11E8.MP4	139755	NA
E11E8	2025-03-06 17:07:29.634		5400.360	Media file(s)	player #1:O2-1-7-E11E8.MP4	0.0	7782.720	25.000	Orange	Resting		POINT	5649.960	O2-1-7-E11E8.MP4	141249	NA
E11E8	2025-03-06 17:07:29.634		5400.360	Media file(s)	player #1:O2-1-7-E11E8.MP4	0.0	7782.720	25.000	Blue	Resting		POINT	5650.040	O2-1-7-E11E8.MP4	141251	NA
E11E8	2025-03-06 17:07:29.634		5400.360	Media file(s)	player #1:O2-1-7-E11E8.MP4	0.0	7782.720	25.000	Blue	Resting		POINT	5709.960	O2-1-7-E11E8.MP4	142749	NA
E11E8	2025-03-06 17:07:29.634		5400.360	Media file(s)	player #1:O2-1-7-E11E8.MP4	0.0	7782.720	25.000	Orange	Walking		POINT	5710.000	O2-1-7-E11E8.MP4	142750	NA
E11E8	2025-03-06 17:07:29.634		5400.360	Media file(s)	player #1:O2-1-7-E11E8.MP4	0.0	7782.720	25.000	Blue	Resting		POINT	5770.000	O2-1-7-E11E8.MP4	144250	NA
E11E8	2025-03-06 17:07:29.634		5400.360	Media file(s)	player #1:O2-1-7-E11E8.MP4	0.0	7782.720	25.000	Orange	Resting		POINT	5770.040	O2-1-7-E11E8.MP4	144251	NA
E11E8	2025-03-06 17:07:29.634		5400.360	Media file(s)	player #1:O2-1-7-E11E8.MP4	0.0	7782.720	25.000	Blue	Resting		POINT	5830.080	O2-1-7-E11E8.MP4	145752	NA
E11E8	2025-03-06 17:07:29.634		5400.360	Media file(s)	player #1:O2-1-7-E11E8.MP4	0.0	7782.720	25.000	Orange	Resting		POINT	5831.160	O2-1-7-E11E8.MP4	145779	NA
E11E8	2025-03-06 17:07:29.634		5400.360	Media file(s)	player #1:O2-1-7-E11E8.MP4	0.0	7782.720	25.000	Orange	Resting		POINT	5889.920	O2-1-7-E11E8.MP4	147248	NA
E11E8	2025-03-06 17:07:29.634		5400.360	Media file(s)	player #1:O2-1-7-E11E8.MP4	0.0	7782.720	25.000	Blue	Resting		POINT	5890.080	O2-1-7-E11E8.MP4	147252	NA
E11E8	2025-03-06 17:07:29.634		5400.360	Media file(s)	player #1:O2-1-7-E11E8.MP4	0.0	7782.720	25.000	Blue	Resting		POINT	5950.080	O2-1-7-E11E8.MP4	148752	NA
E11E8	2025-03-06 17:07:29.634		5400.360	Media file(s)	player #1:O2-1-7-E11E8.MP4	0.0	7782.720	25.000	Orange	Walking		POINT	5950.400	O2-1-7-E11E8.MP4	148760	NA
E11E8	2025-03-06 17:07:29.634		5400.360	Media file(s)	player #1:O2-1-7-E11E8.MP4	0.0	7782.720	25.000	Blue	Resting		POINT	6010.000	O2-1-7-E11E8.MP4	150250	NA
E11E8	2025-03-06 17:07:29.634		5400.360	Media file(s)	player #1:O2-1-7-E11E8.MP4	0.0	7782.720	25.000	Orange	Resting		POINT	6010.440	O2-1-7-E11E8.MP4	150261	NA
