# Supplementary material for: Unmated Queens Show Worker‐Like Behaviour and Gene Expression in Polygynous Colonies of the Ant Stigmatomma pallipes
Source: Mol Ecol. 2026 Apr 29;35:e70360. doi: 10.1111/mec.70360 (PMC13126620; doi:10.1111/mec.70360)
Supplement: Supplementary file 3 — Data S1: mec70360‐sup‐0003‐Supinfo.zip. [file MEC-35-e70360-s003.zip › Behavior/O2-Boris/E4.tsv]

Observation id	Observation date	Description	Observation duration	Observation type	Source	Time offset (s)	Media duration (s)	FPS	Subject	Behavior	Behavioral category	Behavior type	Time	Media file name	Image index	Image file path	Comment
E4	2025-03-06 18:21:12.902		5399.400	Media file(s)	player #1:O2-2-10-E4.MP4	0.0	6614.400	25.000	Unmarked	Outside		POINT	610.680	O2-2-10-E4.MP4	15267	NA
E4	2025-03-06 18:21:12.902		5399.400	Media file(s)	player #1:O2-2-10-E4.MP4	0.0	6614.400	25.000	Green	Resting		POINT	612.000	O2-2-10-E4.MP4	15300	NA
E4	2025-03-06 18:21:12.902		5399.400	Media file(s)	player #1:O2-2-10-E4.MP4	0.0	6614.400	25.000	Unmarked	Outside		POINT	670.160	O2-2-10-E4.MP4	16754	NA
E4	2025-03-06 18:21:12.902		5399.400	Media file(s)	player #1:O2-2-10-E4.MP4	0.0	6614.400	25.000	Green	Resting		POINT	670.200	O2-2-10-E4.MP4	16755	NA
E4	2025-03-06 18:21:12.902		5399.400	Media file(s)	player #1:O2-2-10-E4.MP4	0.0	6614.400	25.000	Green	Resting		POINT	730.040	O2-2-10-E4.MP4	18251	NA
E4	2025-03-06 18:21:12.902		5399.400	Media file(s)	player #1:O2-2-10-E4.MP4	0.0	6614.400	25.000	Unmarked	Outside		POINT	730.040	O2-2-10-E4.MP4	18251	NA
E4	2025-03-06 18:21:12.902		5399.400	Media file(s)	player #1:O2-2-10-E4.MP4	0.0	6614.400	25.000	Unmarked	Outside		POINT	789.960	O2-2-10-E4.MP4	19749	NA
E4	2025-03-06 18:21:12.902		5399.400	Media file(s)	player #1:O2-2-10-E4.MP4	0.0	6614.400	25.000	Green	Resting		POINT	790.200	O2-2-10-E4.MP4	19755	NA
E4	2025-03-06 18:21:12.902		5399.400	Media file(s)	player #1:O2-2-10-E4.MP4	0.0	6614.400	25.000	Unmarked	Outside		POINT	850.080	O2-2-10-E4.MP4	21252	NA
E4	2025-03-06 18:21:12.902		5399.400	Media file(s)	player #1:O2-2-10-E4.MP4	0.0	6614.400	25.000	Green	Resting		POINT	850.400	O2-2-10-E4.MP4	21260	NA
E4	2025-03-06 18:21:12.902		5399.400	Media file(s)	player #1:O2-2-10-E4.MP4	0.0	6614.400	25.000	Green	Resting		POINT	910.240	O2-2-10-E4.MP4	22756	NA
E4	2025-03-06 18:21:12.902		5399.400	Media file(s)	player #1:O2-2-10-E4.MP4	0.0	6614.400	25.000	Unmarked	Outside		POINT	910.280	O2-2-10-E4.MP4	22757	NA
E4	2025-03-06 18:21:12.902		5399.400	Media file(s)	player #1:O2-2-10-E4.MP4	0.0	6614.400	25.000	Unmarked	Outside		POINT	969.960	O2-2-10-E4.MP4	24250	NA
E4	2025-03-06 18:21:12.902		5399.400	Media file(s)	player #1:O2-2-10-E4.MP4	0.0	6614.400	25.000	Green	Resting		POINT	970.080	O2-2-10-E4.MP4	24252	NA
E4	2025-03-06 18:21:12.902		5399.400	Media file(s)	player #1:O2-2-10-E4.MP4	0.0	6614.400	25.000	Unmarked	Outside		POINT	1030.000	O2-2-10-E4.MP4	25750	NA
E4	2025-03-06 18:21:12.902		5399.400	Media file(s)	player #1:O2-2-10-E4.MP4	0.0	6614.400	25.000	Green	Resting		POINT	1030.200	O2-2-10-E4.MP4	25755	NA
E4	2025-03-06 18:21:12.902		5399.400	Media file(s)	player #1:O2-2-10-E4.MP4	0.0	6614.400	25.000	Unmarked	Outside		POINT	1089.920	O2-2-10-E4.MP4	27248	NA
E4	2025-03-06 18:21:12.902		5399.400	Media file(s)	player #1:O2-2-10-E4.MP4	0.0	6614.400	25.000	Green	Resting		POINT	1090.040	O2-2-10-E4.MP4	27251	NA
E4	2025-03-06 18:21:12.902		5399.400	Media file(s)	player #1:O2-2-10-E4.MP4	0.0	6614.400	25.000	Unmarked	Outside		POINT	1149.880	O2-2-10-E4.MP4	28747	NA
E4	2025-03-06 18:21:12.902		5399.400	Media file(s)	player #1:O2-2-10-E4.MP4	0.0	6614.400	25.000	Green	Resting		POINT	1150.040	O2-2-10-E4.MP4	28751	NA
E4	2025-03-06 18:21:12.902		5399.400	Media file(s)	player #1:O2-2-10-E4.MP4	0.0	6614.400	25.000	Unmarked	Outside		POINT	1210.040	O2-2-10-E4.MP4	30251	NA
E4	2025-03-06 18:21:12.902		5399.400	Media file(s)	player #1:O2-2-10-E4.MP4	0.0	6614.400	25.000	Green	Resting		POINT	1210.200	O2-2-10-E4.MP4	30255	NA
E4	2025-03-06 18:21:12.902		5399.400	Media file(s)	player #1:O2-2-10-E4.MP4	0.0	6614.400	25.000	Unmarked	Outside		POINT	1270.040	O2-2-10-E4.MP4	31751	NA
E4	2025-03-06 18:21:12.902		5399.400	Media file(s)	player #1:O2-2-10-E4.MP4	0.0	6614.400	25.000	Green	Resting		POINT	1270.080	O2-2-10-E4.MP4	31752	NA
E4	2025-03-06 18:21:12.902		5399.400	Media file(s)	player #1:O2-2-10-E4.MP4	0.0	6614.400	25.000	Green	Resting		POINT	1330.000	O2-2-10-E4.MP4	33250	NA
E4	2025-03-06 18:21:12.902		5399.400	Media file(s)	player #1:O2-2-10-E4.MP4	0.0	6614.400	25.000	Unmarked	Outside		POINT	1330.440	O2-2-10-E4.MP4	33261	NA
E4	2025-03-06 18:21:12.902		5399.400	Media file(s)	player #1:O2-2-10-E4.MP4	0.0	6614.400	25.000	Green	Resting		POINT	1389.520	O2-2-10-E4.MP4	34738	NA
E4	2025-03-06 18:21:12.902		5399.400	Media file(s)	player #1:O2-2-10-E4.MP4	0.0	6614.400	25.000	Unmarked	Outside		POINT	1390.240	O2-2-10-E4.MP4	34756	NA
E4	2025-03-06 18:21:12.902		5399.400	Media file(s)	player #1:O2-2-10-E4.MP4	0.0	6614.400	25.000	Unmarked	Outside		POINT	1450.160	O2-2-10-E4.MP4	36254	NA
E4	2025-03-06 18:21:12.902		5399.400	Media file(s)	player #1:O2-2-10-E4.MP4	0.0	6614.400	25.000	Green	Resting		POINT	1450.680	O2-2-10-E4.MP4	36267	NA
E4	2025-03-06 18:21:12.902		5399.400	Media file(s)	player #1:O2-2-10-E4.MP4	0.0	6614.400	25.000	Unmarked	Outside		POINT	1509.960	O2-2-10-E4.MP4	37749	NA
E4	2025-03-06 18:21:12.902		5399.400	Media file(s)	player #1:O2-2-10-E4.MP4	0.0	6614.400	25.000	Green	Resting		POINT	1510.320	O2-2-10-E4.MP4	37758	NA
E4	2025-03-06 18:21:12.902		5399.400	Media file(s)	player #1:O2-2-10-E4.MP4	0.0	6614.400	25.000	Green	Resting		POINT	1570.080	O2-2-10-E4.MP4	39252	NA
E4	2025-03-06 18:21:12.902		5399.400	Media file(s)	player #1:O2-2-10-E4.MP4	0.0	6614.400	25.000	Unmarked	Outside		POINT	1570.680	O2-2-10-E4.MP4	39267	NA
E4	2025-03-06 18:21:12.902		5399.400	Media file(s)	player #1:O2-2-10-E4.MP4	0.0	6614.400	25.000	Green	Resting		POINT	1629.960	O2-2-10-E4.MP4	40749	NA
E4	2025-03-06 18:21:12.902		5399.400	Media file(s)	player #1:O2-2-10-E4.MP4	0.0	6614.400	25.000	Unmarked	Outside		POINT	1631.920	O2-2-10-E4.MP4	40798	NA
E4	2025-03-06 18:21:12.902		5399.400	Media file(s)	player #1:O2-2-10-E4.MP4	0.0	6614.400	25.000	Green	Resting		POINT	1690.080	O2-2-10-E4.MP4	42252	NA
E4	2025-03-06 18:21:12.902		5399.400	Media file(s)	player #1:O2-2-10-E4.MP4	0.0	6614.400	25.000	Unmarked	Outside		POINT	1690.880	O2-2-10-E4.MP4	42273	NA
E4	2025-03-06 18:21:12.902		5399.400	Media file(s)	player #1:O2-2-10-E4.MP4	0.0	6614.400	25.000	Green	Resting		POINT	1750.040	O2-2-10-E4.MP4	43751	NA
E4	2025-03-06 18:21:12.902		5399.400	Media file(s)	player #1:O2-2-10-E4.MP4	0.0	6614.400	25.000	Unmarked	Outside		POINT	1750.560	O2-2-10-E4.MP4	43764	NA
E4	2025-03-06 18:21:12.902		5399.400	Media file(s)	player #1:O2-2-10-E4.MP4	0.0	6614.400	25.000	Unmarked	Outside		POINT	1810.040	O2-2-10-E4.MP4	45251	NA
E4	2025-03-06 18:21:12.902		5399.400	Media file(s)	player #1:O2-2-10-E4.MP4	0.0	6614.400	25.000	Green	Resting		POINT	1810.080	O2-2-10-E4.MP4	45252	NA
E4	2025-03-06 18:21:12.902		5399.400	Media file(s)	player #1:O2-2-10-E4.MP4	0.0	6614.400	25.000	Unmarked	Outside		POINT	1869.680	O2-2-10-E4.MP4	46742	NA
E4	2025-03-06 18:21:12.902		5399.400	Media file(s)	player #1:O2-2-10-E4.MP4	0.0	6614.400	25.000	Green	Resting		POINT	1870.160	O2-2-10-E4.MP4	46754	NA
E4	2025-03-06 18:21:12.902		5399.400	Media file(s)	player #1:O2-2-10-E4.MP4	0.0	6614.400	25.000	Unmarked	Outside		POINT	1930.040	O2-2-10-E4.MP4	48251	NA
E4	2025-03-06 18:21:12.902		5399.400	Media file(s)	player #1:O2-2-10-E4.MP4	0.0	6614.400	25.000	Green	Resting		POINT	1931.560	O2-2-10-E4.MP4	48289	NA
E4	2025-03-06 18:21:12.902		5399.400	Media file(s)	player #1:O2-2-10-E4.MP4	0.0	6614.400	25.000	Green	Resting		POINT	1990.200	O2-2-10-E4.MP4	49755	NA
E4	2025-03-06 18:21:12.902		5399.400	Media file(s)	player #1:O2-2-10-E4.MP4	0.0	6614.400	25.000	Unmarked	Outside		POINT	1990.320	O2-2-10-E4.MP4	49758	NA
E4	2025-03-06 18:21:12.902		5399.400	Media file(s)	player #1:O2-2-10-E4.MP4	0.0	6614.400	25.000	Green	Resting		POINT	2049.960	O2-2-10-E4.MP4	51250	NA
E4	2025-03-06 18:21:12.902		5399.400	Media file(s)	player #1:O2-2-10-E4.MP4	0.0	6614.400	25.000	Unmarked	Outside		POINT	2050.560	O2-2-10-E4.MP4	51265	NA
E4	2025-03-06 18:21:12.902		5399.400	Media file(s)	player #1:O2-2-10-E4.MP4	0.0	6614.400	25.000	Green	Resting		POINT	2110.600	O2-2-10-E4.MP4	52765	NA
E4	2025-03-06 18:21:12.902		5399.400	Media file(s)	player #1:O2-2-10-E4.MP4	0.0	6614.400	25.000	Unmarked	Outside		POINT	2110.600	O2-2-10-E4.MP4	52765	NA
E4	2025-03-06 18:21:12.902		5399.400	Media file(s)	player #1:O2-2-10-E4.MP4	0.0	6614.400	25.000	Green	Resting		POINT	2169.880	O2-2-10-E4.MP4	54247	NA
E4	2025-03-06 18:21:12.902		5399.400	Media file(s)	player #1:O2-2-10-E4.MP4	0.0	6614.400	25.000	Unmarked	Outside		POINT	2171.400	O2-2-10-E4.MP4	54285	NA
E4	2025-03-06 18:21:12.902		5399.400	Media file(s)	player #1:O2-2-10-E4.MP4	0.0	6614.400	25.000	Green	Resting		POINT	2229.960	O2-2-10-E4.MP4	55749	NA
E4	2025-03-06 18:21:12.902		5399.400	Media file(s)	player #1:O2-2-10-E4.MP4	0.0	6614.400	25.000	Unmarked	Outside		POINT	2230.960	O2-2-10-E4.MP4	55774	NA
E4	2025-03-06 18:21:12.902		5399.400	Media file(s)	player #1:O2-2-10-E4.MP4	0.0	6614.400	25.000	Green	Resting		POINT	2289.880	O2-2-10-E4.MP4	57247	NA
E4	2025-03-06 18:21:12.902		5399.400	Media file(s)	player #1:O2-2-10-E4.MP4	0.0	6614.400	25.000	Unmarked	Outside		POINT	2290.800	O2-2-10-E4.MP4	57270	NA
E4	2025-03-06 18:21:12.902		5399.400	Media file(s)	player #1:O2-2-10-E4.MP4	0.0	6614.400	25.000	Green	Resting		POINT	2349.960	O2-2-10-E4.MP4	58749	NA
E4	2025-03-06 18:21:12.902		5399.400	Media file(s)	player #1:O2-2-10-E4.MP4	0.0	6614.400	25.000	Unmarked	Outside		POINT	2350.800	O2-2-10-E4.MP4	58770	NA
E4	2025-03-06 18:21:12.902		5399.400	Media file(s)	player #1:O2-2-10-E4.MP4	0.0	6614.400	25.000	Green	Resting		POINT	2410.040	O2-2-10-E4.MP4	60251	NA
E4	2025-03-06 18:21:12.902		5399.400	Media file(s)	player #1:O2-2-10-E4.MP4	0.0	6614.400	25.000	Unmarked	Outside		POINT	2411.160	O2-2-10-E4.MP4	60279	NA
E4	2025-03-06 18:21:12.902		5399.400	Media file(s)	player #1:O2-2-10-E4.MP4	0.0	6614.400	25.000	Green	Resting		POINT	2469.920	O2-2-10-E4.MP4	61748	NA
E4	2025-03-06 18:21:12.902		5399.400	Media file(s)	player #1:O2-2-10-E4.MP4	0.0	6614.400	25.000	Unmarked	Outside		POINT	2470.080	O2-2-10-E4.MP4	61752	NA
E4	2025-03-06 18:21:12.902		5399.400	Media file(s)	player #1:O2-2-10-E4.MP4	0.0	6614.400	25.000	Unmarked	Outside		POINT	2528.840	O2-2-10-E4.MP4	63221	NA
E4	2025-03-06 18:21:12.902		5399.400	Media file(s)	player #1:O2-2-10-E4.MP4	0.0	6614.400	25.000	Green	Resting		POINT	2529.840	O2-2-10-E4.MP4	63246	NA
E4	2025-03-06 18:21:12.902		5399.400	Media file(s)	player #1:O2-2-10-E4.MP4	0.0	6614.400	25.000	Green	Resting		POINT	2589.960	O2-2-10-E4.MP4	64749	NA
E4	2025-03-06 18:21:12.902		5399.400	Media file(s)	player #1:O2-2-10-E4.MP4	0.0	6614.400	25.000	Unmarked	Outside		POINT	2590.320	O2-2-10-E4.MP4	64758	NA
E4	2025-03-06 18:21:12.902		5399.400	Media file(s)	player #1:O2-2-10-E4.MP4	0.0	6614.400	25.000	Unmarked	Outside		POINT	2650.000	O2-2-10-E4.MP4	66250	NA
E4	2025-03-06 18:21:12.902		5399.400	Media file(s)	player #1:O2-2-10-E4.MP4	0.0	6614.400	25.000	Green	Resting		POINT	2650.200	O2-2-10-E4.MP4	66255	NA
E4	2025-03-06 18:21:12.902		5399.400	Media file(s)	player #1:O2-2-10-E4.MP4	0.0	6614.400	25.000	Green	Resting		POINT	2709.880	O2-2-10-E4.MP4	67747	NA
E4	2025-03-06 18:21:12.902		5399.400	Media file(s)	player #1:O2-2-10-E4.MP4	0.0	6614.400	25.000	Unmarked	Outside		POINT	2711.440	O2-2-10-E4.MP4	67786	NA
E4	2025-03-06 18:21:12.902		5399.400	Media file(s)	player #1:O2-2-10-E4.MP4	0.0	6614.400	25.000	Green	Resting		POINT	2769.960	O2-2-10-E4.MP4	69249	NA
E4	2025-03-06 18:21:12.902		5399.400	Media file(s)	player #1:O2-2-10-E4.MP4	0.0	6614.400	25.000	Unmarked	Outside		POINT	2771.120	O2-2-10-E4.MP4	69278	NA
E4	2025-03-06 18:21:12.902		5399.400	Media file(s)	player #1:O2-2-10-E4.MP4	0.0	6614.400	25.000	Green	Resting		POINT	2830.280	O2-2-10-E4.MP4	70757	NA
E4	2025-03-06 18:21:12.902		5399.400	Media file(s)	player #1:O2-2-10-E4.MP4	0.0	6614.400	25.000	Unmarked	Outside		POINT	2831.800	O2-2-10-E4.MP4	70795	NA
E4	2025-03-06 18:21:12.902		5399.400	Media file(s)	player #1:O2-2-10-E4.MP4	0.0	6614.400	25.000	Green	Resting		POINT	2889.920	O2-2-10-E4.MP4	72248	NA
E4	2025-03-06 18:21:12.902		5399.400	Media file(s)	player #1:O2-2-10-E4.MP4	0.0	6614.400	25.000	Unmarked	Outside		POINT	2892.120	O2-2-10-E4.MP4	72303	NA
E4	2025-03-06 18:21:12.902		5399.400	Media file(s)	player #1:O2-2-10-E4.MP4	0.0	6614.400	25.000	Green	Resting		POINT	2950.040	O2-2-10-E4.MP4	73751	NA
E4	2025-03-06 18:21:12.902		5399.400	Media file(s)	player #1:O2-2-10-E4.MP4	0.0	6614.400	25.000	Unmarked	Outside		POINT	2952.360	O2-2-10-E4.MP4	73809	NA
E4	2025-03-06 18:21:12.902		5399.400	Media file(s)	player #1:O2-2-10-E4.MP4	0.0	6614.400	25.000	Green	Resting		POINT	3010.160	O2-2-10-E4.MP4	75254	NA
E4	2025-03-06 18:21:12.902		5399.400	Media file(s)	player #1:O2-2-10-E4.MP4	0.0	6614.400	25.000	Unmarked	Outside		POINT	3012.240	O2-2-10-E4.MP4	75306	NA
E4	2025-03-06 18:21:12.902		5399.400	Media file(s)	player #1:O2-2-10-E4.MP4	0.0	6614.400	25.000	Green	Resting		POINT	3069.880	O2-2-10-E4.MP4	76747	NA
E4	2025-03-06 18:21:12.902		5399.400	Media file(s)	player #1:O2-2-10-E4.MP4	0.0	6614.400	25.000	Unmarked	Outside		POINT	3070.080	O2-2-10-E4.MP4	76752	NA
E4	2025-03-06 18:21:12.902		5399.400	Media file(s)	player #1:O2-2-10-E4.MP4	0.0	6614.400	25.000	Green	Resting		POINT	3130.080	O2-2-10-E4.MP4	78252	NA
E4	2025-03-06 18:21:12.902		5399.400	Media file(s)	player #1:O2-2-10-E4.MP4	0.0	6614.400	25.000	Unmarked	Outside		POINT	3130.120	O2-2-10-E4.MP4	78253	NA
E4	2025-03-06 18:21:12.902		5399.400	Media file(s)	player #1:O2-2-10-E4.MP4	0.0	6614.400	25.000	Unmarked	Outside		POINT	3190.120	O2-2-10-E4.MP4	79753	NA
E4	2025-03-06 18:21:12.902		5399.400	Media file(s)	player #1:O2-2-10-E4.MP4	0.0	6614.400	25.000	Green	Resting		POINT	3190.160	O2-2-10-E4.MP4	79754	NA
E4	2025-03-06 18:21:12.902		5399.400	Media file(s)	player #1:O2-2-10-E4.MP4	0.0	6614.400	25.000	Green	Resting		POINT	3249.920	O2-2-10-E4.MP4	81248	NA
E4	2025-03-06 18:21:12.902		5399.400	Media file(s)	player #1:O2-2-10-E4.MP4	0.0	6614.400	25.000	Unmarked	Outside		POINT	3249.920	O2-2-10-E4.MP4	81248	NA
E4	2025-03-06 18:21:12.902		5399.400	Media file(s)	player #1:O2-2-10-E4.MP4	0.0	6614.400	25.000	Unmarked	Outside		POINT	3310.120	O2-2-10-E4.MP4	82753	NA
E4	2025-03-06 18:21:12.902		5399.400	Media file(s)	player #1:O2-2-10-E4.MP4	0.0	6614.400	25.000	Green	Resting		POINT	3310.160	O2-2-10-E4.MP4	82754	NA
E4	2025-03-06 18:21:12.902		5399.400	Media file(s)	player #1:O2-2-10-E4.MP4	0.0	6614.400	25.000	Green	Resting		POINT	3370.000	O2-2-10-E4.MP4	84250	NA
E4	2025-03-06 18:21:12.902		5399.400	Media file(s)	player #1:O2-2-10-E4.MP4	0.0	6614.400	25.000	Unmarked	Outside		POINT	3370.200	O2-2-10-E4.MP4	84255	NA
E4	2025-03-06 18:21:12.902		5399.400	Media file(s)	player #1:O2-2-10-E4.MP4	0.0	6614.400	25.000	Green	Resting		POINT	3430.160	O2-2-10-E4.MP4	85754	NA
E4	2025-03-06 18:21:12.902		5399.400	Media file(s)	player #1:O2-2-10-E4.MP4	0.0	6614.400	25.000	Unmarked	Outside		POINT	3430.680	O2-2-10-E4.MP4	85767	NA
E4	2025-03-06 18:21:12.902		5399.400	Media file(s)	player #1:O2-2-10-E4.MP4	0.0	6614.400	25.000	Green	Resting		POINT	3490.040	O2-2-10-E4.MP4	87251	NA
E4	2025-03-06 18:21:12.902		5399.400	Media file(s)	player #1:O2-2-10-E4.MP4	0.0	6614.400	25.000	Unmarked	Outside		POINT	3491.080	O2-2-10-E4.MP4	87277	NA
E4	2025-03-06 18:21:12.902		5399.400	Media file(s)	player #1:O2-2-10-E4.MP4	0.0	6614.400	25.000	Green	Resting		POINT	3550.080	O2-2-10-E4.MP4	88752	NA
E4	2025-03-06 18:21:12.902		5399.400	Media file(s)	player #1:O2-2-10-E4.MP4	0.0	6614.400	25.000	Unmarked	Outside		POINT	3553.000	O2-2-10-E4.MP4	88825	NA
E4	2025-03-06 18:21:12.902		5399.400	Media file(s)	player #1:O2-2-10-E4.MP4	0.0	6614.400	25.000	Green	Resting		POINT	3610.080	O2-2-10-E4.MP4	90252	NA
E4	2025-03-06 18:21:12.902		5399.400	Media file(s)	player #1:O2-2-10-E4.MP4	0.0	6614.400	25.000	Unmarked	Outside		POINT	3613.080	O2-2-10-E4.MP4	90327	NA
E4	2025-03-06 18:21:12.902		5399.400	Media file(s)	player #1:O2-2-10-E4.MP4	0.0	6614.400	25.000	Green	Resting		POINT	3670.120	O2-2-10-E4.MP4	91753	NA
E4	2025-03-06 18:21:12.902		5399.400	Media file(s)	player #1:O2-2-10-E4.MP4	0.0	6614.400	25.000	Unmarked	Outside		POINT	3670.640	O2-2-10-E4.MP4	91766	NA
E4	2025-03-06 18:21:12.902		5399.400	Media file(s)	player #1:O2-2-10-E4.MP4	0.0	6614.400	25.000	Green	Resting		POINT	3729.960	O2-2-10-E4.MP4	93249	NA
E4	2025-03-06 18:21:12.902		5399.400	Media file(s)	player #1:O2-2-10-E4.MP4	0.0	6614.400	25.000	Unmarked	Outside		POINT	3729.960	O2-2-10-E4.MP4	93249	NA
E4	2025-03-06 18:21:12.902		5399.400	Media file(s)	player #1:O2-2-10-E4.MP4	0.0	6614.400	25.000	Unmarked	Outside		POINT	3790.080	O2-2-10-E4.MP4	94752	NA
E4	2025-03-06 18:21:12.902		5399.400	Media file(s)	player #1:O2-2-10-E4.MP4	0.0	6614.400	25.000	Green	Resting		POINT	3790.160	O2-2-10-E4.MP4	94754	NA
E4	2025-03-06 18:21:12.902		5399.400	Media file(s)	player #1:O2-2-10-E4.MP4	0.0	6614.400	25.000	Green	Resting		POINT	3850.320	O2-2-10-E4.MP4	96258	NA
E4	2025-03-06 18:21:12.902		5399.400	Media file(s)	player #1:O2-2-10-E4.MP4	0.0	6614.400	25.000	Unmarked	Outside		POINT	3850.440	O2-2-10-E4.MP4	96261	NA
E4	2025-03-06 18:21:12.902		5399.400	Media file(s)	player #1:O2-2-10-E4.MP4	0.0	6614.400	25.000	Unmarked	Outside		POINT	3910.240	O2-2-10-E4.MP4	97756	NA
E4	2025-03-06 18:21:12.902		5399.400	Media file(s)	player #1:O2-2-10-E4.MP4	0.0	6614.400	25.000	Green	Resting		POINT	3910.520	O2-2-10-E4.MP4	97763	NA
E4	2025-03-06 18:21:12.902		5399.400	Media file(s)	player #1:O2-2-10-E4.MP4	0.0	6614.400	25.000	Unmarked	Outside		POINT	3970.360	O2-2-10-E4.MP4	99259	NA
E4	2025-03-06 18:21:12.902		5399.400	Media file(s)	player #1:O2-2-10-E4.MP4	0.0	6614.400	25.000	Green	Resting		POINT	3970.400	O2-2-10-E4.MP4	99260	NA
E4	2025-03-06 18:21:12.902		5399.400	Media file(s)	player #1:O2-2-10-E4.MP4	0.0	6614.400	25.000	Green	Resting		POINT	4029.960	O2-2-10-E4.MP4	100749	NA
E4	2025-03-06 18:21:12.902		5399.400	Media file(s)	player #1:O2-2-10-E4.MP4	0.0	6614.400	25.000	Unmarked	Outside		POINT	4030.560	O2-2-10-E4.MP4	100764	NA
E4	2025-03-06 18:21:12.902		5399.400	Media file(s)	player #1:O2-2-10-E4.MP4	0.0	6614.400	25.000	Green	Resting		POINT	4090.000	O2-2-10-E4.MP4	102250	NA
E4	2025-03-06 18:21:12.902		5399.400	Media file(s)	player #1:O2-2-10-E4.MP4	0.0	6614.400	25.000	Unmarked	Outside		POINT	4090.480	O2-2-10-E4.MP4	102262	NA
E4	2025-03-06 18:21:12.902		5399.400	Media file(s)	player #1:O2-2-10-E4.MP4	0.0	6614.400	25.000	Green	Resting		POINT	4149.200	O2-2-10-E4.MP4	103730	NA
E4	2025-03-06 18:21:12.902		5399.400	Media file(s)	player #1:O2-2-10-E4.MP4	0.0	6614.400	25.000	Unmarked	Outside		POINT	4150.280	O2-2-10-E4.MP4	103757	NA
E4	2025-03-06 18:21:12.902		5399.400	Media file(s)	player #1:O2-2-10-E4.MP4	0.0	6614.400	25.000	Green	Resting		POINT	4210.000	O2-2-10-E4.MP4	105250	NA
E4	2025-03-06 18:21:12.902		5399.400	Media file(s)	player #1:O2-2-10-E4.MP4	0.0	6614.400	25.000	Unmarked	Outside		POINT	4210.960	O2-2-10-E4.MP4	105274	NA
E4	2025-03-06 18:21:12.902		5399.400	Media file(s)	player #1:O2-2-10-E4.MP4	0.0	6614.400	25.000	Green	Resting		POINT	4270.040	O2-2-10-E4.MP4	106751	NA
E4	2025-03-06 18:21:12.902		5399.400	Media file(s)	player #1:O2-2-10-E4.MP4	0.0	6614.400	25.000	Unmarked	Outside		POINT	4270.440	O2-2-10-E4.MP4	106761	NA
E4	2025-03-06 18:21:12.902		5399.400	Media file(s)	player #1:O2-2-10-E4.MP4	0.0	6614.400	25.000	Unmarked	Outside		POINT	4329.440	O2-2-10-E4.MP4	108236	NA
E4	2025-03-06 18:21:12.902		5399.400	Media file(s)	player #1:O2-2-10-E4.MP4	0.0	6614.400	25.000	Green	Resting		POINT	4330.520	O2-2-10-E4.MP4	108263	NA
E4	2025-03-06 18:21:12.902		5399.400	Media file(s)	player #1:O2-2-10-E4.MP4	0.0	6614.400	25.000	Unmarked	Outside		POINT	4390.160	O2-2-10-E4.MP4	109754	NA
E4	2025-03-06 18:21:12.902		5399.400	Media file(s)	player #1:O2-2-10-E4.MP4	0.0	6614.400	25.000	Green	Resting		POINT	4391.000	O2-2-10-E4.MP4	109775	NA
E4	2025-03-06 18:21:12.902		5399.400	Media file(s)	player #1:O2-2-10-E4.MP4	0.0	6614.400	25.000	Green	Resting		POINT	4449.880	O2-2-10-E4.MP4	111247	NA
E4	2025-03-06 18:21:12.902		5399.400	Media file(s)	player #1:O2-2-10-E4.MP4	0.0	6614.400	25.000	Unmarked	Outside		POINT	4451.160	O2-2-10-E4.MP4	111279	NA
E4	2025-03-06 18:21:12.902		5399.400	Media file(s)	player #1:O2-2-10-E4.MP4	0.0	6614.400	25.000	Green	Resting		POINT	4510.120	O2-2-10-E4.MP4	112753	NA
E4	2025-03-06 18:21:12.902		5399.400	Media file(s)	player #1:O2-2-10-E4.MP4	0.0	6614.400	25.000	Unmarked	Outside		POINT	4510.720	O2-2-10-E4.MP4	112768	NA
E4	2025-03-06 18:21:12.902		5399.400	Media file(s)	player #1:O2-2-10-E4.MP4	0.0	6614.400	25.000	Green	Resting		POINT	4570.160	O2-2-10-E4.MP4	114254	NA
E4	2025-03-06 18:21:12.902		5399.400	Media file(s)	player #1:O2-2-10-E4.MP4	0.0	6614.400	25.000	Unmarked	Outside		POINT	4571.480	O2-2-10-E4.MP4	114287	NA
E4	2025-03-06 18:21:12.902		5399.400	Media file(s)	player #1:O2-2-10-E4.MP4	0.0	6614.400	25.000	Green	Resting		POINT	4629.800	O2-2-10-E4.MP4	115745	NA
E4	2025-03-06 18:21:12.902		5399.400	Media file(s)	player #1:O2-2-10-E4.MP4	0.0	6614.400	25.000	Unmarked	Outside		POINT	4630.440	O2-2-10-E4.MP4	115761	NA
E4	2025-03-06 18:21:12.902		5399.400	Media file(s)	player #1:O2-2-10-E4.MP4	0.0	6614.400	25.000	Green	Resting		POINT	4690.120	O2-2-10-E4.MP4	117253	NA
E4	2025-03-06 18:21:12.902		5399.400	Media file(s)	player #1:O2-2-10-E4.MP4	0.0	6614.400	25.000	Unmarked	Outside		POINT	4690.640	O2-2-10-E4.MP4	117266	NA
E4	2025-03-06 18:21:12.902		5399.400	Media file(s)	player #1:O2-2-10-E4.MP4	0.0	6614.400	25.000	Green	Resting		POINT	4750.080	O2-2-10-E4.MP4	118752	NA
E4	2025-03-06 18:21:12.902		5399.400	Media file(s)	player #1:O2-2-10-E4.MP4	0.0	6614.400	25.000	Unmarked	Outside		POINT	4750.480	O2-2-10-E4.MP4	118762	NA
E4	2025-03-06 18:21:12.902		5399.400	Media file(s)	player #1:O2-2-10-E4.MP4	0.0	6614.400	25.000	Green	Resting		POINT	4810.080	O2-2-10-E4.MP4	120252	NA
E4	2025-03-06 18:21:12.902		5399.400	Media file(s)	player #1:O2-2-10-E4.MP4	0.0	6614.400	25.000	Unmarked	Outside		POINT	4810.560	O2-2-10-E4.MP4	120264	NA
E4	2025-03-06 18:21:12.902		5399.400	Media file(s)	player #1:O2-2-10-E4.MP4	0.0	6614.400	25.000	Green	Resting		POINT	4870.000	O2-2-10-E4.MP4	121750	NA
E4	2025-03-06 18:21:12.902		5399.400	Media file(s)	player #1:O2-2-10-E4.MP4	0.0	6614.400	25.000	Unmarked	Outside		POINT	4870.160	O2-2-10-E4.MP4	121754	NA
E4	2025-03-06 18:21:12.902		5399.400	Media file(s)	player #1:O2-2-10-E4.MP4	0.0	6614.400	25.000	Green	Resting		POINT	4929.960	O2-2-10-E4.MP4	123249	NA
E4	2025-03-06 18:21:12.902		5399.400	Media file(s)	player #1:O2-2-10-E4.MP4	0.0	6614.400	25.000	Unmarked	Outside		POINT	4930.240	O2-2-10-E4.MP4	123256	NA
E4	2025-03-06 18:21:12.902		5399.400	Media file(s)	player #1:O2-2-10-E4.MP4	0.0	6614.400	25.000	Green	Resting		POINT	4989.960	O2-2-10-E4.MP4	124749	NA
E4	2025-03-06 18:21:12.902		5399.400	Media file(s)	player #1:O2-2-10-E4.MP4	0.0	6614.400	25.000	Unmarked	Outside		POINT	4990.120	O2-2-10-E4.MP4	124753	NA
E4	2025-03-06 18:21:12.902		5399.400	Media file(s)	player #1:O2-2-10-E4.MP4	0.0	6614.400	25.000	Green	Resting		POINT	5049.920	O2-2-10-E4.MP4	126248	NA
E4	2025-03-06 18:21:12.902		5399.400	Media file(s)	player #1:O2-2-10-E4.MP4	0.0	6614.400	25.000	Unmarked	Outside		POINT	5050.560	O2-2-10-E4.MP4	126264	NA
E4	2025-03-06 18:21:12.902		5399.400	Media file(s)	player #1:O2-2-10-E4.MP4	0.0	6614.400	25.000	Green	Resting		POINT	5110.040	O2-2-10-E4.MP4	127751	NA
E4	2025-03-06 18:21:12.902		5399.400	Media file(s)	player #1:O2-2-10-E4.MP4	0.0	6614.400	25.000	Unmarked	Outside		POINT	5111.520	O2-2-10-E4.MP4	127788	NA
E4	2025-03-06 18:21:12.902		5399.400	Media file(s)	player #1:O2-2-10-E4.MP4	0.0	6614.400	25.000	Green	Resting		POINT	5170.080	O2-2-10-E4.MP4	129252	NA
E4	2025-03-06 18:21:12.902		5399.400	Media file(s)	player #1:O2-2-10-E4.MP4	0.0	6614.400	25.000	Unmarked	Outside		POINT	5170.200	O2-2-10-E4.MP4	129255	NA
E4	2025-03-06 18:21:12.902		5399.400	Media file(s)	player #1:O2-2-10-E4.MP4	0.0	6614.400	25.000	Green	Resting		POINT	5230.120	O2-2-10-E4.MP4	130753	NA
E4	2025-03-06 18:21:12.902		5399.400	Media file(s)	player #1:O2-2-10-E4.MP4	0.0	6614.400	25.000	Unmarked	Outside		POINT	5230.400	O2-2-10-E4.MP4	130760	NA
E4	2025-03-06 18:21:12.902		5399.400	Media file(s)	player #1:O2-2-10-E4.MP4	0.0	6614.400	25.000	Unmarked	Outside		POINT	5289.880	O2-2-10-E4.MP4	132247	NA
E4	2025-03-06 18:21:12.902		5399.400	Media file(s)	player #1:O2-2-10-E4.MP4	0.0	6614.400	25.000	Green	Resting		POINT	5290.240	O2-2-10-E4.MP4	132256	NA
E4	2025-03-06 18:21:12.902		5399.400	Media file(s)	player #1:O2-2-10-E4.MP4	0.0	6614.400	25.000	Green	Resting		POINT	5349.880	O2-2-10-E4.MP4	133747	NA
E4	2025-03-06 18:21:12.902		5399.400	Media file(s)	player #1:O2-2-10-E4.MP4	0.0	6614.400	25.000	Unmarked	Outside		POINT	5350.120	O2-2-10-E4.MP4	133753	NA
E4	2025-03-06 18:21:12.902		5399.400	Media file(s)	player #1:O2-2-10-E4.MP4	0.0	6614.400	25.000	Green	Resting		POINT	5409.880	O2-2-10-E4.MP4	135247	NA
E4	2025-03-06 18:21:12.902		5399.400	Media file(s)	player #1:O2-2-10-E4.MP4	0.0	6614.400	25.000	Unmarked	Outside		POINT	5410.160	O2-2-10-E4.MP4	135254	NA
E4	2025-03-06 18:21:12.902		5399.400	Media file(s)	player #1:O2-2-10-E4.MP4	0.0	6614.400	25.000	Green	Resting		POINT	5470.360	O2-2-10-E4.MP4	136759	NA
E4	2025-03-06 18:21:12.902		5399.400	Media file(s)	player #1:O2-2-10-E4.MP4	0.0	6614.400	25.000	Unmarked	Outside		POINT	5470.360	O2-2-10-E4.MP4	136759	NA
E4	2025-03-06 18:21:12.902		5399.400	Media file(s)	player #1:O2-2-10-E4.MP4	0.0	6614.400	25.000	Green	Resting		POINT	5530.120	O2-2-10-E4.MP4	138253	NA
E4	2025-03-06 18:21:12.902		5399.400	Media file(s)	player #1:O2-2-10-E4.MP4	0.0	6614.400	25.000	Unmarked	Outside		POINT	5530.320	O2-2-10-E4.MP4	138258	NA
E4	2025-03-06 18:21:12.902		5399.400	Media file(s)	player #1:O2-2-10-E4.MP4	0.0	6614.400	25.000	Green	Resting		POINT	5590.080	O2-2-10-E4.MP4	139752	NA
E4	2025-03-06 18:21:12.902		5399.400	Media file(s)	player #1:O2-2-10-E4.MP4	0.0	6614.400	25.000	Unmarked	Outside		POINT	5590.840	O2-2-10-E4.MP4	139771	NA
E4	2025-03-06 18:21:12.902		5399.400	Media file(s)	player #1:O2-2-10-E4.MP4	0.0	6614.400	25.000	Green	Resting		POINT	5650.000	O2-2-10-E4.MP4	141250	NA
E4	2025-03-06 18:21:12.902		5399.400	Media file(s)	player #1:O2-2-10-E4.MP4	0.0	6614.400	25.000	Unmarked	Outside		POINT	5650.960	O2-2-10-E4.MP4	141274	NA
E4	2025-03-06 18:21:12.902		5399.400	Media file(s)	player #1:O2-2-10-E4.MP4	0.0	6614.400	25.000	Green	Resting		POINT	5710.080	O2-2-10-E4.MP4	142752	NA
E4	2025-03-06 18:21:12.902		5399.400	Media file(s)	player #1:O2-2-10-E4.MP4	0.0	6614.400	25.000	Unmarked	Outside		POINT	5710.640	O2-2-10-E4.MP4	142767	NA
E4	2025-03-06 18:21:12.902		5399.400	Media file(s)	player #1:O2-2-10-E4.MP4	0.0	6614.400	25.000	Green	Resting		POINT	5770.000	O2-2-10-E4.MP4	144250	NA
E4	2025-03-06 18:21:12.902		5399.400	Media file(s)	player #1:O2-2-10-E4.MP4	0.0	6614.400	25.000	Unmarked	Outside		POINT	5770.560	O2-2-10-E4.MP4	144264	NA
E4	2025-03-06 18:21:12.902		5399.400	Media file(s)	player #1:O2-2-10-E4.MP4	0.0	6614.400	25.000	Unmarked	Outside		POINT	5830.360	O2-2-10-E4.MP4	145760	NA
E4	2025-03-06 18:21:12.902		5399.400	Media file(s)	player #1:O2-2-10-E4.MP4	0.0	6614.400	25.000	Green	QW interaction		POINT	5830.720	O2-2-10-E4.MP4	145768	NA
E4	2025-03-06 18:21:12.902		5399.400	Media file(s)	player #1:O2-2-10-E4.MP4	0.0	6614.400	25.000	Green	Resting		POINT	5890.080	O2-2-10-E4.MP4	147253	NA
E4	2025-03-06 18:21:12.902		5399.400	Media file(s)	player #1:O2-2-10-E4.MP4	0.0	6614.400	25.000	Unmarked	Outside		POINT	5890.640	O2-2-10-E4.MP4	147266	NA
E4	2025-03-06 18:21:12.902		5399.400	Media file(s)	player #1:O2-2-10-E4.MP4	0.0	6614.400	25.000	Green	Resting		POINT	5949.920	O2-2-10-E4.MP4	148748	NA
E4	2025-03-06 18:21:12.902		5399.400	Media file(s)	player #1:O2-2-10-E4.MP4	0.0	6614.400	25.000	Unmarked	Outside		POINT	5950.040	O2-2-10-E4.MP4	148751	NA
E4	2025-03-06 18:21:12.902		5399.400	Media file(s)	player #1:O2-2-10-E4.MP4	0.0	6614.400	25.000	Unmarked	Outside		POINT	6010.000	O2-2-10-E4.MP4	150250	NA
E4	2025-03-06 18:21:12.902		5399.400	Media file(s)	player #1:O2-2-10-E4.MP4	0.0	6614.400	25.000	Green	Resting		POINT	6010.080	O2-2-10-E4.MP4	150252	NA
