# Supplementary material for: Unmated Queens Show Worker‐Like Behaviour and Gene Expression in Polygynous Colonies of the Ant Stigmatomma pallipes
Source: Mol Ecol. 2026 Apr 29;35:e70360. doi: 10.1111/mec.70360 (PMC13126620; doi:10.1111/mec.70360)
Supplement: Supplementary file 3 — Data S1: mec70360‐sup‐0003‐Supinfo.zip. [file MEC-35-e70360-s003.zip › Behavior/O2-Boris/G2.tsv]

Observation id	Observation date	Description	Observation duration	Observation type	Source	Time offset (s)	Media duration (s)	FPS	Subject	Behavior	Behavioral category	Behavior type	Time	Media file name	Image index	Image file path	Comment
G2	2025-03-06 18:55:19.837		5399.920	Media file(s)	player #1:O2-4-4-G2.MP4	0.0	6632.160	25.000	Blue	Walking		POINT	610.320	O2-4-4-G2.MP4	15258	NA
G2	2025-03-06 18:55:19.837		5399.920	Media file(s)	player #1:O2-4-4-G2.MP4	0.0	6632.160	25.000	Green	Walking		POINT	610.360	O2-4-4-G2.MP4	15259	NA
G2	2025-03-06 18:55:19.837		5399.920	Media file(s)	player #1:O2-4-4-G2.MP4	0.0	6632.160	25.000	Blue	Walking		POINT	670.360	O2-4-4-G2.MP4	16759	NA
G2	2025-03-06 18:55:19.837		5399.920	Media file(s)	player #1:O2-4-4-G2.MP4	0.0	6632.160	25.000	Green	Walking		POINT	670.520	O2-4-4-G2.MP4	16763	NA
G2	2025-03-06 18:55:19.837		5399.920	Media file(s)	player #1:O2-4-4-G2.MP4	0.0	6632.160	25.000	Blue	Walking		POINT	730.160	O2-4-4-G2.MP4	18254	NA
G2	2025-03-06 18:55:19.837		5399.920	Media file(s)	player #1:O2-4-4-G2.MP4	0.0	6632.160	25.000	Green	Resting		POINT	730.320	O2-4-4-G2.MP4	18258	NA
G2	2025-03-06 18:55:19.837		5399.920	Media file(s)	player #1:O2-4-4-G2.MP4	0.0	6632.160	25.000	Green	Resting		POINT	790.120	O2-4-4-G2.MP4	19754	NA
G2	2025-03-06 18:55:19.837		5399.920	Media file(s)	player #1:O2-4-4-G2.MP4	0.0	6632.160	25.000	Blue	Self grooming		POINT	790.520	O2-4-4-G2.MP4	19763	NA
G2	2025-03-06 18:55:19.837		5399.920	Media file(s)	player #1:O2-4-4-G2.MP4	0.0	6632.160	25.000	Blue	Self grooming		POINT	850.160	O2-4-4-G2.MP4	21254	NA
G2	2025-03-06 18:55:19.837		5399.920	Media file(s)	player #1:O2-4-4-G2.MP4	0.0	6632.160	25.000	Green	Walking		POINT	850.840	O2-4-4-G2.MP4	21271	NA
G2	2025-03-06 18:55:19.837		5399.920	Media file(s)	player #1:O2-4-4-G2.MP4	0.0	6632.160	25.000	Green	Walking		POINT	910.600	O2-4-4-G2.MP4	22765	NA
G2	2025-03-06 18:55:19.837		5399.920	Media file(s)	player #1:O2-4-4-G2.MP4	0.0	6632.160	25.000	Blue	Walking		POINT	910.760	O2-4-4-G2.MP4	22769	NA
G2	2025-03-06 18:55:19.837		5399.920	Media file(s)	player #1:O2-4-4-G2.MP4	0.0	6632.160	25.000	Green	Walking		POINT	970.040	O2-4-4-G2.MP4	24251	NA
G2	2025-03-06 18:55:19.837		5399.920	Media file(s)	player #1:O2-4-4-G2.MP4	0.0	6632.160	25.000	Blue	Resting		POINT	970.240	O2-4-4-G2.MP4	24256	NA
G2	2025-03-06 18:55:19.837		5399.920	Media file(s)	player #1:O2-4-4-G2.MP4	0.0	6632.160	25.000	Green	Walking		POINT	1030.240	O2-4-4-G2.MP4	25756	NA
G2	2025-03-06 18:55:19.837		5399.920	Media file(s)	player #1:O2-4-4-G2.MP4	0.0	6632.160	25.000	Blue	Walking		POINT	1030.520	O2-4-4-G2.MP4	25764	NA
G2	2025-03-06 18:55:19.837		5399.920	Media file(s)	player #1:O2-4-4-G2.MP4	0.0	6632.160	25.000	Blue	Resting		POINT	1090.160	O2-4-4-G2.MP4	27254	NA
G2	2025-03-06 18:55:19.837		5399.920	Media file(s)	player #1:O2-4-4-G2.MP4	0.0	6632.160	25.000	Green	Resting		POINT	1090.440	O2-4-4-G2.MP4	27261	NA
G2	2025-03-06 18:55:19.837		5399.920	Media file(s)	player #1:O2-4-4-G2.MP4	0.0	6632.160	25.000	Green	Resting		POINT	1150.160	O2-4-4-G2.MP4	28754	NA
G2	2025-03-06 18:55:19.837		5399.920	Media file(s)	player #1:O2-4-4-G2.MP4	0.0	6632.160	25.000	Blue	Resting		POINT	1151.400	O2-4-4-G2.MP4	28785	NA
G2	2025-03-06 18:55:19.837		5399.920	Media file(s)	player #1:O2-4-4-G2.MP4	0.0	6632.160	25.000	Green	Resting		POINT	1210.040	O2-4-4-G2.MP4	30251	NA
G2	2025-03-06 18:55:19.837		5399.920	Media file(s)	player #1:O2-4-4-G2.MP4	0.0	6632.160	25.000	Blue	Walking		POINT	1210.360	O2-4-4-G2.MP4	30259	NA
G2	2025-03-06 18:55:19.837		5399.920	Media file(s)	player #1:O2-4-4-G2.MP4	0.0	6632.160	25.000	Blue	Resting		POINT	1270.040	O2-4-4-G2.MP4	31751	NA
G2	2025-03-06 18:55:19.837		5399.920	Media file(s)	player #1:O2-4-4-G2.MP4	0.0	6632.160	25.000	Green	Resting		POINT	1270.160	O2-4-4-G2.MP4	31754	NA
G2	2025-03-06 18:55:19.837		5399.920	Media file(s)	player #1:O2-4-4-G2.MP4	0.0	6632.160	25.000	Blue	Resting		POINT	1330.120	O2-4-4-G2.MP4	33253	NA
G2	2025-03-06 18:55:19.837		5399.920	Media file(s)	player #1:O2-4-4-G2.MP4	0.0	6632.160	25.000	Green	Resting		POINT	1330.200	O2-4-4-G2.MP4	33255	NA
G2	2025-03-06 18:55:19.837		5399.920	Media file(s)	player #1:O2-4-4-G2.MP4	0.0	6632.160	25.000	Blue	Resting		POINT	1389.920	O2-4-4-G2.MP4	34748	NA
G2	2025-03-06 18:55:19.837		5399.920	Media file(s)	player #1:O2-4-4-G2.MP4	0.0	6632.160	25.000	Green	Resting		POINT	1389.960	O2-4-4-G2.MP4	34750	NA
G2	2025-03-06 18:55:19.837		5399.920	Media file(s)	player #1:O2-4-4-G2.MP4	0.0	6632.160	25.000	Green	Resting		POINT	1449.880	O2-4-4-G2.MP4	36247	NA
G2	2025-03-06 18:55:19.837		5399.920	Media file(s)	player #1:O2-4-4-G2.MP4	0.0	6632.160	25.000	Blue	Resting		POINT	1449.920	O2-4-4-G2.MP4	36248	NA
G2	2025-03-06 18:55:19.837		5399.920	Media file(s)	player #1:O2-4-4-G2.MP4	0.0	6632.160	25.000	Green	Resting		POINT	1510.080	O2-4-4-G2.MP4	37752	NA
G2	2025-03-06 18:55:19.837		5399.920	Media file(s)	player #1:O2-4-4-G2.MP4	0.0	6632.160	25.000	Blue	Walking		POINT	1510.800	O2-4-4-G2.MP4	37770	NA
G2	2025-03-06 18:55:19.837		5399.920	Media file(s)	player #1:O2-4-4-G2.MP4	0.0	6632.160	25.000	Blue	Resting		POINT	1570.120	O2-4-4-G2.MP4	39253	NA
G2	2025-03-06 18:55:19.837		5399.920	Media file(s)	player #1:O2-4-4-G2.MP4	0.0	6632.160	25.000	Green	Resting		POINT	1570.120	O2-4-4-G2.MP4	39253	NA
G2	2025-03-06 18:55:19.837		5399.920	Media file(s)	player #1:O2-4-4-G2.MP4	0.0	6632.160	25.000	Green	Resting		POINT	1629.960	O2-4-4-G2.MP4	40749	NA
G2	2025-03-06 18:55:19.837		5399.920	Media file(s)	player #1:O2-4-4-G2.MP4	0.0	6632.160	25.000	Blue	Brood Care		POINT	1630.800	O2-4-4-G2.MP4	40770	NA
G2	2025-03-06 18:55:19.837		5399.920	Media file(s)	player #1:O2-4-4-G2.MP4	0.0	6632.160	25.000	Blue	Carry Brood		POINT	1690.280	O2-4-4-G2.MP4	42257	NA
G2	2025-03-06 18:55:19.837		5399.920	Media file(s)	player #1:O2-4-4-G2.MP4	0.0	6632.160	25.000	Green	Resting		POINT	1690.320	O2-4-4-G2.MP4	42258	NA
G2	2025-03-06 18:55:19.837		5399.920	Media file(s)	player #1:O2-4-4-G2.MP4	0.0	6632.160	25.000	Green	Resting		POINT	1749.840	O2-4-4-G2.MP4	43746	NA
G2	2025-03-06 18:55:19.837		5399.920	Media file(s)	player #1:O2-4-4-G2.MP4	0.0	6632.160	25.000	Blue	Carry Brood		POINT	1750.200	O2-4-4-G2.MP4	43755	NA
G2	2025-03-06 18:55:19.837		5399.920	Media file(s)	player #1:O2-4-4-G2.MP4	0.0	6632.160	25.000	Blue	Walking		POINT	1810.240	O2-4-4-G2.MP4	45256	NA
G2	2025-03-06 18:55:19.837		5399.920	Media file(s)	player #1:O2-4-4-G2.MP4	0.0	6632.160	25.000	Green	Resting		POINT	1810.240	O2-4-4-G2.MP4	45256	NA
G2	2025-03-06 18:55:19.837		5399.920	Media file(s)	player #1:O2-4-4-G2.MP4	0.0	6632.160	25.000	Green	Resting		POINT	1870.080	O2-4-4-G2.MP4	46752	NA
G2	2025-03-06 18:55:19.837		5399.920	Media file(s)	player #1:O2-4-4-G2.MP4	0.0	6632.160	25.000	Blue	Self grooming		POINT	1870.440	O2-4-4-G2.MP4	46761	NA
G2	2025-03-06 18:55:19.837		5399.920	Media file(s)	player #1:O2-4-4-G2.MP4	0.0	6632.160	25.000	Green	Resting		POINT	1929.680	O2-4-4-G2.MP4	48242	NA
G2	2025-03-06 18:55:19.837		5399.920	Media file(s)	player #1:O2-4-4-G2.MP4	0.0	6632.160	25.000	Blue	Walking		POINT	1930.800	O2-4-4-G2.MP4	48270	NA
G2	2025-03-06 18:55:19.837		5399.920	Media file(s)	player #1:O2-4-4-G2.MP4	0.0	6632.160	25.000	Green	Resting		POINT	1990.000	O2-4-4-G2.MP4	49751	NA
G2	2025-03-06 18:55:19.837		5399.920	Media file(s)	player #1:O2-4-4-G2.MP4	0.0	6632.160	25.000	Blue	Walking		POINT	1990.680	O2-4-4-G2.MP4	49768	NA
G2	2025-03-06 18:55:19.837		5399.920	Media file(s)	player #1:O2-4-4-G2.MP4	0.0	6632.160	25.000	Green	Resting		POINT	2049.880	O2-4-4-G2.MP4	51247	NA
G2	2025-03-06 18:55:19.837		5399.920	Media file(s)	player #1:O2-4-4-G2.MP4	0.0	6632.160	25.000	Blue	Self grooming		POINT	2050.400	O2-4-4-G2.MP4	51260	NA
G2	2025-03-06 18:55:19.837		5399.920	Media file(s)	player #1:O2-4-4-G2.MP4	0.0	6632.160	25.000	Blue	Resting		POINT	2110.200	O2-4-4-G2.MP4	52755	NA
G2	2025-03-06 18:55:19.837		5399.920	Media file(s)	player #1:O2-4-4-G2.MP4	0.0	6632.160	25.000	Green	Walking		POINT	2110.840	O2-4-4-G2.MP4	52771	NA
G2	2025-03-06 18:55:19.837		5399.920	Media file(s)	player #1:O2-4-4-G2.MP4	0.0	6632.160	25.000	Blue	Resting		POINT	2170.080	O2-4-4-G2.MP4	54252	NA
G2	2025-03-06 18:55:19.837		5399.920	Media file(s)	player #1:O2-4-4-G2.MP4	0.0	6632.160	25.000	Green	Walking		POINT	2170.600	O2-4-4-G2.MP4	54265	NA
G2	2025-03-06 18:55:19.837		5399.920	Media file(s)	player #1:O2-4-4-G2.MP4	0.0	6632.160	25.000	Green	Walking		POINT	2230.080	O2-4-4-G2.MP4	55752	NA
G2	2025-03-06 18:55:19.837		5399.920	Media file(s)	player #1:O2-4-4-G2.MP4	0.0	6632.160	25.000	Blue	Resting		POINT	2230.120	O2-4-4-G2.MP4	55753	NA
G2	2025-03-06 18:55:19.837		5399.920	Media file(s)	player #1:O2-4-4-G2.MP4	0.0	6632.160	25.000	Blue	Resting		POINT	2290.000	O2-4-4-G2.MP4	57250	NA
G2	2025-03-06 18:55:19.837		5399.920	Media file(s)	player #1:O2-4-4-G2.MP4	0.0	6632.160	25.000	Green	QW interaction		POINT	2290.080	O2-4-4-G2.MP4	57252	NA
G2	2025-03-06 18:55:19.837		5399.920	Media file(s)	player #1:O2-4-4-G2.MP4	0.0	6632.160	25.000	Green	QW interaction		POINT	2350.640	O2-4-4-G2.MP4	58766	NA
G2	2025-03-06 18:55:19.837		5399.920	Media file(s)	player #1:O2-4-4-G2.MP4	0.0	6632.160	25.000	Blue	Resting		POINT	2350.920	O2-4-4-G2.MP4	58773	NA
G2	2025-03-06 18:55:19.837		5399.920	Media file(s)	player #1:O2-4-4-G2.MP4	0.0	6632.160	25.000	Blue	Resting		POINT	2410.120	O2-4-4-G2.MP4	60253	NA
G2	2025-03-06 18:55:19.837		5399.920	Media file(s)	player #1:O2-4-4-G2.MP4	0.0	6632.160	25.000	Green	Walking		POINT	2411.000	O2-4-4-G2.MP4	60275	NA
G2	2025-03-06 18:55:19.837		5399.920	Media file(s)	player #1:O2-4-4-G2.MP4	0.0	6632.160	25.000	Blue	Resting		POINT	2470.120	O2-4-4-G2.MP4	61753	NA
G2	2025-03-06 18:55:19.837		5399.920	Media file(s)	player #1:O2-4-4-G2.MP4	0.0	6632.160	25.000	Green	Resting		POINT	2470.920	O2-4-4-G2.MP4	61774	NA
G2	2025-03-06 18:55:19.837		5399.920	Media file(s)	player #1:O2-4-4-G2.MP4	0.0	6632.160	25.000	Green	Resting		POINT	2530.000	O2-4-4-G2.MP4	63250	NA
G2	2025-03-06 18:55:19.837		5399.920	Media file(s)	player #1:O2-4-4-G2.MP4	0.0	6632.160	25.000	Blue	Resting		POINT	2530.160	O2-4-4-G2.MP4	63254	NA
G2	2025-03-06 18:55:19.837		5399.920	Media file(s)	player #1:O2-4-4-G2.MP4	0.0	6632.160	25.000	Blue	Walking		POINT	2590.320	O2-4-4-G2.MP4	64758	NA
G2	2025-03-06 18:55:19.837		5399.920	Media file(s)	player #1:O2-4-4-G2.MP4	0.0	6632.160	25.000	Green	Resting		POINT	2590.880	O2-4-4-G2.MP4	64772	NA
G2	2025-03-06 18:55:19.837		5399.920	Media file(s)	player #1:O2-4-4-G2.MP4	0.0	6632.160	25.000	Green	Resting		POINT	2650.240	O2-4-4-G2.MP4	66256	NA
G2	2025-03-06 18:55:19.837		5399.920	Media file(s)	player #1:O2-4-4-G2.MP4	0.0	6632.160	25.000	Blue	Resting		POINT	2650.280	O2-4-4-G2.MP4	66257	NA
G2	2025-03-06 18:55:19.837		5399.920	Media file(s)	player #1:O2-4-4-G2.MP4	0.0	6632.160	25.000	Blue	Resting		POINT	2709.960	O2-4-4-G2.MP4	67749	NA
G2	2025-03-06 18:55:19.837		5399.920	Media file(s)	player #1:O2-4-4-G2.MP4	0.0	6632.160	25.000	Green	Resting		POINT	2710.040	O2-4-4-G2.MP4	67751	NA
G2	2025-03-06 18:55:19.837		5399.920	Media file(s)	player #1:O2-4-4-G2.MP4	0.0	6632.160	25.000	Green	Resting		POINT	2769.840	O2-4-4-G2.MP4	69246	NA
G2	2025-03-06 18:55:19.837		5399.920	Media file(s)	player #1:O2-4-4-G2.MP4	0.0	6632.160	25.000	Blue	Resting		POINT	2769.960	O2-4-4-G2.MP4	69249	NA
G2	2025-03-06 18:55:19.837		5399.920	Media file(s)	player #1:O2-4-4-G2.MP4	0.0	6632.160	25.000	Blue	Resting		POINT	2830.160	O2-4-4-G2.MP4	70754	NA
G2	2025-03-06 18:55:19.837		5399.920	Media file(s)	player #1:O2-4-4-G2.MP4	0.0	6632.160	25.000	Green	Resting		POINT	2830.200	O2-4-4-G2.MP4	70755	NA
G2	2025-03-06 18:55:19.837		5399.920	Media file(s)	player #1:O2-4-4-G2.MP4	0.0	6632.160	25.000	Blue	Resting		POINT	2889.800	O2-4-4-G2.MP4	72245	NA
G2	2025-03-06 18:55:19.837		5399.920	Media file(s)	player #1:O2-4-4-G2.MP4	0.0	6632.160	25.000	Green	Resting		POINT	2890.000	O2-4-4-G2.MP4	72250	NA
G2	2025-03-06 18:55:19.837		5399.920	Media file(s)	player #1:O2-4-4-G2.MP4	0.0	6632.160	25.000	Green	Resting		POINT	2950.000	O2-4-4-G2.MP4	73750	NA
G2	2025-03-06 18:55:19.837		5399.920	Media file(s)	player #1:O2-4-4-G2.MP4	0.0	6632.160	25.000	Blue	Resting		POINT	2950.200	O2-4-4-G2.MP4	73756	NA
G2	2025-03-06 18:55:19.837		5399.920	Media file(s)	player #1:O2-4-4-G2.MP4	0.0	6632.160	25.000	Blue	Resting		POINT	3010.160	O2-4-4-G2.MP4	75254	NA
G2	2025-03-06 18:55:19.837		5399.920	Media file(s)	player #1:O2-4-4-G2.MP4	0.0	6632.160	25.000	Green	Brood Care		POINT	3010.480	O2-4-4-G2.MP4	75262	NA
G2	2025-03-06 18:55:19.837		5399.920	Media file(s)	player #1:O2-4-4-G2.MP4	0.0	6632.160	25.000	Green	Walking		POINT	3070.000	O2-4-4-G2.MP4	76750	NA
G2	2025-03-06 18:55:19.837		5399.920	Media file(s)	player #1:O2-4-4-G2.MP4	0.0	6632.160	25.000	Blue	Resting		POINT	3070.360	O2-4-4-G2.MP4	76759	NA
G2	2025-03-06 18:55:19.837		5399.920	Media file(s)	player #1:O2-4-4-G2.MP4	0.0	6632.160	25.000	Blue	Resting		POINT	3130.120	O2-4-4-G2.MP4	78253	NA
G2	2025-03-06 18:55:19.837		5399.920	Media file(s)	player #1:O2-4-4-G2.MP4	0.0	6632.160	25.000	Green	Walking		POINT	3130.320	O2-4-4-G2.MP4	78258	NA
G2	2025-03-06 18:55:19.837		5399.920	Media file(s)	player #1:O2-4-4-G2.MP4	0.0	6632.160	25.000	Blue	Carry Brood		POINT	3190.040	O2-4-4-G2.MP4	79751	NA
G2	2025-03-06 18:55:19.837		5399.920	Media file(s)	player #1:O2-4-4-G2.MP4	0.0	6632.160	25.000	Green	Walking		POINT	3190.480	O2-4-4-G2.MP4	79762	NA
G2	2025-03-06 18:55:19.837		5399.920	Media file(s)	player #1:O2-4-4-G2.MP4	0.0	6632.160	25.000	Blue	Walking		POINT	3250.440	O2-4-4-G2.MP4	81261	NA
G2	2025-03-06 18:55:19.837		5399.920	Media file(s)	player #1:O2-4-4-G2.MP4	0.0	6632.160	25.000	Green	Walking		POINT	3250.560	O2-4-4-G2.MP4	81264	NA
G2	2025-03-06 18:55:19.837		5399.920	Media file(s)	player #1:O2-4-4-G2.MP4	0.0	6632.160	25.000	Green	Walking		POINT	3310.760	O2-4-4-G2.MP4	82769	NA
G2	2025-03-06 18:55:19.837		5399.920	Media file(s)	player #1:O2-4-4-G2.MP4	0.0	6632.160	25.000	Blue	Carry Brood		POINT	3311.560	O2-4-4-G2.MP4	82789	NA
G2	2025-03-06 18:55:19.837		5399.920	Media file(s)	player #1:O2-4-4-G2.MP4	0.0	6632.160	25.000	Green	Brood Care		POINT	3371.040	O2-4-4-G2.MP4	84276	NA
G2	2025-03-06 18:55:19.837		5399.920	Media file(s)	player #1:O2-4-4-G2.MP4	0.0	6632.160	25.000	Blue	Walking		POINT	3371.120	O2-4-4-G2.MP4	84278	NA
G2	2025-03-06 18:55:19.837		5399.920	Media file(s)	player #1:O2-4-4-G2.MP4	0.0	6632.160	25.000	Green	Brood Care		POINT	3429.960	O2-4-4-G2.MP4	85750	NA
G2	2025-03-06 18:55:19.837		5399.920	Media file(s)	player #1:O2-4-4-G2.MP4	0.0	6632.160	25.000	Blue	Walking		POINT	3431.480	O2-4-4-G2.MP4	85787	NA
G2	2025-03-06 18:55:19.837		5399.920	Media file(s)	player #1:O2-4-4-G2.MP4	0.0	6632.160	25.000	Green	Brood Care		POINT	3490.120	O2-4-4-G2.MP4	87253	NA
G2	2025-03-06 18:55:19.837		5399.920	Media file(s)	player #1:O2-4-4-G2.MP4	0.0	6632.160	25.000	Blue	Walking		POINT	3490.960	O2-4-4-G2.MP4	87274	NA
G2	2025-03-06 18:55:19.837		5399.920	Media file(s)	player #1:O2-4-4-G2.MP4	0.0	6632.160	25.000	Green	Brood Care		POINT	3549.960	O2-4-4-G2.MP4	88749	NA
G2	2025-03-06 18:55:19.837		5399.920	Media file(s)	player #1:O2-4-4-G2.MP4	0.0	6632.160	25.000	Blue	Walking		POINT	3550.280	O2-4-4-G2.MP4	88757	NA
G2	2025-03-06 18:55:19.837		5399.920	Media file(s)	player #1:O2-4-4-G2.MP4	0.0	6632.160	25.000	Green	Brood Care		POINT	3610.240	O2-4-4-G2.MP4	90256	NA
G2	2025-03-06 18:55:19.837		5399.920	Media file(s)	player #1:O2-4-4-G2.MP4	0.0	6632.160	25.000	Blue	Walking		POINT	3610.280	O2-4-4-G2.MP4	90257	NA
G2	2025-03-06 18:55:19.837		5399.920	Media file(s)	player #1:O2-4-4-G2.MP4	0.0	6632.160	25.000	Green	Brood Care		POINT	3670.240	O2-4-4-G2.MP4	91756	NA
G2	2025-03-06 18:55:19.837		5399.920	Media file(s)	player #1:O2-4-4-G2.MP4	0.0	6632.160	25.000	Blue	Walking		POINT	3671.240	O2-4-4-G2.MP4	91781	NA
G2	2025-03-06 18:55:19.837		5399.920	Media file(s)	player #1:O2-4-4-G2.MP4	0.0	6632.160	25.000	Blue	Walking		POINT	3730.640	O2-4-4-G2.MP4	93266	NA
G2	2025-03-06 18:55:19.837		5399.920	Media file(s)	player #1:O2-4-4-G2.MP4	0.0	6632.160	25.000	Green	Resting		POINT	3730.680	O2-4-4-G2.MP4	93267	NA
G2	2025-03-06 18:55:19.837		5399.920	Media file(s)	player #1:O2-4-4-G2.MP4	0.0	6632.160	25.000	Green	Resting		POINT	3789.880	O2-4-4-G2.MP4	94747	NA
G2	2025-03-06 18:55:19.837		5399.920	Media file(s)	player #1:O2-4-4-G2.MP4	0.0	6632.160	25.000	Blue	Resting		POINT	3789.920	O2-4-4-G2.MP4	94748	NA
G2	2025-03-06 18:55:19.837		5399.920	Media file(s)	player #1:O2-4-4-G2.MP4	0.0	6632.160	25.000	Green	Resting		POINT	3849.840	O2-4-4-G2.MP4	96246	NA
G2	2025-03-06 18:55:19.837		5399.920	Media file(s)	player #1:O2-4-4-G2.MP4	0.0	6632.160	25.000	Blue	Resting		POINT	3850.440	O2-4-4-G2.MP4	96261	NA
G2	2025-03-06 18:55:19.837		5399.920	Media file(s)	player #1:O2-4-4-G2.MP4	0.0	6632.160	25.000	Green	Resting		POINT	3909.880	O2-4-4-G2.MP4	97748	NA
G2	2025-03-06 18:55:19.837		5399.920	Media file(s)	player #1:O2-4-4-G2.MP4	0.0	6632.160	25.000	Blue	Resting		POINT	3910.160	O2-4-4-G2.MP4	97754	NA
G2	2025-03-06 18:55:19.837		5399.920	Media file(s)	player #1:O2-4-4-G2.MP4	0.0	6632.160	25.000	Green	Resting		POINT	3969.960	O2-4-4-G2.MP4	99249	NA
G2	2025-03-06 18:55:19.837		5399.920	Media file(s)	player #1:O2-4-4-G2.MP4	0.0	6632.160	25.000	Blue	Resting		POINT	3970.200	O2-4-4-G2.MP4	99255	NA
G2	2025-03-06 18:55:19.837		5399.920	Media file(s)	player #1:O2-4-4-G2.MP4	0.0	6632.160	25.000	Green	Resting		POINT	4029.960	O2-4-4-G2.MP4	100749	NA
G2	2025-03-06 18:55:19.837		5399.920	Media file(s)	player #1:O2-4-4-G2.MP4	0.0	6632.160	25.000	Blue	Resting		POINT	4030.240	O2-4-4-G2.MP4	100756	NA
G2	2025-03-06 18:55:19.837		5399.920	Media file(s)	player #1:O2-4-4-G2.MP4	0.0	6632.160	25.000	Blue	Resting		POINT	4089.840	O2-4-4-G2.MP4	102247	NA
G2	2025-03-06 18:55:19.837		5399.920	Media file(s)	player #1:O2-4-4-G2.MP4	0.0	6632.160	25.000	Green	Resting		POINT	4090.000	O2-4-4-G2.MP4	102250	NA
G2	2025-03-06 18:55:19.837		5399.920	Media file(s)	player #1:O2-4-4-G2.MP4	0.0	6632.160	25.000	Blue	Resting		POINT	4149.200	O2-4-4-G2.MP4	103730	NA
G2	2025-03-06 18:55:19.837		5399.920	Media file(s)	player #1:O2-4-4-G2.MP4	0.0	6632.160	25.000	Green	Resting		POINT	4150.840	O2-4-4-G2.MP4	103771	NA
G2	2025-03-06 18:55:19.837		5399.920	Media file(s)	player #1:O2-4-4-G2.MP4	0.0	6632.160	25.000	Green	Resting		POINT	4210.040	O2-4-4-G2.MP4	105251	NA
G2	2025-03-06 18:55:19.837		5399.920	Media file(s)	player #1:O2-4-4-G2.MP4	0.0	6632.160	25.000	Blue	Resting		POINT	4210.160	O2-4-4-G2.MP4	105254	NA
G2	2025-03-06 18:55:19.837		5399.920	Media file(s)	player #1:O2-4-4-G2.MP4	0.0	6632.160	25.000	Green	Resting		POINT	4269.880	O2-4-4-G2.MP4	106747	NA
G2	2025-03-06 18:55:19.837		5399.920	Media file(s)	player #1:O2-4-4-G2.MP4	0.0	6632.160	25.000	Blue	Resting		POINT	4269.920	O2-4-4-G2.MP4	106748	NA
G2	2025-03-06 18:55:19.837		5399.920	Media file(s)	player #1:O2-4-4-G2.MP4	0.0	6632.160	25.000	Green	Resting		POINT	4329.920	O2-4-4-G2.MP4	108248	NA
G2	2025-03-06 18:55:19.837		5399.920	Media file(s)	player #1:O2-4-4-G2.MP4	0.0	6632.160	25.000	Blue	Resting		POINT	4330.120	O2-4-4-G2.MP4	108253	NA
G2	2025-03-06 18:55:19.837		5399.920	Media file(s)	player #1:O2-4-4-G2.MP4	0.0	6632.160	25.000	Blue	Resting		POINT	4389.800	O2-4-4-G2.MP4	109745	NA
G2	2025-03-06 18:55:19.837		5399.920	Media file(s)	player #1:O2-4-4-G2.MP4	0.0	6632.160	25.000	Green	Resting		POINT	4389.960	O2-4-4-G2.MP4	109749	NA
G2	2025-03-06 18:55:19.837		5399.920	Media file(s)	player #1:O2-4-4-G2.MP4	0.0	6632.160	25.000	Blue	Resting		POINT	4450.080	O2-4-4-G2.MP4	111252	NA
G2	2025-03-06 18:55:19.837		5399.920	Media file(s)	player #1:O2-4-4-G2.MP4	0.0	6632.160	25.000	Green	Resting		POINT	4450.080	O2-4-4-G2.MP4	111252	NA
G2	2025-03-06 18:55:19.837		5399.920	Media file(s)	player #1:O2-4-4-G2.MP4	0.0	6632.160	25.000	Blue	Resting		POINT	4510.120	O2-4-4-G2.MP4	112753	NA
G2	2025-03-06 18:55:19.837		5399.920	Media file(s)	player #1:O2-4-4-G2.MP4	0.0	6632.160	25.000	Green	Resting		POINT	4510.240	O2-4-4-G2.MP4	112756	NA
G2	2025-03-06 18:55:19.837		5399.920	Media file(s)	player #1:O2-4-4-G2.MP4	0.0	6632.160	25.000	Green	Resting		POINT	4569.960	O2-4-4-G2.MP4	114249	NA
G2	2025-03-06 18:55:19.837		5399.920	Media file(s)	player #1:O2-4-4-G2.MP4	0.0	6632.160	25.000	Blue	Walking		POINT	4571.080	O2-4-4-G2.MP4	114277	NA
G2	2025-03-06 18:55:19.837		5399.920	Media file(s)	player #1:O2-4-4-G2.MP4	0.0	6632.160	25.000	Green	Resting		POINT	4629.960	O2-4-4-G2.MP4	115749	NA
G2	2025-03-06 18:55:19.837		5399.920	Media file(s)	player #1:O2-4-4-G2.MP4	0.0	6632.160	25.000	Blue	Walking		POINT	4630.640	O2-4-4-G2.MP4	115766	NA
G2	2025-03-06 18:55:19.837		5399.920	Media file(s)	player #1:O2-4-4-G2.MP4	0.0	6632.160	25.000	Blue	Carry Other		POINT	4690.080	O2-4-4-G2.MP4	117252	NA
G2	2025-03-06 18:55:19.837		5399.920	Media file(s)	player #1:O2-4-4-G2.MP4	0.0	6632.160	25.000	Green	Resting		POINT	4690.080	O2-4-4-G2.MP4	117252	NA
G2	2025-03-06 18:55:19.837		5399.920	Media file(s)	player #1:O2-4-4-G2.MP4	0.0	6632.160	25.000	Green	Resting		POINT	4749.960	O2-4-4-G2.MP4	118749	NA
G2	2025-03-06 18:55:19.837		5399.920	Media file(s)	player #1:O2-4-4-G2.MP4	0.0	6632.160	25.000	Blue	Walking		POINT	4750.400	O2-4-4-G2.MP4	118760	NA
G2	2025-03-06 18:55:19.837		5399.920	Media file(s)	player #1:O2-4-4-G2.MP4	0.0	6632.160	25.000	Blue	Resting		POINT	4809.440	O2-4-4-G2.MP4	120236	NA
G2	2025-03-06 18:55:19.837		5399.920	Media file(s)	player #1:O2-4-4-G2.MP4	0.0	6632.160	25.000	Green	Resting		POINT	4809.960	O2-4-4-G2.MP4	120249	NA
G2	2025-03-06 18:55:19.837		5399.920	Media file(s)	player #1:O2-4-4-G2.MP4	0.0	6632.160	25.000	Green	Resting		POINT	4870.040	O2-4-4-G2.MP4	121751	NA
G2	2025-03-06 18:55:19.837		5399.920	Media file(s)	player #1:O2-4-4-G2.MP4	0.0	6632.160	25.000	Blue	Walking		POINT	4870.760	O2-4-4-G2.MP4	121769	NA
G2	2025-03-06 18:55:19.837		5399.920	Media file(s)	player #1:O2-4-4-G2.MP4	0.0	6632.160	25.000	Green	Resting		POINT	4930.000	O2-4-4-G2.MP4	123250	NA
G2	2025-03-06 18:55:19.837		5399.920	Media file(s)	player #1:O2-4-4-G2.MP4	0.0	6632.160	25.000	Blue	Carry Brood		POINT	4930.120	O2-4-4-G2.MP4	123253	NA
G2	2025-03-06 18:55:19.837		5399.920	Media file(s)	player #1:O2-4-4-G2.MP4	0.0	6632.160	25.000	Green	Resting		POINT	4989.760	O2-4-4-G2.MP4	124744	NA
G2	2025-03-06 18:55:19.837		5399.920	Media file(s)	player #1:O2-4-4-G2.MP4	0.0	6632.160	25.000	Blue	Walking		POINT	4990.240	O2-4-4-G2.MP4	124756	NA
G2	2025-03-06 18:55:19.837		5399.920	Media file(s)	player #1:O2-4-4-G2.MP4	0.0	6632.160	25.000	Green	Resting		POINT	5050.280	O2-4-4-G2.MP4	126258	NA
G2	2025-03-06 18:55:19.837		5399.920	Media file(s)	player #1:O2-4-4-G2.MP4	0.0	6632.160	25.000	Blue	Carry Brood		POINT	5050.440	O2-4-4-G2.MP4	126261	NA
G2	2025-03-06 18:55:19.837		5399.920	Media file(s)	player #1:O2-4-4-G2.MP4	0.0	6632.160	25.000	Green	Resting		POINT	5110.080	O2-4-4-G2.MP4	127752	NA
G2	2025-03-06 18:55:19.837		5399.920	Media file(s)	player #1:O2-4-4-G2.MP4	0.0	6632.160	25.000	Blue	Self grooming		POINT	5110.200	O2-4-4-G2.MP4	127755	NA
G2	2025-03-06 18:55:19.837		5399.920	Media file(s)	player #1:O2-4-4-G2.MP4	0.0	6632.160	25.000	Green	Resting		POINT	5170.080	O2-4-4-G2.MP4	129252	NA
G2	2025-03-06 18:55:19.837		5399.920	Media file(s)	player #1:O2-4-4-G2.MP4	0.0	6632.160	25.000	Blue	Walking		POINT	5171.040	O2-4-4-G2.MP4	129276	NA
G2	2025-03-06 18:55:19.837		5399.920	Media file(s)	player #1:O2-4-4-G2.MP4	0.0	6632.160	25.000	Green	Resting		POINT	5230.200	O2-4-4-G2.MP4	130755	NA
G2	2025-03-06 18:55:19.837		5399.920	Media file(s)	player #1:O2-4-4-G2.MP4	0.0	6632.160	25.000	Blue	Walking		POINT	5230.800	O2-4-4-G2.MP4	130770	NA
G2	2025-03-06 18:55:19.837		5399.920	Media file(s)	player #1:O2-4-4-G2.MP4	0.0	6632.160	25.000	Green	Resting		POINT	5290.080	O2-4-4-G2.MP4	132252	NA
G2	2025-03-06 18:55:19.837		5399.920	Media file(s)	player #1:O2-4-4-G2.MP4	0.0	6632.160	25.000	Blue	Resting		POINT	5290.200	O2-4-4-G2.MP4	132255	NA
G2	2025-03-06 18:55:19.837		5399.920	Media file(s)	player #1:O2-4-4-G2.MP4	0.0	6632.160	25.000	Blue	Resting		POINT	5349.880	O2-4-4-G2.MP4	133748	NA
G2	2025-03-06 18:55:19.837		5399.920	Media file(s)	player #1:O2-4-4-G2.MP4	0.0	6632.160	25.000	Green	Resting		POINT	5350.800	O2-4-4-G2.MP4	133770	NA
G2	2025-03-06 18:55:19.837		5399.920	Media file(s)	player #1:O2-4-4-G2.MP4	0.0	6632.160	25.000	Green	Resting		POINT	5410.720	O2-4-4-G2.MP4	135268	NA
G2	2025-03-06 18:55:19.837		5399.920	Media file(s)	player #1:O2-4-4-G2.MP4	0.0	6632.160	25.000	Blue	Brood Care		POINT	5411.080	O2-4-4-G2.MP4	135278	NA
G2	2025-03-06 18:55:19.837		5399.920	Media file(s)	player #1:O2-4-4-G2.MP4	0.0	6632.160	25.000	Green	Resting		POINT	5470.120	O2-4-4-G2.MP4	136753	NA
G2	2025-03-06 18:55:19.837		5399.920	Media file(s)	player #1:O2-4-4-G2.MP4	0.0	6632.160	25.000	Blue	Walking		POINT	5471.520	O2-4-4-G2.MP4	136788	NA
G2	2025-03-06 18:55:19.837		5399.920	Media file(s)	player #1:O2-4-4-G2.MP4	0.0	6632.160	25.000	Green	Resting		POINT	5529.920	O2-4-4-G2.MP4	138248	NA
G2	2025-03-06 18:55:19.837		5399.920	Media file(s)	player #1:O2-4-4-G2.MP4	0.0	6632.160	25.000	Blue	Resting		POINT	5531.040	O2-4-4-G2.MP4	138276	NA
G2	2025-03-06 18:55:19.837		5399.920	Media file(s)	player #1:O2-4-4-G2.MP4	0.0	6632.160	25.000	Blue	Resting		POINT	5590.000	O2-4-4-G2.MP4	139750	NA
G2	2025-03-06 18:55:19.837		5399.920	Media file(s)	player #1:O2-4-4-G2.MP4	0.0	6632.160	25.000	Green	Resting		POINT	5590.880	O2-4-4-G2.MP4	139772	NA
G2	2025-03-06 18:55:19.837		5399.920	Media file(s)	player #1:O2-4-4-G2.MP4	0.0	6632.160	25.000	Blue	Resting		POINT	5649.920	O2-4-4-G2.MP4	141248	NA
G2	2025-03-06 18:55:19.837		5399.920	Media file(s)	player #1:O2-4-4-G2.MP4	0.0	6632.160	25.000	Green	Resting		POINT	5650.080	O2-4-4-G2.MP4	141252	NA
G2	2025-03-06 18:55:19.837		5399.920	Media file(s)	player #1:O2-4-4-G2.MP4	0.0	6632.160	25.000	Blue	Resting		POINT	5710.080	O2-4-4-G2.MP4	142752	NA
G2	2025-03-06 18:55:19.837		5399.920	Media file(s)	player #1:O2-4-4-G2.MP4	0.0	6632.160	25.000	Green	Resting		POINT	5710.080	O2-4-4-G2.MP4	142752	NA
G2	2025-03-06 18:55:19.837		5399.920	Media file(s)	player #1:O2-4-4-G2.MP4	0.0	6632.160	25.000	Blue	Resting		POINT	5769.960	O2-4-4-G2.MP4	144249	NA
G2	2025-03-06 18:55:19.837		5399.920	Media file(s)	player #1:O2-4-4-G2.MP4	0.0	6632.160	25.000	Green	Resting		POINT	5770.240	O2-4-4-G2.MP4	144256	NA
G2	2025-03-06 18:55:19.837		5399.920	Media file(s)	player #1:O2-4-4-G2.MP4	0.0	6632.160	25.000	Blue	Resting		POINT	5830.000	O2-4-4-G2.MP4	145750	NA
G2	2025-03-06 18:55:19.837		5399.920	Media file(s)	player #1:O2-4-4-G2.MP4	0.0	6632.160	25.000	Green	Resting		POINT	5830.400	O2-4-4-G2.MP4	145760	NA
G2	2025-03-06 18:55:19.837		5399.920	Media file(s)	player #1:O2-4-4-G2.MP4	0.0	6632.160	25.000	Green	Resting		POINT	5890.160	O2-4-4-G2.MP4	147254	NA
G2	2025-03-06 18:55:19.837		5399.920	Media file(s)	player #1:O2-4-4-G2.MP4	0.0	6632.160	25.000	Blue	Resting		POINT	5890.760	O2-4-4-G2.MP4	147270	NA
G2	2025-03-06 18:55:19.837		5399.920	Media file(s)	player #1:O2-4-4-G2.MP4	0.0	6632.160	25.000	Green	Resting		POINT	5949.920	O2-4-4-G2.MP4	148748	NA
G2	2025-03-06 18:55:19.837		5399.920	Media file(s)	player #1:O2-4-4-G2.MP4	0.0	6632.160	25.000	Blue	Walking		POINT	5951.000	O2-4-4-G2.MP4	148775	NA
G2	2025-03-06 18:55:19.837		5399.920	Media file(s)	player #1:O2-4-4-G2.MP4	0.0	6632.160	25.000	Green	Resting		POINT	6009.960	O2-4-4-G2.MP4	150249	NA
G2	2025-03-06 18:55:19.837		5399.920	Media file(s)	player #1:O2-4-4-G2.MP4	0.0	6632.160	25.000	Blue	Walking		POINT	6010.240	O2-4-4-G2.MP4	150256	NA
