# Supplementary material for: Unmated Queens Show Worker‐Like Behaviour and Gene Expression in Polygynous Colonies of the Ant Stigmatomma pallipes
Source: Mol Ecol. 2026 Apr 29;35:e70360. doi: 10.1111/mec.70360 (PMC13126620; doi:10.1111/mec.70360)
Supplement: Supplementary file 3 — Data S1: mec70360‐sup‐0003‐Supinfo.zip. [file MEC-35-e70360-s003.zip › Behavior/O2-Boris/G5.tsv]

Observation id	Observation date	Description	Observation duration	Observation type	Source	Time offset (s)	Media duration (s)	FPS	Subject	Behavior	Behavioral category	Behavior type	Time	Media file name	Image index	Image file path	Comment
G5	2025-03-07 10:38:48.669		5400.160	Media file(s)	player #1:O2-3-9-G5.MP4	0.0	6605.760	25.000	Orange	Self grooming		POINT	610.440	O2-3-9-G5.MP4	15261	NA
G5	2025-03-07 10:38:48.669		5400.160	Media file(s)	player #1:O2-3-9-G5.MP4	0.0	6605.760	25.000	Blue	Walking		POINT	611.920	O2-3-9-G5.MP4	15298	NA
G5	2025-03-07 10:38:48.669		5400.160	Media file(s)	player #1:O2-3-9-G5.MP4	0.0	6605.760	25.000	Orange	Walking		POINT	670.160	O2-3-9-G5.MP4	16755	NA
G5	2025-03-07 10:38:48.669		5400.160	Media file(s)	player #1:O2-3-9-G5.MP4	0.0	6605.760	25.000	Blue	Resting		POINT	670.840	O2-3-9-G5.MP4	16771	NA
G5	2025-03-07 10:38:48.669		5400.160	Media file(s)	player #1:O2-3-9-G5.MP4	0.0	6605.760	25.000	Blue	Resting		POINT	730.000	O2-3-9-G5.MP4	18250	NA
G5	2025-03-07 10:38:48.669		5400.160	Media file(s)	player #1:O2-3-9-G5.MP4	0.0	6605.760	25.000	Orange	Resting		POINT	730.080	O2-3-9-G5.MP4	18252	NA
G5	2025-03-07 10:38:48.669		5400.160	Media file(s)	player #1:O2-3-9-G5.MP4	0.0	6605.760	25.000	Orange	Resting		POINT	790.040	O2-3-9-G5.MP4	19751	NA
G5	2025-03-07 10:38:48.669		5400.160	Media file(s)	player #1:O2-3-9-G5.MP4	0.0	6605.760	25.000	Blue	Walking		POINT	790.120	O2-3-9-G5.MP4	19753	NA
G5	2025-03-07 10:38:48.669		5400.160	Media file(s)	player #1:O2-3-9-G5.MP4	0.0	6605.760	25.000	Blue	Walking		POINT	850.040	O2-3-9-G5.MP4	21251	NA
G5	2025-03-07 10:38:48.669		5400.160	Media file(s)	player #1:O2-3-9-G5.MP4	0.0	6605.760	25.000	Orange	Resting		POINT	850.040	O2-3-9-G5.MP4	21251	NA
G5	2025-03-07 10:38:48.669		5400.160	Media file(s)	player #1:O2-3-9-G5.MP4	0.0	6605.760	25.000	Blue	Walking		POINT	910.000	O2-3-9-G5.MP4	22750	NA
G5	2025-03-07 10:38:48.669		5400.160	Media file(s)	player #1:O2-3-9-G5.MP4	0.0	6605.760	25.000	Orange	Resting		POINT	910.040	O2-3-9-G5.MP4	22751	NA
G5	2025-03-07 10:38:48.669		5400.160	Media file(s)	player #1:O2-3-9-G5.MP4	0.0	6605.760	25.000	Orange	Resting		POINT	970.080	O2-3-9-G5.MP4	24252	NA
G5	2025-03-07 10:38:48.669		5400.160	Media file(s)	player #1:O2-3-9-G5.MP4	0.0	6605.760	25.000	Blue	Walking		POINT	970.680	O2-3-9-G5.MP4	24267	NA
G5	2025-03-07 10:38:48.669		5400.160	Media file(s)	player #1:O2-3-9-G5.MP4	0.0	6605.760	25.000	Blue	Resting		POINT	1030.040	O2-3-9-G5.MP4	25751	NA
G5	2025-03-07 10:38:48.669		5400.160	Media file(s)	player #1:O2-3-9-G5.MP4	0.0	6605.760	25.000	Orange	Walking		POINT	1030.520	O2-3-9-G5.MP4	25764	NA
G5	2025-03-07 10:38:48.669		5400.160	Media file(s)	player #1:O2-3-9-G5.MP4	0.0	6605.760	25.000	Orange	Resting		POINT	1089.920	O2-3-9-G5.MP4	27248	NA
G5	2025-03-07 10:38:48.669		5400.160	Media file(s)	player #1:O2-3-9-G5.MP4	0.0	6605.760	25.000	Blue	Resting		POINT	1090.120	O2-3-9-G5.MP4	27253	NA
G5	2025-03-07 10:38:48.669		5400.160	Media file(s)	player #1:O2-3-9-G5.MP4	0.0	6605.760	25.000	Blue	Resting		POINT	1149.960	O2-3-9-G5.MP4	28749	NA
G5	2025-03-07 10:38:48.669		5400.160	Media file(s)	player #1:O2-3-9-G5.MP4	0.0	6605.760	25.000	Orange	Resting		POINT	1150.200	O2-3-9-G5.MP4	28755	NA
G5	2025-03-07 10:38:48.669		5400.160	Media file(s)	player #1:O2-3-9-G5.MP4	0.0	6605.760	25.000	Blue	Resting		POINT	1210.000	O2-3-9-G5.MP4	30250	NA
G5	2025-03-07 10:38:48.669		5400.160	Media file(s)	player #1:O2-3-9-G5.MP4	0.0	6605.760	25.000	Orange	Resting		POINT	1210.080	O2-3-9-G5.MP4	30252	NA
G5	2025-03-07 10:38:48.669		5400.160	Media file(s)	player #1:O2-3-9-G5.MP4	0.0	6605.760	25.000	Orange	Resting		POINT	1270.000	O2-3-9-G5.MP4	31750	NA
G5	2025-03-07 10:38:48.669		5400.160	Media file(s)	player #1:O2-3-9-G5.MP4	0.0	6605.760	25.000	Blue	Resting		POINT	1270.160	O2-3-9-G5.MP4	31754	NA
G5	2025-03-07 10:38:48.669		5400.160	Media file(s)	player #1:O2-3-9-G5.MP4	0.0	6605.760	25.000	Blue	Resting		POINT	1329.920	O2-3-9-G5.MP4	33248	NA
G5	2025-03-07 10:38:48.669		5400.160	Media file(s)	player #1:O2-3-9-G5.MP4	0.0	6605.760	25.000	Orange	Walking		POINT	1330.280	O2-3-9-G5.MP4	33257	NA
G5	2025-03-07 10:38:48.669		5400.160	Media file(s)	player #1:O2-3-9-G5.MP4	0.0	6605.760	25.000	Blue	Walking		POINT	1390.320	O2-3-9-G5.MP4	34758	NA
G5	2025-03-07 10:38:48.669		5400.160	Media file(s)	player #1:O2-3-9-G5.MP4	0.0	6605.760	25.000	Orange	Resting		POINT	1390.520	O2-3-9-G5.MP4	34763	NA
G5	2025-03-07 10:38:48.669		5400.160	Media file(s)	player #1:O2-3-9-G5.MP4	0.0	6605.760	25.000	Orange	Resting		POINT	1449.880	O2-3-9-G5.MP4	36247	NA
G5	2025-03-07 10:38:48.669		5400.160	Media file(s)	player #1:O2-3-9-G5.MP4	0.0	6605.760	25.000	Blue	Walking		POINT	1450.160	O2-3-9-G5.MP4	36254	NA
G5	2025-03-07 10:38:48.669		5400.160	Media file(s)	player #1:O2-3-9-G5.MP4	0.0	6605.760	25.000	Orange	Resting		POINT	1509.920	O2-3-9-G5.MP4	37748	NA
G5	2025-03-07 10:38:48.669		5400.160	Media file(s)	player #1:O2-3-9-G5.MP4	0.0	6605.760	25.000	Blue	Walking		POINT	1510.240	O2-3-9-G5.MP4	37756	NA
G5	2025-03-07 10:38:48.669		5400.160	Media file(s)	player #1:O2-3-9-G5.MP4	0.0	6605.760	25.000	Orange	Resting		POINT	1570.440	O2-3-9-G5.MP4	39261	NA
G5	2025-03-07 10:38:48.669		5400.160	Media file(s)	player #1:O2-3-9-G5.MP4	0.0	6605.760	25.000	Blue	Walking		POINT	1570.520	O2-3-9-G5.MP4	39263	NA
G5	2025-03-07 10:38:48.669		5400.160	Media file(s)	player #1:O2-3-9-G5.MP4	0.0	6605.760	25.000	Blue	Resting		POINT	1629.920	O2-3-9-G5.MP4	40748	NA
G5	2025-03-07 10:38:48.669		5400.160	Media file(s)	player #1:O2-3-9-G5.MP4	0.0	6605.760	25.000	Orange	Walking		POINT	1630.280	O2-3-9-G5.MP4	40757	NA
G5	2025-03-07 10:38:48.669		5400.160	Media file(s)	player #1:O2-3-9-G5.MP4	0.0	6605.760	25.000	Blue	Resting		POINT	1690.160	O2-3-9-G5.MP4	42254	NA
G5	2025-03-07 10:38:48.669		5400.160	Media file(s)	player #1:O2-3-9-G5.MP4	0.0	6605.760	25.000	Orange	Walking		POINT	1690.200	O2-3-9-G5.MP4	42255	NA
G5	2025-03-07 10:38:48.669		5400.160	Media file(s)	player #1:O2-3-9-G5.MP4	0.0	6605.760	25.000	Blue	Resting		POINT	1749.960	O2-3-9-G5.MP4	43749	NA
G5	2025-03-07 10:38:48.669		5400.160	Media file(s)	player #1:O2-3-9-G5.MP4	0.0	6605.760	25.000	Orange	QW interaction		POINT	1751.120	O2-3-9-G5.MP4	43778	NA
G5	2025-03-07 10:38:48.669		5400.160	Media file(s)	player #1:O2-3-9-G5.MP4	0.0	6605.760	25.000	Blue	Resting		POINT	1809.920	O2-3-9-G5.MP4	45248	NA
G5	2025-03-07 10:38:48.669		5400.160	Media file(s)	player #1:O2-3-9-G5.MP4	0.0	6605.760	25.000	Orange	Walking		POINT	1810.760	O2-3-9-G5.MP4	45269	NA
G5	2025-03-07 10:38:48.669		5400.160	Media file(s)	player #1:O2-3-9-G5.MP4	0.0	6605.760	25.000	Blue	Resting		POINT	1870.120	O2-3-9-G5.MP4	46753	NA
G5	2025-03-07 10:38:48.669		5400.160	Media file(s)	player #1:O2-3-9-G5.MP4	0.0	6605.760	25.000	Orange	Self grooming		POINT	1870.160	O2-3-9-G5.MP4	46754	NA
G5	2025-03-07 10:38:48.669		5400.160	Media file(s)	player #1:O2-3-9-G5.MP4	0.0	6605.760	25.000	Blue	Resting		POINT	1930.040	O2-3-9-G5.MP4	48251	NA
G5	2025-03-07 10:38:48.669		5400.160	Media file(s)	player #1:O2-3-9-G5.MP4	0.0	6605.760	25.000	Orange	Resting		POINT	1930.040	O2-3-9-G5.MP4	48251	NA
G5	2025-03-07 10:38:48.669		5400.160	Media file(s)	player #1:O2-3-9-G5.MP4	0.0	6605.760	25.000	Blue	Walking		POINT	1989.960	O2-3-9-G5.MP4	49749	NA
G5	2025-03-07 10:38:48.669		5400.160	Media file(s)	player #1:O2-3-9-G5.MP4	0.0	6605.760	25.000	Orange	Resting		POINT	1990.000	O2-3-9-G5.MP4	49750	NA
G5	2025-03-07 10:38:48.669		5400.160	Media file(s)	player #1:O2-3-9-G5.MP4	0.0	6605.760	25.000	Orange	Resting		POINT	2050.080	O2-3-9-G5.MP4	51253	NA
G5	2025-03-07 10:38:48.669		5400.160	Media file(s)	player #1:O2-3-9-G5.MP4	0.0	6605.760	25.000	Blue	Walking		POINT	2050.240	O2-3-9-G5.MP4	51256	NA
G5	2025-03-07 10:38:48.669		5400.160	Media file(s)	player #1:O2-3-9-G5.MP4	0.0	6605.760	25.000	Orange	Resting		POINT	2109.800	O2-3-9-G5.MP4	52745	NA
G5	2025-03-07 10:38:48.669		5400.160	Media file(s)	player #1:O2-3-9-G5.MP4	0.0	6605.760	25.000	Blue	Resting		POINT	2109.920	O2-3-9-G5.MP4	52748	NA
G5	2025-03-07 10:38:48.669		5400.160	Media file(s)	player #1:O2-3-9-G5.MP4	0.0	6605.760	25.000	Orange	Resting		POINT	2170.640	O2-3-9-G5.MP4	54266	NA
G5	2025-03-07 10:38:48.669		5400.160	Media file(s)	player #1:O2-3-9-G5.MP4	0.0	6605.760	25.000	Blue	Resting		POINT	2170.680	O2-3-9-G5.MP4	54267	NA
G5	2025-03-07 10:38:48.669		5400.160	Media file(s)	player #1:O2-3-9-G5.MP4	0.0	6605.760	25.000	Blue	Resting		POINT	2229.880	O2-3-9-G5.MP4	55747	NA
G5	2025-03-07 10:38:48.669		5400.160	Media file(s)	player #1:O2-3-9-G5.MP4	0.0	6605.760	25.000	Orange	Walking		POINT	2230.480	O2-3-9-G5.MP4	55762	NA
G5	2025-03-07 10:38:48.669		5400.160	Media file(s)	player #1:O2-3-9-G5.MP4	0.0	6605.760	25.000	Orange	Resting		POINT	2289.960	O2-3-9-G5.MP4	57249	NA
G5	2025-03-07 10:38:48.669		5400.160	Media file(s)	player #1:O2-3-9-G5.MP4	0.0	6605.760	25.000	Blue	Resting		POINT	2290.080	O2-3-9-G5.MP4	57252	NA
G5	2025-03-07 10:38:48.669		5400.160	Media file(s)	player #1:O2-3-9-G5.MP4	0.0	6605.760	25.000	Orange	Resting		POINT	2349.960	O2-3-9-G5.MP4	58749	NA
G5	2025-03-07 10:38:48.669		5400.160	Media file(s)	player #1:O2-3-9-G5.MP4	0.0	6605.760	25.000	Blue	Resting		POINT	2350.040	O2-3-9-G5.MP4	58751	NA
G5	2025-03-07 10:38:48.669		5400.160	Media file(s)	player #1:O2-3-9-G5.MP4	0.0	6605.760	25.000	Orange	Resting		POINT	2410.000	O2-3-9-G5.MP4	60250	NA
G5	2025-03-07 10:38:48.669		5400.160	Media file(s)	player #1:O2-3-9-G5.MP4	0.0	6605.760	25.000	Blue	Resting		POINT	2410.080	O2-3-9-G5.MP4	60252	NA
G5	2025-03-07 10:38:48.669		5400.160	Media file(s)	player #1:O2-3-9-G5.MP4	0.0	6605.760	25.000	Orange	Resting		POINT	2469.800	O2-3-9-G5.MP4	61745	NA
G5	2025-03-07 10:38:48.669		5400.160	Media file(s)	player #1:O2-3-9-G5.MP4	0.0	6605.760	25.000	Blue	Resting		POINT	2470.440	O2-3-9-G5.MP4	61761	NA
G5	2025-03-07 10:38:48.669		5400.160	Media file(s)	player #1:O2-3-9-G5.MP4	0.0	6605.760	25.000	Orange	Resting		POINT	2529.880	O2-3-9-G5.MP4	63247	NA
G5	2025-03-07 10:38:48.669		5400.160	Media file(s)	player #1:O2-3-9-G5.MP4	0.0	6605.760	25.000	Blue	Resting		POINT	2529.960	O2-3-9-G5.MP4	63249	NA
G5	2025-03-07 10:38:48.669		5400.160	Media file(s)	player #1:O2-3-9-G5.MP4	0.0	6605.760	25.000	Orange	Resting		POINT	2589.960	O2-3-9-G5.MP4	64749	NA
G5	2025-03-07 10:38:48.669		5400.160	Media file(s)	player #1:O2-3-9-G5.MP4	0.0	6605.760	25.000	Blue	Walking		POINT	2591.040	O2-3-9-G5.MP4	64776	NA
G5	2025-03-07 10:38:48.669		5400.160	Media file(s)	player #1:O2-3-9-G5.MP4	0.0	6605.760	25.000	Orange	Resting		POINT	2649.880	O2-3-9-G5.MP4	66247	NA
G5	2025-03-07 10:38:48.669		5400.160	Media file(s)	player #1:O2-3-9-G5.MP4	0.0	6605.760	25.000	Blue	Walking		POINT	2650.600	O2-3-9-G5.MP4	66265	NA
G5	2025-03-07 10:38:48.669		5400.160	Media file(s)	player #1:O2-3-9-G5.MP4	0.0	6605.760	25.000	Orange	Resting		POINT	2709.960	O2-3-9-G5.MP4	67749	NA
G5	2025-03-07 10:38:48.669		5400.160	Media file(s)	player #1:O2-3-9-G5.MP4	0.0	6605.760	25.000	Blue	Walking		POINT	2710.200	O2-3-9-G5.MP4	67755	NA
G5	2025-03-07 10:38:48.669		5400.160	Media file(s)	player #1:O2-3-9-G5.MP4	0.0	6605.760	25.000	Orange	Resting		POINT	2769.720	O2-3-9-G5.MP4	69243	NA
G5	2025-03-07 10:38:48.669		5400.160	Media file(s)	player #1:O2-3-9-G5.MP4	0.0	6605.760	25.000	Blue	Resting		POINT	2770.120	O2-3-9-G5.MP4	69253	NA
G5	2025-03-07 10:38:48.669		5400.160	Media file(s)	player #1:O2-3-9-G5.MP4	0.0	6605.760	25.000	Orange	Resting		POINT	2830.080	O2-3-9-G5.MP4	70752	NA
G5	2025-03-07 10:38:48.669		5400.160	Media file(s)	player #1:O2-3-9-G5.MP4	0.0	6605.760	25.000	Blue	Resting		POINT	2830.120	O2-3-9-G5.MP4	70753	NA
G5	2025-03-07 10:38:48.669		5400.160	Media file(s)	player #1:O2-3-9-G5.MP4	0.0	6605.760	25.000	Blue	Resting		POINT	2890.040	O2-3-9-G5.MP4	72251	NA
G5	2025-03-07 10:38:48.669		5400.160	Media file(s)	player #1:O2-3-9-G5.MP4	0.0	6605.760	25.000	Orange	Resting		POINT	2890.280	O2-3-9-G5.MP4	72257	NA
G5	2025-03-07 10:38:48.669		5400.160	Media file(s)	player #1:O2-3-9-G5.MP4	0.0	6605.760	25.000	Orange	Walking		POINT	2950.120	O2-3-9-G5.MP4	73753	NA
G5	2025-03-07 10:38:48.669		5400.160	Media file(s)	player #1:O2-3-9-G5.MP4	0.0	6605.760	25.000	Blue	Resting		POINT	2950.240	O2-3-9-G5.MP4	73756	NA
G5	2025-03-07 10:38:48.669		5400.160	Media file(s)	player #1:O2-3-9-G5.MP4	0.0	6605.760	25.000	Orange	Resting		POINT	3009.480	O2-3-9-G5.MP4	75237	NA
G5	2025-03-07 10:38:48.669		5400.160	Media file(s)	player #1:O2-3-9-G5.MP4	0.0	6605.760	25.000	Blue	Resting		POINT	3010.120	O2-3-9-G5.MP4	75253	NA
G5	2025-03-07 10:38:48.669		5400.160	Media file(s)	player #1:O2-3-9-G5.MP4	0.0	6605.760	25.000	Blue	Resting		POINT	3070.040	O2-3-9-G5.MP4	76751	NA
G5	2025-03-07 10:38:48.669		5400.160	Media file(s)	player #1:O2-3-9-G5.MP4	0.0	6605.760	25.000	Orange	Resting		POINT	3070.280	O2-3-9-G5.MP4	76757	NA
G5	2025-03-07 10:38:48.669		5400.160	Media file(s)	player #1:O2-3-9-G5.MP4	0.0	6605.760	25.000	Blue	Resting		POINT	3129.840	O2-3-9-G5.MP4	78246	NA
G5	2025-03-07 10:38:48.669		5400.160	Media file(s)	player #1:O2-3-9-G5.MP4	0.0	6605.760	25.000	Orange	Resting		POINT	3130.000	O2-3-9-G5.MP4	78250	NA
G5	2025-03-07 10:38:48.669		5400.160	Media file(s)	player #1:O2-3-9-G5.MP4	0.0	6605.760	25.000	Blue	Resting		POINT	3190.000	O2-3-9-G5.MP4	79750	NA
G5	2025-03-07 10:38:48.669		5400.160	Media file(s)	player #1:O2-3-9-G5.MP4	0.0	6605.760	25.000	Orange	Resting		POINT	3190.120	O2-3-9-G5.MP4	79753	NA
G5	2025-03-07 10:38:48.669		5400.160	Media file(s)	player #1:O2-3-9-G5.MP4	0.0	6605.760	25.000	Blue	Resting		POINT	3249.800	O2-3-9-G5.MP4	81245	NA
G5	2025-03-07 10:38:48.669		5400.160	Media file(s)	player #1:O2-3-9-G5.MP4	0.0	6605.760	25.000	Orange	Resting		POINT	3250.600	O2-3-9-G5.MP4	81266	NA
G5	2025-03-07 10:38:48.669		5400.160	Media file(s)	player #1:O2-3-9-G5.MP4	0.0	6605.760	25.000	Orange	Resting		POINT	3310.000	O2-3-9-G5.MP4	82750	NA
G5	2025-03-07 10:38:48.669		5400.160	Media file(s)	player #1:O2-3-9-G5.MP4	0.0	6605.760	25.000	Blue	Resting		POINT	3310.120	O2-3-9-G5.MP4	82753	NA
G5	2025-03-07 10:38:48.669		5400.160	Media file(s)	player #1:O2-3-9-G5.MP4	0.0	6605.760	25.000	Orange	Resting		POINT	3370.000	O2-3-9-G5.MP4	84250	NA
G5	2025-03-07 10:38:48.669		5400.160	Media file(s)	player #1:O2-3-9-G5.MP4	0.0	6605.760	25.000	Blue	Resting		POINT	3370.040	O2-3-9-G5.MP4	84251	NA
G5	2025-03-07 10:38:48.669		5400.160	Media file(s)	player #1:O2-3-9-G5.MP4	0.0	6605.760	25.000	Blue	Resting		POINT	3430.080	O2-3-9-G5.MP4	85752	NA
G5	2025-03-07 10:38:48.669		5400.160	Media file(s)	player #1:O2-3-9-G5.MP4	0.0	6605.760	25.000	Orange	Resting		POINT	3430.720	O2-3-9-G5.MP4	85768	NA
G5	2025-03-07 10:38:48.669		5400.160	Media file(s)	player #1:O2-3-9-G5.MP4	0.0	6605.760	25.000	Blue	Resting		POINT	3490.200	O2-3-9-G5.MP4	87255	NA
G5	2025-03-07 10:38:48.669		5400.160	Media file(s)	player #1:O2-3-9-G5.MP4	0.0	6605.760	25.000	Orange	Resting		POINT	3490.280	O2-3-9-G5.MP4	87257	NA
G5	2025-03-07 10:38:48.669		5400.160	Media file(s)	player #1:O2-3-9-G5.MP4	0.0	6605.760	25.000	Blue	Resting		POINT	3549.760	O2-3-9-G5.MP4	88744	NA
G5	2025-03-07 10:38:48.669		5400.160	Media file(s)	player #1:O2-3-9-G5.MP4	0.0	6605.760	25.000	Orange	Resting		POINT	3550.120	O2-3-9-G5.MP4	88753	NA
G5	2025-03-07 10:38:48.669		5400.160	Media file(s)	player #1:O2-3-9-G5.MP4	0.0	6605.760	25.000	Blue	Resting		POINT	3610.080	O2-3-9-G5.MP4	90252	NA
G5	2025-03-07 10:38:48.669		5400.160	Media file(s)	player #1:O2-3-9-G5.MP4	0.0	6605.760	25.000	Orange	Resting		POINT	3610.080	O2-3-9-G5.MP4	90252	NA
G5	2025-03-07 10:38:48.669		5400.160	Media file(s)	player #1:O2-3-9-G5.MP4	0.0	6605.760	25.000	Blue	Resting		POINT	3670.040	O2-3-9-G5.MP4	91751	NA
G5	2025-03-07 10:38:48.669		5400.160	Media file(s)	player #1:O2-3-9-G5.MP4	0.0	6605.760	25.000	Orange	Resting		POINT	3670.200	O2-3-9-G5.MP4	91755	NA
G5	2025-03-07 10:38:48.669		5400.160	Media file(s)	player #1:O2-3-9-G5.MP4	0.0	6605.760	25.000	Blue	Resting		POINT	3729.960	O2-3-9-G5.MP4	93249	NA
G5	2025-03-07 10:38:48.669		5400.160	Media file(s)	player #1:O2-3-9-G5.MP4	0.0	6605.760	25.000	Orange	Resting		POINT	3730.000	O2-3-9-G5.MP4	93250	NA
G5	2025-03-07 10:38:48.669		5400.160	Media file(s)	player #1:O2-3-9-G5.MP4	0.0	6605.760	25.000	Blue	Resting		POINT	3790.000	O2-3-9-G5.MP4	94750	NA
G5	2025-03-07 10:38:48.669		5400.160	Media file(s)	player #1:O2-3-9-G5.MP4	0.0	6605.760	25.000	Orange	Resting		POINT	3790.080	O2-3-9-G5.MP4	94752	NA
G5	2025-03-07 10:38:48.669		5400.160	Media file(s)	player #1:O2-3-9-G5.MP4	0.0	6605.760	25.000	Orange	Resting		POINT	3849.800	O2-3-9-G5.MP4	96245	NA
G5	2025-03-07 10:38:48.669		5400.160	Media file(s)	player #1:O2-3-9-G5.MP4	0.0	6605.760	25.000	Blue	Resting		POINT	3849.920	O2-3-9-G5.MP4	96248	NA
G5	2025-03-07 10:38:48.669		5400.160	Media file(s)	player #1:O2-3-9-G5.MP4	0.0	6605.760	25.000	Blue	Resting		POINT	3909.960	O2-3-9-G5.MP4	97749	NA
G5	2025-03-07 10:38:48.669		5400.160	Media file(s)	player #1:O2-3-9-G5.MP4	0.0	6605.760	25.000	Orange	Resting		POINT	3910.000	O2-3-9-G5.MP4	97750	NA
G5	2025-03-07 10:38:48.669		5400.160	Media file(s)	player #1:O2-3-9-G5.MP4	0.0	6605.760	25.000	Blue	Resting		POINT	3970.000	O2-3-9-G5.MP4	99250	NA
G5	2025-03-07 10:38:48.669		5400.160	Media file(s)	player #1:O2-3-9-G5.MP4	0.0	6605.760	25.000	Orange	Resting		POINT	3970.040	O2-3-9-G5.MP4	99251	NA
G5	2025-03-07 10:38:48.669		5400.160	Media file(s)	player #1:O2-3-9-G5.MP4	0.0	6605.760	25.000	Orange	Resting		POINT	4030.520	O2-3-9-G5.MP4	100763	NA
G5	2025-03-07 10:38:48.669		5400.160	Media file(s)	player #1:O2-3-9-G5.MP4	0.0	6605.760	25.000	Blue	Walking		POINT	4030.600	O2-3-9-G5.MP4	100766	NA
G5	2025-03-07 10:38:48.669		5400.160	Media file(s)	player #1:O2-3-9-G5.MP4	0.0	6605.760	25.000	Orange	Resting		POINT	4090.080	O2-3-9-G5.MP4	102252	NA
G5	2025-03-07 10:38:48.669		5400.160	Media file(s)	player #1:O2-3-9-G5.MP4	0.0	6605.760	25.000	Blue	Walking		POINT	4090.520	O2-3-9-G5.MP4	102263	NA
G5	2025-03-07 10:38:48.669		5400.160	Media file(s)	player #1:O2-3-9-G5.MP4	0.0	6605.760	25.000	Blue	Walking		POINT	4150.080	O2-3-9-G5.MP4	103752	NA
G5	2025-03-07 10:38:48.669		5400.160	Media file(s)	player #1:O2-3-9-G5.MP4	0.0	6605.760	25.000	Orange	Resting		POINT	4150.120	O2-3-9-G5.MP4	103753	NA
G5	2025-03-07 10:38:48.669		5400.160	Media file(s)	player #1:O2-3-9-G5.MP4	0.0	6605.760	25.000	Orange	Resting		POINT	4209.880	O2-3-9-G5.MP4	105247	NA
G5	2025-03-07 10:38:48.669		5400.160	Media file(s)	player #1:O2-3-9-G5.MP4	0.0	6605.760	25.000	Blue	Walking		POINT	4210.200	O2-3-9-G5.MP4	105255	NA
G5	2025-03-07 10:38:48.669		5400.160	Media file(s)	player #1:O2-3-9-G5.MP4	0.0	6605.760	25.000	Orange	Resting		POINT	4269.800	O2-3-9-G5.MP4	106745	NA
G5	2025-03-07 10:38:48.669		5400.160	Media file(s)	player #1:O2-3-9-G5.MP4	0.0	6605.760	25.000	Blue	Self grooming		POINT	4270.240	O2-3-9-G5.MP4	106756	NA
G5	2025-03-07 10:38:48.669		5400.160	Media file(s)	player #1:O2-3-9-G5.MP4	0.0	6605.760	25.000	Orange	Resting		POINT	4329.920	O2-3-9-G5.MP4	108248	NA
G5	2025-03-07 10:38:48.669		5400.160	Media file(s)	player #1:O2-3-9-G5.MP4	0.0	6605.760	25.000	Blue	Self grooming		POINT	4330.160	O2-3-9-G5.MP4	108254	NA
G5	2025-03-07 10:38:48.669		5400.160	Media file(s)	player #1:O2-3-9-G5.MP4	0.0	6605.760	25.000	Orange	Resting		POINT	4390.000	O2-3-9-G5.MP4	109750	NA
G5	2025-03-07 10:38:48.669		5400.160	Media file(s)	player #1:O2-3-9-G5.MP4	0.0	6605.760	25.000	Blue	Resting		POINT	4390.160	O2-3-9-G5.MP4	109754	NA
G5	2025-03-07 10:38:48.669		5400.160	Media file(s)	player #1:O2-3-9-G5.MP4	0.0	6605.760	25.000	Blue	Resting		POINT	4449.920	O2-3-9-G5.MP4	111248	NA
G5	2025-03-07 10:38:48.669		5400.160	Media file(s)	player #1:O2-3-9-G5.MP4	0.0	6605.760	25.000	Orange	Resting		POINT	4450.040	O2-3-9-G5.MP4	111251	NA
G5	2025-03-07 10:38:48.669		5400.160	Media file(s)	player #1:O2-3-9-G5.MP4	0.0	6605.760	25.000	Blue	Resting		POINT	4509.920	O2-3-9-G5.MP4	112748	NA
G5	2025-03-07 10:38:48.669		5400.160	Media file(s)	player #1:O2-3-9-G5.MP4	0.0	6605.760	25.000	Orange	Resting		POINT	4510.440	O2-3-9-G5.MP4	112761	NA
G5	2025-03-07 10:38:48.669		5400.160	Media file(s)	player #1:O2-3-9-G5.MP4	0.0	6605.760	25.000	Orange	Resting		POINT	4570.000	O2-3-9-G5.MP4	114250	NA
G5	2025-03-07 10:38:48.669		5400.160	Media file(s)	player #1:O2-3-9-G5.MP4	0.0	6605.760	25.000	Blue	Resting		POINT	4570.080	O2-3-9-G5.MP4	114252	NA
G5	2025-03-07 10:38:48.669		5400.160	Media file(s)	player #1:O2-3-9-G5.MP4	0.0	6605.760	25.000	Orange	Resting		POINT	4629.960	O2-3-9-G5.MP4	115749	NA
G5	2025-03-07 10:38:48.669		5400.160	Media file(s)	player #1:O2-3-9-G5.MP4	0.0	6605.760	25.000	Blue	Resting		POINT	4630.040	O2-3-9-G5.MP4	115751	NA
G5	2025-03-07 10:38:48.669		5400.160	Media file(s)	player #1:O2-3-9-G5.MP4	0.0	6605.760	25.000	Blue	Resting		POINT	4690.000	O2-3-9-G5.MP4	117250	NA
G5	2025-03-07 10:38:48.669		5400.160	Media file(s)	player #1:O2-3-9-G5.MP4	0.0	6605.760	25.000	Orange	Walking		POINT	4690.120	O2-3-9-G5.MP4	117253	NA
G5	2025-03-07 10:38:48.669		5400.160	Media file(s)	player #1:O2-3-9-G5.MP4	0.0	6605.760	25.000	Blue	Resting		POINT	4749.880	O2-3-9-G5.MP4	118747	NA
G5	2025-03-07 10:38:48.669		5400.160	Media file(s)	player #1:O2-3-9-G5.MP4	0.0	6605.760	25.000	Orange	Resting		POINT	4750.960	O2-3-9-G5.MP4	118774	NA
G5	2025-03-07 10:38:48.669		5400.160	Media file(s)	player #1:O2-3-9-G5.MP4	0.0	6605.760	25.000	Orange	Resting		POINT	4809.960	O2-3-9-G5.MP4	120249	NA
G5	2025-03-07 10:38:48.669		5400.160	Media file(s)	player #1:O2-3-9-G5.MP4	0.0	6605.760	25.000	Blue	Resting		POINT	4810.080	O2-3-9-G5.MP4	120252	NA
G5	2025-03-07 10:38:48.669		5400.160	Media file(s)	player #1:O2-3-9-G5.MP4	0.0	6605.760	25.000	Blue	Resting		POINT	4870.080	O2-3-9-G5.MP4	121752	NA
G5	2025-03-07 10:38:48.669		5400.160	Media file(s)	player #1:O2-3-9-G5.MP4	0.0	6605.760	25.000	Orange	Resting		POINT	4870.080	O2-3-9-G5.MP4	121752	NA
G5	2025-03-07 10:38:48.669		5400.160	Media file(s)	player #1:O2-3-9-G5.MP4	0.0	6605.760	25.000	Blue	Resting		POINT	4930.000	O2-3-9-G5.MP4	123250	NA
G5	2025-03-07 10:38:48.669		5400.160	Media file(s)	player #1:O2-3-9-G5.MP4	0.0	6605.760	25.000	Orange	Resting		POINT	4930.000	O2-3-9-G5.MP4	123250	NA
G5	2025-03-07 10:38:48.669		5400.160	Media file(s)	player #1:O2-3-9-G5.MP4	0.0	6605.760	25.000	Orange	Resting		POINT	4990.400	O2-3-9-G5.MP4	124760	NA
G5	2025-03-07 10:38:48.669		5400.160	Media file(s)	player #1:O2-3-9-G5.MP4	0.0	6605.760	25.000	Blue	Resting		POINT	4990.560	O2-3-9-G5.MP4	124764	NA
G5	2025-03-07 10:38:48.669		5400.160	Media file(s)	player #1:O2-3-9-G5.MP4	0.0	6605.760	25.000	Orange	Resting		POINT	5049.880	O2-3-9-G5.MP4	126247	NA
G5	2025-03-07 10:38:48.669		5400.160	Media file(s)	player #1:O2-3-9-G5.MP4	0.0	6605.760	25.000	Blue	Resting		POINT	5050.040	O2-3-9-G5.MP4	126251	NA
G5	2025-03-07 10:38:48.669		5400.160	Media file(s)	player #1:O2-3-9-G5.MP4	0.0	6605.760	25.000	Orange	Resting		POINT	5109.800	O2-3-9-G5.MP4	127745	NA
G5	2025-03-07 10:38:48.669		5400.160	Media file(s)	player #1:O2-3-9-G5.MP4	0.0	6605.760	25.000	Blue	Resting		POINT	5110.120	O2-3-9-G5.MP4	127753	NA
G5	2025-03-07 10:38:48.669		5400.160	Media file(s)	player #1:O2-3-9-G5.MP4	0.0	6605.760	25.000	Blue	Resting		POINT	5170.040	O2-3-9-G5.MP4	129251	NA
G5	2025-03-07 10:38:48.669		5400.160	Media file(s)	player #1:O2-3-9-G5.MP4	0.0	6605.760	25.000	Orange	Resting		POINT	5170.400	O2-3-9-G5.MP4	129260	NA
G5	2025-03-07 10:38:48.669		5400.160	Media file(s)	player #1:O2-3-9-G5.MP4	0.0	6605.760	25.000	Blue	Resting		POINT	5229.840	O2-3-9-G5.MP4	130746	NA
G5	2025-03-07 10:38:48.669		5400.160	Media file(s)	player #1:O2-3-9-G5.MP4	0.0	6605.760	25.000	Orange	Resting		POINT	5230.120	O2-3-9-G5.MP4	130753	NA
G5	2025-03-07 10:38:48.669		5400.160	Media file(s)	player #1:O2-3-9-G5.MP4	0.0	6605.760	25.000	Blue	Resting		POINT	5289.840	O2-3-9-G5.MP4	132246	NA
G5	2025-03-07 10:38:48.669		5400.160	Media file(s)	player #1:O2-3-9-G5.MP4	0.0	6605.760	25.000	Orange	Resting		POINT	5289.960	O2-3-9-G5.MP4	132249	NA
G5	2025-03-07 10:38:48.669		5400.160	Media file(s)	player #1:O2-3-9-G5.MP4	0.0	6605.760	25.000	Blue	Resting		POINT	5349.840	O2-3-9-G5.MP4	133746	NA
G5	2025-03-07 10:38:48.669		5400.160	Media file(s)	player #1:O2-3-9-G5.MP4	0.0	6605.760	25.000	Orange	Brood Care		POINT	5350.560	O2-3-9-G5.MP4	133764	NA
G5	2025-03-07 10:38:48.669		5400.160	Media file(s)	player #1:O2-3-9-G5.MP4	0.0	6605.760	25.000	Blue	Resting		POINT	5409.800	O2-3-9-G5.MP4	135245	NA
G5	2025-03-07 10:38:48.669		5400.160	Media file(s)	player #1:O2-3-9-G5.MP4	0.0	6605.760	25.000	Orange	Carry Brood		POINT	5411.040	O2-3-9-G5.MP4	135276	NA
G5	2025-03-07 10:38:48.669		5400.160	Media file(s)	player #1:O2-3-9-G5.MP4	0.0	6605.760	25.000	Blue	Resting		POINT	5470.480	O2-3-9-G5.MP4	136762	NA
G5	2025-03-07 10:38:48.669		5400.160	Media file(s)	player #1:O2-3-9-G5.MP4	0.0	6605.760	25.000	Orange	Carry Brood		POINT	5471.880	O2-3-9-G5.MP4	136797	NA
G5	2025-03-07 10:38:48.669		5400.160	Media file(s)	player #1:O2-3-9-G5.MP4	0.0	6605.760	25.000	Blue	Resting		POINT	5529.880	O2-3-9-G5.MP4	138247	NA
G5	2025-03-07 10:38:48.669		5400.160	Media file(s)	player #1:O2-3-9-G5.MP4	0.0	6605.760	25.000	Orange	Resting		POINT	5531.440	O2-3-9-G5.MP4	138286	NA
G5	2025-03-07 10:38:48.669		5400.160	Media file(s)	player #1:O2-3-9-G5.MP4	0.0	6605.760	25.000	Blue	Resting		POINT	5590.040	O2-3-9-G5.MP4	139751	NA
G5	2025-03-07 10:38:48.669		5400.160	Media file(s)	player #1:O2-3-9-G5.MP4	0.0	6605.760	25.000	Orange	Hemolymph		POINT	5590.360	O2-3-9-G5.MP4	139759	NA
G5	2025-03-07 10:38:48.669		5400.160	Media file(s)	player #1:O2-3-9-G5.MP4	0.0	6605.760	25.000	Blue	Resting		POINT	5649.960	O2-3-9-G5.MP4	141250	NA
G5	2025-03-07 10:38:48.669		5400.160	Media file(s)	player #1:O2-3-9-G5.MP4	0.0	6605.760	25.000	Orange	Hemolymph		POINT	5650.320	O2-3-9-G5.MP4	141258	NA
G5	2025-03-07 10:38:48.669		5400.160	Media file(s)	player #1:O2-3-9-G5.MP4	0.0	6605.760	25.000	Blue	Resting		POINT	5710.120	O2-3-9-G5.MP4	142753	NA
G5	2025-03-07 10:38:48.669		5400.160	Media file(s)	player #1:O2-3-9-G5.MP4	0.0	6605.760	25.000	Orange	Walking		POINT	5710.240	O2-3-9-G5.MP4	142756	NA
G5	2025-03-07 10:38:48.669		5400.160	Media file(s)	player #1:O2-3-9-G5.MP4	0.0	6605.760	25.000	Blue	Walking		POINT	5770.320	O2-3-9-G5.MP4	144258	NA
G5	2025-03-07 10:38:48.669		5400.160	Media file(s)	player #1:O2-3-9-G5.MP4	0.0	6605.760	25.000	Orange	Hemolymph		POINT	5770.320	O2-3-9-G5.MP4	144258	NA
G5	2025-03-07 10:38:48.669		5400.160	Media file(s)	player #1:O2-3-9-G5.MP4	0.0	6605.760	25.000	Orange	Resting		POINT	5830.480	O2-3-9-G5.MP4	145762	NA
G5	2025-03-07 10:38:48.669		5400.160	Media file(s)	player #1:O2-3-9-G5.MP4	0.0	6605.760	25.000	Blue	Walking		POINT	5830.600	O2-3-9-G5.MP4	145765	NA
G5	2025-03-07 10:38:48.669		5400.160	Media file(s)	player #1:O2-3-9-G5.MP4	0.0	6605.760	25.000	Blue	Walking		POINT	5890.200	O2-3-9-G5.MP4	147255	NA
G5	2025-03-07 10:38:48.669		5400.160	Media file(s)	player #1:O2-3-9-G5.MP4	0.0	6605.760	25.000	Orange	Carry Brood		POINT	5890.560	O2-3-9-G5.MP4	147264	NA
G5	2025-03-07 10:38:48.669		5400.160	Media file(s)	player #1:O2-3-9-G5.MP4	0.0	6605.760	25.000	Blue	Walking		POINT	5950.000	O2-3-9-G5.MP4	148750	NA
G5	2025-03-07 10:38:48.669		5400.160	Media file(s)	player #1:O2-3-9-G5.MP4	0.0	6605.760	25.000	Orange	Hemolymph		POINT	5950.000	O2-3-9-G5.MP4	148750	NA
G5	2025-03-07 10:38:48.669		5400.160	Media file(s)	player #1:O2-3-9-G5.MP4	0.0	6605.760	25.000	Orange	Self grooming		POINT	6010.240	O2-3-9-G5.MP4	150256	NA
G5	2025-03-07 10:38:48.669		5400.160	Media file(s)	player #1:O2-3-9-G5.MP4	0.0	6605.760	25.000	Blue	Walking		POINT	6010.600	O2-3-9-G5.MP4	150265	NA
