# Supplementary material for: Unmated Queens Show Worker‐Like Behaviour and Gene Expression in Polygynous Colonies of the Ant Stigmatomma pallipes
Source: Mol Ecol. 2026 Apr 29;35:e70360. doi: 10.1111/mec.70360 (PMC13126620; doi:10.1111/mec.70360)
Supplement: Supplementary file 3 — Data S1: mec70360‐sup‐0003‐Supinfo.zip. [file MEC-35-e70360-s003.zip › Behavior/O2-Boris/G9.tsv]

Observation id	Observation date	Description	Observation duration	Observation type	Source	Time offset (s)	Media duration (s)	FPS	Subject	Behavior	Behavioral category	Behavior type	Time	Media file name	Image index	Image file path	Comment
G9	2025-03-07 10:54:39.371		5400.400	Media file(s)	player #1:O2-1-1-G9.MP4	0.0	7121.760	25.000	Green	Walking		POINT	610.040	O2-1-1-G9.MP4	15251	NA
G9	2025-03-07 10:54:39.371		5400.400	Media file(s)	player #1:O2-1-1-G9.MP4	0.0	7121.760	25.000	Yellow	Walking		POINT	610.600	O2-1-1-G9.MP4	15265	NA
G9	2025-03-07 10:54:39.371		5400.400	Media file(s)	player #1:O2-1-1-G9.MP4	0.0	7121.760	25.000	Yellow	Walking		POINT	669.840	O2-1-1-G9.MP4	16746	NA
G9	2025-03-07 10:54:39.371		5400.400	Media file(s)	player #1:O2-1-1-G9.MP4	0.0	7121.760	25.000	Green	Resting		POINT	670.080	O2-1-1-G9.MP4	16752	NA
G9	2025-03-07 10:54:39.371		5400.400	Media file(s)	player #1:O2-1-1-G9.MP4	0.0	7121.760	25.000	Green	Resting		POINT	730.520	O2-1-1-G9.MP4	18263	NA
G9	2025-03-07 10:54:39.371		5400.400	Media file(s)	player #1:O2-1-1-G9.MP4	0.0	7121.760	25.000	Yellow	Brood Care		POINT	730.880	O2-1-1-G9.MP4	18272	NA
G9	2025-03-07 10:54:39.371		5400.400	Media file(s)	player #1:O2-1-1-G9.MP4	0.0	7121.760	25.000	Green	Walking		POINT	789.840	O2-1-1-G9.MP4	19746	NA
G9	2025-03-07 10:54:39.371		5400.400	Media file(s)	player #1:O2-1-1-G9.MP4	0.0	7121.760	25.000	Yellow	Resting		POINT	790.080	O2-1-1-G9.MP4	19752	NA
G9	2025-03-07 10:54:39.371		5400.400	Media file(s)	player #1:O2-1-1-G9.MP4	0.0	7121.760	25.000	Green	Resting		POINT	849.920	O2-1-1-G9.MP4	21248	NA
G9	2025-03-07 10:54:39.371		5400.400	Media file(s)	player #1:O2-1-1-G9.MP4	0.0	7121.760	25.000	Yellow	Walking		POINT	850.400	O2-1-1-G9.MP4	21260	NA
G9	2025-03-07 10:54:39.371		5400.400	Media file(s)	player #1:O2-1-1-G9.MP4	0.0	7121.760	25.000	Yellow	Walking		POINT	910.320	O2-1-1-G9.MP4	22758	NA
G9	2025-03-07 10:54:39.371		5400.400	Media file(s)	player #1:O2-1-1-G9.MP4	0.0	7121.760	25.000	Green	QQ interaction		POINT	910.440	O2-1-1-G9.MP4	22761	NA
G9	2025-03-07 10:54:39.371		5400.400	Media file(s)	player #1:O2-1-1-G9.MP4	0.0	7121.760	25.000	Green	Resting		POINT	969.960	O2-1-1-G9.MP4	24249	NA
G9	2025-03-07 10:54:39.371		5400.400	Media file(s)	player #1:O2-1-1-G9.MP4	0.0	7121.760	25.000	Yellow	Walking		POINT	970.240	O2-1-1-G9.MP4	24256	NA
G9	2025-03-07 10:54:39.371		5400.400	Media file(s)	player #1:O2-1-1-G9.MP4	0.0	7121.760	25.000	Green	Resting		POINT	1030.000	O2-1-1-G9.MP4	25750	NA
G9	2025-03-07 10:54:39.371		5400.400	Media file(s)	player #1:O2-1-1-G9.MP4	0.0	7121.760	25.000	Yellow	Walking		POINT	1030.040	O2-1-1-G9.MP4	25751	NA
G9	2025-03-07 10:54:39.371		5400.400	Media file(s)	player #1:O2-1-1-G9.MP4	0.0	7121.760	25.000	Yellow	Resting		POINT	1090.360	O2-1-1-G9.MP4	27259	NA
G9	2025-03-07 10:54:39.371		5400.400	Media file(s)	player #1:O2-1-1-G9.MP4	0.0	7121.760	25.000	Green	Hemolymph		POINT	1090.720	O2-1-1-G9.MP4	27268	NA
G9	2025-03-07 10:54:39.371		5400.400	Media file(s)	player #1:O2-1-1-G9.MP4	0.0	7121.760	25.000	Green	QW interaction		POINT	1150.080	O2-1-1-G9.MP4	28752	NA
G9	2025-03-07 10:54:39.371		5400.400	Media file(s)	player #1:O2-1-1-G9.MP4	0.0	7121.760	25.000	Yellow	Resting		POINT	1150.360	O2-1-1-G9.MP4	28759	NA
G9	2025-03-07 10:54:39.371		5400.400	Media file(s)	player #1:O2-1-1-G9.MP4	0.0	7121.760	25.000	Yellow	Resting		POINT	1209.640	O2-1-1-G9.MP4	30241	NA
G9	2025-03-07 10:54:39.371		5400.400	Media file(s)	player #1:O2-1-1-G9.MP4	0.0	7121.760	25.000	Green	Walking		POINT	1210.600	O2-1-1-G9.MP4	30265	NA
G9	2025-03-07 10:54:39.371		5400.400	Media file(s)	player #1:O2-1-1-G9.MP4	0.0	7121.760	25.000	Green	Resting		POINT	1270.280	O2-1-1-G9.MP4	31757	NA
G9	2025-03-07 10:54:39.371		5400.400	Media file(s)	player #1:O2-1-1-G9.MP4	0.0	7121.760	25.000	Yellow	Carry Brood		POINT	1271.040	O2-1-1-G9.MP4	31776	NA
G9	2025-03-07 10:54:39.371		5400.400	Media file(s)	player #1:O2-1-1-G9.MP4	0.0	7121.760	25.000	Yellow	Resting		POINT	1330.160	O2-1-1-G9.MP4	33254	NA
G9	2025-03-07 10:54:39.371		5400.400	Media file(s)	player #1:O2-1-1-G9.MP4	0.0	7121.760	25.000	Green	Walking		POINT	1330.880	O2-1-1-G9.MP4	33272	NA
G9	2025-03-07 10:54:39.371		5400.400	Media file(s)	player #1:O2-1-1-G9.MP4	0.0	7121.760	25.000	Yellow	Brood Care		POINT	1390.400	O2-1-1-G9.MP4	34760	NA
G9	2025-03-07 10:54:39.371		5400.400	Media file(s)	player #1:O2-1-1-G9.MP4	0.0	7121.760	25.000	Green	Carry Brood		POINT	1391.280	O2-1-1-G9.MP4	34782	NA
G9	2025-03-07 10:54:39.371		5400.400	Media file(s)	player #1:O2-1-1-G9.MP4	0.0	7121.760	25.000	Green	Resting		POINT	1450.160	O2-1-1-G9.MP4	36254	NA
G9	2025-03-07 10:54:39.371		5400.400	Media file(s)	player #1:O2-1-1-G9.MP4	0.0	7121.760	25.000	Yellow	Walking		POINT	1450.320	O2-1-1-G9.MP4	36258	NA
G9	2025-03-07 10:54:39.371		5400.400	Media file(s)	player #1:O2-1-1-G9.MP4	0.0	7121.760	25.000	Green	Resting		POINT	1509.840	O2-1-1-G9.MP4	37746	NA
G9	2025-03-07 10:54:39.371		5400.400	Media file(s)	player #1:O2-1-1-G9.MP4	0.0	7121.760	25.000	Yellow	Resting		POINT	1509.960	O2-1-1-G9.MP4	37749	NA
G9	2025-03-07 10:54:39.371		5400.400	Media file(s)	player #1:O2-1-1-G9.MP4	0.0	7121.760	25.000	Green	Walking		POINT	1570.080	O2-1-1-G9.MP4	39252	NA
G9	2025-03-07 10:54:39.371		5400.400	Media file(s)	player #1:O2-1-1-G9.MP4	0.0	7121.760	25.000	Yellow	Walking		POINT	1570.640	O2-1-1-G9.MP4	39267	NA
G9	2025-03-07 10:54:39.371		5400.400	Media file(s)	player #1:O2-1-1-G9.MP4	0.0	7121.760	25.000	Green	Carry Brood		POINT	1630.400	O2-1-1-G9.MP4	40760	NA
G9	2025-03-07 10:54:39.371		5400.400	Media file(s)	player #1:O2-1-1-G9.MP4	0.0	7121.760	25.000	Yellow	Walking		POINT	1631.400	O2-1-1-G9.MP4	40785	NA
G9	2025-03-07 10:54:39.371		5400.400	Media file(s)	player #1:O2-1-1-G9.MP4	0.0	7121.760	25.000	Green	Walking		POINT	1690.880	O2-1-1-G9.MP4	42272	NA
G9	2025-03-07 10:54:39.371		5400.400	Media file(s)	player #1:O2-1-1-G9.MP4	0.0	7121.760	25.000	Yellow	Walking		POINT	1691.400	O2-1-1-G9.MP4	42285	NA
G9	2025-03-07 10:54:39.371		5400.400	Media file(s)	player #1:O2-1-1-G9.MP4	0.0	7121.760	25.000	Yellow	Carry Brood		POINT	1750.440	O2-1-1-G9.MP4	43761	NA
G9	2025-03-07 10:54:39.371		5400.400	Media file(s)	player #1:O2-1-1-G9.MP4	0.0	7121.760	25.000	Green	Self grooming		POINT	1750.680	O2-1-1-G9.MP4	43767	NA
G9	2025-03-07 10:54:39.371		5400.400	Media file(s)	player #1:O2-1-1-G9.MP4	0.0	7121.760	25.000	Green	Walking		POINT	1810.600	O2-1-1-G9.MP4	45266	NA
G9	2025-03-07 10:54:39.371		5400.400	Media file(s)	player #1:O2-1-1-G9.MP4	0.0	7121.760	25.000	Yellow	Hemolymph		POINT	1810.720	O2-1-1-G9.MP4	45268	NA
G9	2025-03-07 10:54:39.371		5400.400	Media file(s)	player #1:O2-1-1-G9.MP4	0.0	7121.760	25.000	Green	Hemolymph		POINT	1870.280	O2-1-1-G9.MP4	46757	NA
G9	2025-03-07 10:54:39.371		5400.400	Media file(s)	player #1:O2-1-1-G9.MP4	0.0	7121.760	25.000	Yellow	Walking		POINT	1870.560	O2-1-1-G9.MP4	46764	NA
G9	2025-03-07 10:54:39.371		5400.400	Media file(s)	player #1:O2-1-1-G9.MP4	0.0	7121.760	25.000	Green	Walking		POINT	1930.160	O2-1-1-G9.MP4	48254	NA
G9	2025-03-07 10:54:39.371		5400.400	Media file(s)	player #1:O2-1-1-G9.MP4	0.0	7121.760	25.000	Yellow	Walking		POINT	1930.280	O2-1-1-G9.MP4	48257	NA
G9	2025-03-07 10:54:39.371		5400.400	Media file(s)	player #1:O2-1-1-G9.MP4	0.0	7121.760	25.000	Yellow	Brood Care		POINT	1990.600	O2-1-1-G9.MP4	49765	NA
G9	2025-03-07 10:54:39.371		5400.400	Media file(s)	player #1:O2-1-1-G9.MP4	0.0	7121.760	25.000	Green	Walking		POINT	1991.080	O2-1-1-G9.MP4	49777	NA
G9	2025-03-07 10:54:39.371		5400.400	Media file(s)	player #1:O2-1-1-G9.MP4	0.0	7121.760	25.000	Yellow	Walking		POINT	2050.040	O2-1-1-G9.MP4	51251	NA
G9	2025-03-07 10:54:39.371		5400.400	Media file(s)	player #1:O2-1-1-G9.MP4	0.0	7121.760	25.000	Green	Hemolymph		POINT	2050.280	O2-1-1-G9.MP4	51257	NA
G9	2025-03-07 10:54:39.371		5400.400	Media file(s)	player #1:O2-1-1-G9.MP4	0.0	7121.760	25.000	Yellow	Walking		POINT	2110.280	O2-1-1-G9.MP4	52757	NA
G9	2025-03-07 10:54:39.371		5400.400	Media file(s)	player #1:O2-1-1-G9.MP4	0.0	7121.760	25.000	Green	Brood Care		POINT	2110.760	O2-1-1-G9.MP4	52769	NA
G9	2025-03-07 10:54:39.371		5400.400	Media file(s)	player #1:O2-1-1-G9.MP4	0.0	7121.760	25.000	Green	Brood Care		POINT	2170.120	O2-1-1-G9.MP4	54253	NA
G9	2025-03-07 10:54:39.371		5400.400	Media file(s)	player #1:O2-1-1-G9.MP4	0.0	7121.760	25.000	Yellow	Hemolymph		POINT	2170.560	O2-1-1-G9.MP4	54264	NA
G9	2025-03-07 10:54:39.371		5400.400	Media file(s)	player #1:O2-1-1-G9.MP4	0.0	7121.760	25.000	Green	Brood Care		POINT	2230.640	O2-1-1-G9.MP4	55766	NA
G9	2025-03-07 10:54:39.371		5400.400	Media file(s)	player #1:O2-1-1-G9.MP4	0.0	7121.760	25.000	Yellow	Walking		POINT	2231.200	O2-1-1-G9.MP4	55780	NA
G9	2025-03-07 10:54:39.371		5400.400	Media file(s)	player #1:O2-1-1-G9.MP4	0.0	7121.760	25.000	Green	Brood Care		POINT	2290.320	O2-1-1-G9.MP4	57258	NA
G9	2025-03-07 10:54:39.371		5400.400	Media file(s)	player #1:O2-1-1-G9.MP4	0.0	7121.760	25.000	Yellow	Carry Brood		POINT	2291.160	O2-1-1-G9.MP4	57279	NA
G9	2025-03-07 10:54:39.371		5400.400	Media file(s)	player #1:O2-1-1-G9.MP4	0.0	7121.760	25.000	Green	Self grooming		POINT	2350.040	O2-1-1-G9.MP4	58751	NA
G9	2025-03-07 10:54:39.371		5400.400	Media file(s)	player #1:O2-1-1-G9.MP4	0.0	7121.760	25.000	Yellow	Walking		POINT	2351.080	O2-1-1-G9.MP4	58777	NA
G9	2025-03-07 10:54:39.371		5400.400	Media file(s)	player #1:O2-1-1-G9.MP4	0.0	7121.760	25.000	Green	Brood Care		POINT	2409.800	O2-1-1-G9.MP4	60245	NA
G9	2025-03-07 10:54:39.371		5400.400	Media file(s)	player #1:O2-1-1-G9.MP4	0.0	7121.760	25.000	Yellow	Self grooming		POINT	2411.640	O2-1-1-G9.MP4	60291	NA
G9	2025-03-07 10:54:39.371		5400.400	Media file(s)	player #1:O2-1-1-G9.MP4	0.0	7121.760	25.000	Green	Resting		POINT	2470.000	O2-1-1-G9.MP4	61750	NA
G9	2025-03-07 10:54:39.371		5400.400	Media file(s)	player #1:O2-1-1-G9.MP4	0.0	7121.760	25.000	Yellow	Brood Care		POINT	2470.600	O2-1-1-G9.MP4	61765	NA
G9	2025-03-07 10:54:39.371		5400.400	Media file(s)	player #1:O2-1-1-G9.MP4	0.0	7121.760	25.000	Green	Resting		POINT	2530.680	O2-1-1-G9.MP4	63267	NA
G9	2025-03-07 10:54:39.371		5400.400	Media file(s)	player #1:O2-1-1-G9.MP4	0.0	7121.760	25.000	Yellow	Self grooming		POINT	2530.920	O2-1-1-G9.MP4	63273	NA
G9	2025-03-07 10:54:39.371		5400.400	Media file(s)	player #1:O2-1-1-G9.MP4	0.0	7121.760	25.000	Yellow	Self grooming		POINT	2589.920	O2-1-1-G9.MP4	64748	NA
G9	2025-03-07 10:54:39.371		5400.400	Media file(s)	player #1:O2-1-1-G9.MP4	0.0	7121.760	25.000	Green	Brood Care		POINT	2590.360	O2-1-1-G9.MP4	64759	NA
G9	2025-03-07 10:54:39.371		5400.400	Media file(s)	player #1:O2-1-1-G9.MP4	0.0	7121.760	25.000	Green	Brood Care		POINT	2650.200	O2-1-1-G9.MP4	66255	NA
G9	2025-03-07 10:54:39.371		5400.400	Media file(s)	player #1:O2-1-1-G9.MP4	0.0	7121.760	25.000	Yellow	Self grooming		POINT	2650.240	O2-1-1-G9.MP4	66256	NA
G9	2025-03-07 10:54:39.371		5400.400	Media file(s)	player #1:O2-1-1-G9.MP4	0.0	7121.760	25.000	Yellow	Walking		POINT	2710.040	O2-1-1-G9.MP4	67751	NA
G9	2025-03-07 10:54:39.371		5400.400	Media file(s)	player #1:O2-1-1-G9.MP4	0.0	7121.760	25.000	Green	Brood Care		POINT	2710.520	O2-1-1-G9.MP4	67763	NA
G9	2025-03-07 10:54:39.371		5400.400	Media file(s)	player #1:O2-1-1-G9.MP4	0.0	7121.760	25.000	Yellow	Brood Care		POINT	2770.000	O2-1-1-G9.MP4	69250	NA
G9	2025-03-07 10:54:39.371		5400.400	Media file(s)	player #1:O2-1-1-G9.MP4	0.0	7121.760	25.000	Green	Brood Care		POINT	2770.160	O2-1-1-G9.MP4	69254	NA
G9	2025-03-07 10:54:39.371		5400.400	Media file(s)	player #1:O2-1-1-G9.MP4	0.0	7121.760	25.000	Yellow	Carry Brood		POINT	2830.360	O2-1-1-G9.MP4	70759	NA
G9	2025-03-07 10:54:39.371		5400.400	Media file(s)	player #1:O2-1-1-G9.MP4	0.0	7121.760	25.000	Green	Resting		POINT	2831.960	O2-1-1-G9.MP4	70799	NA
G9	2025-03-07 10:54:39.371		5400.400	Media file(s)	player #1:O2-1-1-G9.MP4	0.0	7121.760	25.000	Green	Resting		POINT	2889.440	O2-1-1-G9.MP4	72236	NA
G9	2025-03-07 10:54:39.371		5400.400	Media file(s)	player #1:O2-1-1-G9.MP4	0.0	7121.760	25.000	Yellow	Carry Brood		POINT	2890.080	O2-1-1-G9.MP4	72252	NA
G9	2025-03-07 10:54:39.371		5400.400	Media file(s)	player #1:O2-1-1-G9.MP4	0.0	7121.760	25.000	Yellow	Carry Brood		POINT	2950.120	O2-1-1-G9.MP4	73754	NA
G9	2025-03-07 10:54:39.371		5400.400	Media file(s)	player #1:O2-1-1-G9.MP4	0.0	7121.760	25.000	Green	Brood Care		POINT	2950.680	O2-1-1-G9.MP4	73767	NA
G9	2025-03-07 10:54:39.371		5400.400	Media file(s)	player #1:O2-1-1-G9.MP4	0.0	7121.760	25.000	Yellow	Resting		POINT	3010.040	O2-1-1-G9.MP4	75251	NA
G9	2025-03-07 10:54:39.371		5400.400	Media file(s)	player #1:O2-1-1-G9.MP4	0.0	7121.760	25.000	Green	Walking		POINT	3010.120	O2-1-1-G9.MP4	75253	NA
G9	2025-03-07 10:54:39.371		5400.400	Media file(s)	player #1:O2-1-1-G9.MP4	0.0	7121.760	25.000	Green	Walking		POINT	3070.200	O2-1-1-G9.MP4	76755	NA
G9	2025-03-07 10:54:39.371		5400.400	Media file(s)	player #1:O2-1-1-G9.MP4	0.0	7121.760	25.000	Yellow	Resting		POINT	3070.840	O2-1-1-G9.MP4	76771	NA
G9	2025-03-07 10:54:39.371		5400.400	Media file(s)	player #1:O2-1-1-G9.MP4	0.0	7121.760	25.000	Yellow	Resting		POINT	3130.120	O2-1-1-G9.MP4	78253	NA
G9	2025-03-07 10:54:39.371		5400.400	Media file(s)	player #1:O2-1-1-G9.MP4	0.0	7121.760	25.000	Green	Walking		POINT	3130.200	O2-1-1-G9.MP4	78255	NA
G9	2025-03-07 10:54:39.371		5400.400	Media file(s)	player #1:O2-1-1-G9.MP4	0.0	7121.760	25.000	Yellow	Resting		POINT	3189.840	O2-1-1-G9.MP4	79746	NA
G9	2025-03-07 10:54:39.371		5400.400	Media file(s)	player #1:O2-1-1-G9.MP4	0.0	7121.760	25.000	Green	Walking		POINT	3190.040	O2-1-1-G9.MP4	79751	NA
G9	2025-03-07 10:54:39.371		5400.400	Media file(s)	player #1:O2-1-1-G9.MP4	0.0	7121.760	25.000	Yellow	Resting		POINT	3249.840	O2-1-1-G9.MP4	81246	NA
G9	2025-03-07 10:54:39.371		5400.400	Media file(s)	player #1:O2-1-1-G9.MP4	0.0	7121.760	25.000	Green	Hemolymph		POINT	3250.200	O2-1-1-G9.MP4	81255	NA
G9	2025-03-07 10:54:39.371		5400.400	Media file(s)	player #1:O2-1-1-G9.MP4	0.0	7121.760	25.000	Green	Hemolymph		POINT	3309.880	O2-1-1-G9.MP4	82747	NA
G9	2025-03-07 10:54:39.371		5400.400	Media file(s)	player #1:O2-1-1-G9.MP4	0.0	7121.760	25.000	Yellow	Resting		POINT	3310.440	O2-1-1-G9.MP4	82761	NA
G9	2025-03-07 10:54:39.371		5400.400	Media file(s)	player #1:O2-1-1-G9.MP4	0.0	7121.760	25.000	Yellow	Resting		POINT	3369.920	O2-1-1-G9.MP4	84248	NA
G9	2025-03-07 10:54:39.371		5400.400	Media file(s)	player #1:O2-1-1-G9.MP4	0.0	7121.760	25.000	Green	Walking		POINT	3370.080	O2-1-1-G9.MP4	84252	NA
G9	2025-03-07 10:54:39.371		5400.400	Media file(s)	player #1:O2-1-1-G9.MP4	0.0	7121.760	25.000	Yellow	Resting		POINT	3429.880	O2-1-1-G9.MP4	85747	NA
G9	2025-03-07 10:54:39.371		5400.400	Media file(s)	player #1:O2-1-1-G9.MP4	0.0	7121.760	25.000	Green	Hemolymph		POINT	3430.040	O2-1-1-G9.MP4	85751	NA
G9	2025-03-07 10:54:39.371		5400.400	Media file(s)	player #1:O2-1-1-G9.MP4	0.0	7121.760	25.000	Green	Hemolymph		POINT	3489.960	O2-1-1-G9.MP4	87249	NA
G9	2025-03-07 10:54:39.371		5400.400	Media file(s)	player #1:O2-1-1-G9.MP4	0.0	7121.760	25.000	Yellow	Resting		POINT	3490.000	O2-1-1-G9.MP4	87250	NA
G9	2025-03-07 10:54:39.371		5400.400	Media file(s)	player #1:O2-1-1-G9.MP4	0.0	7121.760	25.000	Green	Walking		POINT	3550.240	O2-1-1-G9.MP4	88756	NA
G9	2025-03-07 10:54:39.371		5400.400	Media file(s)	player #1:O2-1-1-G9.MP4	0.0	7121.760	25.000	Yellow	Resting		POINT	3550.640	O2-1-1-G9.MP4	88766	NA
G9	2025-03-07 10:54:39.371		5400.400	Media file(s)	player #1:O2-1-1-G9.MP4	0.0	7121.760	25.000	Green	Hemolymph		POINT	3609.880	O2-1-1-G9.MP4	90247	NA
G9	2025-03-07 10:54:39.371		5400.400	Media file(s)	player #1:O2-1-1-G9.MP4	0.0	7121.760	25.000	Yellow	Resting		POINT	3610.080	O2-1-1-G9.MP4	90252	NA
G9	2025-03-07 10:54:39.371		5400.400	Media file(s)	player #1:O2-1-1-G9.MP4	0.0	7121.760	25.000	Yellow	Resting		POINT	3669.800	O2-1-1-G9.MP4	91745	NA
G9	2025-03-07 10:54:39.371		5400.400	Media file(s)	player #1:O2-1-1-G9.MP4	0.0	7121.760	25.000	Green	Walking		POINT	3670.600	O2-1-1-G9.MP4	91765	NA
G9	2025-03-07 10:54:39.371		5400.400	Media file(s)	player #1:O2-1-1-G9.MP4	0.0	7121.760	25.000	Yellow	Resting		POINT	3730.240	O2-1-1-G9.MP4	93256	NA
G9	2025-03-07 10:54:39.371		5400.400	Media file(s)	player #1:O2-1-1-G9.MP4	0.0	7121.760	25.000	Green	Brood Care		POINT	3730.720	O2-1-1-G9.MP4	93268	NA
G9	2025-03-07 10:54:39.371		5400.400	Media file(s)	player #1:O2-1-1-G9.MP4	0.0	7121.760	25.000	Yellow	Brood Care		POINT	3789.840	O2-1-1-G9.MP4	94746	NA
G9	2025-03-07 10:54:39.371		5400.400	Media file(s)	player #1:O2-1-1-G9.MP4	0.0	7121.760	25.000	Green	Brood Care		POINT	3790.720	O2-1-1-G9.MP4	94768	NA
G9	2025-03-07 10:54:39.371		5400.400	Media file(s)	player #1:O2-1-1-G9.MP4	0.0	7121.760	25.000	Yellow	Brood Care		POINT	3850.160	O2-1-1-G9.MP4	96254	NA
G9	2025-03-07 10:54:39.371		5400.400	Media file(s)	player #1:O2-1-1-G9.MP4	0.0	7121.760	25.000	Green	Hemolymph		POINT	3850.280	O2-1-1-G9.MP4	96257	NA
G9	2025-03-07 10:54:39.371		5400.400	Media file(s)	player #1:O2-1-1-G9.MP4	0.0	7121.760	25.000	Green	Brood Care		POINT	3910.080	O2-1-1-G9.MP4	97752	NA
G9	2025-03-07 10:54:39.371		5400.400	Media file(s)	player #1:O2-1-1-G9.MP4	0.0	7121.760	25.000	Yellow	Brood Care		POINT	3910.120	O2-1-1-G9.MP4	97753	NA
G9	2025-03-07 10:54:39.371		5400.400	Media file(s)	player #1:O2-1-1-G9.MP4	0.0	7121.760	25.000	Green	Resting		POINT	3970.400	O2-1-1-G9.MP4	99260	NA
G9	2025-03-07 10:54:39.371		5400.400	Media file(s)	player #1:O2-1-1-G9.MP4	0.0	7121.760	25.000	Yellow	Brood Care		POINT	3971.920	O2-1-1-G9.MP4	99298	NA
G9	2025-03-07 10:54:39.371		5400.400	Media file(s)	player #1:O2-1-1-G9.MP4	0.0	7121.760	25.000	Green	Brood Care		POINT	4030.240	O2-1-1-G9.MP4	100757	NA
G9	2025-03-07 10:54:39.371		5400.400	Media file(s)	player #1:O2-1-1-G9.MP4	0.0	7121.760	25.000	Yellow	Brood Care		POINT	4031.240	O2-1-1-G9.MP4	100781	NA
G9	2025-03-07 10:54:39.371		5400.400	Media file(s)	player #1:O2-1-1-G9.MP4	0.0	7121.760	25.000	Yellow	Resting		POINT	4090.040	O2-1-1-G9.MP4	102252	NA
G9	2025-03-07 10:54:39.371		5400.400	Media file(s)	player #1:O2-1-1-G9.MP4	0.0	7121.760	25.000	Green	Self grooming		POINT	4091.440	O2-1-1-G9.MP4	102286	NA
G9	2025-03-07 10:54:39.371		5400.400	Media file(s)	player #1:O2-1-1-G9.MP4	0.0	7121.760	25.000	Yellow	Resting		POINT	4149.840	O2-1-1-G9.MP4	103746	NA
G9	2025-03-07 10:54:39.371		5400.400	Media file(s)	player #1:O2-1-1-G9.MP4	0.0	7121.760	25.000	Green	Resting		POINT	4151.280	O2-1-1-G9.MP4	103782	NA
G9	2025-03-07 10:54:39.371		5400.400	Media file(s)	player #1:O2-1-1-G9.MP4	0.0	7121.760	25.000	Green	Brood Care		POINT	4210.080	O2-1-1-G9.MP4	105252	NA
G9	2025-03-07 10:54:39.371		5400.400	Media file(s)	player #1:O2-1-1-G9.MP4	0.0	7121.760	25.000	Yellow	Resting		POINT	4210.400	O2-1-1-G9.MP4	105260	NA
G9	2025-03-07 10:54:39.371		5400.400	Media file(s)	player #1:O2-1-1-G9.MP4	0.0	7121.760	25.000	Yellow	Resting		POINT	4269.960	O2-1-1-G9.MP4	106749	NA
G9	2025-03-07 10:54:39.371		5400.400	Media file(s)	player #1:O2-1-1-G9.MP4	0.0	7121.760	25.000	Green	Walking		POINT	4271.400	O2-1-1-G9.MP4	106785	NA
G9	2025-03-07 10:54:39.371		5400.400	Media file(s)	player #1:O2-1-1-G9.MP4	0.0	7121.760	25.000	Yellow	Brood Care		POINT	4329.960	O2-1-1-G9.MP4	108250	NA
G9	2025-03-07 10:54:39.371		5400.400	Media file(s)	player #1:O2-1-1-G9.MP4	0.0	7121.760	25.000	Green	Walking		POINT	4330.200	O2-1-1-G9.MP4	108255	NA
G9	2025-03-07 10:54:39.371		5400.400	Media file(s)	player #1:O2-1-1-G9.MP4	0.0	7121.760	25.000	Green	Self grooming		POINT	4389.920	O2-1-1-G9.MP4	109748	NA
G9	2025-03-07 10:54:39.371		5400.400	Media file(s)	player #1:O2-1-1-G9.MP4	0.0	7121.760	25.000	Yellow	QW interaction		POINT	4391.440	O2-1-1-G9.MP4	109786	NA
G9	2025-03-07 10:54:39.371		5400.400	Media file(s)	player #1:O2-1-1-G9.MP4	0.0	7121.760	25.000	Green	Walking		POINT	4450.800	O2-1-1-G9.MP4	111270	NA
G9	2025-03-07 10:54:39.371		5400.400	Media file(s)	player #1:O2-1-1-G9.MP4	0.0	7121.760	25.000	Yellow	Hemolymph		POINT	4450.960	O2-1-1-G9.MP4	111274	NA
G9	2025-03-07 10:54:39.371		5400.400	Media file(s)	player #1:O2-1-1-G9.MP4	0.0	7121.760	25.000	Green	Resting		POINT	4509.920	O2-1-1-G9.MP4	112748	NA
G9	2025-03-07 10:54:39.371		5400.400	Media file(s)	player #1:O2-1-1-G9.MP4	0.0	7121.760	25.000	Yellow	Brood Care		POINT	4510.160	O2-1-1-G9.MP4	112754	NA
G9	2025-03-07 10:54:39.371		5400.400	Media file(s)	player #1:O2-1-1-G9.MP4	0.0	7121.760	25.000	Green	Walking		POINT	4570.200	O2-1-1-G9.MP4	114255	NA
G9	2025-03-07 10:54:39.371		5400.400	Media file(s)	player #1:O2-1-1-G9.MP4	0.0	7121.760	25.000	Yellow	Walking		POINT	4570.200	O2-1-1-G9.MP4	114255	NA
G9	2025-03-07 10:54:39.371		5400.400	Media file(s)	player #1:O2-1-1-G9.MP4	0.0	7121.760	25.000	Green	Walking		POINT	4630.040	O2-1-1-G9.MP4	115751	NA
G9	2025-03-07 10:54:39.371		5400.400	Media file(s)	player #1:O2-1-1-G9.MP4	0.0	7121.760	25.000	Yellow	Resting		POINT	4630.720	O2-1-1-G9.MP4	115768	NA
G9	2025-03-07 10:54:39.371		5400.400	Media file(s)	player #1:O2-1-1-G9.MP4	0.0	7121.760	25.000	Green	Walking		POINT	4689.880	O2-1-1-G9.MP4	117247	NA
G9	2025-03-07 10:54:39.371		5400.400	Media file(s)	player #1:O2-1-1-G9.MP4	0.0	7121.760	25.000	Yellow	Carry Brood		POINT	4690.000	O2-1-1-G9.MP4	117250	NA
G9	2025-03-07 10:54:39.371		5400.400	Media file(s)	player #1:O2-1-1-G9.MP4	0.0	7121.760	25.000	Yellow	Carry Brood		POINT	4749.960	O2-1-1-G9.MP4	118749	NA
G9	2025-03-07 10:54:39.371		5400.400	Media file(s)	player #1:O2-1-1-G9.MP4	0.0	7121.760	25.000	Green	Walking		POINT	4751.120	O2-1-1-G9.MP4	118778	NA
G9	2025-03-07 10:54:39.371		5400.400	Media file(s)	player #1:O2-1-1-G9.MP4	0.0	7121.760	25.000	Yellow	Brood Care		POINT	4809.800	O2-1-1-G9.MP4	120245	NA
G9	2025-03-07 10:54:39.371		5400.400	Media file(s)	player #1:O2-1-1-G9.MP4	0.0	7121.760	25.000	Green	Walking		POINT	4810.000	O2-1-1-G9.MP4	120250	NA
G9	2025-03-07 10:54:39.371		5400.400	Media file(s)	player #1:O2-1-1-G9.MP4	0.0	7121.760	25.000	Yellow	Carry Brood		POINT	4870.760	O2-1-1-G9.MP4	121769	NA
G9	2025-03-07 10:54:39.371		5400.400	Media file(s)	player #1:O2-1-1-G9.MP4	0.0	7121.760	25.000	Green	Walking		POINT	4870.800	O2-1-1-G9.MP4	121770	NA
G9	2025-03-07 10:54:39.371		5400.400	Media file(s)	player #1:O2-1-1-G9.MP4	0.0	7121.760	25.000	Yellow	QW interaction		POINT	4930.560	O2-1-1-G9.MP4	123264	NA
G9	2025-03-07 10:54:39.371		5400.400	Media file(s)	player #1:O2-1-1-G9.MP4	0.0	7121.760	25.000	Green	Walking		POINT	4930.600	O2-1-1-G9.MP4	123265	NA
G9	2025-03-07 10:54:39.371		5400.400	Media file(s)	player #1:O2-1-1-G9.MP4	0.0	7121.760	25.000	Yellow	Resting		POINT	4990.440	O2-1-1-G9.MP4	124761	NA
G9	2025-03-07 10:54:39.371		5400.400	Media file(s)	player #1:O2-1-1-G9.MP4	0.0	7121.760	25.000	Green	QW interaction		POINT	4990.920	O2-1-1-G9.MP4	124773	NA
G9	2025-03-07 10:54:39.371		5400.400	Media file(s)	player #1:O2-1-1-G9.MP4	0.0	7121.760	25.000	Green	Resting		POINT	5050.200	O2-1-1-G9.MP4	126255	NA
G9	2025-03-07 10:54:39.371		5400.400	Media file(s)	player #1:O2-1-1-G9.MP4	0.0	7121.760	25.000	Yellow	Resting		POINT	5051.960	O2-1-1-G9.MP4	126299	NA
G9	2025-03-07 10:54:39.371		5400.400	Media file(s)	player #1:O2-1-1-G9.MP4	0.0	7121.760	25.000	Green	Resting		POINT	5109.280	O2-1-1-G9.MP4	127732	NA
G9	2025-03-07 10:54:39.371		5400.400	Media file(s)	player #1:O2-1-1-G9.MP4	0.0	7121.760	25.000	Yellow	Walking		POINT	5110.240	O2-1-1-G9.MP4	127756	NA
G9	2025-03-07 10:54:39.371		5400.400	Media file(s)	player #1:O2-1-1-G9.MP4	0.0	7121.760	25.000	Green	Resting		POINT	5170.120	O2-1-1-G9.MP4	129253	NA
G9	2025-03-07 10:54:39.371		5400.400	Media file(s)	player #1:O2-1-1-G9.MP4	0.0	7121.760	25.000	Yellow	Walking		POINT	5170.320	O2-1-1-G9.MP4	129258	NA
G9	2025-03-07 10:54:39.371		5400.400	Media file(s)	player #1:O2-1-1-G9.MP4	0.0	7121.760	25.000	Green	Resting		POINT	5230.040	O2-1-1-G9.MP4	130751	NA
G9	2025-03-07 10:54:39.371		5400.400	Media file(s)	player #1:O2-1-1-G9.MP4	0.0	7121.760	25.000	Yellow	Resting		POINT	5230.080	O2-1-1-G9.MP4	130752	NA
G9	2025-03-07 10:54:39.371		5400.400	Media file(s)	player #1:O2-1-1-G9.MP4	0.0	7121.760	25.000	Yellow	Resting		POINT	5290.120	O2-1-1-G9.MP4	132253	NA
G9	2025-03-07 10:54:39.371		5400.400	Media file(s)	player #1:O2-1-1-G9.MP4	0.0	7121.760	25.000	Green	Resting		POINT	5290.160	O2-1-1-G9.MP4	132254	NA
G9	2025-03-07 10:54:39.371		5400.400	Media file(s)	player #1:O2-1-1-G9.MP4	0.0	7121.760	25.000	Yellow	Resting		POINT	5350.160	O2-1-1-G9.MP4	133755	NA
G9	2025-03-07 10:54:39.371		5400.400	Media file(s)	player #1:O2-1-1-G9.MP4	0.0	7121.760	25.000	Green	Resting		POINT	5350.200	O2-1-1-G9.MP4	133755	NA
G9	2025-03-07 10:54:39.371		5400.400	Media file(s)	player #1:O2-1-1-G9.MP4	0.0	7121.760	25.000	Green	Resting		POINT	5410.080	O2-1-1-G9.MP4	135252	NA
G9	2025-03-07 10:54:39.371		5400.400	Media file(s)	player #1:O2-1-1-G9.MP4	0.0	7121.760	25.000	Yellow	Resting		POINT	5410.120	O2-1-1-G9.MP4	135253	NA
G9	2025-03-07 10:54:39.371		5400.400	Media file(s)	player #1:O2-1-1-G9.MP4	0.0	7121.760	25.000	Yellow	Resting		POINT	5469.680	O2-1-1-G9.MP4	136742	NA
G9	2025-03-07 10:54:39.371		5400.400	Media file(s)	player #1:O2-1-1-G9.MP4	0.0	7121.760	25.000	Green	Resting		POINT	5469.960	O2-1-1-G9.MP4	136749	NA
G9	2025-03-07 10:54:39.371		5400.400	Media file(s)	player #1:O2-1-1-G9.MP4	0.0	7121.760	25.000	Green	Resting		POINT	5529.920	O2-1-1-G9.MP4	138248	NA
G9	2025-03-07 10:54:39.371		5400.400	Media file(s)	player #1:O2-1-1-G9.MP4	0.0	7121.760	25.000	Yellow	Resting		POINT	5530.120	O2-1-1-G9.MP4	138253	NA
G9	2025-03-07 10:54:39.371		5400.400	Media file(s)	player #1:O2-1-1-G9.MP4	0.0	7121.760	25.000	Green	Resting		POINT	5589.760	O2-1-1-G9.MP4	139744	NA
G9	2025-03-07 10:54:39.371		5400.400	Media file(s)	player #1:O2-1-1-G9.MP4	0.0	7121.760	25.000	Yellow	Resting		POINT	5590.120	O2-1-1-G9.MP4	139753	NA
G9	2025-03-07 10:54:39.371		5400.400	Media file(s)	player #1:O2-1-1-G9.MP4	0.0	7121.760	25.000	Green	Resting		POINT	5650.200	O2-1-1-G9.MP4	141255	NA
G9	2025-03-07 10:54:39.371		5400.400	Media file(s)	player #1:O2-1-1-G9.MP4	0.0	7121.760	25.000	Yellow	Resting		POINT	5651.000	O2-1-1-G9.MP4	141275	NA
G9	2025-03-07 10:54:39.371		5400.400	Media file(s)	player #1:O2-1-1-G9.MP4	0.0	7121.760	25.000	Yellow	Resting		POINT	5709.800	O2-1-1-G9.MP4	142745	NA
G9	2025-03-07 10:54:39.371		5400.400	Media file(s)	player #1:O2-1-1-G9.MP4	0.0	7121.760	25.000	Green	Resting		POINT	5710.000	O2-1-1-G9.MP4	142750	NA
G9	2025-03-07 10:54:39.371		5400.400	Media file(s)	player #1:O2-1-1-G9.MP4	0.0	7121.760	25.000	Green	Resting		POINT	5769.920	O2-1-1-G9.MP4	144248	NA
G9	2025-03-07 10:54:39.371		5400.400	Media file(s)	player #1:O2-1-1-G9.MP4	0.0	7121.760	25.000	Yellow	Resting		POINT	5769.920	O2-1-1-G9.MP4	144248	NA
G9	2025-03-07 10:54:39.371		5400.400	Media file(s)	player #1:O2-1-1-G9.MP4	0.0	7121.760	25.000	Yellow	Resting		POINT	5829.920	O2-1-1-G9.MP4	145748	NA
G9	2025-03-07 10:54:39.371		5400.400	Media file(s)	player #1:O2-1-1-G9.MP4	0.0	7121.760	25.000	Green	Resting		POINT	5830.280	O2-1-1-G9.MP4	145757	NA
G9	2025-03-07 10:54:39.371		5400.400	Media file(s)	player #1:O2-1-1-G9.MP4	0.0	7121.760	25.000	Yellow	Resting		POINT	5890.000	O2-1-1-G9.MP4	147250	NA
G9	2025-03-07 10:54:39.371		5400.400	Media file(s)	player #1:O2-1-1-G9.MP4	0.0	7121.760	25.000	Green	Resting		POINT	5890.680	O2-1-1-G9.MP4	147267	NA
G9	2025-03-07 10:54:39.371		5400.400	Media file(s)	player #1:O2-1-1-G9.MP4	0.0	7121.760	25.000	Green	Resting		POINT	5949.840	O2-1-1-G9.MP4	148746	NA
G9	2025-03-07 10:54:39.371		5400.400	Media file(s)	player #1:O2-1-1-G9.MP4	0.0	7121.760	25.000	Yellow	Resting		POINT	5950.600	O2-1-1-G9.MP4	148765	NA
G9	2025-03-07 10:54:39.371		5400.400	Media file(s)	player #1:O2-1-1-G9.MP4	0.0	7121.760	25.000	Green	Resting		POINT	6010.080	O2-1-1-G9.MP4	150253	NA
G9	2025-03-07 10:54:39.371		5400.400	Media file(s)	player #1:O2-1-1-G9.MP4	0.0	7121.760	25.000	Yellow	Resting		POINT	6010.440	O2-1-1-G9.MP4	150261	NA
