# Supplementary material for: Unmated Queens Show Worker‐Like Behaviour and Gene Expression in Polygynous Colonies of the Ant Stigmatomma pallipes
Source: Mol Ecol. 2026 Apr 29;35:e70360. doi: 10.1111/mec.70360 (PMC13126620; doi:10.1111/mec.70360)
Supplement: Supplementary file 3 — Data S1: mec70360‐sup‐0003‐Supinfo.zip. [file MEC-35-e70360-s003.zip › Behavior/O2-Boris/M1.tsv]

Observation id	Observation date	Description	Observation duration	Observation type	Source	Time offset (s)	Media duration (s)	FPS	Subject	Behavior	Behavioral category	Behavior type	Time	Media file name	Image index	Image file path	Comment
M1	2025-03-07 11:13:54.889		5400.040	Media file(s)	player #1:O2-1-1-M1.MP4	0.0	7124.640	25.000	Orange	Walking		POINT	610.080	O2-1-1-M1.MP4	15252	NA
M1	2025-03-07 11:13:54.889		5400.040	Media file(s)	player #1:O2-1-1-M1.MP4	0.0	7124.640	25.000	Pink	Walking		POINT	612.680	O2-1-1-M1.MP4	15317	NA
M1	2025-03-07 11:13:54.889		5400.040	Media file(s)	player #1:O2-1-1-M1.MP4	0.0	7124.640	25.000	Pink	Carry Brood		POINT	670.360	O2-1-1-M1.MP4	16759	NA
M1	2025-03-07 11:13:54.889		5400.040	Media file(s)	player #1:O2-1-1-M1.MP4	0.0	7124.640	25.000	Orange	Walking		POINT	670.480	O2-1-1-M1.MP4	16762	NA
M1	2025-03-07 11:13:54.889		5400.040	Media file(s)	player #1:O2-1-1-M1.MP4	0.0	7124.640	25.000	Orange	Walking		POINT	730.720	O2-1-1-M1.MP4	18268	NA
M1	2025-03-07 11:13:54.889		5400.040	Media file(s)	player #1:O2-1-1-M1.MP4	0.0	7124.640	25.000	Pink	Walking		POINT	731.240	O2-1-1-M1.MP4	18281	NA
M1	2025-03-07 11:13:54.889		5400.040	Media file(s)	player #1:O2-1-1-M1.MP4	0.0	7124.640	25.000	Pink	Walking		POINT	790.440	O2-1-1-M1.MP4	19761	NA
M1	2025-03-07 11:13:54.889		5400.040	Media file(s)	player #1:O2-1-1-M1.MP4	0.0	7124.640	25.000	Orange	Resting		POINT	790.600	O2-1-1-M1.MP4	19765	NA
M1	2025-03-07 11:13:54.889		5400.040	Media file(s)	player #1:O2-1-1-M1.MP4	0.0	7124.640	25.000	Pink	Walking		POINT	850.680	O2-1-1-M1.MP4	21267	NA
M1	2025-03-07 11:13:54.889		5400.040	Media file(s)	player #1:O2-1-1-M1.MP4	0.0	7124.640	25.000	Orange	Walking		POINT	851.240	O2-1-1-M1.MP4	21281	NA
M1	2025-03-07 11:13:54.889		5400.040	Media file(s)	player #1:O2-1-1-M1.MP4	0.0	7124.640	25.000	Orange	Resting		POINT	909.880	O2-1-1-M1.MP4	22747	NA
M1	2025-03-07 11:13:54.889		5400.040	Media file(s)	player #1:O2-1-1-M1.MP4	0.0	7124.640	25.000	Pink	Walking		POINT	910.480	O2-1-1-M1.MP4	22762	NA
M1	2025-03-07 11:13:54.889		5400.040	Media file(s)	player #1:O2-1-1-M1.MP4	0.0	7124.640	25.000	Orange	Resting		POINT	969.840	O2-1-1-M1.MP4	24246	NA
M1	2025-03-07 11:13:54.889		5400.040	Media file(s)	player #1:O2-1-1-M1.MP4	0.0	7124.640	25.000	Pink	Walking		POINT	970.160	O2-1-1-M1.MP4	24254	NA
M1	2025-03-07 11:13:54.889		5400.040	Media file(s)	player #1:O2-1-1-M1.MP4	0.0	7124.640	25.000	Orange	Resting		POINT	1029.800	O2-1-1-M1.MP4	25745	NA
M1	2025-03-07 11:13:54.889		5400.040	Media file(s)	player #1:O2-1-1-M1.MP4	0.0	7124.640	25.000	Pink	Resting		POINT	1030.040	O2-1-1-M1.MP4	25751	NA
M1	2025-03-07 11:13:54.889		5400.040	Media file(s)	player #1:O2-1-1-M1.MP4	0.0	7124.640	25.000	Pink	Resting		POINT	1090.080	O2-1-1-M1.MP4	27252	NA
M1	2025-03-07 11:13:54.889		5400.040	Media file(s)	player #1:O2-1-1-M1.MP4	0.0	7124.640	25.000	Orange	Resting		POINT	1090.320	O2-1-1-M1.MP4	27258	NA
M1	2025-03-07 11:13:54.889		5400.040	Media file(s)	player #1:O2-1-1-M1.MP4	0.0	7124.640	25.000	Pink	Resting		POINT	1150.080	O2-1-1-M1.MP4	28752	NA
M1	2025-03-07 11:13:54.889		5400.040	Media file(s)	player #1:O2-1-1-M1.MP4	0.0	7124.640	25.000	Orange	Resting		POINT	1150.200	O2-1-1-M1.MP4	28755	NA
M1	2025-03-07 11:13:54.889		5400.040	Media file(s)	player #1:O2-1-1-M1.MP4	0.0	7124.640	25.000	Orange	Resting		POINT	1210.000	O2-1-1-M1.MP4	30250	NA
M1	2025-03-07 11:13:54.889		5400.040	Media file(s)	player #1:O2-1-1-M1.MP4	0.0	7124.640	25.000	Pink	Resting		POINT	1210.120	O2-1-1-M1.MP4	30253	NA
M1	2025-03-07 11:13:54.889		5400.040	Media file(s)	player #1:O2-1-1-M1.MP4	0.0	7124.640	25.000	Orange	Resting		POINT	1269.800	O2-1-1-M1.MP4	31745	NA
M1	2025-03-07 11:13:54.889		5400.040	Media file(s)	player #1:O2-1-1-M1.MP4	0.0	7124.640	25.000	Pink	Resting		POINT	1270.000	O2-1-1-M1.MP4	31750	NA
M1	2025-03-07 11:13:54.889		5400.040	Media file(s)	player #1:O2-1-1-M1.MP4	0.0	7124.640	25.000	Pink	Resting		POINT	1329.920	O2-1-1-M1.MP4	33249	NA
M1	2025-03-07 11:13:54.889		5400.040	Media file(s)	player #1:O2-1-1-M1.MP4	0.0	7124.640	25.000	Orange	Resting		POINT	1330.160	O2-1-1-M1.MP4	33254	NA
M1	2025-03-07 11:13:54.889		5400.040	Media file(s)	player #1:O2-1-1-M1.MP4	0.0	7124.640	25.000	Pink	Resting		POINT	1390.000	O2-1-1-M1.MP4	34751	NA
M1	2025-03-07 11:13:54.889		5400.040	Media file(s)	player #1:O2-1-1-M1.MP4	0.0	7124.640	25.000	Orange	Resting		POINT	1390.200	O2-1-1-M1.MP4	34755	NA
M1	2025-03-07 11:13:54.889		5400.040	Media file(s)	player #1:O2-1-1-M1.MP4	0.0	7124.640	25.000	Pink	Resting		POINT	1449.800	O2-1-1-M1.MP4	36245	NA
M1	2025-03-07 11:13:54.889		5400.040	Media file(s)	player #1:O2-1-1-M1.MP4	0.0	7124.640	25.000	Orange	Resting		POINT	1450.440	O2-1-1-M1.MP4	36261	NA
M1	2025-03-07 11:13:54.889		5400.040	Media file(s)	player #1:O2-1-1-M1.MP4	0.0	7124.640	25.000	Orange	Resting		POINT	1510.040	O2-1-1-M1.MP4	37751	NA
M1	2025-03-07 11:13:54.889		5400.040	Media file(s)	player #1:O2-1-1-M1.MP4	0.0	7124.640	25.000	Pink	Resting		POINT	1510.200	O2-1-1-M1.MP4	37755	NA
M1	2025-03-07 11:13:54.889		5400.040	Media file(s)	player #1:O2-1-1-M1.MP4	0.0	7124.640	25.000	Pink	Resting		POINT	1570.320	O2-1-1-M1.MP4	39258	NA
M1	2025-03-07 11:13:54.889		5400.040	Media file(s)	player #1:O2-1-1-M1.MP4	0.0	7124.640	25.000	Orange	Resting		POINT	1570.440	O2-1-1-M1.MP4	39261	NA
M1	2025-03-07 11:13:54.889		5400.040	Media file(s)	player #1:O2-1-1-M1.MP4	0.0	7124.640	25.000	Pink	Resting		POINT	1629.960	O2-1-1-M1.MP4	40749	NA
M1	2025-03-07 11:13:54.889		5400.040	Media file(s)	player #1:O2-1-1-M1.MP4	0.0	7124.640	25.000	Orange	Walking		POINT	1630.680	O2-1-1-M1.MP4	40767	NA
M1	2025-03-07 11:13:54.889		5400.040	Media file(s)	player #1:O2-1-1-M1.MP4	0.0	7124.640	25.000	Pink	Resting		POINT	1690.320	O2-1-1-M1.MP4	42258	NA
M1	2025-03-07 11:13:54.889		5400.040	Media file(s)	player #1:O2-1-1-M1.MP4	0.0	7124.640	25.000	Orange	Resting		POINT	1690.960	O2-1-1-M1.MP4	42274	NA
M1	2025-03-07 11:13:54.889		5400.040	Media file(s)	player #1:O2-1-1-M1.MP4	0.0	7124.640	25.000	Orange	Resting		POINT	1749.880	O2-1-1-M1.MP4	43747	NA
M1	2025-03-07 11:13:54.889		5400.040	Media file(s)	player #1:O2-1-1-M1.MP4	0.0	7124.640	25.000	Pink	Resting		POINT	1750.040	O2-1-1-M1.MP4	43751	NA
M1	2025-03-07 11:13:54.889		5400.040	Media file(s)	player #1:O2-1-1-M1.MP4	0.0	7124.640	25.000	Orange	Resting		POINT	1809.880	O2-1-1-M1.MP4	45247	NA
M1	2025-03-07 11:13:54.889		5400.040	Media file(s)	player #1:O2-1-1-M1.MP4	0.0	7124.640	25.000	Pink	Resting		POINT	1809.920	O2-1-1-M1.MP4	45248	NA
M1	2025-03-07 11:13:54.889		5400.040	Media file(s)	player #1:O2-1-1-M1.MP4	0.0	7124.640	25.000	Orange	Resting		POINT	1869.960	O2-1-1-M1.MP4	46749	NA
M1	2025-03-07 11:13:54.889		5400.040	Media file(s)	player #1:O2-1-1-M1.MP4	0.0	7124.640	25.000	Pink	Resting		POINT	1870.000	O2-1-1-M1.MP4	46750	NA
M1	2025-03-07 11:13:54.889		5400.040	Media file(s)	player #1:O2-1-1-M1.MP4	0.0	7124.640	25.000	Orange	Resting		POINT	1929.840	O2-1-1-M1.MP4	48246	NA
M1	2025-03-07 11:13:54.889		5400.040	Media file(s)	player #1:O2-1-1-M1.MP4	0.0	7124.640	25.000	Pink	Resting		POINT	1930.280	O2-1-1-M1.MP4	48257	NA
M1	2025-03-07 11:13:54.889		5400.040	Media file(s)	player #1:O2-1-1-M1.MP4	0.0	7124.640	25.000	Pink	Resting		POINT	1989.960	O2-1-1-M1.MP4	49750	NA
M1	2025-03-07 11:13:54.889		5400.040	Media file(s)	player #1:O2-1-1-M1.MP4	0.0	7124.640	25.000	Orange	Resting		POINT	1990.080	O2-1-1-M1.MP4	49752	NA
M1	2025-03-07 11:13:54.889		5400.040	Media file(s)	player #1:O2-1-1-M1.MP4	0.0	7124.640	25.000	Orange	Resting		POINT	2049.760	O2-1-1-M1.MP4	51244	NA
M1	2025-03-07 11:13:54.889		5400.040	Media file(s)	player #1:O2-1-1-M1.MP4	0.0	7124.640	25.000	Pink	QQ interaction		POINT	2050.080	O2-1-1-M1.MP4	51252	NA
M1	2025-03-07 11:13:54.889		5400.040	Media file(s)	player #1:O2-1-1-M1.MP4	0.0	7124.640	25.000	Orange	Resting		POINT	2109.880	O2-1-1-M1.MP4	52747	NA
M1	2025-03-07 11:13:54.889		5400.040	Media file(s)	player #1:O2-1-1-M1.MP4	0.0	7124.640	25.000	Pink	Walking		POINT	2110.200	O2-1-1-M1.MP4	52755	NA
M1	2025-03-07 11:13:54.889		5400.040	Media file(s)	player #1:O2-1-1-M1.MP4	0.0	7124.640	25.000	Orange	Resting		POINT	2170.080	O2-1-1-M1.MP4	54252	NA
M1	2025-03-07 11:13:54.889		5400.040	Media file(s)	player #1:O2-1-1-M1.MP4	0.0	7124.640	25.000	Pink	Walking		POINT	2170.360	O2-1-1-M1.MP4	54259	NA
M1	2025-03-07 11:13:54.889		5400.040	Media file(s)	player #1:O2-1-1-M1.MP4	0.0	7124.640	25.000	Orange	Resting		POINT	2230.160	O2-1-1-M1.MP4	55755	NA
M1	2025-03-07 11:13:54.889		5400.040	Media file(s)	player #1:O2-1-1-M1.MP4	0.0	7124.640	25.000	Pink	Resting		POINT	2230.200	O2-1-1-M1.MP4	55755	NA
M1	2025-03-07 11:13:54.889		5400.040	Media file(s)	player #1:O2-1-1-M1.MP4	0.0	7124.640	25.000	Pink	QW interaction		POINT	2290.280	O2-1-1-M1.MP4	57257	NA
M1	2025-03-07 11:13:54.889		5400.040	Media file(s)	player #1:O2-1-1-M1.MP4	0.0	7124.640	25.000	Orange	Resting		POINT	2291.200	O2-1-1-M1.MP4	57280	NA
M1	2025-03-07 11:13:54.889		5400.040	Media file(s)	player #1:O2-1-1-M1.MP4	0.0	7124.640	25.000	Orange	Walking		POINT	2350.360	O2-1-1-M1.MP4	58759	NA
M1	2025-03-07 11:13:54.889		5400.040	Media file(s)	player #1:O2-1-1-M1.MP4	0.0	7124.640	25.000	Pink	Resting		POINT	2350.800	O2-1-1-M1.MP4	58770	NA
M1	2025-03-07 11:13:54.889		5400.040	Media file(s)	player #1:O2-1-1-M1.MP4	0.0	7124.640	25.000	Pink	Resting		POINT	2410.320	O2-1-1-M1.MP4	60258	NA
M1	2025-03-07 11:13:54.889		5400.040	Media file(s)	player #1:O2-1-1-M1.MP4	0.0	7124.640	25.000	Orange	Walking		POINT	2410.600	O2-1-1-M1.MP4	60265	NA
M1	2025-03-07 11:13:54.889		5400.040	Media file(s)	player #1:O2-1-1-M1.MP4	0.0	7124.640	25.000	Pink	Resting		POINT	2470.640	O2-1-1-M1.MP4	61766	NA
M1	2025-03-07 11:13:54.889		5400.040	Media file(s)	player #1:O2-1-1-M1.MP4	0.0	7124.640	25.000	Orange	Walking		POINT	2471.360	O2-1-1-M1.MP4	61784	NA
M1	2025-03-07 11:13:54.889		5400.040	Media file(s)	player #1:O2-1-1-M1.MP4	0.0	7124.640	25.000	Orange	Walking		POINT	2530.200	O2-1-1-M1.MP4	63256	NA
M1	2025-03-07 11:13:54.889		5400.040	Media file(s)	player #1:O2-1-1-M1.MP4	0.0	7124.640	25.000	Pink	Resting		POINT	2530.880	O2-1-1-M1.MP4	63272	NA
M1	2025-03-07 11:13:54.889		5400.040	Media file(s)	player #1:O2-1-1-M1.MP4	0.0	7124.640	25.000	Pink	Resting		POINT	2590.320	O2-1-1-M1.MP4	64758	NA
M1	2025-03-07 11:13:54.889		5400.040	Media file(s)	player #1:O2-1-1-M1.MP4	0.0	7124.640	25.000	Orange	Carry Other		POINT	2590.600	O2-1-1-M1.MP4	64765	NA
M1	2025-03-07 11:13:54.889		5400.040	Media file(s)	player #1:O2-1-1-M1.MP4	0.0	7124.640	25.000	Pink	Resting		POINT	2650.160	O2-1-1-M1.MP4	66254	NA
M1	2025-03-07 11:13:54.889		5400.040	Media file(s)	player #1:O2-1-1-M1.MP4	0.0	7124.640	25.000	Orange	Walking		POINT	2650.280	O2-1-1-M1.MP4	66257	NA
M1	2025-03-07 11:13:54.889		5400.040	Media file(s)	player #1:O2-1-1-M1.MP4	0.0	7124.640	25.000	Orange	Walking		POINT	2710.080	O2-1-1-M1.MP4	67752	NA
M1	2025-03-07 11:13:54.889		5400.040	Media file(s)	player #1:O2-1-1-M1.MP4	0.0	7124.640	25.000	Pink	Resting		POINT	2710.720	O2-1-1-M1.MP4	67768	NA
M1	2025-03-07 11:13:54.889		5400.040	Media file(s)	player #1:O2-1-1-M1.MP4	0.0	7124.640	25.000	Orange	Walking		POINT	2770.160	O2-1-1-M1.MP4	69254	NA
M1	2025-03-07 11:13:54.889		5400.040	Media file(s)	player #1:O2-1-1-M1.MP4	0.0	7124.640	25.000	Pink	Walking		POINT	2770.160	O2-1-1-M1.MP4	69254	NA
M1	2025-03-07 11:13:54.889		5400.040	Media file(s)	player #1:O2-1-1-M1.MP4	0.0	7124.640	25.000	Pink	Carry Brood		POINT	2830.240	O2-1-1-M1.MP4	70756	NA
M1	2025-03-07 11:13:54.889		5400.040	Media file(s)	player #1:O2-1-1-M1.MP4	0.0	7124.640	25.000	Orange	Walking		POINT	2830.520	O2-1-1-M1.MP4	70763	NA
M1	2025-03-07 11:13:54.889		5400.040	Media file(s)	player #1:O2-1-1-M1.MP4	0.0	7124.640	25.000	Orange	Walking		POINT	2890.120	O2-1-1-M1.MP4	72253	NA
M1	2025-03-07 11:13:54.889		5400.040	Media file(s)	player #1:O2-1-1-M1.MP4	0.0	7124.640	25.000	Pink	Carry Brood		POINT	2890.200	O2-1-1-M1.MP4	72255	NA
M1	2025-03-07 11:13:54.889		5400.040	Media file(s)	player #1:O2-1-1-M1.MP4	0.0	7124.640	25.000	Orange	Walking		POINT	2949.920	O2-1-1-M1.MP4	73748	NA
M1	2025-03-07 11:13:54.889		5400.040	Media file(s)	player #1:O2-1-1-M1.MP4	0.0	7124.640	25.000	Pink	Carry Brood		POINT	2950.240	O2-1-1-M1.MP4	73756	NA
M1	2025-03-07 11:13:54.889		5400.040	Media file(s)	player #1:O2-1-1-M1.MP4	0.0	7124.640	25.000	Orange	Walking		POINT	3010.360	O2-1-1-M1.MP4	75259	NA
M1	2025-03-07 11:13:54.889		5400.040	Media file(s)	player #1:O2-1-1-M1.MP4	0.0	7124.640	25.000	Pink	Walking		POINT	3010.840	O2-1-1-M1.MP4	75271	NA
M1	2025-03-07 11:13:54.889		5400.040	Media file(s)	player #1:O2-1-1-M1.MP4	0.0	7124.640	25.000	Orange	Walking		POINT	3070.040	O2-1-1-M1.MP4	76751	NA
M1	2025-03-07 11:13:54.889		5400.040	Media file(s)	player #1:O2-1-1-M1.MP4	0.0	7124.640	25.000	Pink	Self grooming		POINT	3070.120	O2-1-1-M1.MP4	76753	NA
M1	2025-03-07 11:13:54.889		5400.040	Media file(s)	player #1:O2-1-1-M1.MP4	0.0	7124.640	25.000	Pink	Resting		POINT	3130.040	O2-1-1-M1.MP4	78251	NA
M1	2025-03-07 11:13:54.889		5400.040	Media file(s)	player #1:O2-1-1-M1.MP4	0.0	7124.640	25.000	Orange	Carry Other		POINT	3130.480	O2-1-1-M1.MP4	78262	NA
M1	2025-03-07 11:13:54.889		5400.040	Media file(s)	player #1:O2-1-1-M1.MP4	0.0	7124.640	25.000	Orange	Carry Other		POINT	3189.920	O2-1-1-M1.MP4	79748	NA
M1	2025-03-07 11:13:54.889		5400.040	Media file(s)	player #1:O2-1-1-M1.MP4	0.0	7124.640	25.000	Pink	Walking		POINT	3191.320	O2-1-1-M1.MP4	79783	NA
M1	2025-03-07 11:13:54.889		5400.040	Media file(s)	player #1:O2-1-1-M1.MP4	0.0	7124.640	25.000	Pink	Walking		POINT	3250.120	O2-1-1-M1.MP4	81253	NA
M1	2025-03-07 11:13:54.889		5400.040	Media file(s)	player #1:O2-1-1-M1.MP4	0.0	7124.640	25.000	Orange	Walking		POINT	3250.320	O2-1-1-M1.MP4	81258	NA
M1	2025-03-07 11:13:54.889		5400.040	Media file(s)	player #1:O2-1-1-M1.MP4	0.0	7124.640	25.000	Pink	Walking		POINT	3310.720	O2-1-1-M1.MP4	82768	NA
M1	2025-03-07 11:13:54.889		5400.040	Media file(s)	player #1:O2-1-1-M1.MP4	0.0	7124.640	25.000	Orange	Other		POINT	3311.360	O2-1-1-M1.MP4	82784	NA
M1	2025-03-07 11:13:54.889		5400.040	Media file(s)	player #1:O2-1-1-M1.MP4	0.0	7124.640	25.000	Pink	Resting		POINT	3370.280	O2-1-1-M1.MP4	84257	NA
M1	2025-03-07 11:13:54.889		5400.040	Media file(s)	player #1:O2-1-1-M1.MP4	0.0	7124.640	25.000	Orange	Walking		POINT	3370.360	O2-1-1-M1.MP4	84259	NA
M1	2025-03-07 11:13:54.889		5400.040	Media file(s)	player #1:O2-1-1-M1.MP4	0.0	7124.640	25.000	Orange	Walking		POINT	3430.280	O2-1-1-M1.MP4	85757	NA
M1	2025-03-07 11:13:54.889		5400.040	Media file(s)	player #1:O2-1-1-M1.MP4	0.0	7124.640	25.000	Pink	Walking		POINT	3430.280	O2-1-1-M1.MP4	85757	NA
M1	2025-03-07 11:13:54.889		5400.040	Media file(s)	player #1:O2-1-1-M1.MP4	0.0	7124.640	25.000	Orange	Walking		POINT	3490.080	O2-1-1-M1.MP4	87252	NA
M1	2025-03-07 11:13:54.889		5400.040	Media file(s)	player #1:O2-1-1-M1.MP4	0.0	7124.640	25.000	Pink	Walking		POINT	3490.280	O2-1-1-M1.MP4	87257	NA
M1	2025-03-07 11:13:54.889		5400.040	Media file(s)	player #1:O2-1-1-M1.MP4	0.0	7124.640	25.000	Pink	Resting		POINT	3550.400	O2-1-1-M1.MP4	88760	NA
M1	2025-03-07 11:13:54.889		5400.040	Media file(s)	player #1:O2-1-1-M1.MP4	0.0	7124.640	25.000	Orange	Self grooming		POINT	3550.800	O2-1-1-M1.MP4	88770	NA
M1	2025-03-07 11:13:54.889		5400.040	Media file(s)	player #1:O2-1-1-M1.MP4	0.0	7124.640	25.000	Orange	Self grooming		POINT	3610.080	O2-1-1-M1.MP4	90252	NA
M1	2025-03-07 11:13:54.889		5400.040	Media file(s)	player #1:O2-1-1-M1.MP4	0.0	7124.640	25.000	Pink	Walking		POINT	3610.240	O2-1-1-M1.MP4	90256	NA
M1	2025-03-07 11:13:54.889		5400.040	Media file(s)	player #1:O2-1-1-M1.MP4	0.0	7124.640	25.000	Orange	Walking		POINT	3670.080	O2-1-1-M1.MP4	91752	NA
M1	2025-03-07 11:13:54.889		5400.040	Media file(s)	player #1:O2-1-1-M1.MP4	0.0	7124.640	25.000	Pink	Resting		POINT	3670.160	O2-1-1-M1.MP4	91754	NA
M1	2025-03-07 11:13:54.889		5400.040	Media file(s)	player #1:O2-1-1-M1.MP4	0.0	7124.640	25.000	Orange	Walking		POINT	3730.040	O2-1-1-M1.MP4	93251	NA
M1	2025-03-07 11:13:54.889		5400.040	Media file(s)	player #1:O2-1-1-M1.MP4	0.0	7124.640	25.000	Pink	Walking		POINT	3730.320	O2-1-1-M1.MP4	93258	NA
M1	2025-03-07 11:13:54.889		5400.040	Media file(s)	player #1:O2-1-1-M1.MP4	0.0	7124.640	25.000	Orange	Resting		POINT	3789.840	O2-1-1-M1.MP4	94746	NA
M1	2025-03-07 11:13:54.889		5400.040	Media file(s)	player #1:O2-1-1-M1.MP4	0.0	7124.640	25.000	Pink	Walking		POINT	3791.080	O2-1-1-M1.MP4	94777	NA
M1	2025-03-07 11:13:54.889		5400.040	Media file(s)	player #1:O2-1-1-M1.MP4	0.0	7124.640	25.000	Orange	Resting		POINT	3849.880	O2-1-1-M1.MP4	96247	NA
M1	2025-03-07 11:13:54.889		5400.040	Media file(s)	player #1:O2-1-1-M1.MP4	0.0	7124.640	25.000	Pink	Resting		POINT	3850.040	O2-1-1-M1.MP4	96251	NA
M1	2025-03-07 11:13:54.889		5400.040	Media file(s)	player #1:O2-1-1-M1.MP4	0.0	7124.640	25.000	Pink	Resting		POINT	3910.080	O2-1-1-M1.MP4	97752	NA
M1	2025-03-07 11:13:54.889		5400.040	Media file(s)	player #1:O2-1-1-M1.MP4	0.0	7124.640	25.000	Orange	Resting		POINT	3910.160	O2-1-1-M1.MP4	97754	NA
M1	2025-03-07 11:13:54.889		5400.040	Media file(s)	player #1:O2-1-1-M1.MP4	0.0	7124.640	25.000	Orange	Resting		POINT	3969.920	O2-1-1-M1.MP4	99248	NA
M1	2025-03-07 11:13:54.889		5400.040	Media file(s)	player #1:O2-1-1-M1.MP4	0.0	7124.640	25.000	Pink	Resting		POINT	3969.920	O2-1-1-M1.MP4	99248	NA
M1	2025-03-07 11:13:54.889		5400.040	Media file(s)	player #1:O2-1-1-M1.MP4	0.0	7124.640	25.000	Orange	Resting		POINT	4029.920	O2-1-1-M1.MP4	100748	NA
M1	2025-03-07 11:13:54.889		5400.040	Media file(s)	player #1:O2-1-1-M1.MP4	0.0	7124.640	25.000	Pink	Resting		POINT	4030.120	O2-1-1-M1.MP4	100753	NA
M1	2025-03-07 11:13:54.889		5400.040	Media file(s)	player #1:O2-1-1-M1.MP4	0.0	7124.640	25.000	Pink	Resting		POINT	4089.880	O2-1-1-M1.MP4	102247	NA
M1	2025-03-07 11:13:54.889		5400.040	Media file(s)	player #1:O2-1-1-M1.MP4	0.0	7124.640	25.000	Orange	Resting		POINT	4090.520	O2-1-1-M1.MP4	102263	NA
M1	2025-03-07 11:13:54.889		5400.040	Media file(s)	player #1:O2-1-1-M1.MP4	0.0	7124.640	25.000	Pink	Resting		POINT	4149.920	O2-1-1-M1.MP4	103748	NA
M1	2025-03-07 11:13:54.889		5400.040	Media file(s)	player #1:O2-1-1-M1.MP4	0.0	7124.640	25.000	Orange	Resting		POINT	4150.000	O2-1-1-M1.MP4	103750	NA
M1	2025-03-07 11:13:54.889		5400.040	Media file(s)	player #1:O2-1-1-M1.MP4	0.0	7124.640	25.000	Orange	Resting		POINT	4209.960	O2-1-1-M1.MP4	105249	NA
M1	2025-03-07 11:13:54.889		5400.040	Media file(s)	player #1:O2-1-1-M1.MP4	0.0	7124.640	25.000	Pink	Resting		POINT	4210.040	O2-1-1-M1.MP4	105251	NA
M1	2025-03-07 11:13:54.889		5400.040	Media file(s)	player #1:O2-1-1-M1.MP4	0.0	7124.640	25.000	Orange	Resting		POINT	4269.960	O2-1-1-M1.MP4	106749	NA
M1	2025-03-07 11:13:54.889		5400.040	Media file(s)	player #1:O2-1-1-M1.MP4	0.0	7124.640	25.000	Pink	Resting		POINT	4269.960	O2-1-1-M1.MP4	106749	NA
M1	2025-03-07 11:13:54.889		5400.040	Media file(s)	player #1:O2-1-1-M1.MP4	0.0	7124.640	25.000	Orange	Resting		POINT	4329.840	O2-1-1-M1.MP4	108246	NA
M1	2025-03-07 11:13:54.889		5400.040	Media file(s)	player #1:O2-1-1-M1.MP4	0.0	7124.640	25.000	Pink	Resting		POINT	4329.920	O2-1-1-M1.MP4	108248	NA
M1	2025-03-07 11:13:54.889		5400.040	Media file(s)	player #1:O2-1-1-M1.MP4	0.0	7124.640	25.000	Pink	Resting		POINT	4389.840	O2-1-1-M1.MP4	109746	NA
M1	2025-03-07 11:13:54.889		5400.040	Media file(s)	player #1:O2-1-1-M1.MP4	0.0	7124.640	25.000	Orange	Resting		POINT	4390.200	O2-1-1-M1.MP4	109755	NA
M1	2025-03-07 11:13:54.889		5400.040	Media file(s)	player #1:O2-1-1-M1.MP4	0.0	7124.640	25.000	Orange	Resting		POINT	4450.080	O2-1-1-M1.MP4	111252	NA
M1	2025-03-07 11:13:54.889		5400.040	Media file(s)	player #1:O2-1-1-M1.MP4	0.0	7124.640	25.000	Pink	Resting		POINT	4450.080	O2-1-1-M1.MP4	111252	NA
M1	2025-03-07 11:13:54.889		5400.040	Media file(s)	player #1:O2-1-1-M1.MP4	0.0	7124.640	25.000	Pink	Resting		POINT	4510.120	O2-1-1-M1.MP4	112753	NA
M1	2025-03-07 11:13:54.889		5400.040	Media file(s)	player #1:O2-1-1-M1.MP4	0.0	7124.640	25.000	Orange	Resting		POINT	4510.320	O2-1-1-M1.MP4	112758	NA
M1	2025-03-07 11:13:54.889		5400.040	Media file(s)	player #1:O2-1-1-M1.MP4	0.0	7124.640	25.000	Pink	Resting		POINT	4569.960	O2-1-1-M1.MP4	114249	NA
M1	2025-03-07 11:13:54.889		5400.040	Media file(s)	player #1:O2-1-1-M1.MP4	0.0	7124.640	25.000	Orange	Resting		POINT	4570.000	O2-1-1-M1.MP4	114250	NA
M1	2025-03-07 11:13:54.889		5400.040	Media file(s)	player #1:O2-1-1-M1.MP4	0.0	7124.640	25.000	Pink	Resting		POINT	4629.880	O2-1-1-M1.MP4	115747	NA
M1	2025-03-07 11:13:54.889		5400.040	Media file(s)	player #1:O2-1-1-M1.MP4	0.0	7124.640	25.000	Orange	Resting		POINT	4631.240	O2-1-1-M1.MP4	115781	NA
M1	2025-03-07 11:13:54.889		5400.040	Media file(s)	player #1:O2-1-1-M1.MP4	0.0	7124.640	25.000	Pink	Resting		POINT	4690.160	O2-1-1-M1.MP4	117254	NA
M1	2025-03-07 11:13:54.889		5400.040	Media file(s)	player #1:O2-1-1-M1.MP4	0.0	7124.640	25.000	Orange	Walking		POINT	4691.120	O2-1-1-M1.MP4	117278	NA
M1	2025-03-07 11:13:54.889		5400.040	Media file(s)	player #1:O2-1-1-M1.MP4	0.0	7124.640	25.000	Pink	Resting		POINT	4750.040	O2-1-1-M1.MP4	118751	NA
M1	2025-03-07 11:13:54.889		5400.040	Media file(s)	player #1:O2-1-1-M1.MP4	0.0	7124.640	25.000	Orange	Walking		POINT	4752.320	O2-1-1-M1.MP4	118808	NA
M1	2025-03-07 11:13:54.889		5400.040	Media file(s)	player #1:O2-1-1-M1.MP4	0.0	7124.640	25.000	Pink	Resting		POINT	4809.760	O2-1-1-M1.MP4	120244	NA
M1	2025-03-07 11:13:54.889		5400.040	Media file(s)	player #1:O2-1-1-M1.MP4	0.0	7124.640	25.000	Orange	Resting		POINT	4810.040	O2-1-1-M1.MP4	120251	NA
M1	2025-03-07 11:13:54.889		5400.040	Media file(s)	player #1:O2-1-1-M1.MP4	0.0	7124.640	25.000	Orange	Resting		POINT	4869.960	O2-1-1-M1.MP4	121749	NA
M1	2025-03-07 11:13:54.889		5400.040	Media file(s)	player #1:O2-1-1-M1.MP4	0.0	7124.640	25.000	Pink	Resting		POINT	4870.880	O2-1-1-M1.MP4	121772	NA
M1	2025-03-07 11:13:54.889		5400.040	Media file(s)	player #1:O2-1-1-M1.MP4	0.0	7124.640	25.000	Pink	Resting		POINT	4929.760	O2-1-1-M1.MP4	123244	NA
M1	2025-03-07 11:13:54.889		5400.040	Media file(s)	player #1:O2-1-1-M1.MP4	0.0	7124.640	25.000	Orange	Resting		POINT	4930.000	O2-1-1-M1.MP4	123250	NA
M1	2025-03-07 11:13:54.889		5400.040	Media file(s)	player #1:O2-1-1-M1.MP4	0.0	7124.640	25.000	Pink	Resting		POINT	4989.960	O2-1-1-M1.MP4	124749	NA
M1	2025-03-07 11:13:54.889		5400.040	Media file(s)	player #1:O2-1-1-M1.MP4	0.0	7124.640	25.000	Orange	Resting		POINT	4990.040	O2-1-1-M1.MP4	124752	NA
M1	2025-03-07 11:13:54.889		5400.040	Media file(s)	player #1:O2-1-1-M1.MP4	0.0	7124.640	25.000	Orange	Resting		POINT	5049.880	O2-1-1-M1.MP4	126247	NA
M1	2025-03-07 11:13:54.889		5400.040	Media file(s)	player #1:O2-1-1-M1.MP4	0.0	7124.640	25.000	Pink	Resting		POINT	5049.920	O2-1-1-M1.MP4	126248	NA
M1	2025-03-07 11:13:54.889		5400.040	Media file(s)	player #1:O2-1-1-M1.MP4	0.0	7124.640	25.000	Pink	Resting		POINT	5110.040	O2-1-1-M1.MP4	127751	NA
M1	2025-03-07 11:13:54.889		5400.040	Media file(s)	player #1:O2-1-1-M1.MP4	0.0	7124.640	25.000	Orange	Resting		POINT	5110.160	O2-1-1-M1.MP4	127754	NA
M1	2025-03-07 11:13:54.889		5400.040	Media file(s)	player #1:O2-1-1-M1.MP4	0.0	7124.640	25.000	Pink	Resting		POINT	5170.240	O2-1-1-M1.MP4	129256	NA
M1	2025-03-07 11:13:54.889		5400.040	Media file(s)	player #1:O2-1-1-M1.MP4	0.0	7124.640	25.000	Orange	Resting		POINT	5170.520	O2-1-1-M1.MP4	129263	NA
M1	2025-03-07 11:13:54.889		5400.040	Media file(s)	player #1:O2-1-1-M1.MP4	0.0	7124.640	25.000	Orange	Resting		POINT	5230.080	O2-1-1-M1.MP4	130752	NA
M1	2025-03-07 11:13:54.889		5400.040	Media file(s)	player #1:O2-1-1-M1.MP4	0.0	7124.640	25.000	Pink	Resting		POINT	5230.360	O2-1-1-M1.MP4	130759	NA
M1	2025-03-07 11:13:54.889		5400.040	Media file(s)	player #1:O2-1-1-M1.MP4	0.0	7124.640	25.000	Orange	Walking		POINT	5289.760	O2-1-1-M1.MP4	132244	NA
M1	2025-03-07 11:13:54.889		5400.040	Media file(s)	player #1:O2-1-1-M1.MP4	0.0	7124.640	25.000	Pink	Resting		POINT	5290.120	O2-1-1-M1.MP4	132253	NA
M1	2025-03-07 11:13:54.889		5400.040	Media file(s)	player #1:O2-1-1-M1.MP4	0.0	7124.640	25.000	Pink	Resting		POINT	5349.480	O2-1-1-M1.MP4	133737	NA
M1	2025-03-07 11:13:54.889		5400.040	Media file(s)	player #1:O2-1-1-M1.MP4	0.0	7124.640	25.000	Orange	Walking		POINT	5352.960	O2-1-1-M1.MP4	133825	NA
M1	2025-03-07 11:13:54.889		5400.040	Media file(s)	player #1:O2-1-1-M1.MP4	0.0	7124.640	25.000	Pink	Resting		POINT	5409.960	O2-1-1-M1.MP4	135249	NA
M1	2025-03-07 11:13:54.889		5400.040	Media file(s)	player #1:O2-1-1-M1.MP4	0.0	7124.640	25.000	Orange	Walking		POINT	5413.240	O2-1-1-M1.MP4	135331	NA
M1	2025-03-07 11:13:54.889		5400.040	Media file(s)	player #1:O2-1-1-M1.MP4	0.0	7124.640	25.000	Pink	Resting		POINT	5470.120	O2-1-1-M1.MP4	136753	NA
M1	2025-03-07 11:13:54.889		5400.040	Media file(s)	player #1:O2-1-1-M1.MP4	0.0	7124.640	25.000	Orange	Walking		POINT	5470.560	O2-1-1-M1.MP4	136764	NA
M1	2025-03-07 11:13:54.889		5400.040	Media file(s)	player #1:O2-1-1-M1.MP4	0.0	7124.640	25.000	Pink	Resting		POINT	5529.960	O2-1-1-M1.MP4	138249	NA
M1	2025-03-07 11:13:54.889		5400.040	Media file(s)	player #1:O2-1-1-M1.MP4	0.0	7124.640	25.000	Orange	Walking		POINT	5530.000	O2-1-1-M1.MP4	138250	NA
M1	2025-03-07 11:13:54.889		5400.040	Media file(s)	player #1:O2-1-1-M1.MP4	0.0	7124.640	25.000	Pink	Resting		POINT	5590.040	O2-1-1-M1.MP4	139751	NA
M1	2025-03-07 11:13:54.889		5400.040	Media file(s)	player #1:O2-1-1-M1.MP4	0.0	7124.640	25.000	Orange	Walking		POINT	5590.480	O2-1-1-M1.MP4	139762	NA
M1	2025-03-07 11:13:54.889		5400.040	Media file(s)	player #1:O2-1-1-M1.MP4	0.0	7124.640	25.000	Pink	Resting		POINT	5649.880	O2-1-1-M1.MP4	141247	NA
M1	2025-03-07 11:13:54.889		5400.040	Media file(s)	player #1:O2-1-1-M1.MP4	0.0	7124.640	25.000	Orange	Walking		POINT	5650.080	O2-1-1-M1.MP4	141252	NA
M1	2025-03-07 11:13:54.889		5400.040	Media file(s)	player #1:O2-1-1-M1.MP4	0.0	7124.640	25.000	Pink	Resting		POINT	5710.000	O2-1-1-M1.MP4	142750	NA
M1	2025-03-07 11:13:54.889		5400.040	Media file(s)	player #1:O2-1-1-M1.MP4	0.0	7124.640	25.000	Orange	Walking		POINT	5710.200	O2-1-1-M1.MP4	142755	NA
M1	2025-03-07 11:13:54.889		5400.040	Media file(s)	player #1:O2-1-1-M1.MP4	0.0	7124.640	25.000	Orange	Resting		POINT	5770.000	O2-1-1-M1.MP4	144250	NA
M1	2025-03-07 11:13:54.889		5400.040	Media file(s)	player #1:O2-1-1-M1.MP4	0.0	7124.640	25.000	Pink	Resting		POINT	5770.080	O2-1-1-M1.MP4	144252	NA
M1	2025-03-07 11:13:54.889		5400.040	Media file(s)	player #1:O2-1-1-M1.MP4	0.0	7124.640	25.000	Orange	Resting		POINT	5830.000	O2-1-1-M1.MP4	145750	NA
M1	2025-03-07 11:13:54.889		5400.040	Media file(s)	player #1:O2-1-1-M1.MP4	0.0	7124.640	25.000	Pink	Resting		POINT	5830.240	O2-1-1-M1.MP4	145756	NA
M1	2025-03-07 11:13:54.889		5400.040	Media file(s)	player #1:O2-1-1-M1.MP4	0.0	7124.640	25.000	Pink	Resting		POINT	5889.920	O2-1-1-M1.MP4	147248	NA
M1	2025-03-07 11:13:54.889		5400.040	Media file(s)	player #1:O2-1-1-M1.MP4	0.0	7124.640	25.000	Orange	Resting		POINT	5890.360	O2-1-1-M1.MP4	147259	NA
M1	2025-03-07 11:13:54.889		5400.040	Media file(s)	player #1:O2-1-1-M1.MP4	0.0	7124.640	25.000	Pink	Resting		POINT	5950.000	O2-1-1-M1.MP4	148750	NA
M1	2025-03-07 11:13:54.889		5400.040	Media file(s)	player #1:O2-1-1-M1.MP4	0.0	7124.640	25.000	Orange	Resting		POINT	5950.200	O2-1-1-M1.MP4	148755	NA
M1	2025-03-07 11:13:54.889		5400.040	Media file(s)	player #1:O2-1-1-M1.MP4	0.0	7124.640	25.000	Orange	Resting		POINT	6009.920	O2-1-1-M1.MP4	150248	NA
M1	2025-03-07 11:13:54.889		5400.040	Media file(s)	player #1:O2-1-1-M1.MP4	0.0	7124.640	25.000	Pink	Walking		POINT	6010.120	O2-1-1-M1.MP4	150253	NA
