# Supplementary material for: Unmated Queens Show Worker‐Like Behaviour and Gene Expression in Polygynous Colonies of the Ant Stigmatomma pallipes
Source: Mol Ecol. 2026 Apr 29;35:e70360. doi: 10.1111/mec.70360 (PMC13126620; doi:10.1111/mec.70360)
Supplement: Supplementary file 3 — Data S1: mec70360‐sup‐0003‐Supinfo.zip. [file MEC-35-e70360-s003.zip › Behavior/O2-Boris/M10.tsv]

Observation id	Observation date	Description	Observation duration	Observation type	Source	Time offset (s)	Media duration (s)	FPS	Subject	Behavior	Behavioral category	Behavior type	Time	Media file name	Image index	Image file path	Comment
M10	2025-03-07 11:39:12.861		5400.080	Media file(s)	player #1:O2-2-10-M10.MP4	0.0	6615.840	25.000	Blue	Resting		POINT	610.080	O2-2-10-M10.MP4	15253	NA
M10	2025-03-07 11:39:12.861		5400.080	Media file(s)	player #1:O2-2-10-M10.MP4	0.0	6615.840	25.000	Orange	Resting		POINT	610.080	O2-2-10-M10.MP4	15252	NA
M10	2025-03-07 11:39:12.861		5400.080	Media file(s)	player #1:O2-2-10-M10.MP4	0.0	6615.840	25.000	Blue	Resting		POINT	669.920	O2-2-10-M10.MP4	16748	NA
M10	2025-03-07 11:39:12.861		5400.080	Media file(s)	player #1:O2-2-10-M10.MP4	0.0	6615.840	25.000	Orange	Resting		POINT	669.920	O2-2-10-M10.MP4	16748	NA
M10	2025-03-07 11:39:12.861		5400.080	Media file(s)	player #1:O2-2-10-M10.MP4	0.0	6615.840	25.000	Blue	Resting		POINT	729.840	O2-2-10-M10.MP4	18246	NA
M10	2025-03-07 11:39:12.861		5400.080	Media file(s)	player #1:O2-2-10-M10.MP4	0.0	6615.840	25.000	Orange	Resting		POINT	729.840	O2-2-10-M10.MP4	18246	NA
M10	2025-03-07 11:39:12.861		5400.080	Media file(s)	player #1:O2-2-10-M10.MP4	0.0	6615.840	25.000	Blue	Walking		POINT	789.920	O2-2-10-M10.MP4	19748	NA
M10	2025-03-07 11:39:12.861		5400.080	Media file(s)	player #1:O2-2-10-M10.MP4	0.0	6615.840	25.000	Orange	Carry Brood		POINT	790.600	O2-2-10-M10.MP4	19765	NA
M10	2025-03-07 11:39:12.861		5400.080	Media file(s)	player #1:O2-2-10-M10.MP4	0.0	6615.840	25.000	Orange	Brood Care		POINT	849.880	O2-2-10-M10.MP4	21247	NA
M10	2025-03-07 11:39:12.861		5400.080	Media file(s)	player #1:O2-2-10-M10.MP4	0.0	6615.840	25.000	Blue	Resting		POINT	849.920	O2-2-10-M10.MP4	21248	NA
M10	2025-03-07 11:39:12.861		5400.080	Media file(s)	player #1:O2-2-10-M10.MP4	0.0	6615.840	25.000	Orange	Resting		POINT	909.880	O2-2-10-M10.MP4	22747	NA
M10	2025-03-07 11:39:12.861		5400.080	Media file(s)	player #1:O2-2-10-M10.MP4	0.0	6615.840	25.000	Blue	Resting		POINT	910.000	O2-2-10-M10.MP4	22750	NA
M10	2025-03-07 11:39:12.861		5400.080	Media file(s)	player #1:O2-2-10-M10.MP4	0.0	6615.840	25.000	Orange	Resting		POINT	970.000	O2-2-10-M10.MP4	24250	NA
M10	2025-03-07 11:39:12.861		5400.080	Media file(s)	player #1:O2-2-10-M10.MP4	0.0	6615.840	25.000	Blue	Resting		POINT	970.560	O2-2-10-M10.MP4	24264	NA
M10	2025-03-07 11:39:12.861		5400.080	Media file(s)	player #1:O2-2-10-M10.MP4	0.0	6615.840	25.000	Blue	Resting		POINT	1029.920	O2-2-10-M10.MP4	25748	NA
M10	2025-03-07 11:39:12.861		5400.080	Media file(s)	player #1:O2-2-10-M10.MP4	0.0	6615.840	25.000	Orange	Resting		POINT	1030.040	O2-2-10-M10.MP4	25751	NA
M10	2025-03-07 11:39:12.861		5400.080	Media file(s)	player #1:O2-2-10-M10.MP4	0.0	6615.840	25.000	Blue	Resting		POINT	1090.040	O2-2-10-M10.MP4	27251	NA
M10	2025-03-07 11:39:12.861		5400.080	Media file(s)	player #1:O2-2-10-M10.MP4	0.0	6615.840	25.000	Orange	Resting		POINT	1090.120	O2-2-10-M10.MP4	27253	NA
M10	2025-03-07 11:39:12.861		5400.080	Media file(s)	player #1:O2-2-10-M10.MP4	0.0	6615.840	25.000	Blue	Resting		POINT	1149.840	O2-2-10-M10.MP4	28746	NA
M10	2025-03-07 11:39:12.861		5400.080	Media file(s)	player #1:O2-2-10-M10.MP4	0.0	6615.840	25.000	Orange	Resting		POINT	1150.240	O2-2-10-M10.MP4	28756	NA
M10	2025-03-07 11:39:12.861		5400.080	Media file(s)	player #1:O2-2-10-M10.MP4	0.0	6615.840	25.000	Blue	Walking		POINT	1210.120	O2-2-10-M10.MP4	30253	NA
M10	2025-03-07 11:39:12.861		5400.080	Media file(s)	player #1:O2-2-10-M10.MP4	0.0	6615.840	25.000	Orange	Brood Care		POINT	1211.400	O2-2-10-M10.MP4	30285	NA
M10	2025-03-07 11:39:12.861		5400.080	Media file(s)	player #1:O2-2-10-M10.MP4	0.0	6615.840	25.000	Blue	Walking		POINT	1270.240	O2-2-10-M10.MP4	31756	NA
M10	2025-03-07 11:39:12.861		5400.080	Media file(s)	player #1:O2-2-10-M10.MP4	0.0	6615.840	25.000	Orange	Resting		POINT	1270.640	O2-2-10-M10.MP4	31766	NA
M10	2025-03-07 11:39:12.861		5400.080	Media file(s)	player #1:O2-2-10-M10.MP4	0.0	6615.840	25.000	Orange	Resting		POINT	1329.960	O2-2-10-M10.MP4	33249	NA
M10	2025-03-07 11:39:12.861		5400.080	Media file(s)	player #1:O2-2-10-M10.MP4	0.0	6615.840	25.000	Blue	Walking		POINT	1330.640	O2-2-10-M10.MP4	33266	NA
M10	2025-03-07 11:39:12.861		5400.080	Media file(s)	player #1:O2-2-10-M10.MP4	0.0	6615.840	25.000	Orange	Resting		POINT	1390.080	O2-2-10-M10.MP4	34752	NA
M10	2025-03-07 11:39:12.861		5400.080	Media file(s)	player #1:O2-2-10-M10.MP4	0.0	6615.840	25.000	Blue	Walking		POINT	1390.440	O2-2-10-M10.MP4	34761	NA
M10	2025-03-07 11:39:12.861		5400.080	Media file(s)	player #1:O2-2-10-M10.MP4	0.0	6615.840	25.000	Blue	Resting		POINT	1449.920	O2-2-10-M10.MP4	36248	NA
M10	2025-03-07 11:39:12.861		5400.080	Media file(s)	player #1:O2-2-10-M10.MP4	0.0	6615.840	25.000	Orange	Resting		POINT	1449.920	O2-2-10-M10.MP4	36248	NA
M10	2025-03-07 11:39:12.861		5400.080	Media file(s)	player #1:O2-2-10-M10.MP4	0.0	6615.840	25.000	Blue	Walking		POINT	1510.240	O2-2-10-M10.MP4	37756	NA
M10	2025-03-07 11:39:12.861		5400.080	Media file(s)	player #1:O2-2-10-M10.MP4	0.0	6615.840	25.000	Orange	Resting		POINT	1510.240	O2-2-10-M10.MP4	37756	NA
M10	2025-03-07 11:39:12.861		5400.080	Media file(s)	player #1:O2-2-10-M10.MP4	0.0	6615.840	25.000	Orange	Resting		POINT	1570.000	O2-2-10-M10.MP4	39250	NA
M10	2025-03-07 11:39:12.861		5400.080	Media file(s)	player #1:O2-2-10-M10.MP4	0.0	6615.840	25.000	Blue	Walking		POINT	1570.040	O2-2-10-M10.MP4	39251	NA
M10	2025-03-07 11:39:12.861		5400.080	Media file(s)	player #1:O2-2-10-M10.MP4	0.0	6615.840	25.000	Blue	Walking		POINT	1629.960	O2-2-10-M10.MP4	40749	NA
M10	2025-03-07 11:39:12.861		5400.080	Media file(s)	player #1:O2-2-10-M10.MP4	0.0	6615.840	25.000	Orange	Resting		POINT	1630.640	O2-2-10-M10.MP4	40766	NA
M10	2025-03-07 11:39:12.861		5400.080	Media file(s)	player #1:O2-2-10-M10.MP4	0.0	6615.840	25.000	Blue	Resting		POINT	1690.080	O2-2-10-M10.MP4	42252	NA
M10	2025-03-07 11:39:12.861		5400.080	Media file(s)	player #1:O2-2-10-M10.MP4	0.0	6615.840	25.000	Orange	Resting		POINT	1691.080	O2-2-10-M10.MP4	42277	NA
M10	2025-03-07 11:39:12.861		5400.080	Media file(s)	player #1:O2-2-10-M10.MP4	0.0	6615.840	25.000	Blue	Resting		POINT	1750.080	O2-2-10-M10.MP4	43752	NA
M10	2025-03-07 11:39:12.861		5400.080	Media file(s)	player #1:O2-2-10-M10.MP4	0.0	6615.840	25.000	Orange	Resting		POINT	1750.320	O2-2-10-M10.MP4	43758	NA
M10	2025-03-07 11:39:12.861		5400.080	Media file(s)	player #1:O2-2-10-M10.MP4	0.0	6615.840	25.000	Blue	Resting		POINT	1809.880	O2-2-10-M10.MP4	45247	NA
M10	2025-03-07 11:39:12.861		5400.080	Media file(s)	player #1:O2-2-10-M10.MP4	0.0	6615.840	25.000	Orange	Walking		POINT	1811.120	O2-2-10-M10.MP4	45278	NA
M10	2025-03-07 11:39:12.861		5400.080	Media file(s)	player #1:O2-2-10-M10.MP4	0.0	6615.840	25.000	Orange	Resting		POINT	1870.000	O2-2-10-M10.MP4	46750	NA
M10	2025-03-07 11:39:12.861		5400.080	Media file(s)	player #1:O2-2-10-M10.MP4	0.0	6615.840	25.000	Blue	Resting		POINT	1870.120	O2-2-10-M10.MP4	46753	NA
M10	2025-03-07 11:39:12.861		5400.080	Media file(s)	player #1:O2-2-10-M10.MP4	0.0	6615.840	25.000	Blue	Resting		POINT	1930.000	O2-2-10-M10.MP4	48250	NA
M10	2025-03-07 11:39:12.861		5400.080	Media file(s)	player #1:O2-2-10-M10.MP4	0.0	6615.840	25.000	Orange	Resting		POINT	1930.240	O2-2-10-M10.MP4	48256	NA
M10	2025-03-07 11:39:12.861		5400.080	Media file(s)	player #1:O2-2-10-M10.MP4	0.0	6615.840	25.000	Orange	Resting		POINT	1990.040	O2-2-10-M10.MP4	49751	NA
M10	2025-03-07 11:39:12.861		5400.080	Media file(s)	player #1:O2-2-10-M10.MP4	0.0	6615.840	25.000	Blue	Resting		POINT	1990.280	O2-2-10-M10.MP4	49757	NA
M10	2025-03-07 11:39:12.861		5400.080	Media file(s)	player #1:O2-2-10-M10.MP4	0.0	6615.840	25.000	Orange	Resting		POINT	2049.880	O2-2-10-M10.MP4	51247	NA
M10	2025-03-07 11:39:12.861		5400.080	Media file(s)	player #1:O2-2-10-M10.MP4	0.0	6615.840	25.000	Blue	Resting		POINT	2050.120	O2-2-10-M10.MP4	51253	NA
M10	2025-03-07 11:39:12.861		5400.080	Media file(s)	player #1:O2-2-10-M10.MP4	0.0	6615.840	25.000	Orange	Resting		POINT	2109.920	O2-2-10-M10.MP4	52748	NA
M10	2025-03-07 11:39:12.861		5400.080	Media file(s)	player #1:O2-2-10-M10.MP4	0.0	6615.840	25.000	Blue	Resting		POINT	2110.040	O2-2-10-M10.MP4	52751	NA
M10	2025-03-07 11:39:12.861		5400.080	Media file(s)	player #1:O2-2-10-M10.MP4	0.0	6615.840	25.000	Blue	Resting		POINT	2169.960	O2-2-10-M10.MP4	54249	NA
M10	2025-03-07 11:39:12.861		5400.080	Media file(s)	player #1:O2-2-10-M10.MP4	0.0	6615.840	25.000	Orange	Resting		POINT	2170.000	O2-2-10-M10.MP4	54250	NA
M10	2025-03-07 11:39:12.861		5400.080	Media file(s)	player #1:O2-2-10-M10.MP4	0.0	6615.840	25.000	Blue	Resting		POINT	2230.000	O2-2-10-M10.MP4	55750	NA
M10	2025-03-07 11:39:12.861		5400.080	Media file(s)	player #1:O2-2-10-M10.MP4	0.0	6615.840	25.000	Orange	Resting		POINT	2230.000	O2-2-10-M10.MP4	55750	NA
M10	2025-03-07 11:39:12.861		5400.080	Media file(s)	player #1:O2-2-10-M10.MP4	0.0	6615.840	25.000	Blue	Resting		POINT	2290.000	O2-2-10-M10.MP4	57250	NA
M10	2025-03-07 11:39:12.861		5400.080	Media file(s)	player #1:O2-2-10-M10.MP4	0.0	6615.840	25.000	Orange	Resting		POINT	2290.000	O2-2-10-M10.MP4	57250	NA
M10	2025-03-07 11:39:12.861		5400.080	Media file(s)	player #1:O2-2-10-M10.MP4	0.0	6615.840	25.000	Orange	Resting		POINT	2349.920	O2-2-10-M10.MP4	58748	NA
M10	2025-03-07 11:39:12.861		5400.080	Media file(s)	player #1:O2-2-10-M10.MP4	0.0	6615.840	25.000	Blue	Resting		POINT	2350.040	O2-2-10-M10.MP4	58751	NA
M10	2025-03-07 11:39:12.861		5400.080	Media file(s)	player #1:O2-2-10-M10.MP4	0.0	6615.840	25.000	Blue	Resting		POINT	2409.880	O2-2-10-M10.MP4	60247	NA
M10	2025-03-07 11:39:12.861		5400.080	Media file(s)	player #1:O2-2-10-M10.MP4	0.0	6615.840	25.000	Orange	Resting		POINT	2410.040	O2-2-10-M10.MP4	60251	NA
M10	2025-03-07 11:39:12.861		5400.080	Media file(s)	player #1:O2-2-10-M10.MP4	0.0	6615.840	25.000	Blue	Resting		POINT	2470.120	O2-2-10-M10.MP4	61753	NA
M10	2025-03-07 11:39:12.861		5400.080	Media file(s)	player #1:O2-2-10-M10.MP4	0.0	6615.840	25.000	Orange	Resting		POINT	2470.160	O2-2-10-M10.MP4	61754	NA
M10	2025-03-07 11:39:12.861		5400.080	Media file(s)	player #1:O2-2-10-M10.MP4	0.0	6615.840	25.000	Orange	Resting		POINT	2530.080	O2-2-10-M10.MP4	63252	NA
M10	2025-03-07 11:39:12.861		5400.080	Media file(s)	player #1:O2-2-10-M10.MP4	0.0	6615.840	25.000	Blue	Resting		POINT	2530.120	O2-2-10-M10.MP4	63253	NA
M10	2025-03-07 11:39:12.861		5400.080	Media file(s)	player #1:O2-2-10-M10.MP4	0.0	6615.840	25.000	Orange	Resting		POINT	2590.040	O2-2-10-M10.MP4	64751	NA
M10	2025-03-07 11:39:12.861		5400.080	Media file(s)	player #1:O2-2-10-M10.MP4	0.0	6615.840	25.000	Blue	Resting		POINT	2590.560	O2-2-10-M10.MP4	64764	NA
M10	2025-03-07 11:39:12.861		5400.080	Media file(s)	player #1:O2-2-10-M10.MP4	0.0	6615.840	25.000	Orange	Resting		POINT	2650.000	O2-2-10-M10.MP4	66250	NA
M10	2025-03-07 11:39:12.861		5400.080	Media file(s)	player #1:O2-2-10-M10.MP4	0.0	6615.840	25.000	Blue	Resting		POINT	2650.080	O2-2-10-M10.MP4	66252	NA
M10	2025-03-07 11:39:12.861		5400.080	Media file(s)	player #1:O2-2-10-M10.MP4	0.0	6615.840	25.000	Blue	Resting		POINT	2709.000	O2-2-10-M10.MP4	67725	NA
M10	2025-03-07 11:39:12.861		5400.080	Media file(s)	player #1:O2-2-10-M10.MP4	0.0	6615.840	25.000	Orange	Resting		POINT	2709.920	O2-2-10-M10.MP4	67748	NA
M10	2025-03-07 11:39:12.861		5400.080	Media file(s)	player #1:O2-2-10-M10.MP4	0.0	6615.840	25.000	Orange	Resting		POINT	2770.240	O2-2-10-M10.MP4	69256	NA
M10	2025-03-07 11:39:12.861		5400.080	Media file(s)	player #1:O2-2-10-M10.MP4	0.0	6615.840	25.000	Blue	Resting		POINT	2770.560	O2-2-10-M10.MP4	69264	NA
M10	2025-03-07 11:39:12.861		5400.080	Media file(s)	player #1:O2-2-10-M10.MP4	0.0	6615.840	25.000	Blue	Resting		POINT	2830.080	O2-2-10-M10.MP4	70752	NA
M10	2025-03-07 11:39:12.861		5400.080	Media file(s)	player #1:O2-2-10-M10.MP4	0.0	6615.840	25.000	Orange	Resting		POINT	2830.320	O2-2-10-M10.MP4	70758	NA
M10	2025-03-07 11:39:12.861		5400.080	Media file(s)	player #1:O2-2-10-M10.MP4	0.0	6615.840	25.000	Blue	Resting		POINT	2889.840	O2-2-10-M10.MP4	72246	NA
M10	2025-03-07 11:39:12.861		5400.080	Media file(s)	player #1:O2-2-10-M10.MP4	0.0	6615.840	25.000	Orange	Resting		POINT	2889.960	O2-2-10-M10.MP4	72249	NA
M10	2025-03-07 11:39:12.861		5400.080	Media file(s)	player #1:O2-2-10-M10.MP4	0.0	6615.840	25.000	Orange	Resting		POINT	2950.160	O2-2-10-M10.MP4	73754	NA
M10	2025-03-07 11:39:12.861		5400.080	Media file(s)	player #1:O2-2-10-M10.MP4	0.0	6615.840	25.000	Blue	Walking		POINT	2950.560	O2-2-10-M10.MP4	73764	NA
M10	2025-03-07 11:39:12.861		5400.080	Media file(s)	player #1:O2-2-10-M10.MP4	0.0	6615.840	25.000	Blue	Walking		POINT	3010.040	O2-2-10-M10.MP4	75251	NA
M10	2025-03-07 11:39:12.861		5400.080	Media file(s)	player #1:O2-2-10-M10.MP4	0.0	6615.840	25.000	Orange	Resting		POINT	3010.760	O2-2-10-M10.MP4	75269	NA
M10	2025-03-07 11:39:12.861		5400.080	Media file(s)	player #1:O2-2-10-M10.MP4	0.0	6615.840	25.000	Blue	Walking		POINT	3070.240	O2-2-10-M10.MP4	76756	NA
M10	2025-03-07 11:39:12.861		5400.080	Media file(s)	player #1:O2-2-10-M10.MP4	0.0	6615.840	25.000	Orange	Resting		POINT	3070.240	O2-2-10-M10.MP4	76757	NA
M10	2025-03-07 11:39:12.861		5400.080	Media file(s)	player #1:O2-2-10-M10.MP4	0.0	6615.840	25.000	Blue	Walking		POINT	3130.000	O2-2-10-M10.MP4	78250	NA
M10	2025-03-07 11:39:12.861		5400.080	Media file(s)	player #1:O2-2-10-M10.MP4	0.0	6615.840	25.000	Orange	Resting		POINT	3130.200	O2-2-10-M10.MP4	78255	NA
M10	2025-03-07 11:39:12.861		5400.080	Media file(s)	player #1:O2-2-10-M10.MP4	0.0	6615.840	25.000	Blue	Self grooming		POINT	3189.920	O2-2-10-M10.MP4	79748	NA
M10	2025-03-07 11:39:12.861		5400.080	Media file(s)	player #1:O2-2-10-M10.MP4	0.0	6615.840	25.000	Orange	Resting		POINT	3190.720	O2-2-10-M10.MP4	79768	NA
M10	2025-03-07 11:39:12.861		5400.080	Media file(s)	player #1:O2-2-10-M10.MP4	0.0	6615.840	25.000	Blue	Walking		POINT	3250.120	O2-2-10-M10.MP4	81253	NA
M10	2025-03-07 11:39:12.861		5400.080	Media file(s)	player #1:O2-2-10-M10.MP4	0.0	6615.840	25.000	Orange	Resting		POINT	3250.160	O2-2-10-M10.MP4	81254	NA
M10	2025-03-07 11:39:12.861		5400.080	Media file(s)	player #1:O2-2-10-M10.MP4	0.0	6615.840	25.000	Orange	Walking		POINT	3310.040	O2-2-10-M10.MP4	82751	NA
M10	2025-03-07 11:39:12.861		5400.080	Media file(s)	player #1:O2-2-10-M10.MP4	0.0	6615.840	25.000	Blue	Walking		POINT	3310.880	O2-2-10-M10.MP4	82772	NA
M10	2025-03-07 11:39:12.861		5400.080	Media file(s)	player #1:O2-2-10-M10.MP4	0.0	6615.840	25.000	Blue	Resting		POINT	3369.920	O2-2-10-M10.MP4	84248	NA
M10	2025-03-07 11:39:12.861		5400.080	Media file(s)	player #1:O2-2-10-M10.MP4	0.0	6615.840	25.000	Orange	Walking		POINT	3370.360	O2-2-10-M10.MP4	84259	NA
M10	2025-03-07 11:39:12.861		5400.080	Media file(s)	player #1:O2-2-10-M10.MP4	0.0	6615.840	25.000	Blue	Resting		POINT	3429.880	O2-2-10-M10.MP4	85747	NA
M10	2025-03-07 11:39:12.861		5400.080	Media file(s)	player #1:O2-2-10-M10.MP4	0.0	6615.840	25.000	Orange	Resting		POINT	3429.920	O2-2-10-M10.MP4	85749	NA
M10	2025-03-07 11:39:12.861		5400.080	Media file(s)	player #1:O2-2-10-M10.MP4	0.0	6615.840	25.000	Orange	Resting		POINT	3490.440	O2-2-10-M10.MP4	87261	NA
M10	2025-03-07 11:39:12.861		5400.080	Media file(s)	player #1:O2-2-10-M10.MP4	0.0	6615.840	25.000	Blue	Resting		POINT	3490.480	O2-2-10-M10.MP4	87262	NA
M10	2025-03-07 11:39:12.861		5400.080	Media file(s)	player #1:O2-2-10-M10.MP4	0.0	6615.840	25.000	Orange	Self grooming		POINT	3549.280	O2-2-10-M10.MP4	88733	NA
M10	2025-03-07 11:39:12.861		5400.080	Media file(s)	player #1:O2-2-10-M10.MP4	0.0	6615.840	25.000	Blue	Resting		POINT	3550.560	O2-2-10-M10.MP4	88764	NA
M10	2025-03-07 11:39:12.861		5400.080	Media file(s)	player #1:O2-2-10-M10.MP4	0.0	6615.840	25.000	Orange	Resting		POINT	3609.960	O2-2-10-M10.MP4	90249	NA
M10	2025-03-07 11:39:12.861		5400.080	Media file(s)	player #1:O2-2-10-M10.MP4	0.0	6615.840	25.000	Blue	Resting		POINT	3610.240	O2-2-10-M10.MP4	90256	NA
M10	2025-03-07 11:39:12.861		5400.080	Media file(s)	player #1:O2-2-10-M10.MP4	0.0	6615.840	25.000	Orange	Resting		POINT	3669.840	O2-2-10-M10.MP4	91746	NA
M10	2025-03-07 11:39:12.861		5400.080	Media file(s)	player #1:O2-2-10-M10.MP4	0.0	6615.840	25.000	Blue	Resting		POINT	3670.040	O2-2-10-M10.MP4	91751	NA
M10	2025-03-07 11:39:12.861		5400.080	Media file(s)	player #1:O2-2-10-M10.MP4	0.0	6615.840	25.000	Orange	Resting		POINT	3730.080	O2-2-10-M10.MP4	93252	NA
M10	2025-03-07 11:39:12.861		5400.080	Media file(s)	player #1:O2-2-10-M10.MP4	0.0	6615.840	25.000	Blue	Resting		POINT	3730.160	O2-2-10-M10.MP4	93254	NA
M10	2025-03-07 11:39:12.861		5400.080	Media file(s)	player #1:O2-2-10-M10.MP4	0.0	6615.840	25.000	Blue	Resting		POINT	3790.240	O2-2-10-M10.MP4	94756	NA
M10	2025-03-07 11:39:12.861		5400.080	Media file(s)	player #1:O2-2-10-M10.MP4	0.0	6615.840	25.000	Orange	Resting		POINT	3790.240	O2-2-10-M10.MP4	94756	NA
M10	2025-03-07 11:39:12.861		5400.080	Media file(s)	player #1:O2-2-10-M10.MP4	0.0	6615.840	25.000	Blue	Resting		POINT	3849.800	O2-2-10-M10.MP4	96245	NA
M10	2025-03-07 11:39:12.861		5400.080	Media file(s)	player #1:O2-2-10-M10.MP4	0.0	6615.840	25.000	Orange	Resting		POINT	3850.040	O2-2-10-M10.MP4	96251	NA
M10	2025-03-07 11:39:12.861		5400.080	Media file(s)	player #1:O2-2-10-M10.MP4	0.0	6615.840	25.000	Orange	Resting		POINT	3909.800	O2-2-10-M10.MP4	97745	NA
M10	2025-03-07 11:39:12.861		5400.080	Media file(s)	player #1:O2-2-10-M10.MP4	0.0	6615.840	25.000	Blue	Resting		POINT	3910.040	O2-2-10-M10.MP4	97751	NA
M10	2025-03-07 11:39:12.861		5400.080	Media file(s)	player #1:O2-2-10-M10.MP4	0.0	6615.840	25.000	Blue	Resting		POINT	3969.400	O2-2-10-M10.MP4	99235	NA
M10	2025-03-07 11:39:12.861		5400.080	Media file(s)	player #1:O2-2-10-M10.MP4	0.0	6615.840	25.000	Orange	Resting		POINT	3970.200	O2-2-10-M10.MP4	99255	NA
M10	2025-03-07 11:39:12.861		5400.080	Media file(s)	player #1:O2-2-10-M10.MP4	0.0	6615.840	25.000	Orange	Resting		POINT	4030.120	O2-2-10-M10.MP4	100753	NA
M10	2025-03-07 11:39:12.861		5400.080	Media file(s)	player #1:O2-2-10-M10.MP4	0.0	6615.840	25.000	Blue	Resting		POINT	4031.000	O2-2-10-M10.MP4	100775	NA
M10	2025-03-07 11:39:12.861		5400.080	Media file(s)	player #1:O2-2-10-M10.MP4	0.0	6615.840	25.000	Blue	Resting		POINT	4090.000	O2-2-10-M10.MP4	102250	NA
M10	2025-03-07 11:39:12.861		5400.080	Media file(s)	player #1:O2-2-10-M10.MP4	0.0	6615.840	25.000	Orange	Resting		POINT	4090.280	O2-2-10-M10.MP4	102258	NA
M10	2025-03-07 11:39:12.861		5400.080	Media file(s)	player #1:O2-2-10-M10.MP4	0.0	6615.840	25.000	Orange	Resting		POINT	4149.840	O2-2-10-M10.MP4	103746	NA
M10	2025-03-07 11:39:12.861		5400.080	Media file(s)	player #1:O2-2-10-M10.MP4	0.0	6615.840	25.000	Blue	Resting		POINT	4150.080	O2-2-10-M10.MP4	103752	NA
M10	2025-03-07 11:39:12.861		5400.080	Media file(s)	player #1:O2-2-10-M10.MP4	0.0	6615.840	25.000	Orange	Resting		POINT	4210.080	O2-2-10-M10.MP4	105252	NA
M10	2025-03-07 11:39:12.861		5400.080	Media file(s)	player #1:O2-2-10-M10.MP4	0.0	6615.840	25.000	Blue	Walking		POINT	4210.160	O2-2-10-M10.MP4	105254	NA
M10	2025-03-07 11:39:12.861		5400.080	Media file(s)	player #1:O2-2-10-M10.MP4	0.0	6615.840	25.000	Blue	Resting		POINT	4269.960	O2-2-10-M10.MP4	106749	NA
M10	2025-03-07 11:39:12.861		5400.080	Media file(s)	player #1:O2-2-10-M10.MP4	0.0	6615.840	25.000	Orange	Resting		POINT	4270.640	O2-2-10-M10.MP4	106767	NA
M10	2025-03-07 11:39:12.861		5400.080	Media file(s)	player #1:O2-2-10-M10.MP4	0.0	6615.840	25.000	Blue	Resting		POINT	4329.960	O2-2-10-M10.MP4	108249	NA
M10	2025-03-07 11:39:12.861		5400.080	Media file(s)	player #1:O2-2-10-M10.MP4	0.0	6615.840	25.000	Orange	Resting		POINT	4330.320	O2-2-10-M10.MP4	108258	NA
M10	2025-03-07 11:39:12.861		5400.080	Media file(s)	player #1:O2-2-10-M10.MP4	0.0	6615.840	25.000	Blue	Walking		POINT	4389.640	O2-2-10-M10.MP4	109741	NA
M10	2025-03-07 11:39:12.861		5400.080	Media file(s)	player #1:O2-2-10-M10.MP4	0.0	6615.840	25.000	Orange	Resting		POINT	4390.040	O2-2-10-M10.MP4	109751	NA
M10	2025-03-07 11:39:12.861		5400.080	Media file(s)	player #1:O2-2-10-M10.MP4	0.0	6615.840	25.000	Orange	Walking		POINT	4450.520	O2-2-10-M10.MP4	111263	NA
M10	2025-03-07 11:39:12.861		5400.080	Media file(s)	player #1:O2-2-10-M10.MP4	0.0	6615.840	25.000	Blue	Walking		POINT	4450.680	O2-2-10-M10.MP4	111267	NA
M10	2025-03-07 11:39:12.861		5400.080	Media file(s)	player #1:O2-2-10-M10.MP4	0.0	6615.840	25.000	Blue	Walking		POINT	4510.240	O2-2-10-M10.MP4	112756	NA
M10	2025-03-07 11:39:12.861		5400.080	Media file(s)	player #1:O2-2-10-M10.MP4	0.0	6615.840	25.000	Orange	Walking		POINT	4511.400	O2-2-10-M10.MP4	112785	NA
M10	2025-03-07 11:39:12.861		5400.080	Media file(s)	player #1:O2-2-10-M10.MP4	0.0	6615.840	25.000	Blue	Walking		POINT	4570.160	O2-2-10-M10.MP4	114254	NA
M10	2025-03-07 11:39:12.861		5400.080	Media file(s)	player #1:O2-2-10-M10.MP4	0.0	6615.840	25.000	Orange	Resting		POINT	4570.680	O2-2-10-M10.MP4	114267	NA
M10	2025-03-07 11:39:12.861		5400.080	Media file(s)	player #1:O2-2-10-M10.MP4	0.0	6615.840	25.000	Blue	Resting		POINT	4630.040	O2-2-10-M10.MP4	115751	NA
M10	2025-03-07 11:39:12.861		5400.080	Media file(s)	player #1:O2-2-10-M10.MP4	0.0	6615.840	25.000	Orange	Brood Care		POINT	4630.800	O2-2-10-M10.MP4	115770	NA
M10	2025-03-07 11:39:12.861		5400.080	Media file(s)	player #1:O2-2-10-M10.MP4	0.0	6615.840	25.000	Orange	Walking		POINT	4690.560	O2-2-10-M10.MP4	117264	NA
M10	2025-03-07 11:39:12.861		5400.080	Media file(s)	player #1:O2-2-10-M10.MP4	0.0	6615.840	25.000	Blue	Resting		POINT	4690.960	O2-2-10-M10.MP4	117274	NA
M10	2025-03-07 11:39:12.861		5400.080	Media file(s)	player #1:O2-2-10-M10.MP4	0.0	6615.840	25.000	Blue	Resting		POINT	4750.040	O2-2-10-M10.MP4	118751	NA
M10	2025-03-07 11:39:12.861		5400.080	Media file(s)	player #1:O2-2-10-M10.MP4	0.0	6615.840	25.000	Orange	Resting		POINT	4750.120	O2-2-10-M10.MP4	118753	NA
M10	2025-03-07 11:39:12.861		5400.080	Media file(s)	player #1:O2-2-10-M10.MP4	0.0	6615.840	25.000	Orange	Resting		POINT	4809.920	O2-2-10-M10.MP4	120248	NA
M10	2025-03-07 11:39:12.861		5400.080	Media file(s)	player #1:O2-2-10-M10.MP4	0.0	6615.840	25.000	Blue	Resting		POINT	4810.160	O2-2-10-M10.MP4	120254	NA
M10	2025-03-07 11:39:12.861		5400.080	Media file(s)	player #1:O2-2-10-M10.MP4	0.0	6615.840	25.000	Orange	Walking		POINT	4869.760	O2-2-10-M10.MP4	121744	NA
M10	2025-03-07 11:39:12.861		5400.080	Media file(s)	player #1:O2-2-10-M10.MP4	0.0	6615.840	25.000	Blue	Resting		POINT	4870.040	O2-2-10-M10.MP4	121751	NA
M10	2025-03-07 11:39:12.861		5400.080	Media file(s)	player #1:O2-2-10-M10.MP4	0.0	6615.840	25.000	Blue	Resting		POINT	4930.120	O2-2-10-M10.MP4	123253	NA
M10	2025-03-07 11:39:12.861		5400.080	Media file(s)	player #1:O2-2-10-M10.MP4	0.0	6615.840	25.000	Orange	Resting		POINT	4931.000	O2-2-10-M10.MP4	123275	NA
M10	2025-03-07 11:39:12.861		5400.080	Media file(s)	player #1:O2-2-10-M10.MP4	0.0	6615.840	25.000	Blue	Resting		POINT	4990.240	O2-2-10-M10.MP4	124756	NA
M10	2025-03-07 11:39:12.861		5400.080	Media file(s)	player #1:O2-2-10-M10.MP4	0.0	6615.840	25.000	Orange	Resting		POINT	4990.480	O2-2-10-M10.MP4	124762	NA
M10	2025-03-07 11:39:12.861		5400.080	Media file(s)	player #1:O2-2-10-M10.MP4	0.0	6615.840	25.000	Blue	Resting		POINT	5049.680	O2-2-10-M10.MP4	126242	NA
M10	2025-03-07 11:39:12.861		5400.080	Media file(s)	player #1:O2-2-10-M10.MP4	0.0	6615.840	25.000	Orange	Resting		POINT	5050.080	O2-2-10-M10.MP4	126252	NA
M10	2025-03-07 11:39:12.861		5400.080	Media file(s)	player #1:O2-2-10-M10.MP4	0.0	6615.840	25.000	Blue	Resting		POINT	5110.040	O2-2-10-M10.MP4	127751	NA
M10	2025-03-07 11:39:12.861		5400.080	Media file(s)	player #1:O2-2-10-M10.MP4	0.0	6615.840	25.000	Orange	Resting		POINT	5110.840	O2-2-10-M10.MP4	127771	NA
M10	2025-03-07 11:39:12.861		5400.080	Media file(s)	player #1:O2-2-10-M10.MP4	0.0	6615.840	25.000	Orange	Resting		POINT	5169.960	O2-2-10-M10.MP4	129249	NA
M10	2025-03-07 11:39:12.861		5400.080	Media file(s)	player #1:O2-2-10-M10.MP4	0.0	6615.840	25.000	Blue	Resting		POINT	5170.200	O2-2-10-M10.MP4	129255	NA
M10	2025-03-07 11:39:12.861		5400.080	Media file(s)	player #1:O2-2-10-M10.MP4	0.0	6615.840	25.000	Orange	Resting		POINT	5230.000	O2-2-10-M10.MP4	130750	NA
M10	2025-03-07 11:39:12.861		5400.080	Media file(s)	player #1:O2-2-10-M10.MP4	0.0	6615.840	25.000	Blue	Resting		POINT	5230.120	O2-2-10-M10.MP4	130753	NA
M10	2025-03-07 11:39:12.861		5400.080	Media file(s)	player #1:O2-2-10-M10.MP4	0.0	6615.840	25.000	Blue	Resting		POINT	5289.880	O2-2-10-M10.MP4	132247	NA
M10	2025-03-07 11:39:12.861		5400.080	Media file(s)	player #1:O2-2-10-M10.MP4	0.0	6615.840	25.000	Orange	Resting		POINT	5290.440	O2-2-10-M10.MP4	132261	NA
M10	2025-03-07 11:39:12.861		5400.080	Media file(s)	player #1:O2-2-10-M10.MP4	0.0	6615.840	25.000	Blue	Resting		POINT	5350.120	O2-2-10-M10.MP4	133753	NA
M10	2025-03-07 11:39:12.861		5400.080	Media file(s)	player #1:O2-2-10-M10.MP4	0.0	6615.840	25.000	Orange	Walking		POINT	5350.720	O2-2-10-M10.MP4	133768	NA
M10	2025-03-07 11:39:12.861		5400.080	Media file(s)	player #1:O2-2-10-M10.MP4	0.0	6615.840	25.000	Orange	Carry Brood		POINT	5410.040	O2-2-10-M10.MP4	135251	NA
M10	2025-03-07 11:39:12.861		5400.080	Media file(s)	player #1:O2-2-10-M10.MP4	0.0	6615.840	25.000	Blue	Resting		POINT	5411.280	O2-2-10-M10.MP4	135282	NA
M10	2025-03-07 11:39:12.861		5400.080	Media file(s)	player #1:O2-2-10-M10.MP4	0.0	6615.840	25.000	Blue	Resting		POINT	5470.120	O2-2-10-M10.MP4	136753	NA
M10	2025-03-07 11:39:12.861		5400.080	Media file(s)	player #1:O2-2-10-M10.MP4	0.0	6615.840	25.000	Orange	QW interaction		POINT	5470.120	O2-2-10-M10.MP4	136753	NA
M10	2025-03-07 11:39:12.861		5400.080	Media file(s)	player #1:O2-2-10-M10.MP4	0.0	6615.840	25.000	Orange	Resting		POINT	5530.040	O2-2-10-M10.MP4	138251	NA
M10	2025-03-07 11:39:12.861		5400.080	Media file(s)	player #1:O2-2-10-M10.MP4	0.0	6615.840	25.000	Blue	Resting		POINT	5530.080	O2-2-10-M10.MP4	138252	NA
M10	2025-03-07 11:39:12.861		5400.080	Media file(s)	player #1:O2-2-10-M10.MP4	0.0	6615.840	25.000	Blue	Resting		POINT	5589.920	O2-2-10-M10.MP4	139748	NA
M10	2025-03-07 11:39:12.861		5400.080	Media file(s)	player #1:O2-2-10-M10.MP4	0.0	6615.840	25.000	Orange	Resting		POINT	5590.120	O2-2-10-M10.MP4	139753	NA
M10	2025-03-07 11:39:12.861		5400.080	Media file(s)	player #1:O2-2-10-M10.MP4	0.0	6615.840	25.000	Blue	Resting		POINT	5649.920	O2-2-10-M10.MP4	141248	NA
M10	2025-03-07 11:39:12.861		5400.080	Media file(s)	player #1:O2-2-10-M10.MP4	0.0	6615.840	25.000	Orange	Resting		POINT	5650.040	O2-2-10-M10.MP4	141251	NA
M10	2025-03-07 11:39:12.861		5400.080	Media file(s)	player #1:O2-2-10-M10.MP4	0.0	6615.840	25.000	Orange	Resting		POINT	5709.880	O2-2-10-M10.MP4	142747	NA
M10	2025-03-07 11:39:12.861		5400.080	Media file(s)	player #1:O2-2-10-M10.MP4	0.0	6615.840	25.000	Blue	Resting		POINT	5710.040	O2-2-10-M10.MP4	142752	NA
M10	2025-03-07 11:39:12.861		5400.080	Media file(s)	player #1:O2-2-10-M10.MP4	0.0	6615.840	25.000	Blue	Resting		POINT	5770.000	O2-2-10-M10.MP4	144250	NA
M10	2025-03-07 11:39:12.861		5400.080	Media file(s)	player #1:O2-2-10-M10.MP4	0.0	6615.840	25.000	Orange	Resting		POINT	5770.160	O2-2-10-M10.MP4	144254	NA
M10	2025-03-07 11:39:12.861		5400.080	Media file(s)	player #1:O2-2-10-M10.MP4	0.0	6615.840	25.000	Blue	Resting		POINT	5829.960	O2-2-10-M10.MP4	145749	NA
M10	2025-03-07 11:39:12.861		5400.080	Media file(s)	player #1:O2-2-10-M10.MP4	0.0	6615.840	25.000	Orange	Resting		POINT	5830.000	O2-2-10-M10.MP4	145750	NA
M10	2025-03-07 11:39:12.861		5400.080	Media file(s)	player #1:O2-2-10-M10.MP4	0.0	6615.840	25.000	Blue	Resting		POINT	5889.960	O2-2-10-M10.MP4	147249	NA
M10	2025-03-07 11:39:12.861		5400.080	Media file(s)	player #1:O2-2-10-M10.MP4	0.0	6615.840	25.000	Orange	Resting		POINT	5890.040	O2-2-10-M10.MP4	147251	NA
M10	2025-03-07 11:39:12.861		5400.080	Media file(s)	player #1:O2-2-10-M10.MP4	0.0	6615.840	25.000	Orange	Self grooming		POINT	5950.000	O2-2-10-M10.MP4	148750	NA
M10	2025-03-07 11:39:12.861		5400.080	Media file(s)	player #1:O2-2-10-M10.MP4	0.0	6615.840	25.000	Blue	Resting		POINT	5950.080	O2-2-10-M10.MP4	148752	NA
M10	2025-03-07 11:39:12.861		5400.080	Media file(s)	player #1:O2-2-10-M10.MP4	0.0	6615.840	25.000	Orange	Self grooming		POINT	6010.040	O2-2-10-M10.MP4	150251	NA
M10	2025-03-07 11:39:12.861		5400.080	Media file(s)	player #1:O2-2-10-M10.MP4	0.0	6615.840	25.000	Blue	Resting		POINT	6010.160	O2-2-10-M10.MP4	150254	NA
