# Supplementary material for: Unmated Queens Show Worker‐Like Behaviour and Gene Expression in Polygynous Colonies of the Ant Stigmatomma pallipes
Source: Mol Ecol. 2026 Apr 29;35:e70360. doi: 10.1111/mec.70360 (PMC13126620; doi:10.1111/mec.70360)
Supplement: Supplementary file 3 — Data S1: mec70360‐sup‐0003‐Supinfo.zip. [file MEC-35-e70360-s003.zip › Behavior/O2-Boris/M11.tsv]

Observation id	Observation date	Description	Observation duration	Observation type	Source	Time offset (s)	Media duration (s)	FPS	Subject	Behavior	Behavioral category	Behavior type	Time	Media file name	Image index	Image file path	Comment
M11	2025-03-07 13:19:53.144		5400.880	Media file(s)	player #1:O2-1-1-M11.MP4	0.0	7126.080	25.000	Orange	Walking		POINT	610.240	O2-1-1-M11.MP4	15256	NA
M11	2025-03-07 13:19:53.144		5400.880	Media file(s)	player #1:O2-1-1-M11.MP4	0.0	7126.080	25.000	Green	Self grooming		POINT	610.520	O2-1-1-M11.MP4	15263	NA
M11	2025-03-07 13:19:53.144		5400.880	Media file(s)	player #1:O2-1-1-M11.MP4	0.0	7126.080	25.000	Green	Walking		POINT	670.440	O2-1-1-M11.MP4	16761	NA
M11	2025-03-07 13:19:53.144		5400.880	Media file(s)	player #1:O2-1-1-M11.MP4	0.0	7126.080	25.000	Orange	Resting		POINT	670.480	O2-1-1-M11.MP4	16762	NA
M11	2025-03-07 13:19:53.144		5400.880	Media file(s)	player #1:O2-1-1-M11.MP4	0.0	7126.080	25.000	Orange	Walking		POINT	730.160	O2-1-1-M11.MP4	18254	NA
M11	2025-03-07 13:19:53.144		5400.880	Media file(s)	player #1:O2-1-1-M11.MP4	0.0	7126.080	25.000	Green	Walking		POINT	730.640	O2-1-1-M11.MP4	18266	NA
M11	2025-03-07 13:19:53.144		5400.880	Media file(s)	player #1:O2-1-1-M11.MP4	0.0	7126.080	25.000	Green	Resting		POINT	789.960	O2-1-1-M11.MP4	19749	NA
M11	2025-03-07 13:19:53.144		5400.880	Media file(s)	player #1:O2-1-1-M11.MP4	0.0	7126.080	25.000	Orange	Resting		POINT	790.080	O2-1-1-M11.MP4	19752	NA
M11	2025-03-07 13:19:53.144		5400.880	Media file(s)	player #1:O2-1-1-M11.MP4	0.0	7126.080	25.000	Orange	Walking		POINT	849.800	O2-1-1-M11.MP4	21245	NA
M11	2025-03-07 13:19:53.144		5400.880	Media file(s)	player #1:O2-1-1-M11.MP4	0.0	7126.080	25.000	Green	Resting		POINT	849.920	O2-1-1-M11.MP4	21248	NA
M11	2025-03-07 13:19:53.144		5400.880	Media file(s)	player #1:O2-1-1-M11.MP4	0.0	7126.080	25.000	Green	Walking		POINT	910.760	O2-1-1-M11.MP4	22769	NA
M11	2025-03-07 13:19:53.144		5400.880	Media file(s)	player #1:O2-1-1-M11.MP4	0.0	7126.080	25.000	Orange	Brood Care		POINT	911.000	O2-1-1-M11.MP4	22775	NA
M11	2025-03-07 13:19:53.144		5400.880	Media file(s)	player #1:O2-1-1-M11.MP4	0.0	7126.080	25.000	Green	Walking		POINT	970.240	O2-1-1-M11.MP4	24256	NA
M11	2025-03-07 13:19:53.144		5400.880	Media file(s)	player #1:O2-1-1-M11.MP4	0.0	7126.080	25.000	Orange	Brood Care		POINT	970.640	O2-1-1-M11.MP4	24266	NA
M11	2025-03-07 13:19:53.144		5400.880	Media file(s)	player #1:O2-1-1-M11.MP4	0.0	7126.080	25.000	Orange	Resting		POINT	1030.720	O2-1-1-M11.MP4	25768	NA
M11	2025-03-07 13:19:53.144		5400.880	Media file(s)	player #1:O2-1-1-M11.MP4	0.0	7126.080	25.000	Green	Walking		POINT	1031.000	O2-1-1-M11.MP4	25775	NA
M11	2025-03-07 13:19:53.144		5400.880	Media file(s)	player #1:O2-1-1-M11.MP4	0.0	7126.080	25.000	Green	Resting		POINT	1090.880	O2-1-1-M11.MP4	27273	NA
M11	2025-03-07 13:19:53.144		5400.880	Media file(s)	player #1:O2-1-1-M11.MP4	0.0	7126.080	25.000	Orange	Self grooming		POINT	1091.480	O2-1-1-M11.MP4	27287	NA
M11	2025-03-07 13:19:53.144		5400.880	Media file(s)	player #1:O2-1-1-M11.MP4	0.0	7126.080	25.000	Green	Walking		POINT	1150.680	O2-1-1-M11.MP4	28767	NA
M11	2025-03-07 13:19:53.144		5400.880	Media file(s)	player #1:O2-1-1-M11.MP4	0.0	7126.080	25.000	Orange	Carry Brood		POINT	1151.760	O2-1-1-M11.MP4	28794	NA
M11	2025-03-07 13:19:53.144		5400.880	Media file(s)	player #1:O2-1-1-M11.MP4	0.0	7126.080	25.000	Green	Walking		POINT	1210.200	O2-1-1-M11.MP4	30255	NA
M11	2025-03-07 13:19:53.144		5400.880	Media file(s)	player #1:O2-1-1-M11.MP4	0.0	7126.080	25.000	Orange	Carry Brood		POINT	1210.720	O2-1-1-M11.MP4	30268	NA
M11	2025-03-07 13:19:53.144		5400.880	Media file(s)	player #1:O2-1-1-M11.MP4	0.0	7126.080	25.000	Green	Walking		POINT	1269.680	O2-1-1-M11.MP4	31742	NA
M11	2025-03-07 13:19:53.144		5400.880	Media file(s)	player #1:O2-1-1-M11.MP4	0.0	7126.080	25.000	Orange	Resting		POINT	1270.600	O2-1-1-M11.MP4	31765	NA
M11	2025-03-07 13:19:53.144		5400.880	Media file(s)	player #1:O2-1-1-M11.MP4	0.0	7126.080	25.000	Orange	Resting		POINT	1329.920	O2-1-1-M11.MP4	33248	NA
M11	2025-03-07 13:19:53.144		5400.880	Media file(s)	player #1:O2-1-1-M11.MP4	0.0	7126.080	25.000	Green	Brood Care		POINT	1330.360	O2-1-1-M11.MP4	33259	NA
M11	2025-03-07 13:19:53.144		5400.880	Media file(s)	player #1:O2-1-1-M11.MP4	0.0	7126.080	25.000	Orange	Resting		POINT	1390.120	O2-1-1-M11.MP4	34753	NA
M11	2025-03-07 13:19:53.144		5400.880	Media file(s)	player #1:O2-1-1-M11.MP4	0.0	7126.080	25.000	Green	Walking		POINT	1390.400	O2-1-1-M11.MP4	34760	NA
M11	2025-03-07 13:19:53.144		5400.880	Media file(s)	player #1:O2-1-1-M11.MP4	0.0	7126.080	25.000	Orange	Resting		POINT	1449.920	O2-1-1-M11.MP4	36248	NA
M11	2025-03-07 13:19:53.144		5400.880	Media file(s)	player #1:O2-1-1-M11.MP4	0.0	7126.080	25.000	Green	Self grooming		POINT	1450.360	O2-1-1-M11.MP4	36259	NA
M11	2025-03-07 13:19:53.144		5400.880	Media file(s)	player #1:O2-1-1-M11.MP4	0.0	7126.080	25.000	Orange	Brood Care		POINT	1510.480	O2-1-1-M11.MP4	37762	NA
M11	2025-03-07 13:19:53.144		5400.880	Media file(s)	player #1:O2-1-1-M11.MP4	0.0	7126.080	25.000	Green	Walking		POINT	1510.640	O2-1-1-M11.MP4	37766	NA
M11	2025-03-07 13:19:53.144		5400.880	Media file(s)	player #1:O2-1-1-M11.MP4	0.0	7126.080	25.000	Green	Self grooming		POINT	1570.840	O2-1-1-M11.MP4	39271	NA
M11	2025-03-07 13:19:53.144		5400.880	Media file(s)	player #1:O2-1-1-M11.MP4	0.0	7126.080	25.000	Orange	Walking		POINT	1571.440	O2-1-1-M11.MP4	39286	NA
M11	2025-03-07 13:19:53.144		5400.880	Media file(s)	player #1:O2-1-1-M11.MP4	0.0	7126.080	25.000	Orange	Resting		POINT	1630.360	O2-1-1-M11.MP4	40759	NA
M11	2025-03-07 13:19:53.144		5400.880	Media file(s)	player #1:O2-1-1-M11.MP4	0.0	7126.080	25.000	Green	Self grooming		POINT	1630.600	O2-1-1-M11.MP4	40766	NA
M11	2025-03-07 13:19:53.144		5400.880	Media file(s)	player #1:O2-1-1-M11.MP4	0.0	7126.080	25.000	Orange	Resting		POINT	1689.920	O2-1-1-M11.MP4	42248	NA
M11	2025-03-07 13:19:53.144		5400.880	Media file(s)	player #1:O2-1-1-M11.MP4	0.0	7126.080	25.000	Green	Self grooming		POINT	1691.120	O2-1-1-M11.MP4	42278	NA
M11	2025-03-07 13:19:53.144		5400.880	Media file(s)	player #1:O2-1-1-M11.MP4	0.0	7126.080	25.000	Orange	Resting		POINT	1749.840	O2-1-1-M11.MP4	43746	NA
M11	2025-03-07 13:19:53.144		5400.880	Media file(s)	player #1:O2-1-1-M11.MP4	0.0	7126.080	25.000	Green	Walking		POINT	1749.880	O2-1-1-M11.MP4	43747	NA
M11	2025-03-07 13:19:53.144		5400.880	Media file(s)	player #1:O2-1-1-M11.MP4	0.0	7126.080	25.000	Orange	Resting		POINT	1810.240	O2-1-1-M11.MP4	45256	NA
M11	2025-03-07 13:19:53.144		5400.880	Media file(s)	player #1:O2-1-1-M11.MP4	0.0	7126.080	25.000	Green	Walking		POINT	1810.440	O2-1-1-M11.MP4	45261	NA
M11	2025-03-07 13:19:53.144		5400.880	Media file(s)	player #1:O2-1-1-M11.MP4	0.0	7126.080	25.000	Orange	Resting		POINT	1870.240	O2-1-1-M11.MP4	46756	NA
M11	2025-03-07 13:19:53.144		5400.880	Media file(s)	player #1:O2-1-1-M11.MP4	0.0	7126.080	25.000	Green	Walking		POINT	1870.320	O2-1-1-M11.MP4	46758	NA
M11	2025-03-07 13:19:53.144		5400.880	Media file(s)	player #1:O2-1-1-M11.MP4	0.0	7126.080	25.000	Orange	Resting		POINT	1930.000	O2-1-1-M11.MP4	48251	NA
M11	2025-03-07 13:19:53.144		5400.880	Media file(s)	player #1:O2-1-1-M11.MP4	0.0	7126.080	25.000	Green	Walking		POINT	1930.200	O2-1-1-M11.MP4	48255	NA
M11	2025-03-07 13:19:53.144		5400.880	Media file(s)	player #1:O2-1-1-M11.MP4	0.0	7126.080	25.000	Orange	Resting		POINT	1989.840	O2-1-1-M11.MP4	49746	NA
M11	2025-03-07 13:19:53.144		5400.880	Media file(s)	player #1:O2-1-1-M11.MP4	0.0	7126.080	25.000	Green	Resting		POINT	1990.080	O2-1-1-M11.MP4	49752	NA
M11	2025-03-07 13:19:53.144		5400.880	Media file(s)	player #1:O2-1-1-M11.MP4	0.0	7126.080	25.000	Orange	Resting		POINT	2050.000	O2-1-1-M11.MP4	51250	NA
M11	2025-03-07 13:19:53.144		5400.880	Media file(s)	player #1:O2-1-1-M11.MP4	0.0	7126.080	25.000	Green	Resting		POINT	2050.600	O2-1-1-M11.MP4	51265	NA
M11	2025-03-07 13:19:53.144		5400.880	Media file(s)	player #1:O2-1-1-M11.MP4	0.0	7126.080	25.000	Orange	Resting		POINT	2110.080	O2-1-1-M11.MP4	52752	NA
M11	2025-03-07 13:19:53.144		5400.880	Media file(s)	player #1:O2-1-1-M11.MP4	0.0	7126.080	25.000	Green	Resting		POINT	2110.840	O2-1-1-M11.MP4	52771	NA
M11	2025-03-07 13:19:53.144		5400.880	Media file(s)	player #1:O2-1-1-M11.MP4	0.0	7126.080	25.000	Orange	Resting		POINT	2170.000	O2-1-1-M11.MP4	54250	NA
M11	2025-03-07 13:19:53.144		5400.880	Media file(s)	player #1:O2-1-1-M11.MP4	0.0	7126.080	25.000	Green	Resting		POINT	2170.040	O2-1-1-M11.MP4	54251	NA
M11	2025-03-07 13:19:53.144		5400.880	Media file(s)	player #1:O2-1-1-M11.MP4	0.0	7126.080	25.000	Orange	Resting		POINT	2229.880	O2-1-1-M11.MP4	55747	NA
M11	2025-03-07 13:19:53.144		5400.880	Media file(s)	player #1:O2-1-1-M11.MP4	0.0	7126.080	25.000	Green	Resting		POINT	2229.960	O2-1-1-M11.MP4	55749	NA
M11	2025-03-07 13:19:53.144		5400.880	Media file(s)	player #1:O2-1-1-M11.MP4	0.0	7126.080	25.000	Green	Resting		POINT	2290.000	O2-1-1-M11.MP4	57250	NA
M11	2025-03-07 13:19:53.144		5400.880	Media file(s)	player #1:O2-1-1-M11.MP4	0.0	7126.080	25.000	Orange	Resting		POINT	2290.040	O2-1-1-M11.MP4	57251	NA
M11	2025-03-07 13:19:53.144		5400.880	Media file(s)	player #1:O2-1-1-M11.MP4	0.0	7126.080	25.000	Green	Resting		POINT	2349.880	O2-1-1-M11.MP4	58747	NA
M11	2025-03-07 13:19:53.144		5400.880	Media file(s)	player #1:O2-1-1-M11.MP4	0.0	7126.080	25.000	Orange	Resting		POINT	2350.120	O2-1-1-M11.MP4	58753	NA
M11	2025-03-07 13:19:53.144		5400.880	Media file(s)	player #1:O2-1-1-M11.MP4	0.0	7126.080	25.000	Green	Resting		POINT	2409.840	O2-1-1-M11.MP4	60246	NA
M11	2025-03-07 13:19:53.144		5400.880	Media file(s)	player #1:O2-1-1-M11.MP4	0.0	7126.080	25.000	Orange	Resting		POINT	2410.200	O2-1-1-M11.MP4	60255	NA
M11	2025-03-07 13:19:53.144		5400.880	Media file(s)	player #1:O2-1-1-M11.MP4	0.0	7126.080	25.000	Orange	Resting		POINT	2469.880	O2-1-1-M11.MP4	61747	NA
M11	2025-03-07 13:19:53.144		5400.880	Media file(s)	player #1:O2-1-1-M11.MP4	0.0	7126.080	25.000	Green	Resting		POINT	2470.040	O2-1-1-M11.MP4	61751	NA
M11	2025-03-07 13:19:53.144		5400.880	Media file(s)	player #1:O2-1-1-M11.MP4	0.0	7126.080	25.000	Green	Walking		POINT	2530.040	O2-1-1-M11.MP4	63251	NA
M11	2025-03-07 13:19:53.144		5400.880	Media file(s)	player #1:O2-1-1-M11.MP4	0.0	7126.080	25.000	Orange	Resting		POINT	2530.240	O2-1-1-M11.MP4	63256	NA
M11	2025-03-07 13:19:53.144		5400.880	Media file(s)	player #1:O2-1-1-M11.MP4	0.0	7126.080	25.000	Orange	Resting		POINT	2589.880	O2-1-1-M11.MP4	64747	NA
M11	2025-03-07 13:19:53.144		5400.880	Media file(s)	player #1:O2-1-1-M11.MP4	0.0	7126.080	25.000	Green	Walking		POINT	2590.600	O2-1-1-M11.MP4	64765	NA
M11	2025-03-07 13:19:53.144		5400.880	Media file(s)	player #1:O2-1-1-M11.MP4	0.0	7126.080	25.000	Orange	Resting		POINT	2649.760	O2-1-1-M11.MP4	66244	NA
M11	2025-03-07 13:19:53.144		5400.880	Media file(s)	player #1:O2-1-1-M11.MP4	0.0	7126.080	25.000	Green	Brood Care		POINT	2650.280	O2-1-1-M11.MP4	66257	NA
M11	2025-03-07 13:19:53.144		5400.880	Media file(s)	player #1:O2-1-1-M11.MP4	0.0	7126.080	25.000	Orange	Resting		POINT	2709.800	O2-1-1-M11.MP4	67745	NA
M11	2025-03-07 13:19:53.144		5400.880	Media file(s)	player #1:O2-1-1-M11.MP4	0.0	7126.080	25.000	Green	Brood Care		POINT	2710.240	O2-1-1-M11.MP4	67756	NA
M11	2025-03-07 13:19:53.144		5400.880	Media file(s)	player #1:O2-1-1-M11.MP4	0.0	7126.080	25.000	Orange	Resting		POINT	2770.200	O2-1-1-M11.MP4	69255	NA
M11	2025-03-07 13:19:53.144		5400.880	Media file(s)	player #1:O2-1-1-M11.MP4	0.0	7126.080	25.000	Green	Carry Brood		POINT	2770.280	O2-1-1-M11.MP4	69257	NA
M11	2025-03-07 13:19:53.144		5400.880	Media file(s)	player #1:O2-1-1-M11.MP4	0.0	7126.080	25.000	Orange	Resting		POINT	2830.120	O2-1-1-M11.MP4	70753	NA
M11	2025-03-07 13:19:53.144		5400.880	Media file(s)	player #1:O2-1-1-M11.MP4	0.0	7126.080	25.000	Green	Walking		POINT	2830.400	O2-1-1-M11.MP4	70760	NA
M11	2025-03-07 13:19:53.144		5400.880	Media file(s)	player #1:O2-1-1-M11.MP4	0.0	7126.080	25.000	Orange	Resting		POINT	2889.840	O2-1-1-M11.MP4	72246	NA
M11	2025-03-07 13:19:53.144		5400.880	Media file(s)	player #1:O2-1-1-M11.MP4	0.0	7126.080	25.000	Green	Walking		POINT	2890.880	O2-1-1-M11.MP4	72272	NA
M11	2025-03-07 13:19:53.144		5400.880	Media file(s)	player #1:O2-1-1-M11.MP4	0.0	7126.080	25.000	Orange	Resting		POINT	2950.120	O2-1-1-M11.MP4	73754	NA
M11	2025-03-07 13:19:53.144		5400.880	Media file(s)	player #1:O2-1-1-M11.MP4	0.0	7126.080	25.000	Green	Walking		POINT	2950.560	O2-1-1-M11.MP4	73764	NA
M11	2025-03-07 13:19:53.144		5400.880	Media file(s)	player #1:O2-1-1-M11.MP4	0.0	7126.080	25.000	Orange	Resting		POINT	3009.920	O2-1-1-M11.MP4	75248	NA
M11	2025-03-07 13:19:53.144		5400.880	Media file(s)	player #1:O2-1-1-M11.MP4	0.0	7126.080	25.000	Green	Brood Care		POINT	3010.360	O2-1-1-M11.MP4	75259	NA
M11	2025-03-07 13:19:53.144		5400.880	Media file(s)	player #1:O2-1-1-M11.MP4	0.0	7126.080	25.000	Orange	Resting		POINT	3070.360	O2-1-1-M11.MP4	76759	NA
M11	2025-03-07 13:19:53.144		5400.880	Media file(s)	player #1:O2-1-1-M11.MP4	0.0	7126.080	25.000	Green	Walking		POINT	3070.880	O2-1-1-M11.MP4	76772	NA
M11	2025-03-07 13:19:53.144		5400.880	Media file(s)	player #1:O2-1-1-M11.MP4	0.0	7126.080	25.000	Green	Walking		POINT	3130.120	O2-1-1-M11.MP4	78253	NA
M11	2025-03-07 13:19:53.144		5400.880	Media file(s)	player #1:O2-1-1-M11.MP4	0.0	7126.080	25.000	Orange	Resting		POINT	3130.120	O2-1-1-M11.MP4	78253	NA
M11	2025-03-07 13:19:53.144		5400.880	Media file(s)	player #1:O2-1-1-M11.MP4	0.0	7126.080	25.000	Orange	Resting		POINT	3190.240	O2-1-1-M11.MP4	79756	NA
M11	2025-03-07 13:19:53.144		5400.880	Media file(s)	player #1:O2-1-1-M11.MP4	0.0	7126.080	25.000	Green	Walking		POINT	3190.320	O2-1-1-M11.MP4	79758	NA
M11	2025-03-07 13:19:53.144		5400.880	Media file(s)	player #1:O2-1-1-M11.MP4	0.0	7126.080	25.000	Orange	Walking		POINT	3250.360	O2-1-1-M11.MP4	81259	NA
M11	2025-03-07 13:19:53.144		5400.880	Media file(s)	player #1:O2-1-1-M11.MP4	0.0	7126.080	25.000	Green	Self grooming		POINT	3250.720	O2-1-1-M11.MP4	81268	NA
M11	2025-03-07 13:19:53.144		5400.880	Media file(s)	player #1:O2-1-1-M11.MP4	0.0	7126.080	25.000	Green	Self grooming		POINT	3310.520	O2-1-1-M11.MP4	82763	NA
M11	2025-03-07 13:19:53.144		5400.880	Media file(s)	player #1:O2-1-1-M11.MP4	0.0	7126.080	25.000	Orange	Self grooming		POINT	3310.760	O2-1-1-M11.MP4	82769	NA
M11	2025-03-07 13:19:53.144		5400.880	Media file(s)	player #1:O2-1-1-M11.MP4	0.0	7126.080	25.000	Green	Self grooming		POINT	3369.960	O2-1-1-M11.MP4	84250	NA
M11	2025-03-07 13:19:53.144		5400.880	Media file(s)	player #1:O2-1-1-M11.MP4	0.0	7126.080	25.000	Orange	Self grooming		POINT	3370.160	O2-1-1-M11.MP4	84254	NA
M11	2025-03-07 13:19:53.144		5400.880	Media file(s)	player #1:O2-1-1-M11.MP4	0.0	7126.080	25.000	Orange	Self grooming		POINT	3430.200	O2-1-1-M11.MP4	85755	NA
M11	2025-03-07 13:19:53.144		5400.880	Media file(s)	player #1:O2-1-1-M11.MP4	0.0	7126.080	25.000	Green	Walking		POINT	3432.120	O2-1-1-M11.MP4	85803	NA
M11	2025-03-07 13:19:53.144		5400.880	Media file(s)	player #1:O2-1-1-M11.MP4	0.0	7126.080	25.000	Orange	Self grooming		POINT	3490.040	O2-1-1-M11.MP4	87251	NA
M11	2025-03-07 13:19:53.144		5400.880	Media file(s)	player #1:O2-1-1-M11.MP4	0.0	7126.080	25.000	Green	Walking		POINT	3490.960	O2-1-1-M11.MP4	87274	NA
M11	2025-03-07 13:19:53.144		5400.880	Media file(s)	player #1:O2-1-1-M11.MP4	0.0	7126.080	25.000	Green	Walking		POINT	3550.360	O2-1-1-M11.MP4	88759	NA
M11	2025-03-07 13:19:53.144		5400.880	Media file(s)	player #1:O2-1-1-M11.MP4	0.0	7126.080	25.000	Orange	Self grooming		POINT	3550.480	O2-1-1-M11.MP4	88762	NA
M11	2025-03-07 13:19:53.144		5400.880	Media file(s)	player #1:O2-1-1-M11.MP4	0.0	7126.080	25.000	Orange	Self grooming		POINT	3610.080	O2-1-1-M11.MP4	90252	NA
M11	2025-03-07 13:19:53.144		5400.880	Media file(s)	player #1:O2-1-1-M11.MP4	0.0	7126.080	25.000	Green	Resting		POINT	3610.440	O2-1-1-M11.MP4	90261	NA
M11	2025-03-07 13:19:53.144		5400.880	Media file(s)	player #1:O2-1-1-M11.MP4	0.0	7126.080	25.000	Green	Resting		POINT	3669.800	O2-1-1-M11.MP4	91745	NA
M11	2025-03-07 13:19:53.144		5400.880	Media file(s)	player #1:O2-1-1-M11.MP4	0.0	7126.080	25.000	Orange	Self grooming		POINT	3670.160	O2-1-1-M11.MP4	91754	NA
M11	2025-03-07 13:19:53.144		5400.880	Media file(s)	player #1:O2-1-1-M11.MP4	0.0	7126.080	25.000	Green	Resting		POINT	3729.880	O2-1-1-M11.MP4	93247	NA
M11	2025-03-07 13:19:53.144		5400.880	Media file(s)	player #1:O2-1-1-M11.MP4	0.0	7126.080	25.000	Orange	Resting		POINT	3730.120	O2-1-1-M11.MP4	93253	NA
M11	2025-03-07 13:19:53.144		5400.880	Media file(s)	player #1:O2-1-1-M11.MP4	0.0	7126.080	25.000	Green	Resting		POINT	3789.960	O2-1-1-M11.MP4	94749	NA
M11	2025-03-07 13:19:53.144		5400.880	Media file(s)	player #1:O2-1-1-M11.MP4	0.0	7126.080	25.000	Orange	Resting		POINT	3790.080	O2-1-1-M11.MP4	94752	NA
M11	2025-03-07 13:19:53.144		5400.880	Media file(s)	player #1:O2-1-1-M11.MP4	0.0	7126.080	25.000	Orange	Resting		POINT	3850.000	O2-1-1-M11.MP4	96250	NA
M11	2025-03-07 13:19:53.144		5400.880	Media file(s)	player #1:O2-1-1-M11.MP4	0.0	7126.080	25.000	Green	Walking		POINT	3850.160	O2-1-1-M11.MP4	96254	NA
M11	2025-03-07 13:19:53.144		5400.880	Media file(s)	player #1:O2-1-1-M11.MP4	0.0	7126.080	25.000	Orange	Resting		POINT	3909.840	O2-1-1-M11.MP4	97746	NA
M11	2025-03-07 13:19:53.144		5400.880	Media file(s)	player #1:O2-1-1-M11.MP4	0.0	7126.080	25.000	Green	Walking		POINT	3910.120	O2-1-1-M11.MP4	97753	NA
M11	2025-03-07 13:19:53.144		5400.880	Media file(s)	player #1:O2-1-1-M11.MP4	0.0	7126.080	25.000	Orange	Resting		POINT	3970.160	O2-1-1-M11.MP4	99254	NA
M11	2025-03-07 13:19:53.144		5400.880	Media file(s)	player #1:O2-1-1-M11.MP4	0.0	7126.080	25.000	Green	Resting		POINT	3970.280	O2-1-1-M11.MP4	99257	NA
M11	2025-03-07 13:19:53.144		5400.880	Media file(s)	player #1:O2-1-1-M11.MP4	0.0	7126.080	25.000	Green	Resting		POINT	4030.120	O2-1-1-M11.MP4	100753	NA
M11	2025-03-07 13:19:53.144		5400.880	Media file(s)	player #1:O2-1-1-M11.MP4	0.0	7126.080	25.000	Orange	Resting		POINT	4030.360	O2-1-1-M11.MP4	100759	NA
M11	2025-03-07 13:19:53.144		5400.880	Media file(s)	player #1:O2-1-1-M11.MP4	0.0	7126.080	25.000	Orange	Resting		POINT	4090.040	O2-1-1-M11.MP4	102251	NA
M11	2025-03-07 13:19:53.144		5400.880	Media file(s)	player #1:O2-1-1-M11.MP4	0.0	7126.080	25.000	Green	Walking		POINT	4090.520	O2-1-1-M11.MP4	102263	NA
M11	2025-03-07 13:19:53.144		5400.880	Media file(s)	player #1:O2-1-1-M11.MP4	0.0	7126.080	25.000	Green	Walking		POINT	4150.320	O2-1-1-M11.MP4	103758	NA
M11	2025-03-07 13:19:53.144		5400.880	Media file(s)	player #1:O2-1-1-M11.MP4	0.0	7126.080	25.000	Orange	Resting		POINT	4150.440	O2-1-1-M11.MP4	103761	NA
M11	2025-03-07 13:19:53.144		5400.880	Media file(s)	player #1:O2-1-1-M11.MP4	0.0	7126.080	25.000	Orange	Resting		POINT	4209.880	O2-1-1-M11.MP4	105247	NA
M11	2025-03-07 13:19:53.144		5400.880	Media file(s)	player #1:O2-1-1-M11.MP4	0.0	7126.080	25.000	Green	Brood Care		POINT	4210.960	O2-1-1-M11.MP4	105274	NA
M11	2025-03-07 13:19:53.144		5400.880	Media file(s)	player #1:O2-1-1-M11.MP4	0.0	7126.080	25.000	Green	Resting		POINT	4269.880	O2-1-1-M11.MP4	106747	NA
M11	2025-03-07 13:19:53.144		5400.880	Media file(s)	player #1:O2-1-1-M11.MP4	0.0	7126.080	25.000	Orange	Resting		POINT	4270.000	O2-1-1-M11.MP4	106750	NA
M11	2025-03-07 13:19:53.144		5400.880	Media file(s)	player #1:O2-1-1-M11.MP4	0.0	7126.080	25.000	Orange	Resting		POINT	4329.920	O2-1-1-M11.MP4	108248	NA
M11	2025-03-07 13:19:53.144		5400.880	Media file(s)	player #1:O2-1-1-M11.MP4	0.0	7126.080	25.000	Green	Resting		POINT	4330.200	O2-1-1-M11.MP4	108255	NA
M11	2025-03-07 13:19:53.144		5400.880	Media file(s)	player #1:O2-1-1-M11.MP4	0.0	7126.080	25.000	Orange	Walking		POINT	4391.160	O2-1-1-M11.MP4	109779	NA
M11	2025-03-07 13:19:53.144		5400.880	Media file(s)	player #1:O2-1-1-M11.MP4	0.0	7126.080	25.000	Green	Brood Care		POINT	4391.400	O2-1-1-M11.MP4	109785	NA
M11	2025-03-07 13:19:53.144		5400.880	Media file(s)	player #1:O2-1-1-M11.MP4	0.0	7126.080	25.000	Orange	Resting		POINT	4450.360	O2-1-1-M11.MP4	111259	NA
M11	2025-03-07 13:19:53.144		5400.880	Media file(s)	player #1:O2-1-1-M11.MP4	0.0	7126.080	25.000	Green	Walking		POINT	4450.680	O2-1-1-M11.MP4	111267	NA
M11	2025-03-07 13:19:53.144		5400.880	Media file(s)	player #1:O2-1-1-M11.MP4	0.0	7126.080	25.000	Orange	Resting		POINT	4510.280	O2-1-1-M11.MP4	112757	NA
M11	2025-03-07 13:19:53.144		5400.880	Media file(s)	player #1:O2-1-1-M11.MP4	0.0	7126.080	25.000	Green	Walking		POINT	4511.000	O2-1-1-M11.MP4	112775	NA
M11	2025-03-07 13:19:53.144		5400.880	Media file(s)	player #1:O2-1-1-M11.MP4	0.0	7126.080	25.000	Green	Walking		POINT	4570.240	O2-1-1-M11.MP4	114256	NA
M11	2025-03-07 13:19:53.144		5400.880	Media file(s)	player #1:O2-1-1-M11.MP4	0.0	7126.080	25.000	Orange	Resting		POINT	4570.400	O2-1-1-M11.MP4	114260	NA
M11	2025-03-07 13:19:53.144		5400.880	Media file(s)	player #1:O2-1-1-M11.MP4	0.0	7126.080	25.000	Orange	Resting		POINT	4629.840	O2-1-1-M11.MP4	115746	NA
M11	2025-03-07 13:19:53.144		5400.880	Media file(s)	player #1:O2-1-1-M11.MP4	0.0	7126.080	25.000	Green	Walking		POINT	4630.600	O2-1-1-M11.MP4	115765	NA
M11	2025-03-07 13:19:53.144		5400.880	Media file(s)	player #1:O2-1-1-M11.MP4	0.0	7126.080	25.000	Orange	Resting		POINT	4689.960	O2-1-1-M11.MP4	117249	NA
M11	2025-03-07 13:19:53.144		5400.880	Media file(s)	player #1:O2-1-1-M11.MP4	0.0	7126.080	25.000	Green	Self grooming		POINT	4690.200	O2-1-1-M11.MP4	117255	NA
M11	2025-03-07 13:19:53.144		5400.880	Media file(s)	player #1:O2-1-1-M11.MP4	0.0	7126.080	25.000	Green	Resting		POINT	4749.960	O2-1-1-M11.MP4	118749	NA
M11	2025-03-07 13:19:53.144		5400.880	Media file(s)	player #1:O2-1-1-M11.MP4	0.0	7126.080	25.000	Orange	Resting		POINT	4750.800	O2-1-1-M11.MP4	118770	NA
M11	2025-03-07 13:19:53.144		5400.880	Media file(s)	player #1:O2-1-1-M11.MP4	0.0	7126.080	25.000	Green	Resting		POINT	4809.760	O2-1-1-M11.MP4	120244	NA
M11	2025-03-07 13:19:53.144		5400.880	Media file(s)	player #1:O2-1-1-M11.MP4	0.0	7126.080	25.000	Orange	Resting		POINT	4809.920	O2-1-1-M11.MP4	120248	NA
M11	2025-03-07 13:19:53.144		5400.880	Media file(s)	player #1:O2-1-1-M11.MP4	0.0	7126.080	25.000	Green	Walking		POINT	4869.680	O2-1-1-M11.MP4	121742	NA
M11	2025-03-07 13:19:53.144		5400.880	Media file(s)	player #1:O2-1-1-M11.MP4	0.0	7126.080	25.000	Orange	Resting		POINT	4869.960	O2-1-1-M11.MP4	121749	NA
M11	2025-03-07 13:19:53.144		5400.880	Media file(s)	player #1:O2-1-1-M11.MP4	0.0	7126.080	25.000	Orange	Resting		POINT	4930.040	O2-1-1-M11.MP4	123251	NA
M11	2025-03-07 13:19:53.144		5400.880	Media file(s)	player #1:O2-1-1-M11.MP4	0.0	7126.080	25.000	Green	Walking		POINT	4930.480	O2-1-1-M11.MP4	123262	NA
M11	2025-03-07 13:19:53.144		5400.880	Media file(s)	player #1:O2-1-1-M11.MP4	0.0	7126.080	25.000	Green	Walking		POINT	4990.440	O2-1-1-M11.MP4	124761	NA
M11	2025-03-07 13:19:53.144		5400.880	Media file(s)	player #1:O2-1-1-M11.MP4	0.0	7126.080	25.000	Orange	Resting		POINT	4990.480	O2-1-1-M11.MP4	124762	NA
M11	2025-03-07 13:19:53.144		5400.880	Media file(s)	player #1:O2-1-1-M11.MP4	0.0	7126.080	25.000	Orange	Resting		POINT	5050.040	O2-1-1-M11.MP4	126251	NA
M11	2025-03-07 13:19:53.144		5400.880	Media file(s)	player #1:O2-1-1-M11.MP4	0.0	7126.080	25.000	Green	Walking		POINT	5050.560	O2-1-1-M11.MP4	126264	NA
M11	2025-03-07 13:19:53.144		5400.880	Media file(s)	player #1:O2-1-1-M11.MP4	0.0	7126.080	25.000	Orange	Resting		POINT	5110.080	O2-1-1-M11.MP4	127752	NA
M11	2025-03-07 13:19:53.144		5400.880	Media file(s)	player #1:O2-1-1-M11.MP4	0.0	7126.080	25.000	Green	Self grooming		POINT	5110.440	O2-1-1-M11.MP4	127761	NA
M11	2025-03-07 13:19:53.144		5400.880	Media file(s)	player #1:O2-1-1-M11.MP4	0.0	7126.080	25.000	Green	Self grooming		POINT	5170.120	O2-1-1-M11.MP4	129253	NA
M11	2025-03-07 13:19:53.144		5400.880	Media file(s)	player #1:O2-1-1-M11.MP4	0.0	7126.080	25.000	Orange	Resting		POINT	5170.240	O2-1-1-M11.MP4	129257	NA
M11	2025-03-07 13:19:53.144		5400.880	Media file(s)	player #1:O2-1-1-M11.MP4	0.0	7126.080	25.000	Green	Walking		POINT	5230.280	O2-1-1-M11.MP4	130757	NA
M11	2025-03-07 13:19:53.144		5400.880	Media file(s)	player #1:O2-1-1-M11.MP4	0.0	7126.080	25.000	Orange	Resting		POINT	5230.680	O2-1-1-M11.MP4	130767	NA
M11	2025-03-07 13:19:53.144		5400.880	Media file(s)	player #1:O2-1-1-M11.MP4	0.0	7126.080	25.000	Orange	Resting		POINT	5289.960	O2-1-1-M11.MP4	132249	NA
M11	2025-03-07 13:19:53.144		5400.880	Media file(s)	player #1:O2-1-1-M11.MP4	0.0	7126.080	25.000	Green	Resting		POINT	5290.120	O2-1-1-M11.MP4	132253	NA
M11	2025-03-07 13:19:53.144		5400.880	Media file(s)	player #1:O2-1-1-M11.MP4	0.0	7126.080	25.000	Green	Resting		POINT	5349.960	O2-1-1-M11.MP4	133749	NA
M11	2025-03-07 13:19:53.144		5400.880	Media file(s)	player #1:O2-1-1-M11.MP4	0.0	7126.080	25.000	Orange	Resting		POINT	5350.160	O2-1-1-M11.MP4	133755	NA
M11	2025-03-07 13:19:53.144		5400.880	Media file(s)	player #1:O2-1-1-M11.MP4	0.0	7126.080	25.000	Green	Walking		POINT	5410.360	O2-1-1-M11.MP4	135259	NA
M11	2025-03-07 13:19:53.144		5400.880	Media file(s)	player #1:O2-1-1-M11.MP4	0.0	7126.080	25.000	Orange	Resting		POINT	5410.880	O2-1-1-M11.MP4	135272	NA
M11	2025-03-07 13:19:53.144		5400.880	Media file(s)	player #1:O2-1-1-M11.MP4	0.0	7126.080	25.000	Orange	Resting		POINT	5470.120	O2-1-1-M11.MP4	136753	NA
M11	2025-03-07 13:19:53.144		5400.880	Media file(s)	player #1:O2-1-1-M11.MP4	0.0	7126.080	25.000	Green	Other		POINT	5470.360	O2-1-1-M11.MP4	136759	NA
M11	2025-03-07 13:19:53.144		5400.880	Media file(s)	player #1:O2-1-1-M11.MP4	0.0	7126.080	25.000	Orange	Resting		POINT	5530.120	O2-1-1-M11.MP4	138253	NA
M11	2025-03-07 13:19:53.144		5400.880	Media file(s)	player #1:O2-1-1-M11.MP4	0.0	7126.080	25.000	Green	Walking		POINT	5530.320	O2-1-1-M11.MP4	138258	NA
M11	2025-03-07 13:19:53.144		5400.880	Media file(s)	player #1:O2-1-1-M11.MP4	0.0	7126.080	25.000	Orange	Resting		POINT	5589.960	O2-1-1-M11.MP4	139749	NA
M11	2025-03-07 13:19:53.144		5400.880	Media file(s)	player #1:O2-1-1-M11.MP4	0.0	7126.080	25.000	Green	Self grooming		POINT	5590.120	O2-1-1-M11.MP4	139753	NA
M11	2025-03-07 13:19:53.144		5400.880	Media file(s)	player #1:O2-1-1-M11.MP4	0.0	7126.080	25.000	Orange	Resting		POINT	5650.000	O2-1-1-M11.MP4	141250	NA
M11	2025-03-07 13:19:53.144		5400.880	Media file(s)	player #1:O2-1-1-M11.MP4	0.0	7126.080	25.000	Green	Self grooming		POINT	5650.200	O2-1-1-M11.MP4	141255	NA
M11	2025-03-07 13:19:53.144		5400.880	Media file(s)	player #1:O2-1-1-M11.MP4	0.0	7126.080	25.000	Orange	Resting		POINT	5709.960	O2-1-1-M11.MP4	142749	NA
M11	2025-03-07 13:19:53.144		5400.880	Media file(s)	player #1:O2-1-1-M11.MP4	0.0	7126.080	25.000	Green	Self grooming		POINT	5711.120	O2-1-1-M11.MP4	142778	NA
M11	2025-03-07 13:19:53.144		5400.880	Media file(s)	player #1:O2-1-1-M11.MP4	0.0	7126.080	25.000	Orange	Resting		POINT	5770.000	O2-1-1-M11.MP4	144250	NA
M11	2025-03-07 13:19:53.144		5400.880	Media file(s)	player #1:O2-1-1-M11.MP4	0.0	7126.080	25.000	Green	Walking		POINT	5770.160	O2-1-1-M11.MP4	144254	NA
M11	2025-03-07 13:19:53.144		5400.880	Media file(s)	player #1:O2-1-1-M11.MP4	0.0	7126.080	25.000	Orange	Resting		POINT	5829.960	O2-1-1-M11.MP4	145749	NA
M11	2025-03-07 13:19:53.144		5400.880	Media file(s)	player #1:O2-1-1-M11.MP4	0.0	7126.080	25.000	Green	Walking		POINT	5831.440	O2-1-1-M11.MP4	145786	NA
M11	2025-03-07 13:19:53.144		5400.880	Media file(s)	player #1:O2-1-1-M11.MP4	0.0	7126.080	25.000	Green	Resting		POINT	5889.880	O2-1-1-M11.MP4	147247	NA
M11	2025-03-07 13:19:53.144		5400.880	Media file(s)	player #1:O2-1-1-M11.MP4	0.0	7126.080	25.000	Orange	Resting		POINT	5889.880	O2-1-1-M11.MP4	147247	NA
M11	2025-03-07 13:19:53.144		5400.880	Media file(s)	player #1:O2-1-1-M11.MP4	0.0	7126.080	25.000	Green	Resting		POINT	5949.880	O2-1-1-M11.MP4	148747	NA
M11	2025-03-07 13:19:53.144		5400.880	Media file(s)	player #1:O2-1-1-M11.MP4	0.0	7126.080	25.000	Orange	Resting		POINT	5950.000	O2-1-1-M11.MP4	148750	NA
M11	2025-03-07 13:19:53.144		5400.880	Media file(s)	player #1:O2-1-1-M11.MP4	0.0	7126.080	25.000	Orange	Walking		POINT	6010.240	O2-1-1-M11.MP4	150256	NA
M11	2025-03-07 13:19:53.144		5400.880	Media file(s)	player #1:O2-1-1-M11.MP4	0.0	7126.080	25.000	Green	Walking		POINT	6011.120	O2-1-1-M11.MP4	150278	NA
