# Supplementary material for: Unmated Queens Show Worker‐Like Behaviour and Gene Expression in Polygynous Colonies of the Ant Stigmatomma pallipes
Source: Mol Ecol. 2026 Apr 29;35:e70360. doi: 10.1111/mec.70360 (PMC13126620; doi:10.1111/mec.70360)
Supplement: Supplementary file 3 — Data S1: mec70360‐sup‐0003‐Supinfo.zip. [file MEC-35-e70360-s003.zip › Behavior/O2-Boris/M2.tsv]

Observation id	Observation date	Description	Observation duration	Observation type	Source	Time offset (s)	Media duration (s)	FPS	Subject	Behavior	Behavioral category	Behavior type	Time	Media file name	Image index	Image file path	Comment
M2	2025-03-07 13:37:25.500		5399.200	Media file(s)	player #1:O2-2-3-M2.MP4	0.0	6609.120	25.000	Pink	Walking		POINT	610.720	O2-2-3-M2.MP4	15268	NA
M2	2025-03-07 13:37:25.500		5399.200	Media file(s)	player #1:O2-2-3-M2.MP4	0.0	6609.120	25.000	Pink	Walking		POINT	670.560	O2-2-3-M2.MP4	16764	NA
M2	2025-03-07 13:37:25.500		5399.200	Media file(s)	player #1:O2-2-3-M2.MP4	0.0	6609.120	25.000	Pink	Self grooming		POINT	730.520	O2-2-3-M2.MP4	18263	NA
M2	2025-03-07 13:37:25.500		5399.200	Media file(s)	player #1:O2-2-3-M2.MP4	0.0	6609.120	25.000	Pink	Resting		POINT	790.400	O2-2-3-M2.MP4	19760	NA
M2	2025-03-07 13:37:25.500		5399.200	Media file(s)	player #1:O2-2-3-M2.MP4	0.0	6609.120	25.000	Pink	Walking		POINT	850.800	O2-2-3-M2.MP4	21270	NA
M2	2025-03-07 13:37:25.500		5399.200	Media file(s)	player #1:O2-2-3-M2.MP4	0.0	6609.120	25.000	Pink	Walking		POINT	911.000	O2-2-3-M2.MP4	22775	NA
M2	2025-03-07 13:37:25.500		5399.200	Media file(s)	player #1:O2-2-3-M2.MP4	0.0	6609.120	25.000	Pink	Resting		POINT	970.360	O2-2-3-M2.MP4	24259	NA
M2	2025-03-07 13:37:25.500		5399.200	Media file(s)	player #1:O2-2-3-M2.MP4	0.0	6609.120	25.000	Pink	Resting		POINT	1029.680	O2-2-3-M2.MP4	25742	NA
M2	2025-03-07 13:37:25.500		5399.200	Media file(s)	player #1:O2-2-3-M2.MP4	0.0	6609.120	25.000	Pink	Resting		POINT	1090.320	O2-2-3-M2.MP4	27258	NA
M2	2025-03-07 13:37:25.500		5399.200	Media file(s)	player #1:O2-2-3-M2.MP4	0.0	6609.120	25.000	Pink	Resting		POINT	1150.120	O2-2-3-M2.MP4	28753	NA
M2	2025-03-07 13:37:25.500		5399.200	Media file(s)	player #1:O2-2-3-M2.MP4	0.0	6609.120	25.000	Pink	Resting		POINT	1209.920	O2-2-3-M2.MP4	30248	NA
M2	2025-03-07 13:37:25.500		5399.200	Media file(s)	player #1:O2-2-3-M2.MP4	0.0	6609.120	25.000	Pink	Resting		POINT	1270.120	O2-2-3-M2.MP4	31753	NA
M2	2025-03-07 13:37:25.500		5399.200	Media file(s)	player #1:O2-2-3-M2.MP4	0.0	6609.120	25.000	Pink	Resting		POINT	1330.120	O2-2-3-M2.MP4	33253	NA
M2	2025-03-07 13:37:25.500		5399.200	Media file(s)	player #1:O2-2-3-M2.MP4	0.0	6609.120	25.000	Pink	QW interaction		POINT	1390.000	O2-2-3-M2.MP4	34750	NA
M2	2025-03-07 13:37:25.500		5399.200	Media file(s)	player #1:O2-2-3-M2.MP4	0.0	6609.120	25.000	Pink	Resting		POINT	1450.320	O2-2-3-M2.MP4	36258	NA
M2	2025-03-07 13:37:25.500		5399.200	Media file(s)	player #1:O2-2-3-M2.MP4	0.0	6609.120	25.000	Pink	Resting		POINT	1510.400	O2-2-3-M2.MP4	37760	NA
M2	2025-03-07 13:37:25.500		5399.200	Media file(s)	player #1:O2-2-3-M2.MP4	0.0	6609.120	25.000	Pink	Resting		POINT	1570.000	O2-2-3-M2.MP4	39250	NA
M2	2025-03-07 13:37:25.500		5399.200	Media file(s)	player #1:O2-2-3-M2.MP4	0.0	6609.120	25.000	Pink	Resting		POINT	1629.720	O2-2-3-M2.MP4	40743	NA
M2	2025-03-07 13:37:25.500		5399.200	Media file(s)	player #1:O2-2-3-M2.MP4	0.0	6609.120	25.000	Pink	Resting		POINT	1690.280	O2-2-3-M2.MP4	42257	NA
M2	2025-03-07 13:37:25.500		5399.200	Media file(s)	player #1:O2-2-3-M2.MP4	0.0	6609.120	25.000	Pink	Resting		POINT	1750.400	O2-2-3-M2.MP4	43760	NA
M2	2025-03-07 13:37:25.500		5399.200	Media file(s)	player #1:O2-2-3-M2.MP4	0.0	6609.120	25.000	Pink	Resting		POINT	1811.280	O2-2-3-M2.MP4	45282	NA
M2	2025-03-07 13:37:25.500		5399.200	Media file(s)	player #1:O2-2-3-M2.MP4	0.0	6609.120	25.000	Pink	Resting		POINT	1870.120	O2-2-3-M2.MP4	46753	NA
M2	2025-03-07 13:37:25.500		5399.200	Media file(s)	player #1:O2-2-3-M2.MP4	0.0	6609.120	25.000	Pink	Resting		POINT	1929.960	O2-2-3-M2.MP4	48249	NA
M2	2025-03-07 13:37:25.500		5399.200	Media file(s)	player #1:O2-2-3-M2.MP4	0.0	6609.120	25.000	Pink	Resting		POINT	1990.200	O2-2-3-M2.MP4	49755	NA
M2	2025-03-07 13:37:25.500		5399.200	Media file(s)	player #1:O2-2-3-M2.MP4	0.0	6609.120	25.000	Pink	Resting		POINT	2050.120	O2-2-3-M2.MP4	51253	NA
M2	2025-03-07 13:37:25.500		5399.200	Media file(s)	player #1:O2-2-3-M2.MP4	0.0	6609.120	25.000	Pink	Resting		POINT	2110.360	O2-2-3-M2.MP4	52759	NA
M2	2025-03-07 13:37:25.500		5399.200	Media file(s)	player #1:O2-2-3-M2.MP4	0.0	6609.120	25.000	Pink	Resting		POINT	2169.920	O2-2-3-M2.MP4	54248	NA
M2	2025-03-07 13:37:25.500		5399.200	Media file(s)	player #1:O2-2-3-M2.MP4	0.0	6609.120	25.000	Pink	Resting		POINT	2230.840	O2-2-3-M2.MP4	55771	NA
M2	2025-03-07 13:37:25.500		5399.200	Media file(s)	player #1:O2-2-3-M2.MP4	0.0	6609.120	25.000	Pink	Resting		POINT	2289.880	O2-2-3-M2.MP4	57247	NA
M2	2025-03-07 13:37:25.500		5399.200	Media file(s)	player #1:O2-2-3-M2.MP4	0.0	6609.120	25.000	Pink	Resting		POINT	2350.200	O2-2-3-M2.MP4	58755	NA
M2	2025-03-07 13:37:25.500		5399.200	Media file(s)	player #1:O2-2-3-M2.MP4	0.0	6609.120	25.000	Pink	Resting		POINT	2409.800	O2-2-3-M2.MP4	60245	NA
M2	2025-03-07 13:37:25.500		5399.200	Media file(s)	player #1:O2-2-3-M2.MP4	0.0	6609.120	25.000	Pink	Resting		POINT	2469.880	O2-2-3-M2.MP4	61747	NA
M2	2025-03-07 13:37:25.500		5399.200	Media file(s)	player #1:O2-2-3-M2.MP4	0.0	6609.120	25.000	Pink	Resting		POINT	2529.880	O2-2-3-M2.MP4	63247	NA
M2	2025-03-07 13:37:25.500		5399.200	Media file(s)	player #1:O2-2-3-M2.MP4	0.0	6609.120	25.000	Pink	Resting		POINT	2589.960	O2-2-3-M2.MP4	64749	NA
M2	2025-03-07 13:37:25.500		5399.200	Media file(s)	player #1:O2-2-3-M2.MP4	0.0	6609.120	25.000	Pink	Resting		POINT	2649.960	O2-2-3-M2.MP4	66249	NA
M2	2025-03-07 13:37:25.500		5399.200	Media file(s)	player #1:O2-2-3-M2.MP4	0.0	6609.120	25.000	Pink	Resting		POINT	2709.920	O2-2-3-M2.MP4	67748	NA
M2	2025-03-07 13:37:25.500		5399.200	Media file(s)	player #1:O2-2-3-M2.MP4	0.0	6609.120	25.000	Pink	Resting		POINT	2769.920	O2-2-3-M2.MP4	69249	NA
M2	2025-03-07 13:37:25.500		5399.200	Media file(s)	player #1:O2-2-3-M2.MP4	0.0	6609.120	25.000	Pink	Resting		POINT	2830.080	O2-2-3-M2.MP4	70753	NA
M2	2025-03-07 13:37:25.500		5399.200	Media file(s)	player #1:O2-2-3-M2.MP4	0.0	6609.120	25.000	Pink	Resting		POINT	2890.040	O2-2-3-M2.MP4	72251	NA
M2	2025-03-07 13:37:25.500		5399.200	Media file(s)	player #1:O2-2-3-M2.MP4	0.0	6609.120	25.000	Pink	Resting		POINT	2949.960	O2-2-3-M2.MP4	73749	NA
M2	2025-03-07 13:37:25.500		5399.200	Media file(s)	player #1:O2-2-3-M2.MP4	0.0	6609.120	25.000	Pink	Resting		POINT	3010.520	O2-2-3-M2.MP4	75263	NA
M2	2025-03-07 13:37:25.500		5399.200	Media file(s)	player #1:O2-2-3-M2.MP4	0.0	6609.120	25.000	Pink	Resting		POINT	3070.000	O2-2-3-M2.MP4	76750	NA
M2	2025-03-07 13:37:25.500		5399.200	Media file(s)	player #1:O2-2-3-M2.MP4	0.0	6609.120	25.000	Pink	Resting		POINT	3129.960	O2-2-3-M2.MP4	78249	NA
M2	2025-03-07 13:37:25.500		5399.200	Media file(s)	player #1:O2-2-3-M2.MP4	0.0	6609.120	25.000	Pink	Resting		POINT	3190.000	O2-2-3-M2.MP4	79750	NA
M2	2025-03-07 13:37:25.500		5399.200	Media file(s)	player #1:O2-2-3-M2.MP4	0.0	6609.120	25.000	Pink	Resting		POINT	3249.960	O2-2-3-M2.MP4	81249	NA
M2	2025-03-07 13:37:25.500		5399.200	Media file(s)	player #1:O2-2-3-M2.MP4	0.0	6609.120	25.000	Pink	Resting		POINT	3309.920	O2-2-3-M2.MP4	82748	NA
M2	2025-03-07 13:37:25.500		5399.200	Media file(s)	player #1:O2-2-3-M2.MP4	0.0	6609.120	25.000	Pink	Resting		POINT	3370.480	O2-2-3-M2.MP4	84262	NA
M2	2025-03-07 13:37:25.500		5399.200	Media file(s)	player #1:O2-2-3-M2.MP4	0.0	6609.120	25.000	Pink	Resting		POINT	3429.920	O2-2-3-M2.MP4	85748	NA
M2	2025-03-07 13:37:25.500		5399.200	Media file(s)	player #1:O2-2-3-M2.MP4	0.0	6609.120	25.000	Pink	Resting		POINT	3490.120	O2-2-3-M2.MP4	87253	NA
M2	2025-03-07 13:37:25.500		5399.200	Media file(s)	player #1:O2-2-3-M2.MP4	0.0	6609.120	25.000	Pink	Resting		POINT	3549.840	O2-2-3-M2.MP4	88746	NA
M2	2025-03-07 13:37:25.500		5399.200	Media file(s)	player #1:O2-2-3-M2.MP4	0.0	6609.120	25.000	Pink	Resting		POINT	3609.840	O2-2-3-M2.MP4	90246	NA
M2	2025-03-07 13:37:25.500		5399.200	Media file(s)	player #1:O2-2-3-M2.MP4	0.0	6609.120	25.000	Pink	Resting		POINT	3670.000	O2-2-3-M2.MP4	91750	NA
M2	2025-03-07 13:37:25.500		5399.200	Media file(s)	player #1:O2-2-3-M2.MP4	0.0	6609.120	25.000	Pink	Resting		POINT	3729.960	O2-2-3-M2.MP4	93249	NA
M2	2025-03-07 13:37:25.500		5399.200	Media file(s)	player #1:O2-2-3-M2.MP4	0.0	6609.120	25.000	Pink	Resting		POINT	3790.000	O2-2-3-M2.MP4	94750	NA
M2	2025-03-07 13:37:25.500		5399.200	Media file(s)	player #1:O2-2-3-M2.MP4	0.0	6609.120	25.000	Pink	Resting		POINT	3849.760	O2-2-3-M2.MP4	96244	NA
M2	2025-03-07 13:37:25.500		5399.200	Media file(s)	player #1:O2-2-3-M2.MP4	0.0	6609.120	25.000	Pink	Resting		POINT	3910.040	O2-2-3-M2.MP4	97751	NA
M2	2025-03-07 13:37:25.500		5399.200	Media file(s)	player #1:O2-2-3-M2.MP4	0.0	6609.120	25.000	Pink	Resting		POINT	3969.960	O2-2-3-M2.MP4	99249	NA
M2	2025-03-07 13:37:25.500		5399.200	Media file(s)	player #1:O2-2-3-M2.MP4	0.0	6609.120	25.000	Pink	Resting		POINT	4030.040	O2-2-3-M2.MP4	100751	NA
M2	2025-03-07 13:37:25.500		5399.200	Media file(s)	player #1:O2-2-3-M2.MP4	0.0	6609.120	25.000	Pink	Resting		POINT	4089.920	O2-2-3-M2.MP4	102248	NA
M2	2025-03-07 13:37:25.500		5399.200	Media file(s)	player #1:O2-2-3-M2.MP4	0.0	6609.120	25.000	Pink	Resting		POINT	4149.920	O2-2-3-M2.MP4	103748	NA
M2	2025-03-07 13:37:25.500		5399.200	Media file(s)	player #1:O2-2-3-M2.MP4	0.0	6609.120	25.000	Pink	Resting		POINT	4209.800	O2-2-3-M2.MP4	105245	NA
M2	2025-03-07 13:37:25.500		5399.200	Media file(s)	player #1:O2-2-3-M2.MP4	0.0	6609.120	25.000	Pink	Resting		POINT	4270.040	O2-2-3-M2.MP4	106752	NA
M2	2025-03-07 13:37:25.500		5399.200	Media file(s)	player #1:O2-2-3-M2.MP4	0.0	6609.120	25.000	Pink	Resting		POINT	4330.040	O2-2-3-M2.MP4	108251	NA
M2	2025-03-07 13:37:25.500		5399.200	Media file(s)	player #1:O2-2-3-M2.MP4	0.0	6609.120	25.000	Pink	Resting		POINT	4390.040	O2-2-3-M2.MP4	109751	NA
M2	2025-03-07 13:37:25.500		5399.200	Media file(s)	player #1:O2-2-3-M2.MP4	0.0	6609.120	25.000	Pink	Resting		POINT	4450.000	O2-2-3-M2.MP4	111250	NA
M2	2025-03-07 13:37:25.500		5399.200	Media file(s)	player #1:O2-2-3-M2.MP4	0.0	6609.120	25.000	Pink	Resting		POINT	4509.840	O2-2-3-M2.MP4	112747	NA
M2	2025-03-07 13:37:25.500		5399.200	Media file(s)	player #1:O2-2-3-M2.MP4	0.0	6609.120	25.000	Pink	Resting		POINT	4570.160	O2-2-3-M2.MP4	114254	NA
M2	2025-03-07 13:37:25.500		5399.200	Media file(s)	player #1:O2-2-3-M2.MP4	0.0	6609.120	25.000	Pink	Resting		POINT	4629.360	O2-2-3-M2.MP4	115734	NA
M2	2025-03-07 13:37:25.500		5399.200	Media file(s)	player #1:O2-2-3-M2.MP4	0.0	6609.120	25.000	Pink	Resting		POINT	4690.040	O2-2-3-M2.MP4	117251	NA
M2	2025-03-07 13:37:25.500		5399.200	Media file(s)	player #1:O2-2-3-M2.MP4	0.0	6609.120	25.000	Pink	Resting		POINT	4750.040	O2-2-3-M2.MP4	118751	NA
M2	2025-03-07 13:37:25.500		5399.200	Media file(s)	player #1:O2-2-3-M2.MP4	0.0	6609.120	25.000	Pink	Resting		POINT	4809.960	O2-2-3-M2.MP4	120249	NA
M2	2025-03-07 13:37:25.500		5399.200	Media file(s)	player #1:O2-2-3-M2.MP4	0.0	6609.120	25.000	Pink	Resting		POINT	4869.960	O2-2-3-M2.MP4	121749	NA
M2	2025-03-07 13:37:25.500		5399.200	Media file(s)	player #1:O2-2-3-M2.MP4	0.0	6609.120	25.000	Pink	Resting		POINT	4930.160	O2-2-3-M2.MP4	123254	NA
M2	2025-03-07 13:37:25.500		5399.200	Media file(s)	player #1:O2-2-3-M2.MP4	0.0	6609.120	25.000	Pink	Resting		POINT	4990.560	O2-2-3-M2.MP4	124764	NA
M2	2025-03-07 13:37:25.500		5399.200	Media file(s)	player #1:O2-2-3-M2.MP4	0.0	6609.120	25.000	Pink	Resting		POINT	5049.840	O2-2-3-M2.MP4	126246	NA
M2	2025-03-07 13:37:25.500		5399.200	Media file(s)	player #1:O2-2-3-M2.MP4	0.0	6609.120	25.000	Pink	Resting		POINT	5109.920	O2-2-3-M2.MP4	127748	NA
M2	2025-03-07 13:37:25.500		5399.200	Media file(s)	player #1:O2-2-3-M2.MP4	0.0	6609.120	25.000	Pink	Resting		POINT	5170.280	O2-2-3-M2.MP4	129257	NA
M2	2025-03-07 13:37:25.500		5399.200	Media file(s)	player #1:O2-2-3-M2.MP4	0.0	6609.120	25.000	Pink	Walking		POINT	5230.800	O2-2-3-M2.MP4	130770	NA
M2	2025-03-07 13:37:25.500		5399.200	Media file(s)	player #1:O2-2-3-M2.MP4	0.0	6609.120	25.000	Pink	Resting		POINT	5290.080	O2-2-3-M2.MP4	132252	NA
M2	2025-03-07 13:37:25.500		5399.200	Media file(s)	player #1:O2-2-3-M2.MP4	0.0	6609.120	25.000	Pink	Resting		POINT	5350.000	O2-2-3-M2.MP4	133750	NA
M2	2025-03-07 13:37:25.500		5399.200	Media file(s)	player #1:O2-2-3-M2.MP4	0.0	6609.120	25.000	Pink	Resting		POINT	5409.920	O2-2-3-M2.MP4	135248	NA
M2	2025-03-07 13:37:25.500		5399.200	Media file(s)	player #1:O2-2-3-M2.MP4	0.0	6609.120	25.000	Pink	Resting		POINT	5470.120	O2-2-3-M2.MP4	136753	NA
M2	2025-03-07 13:37:25.500		5399.200	Media file(s)	player #1:O2-2-3-M2.MP4	0.0	6609.120	25.000	Pink	Resting		POINT	5530.200	O2-2-3-M2.MP4	138255	NA
M2	2025-03-07 13:37:25.500		5399.200	Media file(s)	player #1:O2-2-3-M2.MP4	0.0	6609.120	25.000	Pink	Resting		POINT	5590.080	O2-2-3-M2.MP4	139752	NA
M2	2025-03-07 13:37:25.500		5399.200	Media file(s)	player #1:O2-2-3-M2.MP4	0.0	6609.120	25.000	Pink	QW interaction		POINT	5650.560	O2-2-3-M2.MP4	141264	NA
M2	2025-03-07 13:37:25.500		5399.200	Media file(s)	player #1:O2-2-3-M2.MP4	0.0	6609.120	25.000	Pink	QW interaction		POINT	5710.040	O2-2-3-M2.MP4	142751	NA
M2	2025-03-07 13:37:25.500		5399.200	Media file(s)	player #1:O2-2-3-M2.MP4	0.0	6609.120	25.000	Pink	QW interaction		POINT	5769.880	O2-2-3-M2.MP4	144247	NA
M2	2025-03-07 13:37:25.500		5399.200	Media file(s)	player #1:O2-2-3-M2.MP4	0.0	6609.120	25.000	Pink	QW interaction		POINT	5830.400	O2-2-3-M2.MP4	145760	NA
M2	2025-03-07 13:37:25.500		5399.200	Media file(s)	player #1:O2-2-3-M2.MP4	0.0	6609.120	25.000	Pink	QW interaction		POINT	5890.080	O2-2-3-M2.MP4	147252	NA
M2	2025-03-07 13:37:25.500		5399.200	Media file(s)	player #1:O2-2-3-M2.MP4	0.0	6609.120	25.000	Pink	QW interaction		POINT	5950.080	O2-2-3-M2.MP4	148752	NA
M2	2025-03-07 13:37:25.500		5399.200	Media file(s)	player #1:O2-2-3-M2.MP4	0.0	6609.120	25.000	Pink	QW interaction		POINT	6009.920	O2-2-3-M2.MP4	150248	NA
