# Supplementary material for: Unmated Queens Show Worker‐Like Behaviour and Gene Expression in Polygynous Colonies of the Ant Stigmatomma pallipes
Source: Mol Ecol. 2026 Apr 29;35:e70360. doi: 10.1111/mec.70360 (PMC13126620; doi:10.1111/mec.70360)
Supplement: Supplementary file 3 — Data S1: mec70360‐sup‐0003‐Supinfo.zip. [file MEC-35-e70360-s003.zip › Behavior/O2-Boris/M4.tsv]

Observation id	Observation date	Description	Observation duration	Observation type	Source	Time offset (s)	Media duration (s)	FPS	Subject	Behavior	Behavioral category	Behavior type	Time	Media file name	Image index	Image file path	Comment
M4	2025-03-07 13:45:13.843		5399.840	Media file(s)	player #1:O2-1-7-M4.MP4	0.0	7783.680	25.000	Blue	Walking		POINT	610.240	O2-1-7-M4.MP4	15256	NA
M4	2025-03-07 13:45:13.843		5399.840	Media file(s)	player #1:O2-1-7-M4.MP4	0.0	7783.680	25.000	Blue	Walking		POINT	670.160	O2-1-7-M4.MP4	16754	NA
M4	2025-03-07 13:45:13.843		5399.840	Media file(s)	player #1:O2-1-7-M4.MP4	0.0	7783.680	25.000	Blue	Walking		POINT	730.400	O2-1-7-M4.MP4	18260	NA
M4	2025-03-07 13:45:13.843		5399.840	Media file(s)	player #1:O2-1-7-M4.MP4	0.0	7783.680	25.000	Blue	Walking		POINT	790.080	O2-1-7-M4.MP4	19752	NA
M4	2025-03-07 13:45:13.843		5399.840	Media file(s)	player #1:O2-1-7-M4.MP4	0.0	7783.680	25.000	Blue	Walking		POINT	850.600	O2-1-7-M4.MP4	21265	NA
M4	2025-03-07 13:45:13.843		5399.840	Media file(s)	player #1:O2-1-7-M4.MP4	0.0	7783.680	25.000	Blue	Walking		POINT	910.160	O2-1-7-M4.MP4	22754	NA
M4	2025-03-07 13:45:13.843		5399.840	Media file(s)	player #1:O2-1-7-M4.MP4	0.0	7783.680	25.000	Blue	Walking		POINT	970.000	O2-1-7-M4.MP4	24250	NA
M4	2025-03-07 13:45:13.843		5399.840	Media file(s)	player #1:O2-1-7-M4.MP4	0.0	7783.680	25.000	Blue	Resting		POINT	1031.200	O2-1-7-M4.MP4	25780	NA
M4	2025-03-07 13:45:13.843		5399.840	Media file(s)	player #1:O2-1-7-M4.MP4	0.0	7783.680	25.000	Blue	Resting		POINT	1090.120	O2-1-7-M4.MP4	27253	NA
M4	2025-03-07 13:45:13.843		5399.840	Media file(s)	player #1:O2-1-7-M4.MP4	0.0	7783.680	25.000	Blue	Resting		POINT	1150.040	O2-1-7-M4.MP4	28751	NA
M4	2025-03-07 13:45:13.843		5399.840	Media file(s)	player #1:O2-1-7-M4.MP4	0.0	7783.680	25.000	Blue	Resting		POINT	1211.280	O2-1-7-M4.MP4	30282	NA
M4	2025-03-07 13:45:13.843		5399.840	Media file(s)	player #1:O2-1-7-M4.MP4	0.0	7783.680	25.000	Blue	Resting		POINT	1270.040	O2-1-7-M4.MP4	31751	NA
M4	2025-03-07 13:45:13.843		5399.840	Media file(s)	player #1:O2-1-7-M4.MP4	0.0	7783.680	25.000	Blue	Resting		POINT	1330.320	O2-1-7-M4.MP4	33258	NA
M4	2025-03-07 13:45:13.843		5399.840	Media file(s)	player #1:O2-1-7-M4.MP4	0.0	7783.680	25.000	Blue	Resting		POINT	1390.120	O2-1-7-M4.MP4	34753	NA
M4	2025-03-07 13:45:13.843		5399.840	Media file(s)	player #1:O2-1-7-M4.MP4	0.0	7783.680	25.000	Blue	Resting		POINT	1450.000	O2-1-7-M4.MP4	36250	NA
M4	2025-03-07 13:45:13.843		5399.840	Media file(s)	player #1:O2-1-7-M4.MP4	0.0	7783.680	25.000	Blue	Resting		POINT	1509.960	O2-1-7-M4.MP4	37749	NA
M4	2025-03-07 13:45:13.843		5399.840	Media file(s)	player #1:O2-1-7-M4.MP4	0.0	7783.680	25.000	Blue	Resting		POINT	1570.000	O2-1-7-M4.MP4	39250	NA
M4	2025-03-07 13:45:13.843		5399.840	Media file(s)	player #1:O2-1-7-M4.MP4	0.0	7783.680	25.000	Blue	Resting		POINT	1629.920	O2-1-7-M4.MP4	40748	NA
M4	2025-03-07 13:45:13.843		5399.840	Media file(s)	player #1:O2-1-7-M4.MP4	0.0	7783.680	25.000	Blue	Resting		POINT	1689.840	O2-1-7-M4.MP4	42246	NA
M4	2025-03-07 13:45:13.843		5399.840	Media file(s)	player #1:O2-1-7-M4.MP4	0.0	7783.680	25.000	Blue	Resting		POINT	1750.080	O2-1-7-M4.MP4	43752	NA
M4	2025-03-07 13:45:13.843		5399.840	Media file(s)	player #1:O2-1-7-M4.MP4	0.0	7783.680	25.000	Blue	Resting		POINT	1810.520	O2-1-7-M4.MP4	45263	NA
M4	2025-03-07 13:45:13.843		5399.840	Media file(s)	player #1:O2-1-7-M4.MP4	0.0	7783.680	25.000	Blue	Resting		POINT	1870.120	O2-1-7-M4.MP4	46753	NA
M4	2025-03-07 13:45:13.843		5399.840	Media file(s)	player #1:O2-1-7-M4.MP4	0.0	7783.680	25.000	Blue	Resting		POINT	1930.560	O2-1-7-M4.MP4	48264	NA
M4	2025-03-07 13:45:13.843		5399.840	Media file(s)	player #1:O2-1-7-M4.MP4	0.0	7783.680	25.000	Blue	Resting		POINT	1990.920	O2-1-7-M4.MP4	49773	NA
M4	2025-03-07 13:45:13.843		5399.840	Media file(s)	player #1:O2-1-7-M4.MP4	0.0	7783.680	25.000	Blue	Resting		POINT	2050.040	O2-1-7-M4.MP4	51251	NA
M4	2025-03-07 13:45:13.843		5399.840	Media file(s)	player #1:O2-1-7-M4.MP4	0.0	7783.680	25.000	Blue	Brood Care		POINT	2110.840	O2-1-7-M4.MP4	52771	NA
M4	2025-03-07 13:45:13.843		5399.840	Media file(s)	player #1:O2-1-7-M4.MP4	0.0	7783.680	25.000	Blue	Self grooming		POINT	2169.680	O2-1-7-M4.MP4	54243	NA
M4	2025-03-07 13:45:13.843		5399.840	Media file(s)	player #1:O2-1-7-M4.MP4	0.0	7783.680	25.000	Blue	Self grooming		POINT	2229.960	O2-1-7-M4.MP4	55749	NA
M4	2025-03-07 13:45:13.843		5399.840	Media file(s)	player #1:O2-1-7-M4.MP4	0.0	7783.680	25.000	Blue	Walking		POINT	2290.520	O2-1-7-M4.MP4	57263	NA
M4	2025-03-07 13:45:13.843		5399.840	Media file(s)	player #1:O2-1-7-M4.MP4	0.0	7783.680	25.000	Blue	Resting		POINT	2350.000	O2-1-7-M4.MP4	58750	NA
M4	2025-03-07 13:45:13.843		5399.840	Media file(s)	player #1:O2-1-7-M4.MP4	0.0	7783.680	25.000	Blue	Resting		POINT	2409.960	O2-1-7-M4.MP4	60249	NA
M4	2025-03-07 13:45:13.843		5399.840	Media file(s)	player #1:O2-1-7-M4.MP4	0.0	7783.680	25.000	Blue	Resting		POINT	2469.960	O2-1-7-M4.MP4	61749	NA
M4	2025-03-07 13:45:13.843		5399.840	Media file(s)	player #1:O2-1-7-M4.MP4	0.0	7783.680	25.000	Blue	Walking		POINT	2530.320	O2-1-7-M4.MP4	63258	NA
M4	2025-03-07 13:45:13.843		5399.840	Media file(s)	player #1:O2-1-7-M4.MP4	0.0	7783.680	25.000	Blue	Resting		POINT	2590.080	O2-1-7-M4.MP4	64752	NA
M4	2025-03-07 13:45:13.843		5399.840	Media file(s)	player #1:O2-1-7-M4.MP4	0.0	7783.680	25.000	Blue	Resting		POINT	2650.040	O2-1-7-M4.MP4	66251	NA
M4	2025-03-07 13:45:13.843		5399.840	Media file(s)	player #1:O2-1-7-M4.MP4	0.0	7783.680	25.000	Blue	Resting		POINT	2710.520	O2-1-7-M4.MP4	67764	NA
M4	2025-03-07 13:45:13.843		5399.840	Media file(s)	player #1:O2-1-7-M4.MP4	0.0	7783.680	25.000	Blue	Resting		POINT	2769.880	O2-1-7-M4.MP4	69248	NA
M4	2025-03-07 13:45:13.843		5399.840	Media file(s)	player #1:O2-1-7-M4.MP4	0.0	7783.680	25.000	Blue	Resting		POINT	2829.960	O2-1-7-M4.MP4	70750	NA
M4	2025-03-07 13:45:13.843		5399.840	Media file(s)	player #1:O2-1-7-M4.MP4	0.0	7783.680	25.000	Blue	Resting		POINT	2889.720	O2-1-7-M4.MP4	72243	NA
M4	2025-03-07 13:45:13.843		5399.840	Media file(s)	player #1:O2-1-7-M4.MP4	0.0	7783.680	25.000	Blue	Resting		POINT	2950.200	O2-1-7-M4.MP4	73755	NA
M4	2025-03-07 13:45:13.843		5399.840	Media file(s)	player #1:O2-1-7-M4.MP4	0.0	7783.680	25.000	Blue	Resting		POINT	3010.240	O2-1-7-M4.MP4	75256	NA
M4	2025-03-07 13:45:13.843		5399.840	Media file(s)	player #1:O2-1-7-M4.MP4	0.0	7783.680	25.000	Blue	Resting		POINT	3069.960	O2-1-7-M4.MP4	76749	NA
M4	2025-03-07 13:45:13.843		5399.840	Media file(s)	player #1:O2-1-7-M4.MP4	0.0	7783.680	25.000	Blue	Resting		POINT	3130.120	O2-1-7-M4.MP4	78253	NA
M4	2025-03-07 13:45:13.843		5399.840	Media file(s)	player #1:O2-1-7-M4.MP4	0.0	7783.680	25.000	Blue	Walking		POINT	3190.920	O2-1-7-M4.MP4	79773	NA
M4	2025-03-07 13:45:13.843		5399.840	Media file(s)	player #1:O2-1-7-M4.MP4	0.0	7783.680	25.000	Blue	Walking		POINT	3250.040	O2-1-7-M4.MP4	81251	NA
M4	2025-03-07 13:45:13.843		5399.840	Media file(s)	player #1:O2-1-7-M4.MP4	0.0	7783.680	25.000	Blue	QW interaction		POINT	3310.000	O2-1-7-M4.MP4	82751	NA
M4	2025-03-07 13:45:13.843		5399.840	Media file(s)	player #1:O2-1-7-M4.MP4	0.0	7783.680	25.000	Blue	QW interaction		POINT	3370.040	O2-1-7-M4.MP4	84251	NA
M4	2025-03-07 13:45:13.843		5399.840	Media file(s)	player #1:O2-1-7-M4.MP4	0.0	7783.680	25.000	Blue	QW interaction		POINT	3430.000	O2-1-7-M4.MP4	85750	NA
M4	2025-03-07 13:45:13.843		5399.840	Media file(s)	player #1:O2-1-7-M4.MP4	0.0	7783.680	25.000	Blue	Self grooming		POINT	3490.120	O2-1-7-M4.MP4	87254	NA
M4	2025-03-07 13:45:13.843		5399.840	Media file(s)	player #1:O2-1-7-M4.MP4	0.0	7783.680	25.000	Blue	Self grooming		POINT	3550.840	O2-1-7-M4.MP4	88771	NA
M4	2025-03-07 13:45:13.843		5399.840	Media file(s)	player #1:O2-1-7-M4.MP4	0.0	7783.680	25.000	Blue	Resting		POINT	3609.960	O2-1-7-M4.MP4	90249	NA
M4	2025-03-07 13:45:13.843		5399.840	Media file(s)	player #1:O2-1-7-M4.MP4	0.0	7783.680	25.000	Blue	Resting		POINT	3669.840	O2-1-7-M4.MP4	91746	NA
M4	2025-03-07 13:45:13.843		5399.840	Media file(s)	player #1:O2-1-7-M4.MP4	0.0	7783.680	25.000	Blue	Resting		POINT	3729.800	O2-1-7-M4.MP4	93245	NA
M4	2025-03-07 13:45:13.843		5399.840	Media file(s)	player #1:O2-1-7-M4.MP4	0.0	7783.680	25.000	Blue	Resting		POINT	3790.120	O2-1-7-M4.MP4	94753	NA
M4	2025-03-07 13:45:13.843		5399.840	Media file(s)	player #1:O2-1-7-M4.MP4	0.0	7783.680	25.000	Blue	Resting		POINT	3850.000	O2-1-7-M4.MP4	96250	NA
M4	2025-03-07 13:45:13.843		5399.840	Media file(s)	player #1:O2-1-7-M4.MP4	0.0	7783.680	25.000	Blue	Resting		POINT	3909.920	O2-1-7-M4.MP4	97748	NA
M4	2025-03-07 13:45:13.843		5399.840	Media file(s)	player #1:O2-1-7-M4.MP4	0.0	7783.680	25.000	Blue	Resting		POINT	3969.960	O2-1-7-M4.MP4	99249	NA
M4	2025-03-07 13:45:13.843		5399.840	Media file(s)	player #1:O2-1-7-M4.MP4	0.0	7783.680	25.000	Blue	Resting		POINT	4029.920	O2-1-7-M4.MP4	100749	NA
M4	2025-03-07 13:45:13.843		5399.840	Media file(s)	player #1:O2-1-7-M4.MP4	0.0	7783.680	25.000	Blue	Resting		POINT	4089.960	O2-1-7-M4.MP4	102249	NA
M4	2025-03-07 13:45:13.843		5399.840	Media file(s)	player #1:O2-1-7-M4.MP4	0.0	7783.680	25.000	Blue	Resting		POINT	4150.160	O2-1-7-M4.MP4	103754	NA
M4	2025-03-07 13:45:13.843		5399.840	Media file(s)	player #1:O2-1-7-M4.MP4	0.0	7783.680	25.000	Blue	Resting		POINT	4210.080	O2-1-7-M4.MP4	105252	NA
M4	2025-03-07 13:45:13.843		5399.840	Media file(s)	player #1:O2-1-7-M4.MP4	0.0	7783.680	25.000	Blue	Resting		POINT	4270.200	O2-1-7-M4.MP4	106755	NA
M4	2025-03-07 13:45:13.843		5399.840	Media file(s)	player #1:O2-1-7-M4.MP4	0.0	7783.680	25.000	Blue	Resting		POINT	4330.160	O2-1-7-M4.MP4	108254	NA
M4	2025-03-07 13:45:13.843		5399.840	Media file(s)	player #1:O2-1-7-M4.MP4	0.0	7783.680	25.000	Blue	Resting		POINT	4389.960	O2-1-7-M4.MP4	109749	NA
M4	2025-03-07 13:45:13.843		5399.840	Media file(s)	player #1:O2-1-7-M4.MP4	0.0	7783.680	25.000	Blue	Resting		POINT	4450.160	O2-1-7-M4.MP4	111254	NA
M4	2025-03-07 13:45:13.843		5399.840	Media file(s)	player #1:O2-1-7-M4.MP4	0.0	7783.680	25.000	Blue	Resting		POINT	4509.920	O2-1-7-M4.MP4	112748	NA
M4	2025-03-07 13:45:13.843		5399.840	Media file(s)	player #1:O2-1-7-M4.MP4	0.0	7783.680	25.000	Blue	Resting		POINT	4569.960	O2-1-7-M4.MP4	114249	NA
M4	2025-03-07 13:45:13.843		5399.840	Media file(s)	player #1:O2-1-7-M4.MP4	0.0	7783.680	25.000	Blue	Resting		POINT	4630.040	O2-1-7-M4.MP4	115751	NA
M4	2025-03-07 13:45:13.843		5399.840	Media file(s)	player #1:O2-1-7-M4.MP4	0.0	7783.680	25.000	Blue	Resting		POINT	4689.840	O2-1-7-M4.MP4	117246	NA
M4	2025-03-07 13:45:13.843		5399.840	Media file(s)	player #1:O2-1-7-M4.MP4	0.0	7783.680	25.000	Blue	Resting		POINT	4750.000	O2-1-7-M4.MP4	118750	NA
M4	2025-03-07 13:45:13.843		5399.840	Media file(s)	player #1:O2-1-7-M4.MP4	0.0	7783.680	25.000	Blue	Resting		POINT	4810.000	O2-1-7-M4.MP4	120250	NA
M4	2025-03-07 13:45:13.843		5399.840	Media file(s)	player #1:O2-1-7-M4.MP4	0.0	7783.680	25.000	Blue	Resting		POINT	4870.320	O2-1-7-M4.MP4	121758	NA
M4	2025-03-07 13:45:13.843		5399.840	Media file(s)	player #1:O2-1-7-M4.MP4	0.0	7783.680	25.000	Blue	Resting		POINT	4929.960	O2-1-7-M4.MP4	123249	NA
M4	2025-03-07 13:45:13.843		5399.840	Media file(s)	player #1:O2-1-7-M4.MP4	0.0	7783.680	25.000	Blue	Resting		POINT	4990.040	O2-1-7-M4.MP4	124751	NA
M4	2025-03-07 13:45:13.843		5399.840	Media file(s)	player #1:O2-1-7-M4.MP4	0.0	7783.680	25.000	Blue	Resting		POINT	5050.120	O2-1-7-M4.MP4	126253	NA
M4	2025-03-07 13:45:13.843		5399.840	Media file(s)	player #1:O2-1-7-M4.MP4	0.0	7783.680	25.000	Blue	Resting		POINT	5110.320	O2-1-7-M4.MP4	127758	NA
M4	2025-03-07 13:45:13.843		5399.840	Media file(s)	player #1:O2-1-7-M4.MP4	0.0	7783.680	25.000	Blue	Resting		POINT	5170.200	O2-1-7-M4.MP4	129255	NA
M4	2025-03-07 13:45:13.843		5399.840	Media file(s)	player #1:O2-1-7-M4.MP4	0.0	7783.680	25.000	Blue	Resting		POINT	5230.040	O2-1-7-M4.MP4	130751	NA
M4	2025-03-07 13:45:13.843		5399.840	Media file(s)	player #1:O2-1-7-M4.MP4	0.0	7783.680	25.000	Blue	Resting		POINT	5290.120	O2-1-7-M4.MP4	132253	NA
M4	2025-03-07 13:45:13.843		5399.840	Media file(s)	player #1:O2-1-7-M4.MP4	0.0	7783.680	25.000	Blue	Resting		POINT	5349.960	O2-1-7-M4.MP4	133749	NA
M4	2025-03-07 13:45:13.843		5399.840	Media file(s)	player #1:O2-1-7-M4.MP4	0.0	7783.680	25.000	Blue	Resting		POINT	5409.960	O2-1-7-M4.MP4	135249	NA
M4	2025-03-07 13:45:13.843		5399.840	Media file(s)	player #1:O2-1-7-M4.MP4	0.0	7783.680	25.000	Blue	Resting		POINT	5469.920	O2-1-7-M4.MP4	136748	NA
M4	2025-03-07 13:45:13.843		5399.840	Media file(s)	player #1:O2-1-7-M4.MP4	0.0	7783.680	25.000	Blue	Resting		POINT	5530.560	O2-1-7-M4.MP4	138264	NA
M4	2025-03-07 13:45:13.843		5399.840	Media file(s)	player #1:O2-1-7-M4.MP4	0.0	7783.680	25.000	Blue	Resting		POINT	5589.800	O2-1-7-M4.MP4	139745	NA
M4	2025-03-07 13:45:13.843		5399.840	Media file(s)	player #1:O2-1-7-M4.MP4	0.0	7783.680	25.000	Blue	Resting		POINT	5649.880	O2-1-7-M4.MP4	141247	NA
M4	2025-03-07 13:45:13.843		5399.840	Media file(s)	player #1:O2-1-7-M4.MP4	0.0	7783.680	25.000	Blue	Resting		POINT	5709.880	O2-1-7-M4.MP4	142747	NA
M4	2025-03-07 13:45:13.843		5399.840	Media file(s)	player #1:O2-1-7-M4.MP4	0.0	7783.680	25.000	Blue	Resting		POINT	5769.920	O2-1-7-M4.MP4	144248	NA
M4	2025-03-07 13:45:13.843		5399.840	Media file(s)	player #1:O2-1-7-M4.MP4	0.0	7783.680	25.000	Blue	Resting		POINT	5830.240	O2-1-7-M4.MP4	145756	NA
M4	2025-03-07 13:45:13.843		5399.840	Media file(s)	player #1:O2-1-7-M4.MP4	0.0	7783.680	25.000	Blue	Resting		POINT	5890.200	O2-1-7-M4.MP4	147255	NA
M4	2025-03-07 13:45:13.843		5399.840	Media file(s)	player #1:O2-1-7-M4.MP4	0.0	7783.680	25.000	Blue	Resting		POINT	5950.400	O2-1-7-M4.MP4	148760	NA
M4	2025-03-07 13:45:13.843		5399.840	Media file(s)	player #1:O2-1-7-M4.MP4	0.0	7783.680	25.000	Blue	Resting		POINT	6010.080	O2-1-7-M4.MP4	150252	NA
