# Supplementary material for: Unmated Queens Show Worker‐Like Behaviour and Gene Expression in Polygynous Colonies of the Ant Stigmatomma pallipes
Source: Mol Ecol. 2026 Apr 29;35:e70360. doi: 10.1111/mec.70360 (PMC13126620; doi:10.1111/mec.70360)
Supplement: Supplementary file 3 — Data S1: mec70360‐sup‐0003‐Supinfo.zip. [file MEC-35-e70360-s003.zip › Behavior/O2-Boris/M5.tsv]

Observation id	Observation date	Description	Observation duration	Observation type	Source	Time offset (s)	Media duration (s)	FPS	Subject	Behavior	Behavioral category	Behavior type	Time	Media file name	Image index	Image file path	Comment
M5	2025-03-07 13:53:34.947		5399.840	Media file(s)	player #1:O2-1-7-M5.MP4	0.0	7786.080	25.000	Blue	Resting		POINT	610.280	O2-1-7-M5.MP4	15257	NA
M5	2025-03-07 13:53:34.947		5399.840	Media file(s)	player #1:O2-1-7-M5.MP4	0.0	7786.080	25.000	Green	Resting		POINT	610.840	O2-1-7-M5.MP4	15271	NA
M5	2025-03-07 13:53:34.947		5399.840	Media file(s)	player #1:O2-1-7-M5.MP4	0.0	7786.080	25.000	Green	Resting		POINT	670.040	O2-1-7-M5.MP4	16751	NA
M5	2025-03-07 13:53:34.947		5399.840	Media file(s)	player #1:O2-1-7-M5.MP4	0.0	7786.080	25.000	Blue	Walking		POINT	670.120	O2-1-7-M5.MP4	16753	NA
M5	2025-03-07 13:53:34.947		5399.840	Media file(s)	player #1:O2-1-7-M5.MP4	0.0	7786.080	25.000	Blue	Walking		POINT	730.240	O2-1-7-M5.MP4	18256	NA
M5	2025-03-07 13:53:34.947		5399.840	Media file(s)	player #1:O2-1-7-M5.MP4	0.0	7786.080	25.000	Green	Resting		POINT	731.080	O2-1-7-M5.MP4	18277	NA
M5	2025-03-07 13:53:34.947		5399.840	Media file(s)	player #1:O2-1-7-M5.MP4	0.0	7786.080	25.000	Green	Resting		POINT	790.320	O2-1-7-M5.MP4	19758	NA
M5	2025-03-07 13:53:34.947		5399.840	Media file(s)	player #1:O2-1-7-M5.MP4	0.0	7786.080	25.000	Blue	Walking		POINT	791.400	O2-1-7-M5.MP4	19785	NA
M5	2025-03-07 13:53:34.947		5399.840	Media file(s)	player #1:O2-1-7-M5.MP4	0.0	7786.080	25.000	Blue	Carry Brood		POINT	850.280	O2-1-7-M5.MP4	21257	NA
M5	2025-03-07 13:53:34.947		5399.840	Media file(s)	player #1:O2-1-7-M5.MP4	0.0	7786.080	25.000	Green	Resting		POINT	850.360	O2-1-7-M5.MP4	21259	NA
M5	2025-03-07 13:53:34.947		5399.840	Media file(s)	player #1:O2-1-7-M5.MP4	0.0	7786.080	25.000	Green	Resting		POINT	909.960	O2-1-7-M5.MP4	22749	NA
M5	2025-03-07 13:53:34.947		5399.840	Media file(s)	player #1:O2-1-7-M5.MP4	0.0	7786.080	25.000	Blue	Walking		POINT	910.080	O2-1-7-M5.MP4	22752	NA
M5	2025-03-07 13:53:34.947		5399.840	Media file(s)	player #1:O2-1-7-M5.MP4	0.0	7786.080	25.000	Blue	Walking		POINT	970.360	O2-1-7-M5.MP4	24259	NA
M5	2025-03-07 13:53:34.947		5399.840	Media file(s)	player #1:O2-1-7-M5.MP4	0.0	7786.080	25.000	Green	Walking		POINT	970.360	O2-1-7-M5.MP4	24259	NA
M5	2025-03-07 13:53:34.947		5399.840	Media file(s)	player #1:O2-1-7-M5.MP4	0.0	7786.080	25.000	Blue	Resting		POINT	1030.520	O2-1-7-M5.MP4	25763	NA
M5	2025-03-07 13:53:34.947		5399.840	Media file(s)	player #1:O2-1-7-M5.MP4	0.0	7786.080	25.000	Green	Walking		POINT	1030.520	O2-1-7-M5.MP4	25764	NA
M5	2025-03-07 13:53:34.947		5399.840	Media file(s)	player #1:O2-1-7-M5.MP4	0.0	7786.080	25.000	Blue	Resting		POINT	1090.000	O2-1-7-M5.MP4	27250	NA
M5	2025-03-07 13:53:34.947		5399.840	Media file(s)	player #1:O2-1-7-M5.MP4	0.0	7786.080	25.000	Green	Walking		POINT	1090.400	O2-1-7-M5.MP4	27261	NA
M5	2025-03-07 13:53:34.947		5399.840	Media file(s)	player #1:O2-1-7-M5.MP4	0.0	7786.080	25.000	Blue	Resting		POINT	1149.960	O2-1-7-M5.MP4	28749	NA
M5	2025-03-07 13:53:34.947		5399.840	Media file(s)	player #1:O2-1-7-M5.MP4	0.0	7786.080	25.000	Green	Walking		POINT	1150.520	O2-1-7-M5.MP4	28763	NA
M5	2025-03-07 13:53:34.947		5399.840	Media file(s)	player #1:O2-1-7-M5.MP4	0.0	7786.080	25.000	Green	Resting		POINT	1209.960	O2-1-7-M5.MP4	30249	NA
M5	2025-03-07 13:53:34.947		5399.840	Media file(s)	player #1:O2-1-7-M5.MP4	0.0	7786.080	25.000	Blue	Walking		POINT	1210.160	O2-1-7-M5.MP4	30254	NA
M5	2025-03-07 13:53:34.947		5399.840	Media file(s)	player #1:O2-1-7-M5.MP4	0.0	7786.080	25.000	Blue	Resting		POINT	1269.960	O2-1-7-M5.MP4	31749	NA
M5	2025-03-07 13:53:34.947		5399.840	Media file(s)	player #1:O2-1-7-M5.MP4	0.0	7786.080	25.000	Green	Resting		POINT	1270.160	O2-1-7-M5.MP4	31754	NA
M5	2025-03-07 13:53:34.947		5399.840	Media file(s)	player #1:O2-1-7-M5.MP4	0.0	7786.080	25.000	Green	Resting		POINT	1329.760	O2-1-7-M5.MP4	33244	NA
M5	2025-03-07 13:53:34.947		5399.840	Media file(s)	player #1:O2-1-7-M5.MP4	0.0	7786.080	25.000	Blue	Resting		POINT	1330.000	O2-1-7-M5.MP4	33250	NA
M5	2025-03-07 13:53:34.947		5399.840	Media file(s)	player #1:O2-1-7-M5.MP4	0.0	7786.080	25.000	Green	Resting		POINT	1389.800	O2-1-7-M5.MP4	34745	NA
M5	2025-03-07 13:53:34.947		5399.840	Media file(s)	player #1:O2-1-7-M5.MP4	0.0	7786.080	25.000	Blue	Walking		POINT	1390.160	O2-1-7-M5.MP4	34754	NA
M5	2025-03-07 13:53:34.947		5399.840	Media file(s)	player #1:O2-1-7-M5.MP4	0.0	7786.080	25.000	Green	Walking		POINT	1450.120	O2-1-7-M5.MP4	36253	NA
M5	2025-03-07 13:53:34.947		5399.840	Media file(s)	player #1:O2-1-7-M5.MP4	0.0	7786.080	25.000	Blue	Walking		POINT	1450.800	O2-1-7-M5.MP4	36270	NA
M5	2025-03-07 13:53:34.947		5399.840	Media file(s)	player #1:O2-1-7-M5.MP4	0.0	7786.080	25.000	Green	Walking		POINT	1510.520	O2-1-7-M5.MP4	37763	NA
M5	2025-03-07 13:53:34.947		5399.840	Media file(s)	player #1:O2-1-7-M5.MP4	0.0	7786.080	25.000	Blue	Resting		POINT	1512.760	O2-1-7-M5.MP4	37819	NA
M5	2025-03-07 13:53:34.947		5399.840	Media file(s)	player #1:O2-1-7-M5.MP4	0.0	7786.080	25.000	Green	Walking		POINT	1570.480	O2-1-7-M5.MP4	39262	NA
M5	2025-03-07 13:53:34.947		5399.840	Media file(s)	player #1:O2-1-7-M5.MP4	0.0	7786.080	25.000	Blue	Carry Brood		POINT	1571.560	O2-1-7-M5.MP4	39289	NA
M5	2025-03-07 13:53:34.947		5399.840	Media file(s)	player #1:O2-1-7-M5.MP4	0.0	7786.080	25.000	Blue	Walking		POINT	1630.040	O2-1-7-M5.MP4	40751	NA
M5	2025-03-07 13:53:34.947		5399.840	Media file(s)	player #1:O2-1-7-M5.MP4	0.0	7786.080	25.000	Green	Carry Other		POINT	1630.560	O2-1-7-M5.MP4	40764	NA
M5	2025-03-07 13:53:34.947		5399.840	Media file(s)	player #1:O2-1-7-M5.MP4	0.0	7786.080	25.000	Green	Walking		POINT	1690.120	O2-1-7-M5.MP4	42253	NA
M5	2025-03-07 13:53:34.947		5399.840	Media file(s)	player #1:O2-1-7-M5.MP4	0.0	7786.080	25.000	Blue	Carry Brood		POINT	1690.240	O2-1-7-M5.MP4	42256	NA
M5	2025-03-07 13:53:34.947		5399.840	Media file(s)	player #1:O2-1-7-M5.MP4	0.0	7786.080	25.000	Green	Walking		POINT	1750.000	O2-1-7-M5.MP4	43750	NA
M5	2025-03-07 13:53:34.947		5399.840	Media file(s)	player #1:O2-1-7-M5.MP4	0.0	7786.080	25.000	Blue	Brood Care		POINT	1751.280	O2-1-7-M5.MP4	43782	NA
M5	2025-03-07 13:53:34.947		5399.840	Media file(s)	player #1:O2-1-7-M5.MP4	0.0	7786.080	25.000	Green	Outside		POINT	1810.040	O2-1-7-M5.MP4	45251	NA
M5	2025-03-07 13:53:34.947		5399.840	Media file(s)	player #1:O2-1-7-M5.MP4	0.0	7786.080	25.000	Blue	Walking		POINT	1810.280	O2-1-7-M5.MP4	45257	NA
M5	2025-03-07 13:53:34.947		5399.840	Media file(s)	player #1:O2-1-7-M5.MP4	0.0	7786.080	25.000	Blue	QW interaction		POINT	1870.560	O2-1-7-M5.MP4	46764	NA
M5	2025-03-07 13:53:34.947		5399.840	Media file(s)	player #1:O2-1-7-M5.MP4	0.0	7786.080	25.000	Green	Outside		POINT	1870.840	O2-1-7-M5.MP4	46771	NA
M5	2025-03-07 13:53:34.947		5399.840	Media file(s)	player #1:O2-1-7-M5.MP4	0.0	7786.080	25.000	Green	Self grooming		POINT	1929.880	O2-1-7-M5.MP4	48247	NA
M5	2025-03-07 13:53:34.947		5399.840	Media file(s)	player #1:O2-1-7-M5.MP4	0.0	7786.080	25.000	Blue	Resting		POINT	1930.040	O2-1-7-M5.MP4	48251	NA
M5	2025-03-07 13:53:34.947		5399.840	Media file(s)	player #1:O2-1-7-M5.MP4	0.0	7786.080	25.000	Blue	Brood Care		POINT	1990.960	O2-1-7-M5.MP4	49774	NA
M5	2025-03-07 13:53:34.947		5399.840	Media file(s)	player #1:O2-1-7-M5.MP4	0.0	7786.080	25.000	Green	Self grooming		POINT	1992.240	O2-1-7-M5.MP4	49806	NA
M5	2025-03-07 13:53:34.947		5399.840	Media file(s)	player #1:O2-1-7-M5.MP4	0.0	7786.080	25.000	Green	Walking		POINT	2051.680	O2-1-7-M5.MP4	51292	NA
M5	2025-03-07 13:53:34.947		5399.840	Media file(s)	player #1:O2-1-7-M5.MP4	0.0	7786.080	25.000	Blue	Resting		POINT	2052.400	O2-1-7-M5.MP4	51310	NA
M5	2025-03-07 13:53:34.947		5399.840	Media file(s)	player #1:O2-1-7-M5.MP4	0.0	7786.080	25.000	Green	Walking		POINT	2109.960	O2-1-7-M5.MP4	52749	NA
M5	2025-03-07 13:53:34.947		5399.840	Media file(s)	player #1:O2-1-7-M5.MP4	0.0	7786.080	25.000	Blue	Brood Care		POINT	2110.720	O2-1-7-M5.MP4	52768	NA
M5	2025-03-07 13:53:34.947		5399.840	Media file(s)	player #1:O2-1-7-M5.MP4	0.0	7786.080	25.000	Blue	Resting		POINT	2169.960	O2-1-7-M5.MP4	54249	NA
M5	2025-03-07 13:53:34.947		5399.840	Media file(s)	player #1:O2-1-7-M5.MP4	0.0	7786.080	25.000	Green	Walking		POINT	2170.680	O2-1-7-M5.MP4	54267	NA
M5	2025-03-07 13:53:34.947		5399.840	Media file(s)	player #1:O2-1-7-M5.MP4	0.0	7786.080	25.000	Blue	Resting		POINT	2230.280	O2-1-7-M5.MP4	55757	NA
M5	2025-03-07 13:53:34.947		5399.840	Media file(s)	player #1:O2-1-7-M5.MP4	0.0	7786.080	25.000	Green	Resting		POINT	2230.520	O2-1-7-M5.MP4	55763	NA
M5	2025-03-07 13:53:34.947		5399.840	Media file(s)	player #1:O2-1-7-M5.MP4	0.0	7786.080	25.000	Green	Carry Brood		POINT	2289.800	O2-1-7-M5.MP4	57245	NA
M5	2025-03-07 13:53:34.947		5399.840	Media file(s)	player #1:O2-1-7-M5.MP4	0.0	7786.080	25.000	Blue	Resting		POINT	2290.200	O2-1-7-M5.MP4	57255	NA
M5	2025-03-07 13:53:34.947		5399.840	Media file(s)	player #1:O2-1-7-M5.MP4	0.0	7786.080	25.000	Blue	Resting		POINT	2349.760	O2-1-7-M5.MP4	58744	NA
M5	2025-03-07 13:53:34.947		5399.840	Media file(s)	player #1:O2-1-7-M5.MP4	0.0	7786.080	25.000	Green	Carry Brood		POINT	2349.920	O2-1-7-M5.MP4	58748	NA
M5	2025-03-07 13:53:34.947		5399.840	Media file(s)	player #1:O2-1-7-M5.MP4	0.0	7786.080	25.000	Blue	Resting		POINT	2410.600	O2-1-7-M5.MP4	60265	NA
M5	2025-03-07 13:53:34.947		5399.840	Media file(s)	player #1:O2-1-7-M5.MP4	0.0	7786.080	25.000	Green	Walking		POINT	2410.880	O2-1-7-M5.MP4	60272	NA
M5	2025-03-07 13:53:34.947		5399.840	Media file(s)	player #1:O2-1-7-M5.MP4	0.0	7786.080	25.000	Blue	Resting		POINT	2470.160	O2-1-7-M5.MP4	61754	NA
M5	2025-03-07 13:53:34.947		5399.840	Media file(s)	player #1:O2-1-7-M5.MP4	0.0	7786.080	25.000	Green	Walking		POINT	2470.640	O2-1-7-M5.MP4	61766	NA
M5	2025-03-07 13:53:34.947		5399.840	Media file(s)	player #1:O2-1-7-M5.MP4	0.0	7786.080	25.000	Blue	Resting		POINT	2529.880	O2-1-7-M5.MP4	63247	NA
M5	2025-03-07 13:53:34.947		5399.840	Media file(s)	player #1:O2-1-7-M5.MP4	0.0	7786.080	25.000	Green	Walking		POINT	2531.320	O2-1-7-M5.MP4	63283	NA
M5	2025-03-07 13:53:34.947		5399.840	Media file(s)	player #1:O2-1-7-M5.MP4	0.0	7786.080	25.000	Blue	Resting		POINT	2590.080	O2-1-7-M5.MP4	64752	NA
M5	2025-03-07 13:53:34.947		5399.840	Media file(s)	player #1:O2-1-7-M5.MP4	0.0	7786.080	25.000	Green	Walking		POINT	2590.160	O2-1-7-M5.MP4	64754	NA
M5	2025-03-07 13:53:34.947		5399.840	Media file(s)	player #1:O2-1-7-M5.MP4	0.0	7786.080	25.000	Blue	Resting		POINT	2650.080	O2-1-7-M5.MP4	66252	NA
M5	2025-03-07 13:53:34.947		5399.840	Media file(s)	player #1:O2-1-7-M5.MP4	0.0	7786.080	25.000	Green	Walking		POINT	2650.200	O2-1-7-M5.MP4	66255	NA
M5	2025-03-07 13:53:34.947		5399.840	Media file(s)	player #1:O2-1-7-M5.MP4	0.0	7786.080	25.000	Blue	Resting		POINT	2710.040	O2-1-7-M5.MP4	67751	NA
M5	2025-03-07 13:53:34.947		5399.840	Media file(s)	player #1:O2-1-7-M5.MP4	0.0	7786.080	25.000	Green	Walking		POINT	2711.080	O2-1-7-M5.MP4	67777	NA
M5	2025-03-07 13:53:34.947		5399.840	Media file(s)	player #1:O2-1-7-M5.MP4	0.0	7786.080	25.000	Blue	Resting		POINT	2770.000	O2-1-7-M5.MP4	69250	NA
M5	2025-03-07 13:53:34.947		5399.840	Media file(s)	player #1:O2-1-7-M5.MP4	0.0	7786.080	25.000	Green	Walking		POINT	2770.320	O2-1-7-M5.MP4	69258	NA
M5	2025-03-07 13:53:34.947		5399.840	Media file(s)	player #1:O2-1-7-M5.MP4	0.0	7786.080	25.000	Blue	Resting		POINT	2829.880	O2-1-7-M5.MP4	70747	NA
M5	2025-03-07 13:53:34.947		5399.840	Media file(s)	player #1:O2-1-7-M5.MP4	0.0	7786.080	25.000	Green	Carry Brood		POINT	2830.320	O2-1-7-M5.MP4	70758	NA
M5	2025-03-07 13:53:34.947		5399.840	Media file(s)	player #1:O2-1-7-M5.MP4	0.0	7786.080	25.000	Green	Walking		POINT	2889.880	O2-1-7-M5.MP4	72247	NA
M5	2025-03-07 13:53:34.947		5399.840	Media file(s)	player #1:O2-1-7-M5.MP4	0.0	7786.080	25.000	Blue	Resting		POINT	2890.080	O2-1-7-M5.MP4	72252	NA
M5	2025-03-07 13:53:34.947		5399.840	Media file(s)	player #1:O2-1-7-M5.MP4	0.0	7786.080	25.000	Green	Walking		POINT	2949.920	O2-1-7-M5.MP4	73748	NA
M5	2025-03-07 13:53:34.947		5399.840	Media file(s)	player #1:O2-1-7-M5.MP4	0.0	7786.080	25.000	Blue	Resting		POINT	2950.040	O2-1-7-M5.MP4	73751	NA
M5	2025-03-07 13:53:34.947		5399.840	Media file(s)	player #1:O2-1-7-M5.MP4	0.0	7786.080	25.000	Green	Walking		POINT	3010.120	O2-1-7-M5.MP4	75253	NA
M5	2025-03-07 13:53:34.947		5399.840	Media file(s)	player #1:O2-1-7-M5.MP4	0.0	7786.080	25.000	Blue	Resting		POINT	3010.480	O2-1-7-M5.MP4	75262	NA
M5	2025-03-07 13:53:34.947		5399.840	Media file(s)	player #1:O2-1-7-M5.MP4	0.0	7786.080	25.000	Blue	Resting		POINT	3070.720	O2-1-7-M5.MP4	76768	NA
M5	2025-03-07 13:53:34.947		5399.840	Media file(s)	player #1:O2-1-7-M5.MP4	0.0	7786.080	25.000	Green	Outside		POINT	3072.720	O2-1-7-M5.MP4	76818	NA
M5	2025-03-07 13:53:34.947		5399.840	Media file(s)	player #1:O2-1-7-M5.MP4	0.0	7786.080	25.000	Blue	Resting		POINT	3130.120	O2-1-7-M5.MP4	78253	NA
M5	2025-03-07 13:53:34.947		5399.840	Media file(s)	player #1:O2-1-7-M5.MP4	0.0	7786.080	25.000	Green	Self grooming		POINT	3130.320	O2-1-7-M5.MP4	78258	NA
M5	2025-03-07 13:53:34.947		5399.840	Media file(s)	player #1:O2-1-7-M5.MP4	0.0	7786.080	25.000	Blue	Resting		POINT	3189.920	O2-1-7-M5.MP4	79748	NA
M5	2025-03-07 13:53:34.947		5399.840	Media file(s)	player #1:O2-1-7-M5.MP4	0.0	7786.080	25.000	Green	Self grooming		POINT	3190.040	O2-1-7-M5.MP4	79751	NA
M5	2025-03-07 13:53:34.947		5399.840	Media file(s)	player #1:O2-1-7-M5.MP4	0.0	7786.080	25.000	Blue	Resting		POINT	3249.960	O2-1-7-M5.MP4	81249	NA
M5	2025-03-07 13:53:34.947		5399.840	Media file(s)	player #1:O2-1-7-M5.MP4	0.0	7786.080	25.000	Green	Outside		POINT	3250.800	O2-1-7-M5.MP4	81270	NA
M5	2025-03-07 13:53:34.947		5399.840	Media file(s)	player #1:O2-1-7-M5.MP4	0.0	7786.080	25.000	Blue	Resting		POINT	3309.880	O2-1-7-M5.MP4	82747	NA
M5	2025-03-07 13:53:34.947		5399.840	Media file(s)	player #1:O2-1-7-M5.MP4	0.0	7786.080	25.000	Green	Outside		POINT	3310.000	O2-1-7-M5.MP4	82750	NA
M5	2025-03-07 13:53:34.947		5399.840	Media file(s)	player #1:O2-1-7-M5.MP4	0.0	7786.080	25.000	Green	Outside		POINT	3370.440	O2-1-7-M5.MP4	84261	NA
M5	2025-03-07 13:53:34.947		5399.840	Media file(s)	player #1:O2-1-7-M5.MP4	0.0	7786.080	25.000	Blue	Resting		POINT	3370.680	O2-1-7-M5.MP4	84267	NA
M5	2025-03-07 13:53:34.947		5399.840	Media file(s)	player #1:O2-1-7-M5.MP4	0.0	7786.080	25.000	Blue	Resting		POINT	3430.440	O2-1-7-M5.MP4	85761	NA
M5	2025-03-07 13:53:34.947		5399.840	Media file(s)	player #1:O2-1-7-M5.MP4	0.0	7786.080	25.000	Green	Outside		POINT	3430.640	O2-1-7-M5.MP4	85766	NA
M5	2025-03-07 13:53:34.947		5399.840	Media file(s)	player #1:O2-1-7-M5.MP4	0.0	7786.080	25.000	Green	Outside		POINT	3489.880	O2-1-7-M5.MP4	87247	NA
M5	2025-03-07 13:53:34.947		5399.840	Media file(s)	player #1:O2-1-7-M5.MP4	0.0	7786.080	25.000	Blue	Resting		POINT	3490.080	O2-1-7-M5.MP4	87252	NA
M5	2025-03-07 13:53:34.947		5399.840	Media file(s)	player #1:O2-1-7-M5.MP4	0.0	7786.080	25.000	Green	Outside		POINT	3550.000	O2-1-7-M5.MP4	88750	NA
M5	2025-03-07 13:53:34.947		5399.840	Media file(s)	player #1:O2-1-7-M5.MP4	0.0	7786.080	25.000	Blue	Walking		POINT	3551.080	O2-1-7-M5.MP4	88777	NA
M5	2025-03-07 13:53:34.947		5399.840	Media file(s)	player #1:O2-1-7-M5.MP4	0.0	7786.080	25.000	Blue	Resting		POINT	3610.000	O2-1-7-M5.MP4	90250	NA
M5	2025-03-07 13:53:34.947		5399.840	Media file(s)	player #1:O2-1-7-M5.MP4	0.0	7786.080	25.000	Green	Outside		POINT	3610.280	O2-1-7-M5.MP4	90257	NA
M5	2025-03-07 13:53:34.947		5399.840	Media file(s)	player #1:O2-1-7-M5.MP4	0.0	7786.080	25.000	Blue	Resting		POINT	3670.720	O2-1-7-M5.MP4	91768	NA
M5	2025-03-07 13:53:34.947		5399.840	Media file(s)	player #1:O2-1-7-M5.MP4	0.0	7786.080	25.000	Green	Outside		POINT	3670.720	O2-1-7-M5.MP4	91768	NA
M5	2025-03-07 13:53:34.947		5399.840	Media file(s)	player #1:O2-1-7-M5.MP4	0.0	7786.080	25.000	Green	Outside		POINT	3730.080	O2-1-7-M5.MP4	93252	NA
M5	2025-03-07 13:53:34.947		5399.840	Media file(s)	player #1:O2-1-7-M5.MP4	0.0	7786.080	25.000	Blue	Resting		POINT	3730.240	O2-1-7-M5.MP4	93256	NA
M5	2025-03-07 13:53:34.947		5399.840	Media file(s)	player #1:O2-1-7-M5.MP4	0.0	7786.080	25.000	Blue	Resting		POINT	3789.840	O2-1-7-M5.MP4	94746	NA
M5	2025-03-07 13:53:34.947		5399.840	Media file(s)	player #1:O2-1-7-M5.MP4	0.0	7786.080	25.000	Green	Outside		POINT	3790.080	O2-1-7-M5.MP4	94752	NA
M5	2025-03-07 13:53:34.947		5399.840	Media file(s)	player #1:O2-1-7-M5.MP4	0.0	7786.080	25.000	Green	Outside		POINT	3850.000	O2-1-7-M5.MP4	96250	NA
M5	2025-03-07 13:53:34.947		5399.840	Media file(s)	player #1:O2-1-7-M5.MP4	0.0	7786.080	25.000	Blue	Resting		POINT	3850.600	O2-1-7-M5.MP4	96265	NA
M5	2025-03-07 13:53:34.947		5399.840	Media file(s)	player #1:O2-1-7-M5.MP4	0.0	7786.080	25.000	Green	Outside		POINT	3909.960	O2-1-7-M5.MP4	97749	NA
M5	2025-03-07 13:53:34.947		5399.840	Media file(s)	player #1:O2-1-7-M5.MP4	0.0	7786.080	25.000	Blue	Resting		POINT	3910.160	O2-1-7-M5.MP4	97754	NA
M5	2025-03-07 13:53:34.947		5399.840	Media file(s)	player #1:O2-1-7-M5.MP4	0.0	7786.080	25.000	Green	Outside		POINT	3970.080	O2-1-7-M5.MP4	99252	NA
M5	2025-03-07 13:53:34.947		5399.840	Media file(s)	player #1:O2-1-7-M5.MP4	0.0	7786.080	25.000	Blue	Resting		POINT	3972.280	O2-1-7-M5.MP4	99307	NA
M5	2025-03-07 13:53:34.947		5399.840	Media file(s)	player #1:O2-1-7-M5.MP4	0.0	7786.080	25.000	Green	Outside		POINT	4029.960	O2-1-7-M5.MP4	100749	NA
M5	2025-03-07 13:53:34.947		5399.840	Media file(s)	player #1:O2-1-7-M5.MP4	0.0	7786.080	25.000	Blue	Resting		POINT	4031.800	O2-1-7-M5.MP4	100795	NA
M5	2025-03-07 13:53:34.947		5399.840	Media file(s)	player #1:O2-1-7-M5.MP4	0.0	7786.080	25.000	Blue	Resting		POINT	4089.960	O2-1-7-M5.MP4	102249	NA
M5	2025-03-07 13:53:34.947		5399.840	Media file(s)	player #1:O2-1-7-M5.MP4	0.0	7786.080	25.000	Green	Resting		POINT	4090.520	O2-1-7-M5.MP4	102263	NA
M5	2025-03-07 13:53:34.947		5399.840	Media file(s)	player #1:O2-1-7-M5.MP4	0.0	7786.080	25.000	Blue	Resting		POINT	4150.000	O2-1-7-M5.MP4	103750	NA
M5	2025-03-07 13:53:34.947		5399.840	Media file(s)	player #1:O2-1-7-M5.MP4	0.0	7786.080	25.000	Green	Resting		POINT	4150.040	O2-1-7-M5.MP4	103751	NA
M5	2025-03-07 13:53:34.947		5399.840	Media file(s)	player #1:O2-1-7-M5.MP4	0.0	7786.080	25.000	Blue	Brood Care		POINT	4210.200	O2-1-7-M5.MP4	105255	NA
M5	2025-03-07 13:53:34.947		5399.840	Media file(s)	player #1:O2-1-7-M5.MP4	0.0	7786.080	25.000	Green	Resting		POINT	4210.320	O2-1-7-M5.MP4	105258	NA
M5	2025-03-07 13:53:34.947		5399.840	Media file(s)	player #1:O2-1-7-M5.MP4	0.0	7786.080	25.000	Green	Resting		POINT	4269.960	O2-1-7-M5.MP4	106749	NA
M5	2025-03-07 13:53:34.947		5399.840	Media file(s)	player #1:O2-1-7-M5.MP4	0.0	7786.080	25.000	Blue	Resting		POINT	4271.400	O2-1-7-M5.MP4	106785	NA
M5	2025-03-07 13:53:34.947		5399.840	Media file(s)	player #1:O2-1-7-M5.MP4	0.0	7786.080	25.000	Green	Resting		POINT	4330.680	O2-1-7-M5.MP4	108267	NA
M5	2025-03-07 13:53:34.947		5399.840	Media file(s)	player #1:O2-1-7-M5.MP4	0.0	7786.080	25.000	Blue	Resting		POINT	4331.440	O2-1-7-M5.MP4	108286	NA
M5	2025-03-07 13:53:34.947		5399.840	Media file(s)	player #1:O2-1-7-M5.MP4	0.0	7786.080	25.000	Blue	Resting		POINT	4390.040	O2-1-7-M5.MP4	109751	NA
M5	2025-03-07 13:53:34.947		5399.840	Media file(s)	player #1:O2-1-7-M5.MP4	0.0	7786.080	25.000	Green	Resting		POINT	4390.600	O2-1-7-M5.MP4	109765	NA
M5	2025-03-07 13:53:34.947		5399.840	Media file(s)	player #1:O2-1-7-M5.MP4	0.0	7786.080	25.000	Green	Resting		POINT	4449.840	O2-1-7-M5.MP4	111246	NA
M5	2025-03-07 13:53:34.947		5399.840	Media file(s)	player #1:O2-1-7-M5.MP4	0.0	7786.080	25.000	Blue	Resting		POINT	4451.040	O2-1-7-M5.MP4	111276	NA
M5	2025-03-07 13:53:34.947		5399.840	Media file(s)	player #1:O2-1-7-M5.MP4	0.0	7786.080	25.000	Green	Resting		POINT	4510.520	O2-1-7-M5.MP4	112763	NA
M5	2025-03-07 13:53:34.947		5399.840	Media file(s)	player #1:O2-1-7-M5.MP4	0.0	7786.080	25.000	Blue	Resting		POINT	4510.720	O2-1-7-M5.MP4	112768	NA
M5	2025-03-07 13:53:34.947		5399.840	Media file(s)	player #1:O2-1-7-M5.MP4	0.0	7786.080	25.000	Green	Resting		POINT	4569.960	O2-1-7-M5.MP4	114249	NA
M5	2025-03-07 13:53:34.947		5399.840	Media file(s)	player #1:O2-1-7-M5.MP4	0.0	7786.080	25.000	Blue	Resting		POINT	4570.280	O2-1-7-M5.MP4	114257	NA
M5	2025-03-07 13:53:34.947		5399.840	Media file(s)	player #1:O2-1-7-M5.MP4	0.0	7786.080	25.000	Green	Resting		POINT	4629.960	O2-1-7-M5.MP4	115749	NA
M5	2025-03-07 13:53:34.947		5399.840	Media file(s)	player #1:O2-1-7-M5.MP4	0.0	7786.080	25.000	Blue	Resting		POINT	4630.200	O2-1-7-M5.MP4	115755	NA
M5	2025-03-07 13:53:34.947		5399.840	Media file(s)	player #1:O2-1-7-M5.MP4	0.0	7786.080	25.000	Green	Resting		POINT	4689.840	O2-1-7-M5.MP4	117246	NA
M5	2025-03-07 13:53:34.947		5399.840	Media file(s)	player #1:O2-1-7-M5.MP4	0.0	7786.080	25.000	Blue	Resting		POINT	4690.080	O2-1-7-M5.MP4	117252	NA
M5	2025-03-07 13:53:34.947		5399.840	Media file(s)	player #1:O2-1-7-M5.MP4	0.0	7786.080	25.000	Green	Resting		POINT	4749.760	O2-1-7-M5.MP4	118744	NA
M5	2025-03-07 13:53:34.947		5399.840	Media file(s)	player #1:O2-1-7-M5.MP4	0.0	7786.080	25.000	Blue	Resting		POINT	4750.200	O2-1-7-M5.MP4	118755	NA
M5	2025-03-07 13:53:34.947		5399.840	Media file(s)	player #1:O2-1-7-M5.MP4	0.0	7786.080	25.000	Green	Resting		POINT	4810.240	O2-1-7-M5.MP4	120256	NA
M5	2025-03-07 13:53:34.947		5399.840	Media file(s)	player #1:O2-1-7-M5.MP4	0.0	7786.080	25.000	Blue	Resting		POINT	4810.320	O2-1-7-M5.MP4	120258	NA
M5	2025-03-07 13:53:34.947		5399.840	Media file(s)	player #1:O2-1-7-M5.MP4	0.0	7786.080	25.000	Green	Resting		POINT	4869.960	O2-1-7-M5.MP4	121749	NA
M5	2025-03-07 13:53:34.947		5399.840	Media file(s)	player #1:O2-1-7-M5.MP4	0.0	7786.080	25.000	Blue	Resting		POINT	4870.280	O2-1-7-M5.MP4	121757	NA
M5	2025-03-07 13:53:34.947		5399.840	Media file(s)	player #1:O2-1-7-M5.MP4	0.0	7786.080	25.000	Blue	Resting		POINT	4929.880	O2-1-7-M5.MP4	123247	NA
M5	2025-03-07 13:53:34.947		5399.840	Media file(s)	player #1:O2-1-7-M5.MP4	0.0	7786.080	25.000	Green	Resting		POINT	4930.000	O2-1-7-M5.MP4	123250	NA
M5	2025-03-07 13:53:34.947		5399.840	Media file(s)	player #1:O2-1-7-M5.MP4	0.0	7786.080	25.000	Blue	Resting		POINT	4989.960	O2-1-7-M5.MP4	124749	NA
M5	2025-03-07 13:53:34.947		5399.840	Media file(s)	player #1:O2-1-7-M5.MP4	0.0	7786.080	25.000	Green	Resting		POINT	4990.280	O2-1-7-M5.MP4	124757	NA
M5	2025-03-07 13:53:34.947		5399.840	Media file(s)	player #1:O2-1-7-M5.MP4	0.0	7786.080	25.000	Green	Resting		POINT	5050.240	O2-1-7-M5.MP4	126256	NA
M5	2025-03-07 13:53:34.947		5399.840	Media file(s)	player #1:O2-1-7-M5.MP4	0.0	7786.080	25.000	Blue	Resting		POINT	5051.600	O2-1-7-M5.MP4	126290	NA
M5	2025-03-07 13:53:34.947		5399.840	Media file(s)	player #1:O2-1-7-M5.MP4	0.0	7786.080	25.000	Green	Resting		POINT	5109.960	O2-1-7-M5.MP4	127749	NA
M5	2025-03-07 13:53:34.947		5399.840	Media file(s)	player #1:O2-1-7-M5.MP4	0.0	7786.080	25.000	Blue	Resting		POINT	5110.120	O2-1-7-M5.MP4	127753	NA
M5	2025-03-07 13:53:34.947		5399.840	Media file(s)	player #1:O2-1-7-M5.MP4	0.0	7786.080	25.000	Blue	Resting		POINT	5170.080	O2-1-7-M5.MP4	129252	NA
M5	2025-03-07 13:53:34.947		5399.840	Media file(s)	player #1:O2-1-7-M5.MP4	0.0	7786.080	25.000	Green	Resting		POINT	5170.200	O2-1-7-M5.MP4	129255	NA
M5	2025-03-07 13:53:34.947		5399.840	Media file(s)	player #1:O2-1-7-M5.MP4	0.0	7786.080	25.000	Green	Resting		POINT	5230.320	O2-1-7-M5.MP4	130758	NA
M5	2025-03-07 13:53:34.947		5399.840	Media file(s)	player #1:O2-1-7-M5.MP4	0.0	7786.080	25.000	Blue	Resting		POINT	5230.480	O2-1-7-M5.MP4	130762	NA
M5	2025-03-07 13:53:34.947		5399.840	Media file(s)	player #1:O2-1-7-M5.MP4	0.0	7786.080	25.000	Green	Resting		POINT	5289.880	O2-1-7-M5.MP4	132248	NA
M5	2025-03-07 13:53:34.947		5399.840	Media file(s)	player #1:O2-1-7-M5.MP4	0.0	7786.080	25.000	Blue	Resting		POINT	5290.000	O2-1-7-M5.MP4	132250	NA
M5	2025-03-07 13:53:34.947		5399.840	Media file(s)	player #1:O2-1-7-M5.MP4	0.0	7786.080	25.000	Blue	Resting		POINT	5350.000	O2-1-7-M5.MP4	133750	NA
M5	2025-03-07 13:53:34.947		5399.840	Media file(s)	player #1:O2-1-7-M5.MP4	0.0	7786.080	25.000	Green	Resting		POINT	5350.120	O2-1-7-M5.MP4	133753	NA
M5	2025-03-07 13:53:34.947		5399.840	Media file(s)	player #1:O2-1-7-M5.MP4	0.0	7786.080	25.000	Blue	Resting		POINT	5410.000	O2-1-7-M5.MP4	135250	NA
M5	2025-03-07 13:53:34.947		5399.840	Media file(s)	player #1:O2-1-7-M5.MP4	0.0	7786.080	25.000	Green	Walking		POINT	5410.000	O2-1-7-M5.MP4	135250	NA
M5	2025-03-07 13:53:34.947		5399.840	Media file(s)	player #1:O2-1-7-M5.MP4	0.0	7786.080	25.000	Blue	Resting		POINT	5470.120	O2-1-7-M5.MP4	136753	NA
M5	2025-03-07 13:53:34.947		5399.840	Media file(s)	player #1:O2-1-7-M5.MP4	0.0	7786.080	25.000	Green	Walking		POINT	5470.760	O2-1-7-M5.MP4	136769	NA
M5	2025-03-07 13:53:34.947		5399.840	Media file(s)	player #1:O2-1-7-M5.MP4	0.0	7786.080	25.000	Green	Walking		POINT	5530.040	O2-1-7-M5.MP4	138251	NA
M5	2025-03-07 13:53:34.947		5399.840	Media file(s)	player #1:O2-1-7-M5.MP4	0.0	7786.080	25.000	Blue	Walking		POINT	5530.120	O2-1-7-M5.MP4	138254	NA
M5	2025-03-07 13:53:34.947		5399.840	Media file(s)	player #1:O2-1-7-M5.MP4	0.0	7786.080	25.000	Blue	Resting		POINT	5590.080	O2-1-7-M5.MP4	139752	NA
M5	2025-03-07 13:53:34.947		5399.840	Media file(s)	player #1:O2-1-7-M5.MP4	0.0	7786.080	25.000	Green	Walking		POINT	5590.600	O2-1-7-M5.MP4	139765	NA
M5	2025-03-07 13:53:34.947		5399.840	Media file(s)	player #1:O2-1-7-M5.MP4	0.0	7786.080	25.000	Green	Walking		POINT	5650.320	O2-1-7-M5.MP4	141258	NA
M5	2025-03-07 13:53:34.947		5399.840	Media file(s)	player #1:O2-1-7-M5.MP4	0.0	7786.080	25.000	Blue	Hemolymph		POINT	5650.640	O2-1-7-M5.MP4	141266	NA
M5	2025-03-07 13:53:34.947		5399.840	Media file(s)	player #1:O2-1-7-M5.MP4	0.0	7786.080	25.000	Green	Resting		POINT	5710.080	O2-1-7-M5.MP4	142752	NA
M5	2025-03-07 13:53:34.947		5399.840	Media file(s)	player #1:O2-1-7-M5.MP4	0.0	7786.080	25.000	Blue	Resting		POINT	5711.200	O2-1-7-M5.MP4	142780	NA
M5	2025-03-07 13:53:34.947		5399.840	Media file(s)	player #1:O2-1-7-M5.MP4	0.0	7786.080	25.000	Blue	Resting		POINT	5769.960	O2-1-7-M5.MP4	144249	NA
M5	2025-03-07 13:53:34.947		5399.840	Media file(s)	player #1:O2-1-7-M5.MP4	0.0	7786.080	25.000	Green	Resting		POINT	5770.000	O2-1-7-M5.MP4	144250	NA
M5	2025-03-07 13:53:34.947		5399.840	Media file(s)	player #1:O2-1-7-M5.MP4	0.0	7786.080	25.000	Green	Resting		POINT	5830.000	O2-1-7-M5.MP4	145750	NA
M5	2025-03-07 13:53:34.947		5399.840	Media file(s)	player #1:O2-1-7-M5.MP4	0.0	7786.080	25.000	Blue	Walking		POINT	5830.760	O2-1-7-M5.MP4	145769	NA
M5	2025-03-07 13:53:34.947		5399.840	Media file(s)	player #1:O2-1-7-M5.MP4	0.0	7786.080	25.000	Blue	Walking		POINT	5890.040	O2-1-7-M5.MP4	147251	NA
M5	2025-03-07 13:53:34.947		5399.840	Media file(s)	player #1:O2-1-7-M5.MP4	0.0	7786.080	25.000	Green	Walking		POINT	5890.640	O2-1-7-M5.MP4	147266	NA
M5	2025-03-07 13:53:34.947		5399.840	Media file(s)	player #1:O2-1-7-M5.MP4	0.0	7786.080	25.000	Blue	Walking		POINT	5950.280	O2-1-7-M5.MP4	148757	NA
M5	2025-03-07 13:53:34.947		5399.840	Media file(s)	player #1:O2-1-7-M5.MP4	0.0	7786.080	25.000	Green	Walking		POINT	5950.760	O2-1-7-M5.MP4	148769	NA
M5	2025-03-07 13:53:34.947		5399.840	Media file(s)	player #1:O2-1-7-M5.MP4	0.0	7786.080	25.000	Blue	Carry Brood		POINT	6010.000	O2-1-7-M5.MP4	150250	NA
M5	2025-03-07 13:53:34.947		5399.840	Media file(s)	player #1:O2-1-7-M5.MP4	0.0	7786.080	25.000	Green	Resting		POINT	6010.120	O2-1-7-M5.MP4	150253	NA
