# Supplementary material for: Unmated Queens Show Worker‐Like Behaviour and Gene Expression in Polygynous Colonies of the Ant Stigmatomma pallipes
Source: Mol Ecol. 2026 Apr 29;35:e70360. doi: 10.1111/mec.70360 (PMC13126620; doi:10.1111/mec.70360)
Supplement: Supplementary file 3 — Data S1: mec70360‐sup‐0003‐Supinfo.zip. [file MEC-35-e70360-s003.zip › Behavior/O2-Boris/M8.tsv]

Observation id	Observation date	Description	Observation duration	Observation type	Source	Time offset (s)	Media duration (s)	FPS	Subject	Behavior	Behavioral category	Behavior type	Time	Media file name	Image index	Image file path	Comment
M8	2025-03-07 14:12:03.580		5400.600	Media file(s)	player #1:O2-4-4-M8.MP4	0.0	6632.160	25.000	Green	Self grooming		POINT	609.880	O2-4-4-M8.MP4	15247	NA
M8	2025-03-07 14:12:03.580		5400.600	Media file(s)	player #1:O2-4-4-M8.MP4	0.0	6632.160	25.000	Blue	Walking		POINT	610.440	O2-4-4-M8.MP4	15261	NA
M8	2025-03-07 14:12:03.580		5400.600	Media file(s)	player #1:O2-4-4-M8.MP4	0.0	6632.160	25.000	Blue	Walking		POINT	670.040	O2-4-4-M8.MP4	16751	NA
M8	2025-03-07 14:12:03.580		5400.600	Media file(s)	player #1:O2-4-4-M8.MP4	0.0	6632.160	25.000	Green	Self grooming		POINT	670.120	O2-4-4-M8.MP4	16753	NA
M8	2025-03-07 14:12:03.580		5400.600	Media file(s)	player #1:O2-4-4-M8.MP4	0.0	6632.160	25.000	Green	Resting		POINT	729.960	O2-4-4-M8.MP4	18249	NA
M8	2025-03-07 14:12:03.580		5400.600	Media file(s)	player #1:O2-4-4-M8.MP4	0.0	6632.160	25.000	Blue	Walking		POINT	730.440	O2-4-4-M8.MP4	18261	NA
M8	2025-03-07 14:12:03.580		5400.600	Media file(s)	player #1:O2-4-4-M8.MP4	0.0	6632.160	25.000	Green	Resting		POINT	790.000	O2-4-4-M8.MP4	19750	NA
M8	2025-03-07 14:12:03.580		5400.600	Media file(s)	player #1:O2-4-4-M8.MP4	0.0	6632.160	25.000	Blue	Carry Other		POINT	790.200	O2-4-4-M8.MP4	19755	NA
M8	2025-03-07 14:12:03.580		5400.600	Media file(s)	player #1:O2-4-4-M8.MP4	0.0	6632.160	25.000	Green	Resting		POINT	850.160	O2-4-4-M8.MP4	21254	NA
M8	2025-03-07 14:12:03.580		5400.600	Media file(s)	player #1:O2-4-4-M8.MP4	0.0	6632.160	25.000	Blue	Walking		POINT	850.240	O2-4-4-M8.MP4	21256	NA
M8	2025-03-07 14:12:03.580		5400.600	Media file(s)	player #1:O2-4-4-M8.MP4	0.0	6632.160	25.000	Blue	Walking		POINT	909.880	O2-4-4-M8.MP4	22747	NA
M8	2025-03-07 14:12:03.580		5400.600	Media file(s)	player #1:O2-4-4-M8.MP4	0.0	6632.160	25.000	Green	Resting		POINT	910.160	O2-4-4-M8.MP4	22754	NA
M8	2025-03-07 14:12:03.580		5400.600	Media file(s)	player #1:O2-4-4-M8.MP4	0.0	6632.160	25.000	Blue	Walking		POINT	970.120	O2-4-4-M8.MP4	24253	NA
M8	2025-03-07 14:12:03.580		5400.600	Media file(s)	player #1:O2-4-4-M8.MP4	0.0	6632.160	25.000	Green	Resting		POINT	970.320	O2-4-4-M8.MP4	24258	NA
M8	2025-03-07 14:12:03.580		5400.600	Media file(s)	player #1:O2-4-4-M8.MP4	0.0	6632.160	25.000	Green	Resting		POINT	1029.920	O2-4-4-M8.MP4	25748	NA
M8	2025-03-07 14:12:03.580		5400.600	Media file(s)	player #1:O2-4-4-M8.MP4	0.0	6632.160	25.000	Blue	Walking		POINT	1030.000	O2-4-4-M8.MP4	25750	NA
M8	2025-03-07 14:12:03.580		5400.600	Media file(s)	player #1:O2-4-4-M8.MP4	0.0	6632.160	25.000	Blue	Walking		POINT	1090.000	O2-4-4-M8.MP4	27250	NA
M8	2025-03-07 14:12:03.580		5400.600	Media file(s)	player #1:O2-4-4-M8.MP4	0.0	6632.160	25.000	Green	Resting		POINT	1090.000	O2-4-4-M8.MP4	27250	NA
M8	2025-03-07 14:12:03.580		5400.600	Media file(s)	player #1:O2-4-4-M8.MP4	0.0	6632.160	25.000	Green	Resting		POINT	1150.080	O2-4-4-M8.MP4	28752	NA
M8	2025-03-07 14:12:03.580		5400.600	Media file(s)	player #1:O2-4-4-M8.MP4	0.0	6632.160	25.000	Blue	Walking		POINT	1150.400	O2-4-4-M8.MP4	28760	NA
M8	2025-03-07 14:12:03.580		5400.600	Media file(s)	player #1:O2-4-4-M8.MP4	0.0	6632.160	25.000	Blue	Walking		POINT	1210.200	O2-4-4-M8.MP4	30255	NA
M8	2025-03-07 14:12:03.580		5400.600	Media file(s)	player #1:O2-4-4-M8.MP4	0.0	6632.160	25.000	Green	Resting		POINT	1211.440	O2-4-4-M8.MP4	30286	NA
M8	2025-03-07 14:12:03.580		5400.600	Media file(s)	player #1:O2-4-4-M8.MP4	0.0	6632.160	25.000	Blue	Walking		POINT	1270.080	O2-4-4-M8.MP4	31752	NA
M8	2025-03-07 14:12:03.580		5400.600	Media file(s)	player #1:O2-4-4-M8.MP4	0.0	6632.160	25.000	Green	Resting		POINT	1270.360	O2-4-4-M8.MP4	31760	NA
M8	2025-03-07 14:12:03.580		5400.600	Media file(s)	player #1:O2-4-4-M8.MP4	0.0	6632.160	25.000	Green	QW interaction		POINT	1329.960	O2-4-4-M8.MP4	33249	NA
M8	2025-03-07 14:12:03.580		5400.600	Media file(s)	player #1:O2-4-4-M8.MP4	0.0	6632.160	25.000	Blue	Walking		POINT	1330.240	O2-4-4-M8.MP4	33256	NA
M8	2025-03-07 14:12:03.580		5400.600	Media file(s)	player #1:O2-4-4-M8.MP4	0.0	6632.160	25.000	Green	Resting		POINT	1389.840	O2-4-4-M8.MP4	34746	NA
M8	2025-03-07 14:12:03.580		5400.600	Media file(s)	player #1:O2-4-4-M8.MP4	0.0	6632.160	25.000	Blue	Walking		POINT	1389.960	O2-4-4-M8.MP4	34749	NA
M8	2025-03-07 14:12:03.580		5400.600	Media file(s)	player #1:O2-4-4-M8.MP4	0.0	6632.160	25.000	Green	QW interaction		POINT	1449.920	O2-4-4-M8.MP4	36248	NA
M8	2025-03-07 14:12:03.580		5400.600	Media file(s)	player #1:O2-4-4-M8.MP4	0.0	6632.160	25.000	Blue	Walking		POINT	1450.160	O2-4-4-M8.MP4	36254	NA
M8	2025-03-07 14:12:03.580		5400.600	Media file(s)	player #1:O2-4-4-M8.MP4	0.0	6632.160	25.000	Green	Walking		POINT	1510.360	O2-4-4-M8.MP4	37759	NA
M8	2025-03-07 14:12:03.580		5400.600	Media file(s)	player #1:O2-4-4-M8.MP4	0.0	6632.160	25.000	Blue	Walking		POINT	1510.760	O2-4-4-M8.MP4	37769	NA
M8	2025-03-07 14:12:03.580		5400.600	Media file(s)	player #1:O2-4-4-M8.MP4	0.0	6632.160	25.000	Green	Walking		POINT	1569.880	O2-4-4-M8.MP4	39247	NA
M8	2025-03-07 14:12:03.580		5400.600	Media file(s)	player #1:O2-4-4-M8.MP4	0.0	6632.160	25.000	Blue	Walking		POINT	1570.080	O2-4-4-M8.MP4	39252	NA
M8	2025-03-07 14:12:03.580		5400.600	Media file(s)	player #1:O2-4-4-M8.MP4	0.0	6632.160	25.000	Blue	Brood Care		POINT	1630.040	O2-4-4-M8.MP4	40751	NA
M8	2025-03-07 14:12:03.580		5400.600	Media file(s)	player #1:O2-4-4-M8.MP4	0.0	6632.160	25.000	Green	Resting		POINT	1630.680	O2-4-4-M8.MP4	40767	NA
M8	2025-03-07 14:12:03.580		5400.600	Media file(s)	player #1:O2-4-4-M8.MP4	0.0	6632.160	25.000	Blue	Self grooming		POINT	1689.960	O2-4-4-M8.MP4	42249	NA
M8	2025-03-07 14:12:03.580		5400.600	Media file(s)	player #1:O2-4-4-M8.MP4	0.0	6632.160	25.000	Green	Walking		POINT	1691.160	O2-4-4-M8.MP4	42279	NA
M8	2025-03-07 14:12:03.580		5400.600	Media file(s)	player #1:O2-4-4-M8.MP4	0.0	6632.160	25.000	Green	Walking		POINT	1750.240	O2-4-4-M8.MP4	43756	NA
M8	2025-03-07 14:12:03.580		5400.600	Media file(s)	player #1:O2-4-4-M8.MP4	0.0	6632.160	25.000	Blue	Walking		POINT	1750.760	O2-4-4-M8.MP4	43769	NA
M8	2025-03-07 14:12:03.580		5400.600	Media file(s)	player #1:O2-4-4-M8.MP4	0.0	6632.160	25.000	Green	Walking		POINT	1809.760	O2-4-4-M8.MP4	45244	NA
M8	2025-03-07 14:12:03.580		5400.600	Media file(s)	player #1:O2-4-4-M8.MP4	0.0	6632.160	25.000	Blue	Walking		POINT	1810.640	O2-4-4-M8.MP4	45266	NA
M8	2025-03-07 14:12:03.580		5400.600	Media file(s)	player #1:O2-4-4-M8.MP4	0.0	6632.160	25.000	Green	Resting		POINT	1869.920	O2-4-4-M8.MP4	46748	NA
M8	2025-03-07 14:12:03.580		5400.600	Media file(s)	player #1:O2-4-4-M8.MP4	0.0	6632.160	25.000	Blue	Walking		POINT	1870.160	O2-4-4-M8.MP4	46754	NA
M8	2025-03-07 14:12:03.580		5400.600	Media file(s)	player #1:O2-4-4-M8.MP4	0.0	6632.160	25.000	Green	Resting		POINT	1929.920	O2-4-4-M8.MP4	48248	NA
M8	2025-03-07 14:12:03.580		5400.600	Media file(s)	player #1:O2-4-4-M8.MP4	0.0	6632.160	25.000	Blue	Walking		POINT	1930.320	O2-4-4-M8.MP4	48258	NA
M8	2025-03-07 14:12:03.580		5400.600	Media file(s)	player #1:O2-4-4-M8.MP4	0.0	6632.160	25.000	Green	Resting		POINT	1989.920	O2-4-4-M8.MP4	49748	NA
M8	2025-03-07 14:12:03.580		5400.600	Media file(s)	player #1:O2-4-4-M8.MP4	0.0	6632.160	25.000	Blue	Walking		POINT	1990.200	O2-4-4-M8.MP4	49756	NA
M8	2025-03-07 14:12:03.580		5400.600	Media file(s)	player #1:O2-4-4-M8.MP4	0.0	6632.160	25.000	Green	Resting		POINT	2049.840	O2-4-4-M8.MP4	51246	NA
M8	2025-03-07 14:12:03.580		5400.600	Media file(s)	player #1:O2-4-4-M8.MP4	0.0	6632.160	25.000	Blue	Carry Brood		POINT	2050.080	O2-4-4-M8.MP4	51252	NA
M8	2025-03-07 14:12:03.580		5400.600	Media file(s)	player #1:O2-4-4-M8.MP4	0.0	6632.160	25.000	Green	Resting		POINT	2109.960	O2-4-4-M8.MP4	52749	NA
M8	2025-03-07 14:12:03.580		5400.600	Media file(s)	player #1:O2-4-4-M8.MP4	0.0	6632.160	25.000	Blue	Walking		POINT	2111.160	O2-4-4-M8.MP4	52779	NA
M8	2025-03-07 14:12:03.580		5400.600	Media file(s)	player #1:O2-4-4-M8.MP4	0.0	6632.160	25.000	Green	Resting		POINT	2170.280	O2-4-4-M8.MP4	54257	NA
M8	2025-03-07 14:12:03.580		5400.600	Media file(s)	player #1:O2-4-4-M8.MP4	0.0	6632.160	25.000	Blue	Walking		POINT	2170.880	O2-4-4-M8.MP4	54272	NA
M8	2025-03-07 14:12:03.580		5400.600	Media file(s)	player #1:O2-4-4-M8.MP4	0.0	6632.160	25.000	Green	Resting		POINT	2230.080	O2-4-4-M8.MP4	55752	NA
M8	2025-03-07 14:12:03.580		5400.600	Media file(s)	player #1:O2-4-4-M8.MP4	0.0	6632.160	25.000	Blue	Walking		POINT	2230.160	O2-4-4-M8.MP4	55754	NA
M8	2025-03-07 14:12:03.580		5400.600	Media file(s)	player #1:O2-4-4-M8.MP4	0.0	6632.160	25.000	Green	Walking		POINT	2290.240	O2-4-4-M8.MP4	57256	NA
M8	2025-03-07 14:12:03.580		5400.600	Media file(s)	player #1:O2-4-4-M8.MP4	0.0	6632.160	25.000	Blue	Brood Care		POINT	2290.600	O2-4-4-M8.MP4	57265	NA
M8	2025-03-07 14:12:03.580		5400.600	Media file(s)	player #1:O2-4-4-M8.MP4	0.0	6632.160	25.000	Green	Walking		POINT	2349.880	O2-4-4-M8.MP4	58747	NA
M8	2025-03-07 14:12:03.580		5400.600	Media file(s)	player #1:O2-4-4-M8.MP4	0.0	6632.160	25.000	Blue	Walking		POINT	2350.000	O2-4-4-M8.MP4	58750	NA
M8	2025-03-07 14:12:03.580		5400.600	Media file(s)	player #1:O2-4-4-M8.MP4	0.0	6632.160	25.000	Green	Brood Care		POINT	2410.320	O2-4-4-M8.MP4	60258	NA
M8	2025-03-07 14:12:03.580		5400.600	Media file(s)	player #1:O2-4-4-M8.MP4	0.0	6632.160	25.000	Blue	Walking		POINT	2410.440	O2-4-4-M8.MP4	60261	NA
M8	2025-03-07 14:12:03.580		5400.600	Media file(s)	player #1:O2-4-4-M8.MP4	0.0	6632.160	25.000	Green	Hemolymph		POINT	2470.640	O2-4-4-M8.MP4	61767	NA
M8	2025-03-07 14:12:03.580		5400.600	Media file(s)	player #1:O2-4-4-M8.MP4	0.0	6632.160	25.000	Blue	Walking		POINT	2471.440	O2-4-4-M8.MP4	61786	NA
M8	2025-03-07 14:12:03.580		5400.600	Media file(s)	player #1:O2-4-4-M8.MP4	0.0	6632.160	25.000	Blue	Walking		POINT	2529.920	O2-4-4-M8.MP4	63248	NA
M8	2025-03-07 14:12:03.580		5400.600	Media file(s)	player #1:O2-4-4-M8.MP4	0.0	6632.160	25.000	Green	Hemolymph		POINT	2529.960	O2-4-4-M8.MP4	63249	NA
M8	2025-03-07 14:12:03.580		5400.600	Media file(s)	player #1:O2-4-4-M8.MP4	0.0	6632.160	25.000	Blue	Walking		POINT	2589.840	O2-4-4-M8.MP4	64746	NA
M8	2025-03-07 14:12:03.580		5400.600	Media file(s)	player #1:O2-4-4-M8.MP4	0.0	6632.160	25.000	Green	Hemolymph		POINT	2589.920	O2-4-4-M8.MP4	64748	NA
M8	2025-03-07 14:12:03.580		5400.600	Media file(s)	player #1:O2-4-4-M8.MP4	0.0	6632.160	25.000	Blue	Walking		POINT	2650.000	O2-4-4-M8.MP4	66250	NA
M8	2025-03-07 14:12:03.580		5400.600	Media file(s)	player #1:O2-4-4-M8.MP4	0.0	6632.160	25.000	Green	Hemolymph		POINT	2650.200	O2-4-4-M8.MP4	66255	NA
M8	2025-03-07 14:12:03.580		5400.600	Media file(s)	player #1:O2-4-4-M8.MP4	0.0	6632.160	25.000	Green	Hemolymph		POINT	2709.920	O2-4-4-M8.MP4	67748	NA
M8	2025-03-07 14:12:03.580		5400.600	Media file(s)	player #1:O2-4-4-M8.MP4	0.0	6632.160	25.000	Blue	Walking		POINT	2710.760	O2-4-4-M8.MP4	67769	NA
M8	2025-03-07 14:12:03.580		5400.600	Media file(s)	player #1:O2-4-4-M8.MP4	0.0	6632.160	25.000	Green	Hemolymph		POINT	2770.200	O2-4-4-M8.MP4	69255	NA
M8	2025-03-07 14:12:03.580		5400.600	Media file(s)	player #1:O2-4-4-M8.MP4	0.0	6632.160	25.000	Blue	Walking		POINT	2770.240	O2-4-4-M8.MP4	69256	NA
M8	2025-03-07 14:12:03.580		5400.600	Media file(s)	player #1:O2-4-4-M8.MP4	0.0	6632.160	25.000	Blue	Walking		POINT	2830.160	O2-4-4-M8.MP4	70754	NA
M8	2025-03-07 14:12:03.580		5400.600	Media file(s)	player #1:O2-4-4-M8.MP4	0.0	6632.160	25.000	Green	Hemolymph		POINT	2830.760	O2-4-4-M8.MP4	70769	NA
M8	2025-03-07 14:12:03.580		5400.600	Media file(s)	player #1:O2-4-4-M8.MP4	0.0	6632.160	25.000	Blue	Walking		POINT	2889.840	O2-4-4-M8.MP4	72246	NA
M8	2025-03-07 14:12:03.580		5400.600	Media file(s)	player #1:O2-4-4-M8.MP4	0.0	6632.160	25.000	Green	Hemolymph		POINT	2889.920	O2-4-4-M8.MP4	72248	NA
M8	2025-03-07 14:12:03.580		5400.600	Media file(s)	player #1:O2-4-4-M8.MP4	0.0	6632.160	25.000	Blue	Walking		POINT	2949.960	O2-4-4-M8.MP4	73749	NA
M8	2025-03-07 14:12:03.580		5400.600	Media file(s)	player #1:O2-4-4-M8.MP4	0.0	6632.160	25.000	Green	Hemolymph		POINT	2949.960	O2-4-4-M8.MP4	73749	NA
M8	2025-03-07 14:12:03.580		5400.600	Media file(s)	player #1:O2-4-4-M8.MP4	0.0	6632.160	25.000	Blue	Walking		POINT	3009.360	O2-4-4-M8.MP4	75234	NA
M8	2025-03-07 14:12:03.580		5400.600	Media file(s)	player #1:O2-4-4-M8.MP4	0.0	6632.160	25.000	Green	Hemolymph		POINT	3010.000	O2-4-4-M8.MP4	75250	NA
M8	2025-03-07 14:12:03.580		5400.600	Media file(s)	player #1:O2-4-4-M8.MP4	0.0	6632.160	25.000	Blue	Walking		POINT	3070.080	O2-4-4-M8.MP4	76752	NA
M8	2025-03-07 14:12:03.580		5400.600	Media file(s)	player #1:O2-4-4-M8.MP4	0.0	6632.160	25.000	Green	Hemolymph		POINT	3070.200	O2-4-4-M8.MP4	76755	NA
M8	2025-03-07 14:12:03.580		5400.600	Media file(s)	player #1:O2-4-4-M8.MP4	0.0	6632.160	25.000	Blue	Walking		POINT	3130.120	O2-4-4-M8.MP4	78253	NA
M8	2025-03-07 14:12:03.580		5400.600	Media file(s)	player #1:O2-4-4-M8.MP4	0.0	6632.160	25.000	Green	Hemolymph		POINT	3130.320	O2-4-4-M8.MP4	78258	NA
M8	2025-03-07 14:12:03.580		5400.600	Media file(s)	player #1:O2-4-4-M8.MP4	0.0	6632.160	25.000	Green	Hemolymph		POINT	3190.040	O2-4-4-M8.MP4	79751	NA
M8	2025-03-07 14:12:03.580		5400.600	Media file(s)	player #1:O2-4-4-M8.MP4	0.0	6632.160	25.000	Blue	Walking		POINT	3191.120	O2-4-4-M8.MP4	79778	NA
M8	2025-03-07 14:12:03.580		5400.600	Media file(s)	player #1:O2-4-4-M8.MP4	0.0	6632.160	25.000	Green	Hemolymph		POINT	3249.920	O2-4-4-M8.MP4	81248	NA
M8	2025-03-07 14:12:03.580		5400.600	Media file(s)	player #1:O2-4-4-M8.MP4	0.0	6632.160	25.000	Blue	Brood Care		POINT	3250.080	O2-4-4-M8.MP4	81252	NA
M8	2025-03-07 14:12:03.580		5400.600	Media file(s)	player #1:O2-4-4-M8.MP4	0.0	6632.160	25.000	Blue	Brood Care		POINT	3310.280	O2-4-4-M8.MP4	82757	NA
M8	2025-03-07 14:12:03.580		5400.600	Media file(s)	player #1:O2-4-4-M8.MP4	0.0	6632.160	25.000	Green	Brood Care		POINT	3310.280	O2-4-4-M8.MP4	82757	NA
M8	2025-03-07 14:12:03.580		5400.600	Media file(s)	player #1:O2-4-4-M8.MP4	0.0	6632.160	25.000	Green	Hemolymph		POINT	3369.920	O2-4-4-M8.MP4	84248	NA
M8	2025-03-07 14:12:03.580		5400.600	Media file(s)	player #1:O2-4-4-M8.MP4	0.0	6632.160	25.000	Blue	Walking		POINT	3371.880	O2-4-4-M8.MP4	84297	NA
M8	2025-03-07 14:12:03.580		5400.600	Media file(s)	player #1:O2-4-4-M8.MP4	0.0	6632.160	25.000	Green	Hemolymph		POINT	3430.920	O2-4-4-M8.MP4	85773	NA
M8	2025-03-07 14:12:03.580		5400.600	Media file(s)	player #1:O2-4-4-M8.MP4	0.0	6632.160	25.000	Blue	Walking		POINT	3431.080	O2-4-4-M8.MP4	85777	NA
M8	2025-03-07 14:12:03.580		5400.600	Media file(s)	player #1:O2-4-4-M8.MP4	0.0	6632.160	25.000	Green	Hemolymph		POINT	3489.920	O2-4-4-M8.MP4	87248	NA
M8	2025-03-07 14:12:03.580		5400.600	Media file(s)	player #1:O2-4-4-M8.MP4	0.0	6632.160	25.000	Blue	Walking		POINT	3490.880	O2-4-4-M8.MP4	87272	NA
M8	2025-03-07 14:12:03.580		5400.600	Media file(s)	player #1:O2-4-4-M8.MP4	0.0	6632.160	25.000	Blue	Brood Care		POINT	3550.840	O2-4-4-M8.MP4	88771	NA
M8	2025-03-07 14:12:03.580		5400.600	Media file(s)	player #1:O2-4-4-M8.MP4	0.0	6632.160	25.000	Green	Hemolymph		POINT	3550.840	O2-4-4-M8.MP4	88771	NA
M8	2025-03-07 14:12:03.580		5400.600	Media file(s)	player #1:O2-4-4-M8.MP4	0.0	6632.160	25.000	Blue	QQ interaction		POINT	3610.360	O2-4-4-M8.MP4	90259	NA
M8	2025-03-07 14:12:03.580		5400.600	Media file(s)	player #1:O2-4-4-M8.MP4	0.0	6632.160	25.000	Green	Hemolymph		POINT	3610.840	O2-4-4-M8.MP4	90271	NA
M8	2025-03-07 14:12:03.580		5400.600	Media file(s)	player #1:O2-4-4-M8.MP4	0.0	6632.160	25.000	Blue	Walking		POINT	3670.240	O2-4-4-M8.MP4	91756	NA
M8	2025-03-07 14:12:03.580		5400.600	Media file(s)	player #1:O2-4-4-M8.MP4	0.0	6632.160	25.000	Green	Hemolymph		POINT	3670.520	O2-4-4-M8.MP4	91763	NA
M8	2025-03-07 14:12:03.580		5400.600	Media file(s)	player #1:O2-4-4-M8.MP4	0.0	6632.160	25.000	Green	Hemolymph		POINT	3729.920	O2-4-4-M8.MP4	93248	NA
M8	2025-03-07 14:12:03.580		5400.600	Media file(s)	player #1:O2-4-4-M8.MP4	0.0	6632.160	25.000	Blue	Brood Care		POINT	3730.200	O2-4-4-M8.MP4	93255	NA
M8	2025-03-07 14:12:03.580		5400.600	Media file(s)	player #1:O2-4-4-M8.MP4	0.0	6632.160	25.000	Green	Hemolymph		POINT	3789.840	O2-4-4-M8.MP4	94746	NA
M8	2025-03-07 14:12:03.580		5400.600	Media file(s)	player #1:O2-4-4-M8.MP4	0.0	6632.160	25.000	Blue	Walking		POINT	3790.480	O2-4-4-M8.MP4	94762	NA
M8	2025-03-07 14:12:03.580		5400.600	Media file(s)	player #1:O2-4-4-M8.MP4	0.0	6632.160	25.000	Green	Hemolymph		POINT	3849.920	O2-4-4-M8.MP4	96248	NA
M8	2025-03-07 14:12:03.580		5400.600	Media file(s)	player #1:O2-4-4-M8.MP4	0.0	6632.160	25.000	Blue	Hemolymph		POINT	3851.560	O2-4-4-M8.MP4	96289	NA
M8	2025-03-07 14:12:03.580		5400.600	Media file(s)	player #1:O2-4-4-M8.MP4	0.0	6632.160	25.000	Blue	Self grooming		POINT	3910.040	O2-4-4-M8.MP4	97751	NA
M8	2025-03-07 14:12:03.580		5400.600	Media file(s)	player #1:O2-4-4-M8.MP4	0.0	6632.160	25.000	Green	Hemolymph		POINT	3910.760	O2-4-4-M8.MP4	97769	NA
M8	2025-03-07 14:12:03.580		5400.600	Media file(s)	player #1:O2-4-4-M8.MP4	0.0	6632.160	25.000	Blue	Walking		POINT	3970.120	O2-4-4-M8.MP4	99253	NA
M8	2025-03-07 14:12:03.580		5400.600	Media file(s)	player #1:O2-4-4-M8.MP4	0.0	6632.160	25.000	Green	Hemolymph		POINT	3970.360	O2-4-4-M8.MP4	99259	NA
M8	2025-03-07 14:12:03.580		5400.600	Media file(s)	player #1:O2-4-4-M8.MP4	0.0	6632.160	25.000	Blue	Walking		POINT	4029.960	O2-4-4-M8.MP4	100749	NA
M8	2025-03-07 14:12:03.580		5400.600	Media file(s)	player #1:O2-4-4-M8.MP4	0.0	6632.160	25.000	Green	Hemolymph		POINT	4030.760	O2-4-4-M8.MP4	100769	NA
M8	2025-03-07 14:12:03.580		5400.600	Media file(s)	player #1:O2-4-4-M8.MP4	0.0	6632.160	25.000	Green	Hemolymph		POINT	4090.120	O2-4-4-M8.MP4	102253	NA
M8	2025-03-07 14:12:03.580		5400.600	Media file(s)	player #1:O2-4-4-M8.MP4	0.0	6632.160	25.000	Blue	Walking		POINT	4090.200	O2-4-4-M8.MP4	102255	NA
M8	2025-03-07 14:12:03.580		5400.600	Media file(s)	player #1:O2-4-4-M8.MP4	0.0	6632.160	25.000	Green	Hemolymph		POINT	4149.320	O2-4-4-M8.MP4	103733	NA
M8	2025-03-07 14:12:03.580		5400.600	Media file(s)	player #1:O2-4-4-M8.MP4	0.0	6632.160	25.000	Blue	Walking		POINT	4150.880	O2-4-4-M8.MP4	103772	NA
M8	2025-03-07 14:12:03.580		5400.600	Media file(s)	player #1:O2-4-4-M8.MP4	0.0	6632.160	25.000	Green	Hemolymph		POINT	4210.080	O2-4-4-M8.MP4	105252	NA
M8	2025-03-07 14:12:03.580		5400.600	Media file(s)	player #1:O2-4-4-M8.MP4	0.0	6632.160	25.000	Blue	Outside		POINT	4210.160	O2-4-4-M8.MP4	105254	NA
M8	2025-03-07 14:12:03.580		5400.600	Media file(s)	player #1:O2-4-4-M8.MP4	0.0	6632.160	25.000	Green	Resting		POINT	4270.040	O2-4-4-M8.MP4	106751	NA
M8	2025-03-07 14:12:03.580		5400.600	Media file(s)	player #1:O2-4-4-M8.MP4	0.0	6632.160	25.000	Blue	Self grooming		POINT	4271.560	O2-4-4-M8.MP4	106789	NA
M8	2025-03-07 14:12:03.580		5400.600	Media file(s)	player #1:O2-4-4-M8.MP4	0.0	6632.160	25.000	Green	Resting		POINT	4329.840	O2-4-4-M8.MP4	108246	NA
M8	2025-03-07 14:12:03.580		5400.600	Media file(s)	player #1:O2-4-4-M8.MP4	0.0	6632.160	25.000	Blue	Walking		POINT	4330.160	O2-4-4-M8.MP4	108254	NA
M8	2025-03-07 14:12:03.580		5400.600	Media file(s)	player #1:O2-4-4-M8.MP4	0.0	6632.160	25.000	Green	Resting		POINT	4389.800	O2-4-4-M8.MP4	109745	NA
M8	2025-03-07 14:12:03.580		5400.600	Media file(s)	player #1:O2-4-4-M8.MP4	0.0	6632.160	25.000	Blue	Walking		POINT	4390.040	O2-4-4-M8.MP4	109751	NA
M8	2025-03-07 14:12:03.580		5400.600	Media file(s)	player #1:O2-4-4-M8.MP4	0.0	6632.160	25.000	Green	Resting		POINT	4449.840	O2-4-4-M8.MP4	111246	NA
M8	2025-03-07 14:12:03.580		5400.600	Media file(s)	player #1:O2-4-4-M8.MP4	0.0	6632.160	25.000	Blue	Resting		POINT	4450.000	O2-4-4-M8.MP4	111250	NA
M8	2025-03-07 14:12:03.580		5400.600	Media file(s)	player #1:O2-4-4-M8.MP4	0.0	6632.160	25.000	Green	Resting		POINT	4509.960	O2-4-4-M8.MP4	112749	NA
M8	2025-03-07 14:12:03.580		5400.600	Media file(s)	player #1:O2-4-4-M8.MP4	0.0	6632.160	25.000	Blue	QW interaction		POINT	4510.080	O2-4-4-M8.MP4	112752	NA
M8	2025-03-07 14:12:03.580		5400.600	Media file(s)	player #1:O2-4-4-M8.MP4	0.0	6632.160	25.000	Green	Resting		POINT	4569.960	O2-4-4-M8.MP4	114249	NA
M8	2025-03-07 14:12:03.580		5400.600	Media file(s)	player #1:O2-4-4-M8.MP4	0.0	6632.160	25.000	Blue	Resting		POINT	4570.040	O2-4-4-M8.MP4	114251	NA
M8	2025-03-07 14:12:03.580		5400.600	Media file(s)	player #1:O2-4-4-M8.MP4	0.0	6632.160	25.000	Green	Resting		POINT	4629.960	O2-4-4-M8.MP4	115749	NA
M8	2025-03-07 14:12:03.580		5400.600	Media file(s)	player #1:O2-4-4-M8.MP4	0.0	6632.160	25.000	Blue	Walking		POINT	4630.120	O2-4-4-M8.MP4	115753	NA
M8	2025-03-07 14:12:03.580		5400.600	Media file(s)	player #1:O2-4-4-M8.MP4	0.0	6632.160	25.000	Blue	Carry Other		POINT	4690.320	O2-4-4-M8.MP4	117258	NA
M8	2025-03-07 14:12:03.580		5400.600	Media file(s)	player #1:O2-4-4-M8.MP4	0.0	6632.160	25.000	Green	Walking		POINT	4690.920	O2-4-4-M8.MP4	117273	NA
M8	2025-03-07 14:12:03.580		5400.600	Media file(s)	player #1:O2-4-4-M8.MP4	0.0	6632.160	25.000	Blue	Walking		POINT	4750.280	O2-4-4-M8.MP4	118757	NA
M8	2025-03-07 14:12:03.580		5400.600	Media file(s)	player #1:O2-4-4-M8.MP4	0.0	6632.160	25.000	Green	Walking		POINT	4751.000	O2-4-4-M8.MP4	118775	NA
M8	2025-03-07 14:12:03.580		5400.600	Media file(s)	player #1:O2-4-4-M8.MP4	0.0	6632.160	25.000	Blue	Outside		POINT	4810.080	O2-4-4-M8.MP4	120252	NA
M8	2025-03-07 14:12:03.580		5400.600	Media file(s)	player #1:O2-4-4-M8.MP4	0.0	6632.160	25.000	Green	Resting		POINT	4810.520	O2-4-4-M8.MP4	120263	NA
M8	2025-03-07 14:12:03.580		5400.600	Media file(s)	player #1:O2-4-4-M8.MP4	0.0	6632.160	25.000	Green	Walking		POINT	4869.160	O2-4-4-M8.MP4	121729	NA
M8	2025-03-07 14:12:03.580		5400.600	Media file(s)	player #1:O2-4-4-M8.MP4	0.0	6632.160	25.000	Blue	Outside		POINT	4870.160	O2-4-4-M8.MP4	121754	NA
M8	2025-03-07 14:12:03.580		5400.600	Media file(s)	player #1:O2-4-4-M8.MP4	0.0	6632.160	25.000	Green	Resting		POINT	4930.200	O2-4-4-M8.MP4	123255	NA
M8	2025-03-07 14:12:03.580		5400.600	Media file(s)	player #1:O2-4-4-M8.MP4	0.0	6632.160	25.000	Blue	Walking		POINT	4931.440	O2-4-4-M8.MP4	123286	NA
M8	2025-03-07 14:12:03.580		5400.600	Media file(s)	player #1:O2-4-4-M8.MP4	0.0	6632.160	25.000	Blue	Walking		POINT	4990.480	O2-4-4-M8.MP4	124762	NA
M8	2025-03-07 14:12:03.580		5400.600	Media file(s)	player #1:O2-4-4-M8.MP4	0.0	6632.160	25.000	Green	Walking		POINT	4990.640	O2-4-4-M8.MP4	124766	NA
M8	2025-03-07 14:12:03.580		5400.600	Media file(s)	player #1:O2-4-4-M8.MP4	0.0	6632.160	25.000	Green	QW interaction		POINT	5050.200	O2-4-4-M8.MP4	126255	NA
M8	2025-03-07 14:12:03.580		5400.600	Media file(s)	player #1:O2-4-4-M8.MP4	0.0	6632.160	25.000	Blue	Walking		POINT	5051.240	O2-4-4-M8.MP4	126281	NA
M8	2025-03-07 14:12:03.580		5400.600	Media file(s)	player #1:O2-4-4-M8.MP4	0.0	6632.160	25.000	Green	Walking		POINT	5111.880	O2-4-4-M8.MP4	127797	NA
M8	2025-03-07 14:12:03.580		5400.600	Media file(s)	player #1:O2-4-4-M8.MP4	0.0	6632.160	25.000	Blue	Walking		POINT	5113.400	O2-4-4-M8.MP4	127835	NA
M8	2025-03-07 14:12:03.580		5400.600	Media file(s)	player #1:O2-4-4-M8.MP4	0.0	6632.160	25.000	Blue	Brood Care		POINT	5170.680	O2-4-4-M8.MP4	129267	NA
M8	2025-03-07 14:12:03.580		5400.600	Media file(s)	player #1:O2-4-4-M8.MP4	0.0	6632.160	25.000	Green	Walking		POINT	5171.600	O2-4-4-M8.MP4	129290	NA
M8	2025-03-07 14:12:03.580		5400.600	Media file(s)	player #1:O2-4-4-M8.MP4	0.0	6632.160	25.000	Green	Resting		POINT	5230.040	O2-4-4-M8.MP4	130751	NA
M8	2025-03-07 14:12:03.580		5400.600	Media file(s)	player #1:O2-4-4-M8.MP4	0.0	6632.160	25.000	Blue	Walking		POINT	5230.320	O2-4-4-M8.MP4	130758	NA
M8	2025-03-07 14:12:03.580		5400.600	Media file(s)	player #1:O2-4-4-M8.MP4	0.0	6632.160	25.000	Green	Resting		POINT	5289.880	O2-4-4-M8.MP4	132247	NA
M8	2025-03-07 14:12:03.580		5400.600	Media file(s)	player #1:O2-4-4-M8.MP4	0.0	6632.160	25.000	Blue	Walking		POINT	5290.320	O2-4-4-M8.MP4	132258	NA
M8	2025-03-07 14:12:03.580		5400.600	Media file(s)	player #1:O2-4-4-M8.MP4	0.0	6632.160	25.000	Blue	Walking		POINT	5349.760	O2-4-4-M8.MP4	133744	NA
M8	2025-03-07 14:12:03.580		5400.600	Media file(s)	player #1:O2-4-4-M8.MP4	0.0	6632.160	25.000	Green	Resting		POINT	5350.040	O2-4-4-M8.MP4	133751	NA
M8	2025-03-07 14:12:03.580		5400.600	Media file(s)	player #1:O2-4-4-M8.MP4	0.0	6632.160	25.000	Green	Walking		POINT	5410.080	O2-4-4-M8.MP4	135253	NA
M8	2025-03-07 14:12:03.580		5400.600	Media file(s)	player #1:O2-4-4-M8.MP4	0.0	6632.160	25.000	Blue	Walking		POINT	5410.120	O2-4-4-M8.MP4	135254	NA
M8	2025-03-07 14:12:03.580		5400.600	Media file(s)	player #1:O2-4-4-M8.MP4	0.0	6632.160	25.000	Blue	Walking		POINT	5469.960	O2-4-4-M8.MP4	136749	NA
M8	2025-03-07 14:12:03.580		5400.600	Media file(s)	player #1:O2-4-4-M8.MP4	0.0	6632.160	25.000	Green	Resting		POINT	5470.560	O2-4-4-M8.MP4	136764	NA
M8	2025-03-07 14:12:03.580		5400.600	Media file(s)	player #1:O2-4-4-M8.MP4	0.0	6632.160	25.000	Blue	Walking		POINT	5529.880	O2-4-4-M8.MP4	138247	NA
M8	2025-03-07 14:12:03.580		5400.600	Media file(s)	player #1:O2-4-4-M8.MP4	0.0	6632.160	25.000	Green	Walking		POINT	5530.640	O2-4-4-M8.MP4	138266	NA
M8	2025-03-07 14:12:03.580		5400.600	Media file(s)	player #1:O2-4-4-M8.MP4	0.0	6632.160	25.000	Green	Resting		POINT	5589.880	O2-4-4-M8.MP4	139747	NA
M8	2025-03-07 14:12:03.580		5400.600	Media file(s)	player #1:O2-4-4-M8.MP4	0.0	6632.160	25.000	Blue	Walking		POINT	5590.410	O2-4-4-M8.MP4	139761	NA
M8	2025-03-07 14:12:03.580		5400.600	Media file(s)	player #1:O2-4-4-M8.MP4	0.0	6632.160	25.000	Blue	Walking		POINT	5650.400	O2-4-4-M8.MP4	141260	NA
M8	2025-03-07 14:12:03.580		5400.600	Media file(s)	player #1:O2-4-4-M8.MP4	0.0	6632.160	25.000	Green	Walking		POINT	5650.600	O2-4-4-M8.MP4	141265	NA
M8	2025-03-07 14:12:03.580		5400.600	Media file(s)	player #1:O2-4-4-M8.MP4	0.0	6632.160	25.000	Blue	Brood Care		POINT	5710.000	O2-4-4-M8.MP4	142750	NA
M8	2025-03-07 14:12:03.580		5400.600	Media file(s)	player #1:O2-4-4-M8.MP4	0.0	6632.160	25.000	Green	Walking		POINT	5710.960	O2-4-4-M8.MP4	142774	NA
M8	2025-03-07 14:12:03.580		5400.600	Media file(s)	player #1:O2-4-4-M8.MP4	0.0	6632.160	25.000	Blue	Self grooming		POINT	5769.880	O2-4-4-M8.MP4	144247	NA
M8	2025-03-07 14:12:03.580		5400.600	Media file(s)	player #1:O2-4-4-M8.MP4	0.0	6632.160	25.000	Green	Resting		POINT	5770.120	O2-4-4-M8.MP4	144253	NA
M8	2025-03-07 14:12:03.580		5400.600	Media file(s)	player #1:O2-4-4-M8.MP4	0.0	6632.160	25.000	Green	Resting		POINT	5829.880	O2-4-4-M8.MP4	145747	NA
M8	2025-03-07 14:12:03.580		5400.600	Media file(s)	player #1:O2-4-4-M8.MP4	0.0	6632.160	25.000	Blue	Walking		POINT	5830.120	O2-4-4-M8.MP4	145753	NA
M8	2025-03-07 14:12:03.580		5400.600	Media file(s)	player #1:O2-4-4-M8.MP4	0.0	6632.160	25.000	Blue	Walking		POINT	5890.440	O2-4-4-M8.MP4	147261	NA
M8	2025-03-07 14:12:03.580		5400.600	Media file(s)	player #1:O2-4-4-M8.MP4	0.0	6632.160	25.000	Green	Resting		POINT	5890.560	O2-4-4-M8.MP4	147264	NA
M8	2025-03-07 14:12:03.580		5400.600	Media file(s)	player #1:O2-4-4-M8.MP4	0.0	6632.160	25.000	Green	Resting		POINT	5949.920	O2-4-4-M8.MP4	148748	NA
M8	2025-03-07 14:12:03.580		5400.600	Media file(s)	player #1:O2-4-4-M8.MP4	0.0	6632.160	25.000	Blue	Walking		POINT	5950.120	O2-4-4-M8.MP4	148753	NA
M8	2025-03-07 14:12:03.580		5400.600	Media file(s)	player #1:O2-4-4-M8.MP4	0.0	6632.160	25.000	Green	Resting		POINT	6010.240	O2-4-4-M8.MP4	150256	NA
M8	2025-03-07 14:12:03.580		5400.600	Media file(s)	player #1:O2-4-4-M8.MP4	0.0	6632.160	25.000	Blue	Walking		POINT	6010.480	O2-4-4-M8.MP4	150262	NA
