# Supplementary material for: Unmated Queens Show Worker‐Like Behaviour and Gene Expression in Polygynous Colonies of the Ant Stigmatomma pallipes
Source: Mol Ecol. 2026 Apr 29;35:e70360. doi: 10.1111/mec.70360 (PMC13126620; doi:10.1111/mec.70360)
Supplement: Supplementary file 3 — Data S1: mec70360‐sup‐0003‐Supinfo.zip. [file MEC-35-e70360-s003.zip › Behavior/O2-Boris/M9.tsv]

Observation id	Observation date	Description	Observation duration	Observation type	Source	Time offset (s)	Media duration (s)	FPS	Subject	Behavior	Behavioral category	Behavior type	Time	Media file name	Image index	Image file path	Comment
M9	2025-03-07 14:28:29.883		5399.320	Media file(s)	player #1:O2-5-5-M9.MP4	0.0	8832.480	25.000	Blue	Resting		POINT	610.760	O2-5-5-M9.MP4	15269	NA
M9	2025-03-07 14:28:29.883		5399.320	Media file(s)	player #1:O2-5-5-M9.MP4	0.0	8832.480	25.000	Blue	Resting		POINT	669.880	O2-5-5-M9.MP4	16747	NA
M9	2025-03-07 14:28:29.883		5399.320	Media file(s)	player #1:O2-5-5-M9.MP4	0.0	8832.480	25.000	Blue	Resting		POINT	730.240	O2-5-5-M9.MP4	18256	NA
M9	2025-03-07 14:28:29.883		5399.320	Media file(s)	player #1:O2-5-5-M9.MP4	0.0	8832.480	25.000	Blue	Resting		POINT	790.120	O2-5-5-M9.MP4	19753	NA
M9	2025-03-07 14:28:29.883		5399.320	Media file(s)	player #1:O2-5-5-M9.MP4	0.0	8832.480	25.000	Blue	Resting		POINT	850.040	O2-5-5-M9.MP4	21251	NA
M9	2025-03-07 14:28:29.883		5399.320	Media file(s)	player #1:O2-5-5-M9.MP4	0.0	8832.480	25.000	Blue	Resting		POINT	910.200	O2-5-5-M9.MP4	22755	NA
M9	2025-03-07 14:28:29.883		5399.320	Media file(s)	player #1:O2-5-5-M9.MP4	0.0	8832.480	25.000	Blue	Resting		POINT	970.280	O2-5-5-M9.MP4	24257	NA
M9	2025-03-07 14:28:29.883		5399.320	Media file(s)	player #1:O2-5-5-M9.MP4	0.0	8832.480	25.000	Blue	Resting		POINT	1029.880	O2-5-5-M9.MP4	25747	NA
M9	2025-03-07 14:28:29.883		5399.320	Media file(s)	player #1:O2-5-5-M9.MP4	0.0	8832.480	25.000	Blue	Resting		POINT	1090.040	O2-5-5-M9.MP4	27251	NA
M9	2025-03-07 14:28:29.883		5399.320	Media file(s)	player #1:O2-5-5-M9.MP4	0.0	8832.480	25.000	Blue	Resting		POINT	1149.920	O2-5-5-M9.MP4	28748	NA
M9	2025-03-07 14:28:29.883		5399.320	Media file(s)	player #1:O2-5-5-M9.MP4	0.0	8832.480	25.000	Blue	Resting		POINT	1209.720	O2-5-5-M9.MP4	30243	NA
M9	2025-03-07 14:28:29.883		5399.320	Media file(s)	player #1:O2-5-5-M9.MP4	0.0	8832.480	25.000	Blue	Resting		POINT	1270.680	O2-5-5-M9.MP4	31767	NA
M9	2025-03-07 14:28:29.883		5399.320	Media file(s)	player #1:O2-5-5-M9.MP4	0.0	8832.480	25.000	Blue	Resting		POINT	1330.080	O2-5-5-M9.MP4	33252	NA
M9	2025-03-07 14:28:29.883		5399.320	Media file(s)	player #1:O2-5-5-M9.MP4	0.0	8832.480	25.000	Blue	Resting		POINT	1390.200	O2-5-5-M9.MP4	34755	NA
M9	2025-03-07 14:28:29.883		5399.320	Media file(s)	player #1:O2-5-5-M9.MP4	0.0	8832.480	25.000	Blue	Resting		POINT	1449.960	O2-5-5-M9.MP4	36249	NA
M9	2025-03-07 14:28:29.883		5399.320	Media file(s)	player #1:O2-5-5-M9.MP4	0.0	8832.480	25.000	Blue	Resting		POINT	1510.120	O2-5-5-M9.MP4	37753	NA
M9	2025-03-07 14:28:29.883		5399.320	Media file(s)	player #1:O2-5-5-M9.MP4	0.0	8832.480	25.000	Blue	Resting		POINT	1569.920	O2-5-5-M9.MP4	39248	NA
M9	2025-03-07 14:28:29.883		5399.320	Media file(s)	player #1:O2-5-5-M9.MP4	0.0	8832.480	25.000	Blue	Resting		POINT	1630.040	O2-5-5-M9.MP4	40751	NA
M9	2025-03-07 14:28:29.883		5399.320	Media file(s)	player #1:O2-5-5-M9.MP4	0.0	8832.480	25.000	Blue	Resting		POINT	1689.840	O2-5-5-M9.MP4	42246	NA
M9	2025-03-07 14:28:29.883		5399.320	Media file(s)	player #1:O2-5-5-M9.MP4	0.0	8832.480	25.000	Blue	Resting		POINT	1749.840	O2-5-5-M9.MP4	43746	NA
M9	2025-03-07 14:28:29.883		5399.320	Media file(s)	player #1:O2-5-5-M9.MP4	0.0	8832.480	25.000	Blue	Resting		POINT	1810.000	O2-5-5-M9.MP4	45250	NA
M9	2025-03-07 14:28:29.883		5399.320	Media file(s)	player #1:O2-5-5-M9.MP4	0.0	8832.480	25.000	Blue	Resting		POINT	1870.400	O2-5-5-M9.MP4	46760	NA
M9	2025-03-07 14:28:29.883		5399.320	Media file(s)	player #1:O2-5-5-M9.MP4	0.0	8832.480	25.000	Blue	Resting		POINT	1930.240	O2-5-5-M9.MP4	48257	NA
M9	2025-03-07 14:28:29.883		5399.320	Media file(s)	player #1:O2-5-5-M9.MP4	0.0	8832.480	25.000	Blue	Resting		POINT	1989.760	O2-5-5-M9.MP4	49744	NA
M9	2025-03-07 14:28:29.883		5399.320	Media file(s)	player #1:O2-5-5-M9.MP4	0.0	8832.480	25.000	Blue	Resting		POINT	2050.000	O2-5-5-M9.MP4	51250	NA
M9	2025-03-07 14:28:29.883		5399.320	Media file(s)	player #1:O2-5-5-M9.MP4	0.0	8832.480	25.000	Blue	Resting		POINT	2110.240	O2-5-5-M9.MP4	52756	NA
M9	2025-03-07 14:28:29.883		5399.320	Media file(s)	player #1:O2-5-5-M9.MP4	0.0	8832.480	25.000	Blue	Resting		POINT	2170.000	O2-5-5-M9.MP4	54250	NA
M9	2025-03-07 14:28:29.883		5399.320	Media file(s)	player #1:O2-5-5-M9.MP4	0.0	8832.480	25.000	Blue	Resting		POINT	2230.280	O2-5-5-M9.MP4	55757	NA
M9	2025-03-07 14:28:29.883		5399.320	Media file(s)	player #1:O2-5-5-M9.MP4	0.0	8832.480	25.000	Blue	Resting		POINT	2290.160	O2-5-5-M9.MP4	57254	NA
M9	2025-03-07 14:28:29.883		5399.320	Media file(s)	player #1:O2-5-5-M9.MP4	0.0	8832.480	25.000	Blue	Resting		POINT	2350.120	O2-5-5-M9.MP4	58753	NA
M9	2025-03-07 14:28:29.883		5399.320	Media file(s)	player #1:O2-5-5-M9.MP4	0.0	8832.480	25.000	Blue	Resting		POINT	2409.120	O2-5-5-M9.MP4	60228	NA
M9	2025-03-07 14:28:29.883		5399.320	Media file(s)	player #1:O2-5-5-M9.MP4	0.0	8832.480	25.000	Blue	Resting		POINT	2470.040	O2-5-5-M9.MP4	61751	NA
M9	2025-03-07 14:28:29.883		5399.320	Media file(s)	player #1:O2-5-5-M9.MP4	0.0	8832.480	25.000	Blue	Resting		POINT	2529.920	O2-5-5-M9.MP4	63248	NA
M9	2025-03-07 14:28:29.883		5399.320	Media file(s)	player #1:O2-5-5-M9.MP4	0.0	8832.480	25.000	Blue	Resting		POINT	2590.040	O2-5-5-M9.MP4	64751	NA
M9	2025-03-07 14:28:29.883		5399.320	Media file(s)	player #1:O2-5-5-M9.MP4	0.0	8832.480	25.000	Blue	Resting		POINT	2650.160	O2-5-5-M9.MP4	66254	NA
M9	2025-03-07 14:28:29.883		5399.320	Media file(s)	player #1:O2-5-5-M9.MP4	0.0	8832.480	25.000	Blue	Resting		POINT	2710.640	O2-5-5-M9.MP4	67766	NA
M9	2025-03-07 14:28:29.883		5399.320	Media file(s)	player #1:O2-5-5-M9.MP4	0.0	8832.480	25.000	Blue	Resting		POINT	2771.520	O2-5-5-M9.MP4	69288	NA
M9	2025-03-07 14:28:29.883		5399.320	Media file(s)	player #1:O2-5-5-M9.MP4	0.0	8832.480	25.000	Blue	Resting		POINT	2830.360	O2-5-5-M9.MP4	70759	NA
M9	2025-03-07 14:28:29.883		5399.320	Media file(s)	player #1:O2-5-5-M9.MP4	0.0	8832.480	25.000	Blue	Resting		POINT	2890.200	O2-5-5-M9.MP4	72255	NA
M9	2025-03-07 14:28:29.883		5399.320	Media file(s)	player #1:O2-5-5-M9.MP4	0.0	8832.480	25.000	Blue	Resting		POINT	2950.240	O2-5-5-M9.MP4	73756	NA
M9	2025-03-07 14:28:29.883		5399.320	Media file(s)	player #1:O2-5-5-M9.MP4	0.0	8832.480	25.000	Blue	Resting		POINT	3010.400	O2-5-5-M9.MP4	75260	NA
M9	2025-03-07 14:28:29.883		5399.320	Media file(s)	player #1:O2-5-5-M9.MP4	0.0	8832.480	25.000	Blue	Resting		POINT	3070.120	O2-5-5-M9.MP4	76753	NA
M9	2025-03-07 14:28:29.883		5399.320	Media file(s)	player #1:O2-5-5-M9.MP4	0.0	8832.480	25.000	Blue	Resting		POINT	3130.640	O2-5-5-M9.MP4	78266	NA
M9	2025-03-07 14:28:29.883		5399.320	Media file(s)	player #1:O2-5-5-M9.MP4	0.0	8832.480	25.000	Blue	Resting		POINT	3190.040	O2-5-5-M9.MP4	79751	NA
M9	2025-03-07 14:28:29.883		5399.320	Media file(s)	player #1:O2-5-5-M9.MP4	0.0	8832.480	25.000	Blue	Resting		POINT	3249.960	O2-5-5-M9.MP4	81249	NA
M9	2025-03-07 14:28:29.883		5399.320	Media file(s)	player #1:O2-5-5-M9.MP4	0.0	8832.480	25.000	Blue	Resting		POINT	3309.880	O2-5-5-M9.MP4	82747	NA
M9	2025-03-07 14:28:29.883		5399.320	Media file(s)	player #1:O2-5-5-M9.MP4	0.0	8832.480	25.000	Blue	Resting		POINT	3370.080	O2-5-5-M9.MP4	84252	NA
M9	2025-03-07 14:28:29.883		5399.320	Media file(s)	player #1:O2-5-5-M9.MP4	0.0	8832.480	25.000	Blue	Resting		POINT	3430.040	O2-5-5-M9.MP4	85751	NA
M9	2025-03-07 14:28:29.883		5399.320	Media file(s)	player #1:O2-5-5-M9.MP4	0.0	8832.480	25.000	Blue	Resting		POINT	3490.120	O2-5-5-M9.MP4	87253	NA
M9	2025-03-07 14:28:29.883		5399.320	Media file(s)	player #1:O2-5-5-M9.MP4	0.0	8832.480	25.000	Blue	Resting		POINT	3550.120	O2-5-5-M9.MP4	88753	NA
M9	2025-03-07 14:28:29.883		5399.320	Media file(s)	player #1:O2-5-5-M9.MP4	0.0	8832.480	25.000	Blue	Resting		POINT	3610.040	O2-5-5-M9.MP4	90251	NA
M9	2025-03-07 14:28:29.883		5399.320	Media file(s)	player #1:O2-5-5-M9.MP4	0.0	8832.480	25.000	Blue	Resting		POINT	3670.080	O2-5-5-M9.MP4	91753	NA
M9	2025-03-07 14:28:29.883		5399.320	Media file(s)	player #1:O2-5-5-M9.MP4	0.0	8832.480	25.000	Blue	Resting		POINT	3730.120	O2-5-5-M9.MP4	93253	NA
M9	2025-03-07 14:28:29.883		5399.320	Media file(s)	player #1:O2-5-5-M9.MP4	0.0	8832.480	25.000	Blue	Resting		POINT	3790.520	O2-5-5-M9.MP4	94763	NA
M9	2025-03-07 14:28:29.883		5399.320	Media file(s)	player #1:O2-5-5-M9.MP4	0.0	8832.480	25.000	Blue	Resting		POINT	3850.160	O2-5-5-M9.MP4	96254	NA
M9	2025-03-07 14:28:29.883		5399.320	Media file(s)	player #1:O2-5-5-M9.MP4	0.0	8832.480	25.000	Blue	Resting		POINT	3910.080	O2-5-5-M9.MP4	97752	NA
M9	2025-03-07 14:28:29.883		5399.320	Media file(s)	player #1:O2-5-5-M9.MP4	0.0	8832.480	25.000	Blue	Resting		POINT	3969.840	O2-5-5-M9.MP4	99246	NA
M9	2025-03-07 14:28:29.883		5399.320	Media file(s)	player #1:O2-5-5-M9.MP4	0.0	8832.480	25.000	Blue	Resting		POINT	4030.200	O2-5-5-M9.MP4	100755	NA
M9	2025-03-07 14:28:29.883		5399.320	Media file(s)	player #1:O2-5-5-M9.MP4	0.0	8832.480	25.000	Blue	Resting		POINT	4090.000	O2-5-5-M9.MP4	102251	NA
M9	2025-03-07 14:28:29.883		5399.320	Media file(s)	player #1:O2-5-5-M9.MP4	0.0	8832.480	25.000	Blue	Resting		POINT	4150.120	O2-5-5-M9.MP4	103753	NA
M9	2025-03-07 14:28:29.883		5399.320	Media file(s)	player #1:O2-5-5-M9.MP4	0.0	8832.480	25.000	Blue	Resting		POINT	4210.080	O2-5-5-M9.MP4	105252	NA
M9	2025-03-07 14:28:29.883		5399.320	Media file(s)	player #1:O2-5-5-M9.MP4	0.0	8832.480	25.000	Blue	Self grooming		POINT	4270.160	O2-5-5-M9.MP4	106754	NA
M9	2025-03-07 14:28:29.883		5399.320	Media file(s)	player #1:O2-5-5-M9.MP4	0.0	8832.480	25.000	Blue	Carry Brood		POINT	4330.600	O2-5-5-M9.MP4	108265	NA
M9	2025-03-07 14:28:29.883		5399.320	Media file(s)	player #1:O2-5-5-M9.MP4	0.0	8832.480	25.000	Blue	Walking		POINT	4390.480	O2-5-5-M9.MP4	109762	NA
M9	2025-03-07 14:28:29.883		5399.320	Media file(s)	player #1:O2-5-5-M9.MP4	0.0	8832.480	25.000	Blue	Self grooming		POINT	4450.480	O2-5-5-M9.MP4	111262	NA
M9	2025-03-07 14:28:29.883		5399.320	Media file(s)	player #1:O2-5-5-M9.MP4	0.0	8832.480	25.000	Blue	Resting		POINT	4510.200	O2-5-5-M9.MP4	112755	NA
M9	2025-03-07 14:28:29.883		5399.320	Media file(s)	player #1:O2-5-5-M9.MP4	0.0	8832.480	25.000	Blue	Resting		POINT	4570.560	O2-5-5-M9.MP4	114264	NA
M9	2025-03-07 14:28:29.883		5399.320	Media file(s)	player #1:O2-5-5-M9.MP4	0.0	8832.480	25.000	Blue	Resting		POINT	4630.600	O2-5-5-M9.MP4	115765	NA
M9	2025-03-07 14:28:29.883		5399.320	Media file(s)	player #1:O2-5-5-M9.MP4	0.0	8832.480	25.000	Blue	Resting		POINT	4689.960	O2-5-5-M9.MP4	117249	NA
M9	2025-03-07 14:28:29.883		5399.320	Media file(s)	player #1:O2-5-5-M9.MP4	0.0	8832.480	25.000	Blue	Resting		POINT	4750.080	O2-5-5-M9.MP4	118752	NA
M9	2025-03-07 14:28:29.883		5399.320	Media file(s)	player #1:O2-5-5-M9.MP4	0.0	8832.480	25.000	Blue	Resting		POINT	4809.960	O2-5-5-M9.MP4	120250	NA
M9	2025-03-07 14:28:29.883		5399.320	Media file(s)	player #1:O2-5-5-M9.MP4	0.0	8832.480	25.000	Blue	Resting		POINT	4869.920	O2-5-5-M9.MP4	121748	NA
M9	2025-03-07 14:28:29.883		5399.320	Media file(s)	player #1:O2-5-5-M9.MP4	0.0	8832.480	25.000	Blue	Resting		POINT	4930.040	O2-5-5-M9.MP4	123251	NA
M9	2025-03-07 14:28:29.883		5399.320	Media file(s)	player #1:O2-5-5-M9.MP4	0.0	8832.480	25.000	Blue	Resting		POINT	4991.280	O2-5-5-M9.MP4	124782	NA
M9	2025-03-07 14:28:29.883		5399.320	Media file(s)	player #1:O2-5-5-M9.MP4	0.0	8832.480	25.000	Blue	Resting		POINT	5050.040	O2-5-5-M9.MP4	126251	NA
M9	2025-03-07 14:28:29.883		5399.320	Media file(s)	player #1:O2-5-5-M9.MP4	0.0	8832.480	25.000	Blue	Resting		POINT	5109.960	O2-5-5-M9.MP4	127749	NA
M9	2025-03-07 14:28:29.883		5399.320	Media file(s)	player #1:O2-5-5-M9.MP4	0.0	8832.480	25.000	Blue	Self grooming		POINT	5170.000	O2-5-5-M9.MP4	129250	NA
M9	2025-03-07 14:28:29.883		5399.320	Media file(s)	player #1:O2-5-5-M9.MP4	0.0	8832.480	25.000	Blue	Self grooming		POINT	5230.160	O2-5-5-M9.MP4	130754	NA
M9	2025-03-07 14:28:29.883		5399.320	Media file(s)	player #1:O2-5-5-M9.MP4	0.0	8832.480	25.000	Blue	Resting		POINT	5290.560	O2-5-5-M9.MP4	132264	NA
M9	2025-03-07 14:28:29.883		5399.320	Media file(s)	player #1:O2-5-5-M9.MP4	0.0	8832.480	25.000	Blue	Resting		POINT	5350.040	O2-5-5-M9.MP4	133751	NA
M9	2025-03-07 14:28:29.883		5399.320	Media file(s)	player #1:O2-5-5-M9.MP4	0.0	8832.480	25.000	Blue	Resting		POINT	5410.000	O2-5-5-M9.MP4	135250	NA
M9	2025-03-07 14:28:29.883		5399.320	Media file(s)	player #1:O2-5-5-M9.MP4	0.0	8832.480	25.000	Blue	Resting		POINT	5469.960	O2-5-5-M9.MP4	136749	NA
M9	2025-03-07 14:28:29.883		5399.320	Media file(s)	player #1:O2-5-5-M9.MP4	0.0	8832.480	25.000	Blue	Resting		POINT	5530.120	O2-5-5-M9.MP4	138253	NA
M9	2025-03-07 14:28:29.883		5399.320	Media file(s)	player #1:O2-5-5-M9.MP4	0.0	8832.480	25.000	Blue	Resting		POINT	5590.120	O2-5-5-M9.MP4	139753	NA
M9	2025-03-07 14:28:29.883		5399.320	Media file(s)	player #1:O2-5-5-M9.MP4	0.0	8832.480	25.000	Blue	Resting		POINT	5650.600	O2-5-5-M9.MP4	141265	NA
M9	2025-03-07 14:28:29.883		5399.320	Media file(s)	player #1:O2-5-5-M9.MP4	0.0	8832.480	25.000	Blue	Resting		POINT	5710.000	O2-5-5-M9.MP4	142750	NA
M9	2025-03-07 14:28:29.883		5399.320	Media file(s)	player #1:O2-5-5-M9.MP4	0.0	8832.480	25.000	Blue	Resting		POINT	5769.840	O2-5-5-M9.MP4	144246	NA
M9	2025-03-07 14:28:29.883		5399.320	Media file(s)	player #1:O2-5-5-M9.MP4	0.0	8832.480	25.000	Blue	Resting		POINT	5830.000	O2-5-5-M9.MP4	145750	NA
M9	2025-03-07 14:28:29.883		5399.320	Media file(s)	player #1:O2-5-5-M9.MP4	0.0	8832.480	25.000	Blue	Resting		POINT	5889.960	O2-5-5-M9.MP4	147249	NA
M9	2025-03-07 14:28:29.883		5399.320	Media file(s)	player #1:O2-5-5-M9.MP4	0.0	8832.480	25.000	Blue	Resting		POINT	5950.120	O2-5-5-M9.MP4	148753	NA
M9	2025-03-07 14:28:29.883		5399.320	Media file(s)	player #1:O2-5-5-M9.MP4	0.0	8832.480	25.000	Blue	Resting		POINT	6010.080	O2-5-5-M9.MP4	150252	NA
