# Supplementary material for: Unmated Queens Show Worker‐Like Behaviour and Gene Expression in Polygynous Colonies of the Ant Stigmatomma pallipes
Source: Mol Ecol. 2026 Apr 29;35:e70360. doi: 10.1111/mec.70360 (PMC13126620; doi:10.1111/mec.70360)
Supplement: Supplementary file 3 — Data S1: mec70360‐sup‐0003‐Supinfo.zip. [file MEC-35-e70360-s003.zip › Behavior/O2-Boris/N6.tsv]

Observation id	Observation date	Description	Observation duration	Observation type	Source	Time offset (s)	Media duration (s)	FPS	Subject	Behavior	Behavioral category	Behavior type	Time	Media file name	Image index	Image file path	Comment
N6	2025-03-07 14:36:55.512		5399.480	Media file(s)	player #1:O2-4-8-N6.MP4	0.0	6616.320	25.000	Blue	Resting		POINT	610.680	O2-4-8-N6.MP4	15267	NA
N6	2025-03-07 14:36:55.512		5399.480	Media file(s)	player #1:O2-4-8-N6.MP4	0.0	6616.320	25.000	Orange	Resting		POINT	610.800	O2-4-8-N6.MP4	15270	NA
N6	2025-03-07 14:36:55.512		5399.480	Media file(s)	player #1:O2-4-8-N6.MP4	0.0	6616.320	25.000	Blue	Resting		POINT	669.960	O2-4-8-N6.MP4	16750	NA
N6	2025-03-07 14:36:55.512		5399.480	Media file(s)	player #1:O2-4-8-N6.MP4	0.0	6616.320	25.000	Orange	Self grooming		POINT	670.720	O2-4-8-N6.MP4	16768	NA
N6	2025-03-07 14:36:55.512		5399.480	Media file(s)	player #1:O2-4-8-N6.MP4	0.0	6616.320	25.000	Blue	Resting		POINT	729.920	O2-4-8-N6.MP4	18248	NA
N6	2025-03-07 14:36:55.512		5399.480	Media file(s)	player #1:O2-4-8-N6.MP4	0.0	6616.320	25.000	Orange	Brood Care		POINT	730.840	O2-4-8-N6.MP4	18271	NA
N6	2025-03-07 14:36:55.512		5399.480	Media file(s)	player #1:O2-4-8-N6.MP4	0.0	6616.320	25.000	Blue	Resting		POINT	790.240	O2-4-8-N6.MP4	19756	NA
N6	2025-03-07 14:36:55.512		5399.480	Media file(s)	player #1:O2-4-8-N6.MP4	0.0	6616.320	25.000	Orange	Walking		POINT	790.240	O2-4-8-N6.MP4	19756	NA
N6	2025-03-07 14:36:55.512		5399.480	Media file(s)	player #1:O2-4-8-N6.MP4	0.0	6616.320	25.000	Blue	Resting		POINT	850.040	O2-4-8-N6.MP4	21251	NA
N6	2025-03-07 14:36:55.512		5399.480	Media file(s)	player #1:O2-4-8-N6.MP4	0.0	6616.320	25.000	Orange	Carry Brood		POINT	850.880	O2-4-8-N6.MP4	21272	NA
N6	2025-03-07 14:36:55.512		5399.480	Media file(s)	player #1:O2-4-8-N6.MP4	0.0	6616.320	25.000	Blue	Walking		POINT	909.760	O2-4-8-N6.MP4	22744	NA
N6	2025-03-07 14:36:55.512		5399.480	Media file(s)	player #1:O2-4-8-N6.MP4	0.0	6616.320	25.000	Orange	Brood Care		POINT	910.280	O2-4-8-N6.MP4	22757	NA
N6	2025-03-07 14:36:55.512		5399.480	Media file(s)	player #1:O2-4-8-N6.MP4	0.0	6616.320	25.000	Blue	Walking		POINT	970.880	O2-4-8-N6.MP4	24272	NA
N6	2025-03-07 14:36:55.512		5399.480	Media file(s)	player #1:O2-4-8-N6.MP4	0.0	6616.320	25.000	Orange	Walking		POINT	971.000	O2-4-8-N6.MP4	24275	NA
N6	2025-03-07 14:36:55.512		5399.480	Media file(s)	player #1:O2-4-8-N6.MP4	0.0	6616.320	25.000	Orange	Self grooming		POINT	1029.920	O2-4-8-N6.MP4	25748	NA
N6	2025-03-07 14:36:55.512		5399.480	Media file(s)	player #1:O2-4-8-N6.MP4	0.0	6616.320	25.000	Blue	Walking		POINT	1030.080	O2-4-8-N6.MP4	25752	NA
N6	2025-03-07 14:36:55.512		5399.480	Media file(s)	player #1:O2-4-8-N6.MP4	0.0	6616.320	25.000	Blue	Walking		POINT	1090.280	O2-4-8-N6.MP4	27257	NA
N6	2025-03-07 14:36:55.512		5399.480	Media file(s)	player #1:O2-4-8-N6.MP4	0.0	6616.320	25.000	Orange	Self grooming		POINT	1092.880	O2-4-8-N6.MP4	27322	NA
N6	2025-03-07 14:36:55.512		5399.480	Media file(s)	player #1:O2-4-8-N6.MP4	0.0	6616.320	25.000	Blue	Walking		POINT	1149.280	O2-4-8-N6.MP4	28732	NA
N6	2025-03-07 14:36:55.512		5399.480	Media file(s)	player #1:O2-4-8-N6.MP4	0.0	6616.320	25.000	Orange	Self grooming		POINT	1149.680	O2-4-8-N6.MP4	28742	NA
N6	2025-03-07 14:36:55.512		5399.480	Media file(s)	player #1:O2-4-8-N6.MP4	0.0	6616.320	25.000	Blue	Resting		POINT	1210.040	O2-4-8-N6.MP4	30251	NA
N6	2025-03-07 14:36:55.512		5399.480	Media file(s)	player #1:O2-4-8-N6.MP4	0.0	6616.320	25.000	Orange	Brood Care		POINT	1210.440	O2-4-8-N6.MP4	30261	NA
N6	2025-03-07 14:36:55.512		5399.480	Media file(s)	player #1:O2-4-8-N6.MP4	0.0	6616.320	25.000	Blue	Resting		POINT	1270.040	O2-4-8-N6.MP4	31751	NA
N6	2025-03-07 14:36:55.512		5399.480	Media file(s)	player #1:O2-4-8-N6.MP4	0.0	6616.320	25.000	Orange	Brood Care		POINT	1270.320	O2-4-8-N6.MP4	31758	NA
N6	2025-03-07 14:36:55.512		5399.480	Media file(s)	player #1:O2-4-8-N6.MP4	0.0	6616.320	25.000	Blue	Resting		POINT	1330.000	O2-4-8-N6.MP4	33250	NA
N6	2025-03-07 14:36:55.512		5399.480	Media file(s)	player #1:O2-4-8-N6.MP4	0.0	6616.320	25.000	Orange	Brood Care		POINT	1330.040	O2-4-8-N6.MP4	33251	NA
N6	2025-03-07 14:36:55.512		5399.480	Media file(s)	player #1:O2-4-8-N6.MP4	0.0	6616.320	25.000	Orange	Brood Care		POINT	1389.960	O2-4-8-N6.MP4	34749	NA
N6	2025-03-07 14:36:55.512		5399.480	Media file(s)	player #1:O2-4-8-N6.MP4	0.0	6616.320	25.000	Blue	Resting		POINT	1390.120	O2-4-8-N6.MP4	34753	NA
N6	2025-03-07 14:36:55.512		5399.480	Media file(s)	player #1:O2-4-8-N6.MP4	0.0	6616.320	25.000	Orange	Brood Care		POINT	1449.920	O2-4-8-N6.MP4	36248	NA
N6	2025-03-07 14:36:55.512		5399.480	Media file(s)	player #1:O2-4-8-N6.MP4	0.0	6616.320	25.000	Blue	Resting		POINT	1451.080	O2-4-8-N6.MP4	36277	NA
N6	2025-03-07 14:36:55.512		5399.480	Media file(s)	player #1:O2-4-8-N6.MP4	0.0	6616.320	25.000	Orange	Brood Care		POINT	1510.000	O2-4-8-N6.MP4	37750	NA
N6	2025-03-07 14:36:55.512		5399.480	Media file(s)	player #1:O2-4-8-N6.MP4	0.0	6616.320	25.000	Blue	Resting		POINT	1510.200	O2-4-8-N6.MP4	37755	NA
N6	2025-03-07 14:36:55.512		5399.480	Media file(s)	player #1:O2-4-8-N6.MP4	0.0	6616.320	25.000	Blue	Resting		POINT	1570.080	O2-4-8-N6.MP4	39252	NA
N6	2025-03-07 14:36:55.512		5399.480	Media file(s)	player #1:O2-4-8-N6.MP4	0.0	6616.320	25.000	Orange	Brood Care		POINT	1570.080	O2-4-8-N6.MP4	39252	NA
N6	2025-03-07 14:36:55.512		5399.480	Media file(s)	player #1:O2-4-8-N6.MP4	0.0	6616.320	25.000	Blue	Resting		POINT	1629.920	O2-4-8-N6.MP4	40748	NA
N6	2025-03-07 14:36:55.512		5399.480	Media file(s)	player #1:O2-4-8-N6.MP4	0.0	6616.320	25.000	Orange	Walking		POINT	1630.160	O2-4-8-N6.MP4	40754	NA
N6	2025-03-07 14:36:55.512		5399.480	Media file(s)	player #1:O2-4-8-N6.MP4	0.0	6616.320	25.000	Orange	Walking		POINT	1690.040	O2-4-8-N6.MP4	42251	NA
N6	2025-03-07 14:36:55.512		5399.480	Media file(s)	player #1:O2-4-8-N6.MP4	0.0	6616.320	25.000	Blue	Resting		POINT	1690.240	O2-4-8-N6.MP4	42256	NA
N6	2025-03-07 14:36:55.512		5399.480	Media file(s)	player #1:O2-4-8-N6.MP4	0.0	6616.320	25.000	Blue	Resting		POINT	1750.000	O2-4-8-N6.MP4	43750	NA
N6	2025-03-07 14:36:55.512		5399.480	Media file(s)	player #1:O2-4-8-N6.MP4	0.0	6616.320	25.000	Orange	Self grooming		POINT	1750.040	O2-4-8-N6.MP4	43751	NA
N6	2025-03-07 14:36:55.512		5399.480	Media file(s)	player #1:O2-4-8-N6.MP4	0.0	6616.320	25.000	Blue	Resting		POINT	1810.160	O2-4-8-N6.MP4	45254	NA
N6	2025-03-07 14:36:55.512		5399.480	Media file(s)	player #1:O2-4-8-N6.MP4	0.0	6616.320	25.000	Orange	Walking		POINT	1810.160	O2-4-8-N6.MP4	45254	NA
N6	2025-03-07 14:36:55.512		5399.480	Media file(s)	player #1:O2-4-8-N6.MP4	0.0	6616.320	25.000	Blue	Resting		POINT	1869.840	O2-4-8-N6.MP4	46746	NA
N6	2025-03-07 14:36:55.512		5399.480	Media file(s)	player #1:O2-4-8-N6.MP4	0.0	6616.320	25.000	Orange	Walking		POINT	1870.160	O2-4-8-N6.MP4	46754	NA
N6	2025-03-07 14:36:55.512		5399.480	Media file(s)	player #1:O2-4-8-N6.MP4	0.0	6616.320	25.000	Blue	Resting		POINT	1930.040	O2-4-8-N6.MP4	48251	NA
N6	2025-03-07 14:36:55.512		5399.480	Media file(s)	player #1:O2-4-8-N6.MP4	0.0	6616.320	25.000	Orange	Self grooming		POINT	1930.120	O2-4-8-N6.MP4	48253	NA
N6	2025-03-07 14:36:55.512		5399.480	Media file(s)	player #1:O2-4-8-N6.MP4	0.0	6616.320	25.000	Orange	Self grooming		POINT	1990.080	O2-4-8-N6.MP4	49752	NA
N6	2025-03-07 14:36:55.512		5399.480	Media file(s)	player #1:O2-4-8-N6.MP4	0.0	6616.320	25.000	Blue	Walking		POINT	1990.520	O2-4-8-N6.MP4	49763	NA
N6	2025-03-07 14:36:55.512		5399.480	Media file(s)	player #1:O2-4-8-N6.MP4	0.0	6616.320	25.000	Orange	Self grooming		POINT	2049.960	O2-4-8-N6.MP4	51249	NA
N6	2025-03-07 14:36:55.512		5399.480	Media file(s)	player #1:O2-4-8-N6.MP4	0.0	6616.320	25.000	Blue	Walking		POINT	2050.160	O2-4-8-N6.MP4	51254	NA
N6	2025-03-07 14:36:55.512		5399.480	Media file(s)	player #1:O2-4-8-N6.MP4	0.0	6616.320	25.000	Orange	Self grooming		POINT	2109.720	O2-4-8-N6.MP4	52743	NA
N6	2025-03-07 14:36:55.512		5399.480	Media file(s)	player #1:O2-4-8-N6.MP4	0.0	6616.320	25.000	Blue	Resting		POINT	2110.080	O2-4-8-N6.MP4	52752	NA
N6	2025-03-07 14:36:55.512		5399.480	Media file(s)	player #1:O2-4-8-N6.MP4	0.0	6616.320	25.000	Orange	Self grooming		POINT	2169.560	O2-4-8-N6.MP4	54239	NA
N6	2025-03-07 14:36:55.512		5399.480	Media file(s)	player #1:O2-4-8-N6.MP4	0.0	6616.320	25.000	Blue	Resting		POINT	2170.200	O2-4-8-N6.MP4	54255	NA
N6	2025-03-07 14:36:55.512		5399.480	Media file(s)	player #1:O2-4-8-N6.MP4	0.0	6616.320	25.000	Blue	Resting		POINT	2229.840	O2-4-8-N6.MP4	55746	NA
N6	2025-03-07 14:36:55.512		5399.480	Media file(s)	player #1:O2-4-8-N6.MP4	0.0	6616.320	25.000	Orange	Self grooming		POINT	2229.960	O2-4-8-N6.MP4	55749	NA
N6	2025-03-07 14:36:55.512		5399.480	Media file(s)	player #1:O2-4-8-N6.MP4	0.0	6616.320	25.000	Orange	Self grooming		POINT	2289.800	O2-4-8-N6.MP4	57245	NA
N6	2025-03-07 14:36:55.512		5399.480	Media file(s)	player #1:O2-4-8-N6.MP4	0.0	6616.320	25.000	Blue	Resting		POINT	2290.000	O2-4-8-N6.MP4	57250	NA
N6	2025-03-07 14:36:55.512		5399.480	Media file(s)	player #1:O2-4-8-N6.MP4	0.0	6616.320	25.000	Orange	Self grooming		POINT	2350.000	O2-4-8-N6.MP4	58750	NA
N6	2025-03-07 14:36:55.512		5399.480	Media file(s)	player #1:O2-4-8-N6.MP4	0.0	6616.320	25.000	Blue	Resting		POINT	2350.760	O2-4-8-N6.MP4	58769	NA
N6	2025-03-07 14:36:55.512		5399.480	Media file(s)	player #1:O2-4-8-N6.MP4	0.0	6616.320	25.000	Blue	Resting		POINT	2410.080	O2-4-8-N6.MP4	60252	NA
N6	2025-03-07 14:36:55.512		5399.480	Media file(s)	player #1:O2-4-8-N6.MP4	0.0	6616.320	25.000	Orange	Self grooming		POINT	2410.720	O2-4-8-N6.MP4	60268	NA
N6	2025-03-07 14:36:55.512		5399.480	Media file(s)	player #1:O2-4-8-N6.MP4	0.0	6616.320	25.000	Orange	Brood Care		POINT	2470.280	O2-4-8-N6.MP4	61757	NA
N6	2025-03-07 14:36:55.512		5399.480	Media file(s)	player #1:O2-4-8-N6.MP4	0.0	6616.320	25.000	Blue	Resting		POINT	2471.040	O2-4-8-N6.MP4	61776	NA
N6	2025-03-07 14:36:55.512		5399.480	Media file(s)	player #1:O2-4-8-N6.MP4	0.0	6616.320	25.000	Orange	Brood Care		POINT	2530.040	O2-4-8-N6.MP4	63251	NA
N6	2025-03-07 14:36:55.512		5399.480	Media file(s)	player #1:O2-4-8-N6.MP4	0.0	6616.320	25.000	Blue	Resting		POINT	2530.120	O2-4-8-N6.MP4	63253	NA
N6	2025-03-07 14:36:55.512		5399.480	Media file(s)	player #1:O2-4-8-N6.MP4	0.0	6616.320	25.000	Blue	Resting		POINT	2589.800	O2-4-8-N6.MP4	64745	NA
N6	2025-03-07 14:36:55.512		5399.480	Media file(s)	player #1:O2-4-8-N6.MP4	0.0	6616.320	25.000	Orange	Brood Care		POINT	2589.800	O2-4-8-N6.MP4	64745	NA
N6	2025-03-07 14:36:55.512		5399.480	Media file(s)	player #1:O2-4-8-N6.MP4	0.0	6616.320	25.000	Orange	Brood Care		POINT	2650.120	O2-4-8-N6.MP4	66253	NA
N6	2025-03-07 14:36:55.512		5399.480	Media file(s)	player #1:O2-4-8-N6.MP4	0.0	6616.320	25.000	Blue	Resting		POINT	2650.200	O2-4-8-N6.MP4	66255	NA
N6	2025-03-07 14:36:55.512		5399.480	Media file(s)	player #1:O2-4-8-N6.MP4	0.0	6616.320	25.000	Blue	Resting		POINT	2710.280	O2-4-8-N6.MP4	67757	NA
N6	2025-03-07 14:36:55.512		5399.480	Media file(s)	player #1:O2-4-8-N6.MP4	0.0	6616.320	25.000	Orange	Brood Care		POINT	2713.920	O2-4-8-N6.MP4	67848	NA
N6	2025-03-07 14:36:55.512		5399.480	Media file(s)	player #1:O2-4-8-N6.MP4	0.0	6616.320	25.000	Blue	Resting		POINT	2770.200	O2-4-8-N6.MP4	69255	NA
N6	2025-03-07 14:36:55.512		5399.480	Media file(s)	player #1:O2-4-8-N6.MP4	0.0	6616.320	25.000	Orange	Resting		POINT	2773.280	O2-4-8-N6.MP4	69332	NA
N6	2025-03-07 14:36:55.512		5399.480	Media file(s)	player #1:O2-4-8-N6.MP4	0.0	6616.320	25.000	Orange	Resting		POINT	2830.840	O2-4-8-N6.MP4	70771	NA
N6	2025-03-07 14:36:55.512		5399.480	Media file(s)	player #1:O2-4-8-N6.MP4	0.0	6616.320	25.000	Blue	Resting		POINT	2832.000	O2-4-8-N6.MP4	70800	NA
N6	2025-03-07 14:36:55.512		5399.480	Media file(s)	player #1:O2-4-8-N6.MP4	0.0	6616.320	25.000	Orange	Walking		POINT	2890.600	O2-4-8-N6.MP4	72265	NA
N6	2025-03-07 14:36:55.512		5399.480	Media file(s)	player #1:O2-4-8-N6.MP4	0.0	6616.320	25.000	Blue	Resting		POINT	2892.480	O2-4-8-N6.MP4	72312	NA
N6	2025-03-07 14:36:55.512		5399.480	Media file(s)	player #1:O2-4-8-N6.MP4	0.0	6616.320	25.000	Orange	Walking		POINT	2950.280	O2-4-8-N6.MP4	73757	NA
N6	2025-03-07 14:36:55.512		5399.480	Media file(s)	player #1:O2-4-8-N6.MP4	0.0	6616.320	25.000	Blue	Resting		POINT	2951.000	O2-4-8-N6.MP4	73775	NA
N6	2025-03-07 14:36:55.512		5399.480	Media file(s)	player #1:O2-4-8-N6.MP4	0.0	6616.320	25.000	Blue	Resting		POINT	3009.960	O2-4-8-N6.MP4	75249	NA
N6	2025-03-07 14:36:55.512		5399.480	Media file(s)	player #1:O2-4-8-N6.MP4	0.0	6616.320	25.000	Orange	Resting		POINT	3010.040	O2-4-8-N6.MP4	75251	NA
N6	2025-03-07 14:36:55.512		5399.480	Media file(s)	player #1:O2-4-8-N6.MP4	0.0	6616.320	25.000	Orange	Resting		POINT	3070.040	O2-4-8-N6.MP4	76751	NA
N6	2025-03-07 14:36:55.512		5399.480	Media file(s)	player #1:O2-4-8-N6.MP4	0.0	6616.320	25.000	Blue	Resting		POINT	3070.640	O2-4-8-N6.MP4	76766	NA
N6	2025-03-07 14:36:55.512		5399.480	Media file(s)	player #1:O2-4-8-N6.MP4	0.0	6616.320	25.000	Orange	QW interaction		POINT	3130.000	O2-4-8-N6.MP4	78250	NA
N6	2025-03-07 14:36:55.512		5399.480	Media file(s)	player #1:O2-4-8-N6.MP4	0.0	6616.320	25.000	Blue	Brood Care		POINT	3131.280	O2-4-8-N6.MP4	78282	NA
N6	2025-03-07 14:36:55.512		5399.480	Media file(s)	player #1:O2-4-8-N6.MP4	0.0	6616.320	25.000	Orange	Resting		POINT	3189.880	O2-4-8-N6.MP4	79747	NA
N6	2025-03-07 14:36:55.512		5399.480	Media file(s)	player #1:O2-4-8-N6.MP4	0.0	6616.320	25.000	Blue	Brood Care		POINT	3191.240	O2-4-8-N6.MP4	79781	NA
N6	2025-03-07 14:36:55.512		5399.480	Media file(s)	player #1:O2-4-8-N6.MP4	0.0	6616.320	25.000	Orange	Resting		POINT	3250.120	O2-4-8-N6.MP4	81253	NA
N6	2025-03-07 14:36:55.512		5399.480	Media file(s)	player #1:O2-4-8-N6.MP4	0.0	6616.320	25.000	Blue	Resting		POINT	3251.760	O2-4-8-N6.MP4	81294	NA
N6	2025-03-07 14:36:55.512		5399.480	Media file(s)	player #1:O2-4-8-N6.MP4	0.0	6616.320	25.000	Orange	Walking		POINT	3309.920	O2-4-8-N6.MP4	82748	NA
N6	2025-03-07 14:36:55.512		5399.480	Media file(s)	player #1:O2-4-8-N6.MP4	0.0	6616.320	25.000	Blue	Carry Brood		POINT	3310.040	O2-4-8-N6.MP4	82751	NA
N6	2025-03-07 14:36:55.512		5399.480	Media file(s)	player #1:O2-4-8-N6.MP4	0.0	6616.320	25.000	Orange	Resting		POINT	3370.160	O2-4-8-N6.MP4	84254	NA
N6	2025-03-07 14:36:55.512		5399.480	Media file(s)	player #1:O2-4-8-N6.MP4	0.0	6616.320	25.000	Blue	Brood Care		POINT	3370.200	O2-4-8-N6.MP4	84255	NA
N6	2025-03-07 14:36:55.512		5399.480	Media file(s)	player #1:O2-4-8-N6.MP4	0.0	6616.320	25.000	Blue	Brood Care		POINT	3430.040	O2-4-8-N6.MP4	85751	NA
N6	2025-03-07 14:36:55.512		5399.480	Media file(s)	player #1:O2-4-8-N6.MP4	0.0	6616.320	25.000	Orange	Walking		POINT	3430.880	O2-4-8-N6.MP4	85772	NA
N6	2025-03-07 14:36:55.512		5399.480	Media file(s)	player #1:O2-4-8-N6.MP4	0.0	6616.320	25.000	Blue	Brood Care		POINT	3490.520	O2-4-8-N6.MP4	87263	NA
N6	2025-03-07 14:36:55.512		5399.480	Media file(s)	player #1:O2-4-8-N6.MP4	0.0	6616.320	25.000	Orange	Walking		POINT	3491.040	O2-4-8-N6.MP4	87276	NA
N6	2025-03-07 14:36:55.512		5399.480	Media file(s)	player #1:O2-4-8-N6.MP4	0.0	6616.320	25.000	Blue	Brood Care		POINT	3549.720	O2-4-8-N6.MP4	88743	NA
N6	2025-03-07 14:36:55.512		5399.480	Media file(s)	player #1:O2-4-8-N6.MP4	0.0	6616.320	25.000	Orange	Brood Care		POINT	3550.160	O2-4-8-N6.MP4	88754	NA
N6	2025-03-07 14:36:55.512		5399.480	Media file(s)	player #1:O2-4-8-N6.MP4	0.0	6616.320	25.000	Orange	Brood Care		POINT	3609.880	O2-4-8-N6.MP4	90247	NA
N6	2025-03-07 14:36:55.512		5399.480	Media file(s)	player #1:O2-4-8-N6.MP4	0.0	6616.320	25.000	Blue	Brood Care		POINT	3610.160	O2-4-8-N6.MP4	90254	NA
N6	2025-03-07 14:36:55.512		5399.480	Media file(s)	player #1:O2-4-8-N6.MP4	0.0	6616.320	25.000	Blue	Brood Care		POINT	3670.240	O2-4-8-N6.MP4	91756	NA
N6	2025-03-07 14:36:55.512		5399.480	Media file(s)	player #1:O2-4-8-N6.MP4	0.0	6616.320	25.000	Orange	Carry Brood		POINT	3670.440	O2-4-8-N6.MP4	91761	NA
N6	2025-03-07 14:36:55.512		5399.480	Media file(s)	player #1:O2-4-8-N6.MP4	0.0	6616.320	25.000	Orange	Self grooming		POINT	3729.880	O2-4-8-N6.MP4	93247	NA
N6	2025-03-07 14:36:55.512		5399.480	Media file(s)	player #1:O2-4-8-N6.MP4	0.0	6616.320	25.000	Blue	Brood Care		POINT	3729.960	O2-4-8-N6.MP4	93249	NA
N6	2025-03-07 14:36:55.512		5399.480	Media file(s)	player #1:O2-4-8-N6.MP4	0.0	6616.320	25.000	Blue	Brood Care		POINT	3790.040	O2-4-8-N6.MP4	94751	NA
N6	2025-03-07 14:36:55.512		5399.480	Media file(s)	player #1:O2-4-8-N6.MP4	0.0	6616.320	25.000	Orange	Self grooming		POINT	3790.440	O2-4-8-N6.MP4	94761	NA
N6	2025-03-07 14:36:55.512		5399.480	Media file(s)	player #1:O2-4-8-N6.MP4	0.0	6616.320	25.000	Orange	Self grooming		POINT	3849.880	O2-4-8-N6.MP4	96247	NA
N6	2025-03-07 14:36:55.512		5399.480	Media file(s)	player #1:O2-4-8-N6.MP4	0.0	6616.320	25.000	Blue	Brood Care		POINT	3849.920	O2-4-8-N6.MP4	96248	NA
N6	2025-03-07 14:36:55.512		5399.480	Media file(s)	player #1:O2-4-8-N6.MP4	0.0	6616.320	25.000	Orange	Walking		POINT	3910.240	O2-4-8-N6.MP4	97756	NA
N6	2025-03-07 14:36:55.512		5399.480	Media file(s)	player #1:O2-4-8-N6.MP4	0.0	6616.320	25.000	Blue	Brood Care		POINT	3910.360	O2-4-8-N6.MP4	97759	NA
N6	2025-03-07 14:36:55.512		5399.480	Media file(s)	player #1:O2-4-8-N6.MP4	0.0	6616.320	25.000	Orange	Brood Care		POINT	3970.280	O2-4-8-N6.MP4	99257	NA
N6	2025-03-07 14:36:55.512		5399.480	Media file(s)	player #1:O2-4-8-N6.MP4	0.0	6616.320	25.000	Blue	Brood Care		POINT	3970.640	O2-4-8-N6.MP4	99266	NA
N6	2025-03-07 14:36:55.512		5399.480	Media file(s)	player #1:O2-4-8-N6.MP4	0.0	6616.320	25.000	Blue	Resting		POINT	4030.040	O2-4-8-N6.MP4	100751	NA
N6	2025-03-07 14:36:55.512		5399.480	Media file(s)	player #1:O2-4-8-N6.MP4	0.0	6616.320	25.000	Orange	Walking		POINT	4030.920	O2-4-8-N6.MP4	100773	NA
N6	2025-03-07 14:36:55.512		5399.480	Media file(s)	player #1:O2-4-8-N6.MP4	0.0	6616.320	25.000	Blue	Self grooming		POINT	4089.880	O2-4-8-N6.MP4	102247	NA
N6	2025-03-07 14:36:55.512		5399.480	Media file(s)	player #1:O2-4-8-N6.MP4	0.0	6616.320	25.000	Orange	Self grooming		POINT	4090.120	O2-4-8-N6.MP4	102253	NA
N6	2025-03-07 14:36:55.512		5399.480	Media file(s)	player #1:O2-4-8-N6.MP4	0.0	6616.320	25.000	Orange	Self grooming		POINT	4149.800	O2-4-8-N6.MP4	103745	NA
N6	2025-03-07 14:36:55.512		5399.480	Media file(s)	player #1:O2-4-8-N6.MP4	0.0	6616.320	25.000	Blue	Brood Care		POINT	4150.200	O2-4-8-N6.MP4	103755	NA
N6	2025-03-07 14:36:55.512		5399.480	Media file(s)	player #1:O2-4-8-N6.MP4	0.0	6616.320	25.000	Orange	Self grooming		POINT	4210.000	O2-4-8-N6.MP4	105250	NA
N6	2025-03-07 14:36:55.512		5399.480	Media file(s)	player #1:O2-4-8-N6.MP4	0.0	6616.320	25.000	Blue	Brood Care		POINT	4210.320	O2-4-8-N6.MP4	105258	NA
N6	2025-03-07 14:36:55.512		5399.480	Media file(s)	player #1:O2-4-8-N6.MP4	0.0	6616.320	25.000	Blue	Brood Care		POINT	4270.360	O2-4-8-N6.MP4	106759	NA
N6	2025-03-07 14:36:55.512		5399.480	Media file(s)	player #1:O2-4-8-N6.MP4	0.0	6616.320	25.000	Orange	Self grooming		POINT	4270.560	O2-4-8-N6.MP4	106764	NA
N6	2025-03-07 14:36:55.512		5399.480	Media file(s)	player #1:O2-4-8-N6.MP4	0.0	6616.320	25.000	Blue	Brood Care		POINT	4330.280	O2-4-8-N6.MP4	108257	NA
N6	2025-03-07 14:36:55.512		5399.480	Media file(s)	player #1:O2-4-8-N6.MP4	0.0	6616.320	25.000	Orange	Self grooming		POINT	4331.040	O2-4-8-N6.MP4	108276	NA
N6	2025-03-07 14:36:55.512		5399.480	Media file(s)	player #1:O2-4-8-N6.MP4	0.0	6616.320	25.000	Blue	Brood Care		POINT	4390.640	O2-4-8-N6.MP4	109766	NA
N6	2025-03-07 14:36:55.512		5399.480	Media file(s)	player #1:O2-4-8-N6.MP4	0.0	6616.320	25.000	Orange	Self grooming		POINT	4390.720	O2-4-8-N6.MP4	109768	NA
N6	2025-03-07 14:36:55.512		5399.480	Media file(s)	player #1:O2-4-8-N6.MP4	0.0	6616.320	25.000	Blue	Hemolymph		POINT	4450.000	O2-4-8-N6.MP4	111250	NA
N6	2025-03-07 14:36:55.512		5399.480	Media file(s)	player #1:O2-4-8-N6.MP4	0.0	6616.320	25.000	Orange	Resting		POINT	4450.080	O2-4-8-N6.MP4	111252	NA
N6	2025-03-07 14:36:55.512		5399.480	Media file(s)	player #1:O2-4-8-N6.MP4	0.0	6616.320	25.000	Blue	Resting		POINT	4510.080	O2-4-8-N6.MP4	112752	NA
N6	2025-03-07 14:36:55.512		5399.480	Media file(s)	player #1:O2-4-8-N6.MP4	0.0	6616.320	25.000	Orange	Resting		POINT	4510.600	O2-4-8-N6.MP4	112765	NA
N6	2025-03-07 14:36:55.512		5399.480	Media file(s)	player #1:O2-4-8-N6.MP4	0.0	6616.320	25.000	Blue	Resting		POINT	4570.360	O2-4-8-N6.MP4	114259	NA
N6	2025-03-07 14:36:55.512		5399.480	Media file(s)	player #1:O2-4-8-N6.MP4	0.0	6616.320	25.000	Orange	Resting		POINT	4570.480	O2-4-8-N6.MP4	114262	NA
N6	2025-03-07 14:36:55.512		5399.480	Media file(s)	player #1:O2-4-8-N6.MP4	0.0	6616.320	25.000	Blue	Brood Care		POINT	4629.880	O2-4-8-N6.MP4	115747	NA
N6	2025-03-07 14:36:55.512		5399.480	Media file(s)	player #1:O2-4-8-N6.MP4	0.0	6616.320	25.000	Orange	Resting		POINT	4630.280	O2-4-8-N6.MP4	115757	NA
N6	2025-03-07 14:36:55.512		5399.480	Media file(s)	player #1:O2-4-8-N6.MP4	0.0	6616.320	25.000	Blue	Walking		POINT	4690.680	O2-4-8-N6.MP4	117267	NA
N6	2025-03-07 14:36:55.512		5399.480	Media file(s)	player #1:O2-4-8-N6.MP4	0.0	6616.320	25.000	Orange	Resting		POINT	4692.040	O2-4-8-N6.MP4	117301	NA
N6	2025-03-07 14:36:55.512		5399.480	Media file(s)	player #1:O2-4-8-N6.MP4	0.0	6616.320	25.000	Orange	Resting		POINT	4750.240	O2-4-8-N6.MP4	118756	NA
N6	2025-03-07 14:36:55.512		5399.480	Media file(s)	player #1:O2-4-8-N6.MP4	0.0	6616.320	25.000	Blue	Walking		POINT	4750.440	O2-4-8-N6.MP4	118761	NA
N6	2025-03-07 14:36:55.512		5399.480	Media file(s)	player #1:O2-4-8-N6.MP4	0.0	6616.320	25.000	Blue	Walking		POINT	4810.120	O2-4-8-N6.MP4	120253	NA
N6	2025-03-07 14:36:55.512		5399.480	Media file(s)	player #1:O2-4-8-N6.MP4	0.0	6616.320	25.000	Orange	Resting		POINT	4810.560	O2-4-8-N6.MP4	120264	NA
N6	2025-03-07 14:36:55.512		5399.480	Media file(s)	player #1:O2-4-8-N6.MP4	0.0	6616.320	25.000	Orange	Resting		POINT	4870.440	O2-4-8-N6.MP4	121761	NA
N6	2025-03-07 14:36:55.512		5399.480	Media file(s)	player #1:O2-4-8-N6.MP4	0.0	6616.320	25.000	Blue	Walking		POINT	4870.960	O2-4-8-N6.MP4	121774	NA
N6	2025-03-07 14:36:55.512		5399.480	Media file(s)	player #1:O2-4-8-N6.MP4	0.0	6616.320	25.000	Orange	Resting		POINT	4929.760	O2-4-8-N6.MP4	123244	NA
N6	2025-03-07 14:36:55.512		5399.480	Media file(s)	player #1:O2-4-8-N6.MP4	0.0	6616.320	25.000	Blue	Brood Care		POINT	4930.120	O2-4-8-N6.MP4	123253	NA
N6	2025-03-07 14:36:55.512		5399.480	Media file(s)	player #1:O2-4-8-N6.MP4	0.0	6616.320	25.000	Orange	Resting		POINT	4989.880	O2-4-8-N6.MP4	124747	NA
N6	2025-03-07 14:36:55.512		5399.480	Media file(s)	player #1:O2-4-8-N6.MP4	0.0	6616.320	25.000	Blue	Walking		POINT	4990.560	O2-4-8-N6.MP4	124764	NA
N6	2025-03-07 14:36:55.512		5399.480	Media file(s)	player #1:O2-4-8-N6.MP4	0.0	6616.320	25.000	Orange	Resting		POINT	5050.160	O2-4-8-N6.MP4	126254	NA
N6	2025-03-07 14:36:55.512		5399.480	Media file(s)	player #1:O2-4-8-N6.MP4	0.0	6616.320	25.000	Blue	Resting		POINT	5050.760	O2-4-8-N6.MP4	126269	NA
N6	2025-03-07 14:36:55.512		5399.480	Media file(s)	player #1:O2-4-8-N6.MP4	0.0	6616.320	25.000	Blue	Walking		POINT	5110.240	O2-4-8-N6.MP4	127756	NA
N6	2025-03-07 14:36:55.512		5399.480	Media file(s)	player #1:O2-4-8-N6.MP4	0.0	6616.320	25.000	Orange	Resting		POINT	5110.960	O2-4-8-N6.MP4	127774	NA
N6	2025-03-07 14:36:55.512		5399.480	Media file(s)	player #1:O2-4-8-N6.MP4	0.0	6616.320	25.000	Orange	Resting		POINT	5170.400	O2-4-8-N6.MP4	129260	NA
N6	2025-03-07 14:36:55.512		5399.480	Media file(s)	player #1:O2-4-8-N6.MP4	0.0	6616.320	25.000	Blue	Hemolymph		POINT	5171.360	O2-4-8-N6.MP4	129284	NA
N6	2025-03-07 14:36:55.512		5399.480	Media file(s)	player #1:O2-4-8-N6.MP4	0.0	6616.320	25.000	Orange	Resting		POINT	5230.080	O2-4-8-N6.MP4	130752	NA
N6	2025-03-07 14:36:55.512		5399.480	Media file(s)	player #1:O2-4-8-N6.MP4	0.0	6616.320	25.000	Blue	Walking		POINT	5230.320	O2-4-8-N6.MP4	130758	NA
N6	2025-03-07 14:36:55.512		5399.480	Media file(s)	player #1:O2-4-8-N6.MP4	0.0	6616.320	25.000	Blue	Walking		POINT	5289.920	O2-4-8-N6.MP4	132248	NA
N6	2025-03-07 14:36:55.512		5399.480	Media file(s)	player #1:O2-4-8-N6.MP4	0.0	6616.320	25.000	Orange	Resting		POINT	5290.120	O2-4-8-N6.MP4	132253	NA
N6	2025-03-07 14:36:55.512		5399.480	Media file(s)	player #1:O2-4-8-N6.MP4	0.0	6616.320	25.000	Orange	Resting		POINT	5349.120	O2-4-8-N6.MP4	133729	NA
N6	2025-03-07 14:36:55.512		5399.480	Media file(s)	player #1:O2-4-8-N6.MP4	0.0	6616.320	25.000	Blue	Walking		POINT	5349.920	O2-4-8-N6.MP4	133748	NA
N6	2025-03-07 14:36:55.512		5399.480	Media file(s)	player #1:O2-4-8-N6.MP4	0.0	6616.320	25.000	Orange	Resting		POINT	5410.280	O2-4-8-N6.MP4	135257	NA
N6	2025-03-07 14:36:55.512		5399.480	Media file(s)	player #1:O2-4-8-N6.MP4	0.0	6616.320	25.000	Blue	Brood Care		POINT	5410.880	O2-4-8-N6.MP4	135272	NA
N6	2025-03-07 14:36:55.512		5399.480	Media file(s)	player #1:O2-4-8-N6.MP4	0.0	6616.320	25.000	Orange	Resting		POINT	5469.920	O2-4-8-N6.MP4	136749	NA
N6	2025-03-07 14:36:55.512		5399.480	Media file(s)	player #1:O2-4-8-N6.MP4	0.0	6616.320	25.000	Blue	Hemolymph		POINT	5470.240	O2-4-8-N6.MP4	136756	NA
N6	2025-03-07 14:36:55.512		5399.480	Media file(s)	player #1:O2-4-8-N6.MP4	0.0	6616.320	25.000	Orange	Resting		POINT	5530.080	O2-4-8-N6.MP4	138252	NA
N6	2025-03-07 14:36:55.512		5399.480	Media file(s)	player #1:O2-4-8-N6.MP4	0.0	6616.320	25.000	Blue	Hemolymph		POINT	5530.600	O2-4-8-N6.MP4	138265	NA
N6	2025-03-07 14:36:55.512		5399.480	Media file(s)	player #1:O2-4-8-N6.MP4	0.0	6616.320	25.000	Blue	Hemolymph		POINT	5591.080	O2-4-8-N6.MP4	139777	NA
N6	2025-03-07 14:36:55.512		5399.480	Media file(s)	player #1:O2-4-8-N6.MP4	0.0	6616.320	25.000	Orange	Resting		POINT	5591.640	O2-4-8-N6.MP4	139791	NA
N6	2025-03-07 14:36:55.512		5399.480	Media file(s)	player #1:O2-4-8-N6.MP4	0.0	6616.320	25.000	Blue	Brood Care		POINT	5650.160	O2-4-8-N6.MP4	141254	NA
N6	2025-03-07 14:36:55.512		5399.480	Media file(s)	player #1:O2-4-8-N6.MP4	0.0	6616.320	25.000	Orange	Resting		POINT	5650.640	O2-4-8-N6.MP4	141266	NA
N6	2025-03-07 14:36:55.512		5399.480	Media file(s)	player #1:O2-4-8-N6.MP4	0.0	6616.320	25.000	Blue	Brood Care		POINT	5710.040	O2-4-8-N6.MP4	142751	NA
N6	2025-03-07 14:36:55.512		5399.480	Media file(s)	player #1:O2-4-8-N6.MP4	0.0	6616.320	25.000	Orange	Resting		POINT	5710.760	O2-4-8-N6.MP4	142769	NA
N6	2025-03-07 14:36:55.512		5399.480	Media file(s)	player #1:O2-4-8-N6.MP4	0.0	6616.320	25.000	Orange	Resting		POINT	5769.880	O2-4-8-N6.MP4	144247	NA
N6	2025-03-07 14:36:55.512		5399.480	Media file(s)	player #1:O2-4-8-N6.MP4	0.0	6616.320	25.000	Blue	Hemolymph		POINT	5770.040	O2-4-8-N6.MP4	144251	NA
N6	2025-03-07 14:36:55.512		5399.480	Media file(s)	player #1:O2-4-8-N6.MP4	0.0	6616.320	25.000	Blue	Walking		POINT	5829.960	O2-4-8-N6.MP4	145749	NA
N6	2025-03-07 14:36:55.512		5399.480	Media file(s)	player #1:O2-4-8-N6.MP4	0.0	6616.320	25.000	Orange	Resting		POINT	5829.960	O2-4-8-N6.MP4	145749	NA
N6	2025-03-07 14:36:55.512		5399.480	Media file(s)	player #1:O2-4-8-N6.MP4	0.0	6616.320	25.000	Blue	Walking		POINT	5889.880	O2-4-8-N6.MP4	147247	NA
N6	2025-03-07 14:36:55.512		5399.480	Media file(s)	player #1:O2-4-8-N6.MP4	0.0	6616.320	25.000	Orange	Walking		POINT	5890.920	O2-4-8-N6.MP4	147273	NA
N6	2025-03-07 14:36:55.512		5399.480	Media file(s)	player #1:O2-4-8-N6.MP4	0.0	6616.320	25.000	Blue	Walking		POINT	5949.880	O2-4-8-N6.MP4	148747	NA
N6	2025-03-07 14:36:55.512		5399.480	Media file(s)	player #1:O2-4-8-N6.MP4	0.0	6616.320	25.000	Orange	Walking		POINT	5950.000	O2-4-8-N6.MP4	148750	NA
N6	2025-03-07 14:36:55.512		5399.480	Media file(s)	player #1:O2-4-8-N6.MP4	0.0	6616.320	25.000	Blue	Walking		POINT	6010.000	O2-4-8-N6.MP4	150250	NA
N6	2025-03-07 14:36:55.512		5399.480	Media file(s)	player #1:O2-4-8-N6.MP4	0.0	6616.320	25.000	Orange	Brood Care		POINT	6010.160	O2-4-8-N6.MP4	150254	NA
