# Supplementary material for: Unmated Queens Show Worker‐Like Behaviour and Gene Expression in Polygynous Colonies of the Ant Stigmatomma pallipes
Source: Mol Ecol. 2026 Apr 29;35:e70360. doi: 10.1111/mec.70360 (PMC13126620; doi:10.1111/mec.70360)
Supplement: Supplementary file 3 — Data S1: mec70360‐sup‐0003‐Supinfo.zip. [file MEC-35-e70360-s003.zip › Behavior/O3-Boris/B1.tsv]

Observation id	Observation date	Description	Observation duration	Observation type	Source	Time offset (s)	Media duration (s)	FPS	Subject	Behavior	Behavioral category	Behavior type	Time	Media file name	Image index	Image file path	Comment
B1	2025-03-10 12:37:35.649		5399.920	Media file(s)	player #1:J:/Stigmatomma_Queen_variance_O1-O3/B1/O3-2-8-B1.MP4	0.0	6726.240	25.000	Purple	Walking		POINT	610.240	J:/Stigmatomma_Queen_variance_O1-O3/B1/O3-2-8-B1.MP4	15256	NA
B1	2025-03-10 12:37:35.649		5399.920	Media file(s)	player #1:J:/Stigmatomma_Queen_variance_O1-O3/B1/O3-2-8-B1.MP4	0.0	6726.240	25.000	Green	Walking		POINT	610.320	J:/Stigmatomma_Queen_variance_O1-O3/B1/O3-2-8-B1.MP4	15258	NA
B1	2025-03-10 12:37:35.649		5399.920	Media file(s)	player #1:J:/Stigmatomma_Queen_variance_O1-O3/B1/O3-2-8-B1.MP4	0.0	6726.240	25.000	Purple	Walking		POINT	670.000	J:/Stigmatomma_Queen_variance_O1-O3/B1/O3-2-8-B1.MP4	16750	NA
B1	2025-03-10 12:37:35.649		5399.920	Media file(s)	player #1:J:/Stigmatomma_Queen_variance_O1-O3/B1/O3-2-8-B1.MP4	0.0	6726.240	25.000	Green	Walking		POINT	670.880	J:/Stigmatomma_Queen_variance_O1-O3/B1/O3-2-8-B1.MP4	16772	NA
B1	2025-03-10 12:37:35.649		5399.920	Media file(s)	player #1:J:/Stigmatomma_Queen_variance_O1-O3/B1/O3-2-8-B1.MP4	0.0	6726.240	25.000	Green	Resting		POINT	730.080	J:/Stigmatomma_Queen_variance_O1-O3/B1/O3-2-8-B1.MP4	18252	NA
B1	2025-03-10 12:37:35.649		5399.920	Media file(s)	player #1:J:/Stigmatomma_Queen_variance_O1-O3/B1/O3-2-8-B1.MP4	0.0	6726.240	25.000	Purple	Walking		POINT	730.360	J:/Stigmatomma_Queen_variance_O1-O3/B1/O3-2-8-B1.MP4	18259	NA
B1	2025-03-10 12:37:35.649		5399.920	Media file(s)	player #1:J:/Stigmatomma_Queen_variance_O1-O3/B1/O3-2-8-B1.MP4	0.0	6726.240	25.000	Green	Walking		POINT	790.160	J:/Stigmatomma_Queen_variance_O1-O3/B1/O3-2-8-B1.MP4	19754	NA
B1	2025-03-10 12:37:35.649		5399.920	Media file(s)	player #1:J:/Stigmatomma_Queen_variance_O1-O3/B1/O3-2-8-B1.MP4	0.0	6726.240	25.000	Purple	Walking		POINT	792.040	J:/Stigmatomma_Queen_variance_O1-O3/B1/O3-2-8-B1.MP4	19801	NA
B1	2025-03-10 12:37:35.649		5399.920	Media file(s)	player #1:J:/Stigmatomma_Queen_variance_O1-O3/B1/O3-2-8-B1.MP4	0.0	6726.240	25.000	Green	Brood Care		POINT	849.920	J:/Stigmatomma_Queen_variance_O1-O3/B1/O3-2-8-B1.MP4	21248	NA
B1	2025-03-10 12:37:35.649		5399.920	Media file(s)	player #1:J:/Stigmatomma_Queen_variance_O1-O3/B1/O3-2-8-B1.MP4	0.0	6726.240	25.000	Purple	Walking		POINT	850.200	J:/Stigmatomma_Queen_variance_O1-O3/B1/O3-2-8-B1.MP4	21255	NA
B1	2025-03-10 12:37:35.649		5399.920	Media file(s)	player #1:J:/Stigmatomma_Queen_variance_O1-O3/B1/O3-2-8-B1.MP4	0.0	6726.240	25.000	Purple	Resting		POINT	909.960	J:/Stigmatomma_Queen_variance_O1-O3/B1/O3-2-8-B1.MP4	22749	NA
B1	2025-03-10 12:37:35.649		5399.920	Media file(s)	player #1:J:/Stigmatomma_Queen_variance_O1-O3/B1/O3-2-8-B1.MP4	0.0	6726.240	25.000	Green	Walking		POINT	910.080	J:/Stigmatomma_Queen_variance_O1-O3/B1/O3-2-8-B1.MP4	22752	NA
B1	2025-03-10 12:37:35.649		5399.920	Media file(s)	player #1:J:/Stigmatomma_Queen_variance_O1-O3/B1/O3-2-8-B1.MP4	0.0	6726.240	25.000	Purple	Resting		POINT	970.160	J:/Stigmatomma_Queen_variance_O1-O3/B1/O3-2-8-B1.MP4	24254	NA
B1	2025-03-10 12:37:35.649		5399.920	Media file(s)	player #1:J:/Stigmatomma_Queen_variance_O1-O3/B1/O3-2-8-B1.MP4	0.0	6726.240	25.000	Green	Walking		POINT	970.400	J:/Stigmatomma_Queen_variance_O1-O3/B1/O3-2-8-B1.MP4	24260	NA
B1	2025-03-10 12:37:35.649		5399.920	Media file(s)	player #1:J:/Stigmatomma_Queen_variance_O1-O3/B1/O3-2-8-B1.MP4	0.0	6726.240	25.000	Green	Resting		POINT	1030.080	J:/Stigmatomma_Queen_variance_O1-O3/B1/O3-2-8-B1.MP4	25752	NA
B1	2025-03-10 12:37:35.649		5399.920	Media file(s)	player #1:J:/Stigmatomma_Queen_variance_O1-O3/B1/O3-2-8-B1.MP4	0.0	6726.240	25.000	Purple	Resting		POINT	1030.280	J:/Stigmatomma_Queen_variance_O1-O3/B1/O3-2-8-B1.MP4	25757	NA
B1	2025-03-10 12:37:35.649		5399.920	Media file(s)	player #1:J:/Stigmatomma_Queen_variance_O1-O3/B1/O3-2-8-B1.MP4	0.0	6726.240	25.000	Purple	Resting		POINT	1089.720	J:/Stigmatomma_Queen_variance_O1-O3/B1/O3-2-8-B1.MP4	27244	NA
B1	2025-03-10 12:37:35.649		5399.920	Media file(s)	player #1:J:/Stigmatomma_Queen_variance_O1-O3/B1/O3-2-8-B1.MP4	0.0	6726.240	25.000	Green	Resting		POINT	1089.920	J:/Stigmatomma_Queen_variance_O1-O3/B1/O3-2-8-B1.MP4	27248	NA
B1	2025-03-10 12:37:35.649		5399.920	Media file(s)	player #1:J:/Stigmatomma_Queen_variance_O1-O3/B1/O3-2-8-B1.MP4	0.0	6726.240	25.000	Green	Resting		POINT	1149.840	J:/Stigmatomma_Queen_variance_O1-O3/B1/O3-2-8-B1.MP4	28746	NA
B1	2025-03-10 12:37:35.649		5399.920	Media file(s)	player #1:J:/Stigmatomma_Queen_variance_O1-O3/B1/O3-2-8-B1.MP4	0.0	6726.240	25.000	Purple	Resting		POINT	1149.920	J:/Stigmatomma_Queen_variance_O1-O3/B1/O3-2-8-B1.MP4	28748	NA
B1	2025-03-10 12:37:35.649		5399.920	Media file(s)	player #1:J:/Stigmatomma_Queen_variance_O1-O3/B1/O3-2-8-B1.MP4	0.0	6726.240	25.000	Green	Resting		POINT	1209.880	J:/Stigmatomma_Queen_variance_O1-O3/B1/O3-2-8-B1.MP4	30247	NA
B1	2025-03-10 12:37:35.649		5399.920	Media file(s)	player #1:J:/Stigmatomma_Queen_variance_O1-O3/B1/O3-2-8-B1.MP4	0.0	6726.240	25.000	Purple	Resting		POINT	1210.200	J:/Stigmatomma_Queen_variance_O1-O3/B1/O3-2-8-B1.MP4	30255	NA
B1	2025-03-10 12:37:35.649		5399.920	Media file(s)	player #1:J:/Stigmatomma_Queen_variance_O1-O3/B1/O3-2-8-B1.MP4	0.0	6726.240	25.000	Green	Resting		POINT	1269.960	J:/Stigmatomma_Queen_variance_O1-O3/B1/O3-2-8-B1.MP4	31749	NA
B1	2025-03-10 12:37:35.649		5399.920	Media file(s)	player #1:J:/Stigmatomma_Queen_variance_O1-O3/B1/O3-2-8-B1.MP4	0.0	6726.240	25.000	Purple	Resting		POINT	1270.160	J:/Stigmatomma_Queen_variance_O1-O3/B1/O3-2-8-B1.MP4	31754	NA
B1	2025-03-10 12:37:35.649		5399.920	Media file(s)	player #1:J:/Stigmatomma_Queen_variance_O1-O3/B1/O3-2-8-B1.MP4	0.0	6726.240	25.000	Green	Resting		POINT	1329.840	J:/Stigmatomma_Queen_variance_O1-O3/B1/O3-2-8-B1.MP4	33246	NA
B1	2025-03-10 12:37:35.649		5399.920	Media file(s)	player #1:J:/Stigmatomma_Queen_variance_O1-O3/B1/O3-2-8-B1.MP4	0.0	6726.240	25.000	Purple	Resting		POINT	1330.040	J:/Stigmatomma_Queen_variance_O1-O3/B1/O3-2-8-B1.MP4	33251	NA
B1	2025-03-10 12:37:35.649		5399.920	Media file(s)	player #1:J:/Stigmatomma_Queen_variance_O1-O3/B1/O3-2-8-B1.MP4	0.0	6726.240	25.000	Green	Resting		POINT	1390.120	J:/Stigmatomma_Queen_variance_O1-O3/B1/O3-2-8-B1.MP4	34753	NA
B1	2025-03-10 12:37:35.649		5399.920	Media file(s)	player #1:J:/Stigmatomma_Queen_variance_O1-O3/B1/O3-2-8-B1.MP4	0.0	6726.240	25.000	Purple	Resting		POINT	1390.320	J:/Stigmatomma_Queen_variance_O1-O3/B1/O3-2-8-B1.MP4	34758	NA
B1	2025-03-10 12:37:35.649		5399.920	Media file(s)	player #1:J:/Stigmatomma_Queen_variance_O1-O3/B1/O3-2-8-B1.MP4	0.0	6726.240	25.000	Purple	Walking		POINT	1450.080	J:/Stigmatomma_Queen_variance_O1-O3/B1/O3-2-8-B1.MP4	36252	NA
B1	2025-03-10 12:37:35.649		5399.920	Media file(s)	player #1:J:/Stigmatomma_Queen_variance_O1-O3/B1/O3-2-8-B1.MP4	0.0	6726.240	25.000	Green	Resting		POINT	1450.120	J:/Stigmatomma_Queen_variance_O1-O3/B1/O3-2-8-B1.MP4	36253	NA
B1	2025-03-10 12:37:35.649		5399.920	Media file(s)	player #1:J:/Stigmatomma_Queen_variance_O1-O3/B1/O3-2-8-B1.MP4	0.0	6726.240	25.000	Purple	Walking		POINT	1510.240	J:/Stigmatomma_Queen_variance_O1-O3/B1/O3-2-8-B1.MP4	37756	NA
B1	2025-03-10 12:37:35.649		5399.920	Media file(s)	player #1:J:/Stigmatomma_Queen_variance_O1-O3/B1/O3-2-8-B1.MP4	0.0	6726.240	25.000	Green	Brood Care		POINT	1510.320	J:/Stigmatomma_Queen_variance_O1-O3/B1/O3-2-8-B1.MP4	37758	NA
B1	2025-03-10 12:37:35.649		5399.920	Media file(s)	player #1:J:/Stigmatomma_Queen_variance_O1-O3/B1/O3-2-8-B1.MP4	0.0	6726.240	25.000	Green	Brood Care		POINT	1570.120	J:/Stigmatomma_Queen_variance_O1-O3/B1/O3-2-8-B1.MP4	39253	NA
B1	2025-03-10 12:37:35.649		5399.920	Media file(s)	player #1:J:/Stigmatomma_Queen_variance_O1-O3/B1/O3-2-8-B1.MP4	0.0	6726.240	25.000	Purple	Resting		POINT	1570.120	J:/Stigmatomma_Queen_variance_O1-O3/B1/O3-2-8-B1.MP4	39253	NA
B1	2025-03-10 12:37:35.649		5399.920	Media file(s)	player #1:J:/Stigmatomma_Queen_variance_O1-O3/B1/O3-2-8-B1.MP4	0.0	6726.240	25.000	Green	Brood Care		POINT	1630.160	J:/Stigmatomma_Queen_variance_O1-O3/B1/O3-2-8-B1.MP4	40754	NA
B1	2025-03-10 12:37:35.649		5399.920	Media file(s)	player #1:J:/Stigmatomma_Queen_variance_O1-O3/B1/O3-2-8-B1.MP4	0.0	6726.240	25.000	Purple	Resting		POINT	1630.440	J:/Stigmatomma_Queen_variance_O1-O3/B1/O3-2-8-B1.MP4	40761	NA
B1	2025-03-10 12:37:35.649		5399.920	Media file(s)	player #1:J:/Stigmatomma_Queen_variance_O1-O3/B1/O3-2-8-B1.MP4	0.0	6726.240	25.000	Purple	Walking		POINT	1690.440	J:/Stigmatomma_Queen_variance_O1-O3/B1/O3-2-8-B1.MP4	42261	NA
B1	2025-03-10 12:37:35.649		5399.920	Media file(s)	player #1:J:/Stigmatomma_Queen_variance_O1-O3/B1/O3-2-8-B1.MP4	0.0	6726.240	25.000	Green	Walking		POINT	1690.960	J:/Stigmatomma_Queen_variance_O1-O3/B1/O3-2-8-B1.MP4	42274	NA
B1	2025-03-10 12:37:35.649		5399.920	Media file(s)	player #1:J:/Stigmatomma_Queen_variance_O1-O3/B1/O3-2-8-B1.MP4	0.0	6726.240	25.000	Green	Resting		POINT	1750.160	J:/Stigmatomma_Queen_variance_O1-O3/B1/O3-2-8-B1.MP4	43754	NA
B1	2025-03-10 12:37:35.649		5399.920	Media file(s)	player #1:J:/Stigmatomma_Queen_variance_O1-O3/B1/O3-2-8-B1.MP4	0.0	6726.240	25.000	Purple	Walking		POINT	1750.240	J:/Stigmatomma_Queen_variance_O1-O3/B1/O3-2-8-B1.MP4	43757	NA
B1	2025-03-10 12:37:35.649		5399.920	Media file(s)	player #1:J:/Stigmatomma_Queen_variance_O1-O3/B1/O3-2-8-B1.MP4	0.0	6726.240	25.000	Green	Resting		POINT	1810.200	J:/Stigmatomma_Queen_variance_O1-O3/B1/O3-2-8-B1.MP4	45255	NA
B1	2025-03-10 12:37:35.649		5399.920	Media file(s)	player #1:J:/Stigmatomma_Queen_variance_O1-O3/B1/O3-2-8-B1.MP4	0.0	6726.240	25.000	Purple	Walking		POINT	1810.280	J:/Stigmatomma_Queen_variance_O1-O3/B1/O3-2-8-B1.MP4	45257	NA
B1	2025-03-10 12:37:35.649		5399.920	Media file(s)	player #1:J:/Stigmatomma_Queen_variance_O1-O3/B1/O3-2-8-B1.MP4	0.0	6726.240	25.000	Green	Resting		POINT	1870.040	J:/Stigmatomma_Queen_variance_O1-O3/B1/O3-2-8-B1.MP4	46751	NA
B1	2025-03-10 12:37:35.649		5399.920	Media file(s)	player #1:J:/Stigmatomma_Queen_variance_O1-O3/B1/O3-2-8-B1.MP4	0.0	6726.240	25.000	Purple	Walking		POINT	1870.080	J:/Stigmatomma_Queen_variance_O1-O3/B1/O3-2-8-B1.MP4	46752	NA
B1	2025-03-10 12:37:35.649		5399.920	Media file(s)	player #1:J:/Stigmatomma_Queen_variance_O1-O3/B1/O3-2-8-B1.MP4	0.0	6726.240	25.000	Green	Resting		POINT	1930.000	J:/Stigmatomma_Queen_variance_O1-O3/B1/O3-2-8-B1.MP4	48250	NA
B1	2025-03-10 12:37:35.649		5399.920	Media file(s)	player #1:J:/Stigmatomma_Queen_variance_O1-O3/B1/O3-2-8-B1.MP4	0.0	6726.240	25.000	Purple	Outside		POINT	1930.120	J:/Stigmatomma_Queen_variance_O1-O3/B1/O3-2-8-B1.MP4	48253	NA
B1	2025-03-10 12:37:35.649		5399.920	Media file(s)	player #1:J:/Stigmatomma_Queen_variance_O1-O3/B1/O3-2-8-B1.MP4	0.0	6726.240	25.000	Green	Resting		POINT	1989.920	J:/Stigmatomma_Queen_variance_O1-O3/B1/O3-2-8-B1.MP4	49748	NA
B1	2025-03-10 12:37:35.649		5399.920	Media file(s)	player #1:J:/Stigmatomma_Queen_variance_O1-O3/B1/O3-2-8-B1.MP4	0.0	6726.240	25.000	Purple	Outside		POINT	1990.800	J:/Stigmatomma_Queen_variance_O1-O3/B1/O3-2-8-B1.MP4	49770	NA
B1	2025-03-10 12:37:35.649		5399.920	Media file(s)	player #1:J:/Stigmatomma_Queen_variance_O1-O3/B1/O3-2-8-B1.MP4	0.0	6726.240	25.000	Green	Resting		POINT	2050.000	J:/Stigmatomma_Queen_variance_O1-O3/B1/O3-2-8-B1.MP4	51250	NA
B1	2025-03-10 12:37:35.649		5399.920	Media file(s)	player #1:J:/Stigmatomma_Queen_variance_O1-O3/B1/O3-2-8-B1.MP4	0.0	6726.240	25.000	Purple	Outside		POINT	2050.240	J:/Stigmatomma_Queen_variance_O1-O3/B1/O3-2-8-B1.MP4	51256	NA
B1	2025-03-10 12:37:35.649		5399.920	Media file(s)	player #1:J:/Stigmatomma_Queen_variance_O1-O3/B1/O3-2-8-B1.MP4	0.0	6726.240	25.000	Green	Resting		POINT	2109.960	J:/Stigmatomma_Queen_variance_O1-O3/B1/O3-2-8-B1.MP4	52749	NA
B1	2025-03-10 12:37:35.649		5399.920	Media file(s)	player #1:J:/Stigmatomma_Queen_variance_O1-O3/B1/O3-2-8-B1.MP4	0.0	6726.240	25.000	Purple	Self grooming		POINT	2110.200	J:/Stigmatomma_Queen_variance_O1-O3/B1/O3-2-8-B1.MP4	52755	NA
B1	2025-03-10 12:37:35.649		5399.920	Media file(s)	player #1:J:/Stigmatomma_Queen_variance_O1-O3/B1/O3-2-8-B1.MP4	0.0	6726.240	25.000	Green	Resting		POINT	2170.000	J:/Stigmatomma_Queen_variance_O1-O3/B1/O3-2-8-B1.MP4	54250	NA
B1	2025-03-10 12:37:35.649		5399.920	Media file(s)	player #1:J:/Stigmatomma_Queen_variance_O1-O3/B1/O3-2-8-B1.MP4	0.0	6726.240	25.000	Purple	Self grooming		POINT	2170.280	J:/Stigmatomma_Queen_variance_O1-O3/B1/O3-2-8-B1.MP4	54257	NA
B1	2025-03-10 12:37:35.649		5399.920	Media file(s)	player #1:J:/Stigmatomma_Queen_variance_O1-O3/B1/O3-2-8-B1.MP4	0.0	6726.240	25.000	Green	Resting		POINT	2229.800	J:/Stigmatomma_Queen_variance_O1-O3/B1/O3-2-8-B1.MP4	55745	NA
B1	2025-03-10 12:37:35.649		5399.920	Media file(s)	player #1:J:/Stigmatomma_Queen_variance_O1-O3/B1/O3-2-8-B1.MP4	0.0	6726.240	25.000	Purple	Self grooming		POINT	2230.040	J:/Stigmatomma_Queen_variance_O1-O3/B1/O3-2-8-B1.MP4	55751	NA
B1	2025-03-10 12:37:35.649		5399.920	Media file(s)	player #1:J:/Stigmatomma_Queen_variance_O1-O3/B1/O3-2-8-B1.MP4	0.0	6726.240	25.000	Green	Resting		POINT	2290.160	J:/Stigmatomma_Queen_variance_O1-O3/B1/O3-2-8-B1.MP4	57254	NA
B1	2025-03-10 12:37:35.649		5399.920	Media file(s)	player #1:J:/Stigmatomma_Queen_variance_O1-O3/B1/O3-2-8-B1.MP4	0.0	6726.240	25.000	Purple	QW interaction		POINT	2290.800	J:/Stigmatomma_Queen_variance_O1-O3/B1/O3-2-8-B1.MP4	57270	NA
B1	2025-03-10 12:37:35.649		5399.920	Media file(s)	player #1:J:/Stigmatomma_Queen_variance_O1-O3/B1/O3-2-8-B1.MP4	0.0	6726.240	25.000	Green	Resting		POINT	2350.120	J:/Stigmatomma_Queen_variance_O1-O3/B1/O3-2-8-B1.MP4	58753	NA
B1	2025-03-10 12:37:35.649		5399.920	Media file(s)	player #1:J:/Stigmatomma_Queen_variance_O1-O3/B1/O3-2-8-B1.MP4	0.0	6726.240	25.000	Purple	QW interaction		POINT	2350.120	J:/Stigmatomma_Queen_variance_O1-O3/B1/O3-2-8-B1.MP4	58753	NA
B1	2025-03-10 12:37:35.649		5399.920	Media file(s)	player #1:J:/Stigmatomma_Queen_variance_O1-O3/B1/O3-2-8-B1.MP4	0.0	6726.240	25.000	Green	Resting		POINT	2409.840	J:/Stigmatomma_Queen_variance_O1-O3/B1/O3-2-8-B1.MP4	60246	NA
B1	2025-03-10 12:37:35.649		5399.920	Media file(s)	player #1:J:/Stigmatomma_Queen_variance_O1-O3/B1/O3-2-8-B1.MP4	0.0	6726.240	25.000	Purple	Self grooming		POINT	2410.160	J:/Stigmatomma_Queen_variance_O1-O3/B1/O3-2-8-B1.MP4	60254	NA
B1	2025-03-10 12:37:35.649		5399.920	Media file(s)	player #1:J:/Stigmatomma_Queen_variance_O1-O3/B1/O3-2-8-B1.MP4	0.0	6726.240	25.000	Green	Resting		POINT	2469.920	J:/Stigmatomma_Queen_variance_O1-O3/B1/O3-2-8-B1.MP4	61748	NA
B1	2025-03-10 12:37:35.649		5399.920	Media file(s)	player #1:J:/Stigmatomma_Queen_variance_O1-O3/B1/O3-2-8-B1.MP4	0.0	6726.240	25.000	Purple	Self grooming		POINT	2469.960	J:/Stigmatomma_Queen_variance_O1-O3/B1/O3-2-8-B1.MP4	61749	NA
B1	2025-03-10 12:37:35.649		5399.920	Media file(s)	player #1:J:/Stigmatomma_Queen_variance_O1-O3/B1/O3-2-8-B1.MP4	0.0	6726.240	25.000	Green	Resting		POINT	2530.040	J:/Stigmatomma_Queen_variance_O1-O3/B1/O3-2-8-B1.MP4	63251	NA
B1	2025-03-10 12:37:35.649		5399.920	Media file(s)	player #1:J:/Stigmatomma_Queen_variance_O1-O3/B1/O3-2-8-B1.MP4	0.0	6726.240	25.000	Purple	QW interaction		POINT	2530.120	J:/Stigmatomma_Queen_variance_O1-O3/B1/O3-2-8-B1.MP4	63253	NA
B1	2025-03-10 12:37:35.649		5399.920	Media file(s)	player #1:J:/Stigmatomma_Queen_variance_O1-O3/B1/O3-2-8-B1.MP4	0.0	6726.240	25.000	Green	Resting		POINT	2590.080	J:/Stigmatomma_Queen_variance_O1-O3/B1/O3-2-8-B1.MP4	64752	NA
B1	2025-03-10 12:37:35.649		5399.920	Media file(s)	player #1:J:/Stigmatomma_Queen_variance_O1-O3/B1/O3-2-8-B1.MP4	0.0	6726.240	25.000	Purple	Self grooming		POINT	2590.200	J:/Stigmatomma_Queen_variance_O1-O3/B1/O3-2-8-B1.MP4	64755	NA
B1	2025-03-10 12:37:35.649		5399.920	Media file(s)	player #1:J:/Stigmatomma_Queen_variance_O1-O3/B1/O3-2-8-B1.MP4	0.0	6726.240	25.000	Green	Resting		POINT	2649.960	J:/Stigmatomma_Queen_variance_O1-O3/B1/O3-2-8-B1.MP4	66249	NA
B1	2025-03-10 12:37:35.649		5399.920	Media file(s)	player #1:J:/Stigmatomma_Queen_variance_O1-O3/B1/O3-2-8-B1.MP4	0.0	6726.240	25.000	Purple	QW interaction		POINT	2650.360	J:/Stigmatomma_Queen_variance_O1-O3/B1/O3-2-8-B1.MP4	66259	NA
B1	2025-03-10 12:37:35.649		5399.920	Media file(s)	player #1:J:/Stigmatomma_Queen_variance_O1-O3/B1/O3-2-8-B1.MP4	0.0	6726.240	25.000	Purple	QW interaction		POINT	2710.000	J:/Stigmatomma_Queen_variance_O1-O3/B1/O3-2-8-B1.MP4	67750	NA
B1	2025-03-10 12:37:35.649		5399.920	Media file(s)	player #1:J:/Stigmatomma_Queen_variance_O1-O3/B1/O3-2-8-B1.MP4	0.0	6726.240	25.000	Green	Resting		POINT	2710.160	J:/Stigmatomma_Queen_variance_O1-O3/B1/O3-2-8-B1.MP4	67754	NA
B1	2025-03-10 12:37:35.649		5399.920	Media file(s)	player #1:J:/Stigmatomma_Queen_variance_O1-O3/B1/O3-2-8-B1.MP4	0.0	6726.240	25.000	Purple	QW interaction		POINT	2770.000	J:/Stigmatomma_Queen_variance_O1-O3/B1/O3-2-8-B1.MP4	69250	NA
B1	2025-03-10 12:37:35.649		5399.920	Media file(s)	player #1:J:/Stigmatomma_Queen_variance_O1-O3/B1/O3-2-8-B1.MP4	0.0	6726.240	25.000	Green	Resting		POINT	2770.080	J:/Stigmatomma_Queen_variance_O1-O3/B1/O3-2-8-B1.MP4	69252	NA
B1	2025-03-10 12:37:35.649		5399.920	Media file(s)	player #1:J:/Stigmatomma_Queen_variance_O1-O3/B1/O3-2-8-B1.MP4	0.0	6726.240	25.000	Green	Resting		POINT	2830.080	J:/Stigmatomma_Queen_variance_O1-O3/B1/O3-2-8-B1.MP4	70752	NA
B1	2025-03-10 12:37:35.649		5399.920	Media file(s)	player #1:J:/Stigmatomma_Queen_variance_O1-O3/B1/O3-2-8-B1.MP4	0.0	6726.240	25.000	Purple	Walking		POINT	2830.840	J:/Stigmatomma_Queen_variance_O1-O3/B1/O3-2-8-B1.MP4	70771	NA
B1	2025-03-10 12:37:35.649		5399.920	Media file(s)	player #1:J:/Stigmatomma_Queen_variance_O1-O3/B1/O3-2-8-B1.MP4	0.0	6726.240	25.000	Green	Resting		POINT	2890.080	J:/Stigmatomma_Queen_variance_O1-O3/B1/O3-2-8-B1.MP4	72252	NA
B1	2025-03-10 12:37:35.649		5399.920	Media file(s)	player #1:J:/Stigmatomma_Queen_variance_O1-O3/B1/O3-2-8-B1.MP4	0.0	6726.240	25.000	Purple	Resting		POINT	2890.080	J:/Stigmatomma_Queen_variance_O1-O3/B1/O3-2-8-B1.MP4	72252	NA
B1	2025-03-10 12:37:35.649		5399.920	Media file(s)	player #1:J:/Stigmatomma_Queen_variance_O1-O3/B1/O3-2-8-B1.MP4	0.0	6726.240	25.000	Purple	Walking		POINT	2949.840	J:/Stigmatomma_Queen_variance_O1-O3/B1/O3-2-8-B1.MP4	73746	NA
B1	2025-03-10 12:37:35.649		5399.920	Media file(s)	player #1:J:/Stigmatomma_Queen_variance_O1-O3/B1/O3-2-8-B1.MP4	0.0	6726.240	25.000	Green	Resting		POINT	2950.040	J:/Stigmatomma_Queen_variance_O1-O3/B1/O3-2-8-B1.MP4	73751	NA
B1	2025-03-10 12:37:35.649		5399.920	Media file(s)	player #1:J:/Stigmatomma_Queen_variance_O1-O3/B1/O3-2-8-B1.MP4	0.0	6726.240	25.000	Purple	Resting		POINT	3009.880	J:/Stigmatomma_Queen_variance_O1-O3/B1/O3-2-8-B1.MP4	75247	NA
B1	2025-03-10 12:37:35.649		5399.920	Media file(s)	player #1:J:/Stigmatomma_Queen_variance_O1-O3/B1/O3-2-8-B1.MP4	0.0	6726.240	25.000	Green	Resting		POINT	3010.160	J:/Stigmatomma_Queen_variance_O1-O3/B1/O3-2-8-B1.MP4	75254	NA
B1	2025-03-10 12:37:35.649		5399.920	Media file(s)	player #1:J:/Stigmatomma_Queen_variance_O1-O3/B1/O3-2-8-B1.MP4	0.0	6726.240	25.000	Purple	Carry Other		POINT	3070.120	J:/Stigmatomma_Queen_variance_O1-O3/B1/O3-2-8-B1.MP4	76753	NA
B1	2025-03-10 12:37:35.649		5399.920	Media file(s)	player #1:J:/Stigmatomma_Queen_variance_O1-O3/B1/O3-2-8-B1.MP4	0.0	6726.240	25.000	Green	Resting		POINT	3070.280	J:/Stigmatomma_Queen_variance_O1-O3/B1/O3-2-8-B1.MP4	76757	NA
B1	2025-03-10 12:37:35.649		5399.920	Media file(s)	player #1:J:/Stigmatomma_Queen_variance_O1-O3/B1/O3-2-8-B1.MP4	0.0	6726.240	25.000	Green	Resting		POINT	3130.120	J:/Stigmatomma_Queen_variance_O1-O3/B1/O3-2-8-B1.MP4	78253	NA
B1	2025-03-10 12:37:35.649		5399.920	Media file(s)	player #1:J:/Stigmatomma_Queen_variance_O1-O3/B1/O3-2-8-B1.MP4	0.0	6726.240	25.000	Purple	Outside		POINT	3130.120	J:/Stigmatomma_Queen_variance_O1-O3/B1/O3-2-8-B1.MP4	78253	NA
B1	2025-03-10 12:37:35.649		5399.920	Media file(s)	player #1:J:/Stigmatomma_Queen_variance_O1-O3/B1/O3-2-8-B1.MP4	0.0	6726.240	25.000	Green	Resting		POINT	3190.040	J:/Stigmatomma_Queen_variance_O1-O3/B1/O3-2-8-B1.MP4	79751	NA
B1	2025-03-10 12:37:35.649		5399.920	Media file(s)	player #1:J:/Stigmatomma_Queen_variance_O1-O3/B1/O3-2-8-B1.MP4	0.0	6726.240	25.000	Purple	Outside		POINT	3191.000	J:/Stigmatomma_Queen_variance_O1-O3/B1/O3-2-8-B1.MP4	79775	NA
B1	2025-03-10 12:37:35.649		5399.920	Media file(s)	player #1:J:/Stigmatomma_Queen_variance_O1-O3/B1/O3-2-8-B1.MP4	0.0	6726.240	25.000	Purple	Outside		POINT	3249.920	J:/Stigmatomma_Queen_variance_O1-O3/B1/O3-2-8-B1.MP4	81248	NA
B1	2025-03-10 12:37:35.649		5399.920	Media file(s)	player #1:J:/Stigmatomma_Queen_variance_O1-O3/B1/O3-2-8-B1.MP4	0.0	6726.240	25.000	Green	Resting		POINT	3249.960	J:/Stigmatomma_Queen_variance_O1-O3/B1/O3-2-8-B1.MP4	81249	NA
B1	2025-03-10 12:37:35.649		5399.920	Media file(s)	player #1:J:/Stigmatomma_Queen_variance_O1-O3/B1/O3-2-8-B1.MP4	0.0	6726.240	25.000	Green	Resting		POINT	3309.920	J:/Stigmatomma_Queen_variance_O1-O3/B1/O3-2-8-B1.MP4	82748	NA
B1	2025-03-10 12:37:35.649		5399.920	Media file(s)	player #1:J:/Stigmatomma_Queen_variance_O1-O3/B1/O3-2-8-B1.MP4	0.0	6726.240	25.000	Purple	Outside		POINT	3310.640	J:/Stigmatomma_Queen_variance_O1-O3/B1/O3-2-8-B1.MP4	82766	NA
B1	2025-03-10 12:37:35.649		5399.920	Media file(s)	player #1:J:/Stigmatomma_Queen_variance_O1-O3/B1/O3-2-8-B1.MP4	0.0	6726.240	25.000	Purple	Outside		POINT	3370.120	J:/Stigmatomma_Queen_variance_O1-O3/B1/O3-2-8-B1.MP4	84253	NA
B1	2025-03-10 12:37:35.649		5399.920	Media file(s)	player #1:J:/Stigmatomma_Queen_variance_O1-O3/B1/O3-2-8-B1.MP4	0.0	6726.240	25.000	Green	Resting		POINT	3370.400	J:/Stigmatomma_Queen_variance_O1-O3/B1/O3-2-8-B1.MP4	84260	NA
B1	2025-03-10 12:37:35.649		5399.920	Media file(s)	player #1:J:/Stigmatomma_Queen_variance_O1-O3/B1/O3-2-8-B1.MP4	0.0	6726.240	25.000	Purple	Outside		POINT	3430.000	J:/Stigmatomma_Queen_variance_O1-O3/B1/O3-2-8-B1.MP4	85750	NA
B1	2025-03-10 12:37:35.649		5399.920	Media file(s)	player #1:J:/Stigmatomma_Queen_variance_O1-O3/B1/O3-2-8-B1.MP4	0.0	6726.240	25.000	Green	Resting		POINT	3430.160	J:/Stigmatomma_Queen_variance_O1-O3/B1/O3-2-8-B1.MP4	85754	NA
B1	2025-03-10 12:37:35.649		5399.920	Media file(s)	player #1:J:/Stigmatomma_Queen_variance_O1-O3/B1/O3-2-8-B1.MP4	0.0	6726.240	25.000	Purple	Walking		POINT	3490.040	J:/Stigmatomma_Queen_variance_O1-O3/B1/O3-2-8-B1.MP4	87251	NA
B1	2025-03-10 12:37:35.649		5399.920	Media file(s)	player #1:J:/Stigmatomma_Queen_variance_O1-O3/B1/O3-2-8-B1.MP4	0.0	6726.240	25.000	Green	Resting		POINT	3490.520	J:/Stigmatomma_Queen_variance_O1-O3/B1/O3-2-8-B1.MP4	87263	NA
B1	2025-03-10 12:37:35.649		5399.920	Media file(s)	player #1:J:/Stigmatomma_Queen_variance_O1-O3/B1/O3-2-8-B1.MP4	0.0	6726.240	25.000	Green	Resting		POINT	3550.080	J:/Stigmatomma_Queen_variance_O1-O3/B1/O3-2-8-B1.MP4	88752	NA
B1	2025-03-10 12:37:35.649		5399.920	Media file(s)	player #1:J:/Stigmatomma_Queen_variance_O1-O3/B1/O3-2-8-B1.MP4	0.0	6726.240	25.000	Purple	Self grooming		POINT	3550.160	J:/Stigmatomma_Queen_variance_O1-O3/B1/O3-2-8-B1.MP4	88754	NA
B1	2025-03-10 12:37:35.649		5399.920	Media file(s)	player #1:J:/Stigmatomma_Queen_variance_O1-O3/B1/O3-2-8-B1.MP4	0.0	6726.240	25.000	Green	Resting		POINT	3610.080	J:/Stigmatomma_Queen_variance_O1-O3/B1/O3-2-8-B1.MP4	90252	NA
B1	2025-03-10 12:37:35.649		5399.920	Media file(s)	player #1:J:/Stigmatomma_Queen_variance_O1-O3/B1/O3-2-8-B1.MP4	0.0	6726.240	25.000	Purple	Resting		POINT	3610.120	J:/Stigmatomma_Queen_variance_O1-O3/B1/O3-2-8-B1.MP4	90253	NA
B1	2025-03-10 12:37:35.649		5399.920	Media file(s)	player #1:J:/Stigmatomma_Queen_variance_O1-O3/B1/O3-2-8-B1.MP4	0.0	6726.240	25.000	Green	Resting		POINT	3670.040	J:/Stigmatomma_Queen_variance_O1-O3/B1/O3-2-8-B1.MP4	91751	NA
B1	2025-03-10 12:37:35.649		5399.920	Media file(s)	player #1:J:/Stigmatomma_Queen_variance_O1-O3/B1/O3-2-8-B1.MP4	0.0	6726.240	25.000	Purple	Resting		POINT	3670.200	J:/Stigmatomma_Queen_variance_O1-O3/B1/O3-2-8-B1.MP4	91755	NA
B1	2025-03-10 12:37:35.649		5399.920	Media file(s)	player #1:J:/Stigmatomma_Queen_variance_O1-O3/B1/O3-2-8-B1.MP4	0.0	6726.240	25.000	Green	Resting		POINT	3730.000	J:/Stigmatomma_Queen_variance_O1-O3/B1/O3-2-8-B1.MP4	93250	NA
B1	2025-03-10 12:37:35.649		5399.920	Media file(s)	player #1:J:/Stigmatomma_Queen_variance_O1-O3/B1/O3-2-8-B1.MP4	0.0	6726.240	25.000	Purple	Resting		POINT	3730.040	J:/Stigmatomma_Queen_variance_O1-O3/B1/O3-2-8-B1.MP4	93251	NA
B1	2025-03-10 12:37:35.649		5399.920	Media file(s)	player #1:J:/Stigmatomma_Queen_variance_O1-O3/B1/O3-2-8-B1.MP4	0.0	6726.240	25.000	Purple	Resting		POINT	3790.120	J:/Stigmatomma_Queen_variance_O1-O3/B1/O3-2-8-B1.MP4	94753	NA
B1	2025-03-10 12:37:35.649		5399.920	Media file(s)	player #1:J:/Stigmatomma_Queen_variance_O1-O3/B1/O3-2-8-B1.MP4	0.0	6726.240	25.000	Green	Resting		POINT	3790.320	J:/Stigmatomma_Queen_variance_O1-O3/B1/O3-2-8-B1.MP4	94758	NA
B1	2025-03-10 12:37:35.649		5399.920	Media file(s)	player #1:J:/Stigmatomma_Queen_variance_O1-O3/B1/O3-2-8-B1.MP4	0.0	6726.240	25.000	Purple	Resting		POINT	3850.120	J:/Stigmatomma_Queen_variance_O1-O3/B1/O3-2-8-B1.MP4	96253	NA
B1	2025-03-10 12:37:35.649		5399.920	Media file(s)	player #1:J:/Stigmatomma_Queen_variance_O1-O3/B1/O3-2-8-B1.MP4	0.0	6726.240	25.000	Green	Resting		POINT	3850.240	J:/Stigmatomma_Queen_variance_O1-O3/B1/O3-2-8-B1.MP4	96256	NA
B1	2025-03-10 12:37:35.649		5399.920	Media file(s)	player #1:J:/Stigmatomma_Queen_variance_O1-O3/B1/O3-2-8-B1.MP4	0.0	6726.240	25.000	Green	Resting		POINT	3910.200	J:/Stigmatomma_Queen_variance_O1-O3/B1/O3-2-8-B1.MP4	97755	NA
B1	2025-03-10 12:37:35.649		5399.920	Media file(s)	player #1:J:/Stigmatomma_Queen_variance_O1-O3/B1/O3-2-8-B1.MP4	0.0	6726.240	25.000	Purple	Walking		POINT	3910.560	J:/Stigmatomma_Queen_variance_O1-O3/B1/O3-2-8-B1.MP4	97764	NA
B1	2025-03-10 12:37:35.649		5399.920	Media file(s)	player #1:J:/Stigmatomma_Queen_variance_O1-O3/B1/O3-2-8-B1.MP4	0.0	6726.240	25.000	Green	Resting		POINT	3970.000	J:/Stigmatomma_Queen_variance_O1-O3/B1/O3-2-8-B1.MP4	99250	NA
B1	2025-03-10 12:37:35.649		5399.920	Media file(s)	player #1:J:/Stigmatomma_Queen_variance_O1-O3/B1/O3-2-8-B1.MP4	0.0	6726.240	25.000	Purple	QW interaction		POINT	3970.080	J:/Stigmatomma_Queen_variance_O1-O3/B1/O3-2-8-B1.MP4	99252	NA
B1	2025-03-10 12:37:35.649		5399.920	Media file(s)	player #1:J:/Stigmatomma_Queen_variance_O1-O3/B1/O3-2-8-B1.MP4	0.0	6726.240	25.000	Green	Resting		POINT	4030.040	J:/Stigmatomma_Queen_variance_O1-O3/B1/O3-2-8-B1.MP4	100751	NA
B1	2025-03-10 12:37:35.649		5399.920	Media file(s)	player #1:J:/Stigmatomma_Queen_variance_O1-O3/B1/O3-2-8-B1.MP4	0.0	6726.240	25.000	Purple	Walking		POINT	4030.360	J:/Stigmatomma_Queen_variance_O1-O3/B1/O3-2-8-B1.MP4	100759	NA
B1	2025-03-10 12:37:35.649		5399.920	Media file(s)	player #1:J:/Stigmatomma_Queen_variance_O1-O3/B1/O3-2-8-B1.MP4	0.0	6726.240	25.000	Green	Resting		POINT	4090.160	J:/Stigmatomma_Queen_variance_O1-O3/B1/O3-2-8-B1.MP4	102254	NA
B1	2025-03-10 12:37:35.649		5399.920	Media file(s)	player #1:J:/Stigmatomma_Queen_variance_O1-O3/B1/O3-2-8-B1.MP4	0.0	6726.240	25.000	Purple	QW interaction		POINT	4090.160	J:/Stigmatomma_Queen_variance_O1-O3/B1/O3-2-8-B1.MP4	102254	NA
B1	2025-03-10 12:37:35.649		5399.920	Media file(s)	player #1:J:/Stigmatomma_Queen_variance_O1-O3/B1/O3-2-8-B1.MP4	0.0	6726.240	25.000	Green	Resting		POINT	4149.960	J:/Stigmatomma_Queen_variance_O1-O3/B1/O3-2-8-B1.MP4	103749	NA
B1	2025-03-10 12:37:35.649		5399.920	Media file(s)	player #1:J:/Stigmatomma_Queen_variance_O1-O3/B1/O3-2-8-B1.MP4	0.0	6726.240	25.000	Purple	QW interaction		POINT	4150.520	J:/Stigmatomma_Queen_variance_O1-O3/B1/O3-2-8-B1.MP4	103763	NA
B1	2025-03-10 12:37:35.649		5399.920	Media file(s)	player #1:J:/Stigmatomma_Queen_variance_O1-O3/B1/O3-2-8-B1.MP4	0.0	6726.240	25.000	Purple	QW interaction		POINT	4210.000	J:/Stigmatomma_Queen_variance_O1-O3/B1/O3-2-8-B1.MP4	105250	NA
B1	2025-03-10 12:37:35.649		5399.920	Media file(s)	player #1:J:/Stigmatomma_Queen_variance_O1-O3/B1/O3-2-8-B1.MP4	0.0	6726.240	25.000	Green	Resting		POINT	4211.320	J:/Stigmatomma_Queen_variance_O1-O3/B1/O3-2-8-B1.MP4	105283	NA
B1	2025-03-10 12:37:35.649		5399.920	Media file(s)	player #1:J:/Stigmatomma_Queen_variance_O1-O3/B1/O3-2-8-B1.MP4	0.0	6726.240	25.000	Purple	QW interaction		POINT	4269.960	J:/Stigmatomma_Queen_variance_O1-O3/B1/O3-2-8-B1.MP4	106749	NA
B1	2025-03-10 12:37:35.649		5399.920	Media file(s)	player #1:J:/Stigmatomma_Queen_variance_O1-O3/B1/O3-2-8-B1.MP4	0.0	6726.240	25.000	Green	Resting		POINT	4270.120	J:/Stigmatomma_Queen_variance_O1-O3/B1/O3-2-8-B1.MP4	106753	NA
B1	2025-03-10 12:37:35.649		5399.920	Media file(s)	player #1:J:/Stigmatomma_Queen_variance_O1-O3/B1/O3-2-8-B1.MP4	0.0	6726.240	25.000	Green	Resting		POINT	4329.920	J:/Stigmatomma_Queen_variance_O1-O3/B1/O3-2-8-B1.MP4	108249	NA
B1	2025-03-10 12:37:35.649		5399.920	Media file(s)	player #1:J:/Stigmatomma_Queen_variance_O1-O3/B1/O3-2-8-B1.MP4	0.0	6726.240	25.000	Purple	QW interaction		POINT	4331.040	J:/Stigmatomma_Queen_variance_O1-O3/B1/O3-2-8-B1.MP4	108276	NA
B1	2025-03-10 12:37:35.649		5399.920	Media file(s)	player #1:J:/Stigmatomma_Queen_variance_O1-O3/B1/O3-2-8-B1.MP4	0.0	6726.240	25.000	Green	Resting		POINT	4389.960	J:/Stigmatomma_Queen_variance_O1-O3/B1/O3-2-8-B1.MP4	109749	NA
B1	2025-03-10 12:37:35.649		5399.920	Media file(s)	player #1:J:/Stigmatomma_Queen_variance_O1-O3/B1/O3-2-8-B1.MP4	0.0	6726.240	25.000	Purple	QW interaction		POINT	4390.080	J:/Stigmatomma_Queen_variance_O1-O3/B1/O3-2-8-B1.MP4	109752	NA
B1	2025-03-10 12:37:35.649		5399.920	Media file(s)	player #1:J:/Stigmatomma_Queen_variance_O1-O3/B1/O3-2-8-B1.MP4	0.0	6726.240	25.000	Green	Resting		POINT	4450.040	J:/Stigmatomma_Queen_variance_O1-O3/B1/O3-2-8-B1.MP4	111251	NA
B1	2025-03-10 12:37:35.649		5399.920	Media file(s)	player #1:J:/Stigmatomma_Queen_variance_O1-O3/B1/O3-2-8-B1.MP4	0.0	6726.240	25.000	Purple	Resting		POINT	4450.120	J:/Stigmatomma_Queen_variance_O1-O3/B1/O3-2-8-B1.MP4	111253	NA
B1	2025-03-10 12:37:35.649		5399.920	Media file(s)	player #1:J:/Stigmatomma_Queen_variance_O1-O3/B1/O3-2-8-B1.MP4	0.0	6726.240	25.000	Green	Resting		POINT	4509.920	J:/Stigmatomma_Queen_variance_O1-O3/B1/O3-2-8-B1.MP4	112748	NA
B1	2025-03-10 12:37:35.649		5399.920	Media file(s)	player #1:J:/Stigmatomma_Queen_variance_O1-O3/B1/O3-2-8-B1.MP4	0.0	6726.240	25.000	Purple	Self grooming		POINT	4510.000	J:/Stigmatomma_Queen_variance_O1-O3/B1/O3-2-8-B1.MP4	112750	NA
B1	2025-03-10 12:37:35.649		5399.920	Media file(s)	player #1:J:/Stigmatomma_Queen_variance_O1-O3/B1/O3-2-8-B1.MP4	0.0	6726.240	25.000	Green	Resting		POINT	4570.120	J:/Stigmatomma_Queen_variance_O1-O3/B1/O3-2-8-B1.MP4	114253	NA
B1	2025-03-10 12:37:35.649		5399.920	Media file(s)	player #1:J:/Stigmatomma_Queen_variance_O1-O3/B1/O3-2-8-B1.MP4	0.0	6726.240	25.000	Purple	QW interaction		POINT	4570.120	J:/Stigmatomma_Queen_variance_O1-O3/B1/O3-2-8-B1.MP4	114253	NA
B1	2025-03-10 12:37:35.649		5399.920	Media file(s)	player #1:J:/Stigmatomma_Queen_variance_O1-O3/B1/O3-2-8-B1.MP4	0.0	6726.240	25.000	Green	Resting		POINT	4630.120	J:/Stigmatomma_Queen_variance_O1-O3/B1/O3-2-8-B1.MP4	115753	NA
B1	2025-03-10 12:37:35.649		5399.920	Media file(s)	player #1:J:/Stigmatomma_Queen_variance_O1-O3/B1/O3-2-8-B1.MP4	0.0	6726.240	25.000	Purple	Self grooming		POINT	4630.240	J:/Stigmatomma_Queen_variance_O1-O3/B1/O3-2-8-B1.MP4	115756	NA
B1	2025-03-10 12:37:35.649		5399.920	Media file(s)	player #1:J:/Stigmatomma_Queen_variance_O1-O3/B1/O3-2-8-B1.MP4	0.0	6726.240	25.000	Green	Resting		POINT	4690.040	J:/Stigmatomma_Queen_variance_O1-O3/B1/O3-2-8-B1.MP4	117251	NA
B1	2025-03-10 12:37:35.649		5399.920	Media file(s)	player #1:J:/Stigmatomma_Queen_variance_O1-O3/B1/O3-2-8-B1.MP4	0.0	6726.240	25.000	Purple	Walking		POINT	4690.200	J:/Stigmatomma_Queen_variance_O1-O3/B1/O3-2-8-B1.MP4	117255	NA
B1	2025-03-10 12:37:35.649		5399.920	Media file(s)	player #1:J:/Stigmatomma_Queen_variance_O1-O3/B1/O3-2-8-B1.MP4	0.0	6726.240	25.000	Green	Resting		POINT	4749.840	J:/Stigmatomma_Queen_variance_O1-O3/B1/O3-2-8-B1.MP4	118746	NA
B1	2025-03-10 12:37:35.649		5399.920	Media file(s)	player #1:J:/Stigmatomma_Queen_variance_O1-O3/B1/O3-2-8-B1.MP4	0.0	6726.240	25.000	Purple	Walking		POINT	4750.160	J:/Stigmatomma_Queen_variance_O1-O3/B1/O3-2-8-B1.MP4	118754	NA
B1	2025-03-10 12:37:35.649		5399.920	Media file(s)	player #1:J:/Stigmatomma_Queen_variance_O1-O3/B1/O3-2-8-B1.MP4	0.0	6726.240	25.000	Green	Resting		POINT	4809.920	J:/Stigmatomma_Queen_variance_O1-O3/B1/O3-2-8-B1.MP4	120248	NA
B1	2025-03-10 12:37:35.649		5399.920	Media file(s)	player #1:J:/Stigmatomma_Queen_variance_O1-O3/B1/O3-2-8-B1.MP4	0.0	6726.240	25.000	Purple	Walking		POINT	4810.360	J:/Stigmatomma_Queen_variance_O1-O3/B1/O3-2-8-B1.MP4	120259	NA
B1	2025-03-10 12:37:35.649		5399.920	Media file(s)	player #1:J:/Stigmatomma_Queen_variance_O1-O3/B1/O3-2-8-B1.MP4	0.0	6726.240	25.000	Green	Resting		POINT	4869.800	J:/Stigmatomma_Queen_variance_O1-O3/B1/O3-2-8-B1.MP4	121745	NA
B1	2025-03-10 12:37:35.649		5399.920	Media file(s)	player #1:J:/Stigmatomma_Queen_variance_O1-O3/B1/O3-2-8-B1.MP4	0.0	6726.240	25.000	Purple	Walking		POINT	4870.080	J:/Stigmatomma_Queen_variance_O1-O3/B1/O3-2-8-B1.MP4	121752	NA
B1	2025-03-10 12:37:35.649		5399.920	Media file(s)	player #1:J:/Stigmatomma_Queen_variance_O1-O3/B1/O3-2-8-B1.MP4	0.0	6726.240	25.000	Green	Resting		POINT	4929.920	J:/Stigmatomma_Queen_variance_O1-O3/B1/O3-2-8-B1.MP4	123248	NA
B1	2025-03-10 12:37:35.649		5399.920	Media file(s)	player #1:J:/Stigmatomma_Queen_variance_O1-O3/B1/O3-2-8-B1.MP4	0.0	6726.240	25.000	Purple	Outside		POINT	4930.400	J:/Stigmatomma_Queen_variance_O1-O3/B1/O3-2-8-B1.MP4	123260	NA
B1	2025-03-10 12:37:35.649		5399.920	Media file(s)	player #1:J:/Stigmatomma_Queen_variance_O1-O3/B1/O3-2-8-B1.MP4	0.0	6726.240	25.000	Green	Resting		POINT	4989.960	J:/Stigmatomma_Queen_variance_O1-O3/B1/O3-2-8-B1.MP4	124749	NA
B1	2025-03-10 12:37:35.649		5399.920	Media file(s)	player #1:J:/Stigmatomma_Queen_variance_O1-O3/B1/O3-2-8-B1.MP4	0.0	6726.240	25.000	Purple	Outside		POINT	4990.080	J:/Stigmatomma_Queen_variance_O1-O3/B1/O3-2-8-B1.MP4	124752	NA
B1	2025-03-10 12:37:35.649		5399.920	Media file(s)	player #1:J:/Stigmatomma_Queen_variance_O1-O3/B1/O3-2-8-B1.MP4	0.0	6726.240	25.000	Purple	Outside		POINT	5049.960	J:/Stigmatomma_Queen_variance_O1-O3/B1/O3-2-8-B1.MP4	126249	NA
B1	2025-03-10 12:37:35.649		5399.920	Media file(s)	player #1:J:/Stigmatomma_Queen_variance_O1-O3/B1/O3-2-8-B1.MP4	0.0	6726.240	25.000	Green	Resting		POINT	5050.120	J:/Stigmatomma_Queen_variance_O1-O3/B1/O3-2-8-B1.MP4	126253	NA
B1	2025-03-10 12:37:35.649		5399.920	Media file(s)	player #1:J:/Stigmatomma_Queen_variance_O1-O3/B1/O3-2-8-B1.MP4	0.0	6726.240	25.000	Green	Resting		POINT	5109.880	J:/Stigmatomma_Queen_variance_O1-O3/B1/O3-2-8-B1.MP4	127747	NA
B1	2025-03-10 12:37:35.649		5399.920	Media file(s)	player #1:J:/Stigmatomma_Queen_variance_O1-O3/B1/O3-2-8-B1.MP4	0.0	6726.240	25.000	Purple	Outside		POINT	5109.880	J:/Stigmatomma_Queen_variance_O1-O3/B1/O3-2-8-B1.MP4	127747	NA
B1	2025-03-10 12:37:35.649		5399.920	Media file(s)	player #1:J:/Stigmatomma_Queen_variance_O1-O3/B1/O3-2-8-B1.MP4	0.0	6726.240	25.000	Green	Resting		POINT	5170.280	J:/Stigmatomma_Queen_variance_O1-O3/B1/O3-2-8-B1.MP4	129258	NA
B1	2025-03-10 12:37:35.649		5399.920	Media file(s)	player #1:J:/Stigmatomma_Queen_variance_O1-O3/B1/O3-2-8-B1.MP4	0.0	6726.240	25.000	Purple	Walking		POINT	5170.560	J:/Stigmatomma_Queen_variance_O1-O3/B1/O3-2-8-B1.MP4	129264	NA
B1	2025-03-10 12:37:35.649		5399.920	Media file(s)	player #1:J:/Stigmatomma_Queen_variance_O1-O3/B1/O3-2-8-B1.MP4	0.0	6726.240	25.000	Green	Resting		POINT	5230.440	J:/Stigmatomma_Queen_variance_O1-O3/B1/O3-2-8-B1.MP4	130761	NA
B1	2025-03-10 12:37:35.649		5399.920	Media file(s)	player #1:J:/Stigmatomma_Queen_variance_O1-O3/B1/O3-2-8-B1.MP4	0.0	6726.240	25.000	Purple	Walking		POINT	5230.480	J:/Stigmatomma_Queen_variance_O1-O3/B1/O3-2-8-B1.MP4	130762	NA
B1	2025-03-10 12:37:35.649		5399.920	Media file(s)	player #1:J:/Stigmatomma_Queen_variance_O1-O3/B1/O3-2-8-B1.MP4	0.0	6726.240	25.000	Purple	Resting		POINT	5290.160	J:/Stigmatomma_Queen_variance_O1-O3/B1/O3-2-8-B1.MP4	132254	NA
B1	2025-03-10 12:37:35.649		5399.920	Media file(s)	player #1:J:/Stigmatomma_Queen_variance_O1-O3/B1/O3-2-8-B1.MP4	0.0	6726.240	25.000	Green	Resting		POINT	5290.200	J:/Stigmatomma_Queen_variance_O1-O3/B1/O3-2-8-B1.MP4	132255	NA
B1	2025-03-10 12:37:35.649		5399.920	Media file(s)	player #1:J:/Stigmatomma_Queen_variance_O1-O3/B1/O3-2-8-B1.MP4	0.0	6726.240	25.000	Purple	Walking		POINT	5350.120	J:/Stigmatomma_Queen_variance_O1-O3/B1/O3-2-8-B1.MP4	133753	NA
B1	2025-03-10 12:37:35.649		5399.920	Media file(s)	player #1:J:/Stigmatomma_Queen_variance_O1-O3/B1/O3-2-8-B1.MP4	0.0	6726.240	25.000	Green	Resting		POINT	5350.200	J:/Stigmatomma_Queen_variance_O1-O3/B1/O3-2-8-B1.MP4	133755	NA
B1	2025-03-10 12:37:35.649		5399.920	Media file(s)	player #1:J:/Stigmatomma_Queen_variance_O1-O3/B1/O3-2-8-B1.MP4	0.0	6726.240	25.000	Green	Resting		POINT	5409.880	J:/Stigmatomma_Queen_variance_O1-O3/B1/O3-2-8-B1.MP4	135247	NA
B1	2025-03-10 12:37:35.649		5399.920	Media file(s)	player #1:J:/Stigmatomma_Queen_variance_O1-O3/B1/O3-2-8-B1.MP4	0.0	6726.240	25.000	Purple	Resting		POINT	5410.440	J:/Stigmatomma_Queen_variance_O1-O3/B1/O3-2-8-B1.MP4	135261	NA
B1	2025-03-10 12:37:35.649		5399.920	Media file(s)	player #1:J:/Stigmatomma_Queen_variance_O1-O3/B1/O3-2-8-B1.MP4	0.0	6726.240	25.000	Green	Resting		POINT	5470.240	J:/Stigmatomma_Queen_variance_O1-O3/B1/O3-2-8-B1.MP4	136756	NA
B1	2025-03-10 12:37:35.649		5399.920	Media file(s)	player #1:J:/Stigmatomma_Queen_variance_O1-O3/B1/O3-2-8-B1.MP4	0.0	6726.240	25.000	Purple	Resting		POINT	5470.320	J:/Stigmatomma_Queen_variance_O1-O3/B1/O3-2-8-B1.MP4	136758	NA
B1	2025-03-10 12:37:35.649		5399.920	Media file(s)	player #1:J:/Stigmatomma_Queen_variance_O1-O3/B1/O3-2-8-B1.MP4	0.0	6726.240	25.000	Green	Resting		POINT	5529.880	J:/Stigmatomma_Queen_variance_O1-O3/B1/O3-2-8-B1.MP4	138247	NA
B1	2025-03-10 12:37:35.649		5399.920	Media file(s)	player #1:J:/Stigmatomma_Queen_variance_O1-O3/B1/O3-2-8-B1.MP4	0.0	6726.240	25.000	Purple	Resting		POINT	5530.640	J:/Stigmatomma_Queen_variance_O1-O3/B1/O3-2-8-B1.MP4	138266	NA
B1	2025-03-10 12:37:35.649		5399.920	Media file(s)	player #1:J:/Stigmatomma_Queen_variance_O1-O3/B1/O3-2-8-B1.MP4	0.0	6726.240	25.000	Green	Resting		POINT	5590.000	J:/Stigmatomma_Queen_variance_O1-O3/B1/O3-2-8-B1.MP4	139750	NA
B1	2025-03-10 12:37:35.649		5399.920	Media file(s)	player #1:J:/Stigmatomma_Queen_variance_O1-O3/B1/O3-2-8-B1.MP4	0.0	6726.240	25.000	Purple	Resting		POINT	5590.080	J:/Stigmatomma_Queen_variance_O1-O3/B1/O3-2-8-B1.MP4	139752	NA
B1	2025-03-10 12:37:35.649		5399.920	Media file(s)	player #1:J:/Stigmatomma_Queen_variance_O1-O3/B1/O3-2-8-B1.MP4	0.0	6726.240	25.000	Purple	Outside		POINT	5650.080	J:/Stigmatomma_Queen_variance_O1-O3/B1/O3-2-8-B1.MP4	141252	NA
B1	2025-03-10 12:37:35.649		5399.920	Media file(s)	player #1:J:/Stigmatomma_Queen_variance_O1-O3/B1/O3-2-8-B1.MP4	0.0	6726.240	25.000	Green	Resting		POINT	5650.200	J:/Stigmatomma_Queen_variance_O1-O3/B1/O3-2-8-B1.MP4	141255	NA
B1	2025-03-10 12:37:35.649		5399.920	Media file(s)	player #1:J:/Stigmatomma_Queen_variance_O1-O3/B1/O3-2-8-B1.MP4	0.0	6726.240	25.000	Green	Resting		POINT	5709.880	J:/Stigmatomma_Queen_variance_O1-O3/B1/O3-2-8-B1.MP4	142747	NA
B1	2025-03-10 12:37:35.649		5399.920	Media file(s)	player #1:J:/Stigmatomma_Queen_variance_O1-O3/B1/O3-2-8-B1.MP4	0.0	6726.240	25.000	Purple	Outside		POINT	5710.120	J:/Stigmatomma_Queen_variance_O1-O3/B1/O3-2-8-B1.MP4	142753	NA
B1	2025-03-10 12:37:35.649		5399.920	Media file(s)	player #1:J:/Stigmatomma_Queen_variance_O1-O3/B1/O3-2-8-B1.MP4	0.0	6726.240	25.000	Purple	Outside		POINT	5770.000	J:/Stigmatomma_Queen_variance_O1-O3/B1/O3-2-8-B1.MP4	144250	NA
B1	2025-03-10 12:37:35.649		5399.920	Media file(s)	player #1:J:/Stigmatomma_Queen_variance_O1-O3/B1/O3-2-8-B1.MP4	0.0	6726.240	25.000	Green	Resting		POINT	5770.040	J:/Stigmatomma_Queen_variance_O1-O3/B1/O3-2-8-B1.MP4	144251	NA
B1	2025-03-10 12:37:35.649		5399.920	Media file(s)	player #1:J:/Stigmatomma_Queen_variance_O1-O3/B1/O3-2-8-B1.MP4	0.0	6726.240	25.000	Green	Resting		POINT	5830.000	J:/Stigmatomma_Queen_variance_O1-O3/B1/O3-2-8-B1.MP4	145750	NA
B1	2025-03-10 12:37:35.649		5399.920	Media file(s)	player #1:J:/Stigmatomma_Queen_variance_O1-O3/B1/O3-2-8-B1.MP4	0.0	6726.240	25.000	Purple	Outside		POINT	5830.280	J:/Stigmatomma_Queen_variance_O1-O3/B1/O3-2-8-B1.MP4	145757	NA
B1	2025-03-10 12:37:35.649		5399.920	Media file(s)	player #1:J:/Stigmatomma_Queen_variance_O1-O3/B1/O3-2-8-B1.MP4	0.0	6726.240	25.000	Green	Resting		POINT	5889.800	J:/Stigmatomma_Queen_variance_O1-O3/B1/O3-2-8-B1.MP4	147245	NA
B1	2025-03-10 12:37:35.649		5399.920	Media file(s)	player #1:J:/Stigmatomma_Queen_variance_O1-O3/B1/O3-2-8-B1.MP4	0.0	6726.240	25.000	Purple	Outside		POINT	5890.000	J:/Stigmatomma_Queen_variance_O1-O3/B1/O3-2-8-B1.MP4	147250	NA
B1	2025-03-10 12:37:35.649		5399.920	Media file(s)	player #1:J:/Stigmatomma_Queen_variance_O1-O3/B1/O3-2-8-B1.MP4	0.0	6726.240	25.000	Green	Resting		POINT	5949.920	J:/Stigmatomma_Queen_variance_O1-O3/B1/O3-2-8-B1.MP4	148748	NA
B1	2025-03-10 12:37:35.649		5399.920	Media file(s)	player #1:J:/Stigmatomma_Queen_variance_O1-O3/B1/O3-2-8-B1.MP4	0.0	6726.240	25.000	Purple	Outside		POINT	5950.240	J:/Stigmatomma_Queen_variance_O1-O3/B1/O3-2-8-B1.MP4	148756	NA
B1	2025-03-10 12:37:35.649		5399.920	Media file(s)	player #1:J:/Stigmatomma_Queen_variance_O1-O3/B1/O3-2-8-B1.MP4	0.0	6726.240	25.000	Purple	Outside		POINT	6009.480	J:/Stigmatomma_Queen_variance_O1-O3/B1/O3-2-8-B1.MP4	150237	NA
B1	2025-03-10 12:37:35.649		5399.920	Media file(s)	player #1:J:/Stigmatomma_Queen_variance_O1-O3/B1/O3-2-8-B1.MP4	0.0	6726.240	25.000	Green	Resting		POINT	6010.160	J:/Stigmatomma_Queen_variance_O1-O3/B1/O3-2-8-B1.MP4	150254	NA
