# Supplementary material for: Unmated Queens Show Worker‐Like Behaviour and Gene Expression in Polygynous Colonies of the Ant Stigmatomma pallipes
Source: Mol Ecol. 2026 Apr 29;35:e70360. doi: 10.1111/mec.70360 (PMC13126620; doi:10.1111/mec.70360)
Supplement: Supplementary file 3 — Data S1: mec70360‐sup‐0003‐Supinfo.zip. [file MEC-35-e70360-s003.zip › Behavior/O3-Boris/B5.tsv]

Observation id	Observation date	Description	Observation duration	Observation type	Source	Time offset (s)	Media duration (s)	FPS	Subject	Behavior	Behavioral category	Behavior type	Time	Media file name	Image index	Image file path	Comment
B5	2025-03-04 17:40:10.085		5399.880	Media file(s)	player #1:O3-1-10-B5\O3-1-10-B5.MP4	0.0	6661.920	25.000	Blue	Resting		POINT	610.160	O3-1-10-B5\O3-1-10-B5.MP4	15254	NA
B5	2025-03-04 17:40:10.085		5399.880	Media file(s)	player #1:O3-1-10-B5\O3-1-10-B5.MP4	0.0	6661.920	25.000	Blue	Resting		POINT	670.160	O3-1-10-B5\O3-1-10-B5.MP4	16754	NA
B5	2025-03-04 17:40:10.085		5399.880	Media file(s)	player #1:O3-1-10-B5\O3-1-10-B5.MP4	0.0	6661.920	25.000	Blue	Resting		POINT	730.000	O3-1-10-B5\O3-1-10-B5.MP4	18250	NA
B5	2025-03-04 17:40:10.085		5399.880	Media file(s)	player #1:O3-1-10-B5\O3-1-10-B5.MP4	0.0	6661.920	25.000	Blue	Resting		POINT	789.960	O3-1-10-B5\O3-1-10-B5.MP4	19749	NA
B5	2025-03-04 17:40:10.085		5399.880	Media file(s)	player #1:O3-1-10-B5\O3-1-10-B5.MP4	0.0	6661.920	25.000	Blue	Resting		POINT	850.120	O3-1-10-B5\O3-1-10-B5.MP4	21253	NA
B5	2025-03-04 17:40:10.085		5399.880	Media file(s)	player #1:O3-1-10-B5\O3-1-10-B5.MP4	0.0	6661.920	25.000	Blue	Resting		POINT	910.040	O3-1-10-B5\O3-1-10-B5.MP4	22751	NA
B5	2025-03-04 17:40:10.085		5399.880	Media file(s)	player #1:O3-1-10-B5\O3-1-10-B5.MP4	0.0	6661.920	25.000	Blue	Resting		POINT	970.040	O3-1-10-B5\O3-1-10-B5.MP4	24251	NA
B5	2025-03-04 17:40:10.085		5399.880	Media file(s)	player #1:O3-1-10-B5\O3-1-10-B5.MP4	0.0	6661.920	25.000	Blue	Resting		POINT	1030.040	O3-1-10-B5\O3-1-10-B5.MP4	25751	NA
B5	2025-03-04 17:40:10.085		5399.880	Media file(s)	player #1:O3-1-10-B5\O3-1-10-B5.MP4	0.0	6661.920	25.000	Blue	Resting		POINT	1089.920	O3-1-10-B5\O3-1-10-B5.MP4	27248	NA
B5	2025-03-04 17:40:10.085		5399.880	Media file(s)	player #1:O3-1-10-B5\O3-1-10-B5.MP4	0.0	6661.920	25.000	Blue	Resting		POINT	1149.920	O3-1-10-B5\O3-1-10-B5.MP4	28748	NA
B5	2025-03-04 17:40:10.085		5399.880	Media file(s)	player #1:O3-1-10-B5\O3-1-10-B5.MP4	0.0	6661.920	25.000	Blue	Resting		POINT	1209.960	O3-1-10-B5\O3-1-10-B5.MP4	30250	NA
B5	2025-03-04 17:40:10.085		5399.880	Media file(s)	player #1:O3-1-10-B5\O3-1-10-B5.MP4	0.0	6661.920	25.000	Blue	Resting		POINT	1270.280	O3-1-10-B5\O3-1-10-B5.MP4	31757	NA
B5	2025-03-04 17:40:10.085		5399.880	Media file(s)	player #1:O3-1-10-B5\O3-1-10-B5.MP4	0.0	6661.920	25.000	Blue	Resting		POINT	1329.800	O3-1-10-B5\O3-1-10-B5.MP4	33245	NA
B5	2025-03-04 17:40:10.085		5399.880	Media file(s)	player #1:O3-1-10-B5\O3-1-10-B5.MP4	0.0	6661.920	25.000	Blue	Resting		POINT	1389.920	O3-1-10-B5\O3-1-10-B5.MP4	34748	NA
B5	2025-03-04 17:40:10.085		5399.880	Media file(s)	player #1:O3-1-10-B5\O3-1-10-B5.MP4	0.0	6661.920	25.000	Blue	Resting		POINT	1449.920	O3-1-10-B5\O3-1-10-B5.MP4	36248	NA
B5	2025-03-04 17:40:10.085		5399.880	Media file(s)	player #1:O3-1-10-B5\O3-1-10-B5.MP4	0.0	6661.920	25.000	Blue	Resting		POINT	1509.960	O3-1-10-B5\O3-1-10-B5.MP4	37749	NA
B5	2025-03-04 17:40:10.085		5399.880	Media file(s)	player #1:O3-1-10-B5\O3-1-10-B5.MP4	0.0	6661.920	25.000	Blue	Resting		POINT	1569.840	O3-1-10-B5\O3-1-10-B5.MP4	39246	NA
B5	2025-03-04 17:40:10.085		5399.880	Media file(s)	player #1:O3-1-10-B5\O3-1-10-B5.MP4	0.0	6661.920	25.000	Blue	Resting		POINT	1629.920	O3-1-10-B5\O3-1-10-B5.MP4	40748	NA
B5	2025-03-04 17:40:10.085		5399.880	Media file(s)	player #1:O3-1-10-B5\O3-1-10-B5.MP4	0.0	6661.920	25.000	Blue	Resting		POINT	1690.080	O3-1-10-B5\O3-1-10-B5.MP4	42252	NA
B5	2025-03-04 17:40:10.085		5399.880	Media file(s)	player #1:O3-1-10-B5\O3-1-10-B5.MP4	0.0	6661.920	25.000	Blue	Resting		POINT	1750.120	O3-1-10-B5\O3-1-10-B5.MP4	43753	NA
B5	2025-03-04 17:40:10.085		5399.880	Media file(s)	player #1:O3-1-10-B5\O3-1-10-B5.MP4	0.0	6661.920	25.000	Blue	Resting		POINT	1810.280	O3-1-10-B5\O3-1-10-B5.MP4	45257	NA
B5	2025-03-04 17:40:10.085		5399.880	Media file(s)	player #1:O3-1-10-B5\O3-1-10-B5.MP4	0.0	6661.920	25.000	Blue	Walking		POINT	1870.440	O3-1-10-B5\O3-1-10-B5.MP4	46761	NA
B5	2025-03-04 17:40:10.085		5399.880	Media file(s)	player #1:O3-1-10-B5\O3-1-10-B5.MP4	0.0	6661.920	25.000	Blue	Resting		POINT	1930.120	O3-1-10-B5\O3-1-10-B5.MP4	48253	NA
B5	2025-03-04 17:40:10.085		5399.880	Media file(s)	player #1:O3-1-10-B5\O3-1-10-B5.MP4	0.0	6661.920	25.000	Blue	Resting		POINT	1989.960	O3-1-10-B5\O3-1-10-B5.MP4	49749	NA
B5	2025-03-04 17:40:10.085		5399.880	Media file(s)	player #1:O3-1-10-B5\O3-1-10-B5.MP4	0.0	6661.920	25.000	Blue	Resting		POINT	2049.920	O3-1-10-B5\O3-1-10-B5.MP4	51248	NA
B5	2025-03-04 17:40:10.085		5399.880	Media file(s)	player #1:O3-1-10-B5\O3-1-10-B5.MP4	0.0	6661.920	25.000	Blue	Resting		POINT	2110.040	O3-1-10-B5\O3-1-10-B5.MP4	52751	NA
B5	2025-03-04 17:40:10.085		5399.880	Media file(s)	player #1:O3-1-10-B5\O3-1-10-B5.MP4	0.0	6661.920	25.000	Blue	Resting		POINT	2169.840	O3-1-10-B5\O3-1-10-B5.MP4	54246	NA
B5	2025-03-04 17:40:10.085		5399.880	Media file(s)	player #1:O3-1-10-B5\O3-1-10-B5.MP4	0.0	6661.920	25.000	Blue	Resting		POINT	2230.040	O3-1-10-B5\O3-1-10-B5.MP4	55751	NA
B5	2025-03-04 17:40:10.085		5399.880	Media file(s)	player #1:O3-1-10-B5\O3-1-10-B5.MP4	0.0	6661.920	25.000	Blue	Resting		POINT	2289.960	O3-1-10-B5\O3-1-10-B5.MP4	57249	NA
B5	2025-03-04 17:40:10.085		5399.880	Media file(s)	player #1:O3-1-10-B5\O3-1-10-B5.MP4	0.0	6661.920	25.000	Blue	Resting		POINT	2349.760	O3-1-10-B5\O3-1-10-B5.MP4	58745	NA
B5	2025-03-04 17:40:10.085		5399.880	Media file(s)	player #1:O3-1-10-B5\O3-1-10-B5.MP4	0.0	6661.920	25.000	Blue	Resting		POINT	2409.720	O3-1-10-B5\O3-1-10-B5.MP4	60243	NA
B5	2025-03-04 17:40:10.085		5399.880	Media file(s)	player #1:O3-1-10-B5\O3-1-10-B5.MP4	0.0	6661.920	25.000	Blue	Resting		POINT	2470.000	O3-1-10-B5\O3-1-10-B5.MP4	61750	NA
B5	2025-03-04 17:40:10.085		5399.880	Media file(s)	player #1:O3-1-10-B5\O3-1-10-B5.MP4	0.0	6661.920	25.000	Blue	Resting		POINT	2529.880	O3-1-10-B5\O3-1-10-B5.MP4	63247	NA
B5	2025-03-04 17:40:10.085		5399.880	Media file(s)	player #1:O3-1-10-B5\O3-1-10-B5.MP4	0.0	6661.920	25.000	Blue	Resting		POINT	2590.000	O3-1-10-B5\O3-1-10-B5.MP4	64750	NA
B5	2025-03-04 17:40:10.085		5399.880	Media file(s)	player #1:O3-1-10-B5\O3-1-10-B5.MP4	0.0	6661.920	25.000	Blue	Resting		POINT	2650.640	O3-1-10-B5\O3-1-10-B5.MP4	66266	NA
B5	2025-03-04 17:40:10.085		5399.880	Media file(s)	player #1:O3-1-10-B5\O3-1-10-B5.MP4	0.0	6661.920	25.000	Blue	Resting		POINT	2710.080	O3-1-10-B5\O3-1-10-B5.MP4	67752	NA
B5	2025-03-04 17:40:10.085		5399.880	Media file(s)	player #1:O3-1-10-B5\O3-1-10-B5.MP4	0.0	6661.920	25.000	Blue	Resting		POINT	2770.280	O3-1-10-B5\O3-1-10-B5.MP4	69257	NA
B5	2025-03-04 17:40:10.085		5399.880	Media file(s)	player #1:O3-1-10-B5\O3-1-10-B5.MP4	0.0	6661.920	25.000	Blue	Brood Care		POINT	2831.200	O3-1-10-B5\O3-1-10-B5.MP4	70780	NA
B5	2025-03-04 17:40:10.085		5399.880	Media file(s)	player #1:O3-1-10-B5\O3-1-10-B5.MP4	0.0	6661.920	25.000	Blue	Carry Brood		POINT	2890.840	O3-1-10-B5\O3-1-10-B5.MP4	72271	NA
B5	2025-03-04 17:40:10.085		5399.880	Media file(s)	player #1:O3-1-10-B5\O3-1-10-B5.MP4	0.0	6661.920	25.000	Blue	Self grooming		POINT	2951.440	O3-1-10-B5\O3-1-10-B5.MP4	73786	NA
B5	2025-03-04 17:40:10.085		5399.880	Media file(s)	player #1:O3-1-10-B5\O3-1-10-B5.MP4	0.0	6661.920	25.000	Blue	Self grooming		POINT	3010.080	O3-1-10-B5\O3-1-10-B5.MP4	75252	NA
B5	2025-03-04 17:40:10.085		5399.880	Media file(s)	player #1:O3-1-10-B5\O3-1-10-B5.MP4	0.0	6661.920	25.000	Blue	Resting		POINT	3070.400	O3-1-10-B5\O3-1-10-B5.MP4	76760	NA
B5	2025-03-04 17:40:10.085		5399.880	Media file(s)	player #1:O3-1-10-B5\O3-1-10-B5.MP4	0.0	6661.920	25.000	Blue	Resting		POINT	3130.040	O3-1-10-B5\O3-1-10-B5.MP4	78251	NA
B5	2025-03-04 17:40:10.085		5399.880	Media file(s)	player #1:O3-1-10-B5\O3-1-10-B5.MP4	0.0	6661.920	25.000	Blue	Resting		POINT	3190.040	O3-1-10-B5\O3-1-10-B5.MP4	79751	NA
B5	2025-03-04 17:40:10.085		5399.880	Media file(s)	player #1:O3-1-10-B5\O3-1-10-B5.MP4	0.0	6661.920	25.000	Blue	Resting		POINT	3249.920	O3-1-10-B5\O3-1-10-B5.MP4	81248	NA
B5	2025-03-04 17:40:10.085		5399.880	Media file(s)	player #1:O3-1-10-B5\O3-1-10-B5.MP4	0.0	6661.920	25.000	Blue	Resting		POINT	3309.800	O3-1-10-B5\O3-1-10-B5.MP4	82745	NA
B5	2025-03-04 17:40:10.085		5399.880	Media file(s)	player #1:O3-1-10-B5\O3-1-10-B5.MP4	0.0	6661.920	25.000	Blue	Resting		POINT	3370.200	O3-1-10-B5\O3-1-10-B5.MP4	84255	NA
B5	2025-03-04 17:40:10.085		5399.880	Media file(s)	player #1:O3-1-10-B5\O3-1-10-B5.MP4	0.0	6661.920	25.000	Blue	Resting		POINT	3429.960	O3-1-10-B5\O3-1-10-B5.MP4	85749	NA
B5	2025-03-04 17:40:10.085		5399.880	Media file(s)	player #1:O3-1-10-B5\O3-1-10-B5.MP4	0.0	6661.920	25.000	Blue	Resting		POINT	3489.800	O3-1-10-B5\O3-1-10-B5.MP4	87245	NA
B5	2025-03-04 17:40:10.085		5399.880	Media file(s)	player #1:O3-1-10-B5\O3-1-10-B5.MP4	0.0	6661.920	25.000	Blue	Walking		POINT	3550.880	O3-1-10-B5\O3-1-10-B5.MP4	88772	NA
B5	2025-03-04 17:40:10.085		5399.880	Media file(s)	player #1:O3-1-10-B5\O3-1-10-B5.MP4	0.0	6661.920	25.000	Blue	Resting		POINT	3609.880	O3-1-10-B5\O3-1-10-B5.MP4	90247	NA
B5	2025-03-04 17:40:10.085		5399.880	Media file(s)	player #1:O3-1-10-B5\O3-1-10-B5.MP4	0.0	6661.920	25.000	Blue	Resting		POINT	3669.880	O3-1-10-B5\O3-1-10-B5.MP4	91747	NA
B5	2025-03-04 17:40:10.085		5399.880	Media file(s)	player #1:O3-1-10-B5\O3-1-10-B5.MP4	0.0	6661.920	25.000	Blue	Resting		POINT	3729.880	O3-1-10-B5\O3-1-10-B5.MP4	93247	NA
B5	2025-03-04 17:40:10.085		5399.880	Media file(s)	player #1:O3-1-10-B5\O3-1-10-B5.MP4	0.0	6661.920	25.000	Blue	Resting		POINT	3789.880	O3-1-10-B5\O3-1-10-B5.MP4	94747	NA
B5	2025-03-04 17:40:10.085		5399.880	Media file(s)	player #1:O3-1-10-B5\O3-1-10-B5.MP4	0.0	6661.920	25.000	Blue	Resting		POINT	3849.920	O3-1-10-B5\O3-1-10-B5.MP4	96248	NA
B5	2025-03-04 17:40:10.085		5399.880	Media file(s)	player #1:O3-1-10-B5\O3-1-10-B5.MP4	0.0	6661.920	25.000	Blue	Resting		POINT	3909.800	O3-1-10-B5\O3-1-10-B5.MP4	97745	NA
B5	2025-03-04 17:40:10.085		5399.880	Media file(s)	player #1:O3-1-10-B5\O3-1-10-B5.MP4	0.0	6661.920	25.000	Blue	Resting		POINT	3970.080	O3-1-10-B5\O3-1-10-B5.MP4	99252	NA
B5	2025-03-04 17:40:10.085		5399.880	Media file(s)	player #1:O3-1-10-B5\O3-1-10-B5.MP4	0.0	6661.920	25.000	Blue	Resting		POINT	4030.000	O3-1-10-B5\O3-1-10-B5.MP4	100750	NA
B5	2025-03-04 17:40:10.085		5399.880	Media file(s)	player #1:O3-1-10-B5\O3-1-10-B5.MP4	0.0	6661.920	25.000	Blue	Resting		POINT	4090.200	O3-1-10-B5\O3-1-10-B5.MP4	102255	NA
B5	2025-03-04 17:40:10.085		5399.880	Media file(s)	player #1:O3-1-10-B5\O3-1-10-B5.MP4	0.0	6661.920	25.000	Blue	Resting		POINT	4150.000	O3-1-10-B5\O3-1-10-B5.MP4	103750	NA
B5	2025-03-04 17:40:10.085		5399.880	Media file(s)	player #1:O3-1-10-B5\O3-1-10-B5.MP4	0.0	6661.920	25.000	Blue	Resting		POINT	4209.920	O3-1-10-B5\O3-1-10-B5.MP4	105248	NA
B5	2025-03-04 17:40:10.085		5399.880	Media file(s)	player #1:O3-1-10-B5\O3-1-10-B5.MP4	0.0	6661.920	25.000	Blue	Resting		POINT	4270.280	O3-1-10-B5\O3-1-10-B5.MP4	106757	NA
B5	2025-03-04 17:40:10.085		5399.880	Media file(s)	player #1:O3-1-10-B5\O3-1-10-B5.MP4	0.0	6661.920	25.000	Blue	Resting		POINT	4330.480	O3-1-10-B5\O3-1-10-B5.MP4	108262	NA
B5	2025-03-04 17:40:10.085		5399.880	Media file(s)	player #1:O3-1-10-B5\O3-1-10-B5.MP4	0.0	6661.920	25.000	Blue	Resting		POINT	4389.960	O3-1-10-B5\O3-1-10-B5.MP4	109749	NA
B5	2025-03-04 17:40:10.085		5399.880	Media file(s)	player #1:O3-1-10-B5\O3-1-10-B5.MP4	0.0	6661.920	25.000	Blue	Walking		POINT	4449.680	O3-1-10-B5\O3-1-10-B5.MP4	111242	NA
B5	2025-03-04 17:40:10.085		5399.880	Media file(s)	player #1:O3-1-10-B5\O3-1-10-B5.MP4	0.0	6661.920	25.000	Blue	Resting		POINT	4510.040	O3-1-10-B5\O3-1-10-B5.MP4	112751	NA
B5	2025-03-04 17:40:10.085		5399.880	Media file(s)	player #1:O3-1-10-B5\O3-1-10-B5.MP4	0.0	6661.920	25.000	Blue	Resting		POINT	4570.000	O3-1-10-B5\O3-1-10-B5.MP4	114250	NA
B5	2025-03-04 17:40:10.085		5399.880	Media file(s)	player #1:O3-1-10-B5\O3-1-10-B5.MP4	0.0	6661.920	25.000	Blue	Resting		POINT	4630.040	O3-1-10-B5\O3-1-10-B5.MP4	115751	NA
B5	2025-03-04 17:40:10.085		5399.880	Media file(s)	player #1:O3-1-10-B5\O3-1-10-B5.MP4	0.0	6661.920	25.000	Blue	Resting		POINT	4689.960	O3-1-10-B5\O3-1-10-B5.MP4	117249	NA
B5	2025-03-04 17:40:10.085		5399.880	Media file(s)	player #1:O3-1-10-B5\O3-1-10-B5.MP4	0.0	6661.920	25.000	Blue	Resting		POINT	4750.040	O3-1-10-B5\O3-1-10-B5.MP4	118751	NA
B5	2025-03-04 17:40:10.085		5399.880	Media file(s)	player #1:O3-1-10-B5\O3-1-10-B5.MP4	0.0	6661.920	25.000	Blue	Walking		POINT	4810.400	O3-1-10-B5\O3-1-10-B5.MP4	120260	NA
B5	2025-03-04 17:40:10.085		5399.880	Media file(s)	player #1:O3-1-10-B5\O3-1-10-B5.MP4	0.0	6661.920	25.000	Blue	Resting		POINT	4869.960	O3-1-10-B5\O3-1-10-B5.MP4	121749	NA
B5	2025-03-04 17:40:10.085		5399.880	Media file(s)	player #1:O3-1-10-B5\O3-1-10-B5.MP4	0.0	6661.920	25.000	Blue	Resting		POINT	4930.000	O3-1-10-B5\O3-1-10-B5.MP4	123250	NA
B5	2025-03-04 17:40:10.085		5399.880	Media file(s)	player #1:O3-1-10-B5\O3-1-10-B5.MP4	0.0	6661.920	25.000	Blue	Resting		POINT	4990.040	O3-1-10-B5\O3-1-10-B5.MP4	124751	NA
B5	2025-03-04 17:40:10.085		5399.880	Media file(s)	player #1:O3-1-10-B5\O3-1-10-B5.MP4	0.0	6661.920	25.000	Blue	Resting		POINT	5050.480	O3-1-10-B5\O3-1-10-B5.MP4	126262	NA
B5	2025-03-04 17:40:10.085		5399.880	Media file(s)	player #1:O3-1-10-B5\O3-1-10-B5.MP4	0.0	6661.920	25.000	Blue	Resting		POINT	5110.720	O3-1-10-B5\O3-1-10-B5.MP4	127768	NA
B5	2025-03-04 17:40:10.085		5399.880	Media file(s)	player #1:O3-1-10-B5\O3-1-10-B5.MP4	0.0	6661.920	25.000	Blue	Resting		POINT	5169.960	O3-1-10-B5\O3-1-10-B5.MP4	129249	NA
B5	2025-03-04 17:40:10.085		5399.880	Media file(s)	player #1:O3-1-10-B5\O3-1-10-B5.MP4	0.0	6661.920	25.000	Blue	Resting		POINT	5230.200	O3-1-10-B5\O3-1-10-B5.MP4	130755	NA
B5	2025-03-04 17:40:10.085		5399.880	Media file(s)	player #1:O3-1-10-B5\O3-1-10-B5.MP4	0.0	6661.920	25.000	Blue	Resting		POINT	5289.880	O3-1-10-B5\O3-1-10-B5.MP4	132247	NA
B5	2025-03-04 17:40:10.085		5399.880	Media file(s)	player #1:O3-1-10-B5\O3-1-10-B5.MP4	0.0	6661.920	25.000	Blue	Resting		POINT	5349.800	O3-1-10-B5\O3-1-10-B5.MP4	133745	NA
B5	2025-03-04 17:40:10.085		5399.880	Media file(s)	player #1:O3-1-10-B5\O3-1-10-B5.MP4	0.0	6661.920	25.000	Blue	Resting		POINT	5409.960	O3-1-10-B5\O3-1-10-B5.MP4	135249	NA
B5	2025-03-04 17:40:10.085		5399.880	Media file(s)	player #1:O3-1-10-B5\O3-1-10-B5.MP4	0.0	6661.920	25.000	Blue	Resting		POINT	5470.040	O3-1-10-B5\O3-1-10-B5.MP4	136751	NA
B5	2025-03-04 17:40:10.085		5399.880	Media file(s)	player #1:O3-1-10-B5\O3-1-10-B5.MP4	0.0	6661.920	25.000	Blue	Resting		POINT	5530.000	O3-1-10-B5\O3-1-10-B5.MP4	138250	NA
B5	2025-03-04 17:40:10.085		5399.880	Media file(s)	player #1:O3-1-10-B5\O3-1-10-B5.MP4	0.0	6661.920	25.000	Blue	Resting		POINT	5590.120	O3-1-10-B5\O3-1-10-B5.MP4	139753	NA
B5	2025-03-04 17:40:10.085		5399.880	Media file(s)	player #1:O3-1-10-B5\O3-1-10-B5.MP4	0.0	6661.920	25.000	Blue	Resting		POINT	5649.840	O3-1-10-B5\O3-1-10-B5.MP4	141246	NA
B5	2025-03-04 17:40:10.085		5399.880	Media file(s)	player #1:O3-1-10-B5\O3-1-10-B5.MP4	0.0	6661.920	25.000	Blue	Resting		POINT	5710.000	O3-1-10-B5\O3-1-10-B5.MP4	142750	NA
B5	2025-03-04 17:40:10.085		5399.880	Media file(s)	player #1:O3-1-10-B5\O3-1-10-B5.MP4	0.0	6661.920	25.000	Blue	Resting		POINT	5770.040	O3-1-10-B5\O3-1-10-B5.MP4	144252	NA
B5	2025-03-04 17:40:10.085		5399.880	Media file(s)	player #1:O3-1-10-B5\O3-1-10-B5.MP4	0.0	6661.920	25.000	Blue	Resting		POINT	5830.000	O3-1-10-B5\O3-1-10-B5.MP4	145750	NA
B5	2025-03-04 17:40:10.085		5399.880	Media file(s)	player #1:O3-1-10-B5\O3-1-10-B5.MP4	0.0	6661.920	25.000	Blue	Resting		POINT	5889.880	O3-1-10-B5\O3-1-10-B5.MP4	147247	NA
B5	2025-03-04 17:40:10.085		5399.880	Media file(s)	player #1:O3-1-10-B5\O3-1-10-B5.MP4	0.0	6661.920	25.000	Blue	Resting		POINT	5950.000	O3-1-10-B5\O3-1-10-B5.MP4	148750	NA
B5	2025-03-04 17:40:10.085		5399.880	Media file(s)	player #1:O3-1-10-B5\O3-1-10-B5.MP4	0.0	6661.920	25.000	Blue	Resting		POINT	6010.040	O3-1-10-B5\O3-1-10-B5.MP4	150251	NA
