# Supplementary material for: Unmated Queens Show Worker‐Like Behaviour and Gene Expression in Polygynous Colonies of the Ant Stigmatomma pallipes
Source: Mol Ecol. 2026 Apr 29;35:e70360. doi: 10.1111/mec.70360 (PMC13126620; doi:10.1111/mec.70360)
Supplement: Supplementary file 3 — Data S1: mec70360‐sup‐0003‐Supinfo.zip. [file MEC-35-e70360-s003.zip › Behavior/O3-Boris/C14.tsv]

Observation id	Observation date	Description	Observation duration	Observation type	Source	Time offset (s)	Media duration (s)	FPS	Subject	Behavior	Behavioral category	Behavior type	Time	Media file name	Image index	Image file path	Comment
C14	2025-03-04 17:51:30.479		5399.600	Media file(s)	player #1:O3-2-5-C14\O3-2-5-C14.MP4	0.0	6759.840	25.000	Green	Walking		POINT	610.520	O3-2-5-C14\O3-2-5-C14.MP4	15263	NA
C14	2025-03-04 17:51:30.479		5399.600	Media file(s)	player #1:O3-2-5-C14\O3-2-5-C14.MP4	0.0	6759.840	25.000	Blue	Resting		POINT	610.560	O3-2-5-C14\O3-2-5-C14.MP4	15264	NA
C14	2025-03-04 17:51:30.479		5399.600	Media file(s)	player #1:O3-2-5-C14\O3-2-5-C14.MP4	0.0	6759.840	25.000	Green	QW interaction		POINT	670.320	O3-2-5-C14\O3-2-5-C14.MP4	16758	NA
C14	2025-03-04 17:51:30.479		5399.600	Media file(s)	player #1:O3-2-5-C14\O3-2-5-C14.MP4	0.0	6759.840	25.000	Blue	Resting		POINT	670.600	O3-2-5-C14\O3-2-5-C14.MP4	16765	NA
C14	2025-03-04 17:51:30.479		5399.600	Media file(s)	player #1:O3-2-5-C14\O3-2-5-C14.MP4	0.0	6759.840	25.000	Blue	Walking		POINT	729.120	O3-2-5-C14\O3-2-5-C14.MP4	18228	NA
C14	2025-03-04 17:51:30.479		5399.600	Media file(s)	player #1:O3-2-5-C14\O3-2-5-C14.MP4	0.0	6759.840	25.000	Green	Walking		POINT	730.240	O3-2-5-C14\O3-2-5-C14.MP4	18256	NA
C14	2025-03-04 17:51:30.479		5399.600	Media file(s)	player #1:O3-2-5-C14\O3-2-5-C14.MP4	0.0	6759.840	25.000	Blue	Walking		POINT	790.480	O3-2-5-C14\O3-2-5-C14.MP4	19762	NA
C14	2025-03-04 17:51:30.479		5399.600	Media file(s)	player #1:O3-2-5-C14\O3-2-5-C14.MP4	0.0	6759.840	25.000	Green	Walking		POINT	790.760	O3-2-5-C14\O3-2-5-C14.MP4	19769	NA
C14	2025-03-04 17:51:30.479		5399.600	Media file(s)	player #1:O3-2-5-C14\O3-2-5-C14.MP4	0.0	6759.840	25.000	Green	Walking		POINT	850.120	O3-2-5-C14\O3-2-5-C14.MP4	21253	NA
C14	2025-03-04 17:51:30.479		5399.600	Media file(s)	player #1:O3-2-5-C14\O3-2-5-C14.MP4	0.0	6759.840	25.000	Blue	Walking		POINT	850.800	O3-2-5-C14\O3-2-5-C14.MP4	21270	NA
C14	2025-03-04 17:51:30.479		5399.600	Media file(s)	player #1:O3-2-5-C14\O3-2-5-C14.MP4	0.0	6759.840	25.000	Green	Resting		POINT	910.440	O3-2-5-C14\O3-2-5-C14.MP4	22762	NA
C14	2025-03-04 17:51:30.479		5399.600	Media file(s)	player #1:O3-2-5-C14\O3-2-5-C14.MP4	0.0	6759.840	25.000	Blue	Carry Brood		POINT	910.520	O3-2-5-C14\O3-2-5-C14.MP4	22763	NA
C14	2025-03-04 17:51:30.479		5399.600	Media file(s)	player #1:O3-2-5-C14\O3-2-5-C14.MP4	0.0	6759.840	25.000	Green	Resting		POINT	970.000	O3-2-5-C14\O3-2-5-C14.MP4	24250	NA
C14	2025-03-04 17:51:30.479		5399.600	Media file(s)	player #1:O3-2-5-C14\O3-2-5-C14.MP4	0.0	6759.840	25.000	Blue	Walking		POINT	970.520	O3-2-5-C14\O3-2-5-C14.MP4	24263	NA
C14	2025-03-04 17:51:30.479		5399.600	Media file(s)	player #1:O3-2-5-C14\O3-2-5-C14.MP4	0.0	6759.840	25.000	Green	Walking		POINT	1030.440	O3-2-5-C14\O3-2-5-C14.MP4	25761	NA
C14	2025-03-04 17:51:30.479		5399.600	Media file(s)	player #1:O3-2-5-C14\O3-2-5-C14.MP4	0.0	6759.840	25.000	Blue	Walking		POINT	1030.680	O3-2-5-C14\O3-2-5-C14.MP4	25767	NA
C14	2025-03-04 17:51:30.479		5399.600	Media file(s)	player #1:O3-2-5-C14\O3-2-5-C14.MP4	0.0	6759.840	25.000	Blue	Walking		POINT	1090.440	O3-2-5-C14\O3-2-5-C14.MP4	27261	NA
C14	2025-03-04 17:51:30.479		5399.600	Media file(s)	player #1:O3-2-5-C14\O3-2-5-C14.MP4	0.0	6759.840	25.000	Green	QW interaction		POINT	1090.480	O3-2-5-C14\O3-2-5-C14.MP4	27262	NA
C14	2025-03-04 17:51:30.479		5399.600	Media file(s)	player #1:O3-2-5-C14\O3-2-5-C14.MP4	0.0	6759.840	25.000	Green	Resting		POINT	1149.960	O3-2-5-C14\O3-2-5-C14.MP4	28749	NA
C14	2025-03-04 17:51:30.479		5399.600	Media file(s)	player #1:O3-2-5-C14\O3-2-5-C14.MP4	0.0	6759.840	25.000	Blue	Self grooming		POINT	1150.480	O3-2-5-C14\O3-2-5-C14.MP4	28762	NA
C14	2025-03-04 17:51:30.479		5399.600	Media file(s)	player #1:O3-2-5-C14\O3-2-5-C14.MP4	0.0	6759.840	25.000	Blue	Self grooming		POINT	1210.160	O3-2-5-C14\O3-2-5-C14.MP4	30254	NA
C14	2025-03-04 17:51:30.479		5399.600	Media file(s)	player #1:O3-2-5-C14\O3-2-5-C14.MP4	0.0	6759.840	25.000	Green	Resting		POINT	1210.640	O3-2-5-C14\O3-2-5-C14.MP4	30266	NA
C14	2025-03-04 17:51:30.479		5399.600	Media file(s)	player #1:O3-2-5-C14\O3-2-5-C14.MP4	0.0	6759.840	25.000	Blue	Resting		POINT	1270.080	O3-2-5-C14\O3-2-5-C14.MP4	31752	NA
C14	2025-03-04 17:51:30.479		5399.600	Media file(s)	player #1:O3-2-5-C14\O3-2-5-C14.MP4	0.0	6759.840	25.000	Green	Resting		POINT	1270.720	O3-2-5-C14\O3-2-5-C14.MP4	31768	NA
C14	2025-03-04 17:51:30.479		5399.600	Media file(s)	player #1:O3-2-5-C14\O3-2-5-C14.MP4	0.0	6759.840	25.000	Green	Resting		POINT	1330.000	O3-2-5-C14\O3-2-5-C14.MP4	33250	NA
C14	2025-03-04 17:51:30.479		5399.600	Media file(s)	player #1:O3-2-5-C14\O3-2-5-C14.MP4	0.0	6759.840	25.000	Blue	Resting		POINT	1330.280	O3-2-5-C14\O3-2-5-C14.MP4	33257	NA
C14	2025-03-04 17:51:30.479		5399.600	Media file(s)	player #1:O3-2-5-C14\O3-2-5-C14.MP4	0.0	6759.840	25.000	Green	Resting		POINT	1389.920	O3-2-5-C14\O3-2-5-C14.MP4	34748	NA
C14	2025-03-04 17:51:30.479		5399.600	Media file(s)	player #1:O3-2-5-C14\O3-2-5-C14.MP4	0.0	6759.840	25.000	Blue	Resting		POINT	1390.720	O3-2-5-C14\O3-2-5-C14.MP4	34768	NA
C14	2025-03-04 17:51:30.479		5399.600	Media file(s)	player #1:O3-2-5-C14\O3-2-5-C14.MP4	0.0	6759.840	25.000	Green	Resting		POINT	1449.960	O3-2-5-C14\O3-2-5-C14.MP4	36249	NA
C14	2025-03-04 17:51:30.479		5399.600	Media file(s)	player #1:O3-2-5-C14\O3-2-5-C14.MP4	0.0	6759.840	25.000	Blue	Walking		POINT	1450.040	O3-2-5-C14\O3-2-5-C14.MP4	36251	NA
C14	2025-03-04 17:51:30.479		5399.600	Media file(s)	player #1:O3-2-5-C14\O3-2-5-C14.MP4	0.0	6759.840	25.000	Green	Resting		POINT	1509.800	O3-2-5-C14\O3-2-5-C14.MP4	37745	NA
C14	2025-03-04 17:51:30.479		5399.600	Media file(s)	player #1:O3-2-5-C14\O3-2-5-C14.MP4	0.0	6759.840	25.000	Blue	Outside		POINT	1510.080	O3-2-5-C14\O3-2-5-C14.MP4	37752	NA
C14	2025-03-04 17:51:30.479		5399.600	Media file(s)	player #1:O3-2-5-C14\O3-2-5-C14.MP4	0.0	6759.840	25.000	Green	Resting		POINT	1570.080	O3-2-5-C14\O3-2-5-C14.MP4	39252	NA
C14	2025-03-04 17:51:30.479		5399.600	Media file(s)	player #1:O3-2-5-C14\O3-2-5-C14.MP4	0.0	6759.840	25.000	Blue	Walking		POINT	1570.320	O3-2-5-C14\O3-2-5-C14.MP4	39258	NA
C14	2025-03-04 17:51:30.479		5399.600	Media file(s)	player #1:O3-2-5-C14\O3-2-5-C14.MP4	0.0	6759.840	25.000	Green	Resting		POINT	1630.160	O3-2-5-C14\O3-2-5-C14.MP4	40754	NA
C14	2025-03-04 17:51:30.479		5399.600	Media file(s)	player #1:O3-2-5-C14\O3-2-5-C14.MP4	0.0	6759.840	25.000	Blue	Carry Other		POINT	1630.280	O3-2-5-C14\O3-2-5-C14.MP4	40757	NA
C14	2025-03-04 17:51:30.479		5399.600	Media file(s)	player #1:O3-2-5-C14\O3-2-5-C14.MP4	0.0	6759.840	25.000	Green	Resting		POINT	1689.960	O3-2-5-C14\O3-2-5-C14.MP4	42249	NA
C14	2025-03-04 17:51:30.479		5399.600	Media file(s)	player #1:O3-2-5-C14\O3-2-5-C14.MP4	0.0	6759.840	25.000	Blue	Outside		POINT	1690.440	O3-2-5-C14\O3-2-5-C14.MP4	42261	NA
C14	2025-03-04 17:51:30.479		5399.600	Media file(s)	player #1:O3-2-5-C14\O3-2-5-C14.MP4	0.0	6759.840	25.000	Blue	Outside		POINT	1750.560	O3-2-5-C14\O3-2-5-C14.MP4	43764	NA
C14	2025-03-04 17:51:30.479		5399.600	Media file(s)	player #1:O3-2-5-C14\O3-2-5-C14.MP4	0.0	6759.840	25.000	Green	Resting		POINT	1751.120	O3-2-5-C14\O3-2-5-C14.MP4	43778	NA
C14	2025-03-04 17:51:30.479		5399.600	Media file(s)	player #1:O3-2-5-C14\O3-2-5-C14.MP4	0.0	6759.840	25.000	Green	Resting		POINT	1810.120	O3-2-5-C14\O3-2-5-C14.MP4	45253	NA
C14	2025-03-04 17:51:30.479		5399.600	Media file(s)	player #1:O3-2-5-C14\O3-2-5-C14.MP4	0.0	6759.840	25.000	Blue	Outside		POINT	1810.320	O3-2-5-C14\O3-2-5-C14.MP4	45258	NA
C14	2025-03-04 17:51:30.479		5399.600	Media file(s)	player #1:O3-2-5-C14\O3-2-5-C14.MP4	0.0	6759.840	25.000	Blue	Carry Other		POINT	1870.000	O3-2-5-C14\O3-2-5-C14.MP4	46750	NA
C14	2025-03-04 17:51:30.479		5399.600	Media file(s)	player #1:O3-2-5-C14\O3-2-5-C14.MP4	0.0	6759.840	25.000	Green	Resting		POINT	1870.440	O3-2-5-C14\O3-2-5-C14.MP4	46762	NA
C14	2025-03-04 17:51:30.479		5399.600	Media file(s)	player #1:O3-2-5-C14\O3-2-5-C14.MP4	0.0	6759.840	25.000	Green	Resting		POINT	1930.120	O3-2-5-C14\O3-2-5-C14.MP4	48253	NA
C14	2025-03-04 17:51:30.479		5399.600	Media file(s)	player #1:O3-2-5-C14\O3-2-5-C14.MP4	0.0	6759.840	25.000	Blue	Outside		POINT	1930.480	O3-2-5-C14\O3-2-5-C14.MP4	48262	NA
C14	2025-03-04 17:51:30.479		5399.600	Media file(s)	player #1:O3-2-5-C14\O3-2-5-C14.MP4	0.0	6759.840	25.000	Blue	Outside		POINT	1989.960	O3-2-5-C14\O3-2-5-C14.MP4	49749	NA
C14	2025-03-04 17:51:30.479		5399.600	Media file(s)	player #1:O3-2-5-C14\O3-2-5-C14.MP4	0.0	6759.840	25.000	Green	Resting		POINT	1989.960	O3-2-5-C14\O3-2-5-C14.MP4	49749	NA
C14	2025-03-04 17:51:30.479		5399.600	Media file(s)	player #1:O3-2-5-C14\O3-2-5-C14.MP4	0.0	6759.840	25.000	Green	Resting		POINT	2050.000	O3-2-5-C14\O3-2-5-C14.MP4	51250	NA
C14	2025-03-04 17:51:30.479		5399.600	Media file(s)	player #1:O3-2-5-C14\O3-2-5-C14.MP4	0.0	6759.840	25.000	Blue	Outside		POINT	2050.080	O3-2-5-C14\O3-2-5-C14.MP4	51252	NA
C14	2025-03-04 17:51:30.479		5399.600	Media file(s)	player #1:O3-2-5-C14\O3-2-5-C14.MP4	0.0	6759.840	25.000	Green	Resting		POINT	2110.160	O3-2-5-C14\O3-2-5-C14.MP4	52754	NA
C14	2025-03-04 17:51:30.479		5399.600	Media file(s)	player #1:O3-2-5-C14\O3-2-5-C14.MP4	0.0	6759.840	25.000	Blue	Carry Other		POINT	2110.800	O3-2-5-C14\O3-2-5-C14.MP4	52770	NA
C14	2025-03-04 17:51:30.479		5399.600	Media file(s)	player #1:O3-2-5-C14\O3-2-5-C14.MP4	0.0	6759.840	25.000	Green	Resting		POINT	2169.880	O3-2-5-C14\O3-2-5-C14.MP4	54248	NA
C14	2025-03-04 17:51:30.479		5399.600	Media file(s)	player #1:O3-2-5-C14\O3-2-5-C14.MP4	0.0	6759.840	25.000	Blue	Outside		POINT	2170.040	O3-2-5-C14\O3-2-5-C14.MP4	54251	NA
C14	2025-03-04 17:51:30.479		5399.600	Media file(s)	player #1:O3-2-5-C14\O3-2-5-C14.MP4	0.0	6759.840	25.000	Green	Resting		POINT	2229.920	O3-2-5-C14\O3-2-5-C14.MP4	55748	NA
C14	2025-03-04 17:51:30.479		5399.600	Media file(s)	player #1:O3-2-5-C14\O3-2-5-C14.MP4	0.0	6759.840	25.000	Blue	Outside		POINT	2230.360	O3-2-5-C14\O3-2-5-C14.MP4	55759	NA
C14	2025-03-04 17:51:30.479		5399.600	Media file(s)	player #1:O3-2-5-C14\O3-2-5-C14.MP4	0.0	6759.840	25.000	Blue	Outside		POINT	2289.920	O3-2-5-C14\O3-2-5-C14.MP4	57248	NA
C14	2025-03-04 17:51:30.479		5399.600	Media file(s)	player #1:O3-2-5-C14\O3-2-5-C14.MP4	0.0	6759.840	25.000	Green	Resting		POINT	2289.960	O3-2-5-C14\O3-2-5-C14.MP4	57249	NA
C14	2025-03-04 17:51:30.479		5399.600	Media file(s)	player #1:O3-2-5-C14\O3-2-5-C14.MP4	0.0	6759.840	25.000	Green	Resting		POINT	2349.880	O3-2-5-C14\O3-2-5-C14.MP4	58747	NA
C14	2025-03-04 17:51:30.479		5399.600	Media file(s)	player #1:O3-2-5-C14\O3-2-5-C14.MP4	0.0	6759.840	25.000	Blue	Outside		POINT	2350.400	O3-2-5-C14\O3-2-5-C14.MP4	58760	NA
C14	2025-03-04 17:51:30.479		5399.600	Media file(s)	player #1:O3-2-5-C14\O3-2-5-C14.MP4	0.0	6759.840	25.000	Green	Resting		POINT	2410.000	O3-2-5-C14\O3-2-5-C14.MP4	60250	NA
C14	2025-03-04 17:51:30.479		5399.600	Media file(s)	player #1:O3-2-5-C14\O3-2-5-C14.MP4	0.0	6759.840	25.000	Blue	Outside		POINT	2410.440	O3-2-5-C14\O3-2-5-C14.MP4	60261	NA
C14	2025-03-04 17:51:30.479		5399.600	Media file(s)	player #1:O3-2-5-C14\O3-2-5-C14.MP4	0.0	6759.840	25.000	Green	Resting		POINT	2469.880	O3-2-5-C14\O3-2-5-C14.MP4	61747	NA
C14	2025-03-04 17:51:30.479		5399.600	Media file(s)	player #1:O3-2-5-C14\O3-2-5-C14.MP4	0.0	6759.840	25.000	Blue	Self grooming		POINT	2470.000	O3-2-5-C14\O3-2-5-C14.MP4	61750	NA
C14	2025-03-04 17:51:30.479		5399.600	Media file(s)	player #1:O3-2-5-C14\O3-2-5-C14.MP4	0.0	6759.840	25.000	Green	Resting		POINT	2530.000	O3-2-5-C14\O3-2-5-C14.MP4	63250	NA
C14	2025-03-04 17:51:30.479		5399.600	Media file(s)	player #1:O3-2-5-C14\O3-2-5-C14.MP4	0.0	6759.840	25.000	Blue	Self grooming		POINT	2530.160	O3-2-5-C14\O3-2-5-C14.MP4	63254	NA
C14	2025-03-04 17:51:30.479		5399.600	Media file(s)	player #1:O3-2-5-C14\O3-2-5-C14.MP4	0.0	6759.840	25.000	Green	Resting		POINT	2590.080	O3-2-5-C14\O3-2-5-C14.MP4	64752	NA
C14	2025-03-04 17:51:30.479		5399.600	Media file(s)	player #1:O3-2-5-C14\O3-2-5-C14.MP4	0.0	6759.840	25.000	Blue	Self grooming		POINT	2590.120	O3-2-5-C14\O3-2-5-C14.MP4	64753	NA
C14	2025-03-04 17:51:30.479		5399.600	Media file(s)	player #1:O3-2-5-C14\O3-2-5-C14.MP4	0.0	6759.840	25.000	Green	Resting		POINT	2649.920	O3-2-5-C14\O3-2-5-C14.MP4	66248	NA
C14	2025-03-04 17:51:30.479		5399.600	Media file(s)	player #1:O3-2-5-C14\O3-2-5-C14.MP4	0.0	6759.840	25.000	Blue	Self grooming		POINT	2650.120	O3-2-5-C14\O3-2-5-C14.MP4	66253	NA
C14	2025-03-04 17:51:30.479		5399.600	Media file(s)	player #1:O3-2-5-C14\O3-2-5-C14.MP4	0.0	6759.840	25.000	Blue	Self grooming		POINT	2709.960	O3-2-5-C14\O3-2-5-C14.MP4	67749	NA
C14	2025-03-04 17:51:30.479		5399.600	Media file(s)	player #1:O3-2-5-C14\O3-2-5-C14.MP4	0.0	6759.840	25.000	Green	Resting		POINT	2709.960	O3-2-5-C14\O3-2-5-C14.MP4	67749	NA
C14	2025-03-04 17:51:30.479		5399.600	Media file(s)	player #1:O3-2-5-C14\O3-2-5-C14.MP4	0.0	6759.840	25.000	Green	Resting		POINT	2770.200	O3-2-5-C14\O3-2-5-C14.MP4	69256	NA
C14	2025-03-04 17:51:30.479		5399.600	Media file(s)	player #1:O3-2-5-C14\O3-2-5-C14.MP4	0.0	6759.840	25.000	Blue	Walking		POINT	2772.000	O3-2-5-C14\O3-2-5-C14.MP4	69300	NA
C14	2025-03-04 17:51:30.479		5399.600	Media file(s)	player #1:O3-2-5-C14\O3-2-5-C14.MP4	0.0	6759.840	25.000	Green	Resting		POINT	2829.960	O3-2-5-C14\O3-2-5-C14.MP4	70749	NA
C14	2025-03-04 17:51:30.479		5399.600	Media file(s)	player #1:O3-2-5-C14\O3-2-5-C14.MP4	0.0	6759.840	25.000	Blue	Other		POINT	2830.280	O3-2-5-C14\O3-2-5-C14.MP4	70757	NA
C14	2025-03-04 17:51:30.479		5399.600	Media file(s)	player #1:O3-2-5-C14\O3-2-5-C14.MP4	0.0	6759.840	25.000	Green	Resting		POINT	2889.800	O3-2-5-C14\O3-2-5-C14.MP4	72245	NA
C14	2025-03-04 17:51:30.479		5399.600	Media file(s)	player #1:O3-2-5-C14\O3-2-5-C14.MP4	0.0	6759.840	25.000	Blue	Carry Other		POINT	2890.000	O3-2-5-C14\O3-2-5-C14.MP4	72250	NA
C14	2025-03-04 17:51:30.479		5399.600	Media file(s)	player #1:O3-2-5-C14\O3-2-5-C14.MP4	0.0	6759.840	25.000	Blue	Carry Other		POINT	2950.080	O3-2-5-C14\O3-2-5-C14.MP4	73752	NA
C14	2025-03-04 17:51:30.479		5399.600	Media file(s)	player #1:O3-2-5-C14\O3-2-5-C14.MP4	0.0	6759.840	25.000	Green	Resting		POINT	2950.600	O3-2-5-C14\O3-2-5-C14.MP4	73765	NA
C14	2025-03-04 17:51:30.479		5399.600	Media file(s)	player #1:O3-2-5-C14\O3-2-5-C14.MP4	0.0	6759.840	25.000	Blue	Walking		POINT	3010.120	O3-2-5-C14\O3-2-5-C14.MP4	75253	NA
C14	2025-03-04 17:51:30.479		5399.600	Media file(s)	player #1:O3-2-5-C14\O3-2-5-C14.MP4	0.0	6759.840	25.000	Green	Walking		POINT	3010.440	O3-2-5-C14\O3-2-5-C14.MP4	75261	NA
C14	2025-03-04 17:51:30.479		5399.600	Media file(s)	player #1:O3-2-5-C14\O3-2-5-C14.MP4	0.0	6759.840	25.000	Green	Walking		POINT	3069.960	O3-2-5-C14\O3-2-5-C14.MP4	76749	NA
C14	2025-03-04 17:51:30.479		5399.600	Media file(s)	player #1:O3-2-5-C14\O3-2-5-C14.MP4	0.0	6759.840	25.000	Blue	Walking		POINT	3070.000	O3-2-5-C14\O3-2-5-C14.MP4	76750	NA
C14	2025-03-04 17:51:30.479		5399.600	Media file(s)	player #1:O3-2-5-C14\O3-2-5-C14.MP4	0.0	6759.840	25.000	Blue	Walking		POINT	3130.240	O3-2-5-C14\O3-2-5-C14.MP4	78256	NA
C14	2025-03-04 17:51:30.479		5399.600	Media file(s)	player #1:O3-2-5-C14\O3-2-5-C14.MP4	0.0	6759.840	25.000	Green	QW interaction		POINT	3131.080	O3-2-5-C14\O3-2-5-C14.MP4	78277	NA
C14	2025-03-04 17:51:30.479		5399.600	Media file(s)	player #1:O3-2-5-C14\O3-2-5-C14.MP4	0.0	6759.840	25.000	Green	Resting		POINT	3189.880	O3-2-5-C14\O3-2-5-C14.MP4	79747	NA
C14	2025-03-04 17:51:30.479		5399.600	Media file(s)	player #1:O3-2-5-C14\O3-2-5-C14.MP4	0.0	6759.840	25.000	Blue	Walking		POINT	3190.040	O3-2-5-C14\O3-2-5-C14.MP4	79751	NA
C14	2025-03-04 17:51:30.479		5399.600	Media file(s)	player #1:O3-2-5-C14\O3-2-5-C14.MP4	0.0	6759.840	25.000	Green	Resting		POINT	3249.880	O3-2-5-C14\O3-2-5-C14.MP4	81247	NA
C14	2025-03-04 17:51:30.479		5399.600	Media file(s)	player #1:O3-2-5-C14\O3-2-5-C14.MP4	0.0	6759.840	25.000	Blue	Walking		POINT	3250.120	O3-2-5-C14\O3-2-5-C14.MP4	81253	NA
C14	2025-03-04 17:51:30.479		5399.600	Media file(s)	player #1:O3-2-5-C14\O3-2-5-C14.MP4	0.0	6759.840	25.000	Green	Resting		POINT	3309.960	O3-2-5-C14\O3-2-5-C14.MP4	82749	NA
C14	2025-03-04 17:51:30.479		5399.600	Media file(s)	player #1:O3-2-5-C14\O3-2-5-C14.MP4	0.0	6759.840	25.000	Blue	Walking		POINT	3310.040	O3-2-5-C14\O3-2-5-C14.MP4	82751	NA
C14	2025-03-04 17:51:30.479		5399.600	Media file(s)	player #1:O3-2-5-C14\O3-2-5-C14.MP4	0.0	6759.840	25.000	Blue	Walking		POINT	3370.640	O3-2-5-C14\O3-2-5-C14.MP4	84266	NA
C14	2025-03-04 17:51:30.479		5399.600	Media file(s)	player #1:O3-2-5-C14\O3-2-5-C14.MP4	0.0	6759.840	25.000	Green	Walking		POINT	3370.640	O3-2-5-C14\O3-2-5-C14.MP4	84266	NA
C14	2025-03-04 17:51:30.479		5399.600	Media file(s)	player #1:O3-2-5-C14\O3-2-5-C14.MP4	0.0	6759.840	25.000	Blue	Walking		POINT	3430.080	O3-2-5-C14\O3-2-5-C14.MP4	85752	NA
C14	2025-03-04 17:51:30.479		5399.600	Media file(s)	player #1:O3-2-5-C14\O3-2-5-C14.MP4	0.0	6759.840	25.000	Green	Resting		POINT	3430.280	O3-2-5-C14\O3-2-5-C14.MP4	85757	NA
C14	2025-03-04 17:51:30.479		5399.600	Media file(s)	player #1:O3-2-5-C14\O3-2-5-C14.MP4	0.0	6759.840	25.000	Blue	Walking		POINT	3490.040	O3-2-5-C14\O3-2-5-C14.MP4	87251	NA
C14	2025-03-04 17:51:30.479		5399.600	Media file(s)	player #1:O3-2-5-C14\O3-2-5-C14.MP4	0.0	6759.840	25.000	Green	Resting		POINT	3490.240	O3-2-5-C14\O3-2-5-C14.MP4	87256	NA
C14	2025-03-04 17:51:30.479		5399.600	Media file(s)	player #1:O3-2-5-C14\O3-2-5-C14.MP4	0.0	6759.840	25.000	Blue	Resting		POINT	3549.840	O3-2-5-C14\O3-2-5-C14.MP4	88746	NA
C14	2025-03-04 17:51:30.479		5399.600	Media file(s)	player #1:O3-2-5-C14\O3-2-5-C14.MP4	0.0	6759.840	25.000	Green	Walking		POINT	3550.360	O3-2-5-C14\O3-2-5-C14.MP4	88759	NA
C14	2025-03-04 17:51:30.479		5399.600	Media file(s)	player #1:O3-2-5-C14\O3-2-5-C14.MP4	0.0	6759.840	25.000	Green	Walking		POINT	3609.960	O3-2-5-C14\O3-2-5-C14.MP4	90249	NA
C14	2025-03-04 17:51:30.479		5399.600	Media file(s)	player #1:O3-2-5-C14\O3-2-5-C14.MP4	0.0	6759.840	25.000	Blue	Resting		POINT	3610.360	O3-2-5-C14\O3-2-5-C14.MP4	90259	NA
C14	2025-03-04 17:51:30.479		5399.600	Media file(s)	player #1:O3-2-5-C14\O3-2-5-C14.MP4	0.0	6759.840	25.000	Green	Resting		POINT	3670.160	O3-2-5-C14\O3-2-5-C14.MP4	91754	NA
C14	2025-03-04 17:51:30.479		5399.600	Media file(s)	player #1:O3-2-5-C14\O3-2-5-C14.MP4	0.0	6759.840	25.000	Blue	Resting		POINT	3670.920	O3-2-5-C14\O3-2-5-C14.MP4	91773	NA
C14	2025-03-04 17:51:30.479		5399.600	Media file(s)	player #1:O3-2-5-C14\O3-2-5-C14.MP4	0.0	6759.840	25.000	Blue	Resting		POINT	3729.960	O3-2-5-C14\O3-2-5-C14.MP4	93249	NA
C14	2025-03-04 17:51:30.479		5399.600	Media file(s)	player #1:O3-2-5-C14\O3-2-5-C14.MP4	0.0	6759.840	25.000	Green	Resting		POINT	3730.000	O3-2-5-C14\O3-2-5-C14.MP4	93250	NA
C14	2025-03-04 17:51:30.479		5399.600	Media file(s)	player #1:O3-2-5-C14\O3-2-5-C14.MP4	0.0	6759.840	25.000	Green	Resting		POINT	3789.720	O3-2-5-C14\O3-2-5-C14.MP4	94743	NA
C14	2025-03-04 17:51:30.479		5399.600	Media file(s)	player #1:O3-2-5-C14\O3-2-5-C14.MP4	0.0	6759.840	25.000	Blue	Resting		POINT	3789.840	O3-2-5-C14\O3-2-5-C14.MP4	94746	NA
C14	2025-03-04 17:51:30.479		5399.600	Media file(s)	player #1:O3-2-5-C14\O3-2-5-C14.MP4	0.0	6759.840	25.000	Blue	Resting		POINT	3849.920	O3-2-5-C14\O3-2-5-C14.MP4	96248	NA
C14	2025-03-04 17:51:30.479		5399.600	Media file(s)	player #1:O3-2-5-C14\O3-2-5-C14.MP4	0.0	6759.840	25.000	Green	Resting		POINT	3850.080	O3-2-5-C14\O3-2-5-C14.MP4	96252	NA
C14	2025-03-04 17:51:30.479		5399.600	Media file(s)	player #1:O3-2-5-C14\O3-2-5-C14.MP4	0.0	6759.840	25.000	Blue	Resting		POINT	3909.920	O3-2-5-C14\O3-2-5-C14.MP4	97748	NA
C14	2025-03-04 17:51:30.479		5399.600	Media file(s)	player #1:O3-2-5-C14\O3-2-5-C14.MP4	0.0	6759.840	25.000	Green	Resting		POINT	3910.040	O3-2-5-C14\O3-2-5-C14.MP4	97751	NA
C14	2025-03-04 17:51:30.479		5399.600	Media file(s)	player #1:O3-2-5-C14\O3-2-5-C14.MP4	0.0	6759.840	25.000	Green	Resting		POINT	3970.000	O3-2-5-C14\O3-2-5-C14.MP4	99250	NA
C14	2025-03-04 17:51:30.479		5399.600	Media file(s)	player #1:O3-2-5-C14\O3-2-5-C14.MP4	0.0	6759.840	25.000	Blue	Resting		POINT	3970.040	O3-2-5-C14\O3-2-5-C14.MP4	99251	NA
C14	2025-03-04 17:51:30.479		5399.600	Media file(s)	player #1:O3-2-5-C14\O3-2-5-C14.MP4	0.0	6759.840	25.000	Blue	Resting		POINT	4030.000	O3-2-5-C14\O3-2-5-C14.MP4	100750	NA
C14	2025-03-04 17:51:30.479		5399.600	Media file(s)	player #1:O3-2-5-C14\O3-2-5-C14.MP4	0.0	6759.840	25.000	Green	Resting		POINT	4030.080	O3-2-5-C14\O3-2-5-C14.MP4	100752	NA
C14	2025-03-04 17:51:30.479		5399.600	Media file(s)	player #1:O3-2-5-C14\O3-2-5-C14.MP4	0.0	6759.840	25.000	Green	Resting		POINT	4089.960	O3-2-5-C14\O3-2-5-C14.MP4	102250	NA
C14	2025-03-04 17:51:30.479		5399.600	Media file(s)	player #1:O3-2-5-C14\O3-2-5-C14.MP4	0.0	6759.840	25.000	Blue	Resting		POINT	4090.200	O3-2-5-C14\O3-2-5-C14.MP4	102255	NA
C14	2025-03-04 17:51:30.479		5399.600	Media file(s)	player #1:O3-2-5-C14\O3-2-5-C14.MP4	0.0	6759.840	25.000	Green	Resting		POINT	4150.320	O3-2-5-C14\O3-2-5-C14.MP4	103758	NA
C14	2025-03-04 17:51:30.479		5399.600	Media file(s)	player #1:O3-2-5-C14\O3-2-5-C14.MP4	0.0	6759.840	25.000	Blue	Resting		POINT	4150.440	O3-2-5-C14\O3-2-5-C14.MP4	103761	NA
C14	2025-03-04 17:51:30.479		5399.600	Media file(s)	player #1:O3-2-5-C14\O3-2-5-C14.MP4	0.0	6759.840	25.000	Blue	Resting		POINT	4210.000	O3-2-5-C14\O3-2-5-C14.MP4	105250	NA
C14	2025-03-04 17:51:30.479		5399.600	Media file(s)	player #1:O3-2-5-C14\O3-2-5-C14.MP4	0.0	6759.840	25.000	Green	Resting		POINT	4210.040	O3-2-5-C14\O3-2-5-C14.MP4	105251	NA
C14	2025-03-04 17:51:30.479		5399.600	Media file(s)	player #1:O3-2-5-C14\O3-2-5-C14.MP4	0.0	6759.840	25.000	Green	Resting		POINT	4270.000	O3-2-5-C14\O3-2-5-C14.MP4	106750	NA
C14	2025-03-04 17:51:30.479		5399.600	Media file(s)	player #1:O3-2-5-C14\O3-2-5-C14.MP4	0.0	6759.840	25.000	Blue	Resting		POINT	4270.120	O3-2-5-C14\O3-2-5-C14.MP4	106753	NA
C14	2025-03-04 17:51:30.479		5399.600	Media file(s)	player #1:O3-2-5-C14\O3-2-5-C14.MP4	0.0	6759.840	25.000	Blue	Resting		POINT	4329.840	O3-2-5-C14\O3-2-5-C14.MP4	108246	NA
C14	2025-03-04 17:51:30.479		5399.600	Media file(s)	player #1:O3-2-5-C14\O3-2-5-C14.MP4	0.0	6759.840	25.000	Green	Resting		POINT	4329.960	O3-2-5-C14\O3-2-5-C14.MP4	108249	NA
C14	2025-03-04 17:51:30.479		5399.600	Media file(s)	player #1:O3-2-5-C14\O3-2-5-C14.MP4	0.0	6759.840	25.000	Blue	Resting		POINT	4389.880	O3-2-5-C14\O3-2-5-C14.MP4	109747	NA
C14	2025-03-04 17:51:30.479		5399.600	Media file(s)	player #1:O3-2-5-C14\O3-2-5-C14.MP4	0.0	6759.840	25.000	Green	Resting		POINT	4390.680	O3-2-5-C14\O3-2-5-C14.MP4	109767	NA
C14	2025-03-04 17:51:30.479		5399.600	Media file(s)	player #1:O3-2-5-C14\O3-2-5-C14.MP4	0.0	6759.840	25.000	Blue	Resting		POINT	4449.760	O3-2-5-C14\O3-2-5-C14.MP4	111244	NA
C14	2025-03-04 17:51:30.479		5399.600	Media file(s)	player #1:O3-2-5-C14\O3-2-5-C14.MP4	0.0	6759.840	25.000	Green	Resting		POINT	4450.040	O3-2-5-C14\O3-2-5-C14.MP4	111251	NA
C14	2025-03-04 17:51:30.479		5399.600	Media file(s)	player #1:O3-2-5-C14\O3-2-5-C14.MP4	0.0	6759.840	25.000	Blue	Resting		POINT	4510.000	O3-2-5-C14\O3-2-5-C14.MP4	112750	NA
C14	2025-03-04 17:51:30.479		5399.600	Media file(s)	player #1:O3-2-5-C14\O3-2-5-C14.MP4	0.0	6759.840	25.000	Green	Resting		POINT	4510.080	O3-2-5-C14\O3-2-5-C14.MP4	112752	NA
C14	2025-03-04 17:51:30.479		5399.600	Media file(s)	player #1:O3-2-5-C14\O3-2-5-C14.MP4	0.0	6759.840	25.000	Blue	Resting		POINT	4569.840	O3-2-5-C14\O3-2-5-C14.MP4	114246	NA
C14	2025-03-04 17:51:30.479		5399.600	Media file(s)	player #1:O3-2-5-C14\O3-2-5-C14.MP4	0.0	6759.840	25.000	Green	Resting		POINT	4570.720	O3-2-5-C14\O3-2-5-C14.MP4	114268	NA
C14	2025-03-04 17:51:30.479		5399.600	Media file(s)	player #1:O3-2-5-C14\O3-2-5-C14.MP4	0.0	6759.840	25.000	Blue	Resting		POINT	4629.840	O3-2-5-C14\O3-2-5-C14.MP4	115746	NA
C14	2025-03-04 17:51:30.479		5399.600	Media file(s)	player #1:O3-2-5-C14\O3-2-5-C14.MP4	0.0	6759.840	25.000	Green	Resting		POINT	4629.960	O3-2-5-C14\O3-2-5-C14.MP4	115749	NA
C14	2025-03-04 17:51:30.479		5399.600	Media file(s)	player #1:O3-2-5-C14\O3-2-5-C14.MP4	0.0	6759.840	25.000	Green	Resting		POINT	4689.920	O3-2-5-C14\O3-2-5-C14.MP4	117248	NA
C14	2025-03-04 17:51:30.479		5399.600	Media file(s)	player #1:O3-2-5-C14\O3-2-5-C14.MP4	0.0	6759.840	25.000	Blue	Resting		POINT	4690.040	O3-2-5-C14\O3-2-5-C14.MP4	117251	NA
C14	2025-03-04 17:51:30.479		5399.600	Media file(s)	player #1:O3-2-5-C14\O3-2-5-C14.MP4	0.0	6759.840	25.000	Blue	Resting		POINT	4749.960	O3-2-5-C14\O3-2-5-C14.MP4	118749	NA
C14	2025-03-04 17:51:30.479		5399.600	Media file(s)	player #1:O3-2-5-C14\O3-2-5-C14.MP4	0.0	6759.840	25.000	Green	Resting		POINT	4750.000	O3-2-5-C14\O3-2-5-C14.MP4	118750	NA
C14	2025-03-04 17:51:30.479		5399.600	Media file(s)	player #1:O3-2-5-C14\O3-2-5-C14.MP4	0.0	6759.840	25.000	Blue	Resting		POINT	4809.840	O3-2-5-C14\O3-2-5-C14.MP4	120246	NA
C14	2025-03-04 17:51:30.479		5399.600	Media file(s)	player #1:O3-2-5-C14\O3-2-5-C14.MP4	0.0	6759.840	25.000	Green	Self grooming		POINT	4810.400	O3-2-5-C14\O3-2-5-C14.MP4	120260	NA
C14	2025-03-04 17:51:30.479		5399.600	Media file(s)	player #1:O3-2-5-C14\O3-2-5-C14.MP4	0.0	6759.840	25.000	Green	Resting		POINT	4869.960	O3-2-5-C14\O3-2-5-C14.MP4	121749	NA
C14	2025-03-04 17:51:30.479		5399.600	Media file(s)	player #1:O3-2-5-C14\O3-2-5-C14.MP4	0.0	6759.840	25.000	Blue	Resting		POINT	4870.000	O3-2-5-C14\O3-2-5-C14.MP4	121750	NA
C14	2025-03-04 17:51:30.479		5399.600	Media file(s)	player #1:O3-2-5-C14\O3-2-5-C14.MP4	0.0	6759.840	25.000	Green	Resting		POINT	4929.960	O3-2-5-C14\O3-2-5-C14.MP4	123249	NA
C14	2025-03-04 17:51:30.479		5399.600	Media file(s)	player #1:O3-2-5-C14\O3-2-5-C14.MP4	0.0	6759.840	25.000	Blue	Resting		POINT	4930.080	O3-2-5-C14\O3-2-5-C14.MP4	123252	NA
C14	2025-03-04 17:51:30.479		5399.600	Media file(s)	player #1:O3-2-5-C14\O3-2-5-C14.MP4	0.0	6759.840	25.000	Blue	Resting		POINT	4990.000	O3-2-5-C14\O3-2-5-C14.MP4	124750	NA
C14	2025-03-04 17:51:30.479		5399.600	Media file(s)	player #1:O3-2-5-C14\O3-2-5-C14.MP4	0.0	6759.840	25.000	Green	Resting		POINT	4990.680	O3-2-5-C14\O3-2-5-C14.MP4	124767	NA
C14	2025-03-04 17:51:30.479		5399.600	Media file(s)	player #1:O3-2-5-C14\O3-2-5-C14.MP4	0.0	6759.840	25.000	Green	Resting		POINT	5049.920	O3-2-5-C14\O3-2-5-C14.MP4	126248	NA
C14	2025-03-04 17:51:30.479		5399.600	Media file(s)	player #1:O3-2-5-C14\O3-2-5-C14.MP4	0.0	6759.840	25.000	Blue	Walking		POINT	5050.280	O3-2-5-C14\O3-2-5-C14.MP4	126257	NA
C14	2025-03-04 17:51:30.479		5399.600	Media file(s)	player #1:O3-2-5-C14\O3-2-5-C14.MP4	0.0	6759.840	25.000	Blue	Walking		POINT	5110.120	O3-2-5-C14\O3-2-5-C14.MP4	127753	NA
C14	2025-03-04 17:51:30.479		5399.600	Media file(s)	player #1:O3-2-5-C14\O3-2-5-C14.MP4	0.0	6759.840	25.000	Green	Resting		POINT	5110.160	O3-2-5-C14\O3-2-5-C14.MP4	127754	NA
C14	2025-03-04 17:51:30.479		5399.600	Media file(s)	player #1:O3-2-5-C14\O3-2-5-C14.MP4	0.0	6759.840	25.000	Green	Resting		POINT	5170.080	O3-2-5-C14\O3-2-5-C14.MP4	129252	NA
C14	2025-03-04 17:51:30.479		5399.600	Media file(s)	player #1:O3-2-5-C14\O3-2-5-C14.MP4	0.0	6759.840	25.000	Blue	Self grooming		POINT	5170.480	O3-2-5-C14\O3-2-5-C14.MP4	129262	NA
C14	2025-03-04 17:51:30.479		5399.600	Media file(s)	player #1:O3-2-5-C14\O3-2-5-C14.MP4	0.0	6759.840	25.000	Blue	Resting		POINT	5229.920	O3-2-5-C14\O3-2-5-C14.MP4	130748	NA
C14	2025-03-04 17:51:30.479		5399.600	Media file(s)	player #1:O3-2-5-C14\O3-2-5-C14.MP4	0.0	6759.840	25.000	Green	Resting		POINT	5230.080	O3-2-5-C14\O3-2-5-C14.MP4	130752	NA
C14	2025-03-04 17:51:30.479		5399.600	Media file(s)	player #1:O3-2-5-C14\O3-2-5-C14.MP4	0.0	6759.840	25.000	Green	Resting		POINT	5290.080	O3-2-5-C14\O3-2-5-C14.MP4	132252	NA
C14	2025-03-04 17:51:30.479		5399.600	Media file(s)	player #1:O3-2-5-C14\O3-2-5-C14.MP4	0.0	6759.840	25.000	Blue	Resting		POINT	5290.400	O3-2-5-C14\O3-2-5-C14.MP4	132260	NA
C14	2025-03-04 17:51:30.479		5399.600	Media file(s)	player #1:O3-2-5-C14\O3-2-5-C14.MP4	0.0	6759.840	25.000	Blue	Resting		POINT	5349.840	O3-2-5-C14\O3-2-5-C14.MP4	133746	NA
C14	2025-03-04 17:51:30.479		5399.600	Media file(s)	player #1:O3-2-5-C14\O3-2-5-C14.MP4	0.0	6759.840	25.000	Green	Resting		POINT	5350.000	O3-2-5-C14\O3-2-5-C14.MP4	133750	NA
C14	2025-03-04 17:51:30.479		5399.600	Media file(s)	player #1:O3-2-5-C14\O3-2-5-C14.MP4	0.0	6759.840	25.000	Blue	Resting		POINT	5409.880	O3-2-5-C14\O3-2-5-C14.MP4	135248	NA
C14	2025-03-04 17:51:30.479		5399.600	Media file(s)	player #1:O3-2-5-C14\O3-2-5-C14.MP4	0.0	6759.840	25.000	Green	Resting		POINT	5410.440	O3-2-5-C14\O3-2-5-C14.MP4	135261	NA
C14	2025-03-04 17:51:30.479		5399.600	Media file(s)	player #1:O3-2-5-C14\O3-2-5-C14.MP4	0.0	6759.840	25.000	Green	Resting		POINT	5469.880	O3-2-5-C14\O3-2-5-C14.MP4	136747	NA
C14	2025-03-04 17:51:30.479		5399.600	Media file(s)	player #1:O3-2-5-C14\O3-2-5-C14.MP4	0.0	6759.840	25.000	Blue	Walking		POINT	5470.000	O3-2-5-C14\O3-2-5-C14.MP4	136750	NA
C14	2025-03-04 17:51:30.479		5399.600	Media file(s)	player #1:O3-2-5-C14\O3-2-5-C14.MP4	0.0	6759.840	25.000	Green	Resting		POINT	5530.000	O3-2-5-C14\O3-2-5-C14.MP4	138250	NA
C14	2025-03-04 17:51:30.479		5399.600	Media file(s)	player #1:O3-2-5-C14\O3-2-5-C14.MP4	0.0	6759.840	25.000	Blue	Walking		POINT	5530.400	O3-2-5-C14\O3-2-5-C14.MP4	138260	NA
C14	2025-03-04 17:51:30.479		5399.600	Media file(s)	player #1:O3-2-5-C14\O3-2-5-C14.MP4	0.0	6759.840	25.000	Green	Resting		POINT	5589.880	O3-2-5-C14\O3-2-5-C14.MP4	139747	NA
C14	2025-03-04 17:51:30.479		5399.600	Media file(s)	player #1:O3-2-5-C14\O3-2-5-C14.MP4	0.0	6759.840	25.000	Blue	Resting		POINT	5589.920	O3-2-5-C14\O3-2-5-C14.MP4	139748	NA
C14	2025-03-04 17:51:30.479		5399.600	Media file(s)	player #1:O3-2-5-C14\O3-2-5-C14.MP4	0.0	6759.840	25.000	Green	Resting		POINT	5649.920	O3-2-5-C14\O3-2-5-C14.MP4	141248	NA
C14	2025-03-04 17:51:30.479		5399.600	Media file(s)	player #1:O3-2-5-C14\O3-2-5-C14.MP4	0.0	6759.840	25.000	Blue	Carry Brood		POINT	5650.160	O3-2-5-C14\O3-2-5-C14.MP4	141254	NA
C14	2025-03-04 17:51:30.479		5399.600	Media file(s)	player #1:O3-2-5-C14\O3-2-5-C14.MP4	0.0	6759.840	25.000	Green	Resting		POINT	5710.040	O3-2-5-C14\O3-2-5-C14.MP4	142751	NA
C14	2025-03-04 17:51:30.479		5399.600	Media file(s)	player #1:O3-2-5-C14\O3-2-5-C14.MP4	0.0	6759.840	25.000	Blue	Brood Care		POINT	5710.640	O3-2-5-C14\O3-2-5-C14.MP4	142766	NA
C14	2025-03-04 17:51:30.479		5399.600	Media file(s)	player #1:O3-2-5-C14\O3-2-5-C14.MP4	0.0	6759.840	25.000	Blue	Carry Brood		POINT	5769.960	O3-2-5-C14\O3-2-5-C14.MP4	144249	NA
C14	2025-03-04 17:51:30.479		5399.600	Media file(s)	player #1:O3-2-5-C14\O3-2-5-C14.MP4	0.0	6759.840	25.000	Green	Resting		POINT	5770.000	O3-2-5-C14\O3-2-5-C14.MP4	144250	NA
C14	2025-03-04 17:51:30.479		5399.600	Media file(s)	player #1:O3-2-5-C14\O3-2-5-C14.MP4	0.0	6759.840	25.000	Green	Resting		POINT	5830.120	O3-2-5-C14\O3-2-5-C14.MP4	145753	NA
C14	2025-03-04 17:51:30.479		5399.600	Media file(s)	player #1:O3-2-5-C14\O3-2-5-C14.MP4	0.0	6759.840	25.000	Blue	Brood Care		POINT	5830.160	O3-2-5-C14\O3-2-5-C14.MP4	145754	NA
C14	2025-03-04 17:51:30.479		5399.600	Media file(s)	player #1:O3-2-5-C14\O3-2-5-C14.MP4	0.0	6759.840	25.000	Green	Resting		POINT	5890.080	O3-2-5-C14\O3-2-5-C14.MP4	147252	NA
C14	2025-03-04 17:51:30.479		5399.600	Media file(s)	player #1:O3-2-5-C14\O3-2-5-C14.MP4	0.0	6759.840	25.000	Blue	Walking		POINT	5890.360	O3-2-5-C14\O3-2-5-C14.MP4	147259	NA
C14	2025-03-04 17:51:30.479		5399.600	Media file(s)	player #1:O3-2-5-C14\O3-2-5-C14.MP4	0.0	6759.840	25.000	Blue	Brood Care		POINT	5949.960	O3-2-5-C14\O3-2-5-C14.MP4	148749	NA
C14	2025-03-04 17:51:30.479		5399.600	Media file(s)	player #1:O3-2-5-C14\O3-2-5-C14.MP4	0.0	6759.840	25.000	Green	Resting		POINT	5950.040	O3-2-5-C14\O3-2-5-C14.MP4	148751	NA
C14	2025-03-04 17:51:30.479		5399.600	Media file(s)	player #1:O3-2-5-C14\O3-2-5-C14.MP4	0.0	6759.840	25.000	Blue	Resting		POINT	6010.040	O3-2-5-C14\O3-2-5-C14.MP4	150251	NA
C14	2025-03-04 17:51:30.479		5399.600	Media file(s)	player #1:O3-2-5-C14\O3-2-5-C14.MP4	0.0	6759.840	25.000	Green	Resting		POINT	6010.120	O3-2-5-C14\O3-2-5-C14.MP4	150254	NA
