# Supplementary material for: Unmated Queens Show Worker‐Like Behaviour and Gene Expression in Polygynous Colonies of the Ant Stigmatomma pallipes
Source: Mol Ecol. 2026 Apr 29;35:e70360. doi: 10.1111/mec.70360 (PMC13126620; doi:10.1111/mec.70360)
Supplement: Supplementary file 3 — Data S1: mec70360‐sup‐0003‐Supinfo.zip. [file MEC-35-e70360-s003.zip › Behavior/O3-Boris/C8.tsv]

Observation id	Observation date	Description	Observation duration	Observation type	Source	Time offset (s)	Media duration (s)	FPS	Subject	Behavior	Behavioral category	Behavior type	Time	Media file name	Image index	Image file path	Comment
C8	2025-03-04 18:16:49.411		5399.960	Media file(s)	player #1:O3-2-8-C8\O3-2-8-C8.MP4	0.0	6721.440	25.000	Blue	Resting		POINT	610.160	O3-2-8-C8\O3-2-8-C8.MP4	15254	NA
C8	2025-03-04 18:16:49.411		5399.960	Media file(s)	player #1:O3-2-8-C8\O3-2-8-C8.MP4	0.0	6721.440	25.000	Blue	Walking		POINT	670.760	O3-2-8-C8\O3-2-8-C8.MP4	16769	NA
C8	2025-03-04 18:16:49.411		5399.960	Media file(s)	player #1:O3-2-8-C8\O3-2-8-C8.MP4	0.0	6721.440	25.000	Blue	Walking		POINT	730.320	O3-2-8-C8\O3-2-8-C8.MP4	18258	NA
C8	2025-03-04 18:16:49.411		5399.960	Media file(s)	player #1:O3-2-8-C8\O3-2-8-C8.MP4	0.0	6721.440	25.000	Blue	Walking		POINT	790.520	O3-2-8-C8\O3-2-8-C8.MP4	19763	NA
C8	2025-03-04 18:16:49.411		5399.960	Media file(s)	player #1:O3-2-8-C8\O3-2-8-C8.MP4	0.0	6721.440	25.000	Blue	Walking		POINT	850.440	O3-2-8-C8\O3-2-8-C8.MP4	21261	NA
C8	2025-03-04 18:16:49.411		5399.960	Media file(s)	player #1:O3-2-8-C8\O3-2-8-C8.MP4	0.0	6721.440	25.000	Blue	Walking		POINT	910.200	O3-2-8-C8\O3-2-8-C8.MP4	22755	NA
C8	2025-03-04 18:16:49.411		5399.960	Media file(s)	player #1:O3-2-8-C8\O3-2-8-C8.MP4	0.0	6721.440	25.000	Blue	Resting		POINT	970.280	O3-2-8-C8\O3-2-8-C8.MP4	24257	NA
C8	2025-03-04 18:16:49.411		5399.960	Media file(s)	player #1:O3-2-8-C8\O3-2-8-C8.MP4	0.0	6721.440	25.000	Blue	Resting		POINT	1030.520	O3-2-8-C8\O3-2-8-C8.MP4	25763	NA
C8	2025-03-04 18:16:49.411		5399.960	Media file(s)	player #1:O3-2-8-C8\O3-2-8-C8.MP4	0.0	6721.440	25.000	Blue	Resting		POINT	1090.040	O3-2-8-C8\O3-2-8-C8.MP4	27251	NA
C8	2025-03-04 18:16:49.411		5399.960	Media file(s)	player #1:O3-2-8-C8\O3-2-8-C8.MP4	0.0	6721.440	25.000	Blue	Resting		POINT	1150.360	O3-2-8-C8\O3-2-8-C8.MP4	28759	NA
C8	2025-03-04 18:16:49.411		5399.960	Media file(s)	player #1:O3-2-8-C8\O3-2-8-C8.MP4	0.0	6721.440	25.000	Blue	Resting		POINT	1209.960	O3-2-8-C8\O3-2-8-C8.MP4	30249	NA
C8	2025-03-04 18:16:49.411		5399.960	Media file(s)	player #1:O3-2-8-C8\O3-2-8-C8.MP4	0.0	6721.440	25.000	Blue	Resting		POINT	1270.240	O3-2-8-C8\O3-2-8-C8.MP4	31756	NA
C8	2025-03-04 18:16:49.411		5399.960	Media file(s)	player #1:O3-2-8-C8\O3-2-8-C8.MP4	0.0	6721.440	25.000	Blue	Resting		POINT	1330.400	O3-2-8-C8\O3-2-8-C8.MP4	33260	NA
C8	2025-03-04 18:16:49.411		5399.960	Media file(s)	player #1:O3-2-8-C8\O3-2-8-C8.MP4	0.0	6721.440	25.000	Blue	Resting		POINT	1390.400	O3-2-8-C8\O3-2-8-C8.MP4	34760	NA
C8	2025-03-04 18:16:49.411		5399.960	Media file(s)	player #1:O3-2-8-C8\O3-2-8-C8.MP4	0.0	6721.440	25.000	Blue	Resting		POINT	1450.440	O3-2-8-C8\O3-2-8-C8.MP4	36261	NA
C8	2025-03-04 18:16:49.411		5399.960	Media file(s)	player #1:O3-2-8-C8\O3-2-8-C8.MP4	0.0	6721.440	25.000	Blue	Resting		POINT	1510.480	O3-2-8-C8\O3-2-8-C8.MP4	37762	NA
C8	2025-03-04 18:16:49.411		5399.960	Media file(s)	player #1:O3-2-8-C8\O3-2-8-C8.MP4	0.0	6721.440	25.000	Blue	Resting		POINT	1569.880	O3-2-8-C8\O3-2-8-C8.MP4	39247	NA
C8	2025-03-04 18:16:49.411		5399.960	Media file(s)	player #1:O3-2-8-C8\O3-2-8-C8.MP4	0.0	6721.440	25.000	Blue	Resting		POINT	1629.880	O3-2-8-C8\O3-2-8-C8.MP4	40747	NA
C8	2025-03-04 18:16:49.411		5399.960	Media file(s)	player #1:O3-2-8-C8\O3-2-8-C8.MP4	0.0	6721.440	25.000	Blue	Resting		POINT	1689.840	O3-2-8-C8\O3-2-8-C8.MP4	42246	NA
C8	2025-03-04 18:16:49.411		5399.960	Media file(s)	player #1:O3-2-8-C8\O3-2-8-C8.MP4	0.0	6721.440	25.000	Blue	Walking		POINT	1751.000	O3-2-8-C8\O3-2-8-C8.MP4	43775	NA
C8	2025-03-04 18:16:49.411		5399.960	Media file(s)	player #1:O3-2-8-C8\O3-2-8-C8.MP4	0.0	6721.440	25.000	Blue	Resting		POINT	1810.000	O3-2-8-C8\O3-2-8-C8.MP4	45250	NA
C8	2025-03-04 18:16:49.411		5399.960	Media file(s)	player #1:O3-2-8-C8\O3-2-8-C8.MP4	0.0	6721.440	25.000	Blue	Resting		POINT	1870.040	O3-2-8-C8\O3-2-8-C8.MP4	46751	NA
C8	2025-03-04 18:16:49.411		5399.960	Media file(s)	player #1:O3-2-8-C8\O3-2-8-C8.MP4	0.0	6721.440	25.000	Blue	Resting		POINT	1930.200	O3-2-8-C8\O3-2-8-C8.MP4	48255	NA
C8	2025-03-04 18:16:49.411		5399.960	Media file(s)	player #1:O3-2-8-C8\O3-2-8-C8.MP4	0.0	6721.440	25.000	Blue	Resting		POINT	1990.160	O3-2-8-C8\O3-2-8-C8.MP4	49754	NA
C8	2025-03-04 18:16:49.411		5399.960	Media file(s)	player #1:O3-2-8-C8\O3-2-8-C8.MP4	0.0	6721.440	25.000	Blue	Resting		POINT	2050.200	O3-2-8-C8\O3-2-8-C8.MP4	51255	NA
C8	2025-03-04 18:16:49.411		5399.960	Media file(s)	player #1:O3-2-8-C8\O3-2-8-C8.MP4	0.0	6721.440	25.000	Blue	Resting		POINT	2109.880	O3-2-8-C8\O3-2-8-C8.MP4	52747	NA
C8	2025-03-04 18:16:49.411		5399.960	Media file(s)	player #1:O3-2-8-C8\O3-2-8-C8.MP4	0.0	6721.440	25.000	Blue	Resting		POINT	2170.280	O3-2-8-C8\O3-2-8-C8.MP4	54257	NA
C8	2025-03-04 18:16:49.411		5399.960	Media file(s)	player #1:O3-2-8-C8\O3-2-8-C8.MP4	0.0	6721.440	25.000	Blue	Resting		POINT	2230.000	O3-2-8-C8\O3-2-8-C8.MP4	55750	NA
C8	2025-03-04 18:16:49.411		5399.960	Media file(s)	player #1:O3-2-8-C8\O3-2-8-C8.MP4	0.0	6721.440	25.000	Blue	Resting		POINT	2290.520	O3-2-8-C8\O3-2-8-C8.MP4	57263	NA
C8	2025-03-04 18:16:49.411		5399.960	Media file(s)	player #1:O3-2-8-C8\O3-2-8-C8.MP4	0.0	6721.440	25.000	Blue	Resting		POINT	2349.920	O3-2-8-C8\O3-2-8-C8.MP4	58748	NA
C8	2025-03-04 18:16:49.411		5399.960	Media file(s)	player #1:O3-2-8-C8\O3-2-8-C8.MP4	0.0	6721.440	25.000	Blue	Resting		POINT	2410.400	O3-2-8-C8\O3-2-8-C8.MP4	60260	NA
C8	2025-03-04 18:16:49.411		5399.960	Media file(s)	player #1:O3-2-8-C8\O3-2-8-C8.MP4	0.0	6721.440	25.000	Blue	Resting		POINT	2470.200	O3-2-8-C8\O3-2-8-C8.MP4	61755	NA
C8	2025-03-04 18:16:49.411		5399.960	Media file(s)	player #1:O3-2-8-C8\O3-2-8-C8.MP4	0.0	6721.440	25.000	Blue	Resting		POINT	2530.120	O3-2-8-C8\O3-2-8-C8.MP4	63253	NA
C8	2025-03-04 18:16:49.411		5399.960	Media file(s)	player #1:O3-2-8-C8\O3-2-8-C8.MP4	0.0	6721.440	25.000	Blue	Resting		POINT	2590.160	O3-2-8-C8\O3-2-8-C8.MP4	64754	NA
C8	2025-03-04 18:16:49.411		5399.960	Media file(s)	player #1:O3-2-8-C8\O3-2-8-C8.MP4	0.0	6721.440	25.000	Blue	Resting		POINT	2650.120	O3-2-8-C8\O3-2-8-C8.MP4	66253	NA
C8	2025-03-04 18:16:49.411		5399.960	Media file(s)	player #1:O3-2-8-C8\O3-2-8-C8.MP4	0.0	6721.440	25.000	Blue	Resting		POINT	2710.360	O3-2-8-C8\O3-2-8-C8.MP4	67759	NA
C8	2025-03-04 18:16:49.411		5399.960	Media file(s)	player #1:O3-2-8-C8\O3-2-8-C8.MP4	0.0	6721.440	25.000	Blue	Resting		POINT	2770.000	O3-2-8-C8\O3-2-8-C8.MP4	69250	NA
C8	2025-03-04 18:16:49.411		5399.960	Media file(s)	player #1:O3-2-8-C8\O3-2-8-C8.MP4	0.0	6721.440	25.000	Blue	Walking		POINT	2830.480	O3-2-8-C8\O3-2-8-C8.MP4	70762	NA
C8	2025-03-04 18:16:49.411		5399.960	Media file(s)	player #1:O3-2-8-C8\O3-2-8-C8.MP4	0.0	6721.440	25.000	Blue	Resting		POINT	2890.200	O3-2-8-C8\O3-2-8-C8.MP4	72255	NA
C8	2025-03-04 18:16:49.411		5399.960	Media file(s)	player #1:O3-2-8-C8\O3-2-8-C8.MP4	0.0	6721.440	25.000	Blue	Walking		POINT	2950.400	O3-2-8-C8\O3-2-8-C8.MP4	73760	NA
C8	2025-03-04 18:16:49.411		5399.960	Media file(s)	player #1:O3-2-8-C8\O3-2-8-C8.MP4	0.0	6721.440	25.000	Blue	Resting		POINT	3010.040	O3-2-8-C8\O3-2-8-C8.MP4	75251	NA
C8	2025-03-04 18:16:49.411		5399.960	Media file(s)	player #1:O3-2-8-C8\O3-2-8-C8.MP4	0.0	6721.440	25.000	Blue	Resting		POINT	3070.000	O3-2-8-C8\O3-2-8-C8.MP4	76751	NA
C8	2025-03-04 18:16:49.411		5399.960	Media file(s)	player #1:O3-2-8-C8\O3-2-8-C8.MP4	0.0	6721.440	25.000	Blue	Resting		POINT	3130.120	O3-2-8-C8\O3-2-8-C8.MP4	78253	NA
C8	2025-03-04 18:16:49.411		5399.960	Media file(s)	player #1:O3-2-8-C8\O3-2-8-C8.MP4	0.0	6721.440	25.000	Blue	Resting		POINT	3189.800	O3-2-8-C8\O3-2-8-C8.MP4	79745	NA
C8	2025-03-04 18:16:49.411		5399.960	Media file(s)	player #1:O3-2-8-C8\O3-2-8-C8.MP4	0.0	6721.440	25.000	Blue	Resting		POINT	3250.000	O3-2-8-C8\O3-2-8-C8.MP4	81250	NA
C8	2025-03-04 18:16:49.411		5399.960	Media file(s)	player #1:O3-2-8-C8\O3-2-8-C8.MP4	0.0	6721.440	25.000	Blue	Resting		POINT	3310.120	O3-2-8-C8\O3-2-8-C8.MP4	82753	NA
C8	2025-03-04 18:16:49.411		5399.960	Media file(s)	player #1:O3-2-8-C8\O3-2-8-C8.MP4	0.0	6721.440	25.000	Blue	Resting		POINT	3369.880	O3-2-8-C8\O3-2-8-C8.MP4	84248	NA
C8	2025-03-04 18:16:49.411		5399.960	Media file(s)	player #1:O3-2-8-C8\O3-2-8-C8.MP4	0.0	6721.440	25.000	Blue	Resting		POINT	3430.120	O3-2-8-C8\O3-2-8-C8.MP4	85753	NA
C8	2025-03-04 18:16:49.411		5399.960	Media file(s)	player #1:O3-2-8-C8\O3-2-8-C8.MP4	0.0	6721.440	25.000	Blue	Resting		POINT	3490.200	O3-2-8-C8\O3-2-8-C8.MP4	87255	NA
C8	2025-03-04 18:16:49.411		5399.960	Media file(s)	player #1:O3-2-8-C8\O3-2-8-C8.MP4	0.0	6721.440	25.000	Blue	Resting		POINT	3549.880	O3-2-8-C8\O3-2-8-C8.MP4	88747	NA
C8	2025-03-04 18:16:49.411		5399.960	Media file(s)	player #1:O3-2-8-C8\O3-2-8-C8.MP4	0.0	6721.440	25.000	Blue	Resting		POINT	3609.920	O3-2-8-C8\O3-2-8-C8.MP4	90248	NA
C8	2025-03-04 18:16:49.411		5399.960	Media file(s)	player #1:O3-2-8-C8\O3-2-8-C8.MP4	0.0	6721.440	25.000	Blue	Resting		POINT	3669.960	O3-2-8-C8\O3-2-8-C8.MP4	91749	NA
C8	2025-03-04 18:16:49.411		5399.960	Media file(s)	player #1:O3-2-8-C8\O3-2-8-C8.MP4	0.0	6721.440	25.000	Blue	Resting		POINT	3730.000	O3-2-8-C8\O3-2-8-C8.MP4	93250	NA
C8	2025-03-04 18:16:49.411		5399.960	Media file(s)	player #1:O3-2-8-C8\O3-2-8-C8.MP4	0.0	6721.440	25.000	Blue	Resting		POINT	3791.400	O3-2-8-C8\O3-2-8-C8.MP4	94785	NA
C8	2025-03-04 18:16:49.411		5399.960	Media file(s)	player #1:O3-2-8-C8\O3-2-8-C8.MP4	0.0	6721.440	25.000	Blue	Resting		POINT	3849.840	O3-2-8-C8\O3-2-8-C8.MP4	96246	NA
C8	2025-03-04 18:16:49.411		5399.960	Media file(s)	player #1:O3-2-8-C8\O3-2-8-C8.MP4	0.0	6721.440	25.000	Blue	Resting		POINT	3909.920	O3-2-8-C8\O3-2-8-C8.MP4	97748	NA
C8	2025-03-04 18:16:49.411		5399.960	Media file(s)	player #1:O3-2-8-C8\O3-2-8-C8.MP4	0.0	6721.440	25.000	Blue	Resting		POINT	3969.960	O3-2-8-C8\O3-2-8-C8.MP4	99249	NA
C8	2025-03-04 18:16:49.411		5399.960	Media file(s)	player #1:O3-2-8-C8\O3-2-8-C8.MP4	0.0	6721.440	25.000	Blue	Resting		POINT	4030.120	O3-2-8-C8\O3-2-8-C8.MP4	100753	NA
C8	2025-03-04 18:16:49.411		5399.960	Media file(s)	player #1:O3-2-8-C8\O3-2-8-C8.MP4	0.0	6721.440	25.000	Blue	Resting		POINT	4090.120	O3-2-8-C8\O3-2-8-C8.MP4	102253	NA
C8	2025-03-04 18:16:49.411		5399.960	Media file(s)	player #1:O3-2-8-C8\O3-2-8-C8.MP4	0.0	6721.440	25.000	Blue	Resting		POINT	4150.400	O3-2-8-C8\O3-2-8-C8.MP4	103760	NA
C8	2025-03-04 18:16:49.411		5399.960	Media file(s)	player #1:O3-2-8-C8\O3-2-8-C8.MP4	0.0	6721.440	25.000	Blue	Resting		POINT	4209.960	O3-2-8-C8\O3-2-8-C8.MP4	105249	NA
C8	2025-03-04 18:16:49.411		5399.960	Media file(s)	player #1:O3-2-8-C8\O3-2-8-C8.MP4	0.0	6721.440	25.000	Blue	Resting		POINT	4270.000	O3-2-8-C8\O3-2-8-C8.MP4	106750	NA
C8	2025-03-04 18:16:49.411		5399.960	Media file(s)	player #1:O3-2-8-C8\O3-2-8-C8.MP4	0.0	6721.440	25.000	Blue	Resting		POINT	4330.080	O3-2-8-C8\O3-2-8-C8.MP4	108252	NA
C8	2025-03-04 18:16:49.411		5399.960	Media file(s)	player #1:O3-2-8-C8\O3-2-8-C8.MP4	0.0	6721.440	25.000	Blue	Resting		POINT	4390.000	O3-2-8-C8\O3-2-8-C8.MP4	109751	NA
C8	2025-03-04 18:16:49.411		5399.960	Media file(s)	player #1:O3-2-8-C8\O3-2-8-C8.MP4	0.0	6721.440	25.000	Blue	Resting		POINT	4450.200	O3-2-8-C8\O3-2-8-C8.MP4	111255	NA
C8	2025-03-04 18:16:49.411		5399.960	Media file(s)	player #1:O3-2-8-C8\O3-2-8-C8.MP4	0.0	6721.440	25.000	Blue	Resting		POINT	4510.160	O3-2-8-C8\O3-2-8-C8.MP4	112754	NA
C8	2025-03-04 18:16:49.411		5399.960	Media file(s)	player #1:O3-2-8-C8\O3-2-8-C8.MP4	0.0	6721.440	25.000	Blue	Resting		POINT	4570.240	O3-2-8-C8\O3-2-8-C8.MP4	114256	NA
C8	2025-03-04 18:16:49.411		5399.960	Media file(s)	player #1:O3-2-8-C8\O3-2-8-C8.MP4	0.0	6721.440	25.000	Blue	Resting		POINT	4629.920	O3-2-8-C8\O3-2-8-C8.MP4	115748	NA
C8	2025-03-04 18:16:49.411		5399.960	Media file(s)	player #1:O3-2-8-C8\O3-2-8-C8.MP4	0.0	6721.440	25.000	Blue	Resting		POINT	4690.040	O3-2-8-C8\O3-2-8-C8.MP4	117251	NA
C8	2025-03-04 18:16:49.411		5399.960	Media file(s)	player #1:O3-2-8-C8\O3-2-8-C8.MP4	0.0	6721.440	25.000	Blue	Resting		POINT	4750.080	O3-2-8-C8\O3-2-8-C8.MP4	118752	NA
C8	2025-03-04 18:16:49.411		5399.960	Media file(s)	player #1:O3-2-8-C8\O3-2-8-C8.MP4	0.0	6721.440	25.000	Blue	Resting		POINT	4809.920	O3-2-8-C8\O3-2-8-C8.MP4	120248	NA
C8	2025-03-04 18:16:49.411		5399.960	Media file(s)	player #1:O3-2-8-C8\O3-2-8-C8.MP4	0.0	6721.440	25.000	Blue	Resting		POINT	4870.040	O3-2-8-C8\O3-2-8-C8.MP4	121751	NA
C8	2025-03-04 18:16:49.411		5399.960	Media file(s)	player #1:O3-2-8-C8\O3-2-8-C8.MP4	0.0	6721.440	25.000	Blue	Resting		POINT	4929.960	O3-2-8-C8\O3-2-8-C8.MP4	123249	NA
C8	2025-03-04 18:16:49.411		5399.960	Media file(s)	player #1:O3-2-8-C8\O3-2-8-C8.MP4	0.0	6721.440	25.000	Blue	Walking		POINT	4990.360	O3-2-8-C8\O3-2-8-C8.MP4	124759	NA
C8	2025-03-04 18:16:49.411		5399.960	Media file(s)	player #1:O3-2-8-C8\O3-2-8-C8.MP4	0.0	6721.440	25.000	Blue	QW interaction		POINT	5050.080	O3-2-8-C8\O3-2-8-C8.MP4	126252	NA
C8	2025-03-04 18:16:49.411		5399.960	Media file(s)	player #1:O3-2-8-C8\O3-2-8-C8.MP4	0.0	6721.440	25.000	Blue	Walking		POINT	5110.080	O3-2-8-C8\O3-2-8-C8.MP4	127752	NA
C8	2025-03-04 18:16:49.411		5399.960	Media file(s)	player #1:O3-2-8-C8\O3-2-8-C8.MP4	0.0	6721.440	25.000	Blue	Walking		POINT	5170.560	O3-2-8-C8\O3-2-8-C8.MP4	129264	NA
C8	2025-03-04 18:16:49.411		5399.960	Media file(s)	player #1:O3-2-8-C8\O3-2-8-C8.MP4	0.0	6721.440	25.000	Blue	Self grooming		POINT	5229.960	O3-2-8-C8\O3-2-8-C8.MP4	130749	NA
C8	2025-03-04 18:16:49.411		5399.960	Media file(s)	player #1:O3-2-8-C8\O3-2-8-C8.MP4	0.0	6721.440	25.000	Blue	Resting		POINT	5290.480	O3-2-8-C8\O3-2-8-C8.MP4	132262	NA
C8	2025-03-04 18:16:49.411		5399.960	Media file(s)	player #1:O3-2-8-C8\O3-2-8-C8.MP4	0.0	6721.440	25.000	Blue	Resting		POINT	5350.000	O3-2-8-C8\O3-2-8-C8.MP4	133750	NA
C8	2025-03-04 18:16:49.411		5399.960	Media file(s)	player #1:O3-2-8-C8\O3-2-8-C8.MP4	0.0	6721.440	25.000	Blue	Brood Care		POINT	5410.720	O3-2-8-C8\O3-2-8-C8.MP4	135268	NA
C8	2025-03-04 18:16:49.411		5399.960	Media file(s)	player #1:O3-2-8-C8\O3-2-8-C8.MP4	0.0	6721.440	25.000	Blue	Brood Care		POINT	5470.400	O3-2-8-C8\O3-2-8-C8.MP4	136760	NA
C8	2025-03-04 18:16:49.411		5399.960	Media file(s)	player #1:O3-2-8-C8\O3-2-8-C8.MP4	0.0	6721.440	25.000	Blue	Carry Brood		POINT	5530.760	O3-2-8-C8\O3-2-8-C8.MP4	138269	NA
C8	2025-03-04 18:16:49.411		5399.960	Media file(s)	player #1:O3-2-8-C8\O3-2-8-C8.MP4	0.0	6721.440	25.000	Blue	Carry Brood		POINT	5593.280	O3-2-8-C8\O3-2-8-C8.MP4	139832	NA
C8	2025-03-04 18:16:49.411		5399.960	Media file(s)	player #1:O3-2-8-C8\O3-2-8-C8.MP4	0.0	6721.440	25.000	Blue	Walking		POINT	5650.760	O3-2-8-C8\O3-2-8-C8.MP4	141269	NA
C8	2025-03-04 18:16:49.411		5399.960	Media file(s)	player #1:O3-2-8-C8\O3-2-8-C8.MP4	0.0	6721.440	25.000	Blue	Walking		POINT	5710.440	O3-2-8-C8\O3-2-8-C8.MP4	142761	NA
C8	2025-03-04 18:16:49.411		5399.960	Media file(s)	player #1:O3-2-8-C8\O3-2-8-C8.MP4	0.0	6721.440	25.000	Blue	QW interaction		POINT	5769.920	O3-2-8-C8\O3-2-8-C8.MP4	144248	NA
C8	2025-03-04 18:16:49.411		5399.960	Media file(s)	player #1:O3-2-8-C8\O3-2-8-C8.MP4	0.0	6721.440	25.000	Blue	QW interaction		POINT	5830.040	O3-2-8-C8\O3-2-8-C8.MP4	145751	NA
C8	2025-03-04 18:16:49.411		5399.960	Media file(s)	player #1:O3-2-8-C8\O3-2-8-C8.MP4	0.0	6721.440	25.000	Blue	QW interaction		POINT	5890.000	O3-2-8-C8\O3-2-8-C8.MP4	147250	NA
C8	2025-03-04 18:16:49.411		5399.960	Media file(s)	player #1:O3-2-8-C8\O3-2-8-C8.MP4	0.0	6721.440	25.000	Blue	QW interaction		POINT	5949.920	O3-2-8-C8\O3-2-8-C8.MP4	148748	NA
C8	2025-03-04 18:16:49.411		5399.960	Media file(s)	player #1:O3-2-8-C8\O3-2-8-C8.MP4	0.0	6721.440	25.000	Blue	QW interaction		POINT	6010.120	O3-2-8-C8\O3-2-8-C8.MP4	150253	NA
