# Supplementary material for: Unmated Queens Show Worker‐Like Behaviour and Gene Expression in Polygynous Colonies of the Ant Stigmatomma pallipes
Source: Mol Ecol. 2026 Apr 29;35:e70360. doi: 10.1111/mec.70360 (PMC13126620; doi:10.1111/mec.70360)
Supplement: Supplementary file 3 — Data S1: mec70360‐sup‐0003‐Supinfo.zip. [file MEC-35-e70360-s003.zip › Behavior/O3-Boris/D2.tsv]

Observation id	Observation date	Description	Observation duration	Observation type	Source	Time offset (s)	Media duration (s)	FPS	Subject	Behavior	Behavioral category	Behavior type	Time	Media file name	Image index	Image file path	Comment
D2	2025-03-04 18:26:46.005		5400.040	Media file(s)	player #1:O3-5-9-D2\O3-5-9-D2.MP4	0.0	8783.520	25.000	Blue	Resting		POINT	610.360	O3-5-9-D2\O3-5-9-D2.MP4	15259	NA
D2	2025-03-04 18:26:46.005		5400.040	Media file(s)	player #1:O3-5-9-D2\O3-5-9-D2.MP4	0.0	8783.520	25.000	Green	Walking		POINT	610.800	O3-5-9-D2\O3-5-9-D2.MP4	15270	NA
D2	2025-03-04 18:26:46.005		5400.040	Media file(s)	player #1:O3-5-9-D2\O3-5-9-D2.MP4	0.0	8783.520	25.000	Blue	Resting		POINT	670.360	O3-5-9-D2\O3-5-9-D2.MP4	16759	NA
D2	2025-03-04 18:26:46.005		5400.040	Media file(s)	player #1:O3-5-9-D2\O3-5-9-D2.MP4	0.0	8783.520	25.000	Green	QW interaction		POINT	670.400	O3-5-9-D2\O3-5-9-D2.MP4	16761	NA
D2	2025-03-04 18:26:46.005		5400.040	Media file(s)	player #1:O3-5-9-D2\O3-5-9-D2.MP4	0.0	8783.520	25.000	Blue	Resting		POINT	730.080	O3-5-9-D2\O3-5-9-D2.MP4	18252	NA
D2	2025-03-04 18:26:46.005		5400.040	Media file(s)	player #1:O3-5-9-D2\O3-5-9-D2.MP4	0.0	8783.520	25.000	Green	QW interaction		POINT	730.800	O3-5-9-D2\O3-5-9-D2.MP4	18270	NA
D2	2025-03-04 18:26:46.005		5400.040	Media file(s)	player #1:O3-5-9-D2\O3-5-9-D2.MP4	0.0	8783.520	25.000	Green	QW interaction		POINT	790.000	O3-5-9-D2\O3-5-9-D2.MP4	19750	NA
D2	2025-03-04 18:26:46.005		5400.040	Media file(s)	player #1:O3-5-9-D2\O3-5-9-D2.MP4	0.0	8783.520	25.000	Blue	Resting		POINT	790.280	O3-5-9-D2\O3-5-9-D2.MP4	19757	NA
D2	2025-03-04 18:26:46.005		5400.040	Media file(s)	player #1:O3-5-9-D2\O3-5-9-D2.MP4	0.0	8783.520	25.000	Green	Walking		POINT	850.400	O3-5-9-D2\O3-5-9-D2.MP4	21260	NA
D2	2025-03-04 18:26:46.005		5400.040	Media file(s)	player #1:O3-5-9-D2\O3-5-9-D2.MP4	0.0	8783.520	25.000	Blue	Resting		POINT	851.560	O3-5-9-D2\O3-5-9-D2.MP4	21289	NA
D2	2025-03-04 18:26:46.005		5400.040	Media file(s)	player #1:O3-5-9-D2\O3-5-9-D2.MP4	0.0	8783.520	25.000	Green	Walking		POINT	910.600	O3-5-9-D2\O3-5-9-D2.MP4	22765	NA
D2	2025-03-04 18:26:46.005		5400.040	Media file(s)	player #1:O3-5-9-D2\O3-5-9-D2.MP4	0.0	8783.520	25.000	Blue	Resting		POINT	911.160	O3-5-9-D2\O3-5-9-D2.MP4	22779	NA
D2	2025-03-04 18:26:46.005		5400.040	Media file(s)	player #1:O3-5-9-D2\O3-5-9-D2.MP4	0.0	8783.520	25.000	Blue	Resting		POINT	970.160	O3-5-9-D2\O3-5-9-D2.MP4	24254	NA
D2	2025-03-04 18:26:46.005		5400.040	Media file(s)	player #1:O3-5-9-D2\O3-5-9-D2.MP4	0.0	8783.520	25.000	Green	Walking		POINT	971.920	O3-5-9-D2\O3-5-9-D2.MP4	24298	NA
D2	2025-03-04 18:26:46.005		5400.040	Media file(s)	player #1:O3-5-9-D2\O3-5-9-D2.MP4	0.0	8783.520	25.000	Blue	Resting		POINT	1030.280	O3-5-9-D2\O3-5-9-D2.MP4	25757	NA
D2	2025-03-04 18:26:46.005		5400.040	Media file(s)	player #1:O3-5-9-D2\O3-5-9-D2.MP4	0.0	8783.520	25.000	Green	Walking		POINT	1030.480	O3-5-9-D2\O3-5-9-D2.MP4	25762	NA
D2	2025-03-04 18:26:46.005		5400.040	Media file(s)	player #1:O3-5-9-D2\O3-5-9-D2.MP4	0.0	8783.520	25.000	Blue	Resting		POINT	1090.840	O3-5-9-D2\O3-5-9-D2.MP4	27271	NA
D2	2025-03-04 18:26:46.005		5400.040	Media file(s)	player #1:O3-5-9-D2\O3-5-9-D2.MP4	0.0	8783.520	25.000	Green	Walking		POINT	1091.000	O3-5-9-D2\O3-5-9-D2.MP4	27275	NA
D2	2025-03-04 18:26:46.005		5400.040	Media file(s)	player #1:O3-5-9-D2\O3-5-9-D2.MP4	0.0	8783.520	25.000	Blue	Resting		POINT	1150.080	O3-5-9-D2\O3-5-9-D2.MP4	28752	NA
D2	2025-03-04 18:26:46.005		5400.040	Media file(s)	player #1:O3-5-9-D2\O3-5-9-D2.MP4	0.0	8783.520	25.000	Green	Walking		POINT	1150.880	O3-5-9-D2\O3-5-9-D2.MP4	28772	NA
D2	2025-03-04 18:26:46.005		5400.040	Media file(s)	player #1:O3-5-9-D2\O3-5-9-D2.MP4	0.0	8783.520	25.000	Blue	Resting		POINT	1209.960	O3-5-9-D2\O3-5-9-D2.MP4	30249	NA
D2	2025-03-04 18:26:46.005		5400.040	Media file(s)	player #1:O3-5-9-D2\O3-5-9-D2.MP4	0.0	8783.520	25.000	Green	Walking		POINT	1210.200	O3-5-9-D2\O3-5-9-D2.MP4	30255	NA
D2	2025-03-04 18:26:46.005		5400.040	Media file(s)	player #1:O3-5-9-D2\O3-5-9-D2.MP4	0.0	8783.520	25.000	Blue	Resting		POINT	1270.040	O3-5-9-D2\O3-5-9-D2.MP4	31751	NA
D2	2025-03-04 18:26:46.005		5400.040	Media file(s)	player #1:O3-5-9-D2\O3-5-9-D2.MP4	0.0	8783.520	25.000	Green	Walking		POINT	1270.600	O3-5-9-D2\O3-5-9-D2.MP4	31765	NA
D2	2025-03-04 18:26:46.005		5400.040	Media file(s)	player #1:O3-5-9-D2\O3-5-9-D2.MP4	0.0	8783.520	25.000	Green	Other		POINT	1330.440	O3-5-9-D2\O3-5-9-D2.MP4	33261	NA
D2	2025-03-04 18:26:46.005		5400.040	Media file(s)	player #1:O3-5-9-D2\O3-5-9-D2.MP4	0.0	8783.520	25.000	Blue	Walking		POINT	1330.800	O3-5-9-D2\O3-5-9-D2.MP4	33270	NA
D2	2025-03-04 18:26:46.005		5400.040	Media file(s)	player #1:O3-5-9-D2\O3-5-9-D2.MP4	0.0	8783.520	25.000	Blue	Resting		POINT	1390.360	O3-5-9-D2\O3-5-9-D2.MP4	34759	NA
D2	2025-03-04 18:26:46.005		5400.040	Media file(s)	player #1:O3-5-9-D2\O3-5-9-D2.MP4	0.0	8783.520	25.000	Green	Walking		POINT	1390.560	O3-5-9-D2\O3-5-9-D2.MP4	34764	NA
D2	2025-03-04 18:26:46.005		5400.040	Media file(s)	player #1:O3-5-9-D2\O3-5-9-D2.MP4	0.0	8783.520	25.000	Blue	Resting		POINT	1450.160	O3-5-9-D2\O3-5-9-D2.MP4	36254	NA
D2	2025-03-04 18:26:46.005		5400.040	Media file(s)	player #1:O3-5-9-D2\O3-5-9-D2.MP4	0.0	8783.520	25.000	Green	Walking		POINT	1450.560	O3-5-9-D2\O3-5-9-D2.MP4	36264	NA
D2	2025-03-04 18:26:46.005		5400.040	Media file(s)	player #1:O3-5-9-D2\O3-5-9-D2.MP4	0.0	8783.520	25.000	Green	Walking		POINT	1510.120	O3-5-9-D2\O3-5-9-D2.MP4	37753	NA
D2	2025-03-04 18:26:46.005		5400.040	Media file(s)	player #1:O3-5-9-D2\O3-5-9-D2.MP4	0.0	8783.520	25.000	Blue	Resting		POINT	1511.040	O3-5-9-D2\O3-5-9-D2.MP4	37776	NA
D2	2025-03-04 18:26:46.005		5400.040	Media file(s)	player #1:O3-5-9-D2\O3-5-9-D2.MP4	0.0	8783.520	25.000	Green	Walking		POINT	1570.160	O3-5-9-D2\O3-5-9-D2.MP4	39254	NA
D2	2025-03-04 18:26:46.005		5400.040	Media file(s)	player #1:O3-5-9-D2\O3-5-9-D2.MP4	0.0	8783.520	25.000	Blue	Brood Care		POINT	1570.960	O3-5-9-D2\O3-5-9-D2.MP4	39274	NA
D2	2025-03-04 18:26:46.005		5400.040	Media file(s)	player #1:O3-5-9-D2\O3-5-9-D2.MP4	0.0	8783.520	25.000	Green	Outside		POINT	1630.480	O3-5-9-D2\O3-5-9-D2.MP4	40762	NA
D2	2025-03-04 18:26:46.005		5400.040	Media file(s)	player #1:O3-5-9-D2\O3-5-9-D2.MP4	0.0	8783.520	25.000	Blue	Walking		POINT	1630.560	O3-5-9-D2\O3-5-9-D2.MP4	40764	NA
D2	2025-03-04 18:26:46.005		5400.040	Media file(s)	player #1:O3-5-9-D2\O3-5-9-D2.MP4	0.0	8783.520	25.000	Blue	Resting		POINT	1690.000	O3-5-9-D2\O3-5-9-D2.MP4	42250	NA
D2	2025-03-04 18:26:46.005		5400.040	Media file(s)	player #1:O3-5-9-D2\O3-5-9-D2.MP4	0.0	8783.520	25.000	Green	Outside		POINT	1690.080	O3-5-9-D2\O3-5-9-D2.MP4	42253	NA
D2	2025-03-04 18:26:46.005		5400.040	Media file(s)	player #1:O3-5-9-D2\O3-5-9-D2.MP4	0.0	8783.520	25.000	Green	Walking		POINT	1749.600	O3-5-9-D2\O3-5-9-D2.MP4	43740	NA
D2	2025-03-04 18:26:46.005		5400.040	Media file(s)	player #1:O3-5-9-D2\O3-5-9-D2.MP4	0.0	8783.520	25.000	Blue	Resting		POINT	1751.240	O3-5-9-D2\O3-5-9-D2.MP4	43781	NA
D2	2025-03-04 18:26:46.005		5400.040	Media file(s)	player #1:O3-5-9-D2\O3-5-9-D2.MP4	0.0	8783.520	25.000	Green	Self grooming		POINT	1810.000	O3-5-9-D2\O3-5-9-D2.MP4	45250	NA
D2	2025-03-04 18:26:46.005		5400.040	Media file(s)	player #1:O3-5-9-D2\O3-5-9-D2.MP4	0.0	8783.520	25.000	Blue	Resting		POINT	1811.840	O3-5-9-D2\O3-5-9-D2.MP4	45296	NA
D2	2025-03-04 18:26:46.005		5400.040	Media file(s)	player #1:O3-5-9-D2\O3-5-9-D2.MP4	0.0	8783.520	25.000	Green	Self grooming		POINT	1870.280	O3-5-9-D2\O3-5-9-D2.MP4	46757	NA
D2	2025-03-04 18:26:46.005		5400.040	Media file(s)	player #1:O3-5-9-D2\O3-5-9-D2.MP4	0.0	8783.520	25.000	Blue	Self grooming		POINT	1870.800	O3-5-9-D2\O3-5-9-D2.MP4	46770	NA
D2	2025-03-04 18:26:46.005		5400.040	Media file(s)	player #1:O3-5-9-D2\O3-5-9-D2.MP4	0.0	8783.520	25.000	Blue	Carry Brood		POINT	1929.360	O3-5-9-D2\O3-5-9-D2.MP4	48234	NA
D2	2025-03-04 18:26:46.005		5400.040	Media file(s)	player #1:O3-5-9-D2\O3-5-9-D2.MP4	0.0	8783.520	25.000	Green	Walking		POINT	1930.200	O3-5-9-D2\O3-5-9-D2.MP4	48255	NA
D2	2025-03-04 18:26:46.005		5400.040	Media file(s)	player #1:O3-5-9-D2\O3-5-9-D2.MP4	0.0	8783.520	25.000	Green	Walking		POINT	1990.280	O3-5-9-D2\O3-5-9-D2.MP4	49757	NA
D2	2025-03-04 18:26:46.005		5400.040	Media file(s)	player #1:O3-5-9-D2\O3-5-9-D2.MP4	0.0	8783.520	25.000	Blue	Walking		POINT	1992.160	O3-5-9-D2\O3-5-9-D2.MP4	49804	NA
D2	2025-03-04 18:26:46.005		5400.040	Media file(s)	player #1:O3-5-9-D2\O3-5-9-D2.MP4	0.0	8783.520	25.000	Green	Walking		POINT	2050.320	O3-5-9-D2\O3-5-9-D2.MP4	51258	NA
D2	2025-03-04 18:26:46.005		5400.040	Media file(s)	player #1:O3-5-9-D2\O3-5-9-D2.MP4	0.0	8783.520	25.000	Blue	Resting		POINT	2050.760	O3-5-9-D2\O3-5-9-D2.MP4	51269	NA
D2	2025-03-04 18:26:46.005		5400.040	Media file(s)	player #1:O3-5-9-D2\O3-5-9-D2.MP4	0.0	8783.520	25.000	Blue	Resting		POINT	2110.200	O3-5-9-D2\O3-5-9-D2.MP4	52755	NA
D2	2025-03-04 18:26:46.005		5400.040	Media file(s)	player #1:O3-5-9-D2\O3-5-9-D2.MP4	0.0	8783.520	25.000	Green	Walking		POINT	2110.880	O3-5-9-D2\O3-5-9-D2.MP4	52772	NA
D2	2025-03-04 18:26:46.005		5400.040	Media file(s)	player #1:O3-5-9-D2\O3-5-9-D2.MP4	0.0	8783.520	25.000	Blue	Resting		POINT	2170.240	O3-5-9-D2\O3-5-9-D2.MP4	54256	NA
D2	2025-03-04 18:26:46.005		5400.040	Media file(s)	player #1:O3-5-9-D2\O3-5-9-D2.MP4	0.0	8783.520	25.000	Green	Walking		POINT	2170.240	O3-5-9-D2\O3-5-9-D2.MP4	54256	NA
D2	2025-03-04 18:26:46.005		5400.040	Media file(s)	player #1:O3-5-9-D2\O3-5-9-D2.MP4	0.0	8783.520	25.000	Blue	Resting		POINT	2230.200	O3-5-9-D2\O3-5-9-D2.MP4	55755	NA
D2	2025-03-04 18:26:46.005		5400.040	Media file(s)	player #1:O3-5-9-D2\O3-5-9-D2.MP4	0.0	8783.520	25.000	Green	Walking		POINT	2230.800	O3-5-9-D2\O3-5-9-D2.MP4	55770	NA
D2	2025-03-04 18:26:46.005		5400.040	Media file(s)	player #1:O3-5-9-D2\O3-5-9-D2.MP4	0.0	8783.520	25.000	Blue	Resting		POINT	2290.160	O3-5-9-D2\O3-5-9-D2.MP4	57254	NA
D2	2025-03-04 18:26:46.005		5400.040	Media file(s)	player #1:O3-5-9-D2\O3-5-9-D2.MP4	0.0	8783.520	25.000	Green	Other		POINT	2291.240	O3-5-9-D2\O3-5-9-D2.MP4	57281	NA
D2	2025-03-04 18:26:46.005		5400.040	Media file(s)	player #1:O3-5-9-D2\O3-5-9-D2.MP4	0.0	8783.520	25.000	Blue	Resting		POINT	2350.280	O3-5-9-D2\O3-5-9-D2.MP4	58757	NA
D2	2025-03-04 18:26:46.005		5400.040	Media file(s)	player #1:O3-5-9-D2\O3-5-9-D2.MP4	0.0	8783.520	25.000	Green	Outside		POINT	2350.280	O3-5-9-D2\O3-5-9-D2.MP4	58757	NA
D2	2025-03-04 18:26:46.005		5400.040	Media file(s)	player #1:O3-5-9-D2\O3-5-9-D2.MP4	0.0	8783.520	25.000	Green	Carry Other		POINT	2410.280	O3-5-9-D2\O3-5-9-D2.MP4	60257	NA
D2	2025-03-04 18:26:46.005		5400.040	Media file(s)	player #1:O3-5-9-D2\O3-5-9-D2.MP4	0.0	8783.520	25.000	Blue	Resting		POINT	2410.760	O3-5-9-D2\O3-5-9-D2.MP4	60269	NA
D2	2025-03-04 18:26:46.005		5400.040	Media file(s)	player #1:O3-5-9-D2\O3-5-9-D2.MP4	0.0	8783.520	25.000	Green	Other		POINT	2470.120	O3-5-9-D2\O3-5-9-D2.MP4	61753	NA
D2	2025-03-04 18:26:46.005		5400.040	Media file(s)	player #1:O3-5-9-D2\O3-5-9-D2.MP4	0.0	8783.520	25.000	Blue	Resting		POINT	2470.480	O3-5-9-D2\O3-5-9-D2.MP4	61762	NA
D2	2025-03-04 18:26:46.005		5400.040	Media file(s)	player #1:O3-5-9-D2\O3-5-9-D2.MP4	0.0	8783.520	25.000	Blue	Resting		POINT	2530.480	O3-5-9-D2\O3-5-9-D2.MP4	63262	NA
D2	2025-03-04 18:26:46.005		5400.040	Media file(s)	player #1:O3-5-9-D2\O3-5-9-D2.MP4	0.0	8783.520	25.000	Green	Walking		POINT	2530.680	O3-5-9-D2\O3-5-9-D2.MP4	63267	NA
D2	2025-03-04 18:26:46.005		5400.040	Media file(s)	player #1:O3-5-9-D2\O3-5-9-D2.MP4	0.0	8783.520	25.000	Green	Self grooming		POINT	2590.240	O3-5-9-D2\O3-5-9-D2.MP4	64756	NA
D2	2025-03-04 18:26:46.005		5400.040	Media file(s)	player #1:O3-5-9-D2\O3-5-9-D2.MP4	0.0	8783.520	25.000	Blue	Resting		POINT	2590.400	O3-5-9-D2\O3-5-9-D2.MP4	64760	NA
D2	2025-03-04 18:26:46.005		5400.040	Media file(s)	player #1:O3-5-9-D2\O3-5-9-D2.MP4	0.0	8783.520	25.000	Green	Resting		POINT	2650.280	O3-5-9-D2\O3-5-9-D2.MP4	66257	NA
D2	2025-03-04 18:26:46.005		5400.040	Media file(s)	player #1:O3-5-9-D2\O3-5-9-D2.MP4	0.0	8783.520	25.000	Blue	Resting		POINT	2650.440	O3-5-9-D2\O3-5-9-D2.MP4	66261	NA
D2	2025-03-04 18:26:46.005		5400.040	Media file(s)	player #1:O3-5-9-D2\O3-5-9-D2.MP4	0.0	8783.520	25.000	Blue	Resting		POINT	2710.040	O3-5-9-D2\O3-5-9-D2.MP4	67751	NA
D2	2025-03-04 18:26:46.005		5400.040	Media file(s)	player #1:O3-5-9-D2\O3-5-9-D2.MP4	0.0	8783.520	25.000	Green	Resting		POINT	2710.040	O3-5-9-D2\O3-5-9-D2.MP4	67751	NA
D2	2025-03-04 18:26:46.005		5400.040	Media file(s)	player #1:O3-5-9-D2\O3-5-9-D2.MP4	0.0	8783.520	25.000	Blue	Resting		POINT	2770.600	O3-5-9-D2\O3-5-9-D2.MP4	69265	NA
D2	2025-03-04 18:26:46.005		5400.040	Media file(s)	player #1:O3-5-9-D2\O3-5-9-D2.MP4	0.0	8783.520	25.000	Green	Resting		POINT	2771.720	O3-5-9-D2\O3-5-9-D2.MP4	69293	NA
D2	2025-03-04 18:26:46.005		5400.040	Media file(s)	player #1:O3-5-9-D2\O3-5-9-D2.MP4	0.0	8783.520	25.000	Blue	Resting		POINT	2830.200	O3-5-9-D2\O3-5-9-D2.MP4	70755	NA
D2	2025-03-04 18:26:46.005		5400.040	Media file(s)	player #1:O3-5-9-D2\O3-5-9-D2.MP4	0.0	8783.520	25.000	Green	Walking		POINT	2831.000	O3-5-9-D2\O3-5-9-D2.MP4	70775	NA
D2	2025-03-04 18:26:46.005		5400.040	Media file(s)	player #1:O3-5-9-D2\O3-5-9-D2.MP4	0.0	8783.520	25.000	Green	Carry Other		POINT	2890.600	O3-5-9-D2\O3-5-9-D2.MP4	72265	NA
D2	2025-03-04 18:26:46.005		5400.040	Media file(s)	player #1:O3-5-9-D2\O3-5-9-D2.MP4	0.0	8783.520	25.000	Blue	Resting		POINT	2890.680	O3-5-9-D2\O3-5-9-D2.MP4	72267	NA
D2	2025-03-04 18:26:46.005		5400.040	Media file(s)	player #1:O3-5-9-D2\O3-5-9-D2.MP4	0.0	8783.520	25.000	Blue	Resting		POINT	2950.680	O3-5-9-D2\O3-5-9-D2.MP4	73767	NA
D2	2025-03-04 18:26:46.005		5400.040	Media file(s)	player #1:O3-5-9-D2\O3-5-9-D2.MP4	0.0	8783.520	25.000	Green	Other		POINT	2950.760	O3-5-9-D2\O3-5-9-D2.MP4	73769	NA
D2	2025-03-04 18:26:46.005		5400.040	Media file(s)	player #1:O3-5-9-D2\O3-5-9-D2.MP4	0.0	8783.520	25.000	Green	Walking		POINT	3010.520	O3-5-9-D2\O3-5-9-D2.MP4	75263	NA
D2	2025-03-04 18:26:46.005		5400.040	Media file(s)	player #1:O3-5-9-D2\O3-5-9-D2.MP4	0.0	8783.520	25.000	Blue	Resting		POINT	3010.600	O3-5-9-D2\O3-5-9-D2.MP4	75265	NA
D2	2025-03-04 18:26:46.005		5400.040	Media file(s)	player #1:O3-5-9-D2\O3-5-9-D2.MP4	0.0	8783.520	25.000	Green	Carry Other		POINT	3070.000	O3-5-9-D2\O3-5-9-D2.MP4	76750	NA
D2	2025-03-04 18:26:46.005		5400.040	Media file(s)	player #1:O3-5-9-D2\O3-5-9-D2.MP4	0.0	8783.520	25.000	Blue	Resting		POINT	3071.000	O3-5-9-D2\O3-5-9-D2.MP4	76775	NA
D2	2025-03-04 18:26:46.005		5400.040	Media file(s)	player #1:O3-5-9-D2\O3-5-9-D2.MP4	0.0	8783.520	25.000	Green	Carry Other		POINT	3130.520	O3-5-9-D2\O3-5-9-D2.MP4	78263	NA
D2	2025-03-04 18:26:46.005		5400.040	Media file(s)	player #1:O3-5-9-D2\O3-5-9-D2.MP4	0.0	8783.520	25.000	Blue	Resting		POINT	3130.880	O3-5-9-D2\O3-5-9-D2.MP4	78272	NA
D2	2025-03-04 18:26:46.005		5400.040	Media file(s)	player #1:O3-5-9-D2\O3-5-9-D2.MP4	0.0	8783.520	25.000	Green	Walking		POINT	3190.200	O3-5-9-D2\O3-5-9-D2.MP4	79755	NA
D2	2025-03-04 18:26:46.005		5400.040	Media file(s)	player #1:O3-5-9-D2\O3-5-9-D2.MP4	0.0	8783.520	25.000	Blue	Resting		POINT	3190.680	O3-5-9-D2\O3-5-9-D2.MP4	79767	NA
D2	2025-03-04 18:26:46.005		5400.040	Media file(s)	player #1:O3-5-9-D2\O3-5-9-D2.MP4	0.0	8783.520	25.000	Blue	Resting		POINT	3249.960	O3-5-9-D2\O3-5-9-D2.MP4	81249	NA
D2	2025-03-04 18:26:46.005		5400.040	Media file(s)	player #1:O3-5-9-D2\O3-5-9-D2.MP4	0.0	8783.520	25.000	Green	Resting		POINT	3250.000	O3-5-9-D2\O3-5-9-D2.MP4	81250	NA
D2	2025-03-04 18:26:46.005		5400.040	Media file(s)	player #1:O3-5-9-D2\O3-5-9-D2.MP4	0.0	8783.520	25.000	Blue	Resting		POINT	3309.800	O3-5-9-D2\O3-5-9-D2.MP4	82745	NA
D2	2025-03-04 18:26:46.005		5400.040	Media file(s)	player #1:O3-5-9-D2\O3-5-9-D2.MP4	0.0	8783.520	25.000	Green	Self grooming		POINT	3310.320	O3-5-9-D2\O3-5-9-D2.MP4	82758	NA
D2	2025-03-04 18:26:46.005		5400.040	Media file(s)	player #1:O3-5-9-D2\O3-5-9-D2.MP4	0.0	8783.520	25.000	Blue	Resting		POINT	3370.200	O3-5-9-D2\O3-5-9-D2.MP4	84255	NA
D2	2025-03-04 18:26:46.005		5400.040	Media file(s)	player #1:O3-5-9-D2\O3-5-9-D2.MP4	0.0	8783.520	25.000	Green	Resting		POINT	3371.840	O3-5-9-D2\O3-5-9-D2.MP4	84296	NA
D2	2025-03-04 18:26:46.005		5400.040	Media file(s)	player #1:O3-5-9-D2\O3-5-9-D2.MP4	0.0	8783.520	25.000	Blue	Resting		POINT	3430.000	O3-5-9-D2\O3-5-9-D2.MP4	85750	NA
D2	2025-03-04 18:26:46.005		5400.040	Media file(s)	player #1:O3-5-9-D2\O3-5-9-D2.MP4	0.0	8783.520	25.000	Green	Resting		POINT	3430.200	O3-5-9-D2\O3-5-9-D2.MP4	85755	NA
D2	2025-03-04 18:26:46.005		5400.040	Media file(s)	player #1:O3-5-9-D2\O3-5-9-D2.MP4	0.0	8783.520	25.000	Blue	Resting		POINT	3490.160	O3-5-9-D2\O3-5-9-D2.MP4	87254	NA
D2	2025-03-04 18:26:46.005		5400.040	Media file(s)	player #1:O3-5-9-D2\O3-5-9-D2.MP4	0.0	8783.520	25.000	Green	Resting		POINT	3490.760	O3-5-9-D2\O3-5-9-D2.MP4	87269	NA
D2	2025-03-04 18:26:46.005		5400.040	Media file(s)	player #1:O3-5-9-D2\O3-5-9-D2.MP4	0.0	8783.520	25.000	Blue	Resting		POINT	3550.360	O3-5-9-D2\O3-5-9-D2.MP4	88759	NA
D2	2025-03-04 18:26:46.005		5400.040	Media file(s)	player #1:O3-5-9-D2\O3-5-9-D2.MP4	0.0	8783.520	25.000	Green	Walking		POINT	3550.680	O3-5-9-D2\O3-5-9-D2.MP4	88767	NA
D2	2025-03-04 18:26:46.005		5400.040	Media file(s)	player #1:O3-5-9-D2\O3-5-9-D2.MP4	0.0	8783.520	25.000	Green	QW interaction		POINT	3610.080	O3-5-9-D2\O3-5-9-D2.MP4	90252	NA
D2	2025-03-04 18:26:46.005		5400.040	Media file(s)	player #1:O3-5-9-D2\O3-5-9-D2.MP4	0.0	8783.520	25.000	Blue	Resting		POINT	3610.120	O3-5-9-D2\O3-5-9-D2.MP4	90253	NA
D2	2025-03-04 18:26:46.005		5400.040	Media file(s)	player #1:O3-5-9-D2\O3-5-9-D2.MP4	0.0	8783.520	25.000	Blue	Resting		POINT	3669.960	O3-5-9-D2\O3-5-9-D2.MP4	91749	NA
D2	2025-03-04 18:26:46.005		5400.040	Media file(s)	player #1:O3-5-9-D2\O3-5-9-D2.MP4	0.0	8783.520	25.000	Green	QW interaction		POINT	3670.120	O3-5-9-D2\O3-5-9-D2.MP4	91753	NA
D2	2025-03-04 18:26:46.005		5400.040	Media file(s)	player #1:O3-5-9-D2\O3-5-9-D2.MP4	0.0	8783.520	25.000	Blue	Resting		POINT	3730.080	O3-5-9-D2\O3-5-9-D2.MP4	93252	NA
D2	2025-03-04 18:26:46.005		5400.040	Media file(s)	player #1:O3-5-9-D2\O3-5-9-D2.MP4	0.0	8783.520	25.000	Green	Walking		POINT	3732.400	O3-5-9-D2\O3-5-9-D2.MP4	93310	NA
D2	2025-03-04 18:26:46.005		5400.040	Media file(s)	player #1:O3-5-9-D2\O3-5-9-D2.MP4	0.0	8783.520	25.000	Green	Resting		POINT	3789.960	O3-5-9-D2\O3-5-9-D2.MP4	94749	NA
D2	2025-03-04 18:26:46.005		5400.040	Media file(s)	player #1:O3-5-9-D2\O3-5-9-D2.MP4	0.0	8783.520	25.000	Blue	Resting		POINT	3790.080	O3-5-9-D2\O3-5-9-D2.MP4	94752	NA
D2	2025-03-04 18:26:46.005		5400.040	Media file(s)	player #1:O3-5-9-D2\O3-5-9-D2.MP4	0.0	8783.520	25.000	Green	Resting		POINT	3850.040	O3-5-9-D2\O3-5-9-D2.MP4	96251	NA
D2	2025-03-04 18:26:46.005		5400.040	Media file(s)	player #1:O3-5-9-D2\O3-5-9-D2.MP4	0.0	8783.520	25.000	Blue	Resting		POINT	3850.440	O3-5-9-D2\O3-5-9-D2.MP4	96261	NA
D2	2025-03-04 18:26:46.005		5400.040	Media file(s)	player #1:O3-5-9-D2\O3-5-9-D2.MP4	0.0	8783.520	25.000	Blue	Resting		POINT	3910.160	O3-5-9-D2\O3-5-9-D2.MP4	97754	NA
D2	2025-03-04 18:26:46.005		5400.040	Media file(s)	player #1:O3-5-9-D2\O3-5-9-D2.MP4	0.0	8783.520	25.000	Green	Walking		POINT	3910.680	O3-5-9-D2\O3-5-9-D2.MP4	97767	NA
D2	2025-03-04 18:26:46.005		5400.040	Media file(s)	player #1:O3-5-9-D2\O3-5-9-D2.MP4	0.0	8783.520	25.000	Green	Walking		POINT	3970.160	O3-5-9-D2\O3-5-9-D2.MP4	99254	NA
D2	2025-03-04 18:26:46.005		5400.040	Media file(s)	player #1:O3-5-9-D2\O3-5-9-D2.MP4	0.0	8783.520	25.000	Blue	QW interaction		POINT	3970.720	O3-5-9-D2\O3-5-9-D2.MP4	99268	NA
D2	2025-03-04 18:26:46.005		5400.040	Media file(s)	player #1:O3-5-9-D2\O3-5-9-D2.MP4	0.0	8783.520	25.000	Green	Resting		POINT	4030.160	O3-5-9-D2\O3-5-9-D2.MP4	100754	NA
D2	2025-03-04 18:26:46.005		5400.040	Media file(s)	player #1:O3-5-9-D2\O3-5-9-D2.MP4	0.0	8783.520	25.000	Blue	Resting		POINT	4030.480	O3-5-9-D2\O3-5-9-D2.MP4	100762	NA
D2	2025-03-04 18:26:46.005		5400.040	Media file(s)	player #1:O3-5-9-D2\O3-5-9-D2.MP4	0.0	8783.520	25.000	Blue	Resting		POINT	4090.040	O3-5-9-D2\O3-5-9-D2.MP4	102251	NA
D2	2025-03-04 18:26:46.005		5400.040	Media file(s)	player #1:O3-5-9-D2\O3-5-9-D2.MP4	0.0	8783.520	25.000	Green	Resting		POINT	4090.880	O3-5-9-D2\O3-5-9-D2.MP4	102272	NA
D2	2025-03-04 18:26:46.005		5400.040	Media file(s)	player #1:O3-5-9-D2\O3-5-9-D2.MP4	0.0	8783.520	25.000	Green	Resting		POINT	4150.160	O3-5-9-D2\O3-5-9-D2.MP4	103754	NA
D2	2025-03-04 18:26:46.005		5400.040	Media file(s)	player #1:O3-5-9-D2\O3-5-9-D2.MP4	0.0	8783.520	25.000	Blue	Resting		POINT	4150.240	O3-5-9-D2\O3-5-9-D2.MP4	103756	NA
D2	2025-03-04 18:26:46.005		5400.040	Media file(s)	player #1:O3-5-9-D2\O3-5-9-D2.MP4	0.0	8783.520	25.000	Green	Resting		POINT	4210.240	O3-5-9-D2\O3-5-9-D2.MP4	105256	NA
D2	2025-03-04 18:26:46.005		5400.040	Media file(s)	player #1:O3-5-9-D2\O3-5-9-D2.MP4	0.0	8783.520	25.000	Blue	Resting		POINT	4210.280	O3-5-9-D2\O3-5-9-D2.MP4	105257	NA
D2	2025-03-04 18:26:46.005		5400.040	Media file(s)	player #1:O3-5-9-D2\O3-5-9-D2.MP4	0.0	8783.520	25.000	Blue	Resting		POINT	4270.320	O3-5-9-D2\O3-5-9-D2.MP4	106758	NA
D2	2025-03-04 18:26:46.005		5400.040	Media file(s)	player #1:O3-5-9-D2\O3-5-9-D2.MP4	0.0	8783.520	25.000	Green	Walking		POINT	4270.800	O3-5-9-D2\O3-5-9-D2.MP4	106770	NA
D2	2025-03-04 18:26:46.005		5400.040	Media file(s)	player #1:O3-5-9-D2\O3-5-9-D2.MP4	0.0	8783.520	25.000	Blue	Resting		POINT	4330.080	O3-5-9-D2\O3-5-9-D2.MP4	108252	NA
D2	2025-03-04 18:26:46.005		5400.040	Media file(s)	player #1:O3-5-9-D2\O3-5-9-D2.MP4	0.0	8783.520	25.000	Green	Walking		POINT	4330.680	O3-5-9-D2\O3-5-9-D2.MP4	108267	NA
D2	2025-03-04 18:26:46.005		5400.040	Media file(s)	player #1:O3-5-9-D2\O3-5-9-D2.MP4	0.0	8783.520	25.000	Green	Walking		POINT	4390.400	O3-5-9-D2\O3-5-9-D2.MP4	109760	NA
D2	2025-03-04 18:26:46.005		5400.040	Media file(s)	player #1:O3-5-9-D2\O3-5-9-D2.MP4	0.0	8783.520	25.000	Blue	Resting		POINT	4390.680	O3-5-9-D2\O3-5-9-D2.MP4	109767	NA
D2	2025-03-04 18:26:46.005		5400.040	Media file(s)	player #1:O3-5-9-D2\O3-5-9-D2.MP4	0.0	8783.520	25.000	Blue	Resting		POINT	4450.280	O3-5-9-D2\O3-5-9-D2.MP4	111257	NA
D2	2025-03-04 18:26:46.005		5400.040	Media file(s)	player #1:O3-5-9-D2\O3-5-9-D2.MP4	0.0	8783.520	25.000	Green	Walking		POINT	4450.520	O3-5-9-D2\O3-5-9-D2.MP4	111263	NA
D2	2025-03-04 18:26:46.005		5400.040	Media file(s)	player #1:O3-5-9-D2\O3-5-9-D2.MP4	0.0	8783.520	25.000	Blue	Resting		POINT	4510.120	O3-5-9-D2\O3-5-9-D2.MP4	112754	NA
D2	2025-03-04 18:26:46.005		5400.040	Media file(s)	player #1:O3-5-9-D2\O3-5-9-D2.MP4	0.0	8783.520	25.000	Green	QW interaction		POINT	4510.560	O3-5-9-D2\O3-5-9-D2.MP4	112764	NA
D2	2025-03-04 18:26:46.005		5400.040	Media file(s)	player #1:O3-5-9-D2\O3-5-9-D2.MP4	0.0	8783.520	25.000	Green	QW interaction		POINT	4569.960	O3-5-9-D2\O3-5-9-D2.MP4	114249	NA
D2	2025-03-04 18:26:46.005		5400.040	Media file(s)	player #1:O3-5-9-D2\O3-5-9-D2.MP4	0.0	8783.520	25.000	Blue	Resting		POINT	4570.920	O3-5-9-D2\O3-5-9-D2.MP4	114273	NA
D2	2025-03-04 18:26:46.005		5400.040	Media file(s)	player #1:O3-5-9-D2\O3-5-9-D2.MP4	0.0	8783.520	25.000	Blue	Resting		POINT	4629.960	O3-5-9-D2\O3-5-9-D2.MP4	115749	NA
D2	2025-03-04 18:26:46.005		5400.040	Media file(s)	player #1:O3-5-9-D2\O3-5-9-D2.MP4	0.0	8783.520	25.000	Green	QW interaction		POINT	4630.120	O3-5-9-D2\O3-5-9-D2.MP4	115753	NA
D2	2025-03-04 18:26:46.005		5400.040	Media file(s)	player #1:O3-5-9-D2\O3-5-9-D2.MP4	0.0	8783.520	25.000	Blue	Resting		POINT	4690.040	O3-5-9-D2\O3-5-9-D2.MP4	117252	NA
D2	2025-03-04 18:26:46.005		5400.040	Media file(s)	player #1:O3-5-9-D2\O3-5-9-D2.MP4	0.0	8783.520	25.000	Green	QW interaction		POINT	4690.360	O3-5-9-D2\O3-5-9-D2.MP4	117259	NA
D2	2025-03-04 18:26:46.005		5400.040	Media file(s)	player #1:O3-5-9-D2\O3-5-9-D2.MP4	0.0	8783.520	25.000	Green	Walking		POINT	4750.200	O3-5-9-D2\O3-5-9-D2.MP4	118755	NA
D2	2025-03-04 18:26:46.005		5400.040	Media file(s)	player #1:O3-5-9-D2\O3-5-9-D2.MP4	0.0	8783.520	25.000	Blue	Resting		POINT	4750.600	O3-5-9-D2\O3-5-9-D2.MP4	118765	NA
D2	2025-03-04 18:26:46.005		5400.040	Media file(s)	player #1:O3-5-9-D2\O3-5-9-D2.MP4	0.0	8783.520	25.000	Green	Resting		POINT	4810.120	O3-5-9-D2\O3-5-9-D2.MP4	120253	NA
D2	2025-03-04 18:26:46.005		5400.040	Media file(s)	player #1:O3-5-9-D2\O3-5-9-D2.MP4	0.0	8783.520	25.000	Blue	Resting		POINT	4810.160	O3-5-9-D2\O3-5-9-D2.MP4	120254	NA
D2	2025-03-04 18:26:46.005		5400.040	Media file(s)	player #1:O3-5-9-D2\O3-5-9-D2.MP4	0.0	8783.520	25.000	Green	Resting		POINT	4870.080	O3-5-9-D2\O3-5-9-D2.MP4	121752	NA
D2	2025-03-04 18:26:46.005		5400.040	Media file(s)	player #1:O3-5-9-D2\O3-5-9-D2.MP4	0.0	8783.520	25.000	Blue	Resting		POINT	4870.160	O3-5-9-D2\O3-5-9-D2.MP4	121754	NA
D2	2025-03-04 18:26:46.005		5400.040	Media file(s)	player #1:O3-5-9-D2\O3-5-9-D2.MP4	0.0	8783.520	25.000	Green	Resting		POINT	4929.120	O3-5-9-D2\O3-5-9-D2.MP4	123228	NA
D2	2025-03-04 18:26:46.005		5400.040	Media file(s)	player #1:O3-5-9-D2\O3-5-9-D2.MP4	0.0	8783.520	25.000	Blue	Resting		POINT	4930.200	O3-5-9-D2\O3-5-9-D2.MP4	123255	NA
D2	2025-03-04 18:26:46.005		5400.040	Media file(s)	player #1:O3-5-9-D2\O3-5-9-D2.MP4	0.0	8783.520	25.000	Blue	Resting		POINT	4990.040	O3-5-9-D2\O3-5-9-D2.MP4	124751	NA
D2	2025-03-04 18:26:46.005		5400.040	Media file(s)	player #1:O3-5-9-D2\O3-5-9-D2.MP4	0.0	8783.520	25.000	Green	Resting		POINT	4990.040	O3-5-9-D2\O3-5-9-D2.MP4	124751	NA
D2	2025-03-04 18:26:46.005		5400.040	Media file(s)	player #1:O3-5-9-D2\O3-5-9-D2.MP4	0.0	8783.520	25.000	Green	Resting		POINT	5050.040	O3-5-9-D2\O3-5-9-D2.MP4	126251	NA
D2	2025-03-04 18:26:46.005		5400.040	Media file(s)	player #1:O3-5-9-D2\O3-5-9-D2.MP4	0.0	8783.520	25.000	Blue	Resting		POINT	5050.160	O3-5-9-D2\O3-5-9-D2.MP4	126254	NA
D2	2025-03-04 18:26:46.005		5400.040	Media file(s)	player #1:O3-5-9-D2\O3-5-9-D2.MP4	0.0	8783.520	25.000	Blue	Resting		POINT	5109.960	O3-5-9-D2\O3-5-9-D2.MP4	127749	NA
D2	2025-03-04 18:26:46.005		5400.040	Media file(s)	player #1:O3-5-9-D2\O3-5-9-D2.MP4	0.0	8783.520	25.000	Green	Resting		POINT	5110.280	O3-5-9-D2\O3-5-9-D2.MP4	127757	NA
D2	2025-03-04 18:26:46.005		5400.040	Media file(s)	player #1:O3-5-9-D2\O3-5-9-D2.MP4	0.0	8783.520	25.000	Blue	Resting		POINT	5170.320	O3-5-9-D2\O3-5-9-D2.MP4	129258	NA
D2	2025-03-04 18:26:46.005		5400.040	Media file(s)	player #1:O3-5-9-D2\O3-5-9-D2.MP4	0.0	8783.520	25.000	Green	Walking		POINT	5170.720	O3-5-9-D2\O3-5-9-D2.MP4	129268	NA
D2	2025-03-04 18:26:46.005		5400.040	Media file(s)	player #1:O3-5-9-D2\O3-5-9-D2.MP4	0.0	8783.520	25.000	Blue	Resting		POINT	5230.240	O3-5-9-D2\O3-5-9-D2.MP4	130756	NA
D2	2025-03-04 18:26:46.005		5400.040	Media file(s)	player #1:O3-5-9-D2\O3-5-9-D2.MP4	0.0	8783.520	25.000	Green	Walking		POINT	5231.120	O3-5-9-D2\O3-5-9-D2.MP4	130778	NA
D2	2025-03-04 18:26:46.005		5400.040	Media file(s)	player #1:O3-5-9-D2\O3-5-9-D2.MP4	0.0	8783.520	25.000	Blue	Resting		POINT	5290.440	O3-5-9-D2\O3-5-9-D2.MP4	132261	NA
D2	2025-03-04 18:26:46.005		5400.040	Media file(s)	player #1:O3-5-9-D2\O3-5-9-D2.MP4	0.0	8783.520	25.000	Green	Self grooming		POINT	5291.040	O3-5-9-D2\O3-5-9-D2.MP4	132276	NA
D2	2025-03-04 18:26:46.005		5400.040	Media file(s)	player #1:O3-5-9-D2\O3-5-9-D2.MP4	0.0	8783.520	25.000	Blue	Resting		POINT	5350.160	O3-5-9-D2\O3-5-9-D2.MP4	133754	NA
D2	2025-03-04 18:26:46.005		5400.040	Media file(s)	player #1:O3-5-9-D2\O3-5-9-D2.MP4	0.0	8783.520	25.000	Green	Walking		POINT	5351.360	O3-5-9-D2\O3-5-9-D2.MP4	133784	NA
D2	2025-03-04 18:26:46.005		5400.040	Media file(s)	player #1:O3-5-9-D2\O3-5-9-D2.MP4	0.0	8783.520	25.000	Blue	Resting		POINT	5409.800	O3-5-9-D2\O3-5-9-D2.MP4	135245	NA
D2	2025-03-04 18:26:46.005		5400.040	Media file(s)	player #1:O3-5-9-D2\O3-5-9-D2.MP4	0.0	8783.520	25.000	Green	Walking		POINT	5410.320	O3-5-9-D2\O3-5-9-D2.MP4	135258	NA
D2	2025-03-04 18:26:46.005		5400.040	Media file(s)	player #1:O3-5-9-D2\O3-5-9-D2.MP4	0.0	8783.520	25.000	Green	Walking		POINT	5470.040	O3-5-9-D2\O3-5-9-D2.MP4	136751	NA
D2	2025-03-04 18:26:46.005		5400.040	Media file(s)	player #1:O3-5-9-D2\O3-5-9-D2.MP4	0.0	8783.520	25.000	Blue	Resting		POINT	5470.120	O3-5-9-D2\O3-5-9-D2.MP4	136754	NA
D2	2025-03-04 18:26:46.005		5400.040	Media file(s)	player #1:O3-5-9-D2\O3-5-9-D2.MP4	0.0	8783.520	25.000	Blue	Resting		POINT	5530.080	O3-5-9-D2\O3-5-9-D2.MP4	138252	NA
D2	2025-03-04 18:26:46.005		5400.040	Media file(s)	player #1:O3-5-9-D2\O3-5-9-D2.MP4	0.0	8783.520	25.000	Green	Other		POINT	5530.840	O3-5-9-D2\O3-5-9-D2.MP4	138271	NA
D2	2025-03-04 18:26:46.005		5400.040	Media file(s)	player #1:O3-5-9-D2\O3-5-9-D2.MP4	0.0	8783.520	25.000	Blue	Resting		POINT	5590.040	O3-5-9-D2\O3-5-9-D2.MP4	139751	NA
D2	2025-03-04 18:26:46.005		5400.040	Media file(s)	player #1:O3-5-9-D2\O3-5-9-D2.MP4	0.0	8783.520	25.000	Green	Self grooming		POINT	5590.880	O3-5-9-D2\O3-5-9-D2.MP4	139772	NA
D2	2025-03-04 18:26:46.005		5400.040	Media file(s)	player #1:O3-5-9-D2\O3-5-9-D2.MP4	0.0	8783.520	25.000	Green	Resting		POINT	5650.000	O3-5-9-D2\O3-5-9-D2.MP4	141250	NA
D2	2025-03-04 18:26:46.005		5400.040	Media file(s)	player #1:O3-5-9-D2\O3-5-9-D2.MP4	0.0	8783.520	25.000	Blue	Resting		POINT	5650.320	O3-5-9-D2\O3-5-9-D2.MP4	141258	NA
D2	2025-03-04 18:26:46.005		5400.040	Media file(s)	player #1:O3-5-9-D2\O3-5-9-D2.MP4	0.0	8783.520	25.000	Blue	Resting		POINT	5710.040	O3-5-9-D2\O3-5-9-D2.MP4	142751	NA
D2	2025-03-04 18:26:46.005		5400.040	Media file(s)	player #1:O3-5-9-D2\O3-5-9-D2.MP4	0.0	8783.520	25.000	Green	Resting		POINT	5710.120	O3-5-9-D2\O3-5-9-D2.MP4	142753	NA
D2	2025-03-04 18:26:46.005		5400.040	Media file(s)	player #1:O3-5-9-D2\O3-5-9-D2.MP4	0.0	8783.520	25.000	Green	Resting		POINT	5769.920	O3-5-9-D2\O3-5-9-D2.MP4	144248	NA
D2	2025-03-04 18:26:46.005		5400.040	Media file(s)	player #1:O3-5-9-D2\O3-5-9-D2.MP4	0.0	8783.520	25.000	Blue	Resting		POINT	5770.240	O3-5-9-D2\O3-5-9-D2.MP4	144256	NA
D2	2025-03-04 18:26:46.005		5400.040	Media file(s)	player #1:O3-5-9-D2\O3-5-9-D2.MP4	0.0	8783.520	25.000	Blue	Resting		POINT	5830.040	O3-5-9-D2\O3-5-9-D2.MP4	145751	NA
D2	2025-03-04 18:26:46.005		5400.040	Media file(s)	player #1:O3-5-9-D2\O3-5-9-D2.MP4	0.0	8783.520	25.000	Green	Resting		POINT	5830.680	O3-5-9-D2\O3-5-9-D2.MP4	145767	NA
D2	2025-03-04 18:26:46.005		5400.040	Media file(s)	player #1:O3-5-9-D2\O3-5-9-D2.MP4	0.0	8783.520	25.000	Blue	Resting		POINT	5890.320	O3-5-9-D2\O3-5-9-D2.MP4	147258	NA
D2	2025-03-04 18:26:46.005		5400.040	Media file(s)	player #1:O3-5-9-D2\O3-5-9-D2.MP4	0.0	8783.520	25.000	Green	Resting		POINT	5890.840	O3-5-9-D2\O3-5-9-D2.MP4	147271	NA
D2	2025-03-04 18:26:46.005		5400.040	Media file(s)	player #1:O3-5-9-D2\O3-5-9-D2.MP4	0.0	8783.520	25.000	Green	Walking		POINT	5950.160	O3-5-9-D2\O3-5-9-D2.MP4	148754	NA
D2	2025-03-04 18:26:46.005		5400.040	Media file(s)	player #1:O3-5-9-D2\O3-5-9-D2.MP4	0.0	8783.520	25.000	Blue	Resting		POINT	5950.600	O3-5-9-D2\O3-5-9-D2.MP4	148765	NA
D2	2025-03-04 18:26:46.005		5400.040	Media file(s)	player #1:O3-5-9-D2\O3-5-9-D2.MP4	0.0	8783.520	25.000	Green	Resting		POINT	6010.200	O3-5-9-D2\O3-5-9-D2.MP4	150255	NA
D2	2025-03-04 18:26:46.005		5400.040	Media file(s)	player #1:O3-5-9-D2\O3-5-9-D2.MP4	0.0	8783.520	25.000	Blue	Resting		POINT	6010.400	O3-5-9-D2\O3-5-9-D2.MP4	150260	NA
