# Supplementary material for: Unmated Queens Show Worker‐Like Behaviour and Gene Expression in Polygynous Colonies of the Ant Stigmatomma pallipes
Source: Mol Ecol. 2026 Apr 29;35:e70360. doi: 10.1111/mec.70360 (PMC13126620; doi:10.1111/mec.70360)
Supplement: Supplementary file 3 — Data S1: mec70360‐sup‐0003‐Supinfo.zip. [file MEC-35-e70360-s003.zip › Behavior/O3-Boris/E11E8.tsv]

Observation id	Observation date	Description	Observation duration	Observation type	Source	Time offset (s)	Media duration (s)	FPS	Subject	Behavior	Behavioral category	Behavior type	Time	Media file name	Image index	Image file path	Comment
E11E8	2025-03-04 18:59:25.504		5400.240	Media file(s)	player #1:O3-4-7-E11E8\O3-4-7-E11E8.MP4	0.0	6810.720	25.000	Blue	Walking		POINT	610.440	O3-4-7-E11E8\O3-4-7-E11E8.MP4	15261	NA
E11E8	2025-03-04 18:59:25.504		5400.240	Media file(s)	player #1:O3-4-7-E11E8\O3-4-7-E11E8.MP4	0.0	6810.720	25.000	Orange	Walking		POINT	611.840	O3-4-7-E11E8\O3-4-7-E11E8.MP4	15297	NA
E11E8	2025-03-04 18:59:25.504		5400.240	Media file(s)	player #1:O3-4-7-E11E8\O3-4-7-E11E8.MP4	0.0	6810.720	25.000	Blue	Resting		POINT	670.000	O3-4-7-E11E8\O3-4-7-E11E8.MP4	16750	NA
E11E8	2025-03-04 18:59:25.504		5400.240	Media file(s)	player #1:O3-4-7-E11E8\O3-4-7-E11E8.MP4	0.0	6810.720	25.000	Orange	Resting		POINT	671.800	O3-4-7-E11E8\O3-4-7-E11E8.MP4	16795	NA
E11E8	2025-03-04 18:59:25.504		5400.240	Media file(s)	player #1:O3-4-7-E11E8\O3-4-7-E11E8.MP4	0.0	6810.720	25.000	Blue	Resting		POINT	730.040	O3-4-7-E11E8\O3-4-7-E11E8.MP4	18251	NA
E11E8	2025-03-04 18:59:25.504		5400.240	Media file(s)	player #1:O3-4-7-E11E8\O3-4-7-E11E8.MP4	0.0	6810.720	25.000	Orange	Resting		POINT	730.320	O3-4-7-E11E8\O3-4-7-E11E8.MP4	18258	NA
E11E8	2025-03-04 18:59:25.504		5400.240	Media file(s)	player #1:O3-4-7-E11E8\O3-4-7-E11E8.MP4	0.0	6810.720	25.000	Blue	Resting		POINT	789.800	O3-4-7-E11E8\O3-4-7-E11E8.MP4	19745	NA
E11E8	2025-03-04 18:59:25.504		5400.240	Media file(s)	player #1:O3-4-7-E11E8\O3-4-7-E11E8.MP4	0.0	6810.720	25.000	Orange	Resting		POINT	790.440	O3-4-7-E11E8\O3-4-7-E11E8.MP4	19761	NA
E11E8	2025-03-04 18:59:25.504		5400.240	Media file(s)	player #1:O3-4-7-E11E8\O3-4-7-E11E8.MP4	0.0	6810.720	25.000	Blue	Resting		POINT	850.080	O3-4-7-E11E8\O3-4-7-E11E8.MP4	21252	NA
E11E8	2025-03-04 18:59:25.504		5400.240	Media file(s)	player #1:O3-4-7-E11E8\O3-4-7-E11E8.MP4	0.0	6810.720	25.000	Orange	QW interaction		POINT	850.240	O3-4-7-E11E8\O3-4-7-E11E8.MP4	21256	NA
E11E8	2025-03-04 18:59:25.504		5400.240	Media file(s)	player #1:O3-4-7-E11E8\O3-4-7-E11E8.MP4	0.0	6810.720	25.000	Blue	Walking		POINT	910.040	O3-4-7-E11E8\O3-4-7-E11E8.MP4	22751	NA
E11E8	2025-03-04 18:59:25.504		5400.240	Media file(s)	player #1:O3-4-7-E11E8\O3-4-7-E11E8.MP4	0.0	6810.720	25.000	Orange	Walking		POINT	910.440	O3-4-7-E11E8\O3-4-7-E11E8.MP4	22761	NA
E11E8	2025-03-04 18:59:25.504		5400.240	Media file(s)	player #1:O3-4-7-E11E8\O3-4-7-E11E8.MP4	0.0	6810.720	25.000	Blue	Walking		POINT	970.560	O3-4-7-E11E8\O3-4-7-E11E8.MP4	24264	NA
E11E8	2025-03-04 18:59:25.504		5400.240	Media file(s)	player #1:O3-4-7-E11E8\O3-4-7-E11E8.MP4	0.0	6810.720	25.000	Orange	Brood Care		POINT	970.680	O3-4-7-E11E8\O3-4-7-E11E8.MP4	24267	NA
E11E8	2025-03-04 18:59:25.504		5400.240	Media file(s)	player #1:O3-4-7-E11E8\O3-4-7-E11E8.MP4	0.0	6810.720	25.000	Blue	Resting		POINT	1030.520	O3-4-7-E11E8\O3-4-7-E11E8.MP4	25763	NA
E11E8	2025-03-04 18:59:25.504		5400.240	Media file(s)	player #1:O3-4-7-E11E8\O3-4-7-E11E8.MP4	0.0	6810.720	25.000	Orange	Brood Care		POINT	1030.880	O3-4-7-E11E8\O3-4-7-E11E8.MP4	25772	NA
E11E8	2025-03-04 18:59:25.504		5400.240	Media file(s)	player #1:O3-4-7-E11E8\O3-4-7-E11E8.MP4	0.0	6810.720	25.000	Orange	Self grooming		POINT	1090.440	O3-4-7-E11E8\O3-4-7-E11E8.MP4	27261	NA
E11E8	2025-03-04 18:59:25.504		5400.240	Media file(s)	player #1:O3-4-7-E11E8\O3-4-7-E11E8.MP4	0.0	6810.720	25.000	Blue	Resting		POINT	1090.640	O3-4-7-E11E8\O3-4-7-E11E8.MP4	27266	NA
E11E8	2025-03-04 18:59:25.504		5400.240	Media file(s)	player #1:O3-4-7-E11E8\O3-4-7-E11E8.MP4	0.0	6810.720	25.000	Blue	Walking		POINT	1149.480	O3-4-7-E11E8\O3-4-7-E11E8.MP4	28738	NA
E11E8	2025-03-04 18:59:25.504		5400.240	Media file(s)	player #1:O3-4-7-E11E8\O3-4-7-E11E8.MP4	0.0	6810.720	25.000	Orange	Walking		POINT	1150.360	O3-4-7-E11E8\O3-4-7-E11E8.MP4	28759	NA
E11E8	2025-03-04 18:59:25.504		5400.240	Media file(s)	player #1:O3-4-7-E11E8\O3-4-7-E11E8.MP4	0.0	6810.720	25.000	Blue	Resting		POINT	1210.000	O3-4-7-E11E8\O3-4-7-E11E8.MP4	30250	NA
E11E8	2025-03-04 18:59:25.504		5400.240	Media file(s)	player #1:O3-4-7-E11E8\O3-4-7-E11E8.MP4	0.0	6810.720	25.000	Orange	Walking		POINT	1210.880	O3-4-7-E11E8\O3-4-7-E11E8.MP4	30272	NA
E11E8	2025-03-04 18:59:25.504		5400.240	Media file(s)	player #1:O3-4-7-E11E8\O3-4-7-E11E8.MP4	0.0	6810.720	25.000	Blue	Resting		POINT	1270.800	O3-4-7-E11E8\O3-4-7-E11E8.MP4	31770	NA
E11E8	2025-03-04 18:59:25.504		5400.240	Media file(s)	player #1:O3-4-7-E11E8\O3-4-7-E11E8.MP4	0.0	6810.720	25.000	Orange	Walking		POINT	1270.960	O3-4-7-E11E8\O3-4-7-E11E8.MP4	31774	NA
E11E8	2025-03-04 18:59:25.504		5400.240	Media file(s)	player #1:O3-4-7-E11E8\O3-4-7-E11E8.MP4	0.0	6810.720	25.000	Blue	Resting		POINT	1330.680	O3-4-7-E11E8\O3-4-7-E11E8.MP4	33267	NA
E11E8	2025-03-04 18:59:25.504		5400.240	Media file(s)	player #1:O3-4-7-E11E8\O3-4-7-E11E8.MP4	0.0	6810.720	25.000	Orange	Walking		POINT	1331.120	O3-4-7-E11E8\O3-4-7-E11E8.MP4	33278	NA
E11E8	2025-03-04 18:59:25.504		5400.240	Media file(s)	player #1:O3-4-7-E11E8\O3-4-7-E11E8.MP4	0.0	6810.720	25.000	Blue	Resting		POINT	1390.120	O3-4-7-E11E8\O3-4-7-E11E8.MP4	34753	NA
E11E8	2025-03-04 18:59:25.504		5400.240	Media file(s)	player #1:O3-4-7-E11E8\O3-4-7-E11E8.MP4	0.0	6810.720	25.000	Orange	Feeding on food		POINT	1390.600	O3-4-7-E11E8\O3-4-7-E11E8.MP4	34765	NA
E11E8	2025-03-04 18:59:25.504		5400.240	Media file(s)	player #1:O3-4-7-E11E8\O3-4-7-E11E8.MP4	0.0	6810.720	25.000	Blue	Resting		POINT	1450.080	O3-4-7-E11E8\O3-4-7-E11E8.MP4	36252	NA
E11E8	2025-03-04 18:59:25.504		5400.240	Media file(s)	player #1:O3-4-7-E11E8\O3-4-7-E11E8.MP4	0.0	6810.720	25.000	Orange	Walking		POINT	1451.600	O3-4-7-E11E8\O3-4-7-E11E8.MP4	36290	NA
E11E8	2025-03-04 18:59:25.504		5400.240	Media file(s)	player #1:O3-4-7-E11E8\O3-4-7-E11E8.MP4	0.0	6810.720	25.000	Orange	Self grooming		POINT	1510.440	O3-4-7-E11E8\O3-4-7-E11E8.MP4	37761	NA
E11E8	2025-03-04 18:59:25.504		5400.240	Media file(s)	player #1:O3-4-7-E11E8\O3-4-7-E11E8.MP4	0.0	6810.720	25.000	Blue	Walking		POINT	1510.480	O3-4-7-E11E8\O3-4-7-E11E8.MP4	37762	NA
E11E8	2025-03-04 18:59:25.504		5400.240	Media file(s)	player #1:O3-4-7-E11E8\O3-4-7-E11E8.MP4	0.0	6810.720	25.000	Blue	Resting		POINT	1569.960	O3-4-7-E11E8\O3-4-7-E11E8.MP4	39249	NA
E11E8	2025-03-04 18:59:25.504		5400.240	Media file(s)	player #1:O3-4-7-E11E8\O3-4-7-E11E8.MP4	0.0	6810.720	25.000	Orange	Walking		POINT	1570.640	O3-4-7-E11E8\O3-4-7-E11E8.MP4	39266	NA
E11E8	2025-03-04 18:59:25.504		5400.240	Media file(s)	player #1:O3-4-7-E11E8\O3-4-7-E11E8.MP4	0.0	6810.720	25.000	Blue	Resting		POINT	1629.880	O3-4-7-E11E8\O3-4-7-E11E8.MP4	40747	NA
E11E8	2025-03-04 18:59:25.504		5400.240	Media file(s)	player #1:O3-4-7-E11E8\O3-4-7-E11E8.MP4	0.0	6810.720	25.000	Orange	Self grooming		POINT	1630.800	O3-4-7-E11E8\O3-4-7-E11E8.MP4	40770	NA
E11E8	2025-03-04 18:59:25.504		5400.240	Media file(s)	player #1:O3-4-7-E11E8\O3-4-7-E11E8.MP4	0.0	6810.720	25.000	Blue	Self grooming		POINT	1689.640	O3-4-7-E11E8\O3-4-7-E11E8.MP4	42241	NA
E11E8	2025-03-04 18:59:25.504		5400.240	Media file(s)	player #1:O3-4-7-E11E8\O3-4-7-E11E8.MP4	0.0	6810.720	25.000	Orange	Walking		POINT	1690.000	O3-4-7-E11E8\O3-4-7-E11E8.MP4	42250	NA
E11E8	2025-03-04 18:59:25.504		5400.240	Media file(s)	player #1:O3-4-7-E11E8\O3-4-7-E11E8.MP4	0.0	6810.720	25.000	Blue	Resting		POINT	1750.280	O3-4-7-E11E8\O3-4-7-E11E8.MP4	43757	NA
E11E8	2025-03-04 18:59:25.504		5400.240	Media file(s)	player #1:O3-4-7-E11E8\O3-4-7-E11E8.MP4	0.0	6810.720	25.000	Orange	Walking		POINT	1750.320	O3-4-7-E11E8\O3-4-7-E11E8.MP4	43758	NA
E11E8	2025-03-04 18:59:25.504		5400.240	Media file(s)	player #1:O3-4-7-E11E8\O3-4-7-E11E8.MP4	0.0	6810.720	25.000	Blue	Resting		POINT	1810.280	O3-4-7-E11E8\O3-4-7-E11E8.MP4	45257	NA
E11E8	2025-03-04 18:59:25.504		5400.240	Media file(s)	player #1:O3-4-7-E11E8\O3-4-7-E11E8.MP4	0.0	6810.720	25.000	Orange	Walking		POINT	1810.760	O3-4-7-E11E8\O3-4-7-E11E8.MP4	45269	NA
E11E8	2025-03-04 18:59:25.504		5400.240	Media file(s)	player #1:O3-4-7-E11E8\O3-4-7-E11E8.MP4	0.0	6810.720	25.000	Blue	Resting		POINT	1870.600	O3-4-7-E11E8\O3-4-7-E11E8.MP4	46766	NA
E11E8	2025-03-04 18:59:25.504		5400.240	Media file(s)	player #1:O3-4-7-E11E8\O3-4-7-E11E8.MP4	0.0	6810.720	25.000	Orange	Walking		POINT	1870.640	O3-4-7-E11E8\O3-4-7-E11E8.MP4	46766	NA
E11E8	2025-03-04 18:59:25.504		5400.240	Media file(s)	player #1:O3-4-7-E11E8\O3-4-7-E11E8.MP4	0.0	6810.720	25.000	Blue	Resting		POINT	1930.440	O3-4-7-E11E8\O3-4-7-E11E8.MP4	48261	NA
E11E8	2025-03-04 18:59:25.504		5400.240	Media file(s)	player #1:O3-4-7-E11E8\O3-4-7-E11E8.MP4	0.0	6810.720	25.000	Orange	Walking		POINT	1932.200	O3-4-7-E11E8\O3-4-7-E11E8.MP4	48305	NA
E11E8	2025-03-04 18:59:25.504		5400.240	Media file(s)	player #1:O3-4-7-E11E8\O3-4-7-E11E8.MP4	0.0	6810.720	25.000	Blue	Resting		POINT	1991.040	O3-4-7-E11E8\O3-4-7-E11E8.MP4	49776	NA
E11E8	2025-03-04 18:59:25.504		5400.240	Media file(s)	player #1:O3-4-7-E11E8\O3-4-7-E11E8.MP4	0.0	6810.720	25.000	Orange	Walking		POINT	1992.040	O3-4-7-E11E8\O3-4-7-E11E8.MP4	49801	NA
E11E8	2025-03-04 18:59:25.504		5400.240	Media file(s)	player #1:O3-4-7-E11E8\O3-4-7-E11E8.MP4	0.0	6810.720	25.000	Blue	Resting		POINT	2051.080	O3-4-7-E11E8\O3-4-7-E11E8.MP4	51277	NA
E11E8	2025-03-04 18:59:25.504		5400.240	Media file(s)	player #1:O3-4-7-E11E8\O3-4-7-E11E8.MP4	0.0	6810.720	25.000	Orange	Walking		POINT	2051.080	O3-4-7-E11E8\O3-4-7-E11E8.MP4	51278	NA
E11E8	2025-03-04 18:59:25.504		5400.240	Media file(s)	player #1:O3-4-7-E11E8\O3-4-7-E11E8.MP4	0.0	6810.720	25.000	Blue	Resting		POINT	2110.360	O3-4-7-E11E8\O3-4-7-E11E8.MP4	52759	NA
E11E8	2025-03-04 18:59:25.504		5400.240	Media file(s)	player #1:O3-4-7-E11E8\O3-4-7-E11E8.MP4	0.0	6810.720	25.000	Orange	Carry Brood		POINT	2110.440	O3-4-7-E11E8\O3-4-7-E11E8.MP4	52761	NA
E11E8	2025-03-04 18:59:25.504		5400.240	Media file(s)	player #1:O3-4-7-E11E8\O3-4-7-E11E8.MP4	0.0	6810.720	25.000	Blue	Resting		POINT	2170.040	O3-4-7-E11E8\O3-4-7-E11E8.MP4	54251	NA
E11E8	2025-03-04 18:59:25.504		5400.240	Media file(s)	player #1:O3-4-7-E11E8\O3-4-7-E11E8.MP4	0.0	6810.720	25.000	Orange	Walking		POINT	2170.320	O3-4-7-E11E8\O3-4-7-E11E8.MP4	54258	NA
E11E8	2025-03-04 18:59:25.504		5400.240	Media file(s)	player #1:O3-4-7-E11E8\O3-4-7-E11E8.MP4	0.0	6810.720	25.000	Blue	Resting		POINT	2230.120	O3-4-7-E11E8\O3-4-7-E11E8.MP4	55753	NA
E11E8	2025-03-04 18:59:25.504		5400.240	Media file(s)	player #1:O3-4-7-E11E8\O3-4-7-E11E8.MP4	0.0	6810.720	25.000	Orange	Carry Brood		POINT	2230.400	O3-4-7-E11E8\O3-4-7-E11E8.MP4	55760	NA
E11E8	2025-03-04 18:59:25.504		5400.240	Media file(s)	player #1:O3-4-7-E11E8\O3-4-7-E11E8.MP4	0.0	6810.720	25.000	Orange	Walking		POINT	2289.960	O3-4-7-E11E8\O3-4-7-E11E8.MP4	57250	NA
E11E8	2025-03-04 18:59:25.504		5400.240	Media file(s)	player #1:O3-4-7-E11E8\O3-4-7-E11E8.MP4	0.0	6810.720	25.000	Blue	Resting		POINT	2290.120	O3-4-7-E11E8\O3-4-7-E11E8.MP4	57253	NA
E11E8	2025-03-04 18:59:25.504		5400.240	Media file(s)	player #1:O3-4-7-E11E8\O3-4-7-E11E8.MP4	0.0	6810.720	25.000	Blue	Resting		POINT	2350.520	O3-4-7-E11E8\O3-4-7-E11E8.MP4	58763	NA
E11E8	2025-03-04 18:59:25.504		5400.240	Media file(s)	player #1:O3-4-7-E11E8\O3-4-7-E11E8.MP4	0.0	6810.720	25.000	Orange	Walking		POINT	2350.720	O3-4-7-E11E8\O3-4-7-E11E8.MP4	58768	NA
E11E8	2025-03-04 18:59:25.504		5400.240	Media file(s)	player #1:O3-4-7-E11E8\O3-4-7-E11E8.MP4	0.0	6810.720	25.000	Blue	Resting		POINT	2410.200	O3-4-7-E11E8\O3-4-7-E11E8.MP4	60255	NA
E11E8	2025-03-04 18:59:25.504		5400.240	Media file(s)	player #1:O3-4-7-E11E8\O3-4-7-E11E8.MP4	0.0	6810.720	25.000	Orange	Walking		POINT	2410.240	O3-4-7-E11E8\O3-4-7-E11E8.MP4	60256	NA
E11E8	2025-03-04 18:59:25.504		5400.240	Media file(s)	player #1:O3-4-7-E11E8\O3-4-7-E11E8.MP4	0.0	6810.720	25.000	Blue	Resting		POINT	2470.520	O3-4-7-E11E8\O3-4-7-E11E8.MP4	61763	NA
E11E8	2025-03-04 18:59:25.504		5400.240	Media file(s)	player #1:O3-4-7-E11E8\O3-4-7-E11E8.MP4	0.0	6810.720	25.000	Orange	QQ interaction		POINT	2470.680	O3-4-7-E11E8\O3-4-7-E11E8.MP4	61767	NA
E11E8	2025-03-04 18:59:25.504		5400.240	Media file(s)	player #1:O3-4-7-E11E8\O3-4-7-E11E8.MP4	0.0	6810.720	25.000	Blue	Resting		POINT	2530.080	O3-4-7-E11E8\O3-4-7-E11E8.MP4	63252	NA
E11E8	2025-03-04 18:59:25.504		5400.240	Media file(s)	player #1:O3-4-7-E11E8\O3-4-7-E11E8.MP4	0.0	6810.720	25.000	Orange	Brood Care		POINT	2530.200	O3-4-7-E11E8\O3-4-7-E11E8.MP4	63255	NA
E11E8	2025-03-04 18:59:25.504		5400.240	Media file(s)	player #1:O3-4-7-E11E8\O3-4-7-E11E8.MP4	0.0	6810.720	25.000	Orange	QW interaction		POINT	2590.040	O3-4-7-E11E8\O3-4-7-E11E8.MP4	64751	NA
E11E8	2025-03-04 18:59:25.504		5400.240	Media file(s)	player #1:O3-4-7-E11E8\O3-4-7-E11E8.MP4	0.0	6810.720	25.000	Blue	Resting		POINT	2590.240	O3-4-7-E11E8\O3-4-7-E11E8.MP4	64756	NA
E11E8	2025-03-04 18:59:25.504		5400.240	Media file(s)	player #1:O3-4-7-E11E8\O3-4-7-E11E8.MP4	0.0	6810.720	25.000	Blue	Resting		POINT	2651.040	O3-4-7-E11E8\O3-4-7-E11E8.MP4	66276	NA
E11E8	2025-03-04 18:59:25.504		5400.240	Media file(s)	player #1:O3-4-7-E11E8\O3-4-7-E11E8.MP4	0.0	6810.720	25.000	Orange	Brood Care		POINT	2651.280	O3-4-7-E11E8\O3-4-7-E11E8.MP4	66282	NA
E11E8	2025-03-04 18:59:25.504		5400.240	Media file(s)	player #1:O3-4-7-E11E8\O3-4-7-E11E8.MP4	0.0	6810.720	25.000	Blue	Walking		POINT	2710.440	O3-4-7-E11E8\O3-4-7-E11E8.MP4	67761	NA
E11E8	2025-03-04 18:59:25.504		5400.240	Media file(s)	player #1:O3-4-7-E11E8\O3-4-7-E11E8.MP4	0.0	6810.720	25.000	Orange	Brood Care		POINT	2711.760	O3-4-7-E11E8\O3-4-7-E11E8.MP4	67794	NA
E11E8	2025-03-04 18:59:25.504		5400.240	Media file(s)	player #1:O3-4-7-E11E8\O3-4-7-E11E8.MP4	0.0	6810.720	25.000	Blue	Brood Care		POINT	2770.600	O3-4-7-E11E8\O3-4-7-E11E8.MP4	69265	NA
E11E8	2025-03-04 18:59:25.504		5400.240	Media file(s)	player #1:O3-4-7-E11E8\O3-4-7-E11E8.MP4	0.0	6810.720	25.000	Orange	Brood Care		POINT	2771.720	O3-4-7-E11E8\O3-4-7-E11E8.MP4	69293	NA
E11E8	2025-03-04 18:59:25.504		5400.240	Media file(s)	player #1:O3-4-7-E11E8\O3-4-7-E11E8.MP4	0.0	6810.720	25.000	Blue	Hemolymph		POINT	2830.040	O3-4-7-E11E8\O3-4-7-E11E8.MP4	70751	NA
E11E8	2025-03-04 18:59:25.504		5400.240	Media file(s)	player #1:O3-4-7-E11E8\O3-4-7-E11E8.MP4	0.0	6810.720	25.000	Orange	QW interaction		POINT	2831.400	O3-4-7-E11E8\O3-4-7-E11E8.MP4	70785	NA
E11E8	2025-03-04 18:59:25.504		5400.240	Media file(s)	player #1:O3-4-7-E11E8\O3-4-7-E11E8.MP4	0.0	6810.720	25.000	Blue	Resting		POINT	2890.240	O3-4-7-E11E8\O3-4-7-E11E8.MP4	72256	NA
E11E8	2025-03-04 18:59:25.504		5400.240	Media file(s)	player #1:O3-4-7-E11E8\O3-4-7-E11E8.MP4	0.0	6810.720	25.000	Orange	Walking		POINT	2890.280	O3-4-7-E11E8\O3-4-7-E11E8.MP4	72257	NA
E11E8	2025-03-04 18:59:25.504		5400.240	Media file(s)	player #1:O3-4-7-E11E8\O3-4-7-E11E8.MP4	0.0	6810.720	25.000	Orange	Walking		POINT	2950.440	O3-4-7-E11E8\O3-4-7-E11E8.MP4	73761	NA
E11E8	2025-03-04 18:59:25.504		5400.240	Media file(s)	player #1:O3-4-7-E11E8\O3-4-7-E11E8.MP4	0.0	6810.720	25.000	Blue	Brood Care		POINT	2951.520	O3-4-7-E11E8\O3-4-7-E11E8.MP4	73788	NA
E11E8	2025-03-04 18:59:25.504		5400.240	Media file(s)	player #1:O3-4-7-E11E8\O3-4-7-E11E8.MP4	0.0	6810.720	25.000	Orange	Walking		POINT	3009.440	O3-4-7-E11E8\O3-4-7-E11E8.MP4	75236	NA
E11E8	2025-03-04 18:59:25.504		5400.240	Media file(s)	player #1:O3-4-7-E11E8\O3-4-7-E11E8.MP4	0.0	6810.720	25.000	Blue	Walking		POINT	3014.080	O3-4-7-E11E8\O3-4-7-E11E8.MP4	75352	NA
E11E8	2025-03-04 18:59:25.504		5400.240	Media file(s)	player #1:O3-4-7-E11E8\O3-4-7-E11E8.MP4	0.0	6810.720	25.000	Blue	Resting		POINT	3070.080	O3-4-7-E11E8\O3-4-7-E11E8.MP4	76752	NA
E11E8	2025-03-04 18:59:25.504		5400.240	Media file(s)	player #1:O3-4-7-E11E8\O3-4-7-E11E8.MP4	0.0	6810.720	25.000	Orange	Brood Care		POINT	3070.160	O3-4-7-E11E8\O3-4-7-E11E8.MP4	76754	NA
E11E8	2025-03-04 18:59:25.504		5400.240	Media file(s)	player #1:O3-4-7-E11E8\O3-4-7-E11E8.MP4	0.0	6810.720	25.000	Orange	Brood Care		POINT	3130.520	O3-4-7-E11E8\O3-4-7-E11E8.MP4	78263	NA
E11E8	2025-03-04 18:59:25.504		5400.240	Media file(s)	player #1:O3-4-7-E11E8\O3-4-7-E11E8.MP4	0.0	6810.720	25.000	Blue	Resting		POINT	3130.920	O3-4-7-E11E8\O3-4-7-E11E8.MP4	78273	NA
E11E8	2025-03-04 18:59:25.504		5400.240	Media file(s)	player #1:O3-4-7-E11E8\O3-4-7-E11E8.MP4	0.0	6810.720	25.000	Orange	Brood Care		POINT	3190.160	O3-4-7-E11E8\O3-4-7-E11E8.MP4	79754	NA
E11E8	2025-03-04 18:59:25.504		5400.240	Media file(s)	player #1:O3-4-7-E11E8\O3-4-7-E11E8.MP4	0.0	6810.720	25.000	Blue	Resting		POINT	3191.840	O3-4-7-E11E8\O3-4-7-E11E8.MP4	79796	NA
E11E8	2025-03-04 18:59:25.504		5400.240	Media file(s)	player #1:O3-4-7-E11E8\O3-4-7-E11E8.MP4	0.0	6810.720	25.000	Orange	Brood Care		POINT	3250.200	O3-4-7-E11E8\O3-4-7-E11E8.MP4	81255	NA
E11E8	2025-03-04 18:59:25.504		5400.240	Media file(s)	player #1:O3-4-7-E11E8\O3-4-7-E11E8.MP4	0.0	6810.720	25.000	Blue	Resting		POINT	3250.600	O3-4-7-E11E8\O3-4-7-E11E8.MP4	81265	NA
E11E8	2025-03-04 18:59:25.504		5400.240	Media file(s)	player #1:O3-4-7-E11E8\O3-4-7-E11E8.MP4	0.0	6810.720	25.000	Blue	Resting		POINT	3310.360	O3-4-7-E11E8\O3-4-7-E11E8.MP4	82759	NA
E11E8	2025-03-04 18:59:25.504		5400.240	Media file(s)	player #1:O3-4-7-E11E8\O3-4-7-E11E8.MP4	0.0	6810.720	25.000	Orange	Brood Care		POINT	3311.040	O3-4-7-E11E8\O3-4-7-E11E8.MP4	82776	NA
E11E8	2025-03-04 18:59:25.504		5400.240	Media file(s)	player #1:O3-4-7-E11E8\O3-4-7-E11E8.MP4	0.0	6810.720	25.000	Blue	Resting		POINT	3370.360	O3-4-7-E11E8\O3-4-7-E11E8.MP4	84259	NA
E11E8	2025-03-04 18:59:25.504		5400.240	Media file(s)	player #1:O3-4-7-E11E8\O3-4-7-E11E8.MP4	0.0	6810.720	25.000	Orange	Brood Care		POINT	3370.560	O3-4-7-E11E8\O3-4-7-E11E8.MP4	84264	NA
E11E8	2025-03-04 18:59:25.504		5400.240	Media file(s)	player #1:O3-4-7-E11E8\O3-4-7-E11E8.MP4	0.0	6810.720	25.000	Blue	Resting		POINT	3430.280	O3-4-7-E11E8\O3-4-7-E11E8.MP4	85757	NA
E11E8	2025-03-04 18:59:25.504		5400.240	Media file(s)	player #1:O3-4-7-E11E8\O3-4-7-E11E8.MP4	0.0	6810.720	25.000	Orange	Brood Care		POINT	3430.280	O3-4-7-E11E8\O3-4-7-E11E8.MP4	85757	NA
E11E8	2025-03-04 18:59:25.504		5400.240	Media file(s)	player #1:O3-4-7-E11E8\O3-4-7-E11E8.MP4	0.0	6810.720	25.000	Orange	Brood Care		POINT	3490.240	O3-4-7-E11E8\O3-4-7-E11E8.MP4	87256	NA
E11E8	2025-03-04 18:59:25.504		5400.240	Media file(s)	player #1:O3-4-7-E11E8\O3-4-7-E11E8.MP4	0.0	6810.720	25.000	Blue	Resting		POINT	3490.400	O3-4-7-E11E8\O3-4-7-E11E8.MP4	87260	NA
E11E8	2025-03-04 18:59:25.504		5400.240	Media file(s)	player #1:O3-4-7-E11E8\O3-4-7-E11E8.MP4	0.0	6810.720	25.000	Orange	Brood Care		POINT	3550.040	O3-4-7-E11E8\O3-4-7-E11E8.MP4	88751	NA
E11E8	2025-03-04 18:59:25.504		5400.240	Media file(s)	player #1:O3-4-7-E11E8\O3-4-7-E11E8.MP4	0.0	6810.720	25.000	Blue	Resting		POINT	3551.360	O3-4-7-E11E8\O3-4-7-E11E8.MP4	88784	NA
E11E8	2025-03-04 18:59:25.504		5400.240	Media file(s)	player #1:O3-4-7-E11E8\O3-4-7-E11E8.MP4	0.0	6810.720	25.000	Orange	Brood Care		POINT	3610.160	O3-4-7-E11E8\O3-4-7-E11E8.MP4	90254	NA
E11E8	2025-03-04 18:59:25.504		5400.240	Media file(s)	player #1:O3-4-7-E11E8\O3-4-7-E11E8.MP4	0.0	6810.720	25.000	Blue	Walking		POINT	3610.680	O3-4-7-E11E8\O3-4-7-E11E8.MP4	90267	NA
E11E8	2025-03-04 18:59:25.504		5400.240	Media file(s)	player #1:O3-4-7-E11E8\O3-4-7-E11E8.MP4	0.0	6810.720	25.000	Orange	Brood Care		POINT	3670.040	O3-4-7-E11E8\O3-4-7-E11E8.MP4	91751	NA
E11E8	2025-03-04 18:59:25.504		5400.240	Media file(s)	player #1:O3-4-7-E11E8\O3-4-7-E11E8.MP4	0.0	6810.720	25.000	Blue	Brood Care		POINT	3670.600	O3-4-7-E11E8\O3-4-7-E11E8.MP4	91765	NA
E11E8	2025-03-04 18:59:25.504		5400.240	Media file(s)	player #1:O3-4-7-E11E8\O3-4-7-E11E8.MP4	0.0	6810.720	25.000	Blue	Resting		POINT	3730.800	O3-4-7-E11E8\O3-4-7-E11E8.MP4	93270	NA
E11E8	2025-03-04 18:59:25.504		5400.240	Media file(s)	player #1:O3-4-7-E11E8\O3-4-7-E11E8.MP4	0.0	6810.720	25.000	Orange	Brood Care		POINT	3730.800	O3-4-7-E11E8\O3-4-7-E11E8.MP4	93270	NA
E11E8	2025-03-04 18:59:25.504		5400.240	Media file(s)	player #1:O3-4-7-E11E8\O3-4-7-E11E8.MP4	0.0	6810.720	25.000	Blue	Resting		POINT	3790.920	O3-4-7-E11E8\O3-4-7-E11E8.MP4	94773	NA
E11E8	2025-03-04 18:59:25.504		5400.240	Media file(s)	player #1:O3-4-7-E11E8\O3-4-7-E11E8.MP4	0.0	6810.720	25.000	Orange	Resting		POINT	3793.560	O3-4-7-E11E8\O3-4-7-E11E8.MP4	94839	NA
E11E8	2025-03-04 18:59:25.504		5400.240	Media file(s)	player #1:O3-4-7-E11E8\O3-4-7-E11E8.MP4	0.0	6810.720	25.000	Blue	Resting		POINT	3850.200	O3-4-7-E11E8\O3-4-7-E11E8.MP4	96255	NA
E11E8	2025-03-04 18:59:25.504		5400.240	Media file(s)	player #1:O3-4-7-E11E8\O3-4-7-E11E8.MP4	0.0	6810.720	25.000	Orange	Walking		POINT	3850.440	O3-4-7-E11E8\O3-4-7-E11E8.MP4	96261	NA
E11E8	2025-03-04 18:59:25.504		5400.240	Media file(s)	player #1:O3-4-7-E11E8\O3-4-7-E11E8.MP4	0.0	6810.720	25.000	Orange	Walking		POINT	3910.440	O3-4-7-E11E8\O3-4-7-E11E8.MP4	97761	NA
E11E8	2025-03-04 18:59:25.504		5400.240	Media file(s)	player #1:O3-4-7-E11E8\O3-4-7-E11E8.MP4	0.0	6810.720	25.000	Blue	Self grooming		POINT	3910.640	O3-4-7-E11E8\O3-4-7-E11E8.MP4	97766	NA
E11E8	2025-03-04 18:59:25.504		5400.240	Media file(s)	player #1:O3-4-7-E11E8\O3-4-7-E11E8.MP4	0.0	6810.720	25.000	Orange	Resting		POINT	3970.080	O3-4-7-E11E8\O3-4-7-E11E8.MP4	99252	NA
E11E8	2025-03-04 18:59:25.504		5400.240	Media file(s)	player #1:O3-4-7-E11E8\O3-4-7-E11E8.MP4	0.0	6810.720	25.000	Blue	Self grooming		POINT	3970.520	O3-4-7-E11E8\O3-4-7-E11E8.MP4	99263	NA
E11E8	2025-03-04 18:59:25.504		5400.240	Media file(s)	player #1:O3-4-7-E11E8\O3-4-7-E11E8.MP4	0.0	6810.720	25.000	Orange	Resting		POINT	4030.400	O3-4-7-E11E8\O3-4-7-E11E8.MP4	100760	NA
E11E8	2025-03-04 18:59:25.504		5400.240	Media file(s)	player #1:O3-4-7-E11E8\O3-4-7-E11E8.MP4	0.0	6810.720	25.000	Blue	Resting		POINT	4030.840	O3-4-7-E11E8\O3-4-7-E11E8.MP4	100771	NA
E11E8	2025-03-04 18:59:25.504		5400.240	Media file(s)	player #1:O3-4-7-E11E8\O3-4-7-E11E8.MP4	0.0	6810.720	25.000	Orange	Resting		POINT	4090.040	O3-4-7-E11E8\O3-4-7-E11E8.MP4	102251	NA
E11E8	2025-03-04 18:59:25.504		5400.240	Media file(s)	player #1:O3-4-7-E11E8\O3-4-7-E11E8.MP4	0.0	6810.720	25.000	Blue	Walking		POINT	4092.320	O3-4-7-E11E8\O3-4-7-E11E8.MP4	102308	NA
E11E8	2025-03-04 18:59:25.504		5400.240	Media file(s)	player #1:O3-4-7-E11E8\O3-4-7-E11E8.MP4	0.0	6810.720	25.000	Orange	Resting		POINT	4150.000	O3-4-7-E11E8\O3-4-7-E11E8.MP4	103751	NA
E11E8	2025-03-04 18:59:25.504		5400.240	Media file(s)	player #1:O3-4-7-E11E8\O3-4-7-E11E8.MP4	0.0	6810.720	25.000	Blue	Walking		POINT	4151.480	O3-4-7-E11E8\O3-4-7-E11E8.MP4	103787	NA
E11E8	2025-03-04 18:59:25.504		5400.240	Media file(s)	player #1:O3-4-7-E11E8\O3-4-7-E11E8.MP4	0.0	6810.720	25.000	Orange	Resting		POINT	4210.000	O3-4-7-E11E8\O3-4-7-E11E8.MP4	105250	NA
E11E8	2025-03-04 18:59:25.504		5400.240	Media file(s)	player #1:O3-4-7-E11E8\O3-4-7-E11E8.MP4	0.0	6810.720	25.000	Blue	Walking		POINT	4210.440	O3-4-7-E11E8\O3-4-7-E11E8.MP4	105261	NA
E11E8	2025-03-04 18:59:25.504		5400.240	Media file(s)	player #1:O3-4-7-E11E8\O3-4-7-E11E8.MP4	0.0	6810.720	25.000	Orange	Walking		POINT	4270.360	O3-4-7-E11E8\O3-4-7-E11E8.MP4	106759	NA
E11E8	2025-03-04 18:59:25.504		5400.240	Media file(s)	player #1:O3-4-7-E11E8\O3-4-7-E11E8.MP4	0.0	6810.720	25.000	Blue	Walking		POINT	4271.000	O3-4-7-E11E8\O3-4-7-E11E8.MP4	106775	NA
E11E8	2025-03-04 18:59:25.504		5400.240	Media file(s)	player #1:O3-4-7-E11E8\O3-4-7-E11E8.MP4	0.0	6810.720	25.000	Orange	Self grooming		POINT	4330.120	O3-4-7-E11E8\O3-4-7-E11E8.MP4	108253	NA
E11E8	2025-03-04 18:59:25.504		5400.240	Media file(s)	player #1:O3-4-7-E11E8\O3-4-7-E11E8.MP4	0.0	6810.720	25.000	Blue	Resting		POINT	4330.240	O3-4-7-E11E8\O3-4-7-E11E8.MP4	108256	NA
E11E8	2025-03-04 18:59:25.504		5400.240	Media file(s)	player #1:O3-4-7-E11E8\O3-4-7-E11E8.MP4	0.0	6810.720	25.000	Orange	Walking		POINT	4390.040	O3-4-7-E11E8\O3-4-7-E11E8.MP4	109751	NA
E11E8	2025-03-04 18:59:25.504		5400.240	Media file(s)	player #1:O3-4-7-E11E8\O3-4-7-E11E8.MP4	0.0	6810.720	25.000	Blue	Carry Brood		POINT	4390.080	O3-4-7-E11E8\O3-4-7-E11E8.MP4	109752	NA
E11E8	2025-03-04 18:59:25.504		5400.240	Media file(s)	player #1:O3-4-7-E11E8\O3-4-7-E11E8.MP4	0.0	6810.720	25.000	Blue	Self grooming		POINT	4450.120	O3-4-7-E11E8\O3-4-7-E11E8.MP4	111253	NA
E11E8	2025-03-04 18:59:25.504		5400.240	Media file(s)	player #1:O3-4-7-E11E8\O3-4-7-E11E8.MP4	0.0	6810.720	25.000	Orange	Walking		POINT	4450.560	O3-4-7-E11E8\O3-4-7-E11E8.MP4	111264	NA
E11E8	2025-03-04 18:59:25.504		5400.240	Media file(s)	player #1:O3-4-7-E11E8\O3-4-7-E11E8.MP4	0.0	6810.720	25.000	Orange	Carry Brood		POINT	4510.000	O3-4-7-E11E8\O3-4-7-E11E8.MP4	112750	NA
E11E8	2025-03-04 18:59:25.504		5400.240	Media file(s)	player #1:O3-4-7-E11E8\O3-4-7-E11E8.MP4	0.0	6810.720	25.000	Blue	Resting		POINT	4512.480	O3-4-7-E11E8\O3-4-7-E11E8.MP4	112812	NA
E11E8	2025-03-04 18:59:25.504		5400.240	Media file(s)	player #1:O3-4-7-E11E8\O3-4-7-E11E8.MP4	0.0	6810.720	25.000	Blue	Resting		POINT	4570.040	O3-4-7-E11E8\O3-4-7-E11E8.MP4	114251	NA
E11E8	2025-03-04 18:59:25.504		5400.240	Media file(s)	player #1:O3-4-7-E11E8\O3-4-7-E11E8.MP4	0.0	6810.720	25.000	Orange	Resting		POINT	4570.520	O3-4-7-E11E8\O3-4-7-E11E8.MP4	114263	NA
E11E8	2025-03-04 18:59:25.504		5400.240	Media file(s)	player #1:O3-4-7-E11E8\O3-4-7-E11E8.MP4	0.0	6810.720	25.000	Blue	Resting		POINT	4630.200	O3-4-7-E11E8\O3-4-7-E11E8.MP4	115755	NA
E11E8	2025-03-04 18:59:25.504		5400.240	Media file(s)	player #1:O3-4-7-E11E8\O3-4-7-E11E8.MP4	0.0	6810.720	25.000	Orange	Walking		POINT	4630.960	O3-4-7-E11E8\O3-4-7-E11E8.MP4	115774	NA
E11E8	2025-03-04 18:59:25.504		5400.240	Media file(s)	player #1:O3-4-7-E11E8\O3-4-7-E11E8.MP4	0.0	6810.720	25.000	Blue	Resting		POINT	4690.280	O3-4-7-E11E8\O3-4-7-E11E8.MP4	117257	NA
E11E8	2025-03-04 18:59:25.504		5400.240	Media file(s)	player #1:O3-4-7-E11E8\O3-4-7-E11E8.MP4	0.0	6810.720	25.000	Orange	Walking		POINT	4690.600	O3-4-7-E11E8\O3-4-7-E11E8.MP4	117265	NA
E11E8	2025-03-04 18:59:25.504		5400.240	Media file(s)	player #1:O3-4-7-E11E8\O3-4-7-E11E8.MP4	0.0	6810.720	25.000	Orange	Carry Other		POINT	4750.160	O3-4-7-E11E8\O3-4-7-E11E8.MP4	118754	NA
E11E8	2025-03-04 18:59:25.504		5400.240	Media file(s)	player #1:O3-4-7-E11E8\O3-4-7-E11E8.MP4	0.0	6810.720	25.000	Blue	Resting		POINT	4750.400	O3-4-7-E11E8\O3-4-7-E11E8.MP4	118760	NA
E11E8	2025-03-04 18:59:25.504		5400.240	Media file(s)	player #1:O3-4-7-E11E8\O3-4-7-E11E8.MP4	0.0	6810.720	25.000	Orange	Walking		POINT	4810.240	O3-4-7-E11E8\O3-4-7-E11E8.MP4	120256	NA
E11E8	2025-03-04 18:59:25.504		5400.240	Media file(s)	player #1:O3-4-7-E11E8\O3-4-7-E11E8.MP4	0.0	6810.720	25.000	Blue	Resting		POINT	4810.840	O3-4-7-E11E8\O3-4-7-E11E8.MP4	120271	NA
E11E8	2025-03-04 18:59:25.504		5400.240	Media file(s)	player #1:O3-4-7-E11E8\O3-4-7-E11E8.MP4	0.0	6810.720	25.000	Blue	Resting		POINT	4870.440	O3-4-7-E11E8\O3-4-7-E11E8.MP4	121761	NA
E11E8	2025-03-04 18:59:25.504		5400.240	Media file(s)	player #1:O3-4-7-E11E8\O3-4-7-E11E8.MP4	0.0	6810.720	25.000	Orange	Walking		POINT	4870.960	O3-4-7-E11E8\O3-4-7-E11E8.MP4	121774	NA
E11E8	2025-03-04 18:59:25.504		5400.240	Media file(s)	player #1:O3-4-7-E11E8\O3-4-7-E11E8.MP4	0.0	6810.720	25.000	Orange	Brood Care		POINT	4930.240	O3-4-7-E11E8\O3-4-7-E11E8.MP4	123256	NA
E11E8	2025-03-04 18:59:25.504		5400.240	Media file(s)	player #1:O3-4-7-E11E8\O3-4-7-E11E8.MP4	0.0	6810.720	25.000	Blue	Resting		POINT	4930.560	O3-4-7-E11E8\O3-4-7-E11E8.MP4	123264	NA
E11E8	2025-03-04 18:59:25.504		5400.240	Media file(s)	player #1:O3-4-7-E11E8\O3-4-7-E11E8.MP4	0.0	6810.720	25.000	Orange	Brood Care		POINT	4990.040	O3-4-7-E11E8\O3-4-7-E11E8.MP4	124751	NA
E11E8	2025-03-04 18:59:25.504		5400.240	Media file(s)	player #1:O3-4-7-E11E8\O3-4-7-E11E8.MP4	0.0	6810.720	25.000	Blue	Resting		POINT	4990.080	O3-4-7-E11E8\O3-4-7-E11E8.MP4	124752	NA
E11E8	2025-03-04 18:59:25.504		5400.240	Media file(s)	player #1:O3-4-7-E11E8\O3-4-7-E11E8.MP4	0.0	6810.720	25.000	Orange	Carry Brood		POINT	5050.080	O3-4-7-E11E8\O3-4-7-E11E8.MP4	126252	NA
E11E8	2025-03-04 18:59:25.504		5400.240	Media file(s)	player #1:O3-4-7-E11E8\O3-4-7-E11E8.MP4	0.0	6810.720	25.000	Blue	Resting		POINT	5050.200	O3-4-7-E11E8\O3-4-7-E11E8.MP4	126255	NA
E11E8	2025-03-04 18:59:25.504		5400.240	Media file(s)	player #1:O3-4-7-E11E8\O3-4-7-E11E8.MP4	0.0	6810.720	25.000	Blue	QQ interaction		POINT	5110.440	O3-4-7-E11E8\O3-4-7-E11E8.MP4	127761	NA
E11E8	2025-03-04 18:59:25.504		5400.240	Media file(s)	player #1:O3-4-7-E11E8\O3-4-7-E11E8.MP4	0.0	6810.720	25.000	Orange	Walking		POINT	5113.760	O3-4-7-E11E8\O3-4-7-E11E8.MP4	127844	NA
E11E8	2025-03-04 18:59:25.504		5400.240	Media file(s)	player #1:O3-4-7-E11E8\O3-4-7-E11E8.MP4	0.0	6810.720	25.000	Blue	Resting		POINT	5170.280	O3-4-7-E11E8\O3-4-7-E11E8.MP4	129257	NA
E11E8	2025-03-04 18:59:25.504		5400.240	Media file(s)	player #1:O3-4-7-E11E8\O3-4-7-E11E8.MP4	0.0	6810.720	25.000	Orange	Walking		POINT	5172.160	O3-4-7-E11E8\O3-4-7-E11E8.MP4	129304	NA
E11E8	2025-03-04 18:59:25.504		5400.240	Media file(s)	player #1:O3-4-7-E11E8\O3-4-7-E11E8.MP4	0.0	6810.720	25.000	Orange	Walking		POINT	5230.080	O3-4-7-E11E8\O3-4-7-E11E8.MP4	130752	NA
E11E8	2025-03-04 18:59:25.504		5400.240	Media file(s)	player #1:O3-4-7-E11E8\O3-4-7-E11E8.MP4	0.0	6810.720	25.000	Blue	Resting		POINT	5230.240	O3-4-7-E11E8\O3-4-7-E11E8.MP4	130756	NA
E11E8	2025-03-04 18:59:25.504		5400.240	Media file(s)	player #1:O3-4-7-E11E8\O3-4-7-E11E8.MP4	0.0	6810.720	25.000	Blue	Resting		POINT	5289.920	O3-4-7-E11E8\O3-4-7-E11E8.MP4	132248	NA
E11E8	2025-03-04 18:59:25.504		5400.240	Media file(s)	player #1:O3-4-7-E11E8\O3-4-7-E11E8.MP4	0.0	6810.720	25.000	Orange	Walking		POINT	5290.960	O3-4-7-E11E8\O3-4-7-E11E8.MP4	132274	NA
E11E8	2025-03-04 18:59:25.504		5400.240	Media file(s)	player #1:O3-4-7-E11E8\O3-4-7-E11E8.MP4	0.0	6810.720	25.000	Blue	Resting		POINT	5350.120	O3-4-7-E11E8\O3-4-7-E11E8.MP4	133753	NA
E11E8	2025-03-04 18:59:25.504		5400.240	Media file(s)	player #1:O3-4-7-E11E8\O3-4-7-E11E8.MP4	0.0	6810.720	25.000	Orange	Walking		POINT	5350.720	O3-4-7-E11E8\O3-4-7-E11E8.MP4	133768	NA
E11E8	2025-03-04 18:59:25.504		5400.240	Media file(s)	player #1:O3-4-7-E11E8\O3-4-7-E11E8.MP4	0.0	6810.720	25.000	Blue	Resting		POINT	5410.200	O3-4-7-E11E8\O3-4-7-E11E8.MP4	135255	NA
E11E8	2025-03-04 18:59:25.504		5400.240	Media file(s)	player #1:O3-4-7-E11E8\O3-4-7-E11E8.MP4	0.0	6810.720	25.000	Orange	Walking		POINT	5410.320	O3-4-7-E11E8\O3-4-7-E11E8.MP4	135259	NA
E11E8	2025-03-04 18:59:25.504		5400.240	Media file(s)	player #1:O3-4-7-E11E8\O3-4-7-E11E8.MP4	0.0	6810.720	25.000	Blue	Resting		POINT	5469.840	O3-4-7-E11E8\O3-4-7-E11E8.MP4	136746	NA
E11E8	2025-03-04 18:59:25.504		5400.240	Media file(s)	player #1:O3-4-7-E11E8\O3-4-7-E11E8.MP4	0.0	6810.720	25.000	Orange	Walking		POINT	5471.720	O3-4-7-E11E8\O3-4-7-E11E8.MP4	136793	NA
E11E8	2025-03-04 18:59:25.504		5400.240	Media file(s)	player #1:O3-4-7-E11E8\O3-4-7-E11E8.MP4	0.0	6810.720	25.000	Blue	Resting		POINT	5530.000	O3-4-7-E11E8\O3-4-7-E11E8.MP4	138250	NA
E11E8	2025-03-04 18:59:25.504		5400.240	Media file(s)	player #1:O3-4-7-E11E8\O3-4-7-E11E8.MP4	0.0	6810.720	25.000	Orange	Resting		POINT	5530.800	O3-4-7-E11E8\O3-4-7-E11E8.MP4	138270	NA
E11E8	2025-03-04 18:59:25.504		5400.240	Media file(s)	player #1:O3-4-7-E11E8\O3-4-7-E11E8.MP4	0.0	6810.720	25.000	Blue	Resting		POINT	5589.920	O3-4-7-E11E8\O3-4-7-E11E8.MP4	139748	NA
E11E8	2025-03-04 18:59:25.504		5400.240	Media file(s)	player #1:O3-4-7-E11E8\O3-4-7-E11E8.MP4	0.0	6810.720	25.000	Orange	Carry Other		POINT	5590.360	O3-4-7-E11E8\O3-4-7-E11E8.MP4	139759	NA
E11E8	2025-03-04 18:59:25.504		5400.240	Media file(s)	player #1:O3-4-7-E11E8\O3-4-7-E11E8.MP4	0.0	6810.720	25.000	Blue	Resting		POINT	5650.120	O3-4-7-E11E8\O3-4-7-E11E8.MP4	141253	NA
E11E8	2025-03-04 18:59:25.504		5400.240	Media file(s)	player #1:O3-4-7-E11E8\O3-4-7-E11E8.MP4	0.0	6810.720	25.000	Orange	Walking		POINT	5650.720	O3-4-7-E11E8\O3-4-7-E11E8.MP4	141268	NA
E11E8	2025-03-04 18:59:25.504		5400.240	Media file(s)	player #1:O3-4-7-E11E8\O3-4-7-E11E8.MP4	0.0	6810.720	25.000	Blue	Resting		POINT	5710.040	O3-4-7-E11E8\O3-4-7-E11E8.MP4	142751	NA
E11E8	2025-03-04 18:59:25.504		5400.240	Media file(s)	player #1:O3-4-7-E11E8\O3-4-7-E11E8.MP4	0.0	6810.720	25.000	Orange	Self grooming		POINT	5710.640	O3-4-7-E11E8\O3-4-7-E11E8.MP4	142766	NA
E11E8	2025-03-04 18:59:25.504		5400.240	Media file(s)	player #1:O3-4-7-E11E8\O3-4-7-E11E8.MP4	0.0	6810.720	25.000	Blue	Resting		POINT	5770.160	O3-4-7-E11E8\O3-4-7-E11E8.MP4	144254	NA
E11E8	2025-03-04 18:59:25.504		5400.240	Media file(s)	player #1:O3-4-7-E11E8\O3-4-7-E11E8.MP4	0.0	6810.720	25.000	Orange	QW interaction		POINT	5770.440	O3-4-7-E11E8\O3-4-7-E11E8.MP4	144261	NA
E11E8	2025-03-04 18:59:25.504		5400.240	Media file(s)	player #1:O3-4-7-E11E8\O3-4-7-E11E8.MP4	0.0	6810.720	25.000	Orange	QW interaction		POINT	5830.080	O3-4-7-E11E8\O3-4-7-E11E8.MP4	145752	NA
E11E8	2025-03-04 18:59:25.504		5400.240	Media file(s)	player #1:O3-4-7-E11E8\O3-4-7-E11E8.MP4	0.0	6810.720	25.000	Blue	Resting		POINT	5830.120	O3-4-7-E11E8\O3-4-7-E11E8.MP4	145753	NA
E11E8	2025-03-04 18:59:25.504		5400.240	Media file(s)	player #1:O3-4-7-E11E8\O3-4-7-E11E8.MP4	0.0	6810.720	25.000	Blue	Resting		POINT	5890.160	O3-4-7-E11E8\O3-4-7-E11E8.MP4	147254	NA
E11E8	2025-03-04 18:59:25.504		5400.240	Media file(s)	player #1:O3-4-7-E11E8\O3-4-7-E11E8.MP4	0.0	6810.720	25.000	Orange	QW interaction		POINT	5890.160	O3-4-7-E11E8\O3-4-7-E11E8.MP4	147254	NA
E11E8	2025-03-04 18:59:25.504		5400.240	Media file(s)	player #1:O3-4-7-E11E8\O3-4-7-E11E8.MP4	0.0	6810.720	25.000	Orange	Walking		POINT	5950.600	O3-4-7-E11E8\O3-4-7-E11E8.MP4	148765	NA
E11E8	2025-03-04 18:59:25.504		5400.240	Media file(s)	player #1:O3-4-7-E11E8\O3-4-7-E11E8.MP4	0.0	6810.720	25.000	Blue	Brood Care		POINT	5950.840	O3-4-7-E11E8\O3-4-7-E11E8.MP4	148771	NA
E11E8	2025-03-04 18:59:25.504		5400.240	Media file(s)	player #1:O3-4-7-E11E8\O3-4-7-E11E8.MP4	0.0	6810.720	25.000	Blue	Brood Care		POINT	6010.000	O3-4-7-E11E8\O3-4-7-E11E8.MP4	150250	NA
E11E8	2025-03-04 18:59:25.504		5400.240	Media file(s)	player #1:O3-4-7-E11E8\O3-4-7-E11E8.MP4	0.0	6810.720	25.000	Orange	Walking		POINT	6010.680	O3-4-7-E11E8\O3-4-7-E11E8.MP4	150267	NA
