# Supplementary material for: Unmated Queens Show Worker‐Like Behaviour and Gene Expression in Polygynous Colonies of the Ant Stigmatomma pallipes
Source: Mol Ecol. 2026 Apr 29;35:e70360. doi: 10.1111/mec.70360 (PMC13126620; doi:10.1111/mec.70360)
Supplement: Supplementary file 3 — Data S1: mec70360‐sup‐0003‐Supinfo.zip. [file MEC-35-e70360-s003.zip › Behavior/O3-Boris/E4.tsv]

Observation id	Observation date	Description	Observation duration	Observation type	Source	Time offset (s)	Media duration (s)	FPS	Subject	Behavior	Behavioral category	Behavior type	Time	Media file name	Image index	Image file path	Comment
E4	2025-03-04 19:46:13.986		5400.200	Media file(s)	player #1:O3-1-10-E4\O3-1-10-E4.MP4	0.0	6661.920	25.000	Green	Resting		POINT	610.120	O3-1-10-E4\O3-1-10-E4.MP4	15253	NA
E4	2025-03-04 19:46:13.986		5400.200	Media file(s)	player #1:O3-1-10-E4\O3-1-10-E4.MP4	0.0	6661.920	25.000	Unmarked	Resting		POINT	610.600	O3-1-10-E4\O3-1-10-E4.MP4	15265	NA
E4	2025-03-04 19:46:13.986		5400.200	Media file(s)	player #1:O3-1-10-E4\O3-1-10-E4.MP4	0.0	6661.920	25.000	Unmarked	Resting		POINT	669.960	O3-1-10-E4\O3-1-10-E4.MP4	16749	NA
E4	2025-03-04 19:46:13.986		5400.200	Media file(s)	player #1:O3-1-10-E4\O3-1-10-E4.MP4	0.0	6661.920	25.000	Green	Resting		POINT	670.240	O3-1-10-E4\O3-1-10-E4.MP4	16756	NA
E4	2025-03-04 19:46:13.986		5400.200	Media file(s)	player #1:O3-1-10-E4\O3-1-10-E4.MP4	0.0	6661.920	25.000	Green	Resting		POINT	729.960	O3-1-10-E4\O3-1-10-E4.MP4	18249	NA
E4	2025-03-04 19:46:13.986		5400.200	Media file(s)	player #1:O3-1-10-E4\O3-1-10-E4.MP4	0.0	6661.920	25.000	Unmarked	Resting		POINT	730.040	O3-1-10-E4\O3-1-10-E4.MP4	18251	NA
E4	2025-03-04 19:46:13.986		5400.200	Media file(s)	player #1:O3-1-10-E4\O3-1-10-E4.MP4	0.0	6661.920	25.000	Green	Resting		POINT	790.000	O3-1-10-E4\O3-1-10-E4.MP4	19750	NA
E4	2025-03-04 19:46:13.986		5400.200	Media file(s)	player #1:O3-1-10-E4\O3-1-10-E4.MP4	0.0	6661.920	25.000	Unmarked	Resting		POINT	790.160	O3-1-10-E4\O3-1-10-E4.MP4	19755	NA
E4	2025-03-04 19:46:13.986		5400.200	Media file(s)	player #1:O3-1-10-E4\O3-1-10-E4.MP4	0.0	6661.920	25.000	Unmarked	Resting		POINT	849.920	O3-1-10-E4\O3-1-10-E4.MP4	21248	NA
E4	2025-03-04 19:46:13.986		5400.200	Media file(s)	player #1:O3-1-10-E4\O3-1-10-E4.MP4	0.0	6661.920	25.000	Green	Resting		POINT	850.040	O3-1-10-E4\O3-1-10-E4.MP4	21251	NA
E4	2025-03-04 19:46:13.986		5400.200	Media file(s)	player #1:O3-1-10-E4\O3-1-10-E4.MP4	0.0	6661.920	25.000	Green	Resting		POINT	910.080	O3-1-10-E4\O3-1-10-E4.MP4	22752	NA
E4	2025-03-04 19:46:13.986		5400.200	Media file(s)	player #1:O3-1-10-E4\O3-1-10-E4.MP4	0.0	6661.920	25.000	Unmarked	Resting		POINT	910.520	O3-1-10-E4\O3-1-10-E4.MP4	22763	NA
E4	2025-03-04 19:46:13.986		5400.200	Media file(s)	player #1:O3-1-10-E4\O3-1-10-E4.MP4	0.0	6661.920	25.000	Green	Resting		POINT	970.040	O3-1-10-E4\O3-1-10-E4.MP4	24251	NA
E4	2025-03-04 19:46:13.986		5400.200	Media file(s)	player #1:O3-1-10-E4\O3-1-10-E4.MP4	0.0	6661.920	25.000	Unmarked	Resting		POINT	970.080	O3-1-10-E4\O3-1-10-E4.MP4	24252	NA
E4	2025-03-04 19:46:13.986		5400.200	Media file(s)	player #1:O3-1-10-E4\O3-1-10-E4.MP4	0.0	6661.920	25.000	Green	Resting		POINT	1029.920	O3-1-10-E4\O3-1-10-E4.MP4	25748	NA
E4	2025-03-04 19:46:13.986		5400.200	Media file(s)	player #1:O3-1-10-E4\O3-1-10-E4.MP4	0.0	6661.920	25.000	Unmarked	Resting		POINT	1030.040	O3-1-10-E4\O3-1-10-E4.MP4	25751	NA
E4	2025-03-04 19:46:13.986		5400.200	Media file(s)	player #1:O3-1-10-E4\O3-1-10-E4.MP4	0.0	6661.920	25.000	Green	Resting		POINT	1089.960	O3-1-10-E4\O3-1-10-E4.MP4	27249	NA
E4	2025-03-04 19:46:13.986		5400.200	Media file(s)	player #1:O3-1-10-E4\O3-1-10-E4.MP4	0.0	6661.920	25.000	Unmarked	Resting		POINT	1090.000	O3-1-10-E4\O3-1-10-E4.MP4	27250	NA
E4	2025-03-04 19:46:13.986		5400.200	Media file(s)	player #1:O3-1-10-E4\O3-1-10-E4.MP4	0.0	6661.920	25.000	Green	Resting		POINT	1150.120	O3-1-10-E4\O3-1-10-E4.MP4	28753	NA
E4	2025-03-04 19:46:13.986		5400.200	Media file(s)	player #1:O3-1-10-E4\O3-1-10-E4.MP4	0.0	6661.920	25.000	Unmarked	Resting		POINT	1150.800	O3-1-10-E4\O3-1-10-E4.MP4	28770	NA
E4	2025-03-04 19:46:13.986		5400.200	Media file(s)	player #1:O3-1-10-E4\O3-1-10-E4.MP4	0.0	6661.920	25.000	Green	Resting		POINT	1210.040	O3-1-10-E4\O3-1-10-E4.MP4	30251	NA
E4	2025-03-04 19:46:13.986		5400.200	Media file(s)	player #1:O3-1-10-E4\O3-1-10-E4.MP4	0.0	6661.920	25.000	Unmarked	Resting		POINT	1211.720	O3-1-10-E4\O3-1-10-E4.MP4	30293	NA
E4	2025-03-04 19:46:13.986		5400.200	Media file(s)	player #1:O3-1-10-E4\O3-1-10-E4.MP4	0.0	6661.920	25.000	Unmarked	Resting		POINT	1270.080	O3-1-10-E4\O3-1-10-E4.MP4	31752	NA
E4	2025-03-04 19:46:13.986		5400.200	Media file(s)	player #1:O3-1-10-E4\O3-1-10-E4.MP4	0.0	6661.920	25.000	Green	Resting		POINT	1270.160	O3-1-10-E4\O3-1-10-E4.MP4	31754	NA
E4	2025-03-04 19:46:13.986		5400.200	Media file(s)	player #1:O3-1-10-E4\O3-1-10-E4.MP4	0.0	6661.920	25.000	Green	Resting		POINT	1330.000	O3-1-10-E4\O3-1-10-E4.MP4	33250	NA
E4	2025-03-04 19:46:13.986		5400.200	Media file(s)	player #1:O3-1-10-E4\O3-1-10-E4.MP4	0.0	6661.920	25.000	Unmarked	Resting		POINT	1330.160	O3-1-10-E4\O3-1-10-E4.MP4	33254	NA
E4	2025-03-04 19:46:13.986		5400.200	Media file(s)	player #1:O3-1-10-E4\O3-1-10-E4.MP4	0.0	6661.920	25.000	Green	Resting		POINT	1389.840	O3-1-10-E4\O3-1-10-E4.MP4	34746	NA
E4	2025-03-04 19:46:13.986		5400.200	Media file(s)	player #1:O3-1-10-E4\O3-1-10-E4.MP4	0.0	6661.920	25.000	Unmarked	Resting		POINT	1389.920	O3-1-10-E4\O3-1-10-E4.MP4	34748	NA
E4	2025-03-04 19:46:13.986		5400.200	Media file(s)	player #1:O3-1-10-E4\O3-1-10-E4.MP4	0.0	6661.920	25.000	Green	Resting		POINT	1450.240	O3-1-10-E4\O3-1-10-E4.MP4	36256	NA
E4	2025-03-04 19:46:13.986		5400.200	Media file(s)	player #1:O3-1-10-E4\O3-1-10-E4.MP4	0.0	6661.920	25.000	Unmarked	Resting		POINT	1450.400	O3-1-10-E4\O3-1-10-E4.MP4	36260	NA
E4	2025-03-04 19:46:13.986		5400.200	Media file(s)	player #1:O3-1-10-E4\O3-1-10-E4.MP4	0.0	6661.920	25.000	Unmarked	Resting		POINT	1510.000	O3-1-10-E4\O3-1-10-E4.MP4	37750	NA
E4	2025-03-04 19:46:13.986		5400.200	Media file(s)	player #1:O3-1-10-E4\O3-1-10-E4.MP4	0.0	6661.920	25.000	Green	Resting		POINT	1510.160	O3-1-10-E4\O3-1-10-E4.MP4	37754	NA
E4	2025-03-04 19:46:13.986		5400.200	Media file(s)	player #1:O3-1-10-E4\O3-1-10-E4.MP4	0.0	6661.920	25.000	Unmarked	Resting		POINT	1570.040	O3-1-10-E4\O3-1-10-E4.MP4	39251	NA
E4	2025-03-04 19:46:13.986		5400.200	Media file(s)	player #1:O3-1-10-E4\O3-1-10-E4.MP4	0.0	6661.920	25.000	Green	Resting		POINT	1570.240	O3-1-10-E4\O3-1-10-E4.MP4	39256	NA
E4	2025-03-04 19:46:13.986		5400.200	Media file(s)	player #1:O3-1-10-E4\O3-1-10-E4.MP4	0.0	6661.920	25.000	Unmarked	Resting		POINT	1630.200	O3-1-10-E4\O3-1-10-E4.MP4	40755	NA
E4	2025-03-04 19:46:13.986		5400.200	Media file(s)	player #1:O3-1-10-E4\O3-1-10-E4.MP4	0.0	6661.920	25.000	Green	Resting		POINT	1631.280	O3-1-10-E4\O3-1-10-E4.MP4	40782	NA
E4	2025-03-04 19:46:13.986		5400.200	Media file(s)	player #1:O3-1-10-E4\O3-1-10-E4.MP4	0.0	6661.920	25.000	Green	Resting		POINT	1690.600	O3-1-10-E4\O3-1-10-E4.MP4	42265	NA
E4	2025-03-04 19:46:13.986		5400.200	Media file(s)	player #1:O3-1-10-E4\O3-1-10-E4.MP4	0.0	6661.920	25.000	Unmarked	Resting		POINT	1690.800	O3-1-10-E4\O3-1-10-E4.MP4	42270	NA
E4	2025-03-04 19:46:13.986		5400.200	Media file(s)	player #1:O3-1-10-E4\O3-1-10-E4.MP4	0.0	6661.920	25.000	Green	Resting		POINT	1750.040	O3-1-10-E4\O3-1-10-E4.MP4	43751	NA
E4	2025-03-04 19:46:13.986		5400.200	Media file(s)	player #1:O3-1-10-E4\O3-1-10-E4.MP4	0.0	6661.920	25.000	Unmarked	Resting		POINT	1750.040	O3-1-10-E4\O3-1-10-E4.MP4	43751	NA
E4	2025-03-04 19:46:13.986		5400.200	Media file(s)	player #1:O3-1-10-E4\O3-1-10-E4.MP4	0.0	6661.920	25.000	Unmarked	Resting		POINT	1809.920	O3-1-10-E4\O3-1-10-E4.MP4	45248	NA
E4	2025-03-04 19:46:13.986		5400.200	Media file(s)	player #1:O3-1-10-E4\O3-1-10-E4.MP4	0.0	6661.920	25.000	Green	Resting		POINT	1810.080	O3-1-10-E4\O3-1-10-E4.MP4	45252	NA
E4	2025-03-04 19:46:13.986		5400.200	Media file(s)	player #1:O3-1-10-E4\O3-1-10-E4.MP4	0.0	6661.920	25.000	Unmarked	Resting		POINT	1870.040	O3-1-10-E4\O3-1-10-E4.MP4	46751	NA
E4	2025-03-04 19:46:13.986		5400.200	Media file(s)	player #1:O3-1-10-E4\O3-1-10-E4.MP4	0.0	6661.920	25.000	Green	Resting		POINT	1870.320	O3-1-10-E4\O3-1-10-E4.MP4	46758	NA
E4	2025-03-04 19:46:13.986		5400.200	Media file(s)	player #1:O3-1-10-E4\O3-1-10-E4.MP4	0.0	6661.920	25.000	Unmarked	Resting		POINT	1929.920	O3-1-10-E4\O3-1-10-E4.MP4	48248	NA
E4	2025-03-04 19:46:13.986		5400.200	Media file(s)	player #1:O3-1-10-E4\O3-1-10-E4.MP4	0.0	6661.920	25.000	Green	Resting		POINT	1930.160	O3-1-10-E4\O3-1-10-E4.MP4	48254	NA
E4	2025-03-04 19:46:13.986		5400.200	Media file(s)	player #1:O3-1-10-E4\O3-1-10-E4.MP4	0.0	6661.920	25.000	Green	Resting		POINT	1989.880	O3-1-10-E4\O3-1-10-E4.MP4	49747	NA
E4	2025-03-04 19:46:13.986		5400.200	Media file(s)	player #1:O3-1-10-E4\O3-1-10-E4.MP4	0.0	6661.920	25.000	Unmarked	Resting		POINT	1990.600	O3-1-10-E4\O3-1-10-E4.MP4	49765	NA
E4	2025-03-04 19:46:13.986		5400.200	Media file(s)	player #1:O3-1-10-E4\O3-1-10-E4.MP4	0.0	6661.920	25.000	Unmarked	Resting		POINT	2049.920	O3-1-10-E4\O3-1-10-E4.MP4	51248	NA
E4	2025-03-04 19:46:13.986		5400.200	Media file(s)	player #1:O3-1-10-E4\O3-1-10-E4.MP4	0.0	6661.920	25.000	Green	Resting		POINT	2050.240	O3-1-10-E4\O3-1-10-E4.MP4	51256	NA
E4	2025-03-04 19:46:13.986		5400.200	Media file(s)	player #1:O3-1-10-E4\O3-1-10-E4.MP4	0.0	6661.920	25.000	Unmarked	Resting		POINT	2110.440	O3-1-10-E4\O3-1-10-E4.MP4	52761	NA
E4	2025-03-04 19:46:13.986		5400.200	Media file(s)	player #1:O3-1-10-E4\O3-1-10-E4.MP4	0.0	6661.920	25.000	Green	Resting		POINT	2111.080	O3-1-10-E4\O3-1-10-E4.MP4	52777	NA
E4	2025-03-04 19:46:13.986		5400.200	Media file(s)	player #1:O3-1-10-E4\O3-1-10-E4.MP4	0.0	6661.920	25.000	Green	Resting		POINT	2169.960	O3-1-10-E4\O3-1-10-E4.MP4	54249	NA
E4	2025-03-04 19:46:13.986		5400.200	Media file(s)	player #1:O3-1-10-E4\O3-1-10-E4.MP4	0.0	6661.920	25.000	Unmarked	Resting		POINT	2170.720	O3-1-10-E4\O3-1-10-E4.MP4	54268	NA
E4	2025-03-04 19:46:13.986		5400.200	Media file(s)	player #1:O3-1-10-E4\O3-1-10-E4.MP4	0.0	6661.920	25.000	Green	Resting		POINT	2229.880	O3-1-10-E4\O3-1-10-E4.MP4	55747	NA
E4	2025-03-04 19:46:13.986		5400.200	Media file(s)	player #1:O3-1-10-E4\O3-1-10-E4.MP4	0.0	6661.920	25.000	Unmarked	Resting		POINT	2231.080	O3-1-10-E4\O3-1-10-E4.MP4	55777	NA
E4	2025-03-04 19:46:13.986		5400.200	Media file(s)	player #1:O3-1-10-E4\O3-1-10-E4.MP4	0.0	6661.920	25.000	Green	Resting		POINT	2289.960	O3-1-10-E4\O3-1-10-E4.MP4	57249	NA
E4	2025-03-04 19:46:13.986		5400.200	Media file(s)	player #1:O3-1-10-E4\O3-1-10-E4.MP4	0.0	6661.920	25.000	Unmarked	Walking		POINT	2290.120	O3-1-10-E4\O3-1-10-E4.MP4	57253	NA
E4	2025-03-04 19:46:13.986		5400.200	Media file(s)	player #1:O3-1-10-E4\O3-1-10-E4.MP4	0.0	6661.920	25.000	Green	Resting		POINT	2350.040	O3-1-10-E4\O3-1-10-E4.MP4	58751	NA
E4	2025-03-04 19:46:13.986		5400.200	Media file(s)	player #1:O3-1-10-E4\O3-1-10-E4.MP4	0.0	6661.920	25.000	Unmarked	Walking		POINT	2350.840	O3-1-10-E4\O3-1-10-E4.MP4	58771	NA
E4	2025-03-04 19:46:13.986		5400.200	Media file(s)	player #1:O3-1-10-E4\O3-1-10-E4.MP4	0.0	6661.920	25.000	Unmarked	Resting		POINT	2409.880	O3-1-10-E4\O3-1-10-E4.MP4	60247	NA
E4	2025-03-04 19:46:13.986		5400.200	Media file(s)	player #1:O3-1-10-E4\O3-1-10-E4.MP4	0.0	6661.920	25.000	Green	Resting		POINT	2410.400	O3-1-10-E4\O3-1-10-E4.MP4	60260	NA
E4	2025-03-04 19:46:13.986		5400.200	Media file(s)	player #1:O3-1-10-E4\O3-1-10-E4.MP4	0.0	6661.920	25.000	Unmarked	Resting		POINT	2470.080	O3-1-10-E4\O3-1-10-E4.MP4	61752	NA
E4	2025-03-04 19:46:13.986		5400.200	Media file(s)	player #1:O3-1-10-E4\O3-1-10-E4.MP4	0.0	6661.920	25.000	Green	Resting		POINT	2470.680	O3-1-10-E4\O3-1-10-E4.MP4	61767	NA
E4	2025-03-04 19:46:13.986		5400.200	Media file(s)	player #1:O3-1-10-E4\O3-1-10-E4.MP4	0.0	6661.920	25.000	Unmarked	Resting		POINT	2530.200	O3-1-10-E4\O3-1-10-E4.MP4	63255	NA
E4	2025-03-04 19:46:13.986		5400.200	Media file(s)	player #1:O3-1-10-E4\O3-1-10-E4.MP4	0.0	6661.920	25.000	Green	Resting		POINT	2530.360	O3-1-10-E4\O3-1-10-E4.MP4	63259	NA
E4	2025-03-04 19:46:13.986		5400.200	Media file(s)	player #1:O3-1-10-E4\O3-1-10-E4.MP4	0.0	6661.920	25.000	Green	Resting		POINT	2590.160	O3-1-10-E4\O3-1-10-E4.MP4	64754	NA
E4	2025-03-04 19:46:13.986		5400.200	Media file(s)	player #1:O3-1-10-E4\O3-1-10-E4.MP4	0.0	6661.920	25.000	Unmarked	Resting		POINT	2591.160	O3-1-10-E4\O3-1-10-E4.MP4	64779	NA
E4	2025-03-04 19:46:13.986		5400.200	Media file(s)	player #1:O3-1-10-E4\O3-1-10-E4.MP4	0.0	6661.920	25.000	Green	Resting		POINT	2650.040	O3-1-10-E4\O3-1-10-E4.MP4	66251	NA
E4	2025-03-04 19:46:13.986		5400.200	Media file(s)	player #1:O3-1-10-E4\O3-1-10-E4.MP4	0.0	6661.920	25.000	Unmarked	Resting		POINT	2650.240	O3-1-10-E4\O3-1-10-E4.MP4	66256	NA
E4	2025-03-04 19:46:13.986		5400.200	Media file(s)	player #1:O3-1-10-E4\O3-1-10-E4.MP4	0.0	6661.920	25.000	Green	Resting		POINT	2710.200	O3-1-10-E4\O3-1-10-E4.MP4	67755	NA
E4	2025-03-04 19:46:13.986		5400.200	Media file(s)	player #1:O3-1-10-E4\O3-1-10-E4.MP4	0.0	6661.920	25.000	Unmarked	Resting		POINT	2710.200	O3-1-10-E4\O3-1-10-E4.MP4	67755	NA
E4	2025-03-04 19:46:13.986		5400.200	Media file(s)	player #1:O3-1-10-E4\O3-1-10-E4.MP4	0.0	6661.920	25.000	Unmarked	Resting		POINT	2770.080	O3-1-10-E4\O3-1-10-E4.MP4	69252	NA
E4	2025-03-04 19:46:13.986		5400.200	Media file(s)	player #1:O3-1-10-E4\O3-1-10-E4.MP4	0.0	6661.920	25.000	Green	Resting		POINT	2770.360	O3-1-10-E4\O3-1-10-E4.MP4	69259	NA
E4	2025-03-04 19:46:13.986		5400.200	Media file(s)	player #1:O3-1-10-E4\O3-1-10-E4.MP4	0.0	6661.920	25.000	Green	Resting		POINT	2830.240	O3-1-10-E4\O3-1-10-E4.MP4	70756	NA
E4	2025-03-04 19:46:13.986		5400.200	Media file(s)	player #1:O3-1-10-E4\O3-1-10-E4.MP4	0.0	6661.920	25.000	Unmarked	Resting		POINT	2830.960	O3-1-10-E4\O3-1-10-E4.MP4	70774	NA
E4	2025-03-04 19:46:13.986		5400.200	Media file(s)	player #1:O3-1-10-E4\O3-1-10-E4.MP4	0.0	6661.920	25.000	Unmarked	Resting		POINT	2889.920	O3-1-10-E4\O3-1-10-E4.MP4	72248	NA
E4	2025-03-04 19:46:13.986		5400.200	Media file(s)	player #1:O3-1-10-E4\O3-1-10-E4.MP4	0.0	6661.920	25.000	Green	Walking		POINT	2891.120	O3-1-10-E4\O3-1-10-E4.MP4	72278	NA
E4	2025-03-04 19:46:13.986		5400.200	Media file(s)	player #1:O3-1-10-E4\O3-1-10-E4.MP4	0.0	6661.920	25.000	Green	Walking		POINT	2950.360	O3-1-10-E4\O3-1-10-E4.MP4	73759	NA
E4	2025-03-04 19:46:13.986		5400.200	Media file(s)	player #1:O3-1-10-E4\O3-1-10-E4.MP4	0.0	6661.920	25.000	Unmarked	Resting		POINT	2950.360	O3-1-10-E4\O3-1-10-E4.MP4	73759	NA
E4	2025-03-04 19:46:13.986		5400.200	Media file(s)	player #1:O3-1-10-E4\O3-1-10-E4.MP4	0.0	6661.920	25.000	Unmarked	Resting		POINT	3010.040	O3-1-10-E4\O3-1-10-E4.MP4	75251	NA
E4	2025-03-04 19:46:13.986		5400.200	Media file(s)	player #1:O3-1-10-E4\O3-1-10-E4.MP4	0.0	6661.920	25.000	Green	Resting		POINT	3010.160	O3-1-10-E4\O3-1-10-E4.MP4	75254	NA
E4	2025-03-04 19:46:13.986		5400.200	Media file(s)	player #1:O3-1-10-E4\O3-1-10-E4.MP4	0.0	6661.920	25.000	Unmarked	Resting		POINT	3070.080	O3-1-10-E4\O3-1-10-E4.MP4	76752	NA
E4	2025-03-04 19:46:13.986		5400.200	Media file(s)	player #1:O3-1-10-E4\O3-1-10-E4.MP4	0.0	6661.920	25.000	Green	Walking		POINT	3070.160	O3-1-10-E4\O3-1-10-E4.MP4	76754	NA
E4	2025-03-04 19:46:13.986		5400.200	Media file(s)	player #1:O3-1-10-E4\O3-1-10-E4.MP4	0.0	6661.920	25.000	Unmarked	Resting		POINT	3130.080	O3-1-10-E4\O3-1-10-E4.MP4	78253	NA
E4	2025-03-04 19:46:13.986		5400.200	Media file(s)	player #1:O3-1-10-E4\O3-1-10-E4.MP4	0.0	6661.920	25.000	Green	Resting		POINT	3130.320	O3-1-10-E4\O3-1-10-E4.MP4	78258	NA
E4	2025-03-04 19:46:13.986		5400.200	Media file(s)	player #1:O3-1-10-E4\O3-1-10-E4.MP4	0.0	6661.920	25.000	Unmarked	Resting		POINT	3190.400	O3-1-10-E4\O3-1-10-E4.MP4	79760	NA
E4	2025-03-04 19:46:13.986		5400.200	Media file(s)	player #1:O3-1-10-E4\O3-1-10-E4.MP4	0.0	6661.920	25.000	Green	Resting		POINT	3191.120	O3-1-10-E4\O3-1-10-E4.MP4	79778	NA
E4	2025-03-04 19:46:13.986		5400.200	Media file(s)	player #1:O3-1-10-E4\O3-1-10-E4.MP4	0.0	6661.920	25.000	Green	Resting		POINT	3249.960	O3-1-10-E4\O3-1-10-E4.MP4	81249	NA
E4	2025-03-04 19:46:13.986		5400.200	Media file(s)	player #1:O3-1-10-E4\O3-1-10-E4.MP4	0.0	6661.920	25.000	Unmarked	Resting		POINT	3250.080	O3-1-10-E4\O3-1-10-E4.MP4	81252	NA
E4	2025-03-04 19:46:13.986		5400.200	Media file(s)	player #1:O3-1-10-E4\O3-1-10-E4.MP4	0.0	6661.920	25.000	Green	Resting		POINT	3310.080	O3-1-10-E4\O3-1-10-E4.MP4	82752	NA
E4	2025-03-04 19:46:13.986		5400.200	Media file(s)	player #1:O3-1-10-E4\O3-1-10-E4.MP4	0.0	6661.920	25.000	Unmarked	Resting		POINT	3310.280	O3-1-10-E4\O3-1-10-E4.MP4	82757	NA
E4	2025-03-04 19:46:13.986		5400.200	Media file(s)	player #1:O3-1-10-E4\O3-1-10-E4.MP4	0.0	6661.920	25.000	Green	Resting		POINT	3370.120	O3-1-10-E4\O3-1-10-E4.MP4	84253	NA
E4	2025-03-04 19:46:13.986		5400.200	Media file(s)	player #1:O3-1-10-E4\O3-1-10-E4.MP4	0.0	6661.920	25.000	Unmarked	Resting		POINT	3370.800	O3-1-10-E4\O3-1-10-E4.MP4	84270	NA
E4	2025-03-04 19:46:13.986		5400.200	Media file(s)	player #1:O3-1-10-E4\O3-1-10-E4.MP4	0.0	6661.920	25.000	Unmarked	Resting		POINT	3429.800	O3-1-10-E4\O3-1-10-E4.MP4	85745	NA
E4	2025-03-04 19:46:13.986		5400.200	Media file(s)	player #1:O3-1-10-E4\O3-1-10-E4.MP4	0.0	6661.920	25.000	Green	Resting		POINT	3430.800	O3-1-10-E4\O3-1-10-E4.MP4	85770	NA
E4	2025-03-04 19:46:13.986		5400.200	Media file(s)	player #1:O3-1-10-E4\O3-1-10-E4.MP4	0.0	6661.920	25.000	Unmarked	Walking		POINT	3490.280	O3-1-10-E4\O3-1-10-E4.MP4	87257	NA
E4	2025-03-04 19:46:13.986		5400.200	Media file(s)	player #1:O3-1-10-E4\O3-1-10-E4.MP4	0.0	6661.920	25.000	Green	Resting		POINT	3490.800	O3-1-10-E4\O3-1-10-E4.MP4	87270	NA
E4	2025-03-04 19:46:13.986		5400.200	Media file(s)	player #1:O3-1-10-E4\O3-1-10-E4.MP4	0.0	6661.920	25.000	Unmarked	Resting		POINT	3549.960	O3-1-10-E4\O3-1-10-E4.MP4	88749	NA
E4	2025-03-04 19:46:13.986		5400.200	Media file(s)	player #1:O3-1-10-E4\O3-1-10-E4.MP4	0.0	6661.920	25.000	Green	Resting		POINT	3550.080	O3-1-10-E4\O3-1-10-E4.MP4	88752	NA
E4	2025-03-04 19:46:13.986		5400.200	Media file(s)	player #1:O3-1-10-E4\O3-1-10-E4.MP4	0.0	6661.920	25.000	Unmarked	Resting		POINT	3610.280	O3-1-10-E4\O3-1-10-E4.MP4	90257	NA
E4	2025-03-04 19:46:13.986		5400.200	Media file(s)	player #1:O3-1-10-E4\O3-1-10-E4.MP4	0.0	6661.920	25.000	Green	Resting		POINT	3610.720	O3-1-10-E4\O3-1-10-E4.MP4	90268	NA
E4	2025-03-04 19:46:13.986		5400.200	Media file(s)	player #1:O3-1-10-E4\O3-1-10-E4.MP4	0.0	6661.920	25.000	Green	Resting		POINT	3670.040	O3-1-10-E4\O3-1-10-E4.MP4	91751	NA
E4	2025-03-04 19:46:13.986		5400.200	Media file(s)	player #1:O3-1-10-E4\O3-1-10-E4.MP4	0.0	6661.920	25.000	Unmarked	Resting		POINT	3670.600	O3-1-10-E4\O3-1-10-E4.MP4	91765	NA
E4	2025-03-04 19:46:13.986		5400.200	Media file(s)	player #1:O3-1-10-E4\O3-1-10-E4.MP4	0.0	6661.920	25.000	Green	Resting		POINT	3730.000	O3-1-10-E4\O3-1-10-E4.MP4	93250	NA
E4	2025-03-04 19:46:13.986		5400.200	Media file(s)	player #1:O3-1-10-E4\O3-1-10-E4.MP4	0.0	6661.920	25.000	Unmarked	Resting		POINT	3730.120	O3-1-10-E4\O3-1-10-E4.MP4	93253	NA
E4	2025-03-04 19:46:13.986		5400.200	Media file(s)	player #1:O3-1-10-E4\O3-1-10-E4.MP4	0.0	6661.920	25.000	Unmarked	Resting		POINT	3790.000	O3-1-10-E4\O3-1-10-E4.MP4	94750	NA
E4	2025-03-04 19:46:13.986		5400.200	Media file(s)	player #1:O3-1-10-E4\O3-1-10-E4.MP4	0.0	6661.920	25.000	Green	Resting		POINT	3790.040	O3-1-10-E4\O3-1-10-E4.MP4	94751	NA
E4	2025-03-04 19:46:13.986		5400.200	Media file(s)	player #1:O3-1-10-E4\O3-1-10-E4.MP4	0.0	6661.920	25.000	Green	Resting		POINT	3850.000	O3-1-10-E4\O3-1-10-E4.MP4	96250	NA
E4	2025-03-04 19:46:13.986		5400.200	Media file(s)	player #1:O3-1-10-E4\O3-1-10-E4.MP4	0.0	6661.920	25.000	Unmarked	Resting		POINT	3850.000	O3-1-10-E4\O3-1-10-E4.MP4	96250	NA
E4	2025-03-04 19:46:13.986		5400.200	Media file(s)	player #1:O3-1-10-E4\O3-1-10-E4.MP4	0.0	6661.920	25.000	Unmarked	Resting		POINT	3910.080	O3-1-10-E4\O3-1-10-E4.MP4	97752	NA
E4	2025-03-04 19:46:13.986		5400.200	Media file(s)	player #1:O3-1-10-E4\O3-1-10-E4.MP4	0.0	6661.920	25.000	Green	Resting		POINT	3910.400	O3-1-10-E4\O3-1-10-E4.MP4	97760	NA
E4	2025-03-04 19:46:13.986		5400.200	Media file(s)	player #1:O3-1-10-E4\O3-1-10-E4.MP4	0.0	6661.920	25.000	Unmarked	Walking		POINT	3970.240	O3-1-10-E4\O3-1-10-E4.MP4	99256	NA
E4	2025-03-04 19:46:13.986		5400.200	Media file(s)	player #1:O3-1-10-E4\O3-1-10-E4.MP4	0.0	6661.920	25.000	Green	Resting		POINT	3970.680	O3-1-10-E4\O3-1-10-E4.MP4	99267	NA
E4	2025-03-04 19:46:13.986		5400.200	Media file(s)	player #1:O3-1-10-E4\O3-1-10-E4.MP4	0.0	6661.920	25.000	Green	Resting		POINT	4030.000	O3-1-10-E4\O3-1-10-E4.MP4	100750	NA
E4	2025-03-04 19:46:13.986		5400.200	Media file(s)	player #1:O3-1-10-E4\O3-1-10-E4.MP4	0.0	6661.920	25.000	Unmarked	Walking		POINT	4030.760	O3-1-10-E4\O3-1-10-E4.MP4	100769	NA
E4	2025-03-04 19:46:13.986		5400.200	Media file(s)	player #1:O3-1-10-E4\O3-1-10-E4.MP4	0.0	6661.920	25.000	Unmarked	Walking		POINT	4090.160	O3-1-10-E4\O3-1-10-E4.MP4	102254	NA
E4	2025-03-04 19:46:13.986		5400.200	Media file(s)	player #1:O3-1-10-E4\O3-1-10-E4.MP4	0.0	6661.920	25.000	Green	Resting		POINT	4090.240	O3-1-10-E4\O3-1-10-E4.MP4	102256	NA
E4	2025-03-04 19:46:13.986		5400.200	Media file(s)	player #1:O3-1-10-E4\O3-1-10-E4.MP4	0.0	6661.920	25.000	Green	Resting		POINT	4150.160	O3-1-10-E4\O3-1-10-E4.MP4	103754	NA
E4	2025-03-04 19:46:13.986		5400.200	Media file(s)	player #1:O3-1-10-E4\O3-1-10-E4.MP4	0.0	6661.920	25.000	Unmarked	Walking		POINT	4150.160	O3-1-10-E4\O3-1-10-E4.MP4	103754	NA
E4	2025-03-04 19:46:13.986		5400.200	Media file(s)	player #1:O3-1-10-E4\O3-1-10-E4.MP4	0.0	6661.920	25.000	Unmarked	Walking		POINT	4210.200	O3-1-10-E4\O3-1-10-E4.MP4	105255	NA
E4	2025-03-04 19:46:13.986		5400.200	Media file(s)	player #1:O3-1-10-E4\O3-1-10-E4.MP4	0.0	6661.920	25.000	Green	Resting		POINT	4210.240	O3-1-10-E4\O3-1-10-E4.MP4	105256	NA
E4	2025-03-04 19:46:13.986		5400.200	Media file(s)	player #1:O3-1-10-E4\O3-1-10-E4.MP4	0.0	6661.920	25.000	Green	Resting		POINT	4269.880	O3-1-10-E4\O3-1-10-E4.MP4	106747	NA
E4	2025-03-04 19:46:13.986		5400.200	Media file(s)	player #1:O3-1-10-E4\O3-1-10-E4.MP4	0.0	6661.920	25.000	Unmarked	Self grooming		POINT	4270.200	O3-1-10-E4\O3-1-10-E4.MP4	106755	NA
E4	2025-03-04 19:46:13.986		5400.200	Media file(s)	player #1:O3-1-10-E4\O3-1-10-E4.MP4	0.0	6661.920	25.000	Green	Resting		POINT	4330.120	O3-1-10-E4\O3-1-10-E4.MP4	108253	NA
E4	2025-03-04 19:46:13.986		5400.200	Media file(s)	player #1:O3-1-10-E4\O3-1-10-E4.MP4	0.0	6661.920	25.000	Unmarked	Self grooming		POINT	4330.280	O3-1-10-E4\O3-1-10-E4.MP4	108257	NA
E4	2025-03-04 19:46:13.986		5400.200	Media file(s)	player #1:O3-1-10-E4\O3-1-10-E4.MP4	0.0	6661.920	25.000	Green	Resting		POINT	4390.120	O3-1-10-E4\O3-1-10-E4.MP4	109753	NA
E4	2025-03-04 19:46:13.986		5400.200	Media file(s)	player #1:O3-1-10-E4\O3-1-10-E4.MP4	0.0	6661.920	25.000	Unmarked	Walking		POINT	4390.120	O3-1-10-E4\O3-1-10-E4.MP4	109753	NA
E4	2025-03-04 19:46:13.986		5400.200	Media file(s)	player #1:O3-1-10-E4\O3-1-10-E4.MP4	0.0	6661.920	25.000	Green	Resting		POINT	4450.080	O3-1-10-E4\O3-1-10-E4.MP4	111252	NA
E4	2025-03-04 19:46:13.986		5400.200	Media file(s)	player #1:O3-1-10-E4\O3-1-10-E4.MP4	0.0	6661.920	25.000	Unmarked	Brood Care		POINT	4452.800	O3-1-10-E4\O3-1-10-E4.MP4	111320	NA
E4	2025-03-04 19:46:13.986		5400.200	Media file(s)	player #1:O3-1-10-E4\O3-1-10-E4.MP4	0.0	6661.920	25.000	Green	Resting		POINT	4510.240	O3-1-10-E4\O3-1-10-E4.MP4	112756	NA
E4	2025-03-04 19:46:13.986		5400.200	Media file(s)	player #1:O3-1-10-E4\O3-1-10-E4.MP4	0.0	6661.920	25.000	Unmarked	Walking		POINT	4513.560	O3-1-10-E4\O3-1-10-E4.MP4	112839	NA
E4	2025-03-04 19:46:13.986		5400.200	Media file(s)	player #1:O3-1-10-E4\O3-1-10-E4.MP4	0.0	6661.920	25.000	Green	Resting		POINT	4570.000	O3-1-10-E4\O3-1-10-E4.MP4	114250	NA
E4	2025-03-04 19:46:13.986		5400.200	Media file(s)	player #1:O3-1-10-E4\O3-1-10-E4.MP4	0.0	6661.920	25.000	Unmarked	Resting		POINT	4573.880	O3-1-10-E4\O3-1-10-E4.MP4	114347	NA
E4	2025-03-04 19:46:13.986		5400.200	Media file(s)	player #1:O3-1-10-E4\O3-1-10-E4.MP4	0.0	6661.920	25.000	Green	Resting		POINT	4630.360	O3-1-10-E4\O3-1-10-E4.MP4	115759	NA
E4	2025-03-04 19:46:13.986		5400.200	Media file(s)	player #1:O3-1-10-E4\O3-1-10-E4.MP4	0.0	6661.920	25.000	Unmarked	Walking		POINT	4630.480	O3-1-10-E4\O3-1-10-E4.MP4	115762	NA
E4	2025-03-04 19:46:13.986		5400.200	Media file(s)	player #1:O3-1-10-E4\O3-1-10-E4.MP4	0.0	6661.920	25.000	Green	Resting		POINT	4690.040	O3-1-10-E4\O3-1-10-E4.MP4	117251	NA
E4	2025-03-04 19:46:13.986		5400.200	Media file(s)	player #1:O3-1-10-E4\O3-1-10-E4.MP4	0.0	6661.920	25.000	Unmarked	Resting		POINT	4690.040	O3-1-10-E4\O3-1-10-E4.MP4	117251	NA
E4	2025-03-04 19:46:13.986		5400.200	Media file(s)	player #1:O3-1-10-E4\O3-1-10-E4.MP4	0.0	6661.920	25.000	Green	Resting		POINT	4750.040	O3-1-10-E4\O3-1-10-E4.MP4	118751	NA
E4	2025-03-04 19:46:13.986		5400.200	Media file(s)	player #1:O3-1-10-E4\O3-1-10-E4.MP4	0.0	6661.920	25.000	Unmarked	Resting		POINT	4750.040	O3-1-10-E4\O3-1-10-E4.MP4	118751	NA
E4	2025-03-04 19:46:13.986		5400.200	Media file(s)	player #1:O3-1-10-E4\O3-1-10-E4.MP4	0.0	6661.920	25.000	Green	Resting		POINT	4810.080	O3-1-10-E4\O3-1-10-E4.MP4	120253	NA
E4	2025-03-04 19:46:13.986		5400.200	Media file(s)	player #1:O3-1-10-E4\O3-1-10-E4.MP4	0.0	6661.920	25.000	Unmarked	Resting		POINT	4810.240	O3-1-10-E4\O3-1-10-E4.MP4	120256	NA
E4	2025-03-04 19:46:13.986		5400.200	Media file(s)	player #1:O3-1-10-E4\O3-1-10-E4.MP4	0.0	6661.920	25.000	Unmarked	Resting		POINT	4870.000	O3-1-10-E4\O3-1-10-E4.MP4	121750	NA
E4	2025-03-04 19:46:13.986		5400.200	Media file(s)	player #1:O3-1-10-E4\O3-1-10-E4.MP4	0.0	6661.920	25.000	Green	Resting		POINT	4870.120	O3-1-10-E4\O3-1-10-E4.MP4	121753	NA
E4	2025-03-04 19:46:13.986		5400.200	Media file(s)	player #1:O3-1-10-E4\O3-1-10-E4.MP4	0.0	6661.920	25.000	Green	Resting		POINT	4929.920	O3-1-10-E4\O3-1-10-E4.MP4	123248	NA
E4	2025-03-04 19:46:13.986		5400.200	Media file(s)	player #1:O3-1-10-E4\O3-1-10-E4.MP4	0.0	6661.920	25.000	Unmarked	Resting		POINT	4930.200	O3-1-10-E4\O3-1-10-E4.MP4	123255	NA
E4	2025-03-04 19:46:13.986		5400.200	Media file(s)	player #1:O3-1-10-E4\O3-1-10-E4.MP4	0.0	6661.920	25.000	Unmarked	Resting		POINT	4990.000	O3-1-10-E4\O3-1-10-E4.MP4	124750	NA
E4	2025-03-04 19:46:13.986		5400.200	Media file(s)	player #1:O3-1-10-E4\O3-1-10-E4.MP4	0.0	6661.920	25.000	Green	Resting		POINT	4990.040	O3-1-10-E4\O3-1-10-E4.MP4	124751	NA
E4	2025-03-04 19:46:13.986		5400.200	Media file(s)	player #1:O3-1-10-E4\O3-1-10-E4.MP4	0.0	6661.920	25.000	Green	Resting		POINT	5050.040	O3-1-10-E4\O3-1-10-E4.MP4	126252	NA
E4	2025-03-04 19:46:13.986		5400.200	Media file(s)	player #1:O3-1-10-E4\O3-1-10-E4.MP4	0.0	6661.920	25.000	Unmarked	Resting		POINT	5050.200	O3-1-10-E4\O3-1-10-E4.MP4	126255	NA
E4	2025-03-04 19:46:13.986		5400.200	Media file(s)	player #1:O3-1-10-E4\O3-1-10-E4.MP4	0.0	6661.920	25.000	Unmarked	Resting		POINT	5109.280	O3-1-10-E4\O3-1-10-E4.MP4	127732	NA
E4	2025-03-04 19:46:13.986		5400.200	Media file(s)	player #1:O3-1-10-E4\O3-1-10-E4.MP4	0.0	6661.920	25.000	Green	Resting		POINT	5109.960	O3-1-10-E4\O3-1-10-E4.MP4	127749	NA
E4	2025-03-04 19:46:13.986		5400.200	Media file(s)	player #1:O3-1-10-E4\O3-1-10-E4.MP4	0.0	6661.920	25.000	Unmarked	Resting		POINT	5169.960	O3-1-10-E4\O3-1-10-E4.MP4	129249	NA
E4	2025-03-04 19:46:13.986		5400.200	Media file(s)	player #1:O3-1-10-E4\O3-1-10-E4.MP4	0.0	6661.920	25.000	Green	Resting		POINT	5170.040	O3-1-10-E4\O3-1-10-E4.MP4	129251	NA
E4	2025-03-04 19:46:13.986		5400.200	Media file(s)	player #1:O3-1-10-E4\O3-1-10-E4.MP4	0.0	6661.920	25.000	Green	Resting		POINT	5230.040	O3-1-10-E4\O3-1-10-E4.MP4	130751	NA
E4	2025-03-04 19:46:13.986		5400.200	Media file(s)	player #1:O3-1-10-E4\O3-1-10-E4.MP4	0.0	6661.920	25.000	Unmarked	Walking		POINT	5230.120	O3-1-10-E4\O3-1-10-E4.MP4	130753	NA
E4	2025-03-04 19:46:13.986		5400.200	Media file(s)	player #1:O3-1-10-E4\O3-1-10-E4.MP4	0.0	6661.920	25.000	Green	Walking		POINT	5290.000	O3-1-10-E4\O3-1-10-E4.MP4	132250	NA
E4	2025-03-04 19:46:13.986		5400.200	Media file(s)	player #1:O3-1-10-E4\O3-1-10-E4.MP4	0.0	6661.920	25.000	Unmarked	Walking		POINT	5290.960	O3-1-10-E4\O3-1-10-E4.MP4	132274	NA
E4	2025-03-04 19:46:13.986		5400.200	Media file(s)	player #1:O3-1-10-E4\O3-1-10-E4.MP4	0.0	6661.920	25.000	Green	Walking		POINT	5350.640	O3-1-10-E4\O3-1-10-E4.MP4	133766	NA
E4	2025-03-04 19:46:13.986		5400.200	Media file(s)	player #1:O3-1-10-E4\O3-1-10-E4.MP4	0.0	6661.920	25.000	Unmarked	Outside		POINT	5350.720	O3-1-10-E4\O3-1-10-E4.MP4	133768	NA
E4	2025-03-04 19:46:13.986		5400.200	Media file(s)	player #1:O3-1-10-E4\O3-1-10-E4.MP4	0.0	6661.920	25.000	Green	Resting		POINT	5409.960	O3-1-10-E4\O3-1-10-E4.MP4	135249	NA
E4	2025-03-04 19:46:13.986		5400.200	Media file(s)	player #1:O3-1-10-E4\O3-1-10-E4.MP4	0.0	6661.920	25.000	Unmarked	Walking		POINT	5410.520	O3-1-10-E4\O3-1-10-E4.MP4	135263	NA
E4	2025-03-04 19:46:13.986		5400.200	Media file(s)	player #1:O3-1-10-E4\O3-1-10-E4.MP4	0.0	6661.920	25.000	Green	Resting		POINT	5470.240	O3-1-10-E4\O3-1-10-E4.MP4	136756	NA
E4	2025-03-04 19:46:13.986		5400.200	Media file(s)	player #1:O3-1-10-E4\O3-1-10-E4.MP4	0.0	6661.920	25.000	Unmarked	Walking		POINT	5471.560	O3-1-10-E4\O3-1-10-E4.MP4	136790	NA
E4	2025-03-04 19:46:13.986		5400.200	Media file(s)	player #1:O3-1-10-E4\O3-1-10-E4.MP4	0.0	6661.920	25.000	Unmarked	Resting		POINT	5530.120	O3-1-10-E4\O3-1-10-E4.MP4	138253	NA
E4	2025-03-04 19:46:13.986		5400.200	Media file(s)	player #1:O3-1-10-E4\O3-1-10-E4.MP4	0.0	6661.920	25.000	Green	Resting		POINT	5530.920	O3-1-10-E4\O3-1-10-E4.MP4	138273	NA
E4	2025-03-04 19:46:13.986		5400.200	Media file(s)	player #1:O3-1-10-E4\O3-1-10-E4.MP4	0.0	6661.920	25.000	Green	Self grooming		POINT	5590.640	O3-1-10-E4\O3-1-10-E4.MP4	139766	NA
E4	2025-03-04 19:46:13.986		5400.200	Media file(s)	player #1:O3-1-10-E4\O3-1-10-E4.MP4	0.0	6661.920	25.000	Unmarked	Resting		POINT	5591.280	O3-1-10-E4\O3-1-10-E4.MP4	139782	NA
E4	2025-03-04 19:46:13.986		5400.200	Media file(s)	player #1:O3-1-10-E4\O3-1-10-E4.MP4	0.0	6661.920	25.000	Unmarked	Resting		POINT	5650.040	O3-1-10-E4\O3-1-10-E4.MP4	141251	NA
E4	2025-03-04 19:46:13.986		5400.200	Media file(s)	player #1:O3-1-10-E4\O3-1-10-E4.MP4	0.0	6661.920	25.000	Green	Self grooming		POINT	5650.800	O3-1-10-E4\O3-1-10-E4.MP4	141270	NA
E4	2025-03-04 19:46:13.986		5400.200	Media file(s)	player #1:O3-1-10-E4\O3-1-10-E4.MP4	0.0	6661.920	25.000	Unmarked	Resting		POINT	5710.360	O3-1-10-E4\O3-1-10-E4.MP4	142759	NA
E4	2025-03-04 19:46:13.986		5400.200	Media file(s)	player #1:O3-1-10-E4\O3-1-10-E4.MP4	0.0	6661.920	25.000	Green	Resting		POINT	5710.400	O3-1-10-E4\O3-1-10-E4.MP4	142760	NA
E4	2025-03-04 19:46:13.986		5400.200	Media file(s)	player #1:O3-1-10-E4\O3-1-10-E4.MP4	0.0	6661.920	25.000	Green	Walking		POINT	5770.200	O3-1-10-E4\O3-1-10-E4.MP4	144255	NA
E4	2025-03-04 19:46:13.986		5400.200	Media file(s)	player #1:O3-1-10-E4\O3-1-10-E4.MP4	0.0	6661.920	25.000	Unmarked	Resting		POINT	5770.200	O3-1-10-E4\O3-1-10-E4.MP4	144255	NA
E4	2025-03-04 19:46:13.986		5400.200	Media file(s)	player #1:O3-1-10-E4\O3-1-10-E4.MP4	0.0	6661.920	25.000	Unmarked	Resting		POINT	5829.920	O3-1-10-E4\O3-1-10-E4.MP4	145748	NA
E4	2025-03-04 19:46:13.986		5400.200	Media file(s)	player #1:O3-1-10-E4\O3-1-10-E4.MP4	0.0	6661.920	25.000	Green	Self grooming		POINT	5830.240	O3-1-10-E4\O3-1-10-E4.MP4	145756	NA
E4	2025-03-04 19:46:13.986		5400.200	Media file(s)	player #1:O3-1-10-E4\O3-1-10-E4.MP4	0.0	6661.920	25.000	Green	Resting		POINT	5890.080	O3-1-10-E4\O3-1-10-E4.MP4	147252	NA
E4	2025-03-04 19:46:13.986		5400.200	Media file(s)	player #1:O3-1-10-E4\O3-1-10-E4.MP4	0.0	6661.920	25.000	Unmarked	Resting		POINT	5890.080	O3-1-10-E4\O3-1-10-E4.MP4	147252	NA
E4	2025-03-04 19:46:13.986		5400.200	Media file(s)	player #1:O3-1-10-E4\O3-1-10-E4.MP4	0.0	6661.920	25.000	Unmarked	Resting		POINT	5950.120	O3-1-10-E4\O3-1-10-E4.MP4	148753	NA
E4	2025-03-04 19:46:13.986		5400.200	Media file(s)	player #1:O3-1-10-E4\O3-1-10-E4.MP4	0.0	6661.920	25.000	Green	Resting		POINT	5950.560	O3-1-10-E4\O3-1-10-E4.MP4	148764	NA
E4	2025-03-04 19:46:13.986		5400.200	Media file(s)	player #1:O3-1-10-E4\O3-1-10-E4.MP4	0.0	6661.920	25.000	Green	Resting		POINT	6010.120	O3-1-10-E4\O3-1-10-E4.MP4	150254	NA
E4	2025-03-04 19:46:13.986		5400.200	Media file(s)	player #1:O3-1-10-E4\O3-1-10-E4.MP4	0.0	6661.920	25.000	Unmarked	Resting		POINT	6010.320	O3-1-10-E4\O3-1-10-E4.MP4	150258	NA
