# Supplementary material for: Unmated Queens Show Worker‐Like Behaviour and Gene Expression in Polygynous Colonies of the Ant Stigmatomma pallipes
Source: Mol Ecol. 2026 Apr 29;35:e70360. doi: 10.1111/mec.70360 (PMC13126620; doi:10.1111/mec.70360)
Supplement: Supplementary file 3 — Data S1: mec70360‐sup‐0003‐Supinfo.zip. [file MEC-35-e70360-s003.zip › Behavior/O3-Boris/G2.tsv]

Observation id	Observation date	Description	Observation duration	Observation type	Source	Time offset (s)	Media duration (s)	FPS	Subject	Behavior	Behavioral category	Behavior type	Time	Media file name	Image index	Image file path	Comment
G2	2025-03-04 20:03:21.216		5399.920	Media file(s)	player #1:O3-3-4-G2\O3-3-4-G2.MP4	0.0	6963.840	25.000	Blue	Resting		POINT	610.360	O3-3-4-G2\O3-3-4-G2.MP4	15259	NA
G2	2025-03-04 20:03:21.216		5399.920	Media file(s)	player #1:O3-3-4-G2\O3-3-4-G2.MP4	0.0	6963.840	25.000	Green	Resting		POINT	610.440	O3-3-4-G2\O3-3-4-G2.MP4	15261	NA
G2	2025-03-04 20:03:21.216		5399.920	Media file(s)	player #1:O3-3-4-G2\O3-3-4-G2.MP4	0.0	6963.840	25.000	Blue	Resting		POINT	670.720	O3-3-4-G2\O3-3-4-G2.MP4	16768	NA
G2	2025-03-04 20:03:21.216		5399.920	Media file(s)	player #1:O3-3-4-G2\O3-3-4-G2.MP4	0.0	6963.840	25.000	Green	Resting		POINT	670.800	O3-3-4-G2\O3-3-4-G2.MP4	16770	NA
G2	2025-03-04 20:03:21.216		5399.920	Media file(s)	player #1:O3-3-4-G2\O3-3-4-G2.MP4	0.0	6963.840	25.000	Green	Resting		POINT	730.160	O3-3-4-G2\O3-3-4-G2.MP4	18254	NA
G2	2025-03-04 20:03:21.216		5399.920	Media file(s)	player #1:O3-3-4-G2\O3-3-4-G2.MP4	0.0	6963.840	25.000	Blue	Resting		POINT	730.200	O3-3-4-G2\O3-3-4-G2.MP4	18255	NA
G2	2025-03-04 20:03:21.216		5399.920	Media file(s)	player #1:O3-3-4-G2\O3-3-4-G2.MP4	0.0	6963.840	25.000	Green	Resting		POINT	790.080	O3-3-4-G2\O3-3-4-G2.MP4	19752	NA
G2	2025-03-04 20:03:21.216		5399.920	Media file(s)	player #1:O3-3-4-G2\O3-3-4-G2.MP4	0.0	6963.840	25.000	Blue	Brood Care		POINT	790.600	O3-3-4-G2\O3-3-4-G2.MP4	19765	NA
G2	2025-03-04 20:03:21.216		5399.920	Media file(s)	player #1:O3-3-4-G2\O3-3-4-G2.MP4	0.0	6963.840	25.000	Green	Walking		POINT	849.960	O3-3-4-G2\O3-3-4-G2.MP4	21250	NA
G2	2025-03-04 20:03:21.216		5399.920	Media file(s)	player #1:O3-3-4-G2\O3-3-4-G2.MP4	0.0	6963.840	25.000	Blue	Brood Care		POINT	850.080	O3-3-4-G2\O3-3-4-G2.MP4	21253	NA
G2	2025-03-04 20:03:21.216		5399.920	Media file(s)	player #1:O3-3-4-G2\O3-3-4-G2.MP4	0.0	6963.840	25.000	Blue	Resting		POINT	910.200	O3-3-4-G2\O3-3-4-G2.MP4	22755	NA
G2	2025-03-04 20:03:21.216		5399.920	Media file(s)	player #1:O3-3-4-G2\O3-3-4-G2.MP4	0.0	6963.840	25.000	Green	Walking		POINT	910.560	O3-3-4-G2\O3-3-4-G2.MP4	22764	NA
G2	2025-03-04 20:03:21.216		5399.920	Media file(s)	player #1:O3-3-4-G2\O3-3-4-G2.MP4	0.0	6963.840	25.000	Green	Walking		POINT	970.000	O3-3-4-G2\O3-3-4-G2.MP4	24250	NA
G2	2025-03-04 20:03:21.216		5399.920	Media file(s)	player #1:O3-3-4-G2\O3-3-4-G2.MP4	0.0	6963.840	25.000	Blue	Walking		POINT	970.160	O3-3-4-G2\O3-3-4-G2.MP4	24254	NA
G2	2025-03-04 20:03:21.216		5399.920	Media file(s)	player #1:O3-3-4-G2\O3-3-4-G2.MP4	0.0	6963.840	25.000	Blue	Walking		POINT	1029.640	O3-3-4-G2\O3-3-4-G2.MP4	25741	NA
G2	2025-03-04 20:03:21.216		5399.920	Media file(s)	player #1:O3-3-4-G2\O3-3-4-G2.MP4	0.0	6963.840	25.000	Green	Resting		POINT	1030.000	O3-3-4-G2\O3-3-4-G2.MP4	25750	NA
G2	2025-03-04 20:03:21.216		5399.920	Media file(s)	player #1:O3-3-4-G2\O3-3-4-G2.MP4	0.0	6963.840	25.000	Blue	Walking		POINT	1090.400	O3-3-4-G2\O3-3-4-G2.MP4	27260	NA
G2	2025-03-04 20:03:21.216		5399.920	Media file(s)	player #1:O3-3-4-G2\O3-3-4-G2.MP4	0.0	6963.840	25.000	Green	Resting		POINT	1090.800	O3-3-4-G2\O3-3-4-G2.MP4	27270	NA
G2	2025-03-04 20:03:21.216		5399.920	Media file(s)	player #1:O3-3-4-G2\O3-3-4-G2.MP4	0.0	6963.840	25.000	Green	Resting		POINT	1149.960	O3-3-4-G2\O3-3-4-G2.MP4	28749	NA
G2	2025-03-04 20:03:21.216		5399.920	Media file(s)	player #1:O3-3-4-G2\O3-3-4-G2.MP4	0.0	6963.840	25.000	Blue	Walking		POINT	1150.360	O3-3-4-G2\O3-3-4-G2.MP4	28759	NA
G2	2025-03-04 20:03:21.216		5399.920	Media file(s)	player #1:O3-3-4-G2\O3-3-4-G2.MP4	0.0	6963.840	25.000	Green	Resting		POINT	1210.000	O3-3-4-G2\O3-3-4-G2.MP4	30250	NA
G2	2025-03-04 20:03:21.216		5399.920	Media file(s)	player #1:O3-3-4-G2\O3-3-4-G2.MP4	0.0	6963.840	25.000	Blue	Walking		POINT	1210.040	O3-3-4-G2\O3-3-4-G2.MP4	30251	NA
G2	2025-03-04 20:03:21.216		5399.920	Media file(s)	player #1:O3-3-4-G2\O3-3-4-G2.MP4	0.0	6963.840	25.000	Blue	Walking		POINT	1270.440	O3-3-4-G2\O3-3-4-G2.MP4	31761	NA
G2	2025-03-04 20:03:21.216		5399.920	Media file(s)	player #1:O3-3-4-G2\O3-3-4-G2.MP4	0.0	6963.840	25.000	Green	Resting		POINT	1270.600	O3-3-4-G2\O3-3-4-G2.MP4	31765	NA
G2	2025-03-04 20:03:21.216		5399.920	Media file(s)	player #1:O3-3-4-G2\O3-3-4-G2.MP4	0.0	6963.840	25.000	Blue	Walking		POINT	1330.080	O3-3-4-G2\O3-3-4-G2.MP4	33252	NA
G2	2025-03-04 20:03:21.216		5399.920	Media file(s)	player #1:O3-3-4-G2\O3-3-4-G2.MP4	0.0	6963.840	25.000	Green	Resting		POINT	1330.160	O3-3-4-G2\O3-3-4-G2.MP4	33254	NA
G2	2025-03-04 20:03:21.216		5399.920	Media file(s)	player #1:O3-3-4-G2\O3-3-4-G2.MP4	0.0	6963.840	25.000	Green	Resting		POINT	1390.000	O3-3-4-G2\O3-3-4-G2.MP4	34750	NA
G2	2025-03-04 20:03:21.216		5399.920	Media file(s)	player #1:O3-3-4-G2\O3-3-4-G2.MP4	0.0	6963.840	25.000	Blue	Walking		POINT	1391.360	O3-3-4-G2\O3-3-4-G2.MP4	34784	NA
G2	2025-03-04 20:03:21.216		5399.920	Media file(s)	player #1:O3-3-4-G2\O3-3-4-G2.MP4	0.0	6963.840	25.000	Green	Resting		POINT	1450.080	O3-3-4-G2\O3-3-4-G2.MP4	36252	NA
G2	2025-03-04 20:03:21.216		5399.920	Media file(s)	player #1:O3-3-4-G2\O3-3-4-G2.MP4	0.0	6963.840	25.000	Blue	Walking		POINT	1450.320	O3-3-4-G2\O3-3-4-G2.MP4	36258	NA
G2	2025-03-04 20:03:21.216		5399.920	Media file(s)	player #1:O3-3-4-G2\O3-3-4-G2.MP4	0.0	6963.840	25.000	Green	Resting		POINT	1510.160	O3-3-4-G2\O3-3-4-G2.MP4	37754	NA
G2	2025-03-04 20:03:21.216		5399.920	Media file(s)	player #1:O3-3-4-G2\O3-3-4-G2.MP4	0.0	6963.840	25.000	Blue	Walking		POINT	1510.480	O3-3-4-G2\O3-3-4-G2.MP4	37762	NA
G2	2025-03-04 20:03:21.216		5399.920	Media file(s)	player #1:O3-3-4-G2\O3-3-4-G2.MP4	0.0	6963.840	25.000	Green	Resting		POINT	1570.160	O3-3-4-G2\O3-3-4-G2.MP4	39254	NA
G2	2025-03-04 20:03:21.216		5399.920	Media file(s)	player #1:O3-3-4-G2\O3-3-4-G2.MP4	0.0	6963.840	25.000	Blue	Walking		POINT	1570.720	O3-3-4-G2\O3-3-4-G2.MP4	39268	NA
G2	2025-03-04 20:03:21.216		5399.920	Media file(s)	player #1:O3-3-4-G2\O3-3-4-G2.MP4	0.0	6963.840	25.000	Green	Resting		POINT	1630.000	O3-3-4-G2\O3-3-4-G2.MP4	40750	NA
G2	2025-03-04 20:03:21.216		5399.920	Media file(s)	player #1:O3-3-4-G2\O3-3-4-G2.MP4	0.0	6963.840	25.000	Blue	Resting		POINT	1630.080	O3-3-4-G2\O3-3-4-G2.MP4	40752	NA
G2	2025-03-04 20:03:21.216		5399.920	Media file(s)	player #1:O3-3-4-G2\O3-3-4-G2.MP4	0.0	6963.840	25.000	Green	Resting		POINT	1690.080	O3-3-4-G2\O3-3-4-G2.MP4	42252	NA
G2	2025-03-04 20:03:21.216		5399.920	Media file(s)	player #1:O3-3-4-G2\O3-3-4-G2.MP4	0.0	6963.840	25.000	Blue	Carry Other		POINT	1690.160	O3-3-4-G2\O3-3-4-G2.MP4	42254	NA
G2	2025-03-04 20:03:21.216		5399.920	Media file(s)	player #1:O3-3-4-G2\O3-3-4-G2.MP4	0.0	6963.840	25.000	Green	Resting		POINT	1749.920	O3-3-4-G2\O3-3-4-G2.MP4	43748	NA
G2	2025-03-04 20:03:21.216		5399.920	Media file(s)	player #1:O3-3-4-G2\O3-3-4-G2.MP4	0.0	6963.840	25.000	Blue	Carry Other		POINT	1750.240	O3-3-4-G2\O3-3-4-G2.MP4	43756	NA
G2	2025-03-04 20:03:21.216		5399.920	Media file(s)	player #1:O3-3-4-G2\O3-3-4-G2.MP4	0.0	6963.840	25.000	Green	Resting		POINT	1809.920	O3-3-4-G2\O3-3-4-G2.MP4	45248	NA
G2	2025-03-04 20:03:21.216		5399.920	Media file(s)	player #1:O3-3-4-G2\O3-3-4-G2.MP4	0.0	6963.840	25.000	Blue	Carry Other		POINT	1810.440	O3-3-4-G2\O3-3-4-G2.MP4	45261	NA
G2	2025-03-04 20:03:21.216		5399.920	Media file(s)	player #1:O3-3-4-G2\O3-3-4-G2.MP4	0.0	6963.840	25.000	Blue	Carry Other		POINT	1870.080	O3-3-4-G2\O3-3-4-G2.MP4	46752	NA
G2	2025-03-04 20:03:21.216		5399.920	Media file(s)	player #1:O3-3-4-G2\O3-3-4-G2.MP4	0.0	6963.840	25.000	Green	Resting		POINT	1870.120	O3-3-4-G2\O3-3-4-G2.MP4	46753	NA
G2	2025-03-04 20:03:21.216		5399.920	Media file(s)	player #1:O3-3-4-G2\O3-3-4-G2.MP4	0.0	6963.840	25.000	Blue	Carry Other		POINT	1930.000	O3-3-4-G2\O3-3-4-G2.MP4	48250	NA
G2	2025-03-04 20:03:21.216		5399.920	Media file(s)	player #1:O3-3-4-G2\O3-3-4-G2.MP4	0.0	6963.840	25.000	Green	Resting		POINT	1930.040	O3-3-4-G2\O3-3-4-G2.MP4	48251	NA
G2	2025-03-04 20:03:21.216		5399.920	Media file(s)	player #1:O3-3-4-G2\O3-3-4-G2.MP4	0.0	6963.840	25.000	Green	Resting		POINT	1990.080	O3-3-4-G2\O3-3-4-G2.MP4	49752	NA
G2	2025-03-04 20:03:21.216		5399.920	Media file(s)	player #1:O3-3-4-G2\O3-3-4-G2.MP4	0.0	6963.840	25.000	Blue	Carry Other		POINT	1990.160	O3-3-4-G2\O3-3-4-G2.MP4	49754	NA
G2	2025-03-04 20:03:21.216		5399.920	Media file(s)	player #1:O3-3-4-G2\O3-3-4-G2.MP4	0.0	6963.840	25.000	Blue	Carry Other		POINT	2050.040	O3-3-4-G2\O3-3-4-G2.MP4	51251	NA
G2	2025-03-04 20:03:21.216		5399.920	Media file(s)	player #1:O3-3-4-G2\O3-3-4-G2.MP4	0.0	6963.840	25.000	Green	Resting		POINT	2050.240	O3-3-4-G2\O3-3-4-G2.MP4	51256	NA
G2	2025-03-04 20:03:21.216		5399.920	Media file(s)	player #1:O3-3-4-G2\O3-3-4-G2.MP4	0.0	6963.840	25.000	Blue	Carry Other		POINT	2110.360	O3-3-4-G2\O3-3-4-G2.MP4	52759	NA
G2	2025-03-04 20:03:21.216		5399.920	Media file(s)	player #1:O3-3-4-G2\O3-3-4-G2.MP4	0.0	6963.840	25.000	Green	Resting		POINT	2110.520	O3-3-4-G2\O3-3-4-G2.MP4	52763	NA
G2	2025-03-04 20:03:21.216		5399.920	Media file(s)	player #1:O3-3-4-G2\O3-3-4-G2.MP4	0.0	6963.840	25.000	Blue	Carry Other		POINT	2169.960	O3-3-4-G2\O3-3-4-G2.MP4	54249	NA
G2	2025-03-04 20:03:21.216		5399.920	Media file(s)	player #1:O3-3-4-G2\O3-3-4-G2.MP4	0.0	6963.840	25.000	Green	Resting		POINT	2170.120	O3-3-4-G2\O3-3-4-G2.MP4	54253	NA
G2	2025-03-04 20:03:21.216		5399.920	Media file(s)	player #1:O3-3-4-G2\O3-3-4-G2.MP4	0.0	6963.840	25.000	Blue	Other		POINT	2230.360	O3-3-4-G2\O3-3-4-G2.MP4	55759	NA
G2	2025-03-04 20:03:21.216		5399.920	Media file(s)	player #1:O3-3-4-G2\O3-3-4-G2.MP4	0.0	6963.840	25.000	Green	Resting		POINT	2230.400	O3-3-4-G2\O3-3-4-G2.MP4	55760	NA
G2	2025-03-04 20:03:21.216		5399.920	Media file(s)	player #1:O3-3-4-G2\O3-3-4-G2.MP4	0.0	6963.840	25.000	Green	Resting		POINT	2290.800	O3-3-4-G2\O3-3-4-G2.MP4	57270	NA
G2	2025-03-04 20:03:21.216		5399.920	Media file(s)	player #1:O3-3-4-G2\O3-3-4-G2.MP4	0.0	6963.840	25.000	Blue	Walking		POINT	2292.720	O3-3-4-G2\O3-3-4-G2.MP4	57318	NA
G2	2025-03-04 20:03:21.216		5399.920	Media file(s)	player #1:O3-3-4-G2\O3-3-4-G2.MP4	0.0	6963.840	25.000	Green	Resting		POINT	2350.080	O3-3-4-G2\O3-3-4-G2.MP4	58752	NA
G2	2025-03-04 20:03:21.216		5399.920	Media file(s)	player #1:O3-3-4-G2\O3-3-4-G2.MP4	0.0	6963.840	25.000	Blue	Walking		POINT	2350.280	O3-3-4-G2\O3-3-4-G2.MP4	58757	NA
G2	2025-03-04 20:03:21.216		5399.920	Media file(s)	player #1:O3-3-4-G2\O3-3-4-G2.MP4	0.0	6963.840	25.000	Green	Resting		POINT	2409.920	O3-3-4-G2\O3-3-4-G2.MP4	60248	NA
G2	2025-03-04 20:03:21.216		5399.920	Media file(s)	player #1:O3-3-4-G2\O3-3-4-G2.MP4	0.0	6963.840	25.000	Blue	Self grooming		POINT	2410.080	O3-3-4-G2\O3-3-4-G2.MP4	60252	NA
G2	2025-03-04 20:03:21.216		5399.920	Media file(s)	player #1:O3-3-4-G2\O3-3-4-G2.MP4	0.0	6963.840	25.000	Blue	Resting		POINT	2470.000	O3-3-4-G2\O3-3-4-G2.MP4	61750	NA
G2	2025-03-04 20:03:21.216		5399.920	Media file(s)	player #1:O3-3-4-G2\O3-3-4-G2.MP4	0.0	6963.840	25.000	Green	Resting		POINT	2470.200	O3-3-4-G2\O3-3-4-G2.MP4	61755	NA
G2	2025-03-04 20:03:21.216		5399.920	Media file(s)	player #1:O3-3-4-G2\O3-3-4-G2.MP4	0.0	6963.840	25.000	Blue	Resting		POINT	2529.840	O3-3-4-G2\O3-3-4-G2.MP4	63246	NA
G2	2025-03-04 20:03:21.216		5399.920	Media file(s)	player #1:O3-3-4-G2\O3-3-4-G2.MP4	0.0	6963.840	25.000	Green	Resting		POINT	2530.320	O3-3-4-G2\O3-3-4-G2.MP4	63258	NA
G2	2025-03-04 20:03:21.216		5399.920	Media file(s)	player #1:O3-3-4-G2\O3-3-4-G2.MP4	0.0	6963.840	25.000	Blue	Resting		POINT	2590.080	O3-3-4-G2\O3-3-4-G2.MP4	64752	NA
G2	2025-03-04 20:03:21.216		5399.920	Media file(s)	player #1:O3-3-4-G2\O3-3-4-G2.MP4	0.0	6963.840	25.000	Green	Walking		POINT	2590.160	O3-3-4-G2\O3-3-4-G2.MP4	64754	NA
G2	2025-03-04 20:03:21.216		5399.920	Media file(s)	player #1:O3-3-4-G2\O3-3-4-G2.MP4	0.0	6963.840	25.000	Green	Walking		POINT	2650.040	O3-3-4-G2\O3-3-4-G2.MP4	66251	NA
G2	2025-03-04 20:03:21.216		5399.920	Media file(s)	player #1:O3-3-4-G2\O3-3-4-G2.MP4	0.0	6963.840	25.000	Blue	Walking		POINT	2650.280	O3-3-4-G2\O3-3-4-G2.MP4	66257	NA
G2	2025-03-04 20:03:21.216		5399.920	Media file(s)	player #1:O3-3-4-G2\O3-3-4-G2.MP4	0.0	6963.840	25.000	Green	Walking		POINT	2710.120	O3-3-4-G2\O3-3-4-G2.MP4	67753	NA
G2	2025-03-04 20:03:21.216		5399.920	Media file(s)	player #1:O3-3-4-G2\O3-3-4-G2.MP4	0.0	6963.840	25.000	Blue	Walking		POINT	2711.040	O3-3-4-G2\O3-3-4-G2.MP4	67777	NA
G2	2025-03-04 20:03:21.216		5399.920	Media file(s)	player #1:O3-3-4-G2\O3-3-4-G2.MP4	0.0	6963.840	25.000	Green	Walking		POINT	2770.040	O3-3-4-G2\O3-3-4-G2.MP4	69251	NA
G2	2025-03-04 20:03:21.216		5399.920	Media file(s)	player #1:O3-3-4-G2\O3-3-4-G2.MP4	0.0	6963.840	25.000	Blue	Walking		POINT	2770.720	O3-3-4-G2\O3-3-4-G2.MP4	69268	NA
G2	2025-03-04 20:03:21.216		5399.920	Media file(s)	player #1:O3-3-4-G2\O3-3-4-G2.MP4	0.0	6963.840	25.000	Blue	Resting		POINT	2830.040	O3-3-4-G2\O3-3-4-G2.MP4	70751	NA
G2	2025-03-04 20:03:21.216		5399.920	Media file(s)	player #1:O3-3-4-G2\O3-3-4-G2.MP4	0.0	6963.840	25.000	Green	Resting		POINT	2830.040	O3-3-4-G2\O3-3-4-G2.MP4	70751	NA
G2	2025-03-04 20:03:21.216		5399.920	Media file(s)	player #1:O3-3-4-G2\O3-3-4-G2.MP4	0.0	6963.840	25.000	Blue	Resting		POINT	2890.040	O3-3-4-G2\O3-3-4-G2.MP4	72251	NA
G2	2025-03-04 20:03:21.216		5399.920	Media file(s)	player #1:O3-3-4-G2\O3-3-4-G2.MP4	0.0	6963.840	25.000	Green	Resting		POINT	2890.240	O3-3-4-G2\O3-3-4-G2.MP4	72256	NA
G2	2025-03-04 20:03:21.216		5399.920	Media file(s)	player #1:O3-3-4-G2\O3-3-4-G2.MP4	0.0	6963.840	25.000	Green	Resting		POINT	2950.040	O3-3-4-G2\O3-3-4-G2.MP4	73751	NA
G2	2025-03-04 20:03:21.216		5399.920	Media file(s)	player #1:O3-3-4-G2\O3-3-4-G2.MP4	0.0	6963.840	25.000	Blue	Resting		POINT	2951.000	O3-3-4-G2\O3-3-4-G2.MP4	73775	NA
G2	2025-03-04 20:03:21.216		5399.920	Media file(s)	player #1:O3-3-4-G2\O3-3-4-G2.MP4	0.0	6963.840	25.000	Blue	Walking		POINT	3010.000	O3-3-4-G2\O3-3-4-G2.MP4	75251	NA
G2	2025-03-04 20:03:21.216		5399.920	Media file(s)	player #1:O3-3-4-G2\O3-3-4-G2.MP4	0.0	6963.840	25.000	Green	Resting		POINT	3010.240	O3-3-4-G2\O3-3-4-G2.MP4	75256	NA
G2	2025-03-04 20:03:21.216		5399.920	Media file(s)	player #1:O3-3-4-G2\O3-3-4-G2.MP4	0.0	6963.840	25.000	Blue	Resting		POINT	3070.240	O3-3-4-G2\O3-3-4-G2.MP4	76756	NA
G2	2025-03-04 20:03:21.216		5399.920	Media file(s)	player #1:O3-3-4-G2\O3-3-4-G2.MP4	0.0	6963.840	25.000	Green	Resting		POINT	3070.280	O3-3-4-G2\O3-3-4-G2.MP4	76757	NA
G2	2025-03-04 20:03:21.216		5399.920	Media file(s)	player #1:O3-3-4-G2\O3-3-4-G2.MP4	0.0	6963.840	25.000	Green	Resting		POINT	3130.080	O3-3-4-G2\O3-3-4-G2.MP4	78252	NA
G2	2025-03-04 20:03:21.216		5399.920	Media file(s)	player #1:O3-3-4-G2\O3-3-4-G2.MP4	0.0	6963.840	25.000	Blue	Resting		POINT	3130.640	O3-3-4-G2\O3-3-4-G2.MP4	78266	NA
G2	2025-03-04 20:03:21.216		5399.920	Media file(s)	player #1:O3-3-4-G2\O3-3-4-G2.MP4	0.0	6963.840	25.000	Blue	Resting		POINT	3189.920	O3-3-4-G2\O3-3-4-G2.MP4	79748	NA
G2	2025-03-04 20:03:21.216		5399.920	Media file(s)	player #1:O3-3-4-G2\O3-3-4-G2.MP4	0.0	6963.840	25.000	Green	Resting		POINT	3190.200	O3-3-4-G2\O3-3-4-G2.MP4	79755	NA
G2	2025-03-04 20:03:21.216		5399.920	Media file(s)	player #1:O3-3-4-G2\O3-3-4-G2.MP4	0.0	6963.840	25.000	Green	Resting		POINT	3250.160	O3-3-4-G2\O3-3-4-G2.MP4	81254	NA
G2	2025-03-04 20:03:21.216		5399.920	Media file(s)	player #1:O3-3-4-G2\O3-3-4-G2.MP4	0.0	6963.840	25.000	Blue	Resting		POINT	3250.440	O3-3-4-G2\O3-3-4-G2.MP4	81261	NA
G2	2025-03-04 20:03:21.216		5399.920	Media file(s)	player #1:O3-3-4-G2\O3-3-4-G2.MP4	0.0	6963.840	25.000	Green	Resting		POINT	3309.960	O3-3-4-G2\O3-3-4-G2.MP4	82749	NA
G2	2025-03-04 20:03:21.216		5399.920	Media file(s)	player #1:O3-3-4-G2\O3-3-4-G2.MP4	0.0	6963.840	25.000	Blue	Walking		POINT	3310.280	O3-3-4-G2\O3-3-4-G2.MP4	82757	NA
G2	2025-03-04 20:03:21.216		5399.920	Media file(s)	player #1:O3-3-4-G2\O3-3-4-G2.MP4	0.0	6963.840	25.000	Blue	Resting		POINT	3369.840	O3-3-4-G2\O3-3-4-G2.MP4	84246	NA
G2	2025-03-04 20:03:21.216		5399.920	Media file(s)	player #1:O3-3-4-G2\O3-3-4-G2.MP4	0.0	6963.840	25.000	Green	Resting		POINT	3370.240	O3-3-4-G2\O3-3-4-G2.MP4	84256	NA
G2	2025-03-04 20:03:21.216		5399.920	Media file(s)	player #1:O3-3-4-G2\O3-3-4-G2.MP4	0.0	6963.840	25.000	Blue	Resting		POINT	3430.040	O3-3-4-G2\O3-3-4-G2.MP4	85752	NA
G2	2025-03-04 20:03:21.216		5399.920	Media file(s)	player #1:O3-3-4-G2\O3-3-4-G2.MP4	0.0	6963.840	25.000	Green	Resting		POINT	3430.200	O3-3-4-G2\O3-3-4-G2.MP4	85755	NA
G2	2025-03-04 20:03:21.216		5399.920	Media file(s)	player #1:O3-3-4-G2\O3-3-4-G2.MP4	0.0	6963.840	25.000	Blue	Resting		POINT	3490.040	O3-3-4-G2\O3-3-4-G2.MP4	87251	NA
G2	2025-03-04 20:03:21.216		5399.920	Media file(s)	player #1:O3-3-4-G2\O3-3-4-G2.MP4	0.0	6963.840	25.000	Green	Resting		POINT	3490.320	O3-3-4-G2\O3-3-4-G2.MP4	87258	NA
G2	2025-03-04 20:03:21.216		5399.920	Media file(s)	player #1:O3-3-4-G2\O3-3-4-G2.MP4	0.0	6963.840	25.000	Green	Resting		POINT	3550.120	O3-3-4-G2\O3-3-4-G2.MP4	88753	NA
G2	2025-03-04 20:03:21.216		5399.920	Media file(s)	player #1:O3-3-4-G2\O3-3-4-G2.MP4	0.0	6963.840	25.000	Blue	Walking		POINT	3550.280	O3-3-4-G2\O3-3-4-G2.MP4	88757	NA
G2	2025-03-04 20:03:21.216		5399.920	Media file(s)	player #1:O3-3-4-G2\O3-3-4-G2.MP4	0.0	6963.840	25.000	Green	Resting		POINT	3610.080	O3-3-4-G2\O3-3-4-G2.MP4	90252	NA
G2	2025-03-04 20:03:21.216		5399.920	Media file(s)	player #1:O3-3-4-G2\O3-3-4-G2.MP4	0.0	6963.840	25.000	Blue	Walking		POINT	3610.360	O3-3-4-G2\O3-3-4-G2.MP4	90259	NA
G2	2025-03-04 20:03:21.216		5399.920	Media file(s)	player #1:O3-3-4-G2\O3-3-4-G2.MP4	0.0	6963.840	25.000	Green	Resting		POINT	3669.960	O3-3-4-G2\O3-3-4-G2.MP4	91749	NA
G2	2025-03-04 20:03:21.216		5399.920	Media file(s)	player #1:O3-3-4-G2\O3-3-4-G2.MP4	0.0	6963.840	25.000	Blue	Resting		POINT	3670.400	O3-3-4-G2\O3-3-4-G2.MP4	91760	NA
G2	2025-03-04 20:03:21.216		5399.920	Media file(s)	player #1:O3-3-4-G2\O3-3-4-G2.MP4	0.0	6963.840	25.000	Green	Walking		POINT	3730.160	O3-3-4-G2\O3-3-4-G2.MP4	93254	NA
G2	2025-03-04 20:03:21.216		5399.920	Media file(s)	player #1:O3-3-4-G2\O3-3-4-G2.MP4	0.0	6963.840	25.000	Blue	Resting		POINT	3732.080	O3-3-4-G2\O3-3-4-G2.MP4	93302	NA
G2	2025-03-04 20:03:21.216		5399.920	Media file(s)	player #1:O3-3-4-G2\O3-3-4-G2.MP4	0.0	6963.840	25.000	Green	Walking		POINT	3790.040	O3-3-4-G2\O3-3-4-G2.MP4	94751	NA
G2	2025-03-04 20:03:21.216		5399.920	Media file(s)	player #1:O3-3-4-G2\O3-3-4-G2.MP4	0.0	6963.840	25.000	Blue	Walking		POINT	3790.600	O3-3-4-G2\O3-3-4-G2.MP4	94765	NA
G2	2025-03-04 20:03:21.216		5399.920	Media file(s)	player #1:O3-3-4-G2\O3-3-4-G2.MP4	0.0	6963.840	25.000	Green	Resting		POINT	3850.000	O3-3-4-G2\O3-3-4-G2.MP4	96250	NA
G2	2025-03-04 20:03:21.216		5399.920	Media file(s)	player #1:O3-3-4-G2\O3-3-4-G2.MP4	0.0	6963.840	25.000	Blue	Resting		POINT	3850.120	O3-3-4-G2\O3-3-4-G2.MP4	96253	NA
G2	2025-03-04 20:03:21.216		5399.920	Media file(s)	player #1:O3-3-4-G2\O3-3-4-G2.MP4	0.0	6963.840	25.000	Blue	Resting		POINT	3909.880	O3-3-4-G2\O3-3-4-G2.MP4	97747	NA
G2	2025-03-04 20:03:21.216		5399.920	Media file(s)	player #1:O3-3-4-G2\O3-3-4-G2.MP4	0.0	6963.840	25.000	Green	Resting		POINT	3909.960	O3-3-4-G2\O3-3-4-G2.MP4	97749	NA
G2	2025-03-04 20:03:21.216		5399.920	Media file(s)	player #1:O3-3-4-G2\O3-3-4-G2.MP4	0.0	6963.840	25.000	Green	Resting		POINT	3969.920	O3-3-4-G2\O3-3-4-G2.MP4	99248	NA
G2	2025-03-04 20:03:21.216		5399.920	Media file(s)	player #1:O3-3-4-G2\O3-3-4-G2.MP4	0.0	6963.840	25.000	Blue	Brood Care		POINT	3971.160	O3-3-4-G2\O3-3-4-G2.MP4	99279	NA
G2	2025-03-04 20:03:21.216		5399.920	Media file(s)	player #1:O3-3-4-G2\O3-3-4-G2.MP4	0.0	6963.840	25.000	Green	Resting		POINT	4030.200	O3-3-4-G2\O3-3-4-G2.MP4	100755	NA
G2	2025-03-04 20:03:21.216		5399.920	Media file(s)	player #1:O3-3-4-G2\O3-3-4-G2.MP4	0.0	6963.840	25.000	Blue	Brood Care		POINT	4030.560	O3-3-4-G2\O3-3-4-G2.MP4	100764	NA
G2	2025-03-04 20:03:21.216		5399.920	Media file(s)	player #1:O3-3-4-G2\O3-3-4-G2.MP4	0.0	6963.840	25.000	Green	Resting		POINT	4090.200	O3-3-4-G2\O3-3-4-G2.MP4	102255	NA
G2	2025-03-04 20:03:21.216		5399.920	Media file(s)	player #1:O3-3-4-G2\O3-3-4-G2.MP4	0.0	6963.840	25.000	Blue	Walking		POINT	4091.000	O3-3-4-G2\O3-3-4-G2.MP4	102275	NA
G2	2025-03-04 20:03:21.216		5399.920	Media file(s)	player #1:O3-3-4-G2\O3-3-4-G2.MP4	0.0	6963.840	25.000	Green	Resting		POINT	4149.880	O3-3-4-G2\O3-3-4-G2.MP4	103747	NA
G2	2025-03-04 20:03:21.216		5399.920	Media file(s)	player #1:O3-3-4-G2\O3-3-4-G2.MP4	0.0	6963.840	25.000	Blue	Resting		POINT	4150.080	O3-3-4-G2\O3-3-4-G2.MP4	103752	NA
G2	2025-03-04 20:03:21.216		5399.920	Media file(s)	player #1:O3-3-4-G2\O3-3-4-G2.MP4	0.0	6963.840	25.000	Green	Walking		POINT	4210.720	O3-3-4-G2\O3-3-4-G2.MP4	105268	NA
G2	2025-03-04 20:03:21.216		5399.920	Media file(s)	player #1:O3-3-4-G2\O3-3-4-G2.MP4	0.0	6963.840	25.000	Blue	Resting		POINT	4211.480	O3-3-4-G2\O3-3-4-G2.MP4	105287	NA
G2	2025-03-04 20:03:21.216		5399.920	Media file(s)	player #1:O3-3-4-G2\O3-3-4-G2.MP4	0.0	6963.840	25.000	Green	Walking		POINT	4270.440	O3-3-4-G2\O3-3-4-G2.MP4	106762	NA
G2	2025-03-04 20:03:21.216		5399.920	Media file(s)	player #1:O3-3-4-G2\O3-3-4-G2.MP4	0.0	6963.840	25.000	Blue	Resting		POINT	4270.560	O3-3-4-G2\O3-3-4-G2.MP4	106764	NA
G2	2025-03-04 20:03:21.216		5399.920	Media file(s)	player #1:O3-3-4-G2\O3-3-4-G2.MP4	0.0	6963.840	25.000	Green	Resting		POINT	4330.000	O3-3-4-G2\O3-3-4-G2.MP4	108250	NA
G2	2025-03-04 20:03:21.216		5399.920	Media file(s)	player #1:O3-3-4-G2\O3-3-4-G2.MP4	0.0	6963.840	25.000	Blue	Walking		POINT	4330.200	O3-3-4-G2\O3-3-4-G2.MP4	108255	NA
G2	2025-03-04 20:03:21.216		5399.920	Media file(s)	player #1:O3-3-4-G2\O3-3-4-G2.MP4	0.0	6963.840	25.000	Green	Resting		POINT	4390.080	O3-3-4-G2\O3-3-4-G2.MP4	109753	NA
G2	2025-03-04 20:03:21.216		5399.920	Media file(s)	player #1:O3-3-4-G2\O3-3-4-G2.MP4	0.0	6963.840	25.000	Blue	Walking		POINT	4390.200	O3-3-4-G2\O3-3-4-G2.MP4	109755	NA
G2	2025-03-04 20:03:21.216		5399.920	Media file(s)	player #1:O3-3-4-G2\O3-3-4-G2.MP4	0.0	6963.840	25.000	Blue	Walking		POINT	4450.080	O3-3-4-G2\O3-3-4-G2.MP4	111252	NA
G2	2025-03-04 20:03:21.216		5399.920	Media file(s)	player #1:O3-3-4-G2\O3-3-4-G2.MP4	0.0	6963.840	25.000	Green	Walking		POINT	4450.440	O3-3-4-G2\O3-3-4-G2.MP4	111261	NA
G2	2025-03-04 20:03:21.216		5399.920	Media file(s)	player #1:O3-3-4-G2\O3-3-4-G2.MP4	0.0	6963.840	25.000	Blue	Walking		POINT	4510.440	O3-3-4-G2\O3-3-4-G2.MP4	112761	NA
G2	2025-03-04 20:03:21.216		5399.920	Media file(s)	player #1:O3-3-4-G2\O3-3-4-G2.MP4	0.0	6963.840	25.000	Green	Resting		POINT	4511.960	O3-3-4-G2\O3-3-4-G2.MP4	112799	NA
G2	2025-03-04 20:03:21.216		5399.920	Media file(s)	player #1:O3-3-4-G2\O3-3-4-G2.MP4	0.0	6963.840	25.000	Blue	Self grooming		POINT	4570.040	O3-3-4-G2\O3-3-4-G2.MP4	114251	NA
G2	2025-03-04 20:03:21.216		5399.920	Media file(s)	player #1:O3-3-4-G2\O3-3-4-G2.MP4	0.0	6963.840	25.000	Green	Resting		POINT	4570.160	O3-3-4-G2\O3-3-4-G2.MP4	114254	NA
G2	2025-03-04 20:03:21.216		5399.920	Media file(s)	player #1:O3-3-4-G2\O3-3-4-G2.MP4	0.0	6963.840	25.000	Green	Resting		POINT	4630.040	O3-3-4-G2\O3-3-4-G2.MP4	115751	NA
G2	2025-03-04 20:03:21.216		5399.920	Media file(s)	player #1:O3-3-4-G2\O3-3-4-G2.MP4	0.0	6963.840	25.000	Blue	Walking		POINT	4630.680	O3-3-4-G2\O3-3-4-G2.MP4	115767	NA
G2	2025-03-04 20:03:21.216		5399.920	Media file(s)	player #1:O3-3-4-G2\O3-3-4-G2.MP4	0.0	6963.840	25.000	Green	Resting		POINT	4690.000	O3-3-4-G2\O3-3-4-G2.MP4	117250	NA
G2	2025-03-04 20:03:21.216		5399.920	Media file(s)	player #1:O3-3-4-G2\O3-3-4-G2.MP4	0.0	6963.840	25.000	Blue	Resting		POINT	4690.080	O3-3-4-G2\O3-3-4-G2.MP4	117252	NA
G2	2025-03-04 20:03:21.216		5399.920	Media file(s)	player #1:O3-3-4-G2\O3-3-4-G2.MP4	0.0	6963.840	25.000	Blue	Resting		POINT	4749.520	O3-3-4-G2\O3-3-4-G2.MP4	118738	NA
G2	2025-03-04 20:03:21.216		5399.920	Media file(s)	player #1:O3-3-4-G2\O3-3-4-G2.MP4	0.0	6963.840	25.000	Green	Resting		POINT	4750.360	O3-3-4-G2\O3-3-4-G2.MP4	118759	NA
G2	2025-03-04 20:03:21.216		5399.920	Media file(s)	player #1:O3-3-4-G2\O3-3-4-G2.MP4	0.0	6963.840	25.000	Blue	Resting		POINT	4810.200	O3-3-4-G2\O3-3-4-G2.MP4	120255	NA
G2	2025-03-04 20:03:21.216		5399.920	Media file(s)	player #1:O3-3-4-G2\O3-3-4-G2.MP4	0.0	6963.840	25.000	Green	Resting		POINT	4810.200	O3-3-4-G2\O3-3-4-G2.MP4	120255	NA
G2	2025-03-04 20:03:21.216		5399.920	Media file(s)	player #1:O3-3-4-G2\O3-3-4-G2.MP4	0.0	6963.840	25.000	Blue	Resting		POINT	4870.040	O3-3-4-G2\O3-3-4-G2.MP4	121751	NA
G2	2025-03-04 20:03:21.216		5399.920	Media file(s)	player #1:O3-3-4-G2\O3-3-4-G2.MP4	0.0	6963.840	25.000	Green	Resting		POINT	4870.120	O3-3-4-G2\O3-3-4-G2.MP4	121753	NA
G2	2025-03-04 20:03:21.216		5399.920	Media file(s)	player #1:O3-3-4-G2\O3-3-4-G2.MP4	0.0	6963.840	25.000	Blue	Resting		POINT	4929.920	O3-3-4-G2\O3-3-4-G2.MP4	123248	NA
G2	2025-03-04 20:03:21.216		5399.920	Media file(s)	player #1:O3-3-4-G2\O3-3-4-G2.MP4	0.0	6963.840	25.000	Green	Resting		POINT	4930.000	O3-3-4-G2\O3-3-4-G2.MP4	123250	NA
G2	2025-03-04 20:03:21.216		5399.920	Media file(s)	player #1:O3-3-4-G2\O3-3-4-G2.MP4	0.0	6963.840	25.000	Blue	Resting		POINT	4989.840	O3-3-4-G2\O3-3-4-G2.MP4	124746	NA
G2	2025-03-04 20:03:21.216		5399.920	Media file(s)	player #1:O3-3-4-G2\O3-3-4-G2.MP4	0.0	6963.840	25.000	Green	Resting		POINT	4990.000	O3-3-4-G2\O3-3-4-G2.MP4	124750	NA
G2	2025-03-04 20:03:21.216		5399.920	Media file(s)	player #1:O3-3-4-G2\O3-3-4-G2.MP4	0.0	6963.840	25.000	Blue	Resting		POINT	5050.240	O3-3-4-G2\O3-3-4-G2.MP4	126256	NA
G2	2025-03-04 20:03:21.216		5399.920	Media file(s)	player #1:O3-3-4-G2\O3-3-4-G2.MP4	0.0	6963.840	25.000	Green	Resting		POINT	5050.560	O3-3-4-G2\O3-3-4-G2.MP4	126264	NA
G2	2025-03-04 20:03:21.216		5399.920	Media file(s)	player #1:O3-3-4-G2\O3-3-4-G2.MP4	0.0	6963.840	25.000	Green	Resting		POINT	5110.120	O3-3-4-G2\O3-3-4-G2.MP4	127753	NA
G2	2025-03-04 20:03:21.216		5399.920	Media file(s)	player #1:O3-3-4-G2\O3-3-4-G2.MP4	0.0	6963.840	25.000	Blue	Resting		POINT	5110.400	O3-3-4-G2\O3-3-4-G2.MP4	127760	NA
G2	2025-03-04 20:03:21.216		5399.920	Media file(s)	player #1:O3-3-4-G2\O3-3-4-G2.MP4	0.0	6963.840	25.000	Green	Resting		POINT	5169.960	O3-3-4-G2\O3-3-4-G2.MP4	129250	NA
G2	2025-03-04 20:03:21.216		5399.920	Media file(s)	player #1:O3-3-4-G2\O3-3-4-G2.MP4	0.0	6963.840	25.000	Blue	Walking		POINT	5170.720	O3-3-4-G2\O3-3-4-G2.MP4	129268	NA
G2	2025-03-04 20:03:21.216		5399.920	Media file(s)	player #1:O3-3-4-G2\O3-3-4-G2.MP4	0.0	6963.840	25.000	Blue	Resting		POINT	5229.880	O3-3-4-G2\O3-3-4-G2.MP4	130747	NA
G2	2025-03-04 20:03:21.216		5399.920	Media file(s)	player #1:O3-3-4-G2\O3-3-4-G2.MP4	0.0	6963.840	25.000	Green	Resting		POINT	5229.920	O3-3-4-G2\O3-3-4-G2.MP4	130748	NA
G2	2025-03-04 20:03:21.216		5399.920	Media file(s)	player #1:O3-3-4-G2\O3-3-4-G2.MP4	0.0	6963.840	25.000	Blue	Resting		POINT	5290.120	O3-3-4-G2\O3-3-4-G2.MP4	132253	NA
G2	2025-03-04 20:03:21.216		5399.920	Media file(s)	player #1:O3-3-4-G2\O3-3-4-G2.MP4	0.0	6963.840	25.000	Green	Self grooming		POINT	5290.160	O3-3-4-G2\O3-3-4-G2.MP4	132254	NA
G2	2025-03-04 20:03:21.216		5399.920	Media file(s)	player #1:O3-3-4-G2\O3-3-4-G2.MP4	0.0	6963.840	25.000	Green	Resting		POINT	5350.120	O3-3-4-G2\O3-3-4-G2.MP4	133753	NA
G2	2025-03-04 20:03:21.216		5399.920	Media file(s)	player #1:O3-3-4-G2\O3-3-4-G2.MP4	0.0	6963.840	25.000	Blue	Resting		POINT	5350.240	O3-3-4-G2\O3-3-4-G2.MP4	133756	NA
G2	2025-03-04 20:03:21.216		5399.920	Media file(s)	player #1:O3-3-4-G2\O3-3-4-G2.MP4	0.0	6963.840	25.000	Green	Resting		POINT	5409.920	O3-3-4-G2\O3-3-4-G2.MP4	135248	NA
G2	2025-03-04 20:03:21.216		5399.920	Media file(s)	player #1:O3-3-4-G2\O3-3-4-G2.MP4	0.0	6963.840	25.000	Blue	Resting		POINT	5410.200	O3-3-4-G2\O3-3-4-G2.MP4	135255	NA
G2	2025-03-04 20:03:21.216		5399.920	Media file(s)	player #1:O3-3-4-G2\O3-3-4-G2.MP4	0.0	6963.840	25.000	Green	Resting		POINT	5470.000	O3-3-4-G2\O3-3-4-G2.MP4	136751	NA
G2	2025-03-04 20:03:21.216		5399.920	Media file(s)	player #1:O3-3-4-G2\O3-3-4-G2.MP4	0.0	6963.840	25.000	Blue	Resting		POINT	5470.480	O3-3-4-G2\O3-3-4-G2.MP4	136762	NA
G2	2025-03-04 20:03:21.216		5399.920	Media file(s)	player #1:O3-3-4-G2\O3-3-4-G2.MP4	0.0	6963.840	25.000	Green	Resting		POINT	5530.000	O3-3-4-G2\O3-3-4-G2.MP4	138250	NA
G2	2025-03-04 20:03:21.216		5399.920	Media file(s)	player #1:O3-3-4-G2\O3-3-4-G2.MP4	0.0	6963.840	25.000	Blue	Walking		POINT	5530.640	O3-3-4-G2\O3-3-4-G2.MP4	138266	NA
G2	2025-03-04 20:03:21.216		5399.920	Media file(s)	player #1:O3-3-4-G2\O3-3-4-G2.MP4	0.0	6963.840	25.000	Green	Resting		POINT	5589.960	O3-3-4-G2\O3-3-4-G2.MP4	139749	NA
G2	2025-03-04 20:03:21.216		5399.920	Media file(s)	player #1:O3-3-4-G2\O3-3-4-G2.MP4	0.0	6963.840	25.000	Blue	Walking		POINT	5590.480	O3-3-4-G2\O3-3-4-G2.MP4	139762	NA
G2	2025-03-04 20:03:21.216		5399.920	Media file(s)	player #1:O3-3-4-G2\O3-3-4-G2.MP4	0.0	6963.840	25.000	Green	Resting		POINT	5649.960	O3-3-4-G2\O3-3-4-G2.MP4	141249	NA
G2	2025-03-04 20:03:21.216		5399.920	Media file(s)	player #1:O3-3-4-G2\O3-3-4-G2.MP4	0.0	6963.840	25.000	Blue	Walking		POINT	5650.040	O3-3-4-G2\O3-3-4-G2.MP4	141251	NA
G2	2025-03-04 20:03:21.216		5399.920	Media file(s)	player #1:O3-3-4-G2\O3-3-4-G2.MP4	0.0	6963.840	25.000	Green	Resting		POINT	5709.960	O3-3-4-G2\O3-3-4-G2.MP4	142749	NA
G2	2025-03-04 20:03:21.216		5399.920	Media file(s)	player #1:O3-3-4-G2\O3-3-4-G2.MP4	0.0	6963.840	25.000	Blue	Resting		POINT	5710.040	O3-3-4-G2\O3-3-4-G2.MP4	142751	NA
G2	2025-03-04 20:03:21.216		5399.920	Media file(s)	player #1:O3-3-4-G2\O3-3-4-G2.MP4	0.0	6963.840	25.000	Blue	Resting		POINT	5770.040	O3-3-4-G2\O3-3-4-G2.MP4	144251	NA
G2	2025-03-04 20:03:21.216		5399.920	Media file(s)	player #1:O3-3-4-G2\O3-3-4-G2.MP4	0.0	6963.840	25.000	Green	Resting		POINT	5770.040	O3-3-4-G2\O3-3-4-G2.MP4	144251	NA
G2	2025-03-04 20:03:21.216		5399.920	Media file(s)	player #1:O3-3-4-G2\O3-3-4-G2.MP4	0.0	6963.840	25.000	Green	Resting		POINT	5830.240	O3-3-4-G2\O3-3-4-G2.MP4	145757	NA
G2	2025-03-04 20:03:21.216		5399.920	Media file(s)	player #1:O3-3-4-G2\O3-3-4-G2.MP4	0.0	6963.840	25.000	Blue	Resting		POINT	5830.960	O3-3-4-G2\O3-3-4-G2.MP4	145774	NA
G2	2025-03-04 20:03:21.216		5399.920	Media file(s)	player #1:O3-3-4-G2\O3-3-4-G2.MP4	0.0	6963.840	25.000	Blue	Resting		POINT	5889.720	O3-3-4-G2\O3-3-4-G2.MP4	147243	NA
G2	2025-03-04 20:03:21.216		5399.920	Media file(s)	player #1:O3-3-4-G2\O3-3-4-G2.MP4	0.0	6963.840	25.000	Green	Walking		POINT	5890.280	O3-3-4-G2\O3-3-4-G2.MP4	147257	NA
G2	2025-03-04 20:03:21.216		5399.920	Media file(s)	player #1:O3-3-4-G2\O3-3-4-G2.MP4	0.0	6963.840	25.000	Blue	Walking		POINT	5949.720	O3-3-4-G2\O3-3-4-G2.MP4	148743	NA
G2	2025-03-04 20:03:21.216		5399.920	Media file(s)	player #1:O3-3-4-G2\O3-3-4-G2.MP4	0.0	6963.840	25.000	Green	Resting		POINT	5950.040	O3-3-4-G2\O3-3-4-G2.MP4	148751	NA
G2	2025-03-04 20:03:21.216		5399.920	Media file(s)	player #1:O3-3-4-G2\O3-3-4-G2.MP4	0.0	6963.840	25.000	Green	Resting		POINT	6010.080	O3-3-4-G2\O3-3-4-G2.MP4	150252	NA
G2	2025-03-04 20:03:21.216		5399.920	Media file(s)	player #1:O3-3-4-G2\O3-3-4-G2.MP4	0.0	6963.840	25.000	Blue	Resting		POINT	6010.280	O3-3-4-G2\O3-3-4-G2.MP4	150257	NA
