# Supplementary material for: Unmated Queens Show Worker‐Like Behaviour and Gene Expression in Polygynous Colonies of the Ant Stigmatomma pallipes
Source: Mol Ecol. 2026 Apr 29;35:e70360. doi: 10.1111/mec.70360 (PMC13126620; doi:10.1111/mec.70360)
Supplement: Supplementary file 3 — Data S1: mec70360‐sup‐0003‐Supinfo.zip. [file MEC-35-e70360-s003.zip › Behavior/O3-Boris/G5.tsv]

Observation id	Observation date	Description	Observation duration	Observation type	Source	Time offset (s)	Media duration (s)	FPS	Subject	Behavior	Behavioral category	Behavior type	Time	Media file name	Image index	Image file path	Comment
G5	2025-03-04 22:04:01.958		5400.360	Media file(s)	player #1:O3-5-9-G5\O3-5-9-G5.MP4	0.0	8779.200	25.000	Orange	Resting		POINT	610.160	O3-5-9-G5\O3-5-9-G5.MP4	15254	NA
G5	2025-03-04 22:04:01.958		5400.360	Media file(s)	player #1:O3-5-9-G5\O3-5-9-G5.MP4	0.0	8779.200	25.000	Blue	Walking		POINT	610.760	O3-5-9-G5\O3-5-9-G5.MP4	15269	NA
G5	2025-03-04 22:04:01.958		5400.360	Media file(s)	player #1:O3-5-9-G5\O3-5-9-G5.MP4	0.0	8779.200	25.000	Blue	Walking		POINT	670.400	O3-5-9-G5\O3-5-9-G5.MP4	16760	NA
G5	2025-03-04 22:04:01.958		5400.360	Media file(s)	player #1:O3-5-9-G5\O3-5-9-G5.MP4	0.0	8779.200	25.000	Orange	Hemolymph		POINT	670.400	O3-5-9-G5\O3-5-9-G5.MP4	16760	NA
G5	2025-03-04 22:04:01.958		5400.360	Media file(s)	player #1:O3-5-9-G5\O3-5-9-G5.MP4	0.0	8779.200	25.000	Blue	Walking		POINT	730.200	O3-5-9-G5\O3-5-9-G5.MP4	18255	NA
G5	2025-03-04 22:04:01.958		5400.360	Media file(s)	player #1:O3-5-9-G5\O3-5-9-G5.MP4	0.0	8779.200	25.000	Orange	Walking		POINT	730.600	O3-5-9-G5\O3-5-9-G5.MP4	18265	NA
G5	2025-03-04 22:04:01.958		5400.360	Media file(s)	player #1:O3-5-9-G5\O3-5-9-G5.MP4	0.0	8779.200	25.000	Blue	Resting		POINT	790.040	O3-5-9-G5\O3-5-9-G5.MP4	19751	NA
G5	2025-03-04 22:04:01.958		5400.360	Media file(s)	player #1:O3-5-9-G5\O3-5-9-G5.MP4	0.0	8779.200	25.000	Orange	Resting		POINT	790.080	O3-5-9-G5\O3-5-9-G5.MP4	19752	NA
G5	2025-03-04 22:04:01.958		5400.360	Media file(s)	player #1:O3-5-9-G5\O3-5-9-G5.MP4	0.0	8779.200	25.000	Orange	Resting		POINT	850.200	O3-5-9-G5\O3-5-9-G5.MP4	21255	NA
G5	2025-03-04 22:04:01.958		5400.360	Media file(s)	player #1:O3-5-9-G5\O3-5-9-G5.MP4	0.0	8779.200	25.000	Blue	Resting		POINT	851.080	O3-5-9-G5\O3-5-9-G5.MP4	21277	NA
G5	2025-03-04 22:04:01.958		5400.360	Media file(s)	player #1:O3-5-9-G5\O3-5-9-G5.MP4	0.0	8779.200	25.000	Blue	Resting		POINT	910.120	O3-5-9-G5\O3-5-9-G5.MP4	22753	NA
G5	2025-03-04 22:04:01.958		5400.360	Media file(s)	player #1:O3-5-9-G5\O3-5-9-G5.MP4	0.0	8779.200	25.000	Orange	Resting		POINT	910.120	O3-5-9-G5\O3-5-9-G5.MP4	22753	NA
G5	2025-03-04 22:04:01.958		5400.360	Media file(s)	player #1:O3-5-9-G5\O3-5-9-G5.MP4	0.0	8779.200	25.000	Blue	Resting		POINT	969.880	O3-5-9-G5\O3-5-9-G5.MP4	24247	NA
G5	2025-03-04 22:04:01.958		5400.360	Media file(s)	player #1:O3-5-9-G5\O3-5-9-G5.MP4	0.0	8779.200	25.000	Orange	Resting		POINT	970.080	O3-5-9-G5\O3-5-9-G5.MP4	24252	NA
G5	2025-03-04 22:04:01.958		5400.360	Media file(s)	player #1:O3-5-9-G5\O3-5-9-G5.MP4	0.0	8779.200	25.000	Blue	Resting		POINT	1030.080	O3-5-9-G5\O3-5-9-G5.MP4	25752	NA
G5	2025-03-04 22:04:01.958		5400.360	Media file(s)	player #1:O3-5-9-G5\O3-5-9-G5.MP4	0.0	8779.200	25.000	Orange	Resting		POINT	1030.080	O3-5-9-G5\O3-5-9-G5.MP4	25752	NA
G5	2025-03-04 22:04:01.958		5400.360	Media file(s)	player #1:O3-5-9-G5\O3-5-9-G5.MP4	0.0	8779.200	25.000	Blue	Walking		POINT	1089.760	O3-5-9-G5\O3-5-9-G5.MP4	27244	NA
G5	2025-03-04 22:04:01.958		5400.360	Media file(s)	player #1:O3-5-9-G5\O3-5-9-G5.MP4	0.0	8779.200	25.000	Orange	Resting		POINT	1089.920	O3-5-9-G5\O3-5-9-G5.MP4	27248	NA
G5	2025-03-04 22:04:01.958		5400.360	Media file(s)	player #1:O3-5-9-G5\O3-5-9-G5.MP4	0.0	8779.200	25.000	Orange	Resting		POINT	1150.080	O3-5-9-G5\O3-5-9-G5.MP4	28752	NA
G5	2025-03-04 22:04:01.958		5400.360	Media file(s)	player #1:O3-5-9-G5\O3-5-9-G5.MP4	0.0	8779.200	25.000	Blue	Resting		POINT	1150.160	O3-5-9-G5\O3-5-9-G5.MP4	28754	NA
G5	2025-03-04 22:04:01.958		5400.360	Media file(s)	player #1:O3-5-9-G5\O3-5-9-G5.MP4	0.0	8779.200	25.000	Blue	Resting		POINT	1210.040	O3-5-9-G5\O3-5-9-G5.MP4	30251	NA
G5	2025-03-04 22:04:01.958		5400.360	Media file(s)	player #1:O3-5-9-G5\O3-5-9-G5.MP4	0.0	8779.200	25.000	Orange	Walking		POINT	1210.360	O3-5-9-G5\O3-5-9-G5.MP4	30259	NA
G5	2025-03-04 22:04:01.958		5400.360	Media file(s)	player #1:O3-5-9-G5\O3-5-9-G5.MP4	0.0	8779.200	25.000	Blue	Resting		POINT	1269.960	O3-5-9-G5\O3-5-9-G5.MP4	31749	NA
G5	2025-03-04 22:04:01.958		5400.360	Media file(s)	player #1:O3-5-9-G5\O3-5-9-G5.MP4	0.0	8779.200	25.000	Orange	Walking		POINT	1270.320	O3-5-9-G5\O3-5-9-G5.MP4	31758	NA
G5	2025-03-04 22:04:01.958		5400.360	Media file(s)	player #1:O3-5-9-G5\O3-5-9-G5.MP4	0.0	8779.200	25.000	Blue	Resting		POINT	1330.320	O3-5-9-G5\O3-5-9-G5.MP4	33258	NA
G5	2025-03-04 22:04:01.958		5400.360	Media file(s)	player #1:O3-5-9-G5\O3-5-9-G5.MP4	0.0	8779.200	25.000	Orange	Resting		POINT	1330.360	O3-5-9-G5\O3-5-9-G5.MP4	33259	NA
G5	2025-03-04 22:04:01.958		5400.360	Media file(s)	player #1:O3-5-9-G5\O3-5-9-G5.MP4	0.0	8779.200	25.000	Blue	Resting		POINT	1390.240	O3-5-9-G5\O3-5-9-G5.MP4	34756	NA
G5	2025-03-04 22:04:01.958		5400.360	Media file(s)	player #1:O3-5-9-G5\O3-5-9-G5.MP4	0.0	8779.200	25.000	Orange	Walking		POINT	1390.240	O3-5-9-G5\O3-5-9-G5.MP4	34756	NA
G5	2025-03-04 22:04:01.958		5400.360	Media file(s)	player #1:O3-5-9-G5\O3-5-9-G5.MP4	0.0	8779.200	25.000	Blue	Resting		POINT	1450.000	O3-5-9-G5\O3-5-9-G5.MP4	36250	NA
G5	2025-03-04 22:04:01.958		5400.360	Media file(s)	player #1:O3-5-9-G5\O3-5-9-G5.MP4	0.0	8779.200	25.000	Orange	Walking		POINT	1450.160	O3-5-9-G5\O3-5-9-G5.MP4	36254	NA
G5	2025-03-04 22:04:01.958		5400.360	Media file(s)	player #1:O3-5-9-G5\O3-5-9-G5.MP4	0.0	8779.200	25.000	Blue	Resting		POINT	1510.360	O3-5-9-G5\O3-5-9-G5.MP4	37759	NA
G5	2025-03-04 22:04:01.958		5400.360	Media file(s)	player #1:O3-5-9-G5\O3-5-9-G5.MP4	0.0	8779.200	25.000	Orange	Hemolymph		POINT	1510.440	O3-5-9-G5\O3-5-9-G5.MP4	37761	NA
G5	2025-03-04 22:04:01.958		5400.360	Media file(s)	player #1:O3-5-9-G5\O3-5-9-G5.MP4	0.0	8779.200	25.000	Blue	Resting		POINT	1570.120	O3-5-9-G5\O3-5-9-G5.MP4	39253	NA
G5	2025-03-04 22:04:01.958		5400.360	Media file(s)	player #1:O3-5-9-G5\O3-5-9-G5.MP4	0.0	8779.200	25.000	Orange	Hemolymph		POINT	1570.240	O3-5-9-G5\O3-5-9-G5.MP4	39256	NA
G5	2025-03-04 22:04:01.958		5400.360	Media file(s)	player #1:O3-5-9-G5\O3-5-9-G5.MP4	0.0	8779.200	25.000	Blue	Resting		POINT	1630.120	O3-5-9-G5\O3-5-9-G5.MP4	40753	NA
G5	2025-03-04 22:04:01.958		5400.360	Media file(s)	player #1:O3-5-9-G5\O3-5-9-G5.MP4	0.0	8779.200	25.000	Orange	Hemolymph		POINT	1630.760	O3-5-9-G5\O3-5-9-G5.MP4	40769	NA
G5	2025-03-04 22:04:01.958		5400.360	Media file(s)	player #1:O3-5-9-G5\O3-5-9-G5.MP4	0.0	8779.200	25.000	Blue	Resting		POINT	1690.400	O3-5-9-G5\O3-5-9-G5.MP4	42260	NA
G5	2025-03-04 22:04:01.958		5400.360	Media file(s)	player #1:O3-5-9-G5\O3-5-9-G5.MP4	0.0	8779.200	25.000	Orange	Self grooming		POINT	1690.480	O3-5-9-G5\O3-5-9-G5.MP4	42262	NA
G5	2025-03-04 22:04:01.958		5400.360	Media file(s)	player #1:O3-5-9-G5\O3-5-9-G5.MP4	0.0	8779.200	25.000	Orange	Hemolymph		POINT	1750.600	O3-5-9-G5\O3-5-9-G5.MP4	43765	NA
G5	2025-03-04 22:04:01.958		5400.360	Media file(s)	player #1:O3-5-9-G5\O3-5-9-G5.MP4	0.0	8779.200	25.000	Blue	Resting		POINT	1751.080	O3-5-9-G5\O3-5-9-G5.MP4	43777	NA
G5	2025-03-04 22:04:01.958		5400.360	Media file(s)	player #1:O3-5-9-G5\O3-5-9-G5.MP4	0.0	8779.200	25.000	Blue	Resting		POINT	1810.000	O3-5-9-G5\O3-5-9-G5.MP4	45250	NA
G5	2025-03-04 22:04:01.958		5400.360	Media file(s)	player #1:O3-5-9-G5\O3-5-9-G5.MP4	0.0	8779.200	25.000	Orange	Hemolymph		POINT	1810.440	O3-5-9-G5\O3-5-9-G5.MP4	45261	NA
G5	2025-03-04 22:04:01.958		5400.360	Media file(s)	player #1:O3-5-9-G5\O3-5-9-G5.MP4	0.0	8779.200	25.000	Blue	Walking		POINT	1870.120	O3-5-9-G5\O3-5-9-G5.MP4	46753	NA
G5	2025-03-04 22:04:01.958		5400.360	Media file(s)	player #1:O3-5-9-G5\O3-5-9-G5.MP4	0.0	8779.200	25.000	Orange	Hemolymph		POINT	1870.120	O3-5-9-G5\O3-5-9-G5.MP4	46753	NA
G5	2025-03-04 22:04:01.958		5400.360	Media file(s)	player #1:O3-5-9-G5\O3-5-9-G5.MP4	0.0	8779.200	25.000	Orange	Hemolymph		POINT	1930.000	O3-5-9-G5\O3-5-9-G5.MP4	48250	NA
G5	2025-03-04 22:04:01.958		5400.360	Media file(s)	player #1:O3-5-9-G5\O3-5-9-G5.MP4	0.0	8779.200	25.000	Blue	Walking		POINT	1930.560	O3-5-9-G5\O3-5-9-G5.MP4	48265	NA
G5	2025-03-04 22:04:01.958		5400.360	Media file(s)	player #1:O3-5-9-G5\O3-5-9-G5.MP4	0.0	8779.200	25.000	Orange	Hemolymph		POINT	1990.080	O3-5-9-G5\O3-5-9-G5.MP4	49752	NA
G5	2025-03-04 22:04:01.958		5400.360	Media file(s)	player #1:O3-5-9-G5\O3-5-9-G5.MP4	0.0	8779.200	25.000	Blue	Resting		POINT	1990.440	O3-5-9-G5\O3-5-9-G5.MP4	49761	NA
G5	2025-03-04 22:04:01.958		5400.360	Media file(s)	player #1:O3-5-9-G5\O3-5-9-G5.MP4	0.0	8779.200	25.000	Blue	Walking		POINT	2050.720	O3-5-9-G5\O3-5-9-G5.MP4	51268	NA
G5	2025-03-04 22:04:01.958		5400.360	Media file(s)	player #1:O3-5-9-G5\O3-5-9-G5.MP4	0.0	8779.200	25.000	Orange	Self grooming		POINT	2051.040	O3-5-9-G5\O3-5-9-G5.MP4	51276	NA
G5	2025-03-04 22:04:01.958		5400.360	Media file(s)	player #1:O3-5-9-G5\O3-5-9-G5.MP4	0.0	8779.200	25.000	Orange	Self grooming		POINT	2111.120	O3-5-9-G5\O3-5-9-G5.MP4	52778	NA
G5	2025-03-04 22:04:01.958		5400.360	Media file(s)	player #1:O3-5-9-G5\O3-5-9-G5.MP4	0.0	8779.200	25.000	Blue	Walking		POINT	2111.720	O3-5-9-G5\O3-5-9-G5.MP4	52793	NA
G5	2025-03-04 22:04:01.958		5400.360	Media file(s)	player #1:O3-5-9-G5\O3-5-9-G5.MP4	0.0	8779.200	25.000	Blue	Resting		POINT	2170.760	O3-5-9-G5\O3-5-9-G5.MP4	54269	NA
G5	2025-03-04 22:04:01.958		5400.360	Media file(s)	player #1:O3-5-9-G5\O3-5-9-G5.MP4	0.0	8779.200	25.000	Orange	Hemolymph		POINT	2171.440	O3-5-9-G5\O3-5-9-G5.MP4	54286	NA
G5	2025-03-04 22:04:01.958		5400.360	Media file(s)	player #1:O3-5-9-G5\O3-5-9-G5.MP4	0.0	8779.200	25.000	Blue	Resting		POINT	2230.040	O3-5-9-G5\O3-5-9-G5.MP4	55751	NA
G5	2025-03-04 22:04:01.958		5400.360	Media file(s)	player #1:O3-5-9-G5\O3-5-9-G5.MP4	0.0	8779.200	25.000	Orange	Hemolymph		POINT	2231.640	O3-5-9-G5\O3-5-9-G5.MP4	55791	NA
G5	2025-03-04 22:04:01.958		5400.360	Media file(s)	player #1:O3-5-9-G5\O3-5-9-G5.MP4	0.0	8779.200	25.000	Blue	Resting		POINT	2289.960	O3-5-9-G5\O3-5-9-G5.MP4	57249	NA
G5	2025-03-04 22:04:01.958		5400.360	Media file(s)	player #1:O3-5-9-G5\O3-5-9-G5.MP4	0.0	8779.200	25.000	Orange	Hemolymph		POINT	2292.360	O3-5-9-G5\O3-5-9-G5.MP4	57309	NA
G5	2025-03-04 22:04:01.958		5400.360	Media file(s)	player #1:O3-5-9-G5\O3-5-9-G5.MP4	0.0	8779.200	25.000	Blue	Resting		POINT	2350.080	O3-5-9-G5\O3-5-9-G5.MP4	58752	NA
G5	2025-03-04 22:04:01.958		5400.360	Media file(s)	player #1:O3-5-9-G5\O3-5-9-G5.MP4	0.0	8779.200	25.000	Orange	Hemolymph		POINT	2350.160	O3-5-9-G5\O3-5-9-G5.MP4	58754	NA
G5	2025-03-04 22:04:01.958		5400.360	Media file(s)	player #1:O3-5-9-G5\O3-5-9-G5.MP4	0.0	8779.200	25.000	Orange	QW interaction		POINT	2410.160	O3-5-9-G5\O3-5-9-G5.MP4	60254	NA
G5	2025-03-04 22:04:01.958		5400.360	Media file(s)	player #1:O3-5-9-G5\O3-5-9-G5.MP4	0.0	8779.200	25.000	Blue	Resting		POINT	2410.360	O3-5-9-G5\O3-5-9-G5.MP4	60259	NA
G5	2025-03-04 22:04:01.958		5400.360	Media file(s)	player #1:O3-5-9-G5\O3-5-9-G5.MP4	0.0	8779.200	25.000	Orange	Hemolymph		POINT	2469.960	O3-5-9-G5\O3-5-9-G5.MP4	61750	NA
G5	2025-03-04 22:04:01.958		5400.360	Media file(s)	player #1:O3-5-9-G5\O3-5-9-G5.MP4	0.0	8779.200	25.000	Blue	Walking		POINT	2470.320	O3-5-9-G5\O3-5-9-G5.MP4	61758	NA
G5	2025-03-04 22:04:01.958		5400.360	Media file(s)	player #1:O3-5-9-G5\O3-5-9-G5.MP4	0.0	8779.200	25.000	Blue	Resting		POINT	2530.080	O3-5-9-G5\O3-5-9-G5.MP4	63252	NA
G5	2025-03-04 22:04:01.958		5400.360	Media file(s)	player #1:O3-5-9-G5\O3-5-9-G5.MP4	0.0	8779.200	25.000	Orange	Hemolymph		POINT	2530.120	O3-5-9-G5\O3-5-9-G5.MP4	63253	NA
G5	2025-03-04 22:04:01.958		5400.360	Media file(s)	player #1:O3-5-9-G5\O3-5-9-G5.MP4	0.0	8779.200	25.000	Blue	Resting		POINT	2590.240	O3-5-9-G5\O3-5-9-G5.MP4	64756	NA
G5	2025-03-04 22:04:01.958		5400.360	Media file(s)	player #1:O3-5-9-G5\O3-5-9-G5.MP4	0.0	8779.200	25.000	Orange	Hemolymph		POINT	2590.680	O3-5-9-G5\O3-5-9-G5.MP4	64767	NA
G5	2025-03-04 22:04:01.958		5400.360	Media file(s)	player #1:O3-5-9-G5\O3-5-9-G5.MP4	0.0	8779.200	25.000	Orange	Hemolymph		POINT	2650.080	O3-5-9-G5\O3-5-9-G5.MP4	66252	NA
G5	2025-03-04 22:04:01.958		5400.360	Media file(s)	player #1:O3-5-9-G5\O3-5-9-G5.MP4	0.0	8779.200	25.000	Blue	Resting		POINT	2650.360	O3-5-9-G5\O3-5-9-G5.MP4	66259	NA
G5	2025-03-04 22:04:01.958		5400.360	Media file(s)	player #1:O3-5-9-G5\O3-5-9-G5.MP4	0.0	8779.200	25.000	Orange	Hemolymph		POINT	2710.080	O3-5-9-G5\O3-5-9-G5.MP4	67752	NA
G5	2025-03-04 22:04:01.958		5400.360	Media file(s)	player #1:O3-5-9-G5\O3-5-9-G5.MP4	0.0	8779.200	25.000	Blue	Resting		POINT	2710.120	O3-5-9-G5\O3-5-9-G5.MP4	67753	NA
G5	2025-03-04 22:04:01.958		5400.360	Media file(s)	player #1:O3-5-9-G5\O3-5-9-G5.MP4	0.0	8779.200	25.000	Blue	Resting		POINT	2770.040	O3-5-9-G5\O3-5-9-G5.MP4	69251	NA
G5	2025-03-04 22:04:01.958		5400.360	Media file(s)	player #1:O3-5-9-G5\O3-5-9-G5.MP4	0.0	8779.200	25.000	Orange	Hemolymph		POINT	2770.680	O3-5-9-G5\O3-5-9-G5.MP4	69267	NA
G5	2025-03-04 22:04:01.958		5400.360	Media file(s)	player #1:O3-5-9-G5\O3-5-9-G5.MP4	0.0	8779.200	25.000	Orange	Hemolymph		POINT	2829.880	O3-5-9-G5\O3-5-9-G5.MP4	70747	NA
G5	2025-03-04 22:04:01.958		5400.360	Media file(s)	player #1:O3-5-9-G5\O3-5-9-G5.MP4	0.0	8779.200	25.000	Blue	Resting		POINT	2830.040	O3-5-9-G5\O3-5-9-G5.MP4	70751	NA
G5	2025-03-04 22:04:01.958		5400.360	Media file(s)	player #1:O3-5-9-G5\O3-5-9-G5.MP4	0.0	8779.200	25.000	Blue	Resting		POINT	2890.000	O3-5-9-G5\O3-5-9-G5.MP4	72250	NA
G5	2025-03-04 22:04:01.958		5400.360	Media file(s)	player #1:O3-5-9-G5\O3-5-9-G5.MP4	0.0	8779.200	25.000	Orange	Hemolymph		POINT	2890.160	O3-5-9-G5\O3-5-9-G5.MP4	72254	NA
G5	2025-03-04 22:04:01.958		5400.360	Media file(s)	player #1:O3-5-9-G5\O3-5-9-G5.MP4	0.0	8779.200	25.000	Blue	Resting		POINT	2950.680	O3-5-9-G5\O3-5-9-G5.MP4	73767	NA
G5	2025-03-04 22:04:01.958		5400.360	Media file(s)	player #1:O3-5-9-G5\O3-5-9-G5.MP4	0.0	8779.200	25.000	Orange	Hemolymph		POINT	2951.080	O3-5-9-G5\O3-5-9-G5.MP4	73777	NA
G5	2025-03-04 22:04:01.958		5400.360	Media file(s)	player #1:O3-5-9-G5\O3-5-9-G5.MP4	0.0	8779.200	25.000	Blue	Resting		POINT	3010.280	O3-5-9-G5\O3-5-9-G5.MP4	75257	NA
G5	2025-03-04 22:04:01.958		5400.360	Media file(s)	player #1:O3-5-9-G5\O3-5-9-G5.MP4	0.0	8779.200	25.000	Orange	Walking		POINT	3010.600	O3-5-9-G5\O3-5-9-G5.MP4	75265	NA
G5	2025-03-04 22:04:01.958		5400.360	Media file(s)	player #1:O3-5-9-G5\O3-5-9-G5.MP4	0.0	8779.200	25.000	Blue	Resting		POINT	3069.920	O3-5-9-G5\O3-5-9-G5.MP4	76748	NA
G5	2025-03-04 22:04:01.958		5400.360	Media file(s)	player #1:O3-5-9-G5\O3-5-9-G5.MP4	0.0	8779.200	25.000	Orange	Walking		POINT	3070.040	O3-5-9-G5\O3-5-9-G5.MP4	76751	NA
G5	2025-03-04 22:04:01.958		5400.360	Media file(s)	player #1:O3-5-9-G5\O3-5-9-G5.MP4	0.0	8779.200	25.000	Blue	Resting		POINT	3129.960	O3-5-9-G5\O3-5-9-G5.MP4	78249	NA
G5	2025-03-04 22:04:01.958		5400.360	Media file(s)	player #1:O3-5-9-G5\O3-5-9-G5.MP4	0.0	8779.200	25.000	Orange	Hemolymph		POINT	3130.040	O3-5-9-G5\O3-5-9-G5.MP4	78251	NA
G5	2025-03-04 22:04:01.958		5400.360	Media file(s)	player #1:O3-5-9-G5\O3-5-9-G5.MP4	0.0	8779.200	25.000	Blue	Resting		POINT	3189.960	O3-5-9-G5\O3-5-9-G5.MP4	79749	NA
G5	2025-03-04 22:04:01.958		5400.360	Media file(s)	player #1:O3-5-9-G5\O3-5-9-G5.MP4	0.0	8779.200	25.000	Orange	Hemolymph		POINT	3190.080	O3-5-9-G5\O3-5-9-G5.MP4	79752	NA
G5	2025-03-04 22:04:01.958		5400.360	Media file(s)	player #1:O3-5-9-G5\O3-5-9-G5.MP4	0.0	8779.200	25.000	Orange	Hemolymph		POINT	3249.960	O3-5-9-G5\O3-5-9-G5.MP4	81249	NA
G5	2025-03-04 22:04:01.958		5400.360	Media file(s)	player #1:O3-5-9-G5\O3-5-9-G5.MP4	0.0	8779.200	25.000	Blue	Resting		POINT	3250.240	O3-5-9-G5\O3-5-9-G5.MP4	81256	NA
G5	2025-03-04 22:04:01.958		5400.360	Media file(s)	player #1:O3-5-9-G5\O3-5-9-G5.MP4	0.0	8779.200	25.000	Orange	Hemolymph		POINT	3309.920	O3-5-9-G5\O3-5-9-G5.MP4	82748	NA
G5	2025-03-04 22:04:01.958		5400.360	Media file(s)	player #1:O3-5-9-G5\O3-5-9-G5.MP4	0.0	8779.200	25.000	Blue	Resting		POINT	3310.200	O3-5-9-G5\O3-5-9-G5.MP4	82755	NA
G5	2025-03-04 22:04:01.958		5400.360	Media file(s)	player #1:O3-5-9-G5\O3-5-9-G5.MP4	0.0	8779.200	25.000	Blue	Resting		POINT	3370.160	O3-5-9-G5\O3-5-9-G5.MP4	84254	NA
G5	2025-03-04 22:04:01.958		5400.360	Media file(s)	player #1:O3-5-9-G5\O3-5-9-G5.MP4	0.0	8779.200	25.000	Orange	Hemolymph		POINT	3370.880	O3-5-9-G5\O3-5-9-G5.MP4	84272	NA
G5	2025-03-04 22:04:01.958		5400.360	Media file(s)	player #1:O3-5-9-G5\O3-5-9-G5.MP4	0.0	8779.200	25.000	Blue	Resting		POINT	3430.160	O3-5-9-G5\O3-5-9-G5.MP4	85754	NA
G5	2025-03-04 22:04:01.958		5400.360	Media file(s)	player #1:O3-5-9-G5\O3-5-9-G5.MP4	0.0	8779.200	25.000	Orange	Self grooming		POINT	3430.200	O3-5-9-G5\O3-5-9-G5.MP4	85755	NA
G5	2025-03-04 22:04:01.958		5400.360	Media file(s)	player #1:O3-5-9-G5\O3-5-9-G5.MP4	0.0	8779.200	25.000	Blue	Resting		POINT	3490.040	O3-5-9-G5\O3-5-9-G5.MP4	87251	NA
G5	2025-03-04 22:04:01.958		5400.360	Media file(s)	player #1:O3-5-9-G5\O3-5-9-G5.MP4	0.0	8779.200	25.000	Orange	Hemolymph		POINT	3490.080	O3-5-9-G5\O3-5-9-G5.MP4	87252	NA
G5	2025-03-04 22:04:01.958		5400.360	Media file(s)	player #1:O3-5-9-G5\O3-5-9-G5.MP4	0.0	8779.200	25.000	Orange	Hemolymph		POINT	3549.960	O3-5-9-G5\O3-5-9-G5.MP4	88749	NA
G5	2025-03-04 22:04:01.958		5400.360	Media file(s)	player #1:O3-5-9-G5\O3-5-9-G5.MP4	0.0	8779.200	25.000	Blue	Resting		POINT	3550.240	O3-5-9-G5\O3-5-9-G5.MP4	88756	NA
G5	2025-03-04 22:04:01.958		5400.360	Media file(s)	player #1:O3-5-9-G5\O3-5-9-G5.MP4	0.0	8779.200	25.000	Blue	Resting		POINT	3610.880	O3-5-9-G5\O3-5-9-G5.MP4	90272	NA
G5	2025-03-04 22:04:01.958		5400.360	Media file(s)	player #1:O3-5-9-G5\O3-5-9-G5.MP4	0.0	8779.200	25.000	Orange	Hemolymph		POINT	3611.560	O3-5-9-G5\O3-5-9-G5.MP4	90289	NA
G5	2025-03-04 22:04:01.958		5400.360	Media file(s)	player #1:O3-5-9-G5\O3-5-9-G5.MP4	0.0	8779.200	25.000	Orange	Hemolymph		POINT	3669.920	O3-5-9-G5\O3-5-9-G5.MP4	91748	NA
G5	2025-03-04 22:04:01.958		5400.360	Media file(s)	player #1:O3-5-9-G5\O3-5-9-G5.MP4	0.0	8779.200	25.000	Blue	Resting		POINT	3670.400	O3-5-9-G5\O3-5-9-G5.MP4	91760	NA
G5	2025-03-04 22:04:01.958		5400.360	Media file(s)	player #1:O3-5-9-G5\O3-5-9-G5.MP4	0.0	8779.200	25.000	Blue	Resting		POINT	3730.000	O3-5-9-G5\O3-5-9-G5.MP4	93250	NA
G5	2025-03-04 22:04:01.958		5400.360	Media file(s)	player #1:O3-5-9-G5\O3-5-9-G5.MP4	0.0	8779.200	25.000	Orange	Hemolymph		POINT	3730.000	O3-5-9-G5\O3-5-9-G5.MP4	93250	NA
G5	2025-03-04 22:04:01.958		5400.360	Media file(s)	player #1:O3-5-9-G5\O3-5-9-G5.MP4	0.0	8779.200	25.000	Orange	Hemolymph		POINT	3790.080	O3-5-9-G5\O3-5-9-G5.MP4	94752	NA
G5	2025-03-04 22:04:01.958		5400.360	Media file(s)	player #1:O3-5-9-G5\O3-5-9-G5.MP4	0.0	8779.200	25.000	Blue	Resting		POINT	3790.200	O3-5-9-G5\O3-5-9-G5.MP4	94755	NA
G5	2025-03-04 22:04:01.958		5400.360	Media file(s)	player #1:O3-5-9-G5\O3-5-9-G5.MP4	0.0	8779.200	25.000	Orange	Hemolymph		POINT	3849.960	O3-5-9-G5\O3-5-9-G5.MP4	96249	NA
G5	2025-03-04 22:04:01.958		5400.360	Media file(s)	player #1:O3-5-9-G5\O3-5-9-G5.MP4	0.0	8779.200	25.000	Blue	Resting		POINT	3850.200	O3-5-9-G5\O3-5-9-G5.MP4	96255	NA
G5	2025-03-04 22:04:01.958		5400.360	Media file(s)	player #1:O3-5-9-G5\O3-5-9-G5.MP4	0.0	8779.200	25.000	Blue	Resting		POINT	3910.080	O3-5-9-G5\O3-5-9-G5.MP4	97752	NA
G5	2025-03-04 22:04:01.958		5400.360	Media file(s)	player #1:O3-5-9-G5\O3-5-9-G5.MP4	0.0	8779.200	25.000	Orange	Hemolymph		POINT	3910.920	O3-5-9-G5\O3-5-9-G5.MP4	97773	NA
G5	2025-03-04 22:04:01.958		5400.360	Media file(s)	player #1:O3-5-9-G5\O3-5-9-G5.MP4	0.0	8779.200	25.000	Orange	Hemolymph		POINT	3970.000	O3-5-9-G5\O3-5-9-G5.MP4	99250	NA
G5	2025-03-04 22:04:01.958		5400.360	Media file(s)	player #1:O3-5-9-G5\O3-5-9-G5.MP4	0.0	8779.200	25.000	Blue	Walking		POINT	3970.560	O3-5-9-G5\O3-5-9-G5.MP4	99264	NA
G5	2025-03-04 22:04:01.958		5400.360	Media file(s)	player #1:O3-5-9-G5\O3-5-9-G5.MP4	0.0	8779.200	25.000	Blue	Resting		POINT	4030.040	O3-5-9-G5\O3-5-9-G5.MP4	100751	NA
G5	2025-03-04 22:04:01.958		5400.360	Media file(s)	player #1:O3-5-9-G5\O3-5-9-G5.MP4	0.0	8779.200	25.000	Orange	Self grooming		POINT	4030.280	O3-5-9-G5\O3-5-9-G5.MP4	100757	NA
G5	2025-03-04 22:04:01.958		5400.360	Media file(s)	player #1:O3-5-9-G5\O3-5-9-G5.MP4	0.0	8779.200	25.000	Orange	Hemolymph		POINT	4089.960	O3-5-9-G5\O3-5-9-G5.MP4	102249	NA
G5	2025-03-04 22:04:01.958		5400.360	Media file(s)	player #1:O3-5-9-G5\O3-5-9-G5.MP4	0.0	8779.200	25.000	Blue	Resting		POINT	4090.560	O3-5-9-G5\O3-5-9-G5.MP4	102264	NA
G5	2025-03-04 22:04:01.958		5400.360	Media file(s)	player #1:O3-5-9-G5\O3-5-9-G5.MP4	0.0	8779.200	25.000	Blue	Resting		POINT	4149.840	O3-5-9-G5\O3-5-9-G5.MP4	103746	NA
G5	2025-03-04 22:04:01.958		5400.360	Media file(s)	player #1:O3-5-9-G5\O3-5-9-G5.MP4	0.0	8779.200	25.000	Orange	Hemolymph		POINT	4150.080	O3-5-9-G5\O3-5-9-G5.MP4	103752	NA
G5	2025-03-04 22:04:01.958		5400.360	Media file(s)	player #1:O3-5-9-G5\O3-5-9-G5.MP4	0.0	8779.200	25.000	Blue	Resting		POINT	4209.920	O3-5-9-G5\O3-5-9-G5.MP4	105248	NA
G5	2025-03-04 22:04:01.958		5400.360	Media file(s)	player #1:O3-5-9-G5\O3-5-9-G5.MP4	0.0	8779.200	25.000	Orange	Hemolymph		POINT	4210.080	O3-5-9-G5\O3-5-9-G5.MP4	105252	NA
G5	2025-03-04 22:04:01.958		5400.360	Media file(s)	player #1:O3-5-9-G5\O3-5-9-G5.MP4	0.0	8779.200	25.000	Orange	Hemolymph		POINT	4270.000	O3-5-9-G5\O3-5-9-G5.MP4	106750	NA
G5	2025-03-04 22:04:01.958		5400.360	Media file(s)	player #1:O3-5-9-G5\O3-5-9-G5.MP4	0.0	8779.200	25.000	Blue	Resting		POINT	4270.800	O3-5-9-G5\O3-5-9-G5.MP4	106770	NA
G5	2025-03-04 22:04:01.958		5400.360	Media file(s)	player #1:O3-5-9-G5\O3-5-9-G5.MP4	0.0	8779.200	25.000	Orange	Hemolymph		POINT	4329.920	O3-5-9-G5\O3-5-9-G5.MP4	108248	NA
G5	2025-03-04 22:04:01.958		5400.360	Media file(s)	player #1:O3-5-9-G5\O3-5-9-G5.MP4	0.0	8779.200	25.000	Blue	Walking		POINT	4330.600	O3-5-9-G5\O3-5-9-G5.MP4	108265	NA
G5	2025-03-04 22:04:01.958		5400.360	Media file(s)	player #1:O3-5-9-G5\O3-5-9-G5.MP4	0.0	8779.200	25.000	Orange	Hemolymph		POINT	4390.040	O3-5-9-G5\O3-5-9-G5.MP4	109751	NA
G5	2025-03-04 22:04:01.958		5400.360	Media file(s)	player #1:O3-5-9-G5\O3-5-9-G5.MP4	0.0	8779.200	25.000	Blue	Resting		POINT	4390.280	O3-5-9-G5\O3-5-9-G5.MP4	109757	NA
G5	2025-03-04 22:04:01.958		5400.360	Media file(s)	player #1:O3-5-9-G5\O3-5-9-G5.MP4	0.0	8779.200	25.000	Orange	Hemolymph		POINT	4450.000	O3-5-9-G5\O3-5-9-G5.MP4	111250	NA
G5	2025-03-04 22:04:01.958		5400.360	Media file(s)	player #1:O3-5-9-G5\O3-5-9-G5.MP4	0.0	8779.200	25.000	Blue	Resting		POINT	4450.480	O3-5-9-G5\O3-5-9-G5.MP4	111262	NA
G5	2025-03-04 22:04:01.958		5400.360	Media file(s)	player #1:O3-5-9-G5\O3-5-9-G5.MP4	0.0	8779.200	25.000	Blue	Resting		POINT	4509.920	O3-5-9-G5\O3-5-9-G5.MP4	112748	NA
G5	2025-03-04 22:04:01.958		5400.360	Media file(s)	player #1:O3-5-9-G5\O3-5-9-G5.MP4	0.0	8779.200	25.000	Orange	Hemolymph		POINT	4510.040	O3-5-9-G5\O3-5-9-G5.MP4	112751	NA
G5	2025-03-04 22:04:01.958		5400.360	Media file(s)	player #1:O3-5-9-G5\O3-5-9-G5.MP4	0.0	8779.200	25.000	Orange	Walking		POINT	4570.000	O3-5-9-G5\O3-5-9-G5.MP4	114250	NA
G5	2025-03-04 22:04:01.958		5400.360	Media file(s)	player #1:O3-5-9-G5\O3-5-9-G5.MP4	0.0	8779.200	25.000	Blue	Resting		POINT	4570.080	O3-5-9-G5\O3-5-9-G5.MP4	114252	NA
G5	2025-03-04 22:04:01.958		5400.360	Media file(s)	player #1:O3-5-9-G5\O3-5-9-G5.MP4	0.0	8779.200	25.000	Blue	Resting		POINT	4630.440	O3-5-9-G5\O3-5-9-G5.MP4	115761	NA
G5	2025-03-04 22:04:01.958		5400.360	Media file(s)	player #1:O3-5-9-G5\O3-5-9-G5.MP4	0.0	8779.200	25.000	Orange	Hemolymph		POINT	4630.440	O3-5-9-G5\O3-5-9-G5.MP4	115761	NA
G5	2025-03-04 22:04:01.958		5400.360	Media file(s)	player #1:O3-5-9-G5\O3-5-9-G5.MP4	0.0	8779.200	25.000	Blue	Resting		POINT	4690.120	O3-5-9-G5\O3-5-9-G5.MP4	117253	NA
G5	2025-03-04 22:04:01.958		5400.360	Media file(s)	player #1:O3-5-9-G5\O3-5-9-G5.MP4	0.0	8779.200	25.000	Orange	Hemolymph		POINT	4690.360	O3-5-9-G5\O3-5-9-G5.MP4	117259	NA
G5	2025-03-04 22:04:01.958		5400.360	Media file(s)	player #1:O3-5-9-G5\O3-5-9-G5.MP4	0.0	8779.200	25.000	Blue	Resting		POINT	4750.200	O3-5-9-G5\O3-5-9-G5.MP4	118755	NA
G5	2025-03-04 22:04:01.958		5400.360	Media file(s)	player #1:O3-5-9-G5\O3-5-9-G5.MP4	0.0	8779.200	25.000	Orange	Hemolymph		POINT	4750.640	O3-5-9-G5\O3-5-9-G5.MP4	118766	NA
G5	2025-03-04 22:04:01.958		5400.360	Media file(s)	player #1:O3-5-9-G5\O3-5-9-G5.MP4	0.0	8779.200	25.000	Blue	Resting		POINT	4809.960	O3-5-9-G5\O3-5-9-G5.MP4	120249	NA
G5	2025-03-04 22:04:01.958		5400.360	Media file(s)	player #1:O3-5-9-G5\O3-5-9-G5.MP4	0.0	8779.200	25.000	Orange	Hemolymph		POINT	4810.480	O3-5-9-G5\O3-5-9-G5.MP4	120262	NA
G5	2025-03-04 22:04:01.958		5400.360	Media file(s)	player #1:O3-5-9-G5\O3-5-9-G5.MP4	0.0	8779.200	25.000	Blue	Resting		POINT	4870.120	O3-5-9-G5\O3-5-9-G5.MP4	121753	NA
G5	2025-03-04 22:04:01.958		5400.360	Media file(s)	player #1:O3-5-9-G5\O3-5-9-G5.MP4	0.0	8779.200	25.000	Orange	Hemolymph		POINT	4870.280	O3-5-9-G5\O3-5-9-G5.MP4	121757	NA
G5	2025-03-04 22:04:01.958		5400.360	Media file(s)	player #1:O3-5-9-G5\O3-5-9-G5.MP4	0.0	8779.200	25.000	Blue	Resting		POINT	4930.000	O3-5-9-G5\O3-5-9-G5.MP4	123250	NA
G5	2025-03-04 22:04:01.958		5400.360	Media file(s)	player #1:O3-5-9-G5\O3-5-9-G5.MP4	0.0	8779.200	25.000	Orange	Resting		POINT	4930.600	O3-5-9-G5\O3-5-9-G5.MP4	123265	NA
G5	2025-03-04 22:04:01.958		5400.360	Media file(s)	player #1:O3-5-9-G5\O3-5-9-G5.MP4	0.0	8779.200	25.000	Blue	Resting		POINT	4990.040	O3-5-9-G5\O3-5-9-G5.MP4	124751	NA
G5	2025-03-04 22:04:01.958		5400.360	Media file(s)	player #1:O3-5-9-G5\O3-5-9-G5.MP4	0.0	8779.200	25.000	Orange	Hemolymph		POINT	4990.080	O3-5-9-G5\O3-5-9-G5.MP4	124752	NA
G5	2025-03-04 22:04:01.958		5400.360	Media file(s)	player #1:O3-5-9-G5\O3-5-9-G5.MP4	0.0	8779.200	25.000	Blue	Resting		POINT	5050.160	O3-5-9-G5\O3-5-9-G5.MP4	126254	NA
G5	2025-03-04 22:04:01.958		5400.360	Media file(s)	player #1:O3-5-9-G5\O3-5-9-G5.MP4	0.0	8779.200	25.000	Orange	Self grooming		POINT	5050.400	O3-5-9-G5\O3-5-9-G5.MP4	126260	NA
G5	2025-03-04 22:04:01.958		5400.360	Media file(s)	player #1:O3-5-9-G5\O3-5-9-G5.MP4	0.0	8779.200	25.000	Blue	Resting		POINT	5110.200	O3-5-9-G5\O3-5-9-G5.MP4	127755	NA
G5	2025-03-04 22:04:01.958		5400.360	Media file(s)	player #1:O3-5-9-G5\O3-5-9-G5.MP4	0.0	8779.200	25.000	Orange	Hemolymph		POINT	5110.520	O3-5-9-G5\O3-5-9-G5.MP4	127763	NA
G5	2025-03-04 22:04:01.958		5400.360	Media file(s)	player #1:O3-5-9-G5\O3-5-9-G5.MP4	0.0	8779.200	25.000	Orange	Hemolymph		POINT	5170.040	O3-5-9-G5\O3-5-9-G5.MP4	129251	NA
G5	2025-03-04 22:04:01.958		5400.360	Media file(s)	player #1:O3-5-9-G5\O3-5-9-G5.MP4	0.0	8779.200	25.000	Blue	Resting		POINT	5171.720	O3-5-9-G5\O3-5-9-G5.MP4	129293	NA
G5	2025-03-04 22:04:01.958		5400.360	Media file(s)	player #1:O3-5-9-G5\O3-5-9-G5.MP4	0.0	8779.200	25.000	Orange	Hemolymph		POINT	5229.960	O3-5-9-G5\O3-5-9-G5.MP4	130749	NA
G5	2025-03-04 22:04:01.958		5400.360	Media file(s)	player #1:O3-5-9-G5\O3-5-9-G5.MP4	0.0	8779.200	25.000	Blue	Resting		POINT	5230.520	O3-5-9-G5\O3-5-9-G5.MP4	130763	NA
G5	2025-03-04 22:04:01.958		5400.360	Media file(s)	player #1:O3-5-9-G5\O3-5-9-G5.MP4	0.0	8779.200	25.000	Blue	Resting		POINT	5289.960	O3-5-9-G5\O3-5-9-G5.MP4	132249	NA
G5	2025-03-04 22:04:01.958		5400.360	Media file(s)	player #1:O3-5-9-G5\O3-5-9-G5.MP4	0.0	8779.200	25.000	Orange	Hemolymph		POINT	5290.080	O3-5-9-G5\O3-5-9-G5.MP4	132252	NA
G5	2025-03-04 22:04:01.958		5400.360	Media file(s)	player #1:O3-5-9-G5\O3-5-9-G5.MP4	0.0	8779.200	25.000	Blue	Resting		POINT	5349.720	O3-5-9-G5\O3-5-9-G5.MP4	133743	NA
G5	2025-03-04 22:04:01.958		5400.360	Media file(s)	player #1:O3-5-9-G5\O3-5-9-G5.MP4	0.0	8779.200	25.000	Orange	Hemolymph		POINT	5350.280	O3-5-9-G5\O3-5-9-G5.MP4	133757	NA
G5	2025-03-04 22:04:01.958		5400.360	Media file(s)	player #1:O3-5-9-G5\O3-5-9-G5.MP4	0.0	8779.200	25.000	Blue	Resting		POINT	5410.280	O3-5-9-G5\O3-5-9-G5.MP4	135257	NA
G5	2025-03-04 22:04:01.958		5400.360	Media file(s)	player #1:O3-5-9-G5\O3-5-9-G5.MP4	0.0	8779.200	25.000	Orange	Hemolymph		POINT	5410.360	O3-5-9-G5\O3-5-9-G5.MP4	135259	NA
G5	2025-03-04 22:04:01.958		5400.360	Media file(s)	player #1:O3-5-9-G5\O3-5-9-G5.MP4	0.0	8779.200	25.000	Blue	Resting		POINT	5470.120	O3-5-9-G5\O3-5-9-G5.MP4	136753	NA
G5	2025-03-04 22:04:01.958		5400.360	Media file(s)	player #1:O3-5-9-G5\O3-5-9-G5.MP4	0.0	8779.200	25.000	Orange	Hemolymph		POINT	5470.320	O3-5-9-G5\O3-5-9-G5.MP4	136758	NA
G5	2025-03-04 22:04:01.958		5400.360	Media file(s)	player #1:O3-5-9-G5\O3-5-9-G5.MP4	0.0	8779.200	25.000	Orange	Walking		POINT	5530.200	O3-5-9-G5\O3-5-9-G5.MP4	138256	NA
G5	2025-03-04 22:04:01.958		5400.360	Media file(s)	player #1:O3-5-9-G5\O3-5-9-G5.MP4	0.0	8779.200	25.000	Blue	Resting		POINT	5530.440	O3-5-9-G5\O3-5-9-G5.MP4	138261	NA
G5	2025-03-04 22:04:01.958		5400.360	Media file(s)	player #1:O3-5-9-G5\O3-5-9-G5.MP4	0.0	8779.200	25.000	Blue	Resting		POINT	5590.000	O3-5-9-G5\O3-5-9-G5.MP4	139750	NA
G5	2025-03-04 22:04:01.958		5400.360	Media file(s)	player #1:O3-5-9-G5\O3-5-9-G5.MP4	0.0	8779.200	25.000	Orange	Walking		POINT	5590.800	O3-5-9-G5\O3-5-9-G5.MP4	139770	NA
G5	2025-03-04 22:04:01.958		5400.360	Media file(s)	player #1:O3-5-9-G5\O3-5-9-G5.MP4	0.0	8779.200	25.000	Orange	Resting		POINT	5650.000	O3-5-9-G5\O3-5-9-G5.MP4	141250	NA
G5	2025-03-04 22:04:01.958		5400.360	Media file(s)	player #1:O3-5-9-G5\O3-5-9-G5.MP4	0.0	8779.200	25.000	Blue	Resting		POINT	5650.160	O3-5-9-G5\O3-5-9-G5.MP4	141254	NA
G5	2025-03-04 22:04:01.958		5400.360	Media file(s)	player #1:O3-5-9-G5\O3-5-9-G5.MP4	0.0	8779.200	25.000	Blue	Resting		POINT	5710.080	O3-5-9-G5\O3-5-9-G5.MP4	142752	NA
G5	2025-03-04 22:04:01.958		5400.360	Media file(s)	player #1:O3-5-9-G5\O3-5-9-G5.MP4	0.0	8779.200	25.000	Orange	Walking		POINT	5710.200	O3-5-9-G5\O3-5-9-G5.MP4	142755	NA
G5	2025-03-04 22:04:01.958		5400.360	Media file(s)	player #1:O3-5-9-G5\O3-5-9-G5.MP4	0.0	8779.200	25.000	Blue	Resting		POINT	5770.120	O3-5-9-G5\O3-5-9-G5.MP4	144253	NA
G5	2025-03-04 22:04:01.958		5400.360	Media file(s)	player #1:O3-5-9-G5\O3-5-9-G5.MP4	0.0	8779.200	25.000	Orange	Walking		POINT	5770.960	O3-5-9-G5\O3-5-9-G5.MP4	144274	NA
G5	2025-03-04 22:04:01.958		5400.360	Media file(s)	player #1:O3-5-9-G5\O3-5-9-G5.MP4	0.0	8779.200	25.000	Blue	Resting		POINT	5830.040	O3-5-9-G5\O3-5-9-G5.MP4	145751	NA
G5	2025-03-04 22:04:01.958		5400.360	Media file(s)	player #1:O3-5-9-G5\O3-5-9-G5.MP4	0.0	8779.200	25.000	Orange	Self grooming		POINT	5830.800	O3-5-9-G5\O3-5-9-G5.MP4	145770	NA
G5	2025-03-04 22:04:01.958		5400.360	Media file(s)	player #1:O3-5-9-G5\O3-5-9-G5.MP4	0.0	8779.200	25.000	Orange	Hemolymph		POINT	5890.000	O3-5-9-G5\O3-5-9-G5.MP4	147250	NA
G5	2025-03-04 22:04:01.958		5400.360	Media file(s)	player #1:O3-5-9-G5\O3-5-9-G5.MP4	0.0	8779.200	25.000	Blue	Carry Other		POINT	5890.240	O3-5-9-G5\O3-5-9-G5.MP4	147256	NA
G5	2025-03-04 22:04:01.958		5400.360	Media file(s)	player #1:O3-5-9-G5\O3-5-9-G5.MP4	0.0	8779.200	25.000	Blue	Walking		POINT	5950.000	O3-5-9-G5\O3-5-9-G5.MP4	148750	NA
G5	2025-03-04 22:04:01.958		5400.360	Media file(s)	player #1:O3-5-9-G5\O3-5-9-G5.MP4	0.0	8779.200	25.000	Orange	Hemolymph		POINT	5950.000	O3-5-9-G5\O3-5-9-G5.MP4	148750	NA
G5	2025-03-04 22:04:01.958		5400.360	Media file(s)	player #1:O3-5-9-G5\O3-5-9-G5.MP4	0.0	8779.200	25.000	Blue	Walking		POINT	6010.440	O3-5-9-G5\O3-5-9-G5.MP4	150261	NA
G5	2025-03-04 22:04:01.958		5400.360	Media file(s)	player #1:O3-5-9-G5\O3-5-9-G5.MP4	0.0	8779.200	25.000	Orange	Resting		POINT	6010.520	O3-5-9-G5\O3-5-9-G5.MP4	150263	NA
