# Supplementary material for: Unmated Queens Show Worker‐Like Behaviour and Gene Expression in Polygynous Colonies of the Ant Stigmatomma pallipes
Source: Mol Ecol. 2026 Apr 29;35:e70360. doi: 10.1111/mec.70360 (PMC13126620; doi:10.1111/mec.70360)
Supplement: Supplementary file 3 — Data S1: mec70360‐sup‐0003‐Supinfo.zip. [file MEC-35-e70360-s003.zip › Behavior/O3-Boris/G9.tsv]

Observation id	Observation date	Description	Observation duration	Observation type	Source	Time offset (s)	Media duration (s)	FPS	Subject	Behavior	Behavioral category	Behavior type	Time	Media file name	Image index	Image file path	Comment
G9	2025-03-04 22:33:27.482		5400.200	Media file(s)	player #1:O3-4-1-G9\O3-4-1-G9.MP4	0.0	6666.720	25.000	Yellow	Resting		POINT	610.120	O3-4-1-G9\O3-4-1-G9.MP4	15253	NA
G9	2025-03-04 22:33:27.482		5400.200	Media file(s)	player #1:O3-4-1-G9\O3-4-1-G9.MP4	0.0	6666.720	25.000	Green	Resting		POINT	610.640	O3-4-1-G9\O3-4-1-G9.MP4	15266	NA
G9	2025-03-04 22:33:27.482		5400.200	Media file(s)	player #1:O3-4-1-G9\O3-4-1-G9.MP4	0.0	6666.720	25.000	Yellow	Resting		POINT	669.640	O3-4-1-G9\O3-4-1-G9.MP4	16741	NA
G9	2025-03-04 22:33:27.482		5400.200	Media file(s)	player #1:O3-4-1-G9\O3-4-1-G9.MP4	0.0	6666.720	25.000	Green	Resting		POINT	670.120	O3-4-1-G9\O3-4-1-G9.MP4	16753	NA
G9	2025-03-04 22:33:27.482		5400.200	Media file(s)	player #1:O3-4-1-G9\O3-4-1-G9.MP4	0.0	6666.720	25.000	Green	Resting		POINT	730.080	O3-4-1-G9\O3-4-1-G9.MP4	18252	NA
G9	2025-03-04 22:33:27.482		5400.200	Media file(s)	player #1:O3-4-1-G9\O3-4-1-G9.MP4	0.0	6666.720	25.000	Yellow	Resting		POINT	730.160	O3-4-1-G9\O3-4-1-G9.MP4	18254	NA
G9	2025-03-04 22:33:27.482		5400.200	Media file(s)	player #1:O3-4-1-G9\O3-4-1-G9.MP4	0.0	6666.720	25.000	Green	Resting		POINT	789.760	O3-4-1-G9\O3-4-1-G9.MP4	19744	NA
G9	2025-03-04 22:33:27.482		5400.200	Media file(s)	player #1:O3-4-1-G9\O3-4-1-G9.MP4	0.0	6666.720	25.000	Yellow	Walking		POINT	790.520	O3-4-1-G9\O3-4-1-G9.MP4	19763	NA
G9	2025-03-04 22:33:27.482		5400.200	Media file(s)	player #1:O3-4-1-G9\O3-4-1-G9.MP4	0.0	6666.720	25.000	Green	Resting		POINT	850.040	O3-4-1-G9\O3-4-1-G9.MP4	21251	NA
G9	2025-03-04 22:33:27.482		5400.200	Media file(s)	player #1:O3-4-1-G9\O3-4-1-G9.MP4	0.0	6666.720	25.000	Yellow	Brood Care		POINT	851.600	O3-4-1-G9\O3-4-1-G9.MP4	21290	NA
G9	2025-03-04 22:33:27.482		5400.200	Media file(s)	player #1:O3-4-1-G9\O3-4-1-G9.MP4	0.0	6666.720	25.000	Green	Resting		POINT	910.880	O3-4-1-G9\O3-4-1-G9.MP4	22772	NA
G9	2025-03-04 22:33:27.482		5400.200	Media file(s)	player #1:O3-4-1-G9\O3-4-1-G9.MP4	0.0	6666.720	25.000	Yellow	Resting		POINT	911.680	O3-4-1-G9\O3-4-1-G9.MP4	22792	NA
G9	2025-03-04 22:33:27.482		5400.200	Media file(s)	player #1:O3-4-1-G9\O3-4-1-G9.MP4	0.0	6666.720	25.000	Yellow	Walking		POINT	970.200	O3-4-1-G9\O3-4-1-G9.MP4	24255	NA
G9	2025-03-04 22:33:27.482		5400.200	Media file(s)	player #1:O3-4-1-G9\O3-4-1-G9.MP4	0.0	6666.720	25.000	Green	Resting		POINT	970.240	O3-4-1-G9\O3-4-1-G9.MP4	24256	NA
G9	2025-03-04 22:33:27.482		5400.200	Media file(s)	player #1:O3-4-1-G9\O3-4-1-G9.MP4	0.0	6666.720	25.000	Green	Resting		POINT	1030.000	O3-4-1-G9\O3-4-1-G9.MP4	25750	NA
G9	2025-03-04 22:33:27.482		5400.200	Media file(s)	player #1:O3-4-1-G9\O3-4-1-G9.MP4	0.0	6666.720	25.000	Yellow	Walking		POINT	1030.120	O3-4-1-G9\O3-4-1-G9.MP4	25753	NA
G9	2025-03-04 22:33:27.482		5400.200	Media file(s)	player #1:O3-4-1-G9\O3-4-1-G9.MP4	0.0	6666.720	25.000	Green	Resting		POINT	1090.040	O3-4-1-G9\O3-4-1-G9.MP4	27251	NA
G9	2025-03-04 22:33:27.482		5400.200	Media file(s)	player #1:O3-4-1-G9\O3-4-1-G9.MP4	0.0	6666.720	25.000	Yellow	Walking		POINT	1090.240	O3-4-1-G9\O3-4-1-G9.MP4	27256	NA
G9	2025-03-04 22:33:27.482		5400.200	Media file(s)	player #1:O3-4-1-G9\O3-4-1-G9.MP4	0.0	6666.720	25.000	Green	Resting		POINT	1150.040	O3-4-1-G9\O3-4-1-G9.MP4	28751	NA
G9	2025-03-04 22:33:27.482		5400.200	Media file(s)	player #1:O3-4-1-G9\O3-4-1-G9.MP4	0.0	6666.720	25.000	Yellow	Walking		POINT	1152.000	O3-4-1-G9\O3-4-1-G9.MP4	28801	NA
G9	2025-03-04 22:33:27.482		5400.200	Media file(s)	player #1:O3-4-1-G9\O3-4-1-G9.MP4	0.0	6666.720	25.000	Green	Resting		POINT	1210.000	O3-4-1-G9\O3-4-1-G9.MP4	30250	NA
G9	2025-03-04 22:33:27.482		5400.200	Media file(s)	player #1:O3-4-1-G9\O3-4-1-G9.MP4	0.0	6666.720	25.000	Yellow	Walking		POINT	1210.080	O3-4-1-G9\O3-4-1-G9.MP4	30252	NA
G9	2025-03-04 22:33:27.482		5400.200	Media file(s)	player #1:O3-4-1-G9\O3-4-1-G9.MP4	0.0	6666.720	25.000	Green	Resting		POINT	1269.880	O3-4-1-G9\O3-4-1-G9.MP4	31747	NA
G9	2025-03-04 22:33:27.482		5400.200	Media file(s)	player #1:O3-4-1-G9\O3-4-1-G9.MP4	0.0	6666.720	25.000	Yellow	Brood Care		POINT	1270.320	O3-4-1-G9\O3-4-1-G9.MP4	31758	NA
G9	2025-03-04 22:33:27.482		5400.200	Media file(s)	player #1:O3-4-1-G9\O3-4-1-G9.MP4	0.0	6666.720	25.000	Yellow	Brood Care		POINT	1330.000	O3-4-1-G9\O3-4-1-G9.MP4	33250	NA
G9	2025-03-04 22:33:27.482		5400.200	Media file(s)	player #1:O3-4-1-G9\O3-4-1-G9.MP4	0.0	6666.720	25.000	Green	Resting		POINT	1330.200	O3-4-1-G9\O3-4-1-G9.MP4	33255	NA
G9	2025-03-04 22:33:27.482		5400.200	Media file(s)	player #1:O3-4-1-G9\O3-4-1-G9.MP4	0.0	6666.720	25.000	Green	Walking		POINT	1390.200	O3-4-1-G9\O3-4-1-G9.MP4	34755	NA
G9	2025-03-04 22:33:27.482		5400.200	Media file(s)	player #1:O3-4-1-G9\O3-4-1-G9.MP4	0.0	6666.720	25.000	Yellow	Walking		POINT	1390.880	O3-4-1-G9\O3-4-1-G9.MP4	34772	NA
G9	2025-03-04 22:33:27.482		5400.200	Media file(s)	player #1:O3-4-1-G9\O3-4-1-G9.MP4	0.0	6666.720	25.000	Green	Resting		POINT	1450.400	O3-4-1-G9\O3-4-1-G9.MP4	36260	NA
G9	2025-03-04 22:33:27.482		5400.200	Media file(s)	player #1:O3-4-1-G9\O3-4-1-G9.MP4	0.0	6666.720	25.000	Yellow	Brood Care		POINT	1451.600	O3-4-1-G9\O3-4-1-G9.MP4	36290	NA
G9	2025-03-04 22:33:27.482		5400.200	Media file(s)	player #1:O3-4-1-G9\O3-4-1-G9.MP4	0.0	6666.720	25.000	Green	Walking		POINT	1510.000	O3-4-1-G9\O3-4-1-G9.MP4	37750	NA
G9	2025-03-04 22:33:27.482		5400.200	Media file(s)	player #1:O3-4-1-G9\O3-4-1-G9.MP4	0.0	6666.720	25.000	Yellow	Walking		POINT	1510.480	O3-4-1-G9\O3-4-1-G9.MP4	37762	NA
G9	2025-03-04 22:33:27.482		5400.200	Media file(s)	player #1:O3-4-1-G9\O3-4-1-G9.MP4	0.0	6666.720	25.000	Yellow	Brood Care		POINT	1571.280	O3-4-1-G9\O3-4-1-G9.MP4	39282	NA
G9	2025-03-04 22:33:27.482		5400.200	Media file(s)	player #1:O3-4-1-G9\O3-4-1-G9.MP4	0.0	6666.720	25.000	Green	Brood Care		POINT	1571.560	O3-4-1-G9\O3-4-1-G9.MP4	39289	NA
G9	2025-03-04 22:33:27.482		5400.200	Media file(s)	player #1:O3-4-1-G9\O3-4-1-G9.MP4	0.0	6666.720	25.000	Yellow	Resting		POINT	1630.080	O3-4-1-G9\O3-4-1-G9.MP4	40752	NA
G9	2025-03-04 22:33:27.482		5400.200	Media file(s)	player #1:O3-4-1-G9\O3-4-1-G9.MP4	0.0	6666.720	25.000	Green	Walking		POINT	1631.760	O3-4-1-G9\O3-4-1-G9.MP4	40794	NA
G9	2025-03-04 22:33:27.482		5400.200	Media file(s)	player #1:O3-4-1-G9\O3-4-1-G9.MP4	0.0	6666.720	25.000	Yellow	Resting		POINT	1690.200	O3-4-1-G9\O3-4-1-G9.MP4	42255	NA
G9	2025-03-04 22:33:27.482		5400.200	Media file(s)	player #1:O3-4-1-G9\O3-4-1-G9.MP4	0.0	6666.720	25.000	Green	Hemolymph		POINT	1690.600	O3-4-1-G9\O3-4-1-G9.MP4	42265	NA
G9	2025-03-04 22:33:27.482		5400.200	Media file(s)	player #1:O3-4-1-G9\O3-4-1-G9.MP4	0.0	6666.720	25.000	Green	Self grooming		POINT	1749.400	O3-4-1-G9\O3-4-1-G9.MP4	43735	NA
G9	2025-03-04 22:33:27.482		5400.200	Media file(s)	player #1:O3-4-1-G9\O3-4-1-G9.MP4	0.0	6666.720	25.000	Yellow	Resting		POINT	1749.960	O3-4-1-G9\O3-4-1-G9.MP4	43749	NA
G9	2025-03-04 22:33:27.482		5400.200	Media file(s)	player #1:O3-4-1-G9\O3-4-1-G9.MP4	0.0	6666.720	25.000	Yellow	Resting		POINT	1810.200	O3-4-1-G9\O3-4-1-G9.MP4	45255	NA
G9	2025-03-04 22:33:27.482		5400.200	Media file(s)	player #1:O3-4-1-G9\O3-4-1-G9.MP4	0.0	6666.720	25.000	Green	Walking		POINT	1810.760	O3-4-1-G9\O3-4-1-G9.MP4	45269	NA
G9	2025-03-04 22:33:27.482		5400.200	Media file(s)	player #1:O3-4-1-G9\O3-4-1-G9.MP4	0.0	6666.720	25.000	Yellow	Resting		POINT	1870.200	O3-4-1-G9\O3-4-1-G9.MP4	46755	NA
G9	2025-03-04 22:33:27.482		5400.200	Media file(s)	player #1:O3-4-1-G9\O3-4-1-G9.MP4	0.0	6666.720	25.000	Green	Walking		POINT	1870.280	O3-4-1-G9\O3-4-1-G9.MP4	46757	NA
G9	2025-03-04 22:33:27.482		5400.200	Media file(s)	player #1:O3-4-1-G9\O3-4-1-G9.MP4	0.0	6666.720	25.000	Green	Self grooming		POINT	1930.240	O3-4-1-G9\O3-4-1-G9.MP4	48256	NA
G9	2025-03-04 22:33:27.482		5400.200	Media file(s)	player #1:O3-4-1-G9\O3-4-1-G9.MP4	0.0	6666.720	25.000	Yellow	Walking		POINT	1930.480	O3-4-1-G9\O3-4-1-G9.MP4	48263	NA
G9	2025-03-04 22:33:27.482		5400.200	Media file(s)	player #1:O3-4-1-G9\O3-4-1-G9.MP4	0.0	6666.720	25.000	Green	Hemolymph		POINT	1990.120	O3-4-1-G9\O3-4-1-G9.MP4	49753	NA
G9	2025-03-04 22:33:27.482		5400.200	Media file(s)	player #1:O3-4-1-G9\O3-4-1-G9.MP4	0.0	6666.720	25.000	Yellow	Resting		POINT	1990.440	O3-4-1-G9\O3-4-1-G9.MP4	49761	NA
G9	2025-03-04 22:33:27.482		5400.200	Media file(s)	player #1:O3-4-1-G9\O3-4-1-G9.MP4	0.0	6666.720	25.000	Yellow	QW interaction		POINT	2049.920	O3-4-1-G9\O3-4-1-G9.MP4	51248	NA
G9	2025-03-04 22:33:27.482		5400.200	Media file(s)	player #1:O3-4-1-G9\O3-4-1-G9.MP4	0.0	6666.720	25.000	Green	Hemolymph		POINT	2050.160	O3-4-1-G9\O3-4-1-G9.MP4	51254	NA
G9	2025-03-04 22:33:27.482		5400.200	Media file(s)	player #1:O3-4-1-G9\O3-4-1-G9.MP4	0.0	6666.720	25.000	Green	Walking		POINT	2110.160	O3-4-1-G9\O3-4-1-G9.MP4	52754	NA
G9	2025-03-04 22:33:27.482		5400.200	Media file(s)	player #1:O3-4-1-G9\O3-4-1-G9.MP4	0.0	6666.720	25.000	Yellow	Walking		POINT	2111.360	O3-4-1-G9\O3-4-1-G9.MP4	52784	NA
G9	2025-03-04 22:33:27.482		5400.200	Media file(s)	player #1:O3-4-1-G9\O3-4-1-G9.MP4	0.0	6666.720	25.000	Green	Self grooming		POINT	2170.760	O3-4-1-G9\O3-4-1-G9.MP4	54269	NA
G9	2025-03-04 22:33:27.482		5400.200	Media file(s)	player #1:O3-4-1-G9\O3-4-1-G9.MP4	0.0	6666.720	25.000	Yellow	Brood Care		POINT	2171.760	O3-4-1-G9\O3-4-1-G9.MP4	54294	NA
G9	2025-03-04 22:33:27.482		5400.200	Media file(s)	player #1:O3-4-1-G9\O3-4-1-G9.MP4	0.0	6666.720	25.000	Green	Walking		POINT	2229.640	O3-4-1-G9\O3-4-1-G9.MP4	55741	NA
G9	2025-03-04 22:33:27.482		5400.200	Media file(s)	player #1:O3-4-1-G9\O3-4-1-G9.MP4	0.0	6666.720	25.000	Yellow	QW interaction		POINT	2231.040	O3-4-1-G9\O3-4-1-G9.MP4	55776	NA
G9	2025-03-04 22:33:27.482		5400.200	Media file(s)	player #1:O3-4-1-G9\O3-4-1-G9.MP4	0.0	6666.720	25.000	Green	Walking		POINT	2290.160	O3-4-1-G9\O3-4-1-G9.MP4	57254	NA
G9	2025-03-04 22:33:27.482		5400.200	Media file(s)	player #1:O3-4-1-G9\O3-4-1-G9.MP4	0.0	6666.720	25.000	Yellow	Walking		POINT	2290.960	O3-4-1-G9\O3-4-1-G9.MP4	57274	NA
G9	2025-03-04 22:33:27.482		5400.200	Media file(s)	player #1:O3-4-1-G9\O3-4-1-G9.MP4	0.0	6666.720	25.000	Yellow	Feeding on food		POINT	2350.120	O3-4-1-G9\O3-4-1-G9.MP4	58753	NA
G9	2025-03-04 22:33:27.482		5400.200	Media file(s)	player #1:O3-4-1-G9\O3-4-1-G9.MP4	0.0	6666.720	25.000	Green	Walking		POINT	2350.800	O3-4-1-G9\O3-4-1-G9.MP4	58770	NA
G9	2025-03-04 22:33:27.482		5400.200	Media file(s)	player #1:O3-4-1-G9\O3-4-1-G9.MP4	0.0	6666.720	25.000	Yellow	Feeding on food		POINT	2410.360	O3-4-1-G9\O3-4-1-G9.MP4	60259	NA
G9	2025-03-04 22:33:27.482		5400.200	Media file(s)	player #1:O3-4-1-G9\O3-4-1-G9.MP4	0.0	6666.720	25.000	Green	Self grooming		POINT	2410.640	O3-4-1-G9\O3-4-1-G9.MP4	60266	NA
G9	2025-03-04 22:33:27.482		5400.200	Media file(s)	player #1:O3-4-1-G9\O3-4-1-G9.MP4	0.0	6666.720	25.000	Green	Walking		POINT	2470.240	O3-4-1-G9\O3-4-1-G9.MP4	61756	NA
G9	2025-03-04 22:33:27.482		5400.200	Media file(s)	player #1:O3-4-1-G9\O3-4-1-G9.MP4	0.0	6666.720	25.000	Yellow	Brood Care		POINT	2470.400	O3-4-1-G9\O3-4-1-G9.MP4	61760	NA
G9	2025-03-04 22:33:27.482		5400.200	Media file(s)	player #1:O3-4-1-G9\O3-4-1-G9.MP4	0.0	6666.720	25.000	Yellow	Walking		POINT	2530.000	O3-4-1-G9\O3-4-1-G9.MP4	63250	NA
G9	2025-03-04 22:33:27.482		5400.200	Media file(s)	player #1:O3-4-1-G9\O3-4-1-G9.MP4	0.0	6666.720	25.000	Green	Walking		POINT	2530.240	O3-4-1-G9\O3-4-1-G9.MP4	63256	NA
G9	2025-03-04 22:33:27.482		5400.200	Media file(s)	player #1:O3-4-1-G9\O3-4-1-G9.MP4	0.0	6666.720	25.000	Green	Resting		POINT	2589.960	O3-4-1-G9\O3-4-1-G9.MP4	64749	NA
G9	2025-03-04 22:33:27.482		5400.200	Media file(s)	player #1:O3-4-1-G9\O3-4-1-G9.MP4	0.0	6666.720	25.000	Yellow	Walking		POINT	2590.480	O3-4-1-G9\O3-4-1-G9.MP4	64762	NA
G9	2025-03-04 22:33:27.482		5400.200	Media file(s)	player #1:O3-4-1-G9\O3-4-1-G9.MP4	0.0	6666.720	25.000	Green	Walking		POINT	2650.200	O3-4-1-G9\O3-4-1-G9.MP4	66255	NA
G9	2025-03-04 22:33:27.482		5400.200	Media file(s)	player #1:O3-4-1-G9\O3-4-1-G9.MP4	0.0	6666.720	25.000	Yellow	Hemolymph		POINT	2650.880	O3-4-1-G9\O3-4-1-G9.MP4	66272	NA
G9	2025-03-04 22:33:27.482		5400.200	Media file(s)	player #1:O3-4-1-G9\O3-4-1-G9.MP4	0.0	6666.720	25.000	Green	Resting		POINT	2709.880	O3-4-1-G9\O3-4-1-G9.MP4	67747	NA
G9	2025-03-04 22:33:27.482		5400.200	Media file(s)	player #1:O3-4-1-G9\O3-4-1-G9.MP4	0.0	6666.720	25.000	Yellow	Hemolymph		POINT	2710.240	O3-4-1-G9\O3-4-1-G9.MP4	67756	NA
G9	2025-03-04 22:33:27.482		5400.200	Media file(s)	player #1:O3-4-1-G9\O3-4-1-G9.MP4	0.0	6666.720	25.000	Yellow	Walking		POINT	2770.080	O3-4-1-G9\O3-4-1-G9.MP4	69252	NA
G9	2025-03-04 22:33:27.482		5400.200	Media file(s)	player #1:O3-4-1-G9\O3-4-1-G9.MP4	0.0	6666.720	25.000	Green	Resting		POINT	2770.400	O3-4-1-G9\O3-4-1-G9.MP4	69260	NA
G9	2025-03-04 22:33:27.482		5400.200	Media file(s)	player #1:O3-4-1-G9\O3-4-1-G9.MP4	0.0	6666.720	25.000	Green	Resting		POINT	2830.040	O3-4-1-G9\O3-4-1-G9.MP4	70751	NA
G9	2025-03-04 22:33:27.482		5400.200	Media file(s)	player #1:O3-4-1-G9\O3-4-1-G9.MP4	0.0	6666.720	25.000	Yellow	Resting		POINT	2830.120	O3-4-1-G9\O3-4-1-G9.MP4	70753	NA
G9	2025-03-04 22:33:27.482		5400.200	Media file(s)	player #1:O3-4-1-G9\O3-4-1-G9.MP4	0.0	6666.720	25.000	Green	Walking		POINT	2890.560	O3-4-1-G9\O3-4-1-G9.MP4	72264	NA
G9	2025-03-04 22:33:27.482		5400.200	Media file(s)	player #1:O3-4-1-G9\O3-4-1-G9.MP4	0.0	6666.720	25.000	Yellow	Walking		POINT	2890.560	O3-4-1-G9\O3-4-1-G9.MP4	72264	NA
G9	2025-03-04 22:33:27.482		5400.200	Media file(s)	player #1:O3-4-1-G9\O3-4-1-G9.MP4	0.0	6666.720	25.000	Yellow	Resting		POINT	2950.440	O3-4-1-G9\O3-4-1-G9.MP4	73761	NA
G9	2025-03-04 22:33:27.482		5400.200	Media file(s)	player #1:O3-4-1-G9\O3-4-1-G9.MP4	0.0	6666.720	25.000	Green	Hemolymph		POINT	2950.520	O3-4-1-G9\O3-4-1-G9.MP4	73763	NA
G9	2025-03-04 22:33:27.482		5400.200	Media file(s)	player #1:O3-4-1-G9\O3-4-1-G9.MP4	0.0	6666.720	25.000	Green	Self grooming		POINT	3010.480	O3-4-1-G9\O3-4-1-G9.MP4	75262	NA
G9	2025-03-04 22:33:27.482		5400.200	Media file(s)	player #1:O3-4-1-G9\O3-4-1-G9.MP4	0.0	6666.720	25.000	Yellow	Resting		POINT	3010.960	O3-4-1-G9\O3-4-1-G9.MP4	75274	NA
G9	2025-03-04 22:33:27.482		5400.200	Media file(s)	player #1:O3-4-1-G9\O3-4-1-G9.MP4	0.0	6666.720	25.000	Yellow	Walking		POINT	3070.080	O3-4-1-G9\O3-4-1-G9.MP4	76752	NA
G9	2025-03-04 22:33:27.482		5400.200	Media file(s)	player #1:O3-4-1-G9\O3-4-1-G9.MP4	0.0	6666.720	25.000	Green	Hemolymph		POINT	3070.480	O3-4-1-G9\O3-4-1-G9.MP4	76762	NA
G9	2025-03-04 22:33:27.482		5400.200	Media file(s)	player #1:O3-4-1-G9\O3-4-1-G9.MP4	0.0	6666.720	25.000	Yellow	Walking		POINT	3130.560	O3-4-1-G9\O3-4-1-G9.MP4	78264	NA
G9	2025-03-04 22:33:27.482		5400.200	Media file(s)	player #1:O3-4-1-G9\O3-4-1-G9.MP4	0.0	6666.720	25.000	Green	Hemolymph		POINT	3130.800	O3-4-1-G9\O3-4-1-G9.MP4	78271	NA
G9	2025-03-04 22:33:27.482		5400.200	Media file(s)	player #1:O3-4-1-G9\O3-4-1-G9.MP4	0.0	6666.720	25.000	Green	Resting		POINT	3190.120	O3-4-1-G9\O3-4-1-G9.MP4	79753	NA
G9	2025-03-04 22:33:27.482		5400.200	Media file(s)	player #1:O3-4-1-G9\O3-4-1-G9.MP4	0.0	6666.720	25.000	Yellow	Walking		POINT	3190.520	O3-4-1-G9\O3-4-1-G9.MP4	79763	NA
G9	2025-03-04 22:33:27.482		5400.200	Media file(s)	player #1:O3-4-1-G9\O3-4-1-G9.MP4	0.0	6666.720	25.000	Yellow	Resting		POINT	3250.360	O3-4-1-G9\O3-4-1-G9.MP4	81259	NA
G9	2025-03-04 22:33:27.482		5400.200	Media file(s)	player #1:O3-4-1-G9\O3-4-1-G9.MP4	0.0	6666.720	25.000	Green	Hemolymph		POINT	3250.920	O3-4-1-G9\O3-4-1-G9.MP4	81273	NA
G9	2025-03-04 22:33:27.482		5400.200	Media file(s)	player #1:O3-4-1-G9\O3-4-1-G9.MP4	0.0	6666.720	25.000	Yellow	Brood Care		POINT	3310.000	O3-4-1-G9\O3-4-1-G9.MP4	82750	NA
G9	2025-03-04 22:33:27.482		5400.200	Media file(s)	player #1:O3-4-1-G9\O3-4-1-G9.MP4	0.0	6666.720	25.000	Green	Walking		POINT	3310.560	O3-4-1-G9\O3-4-1-G9.MP4	82764	NA
G9	2025-03-04 22:33:27.482		5400.200	Media file(s)	player #1:O3-4-1-G9\O3-4-1-G9.MP4	0.0	6666.720	25.000	Green	Hemolymph		POINT	3371.080	O3-4-1-G9\O3-4-1-G9.MP4	84278	NA
G9	2025-03-04 22:33:27.482		5400.200	Media file(s)	player #1:O3-4-1-G9\O3-4-1-G9.MP4	0.0	6666.720	25.000	Yellow	Walking		POINT	3371.120	O3-4-1-G9\O3-4-1-G9.MP4	84278	NA
G9	2025-03-04 22:33:27.482		5400.200	Media file(s)	player #1:O3-4-1-G9\O3-4-1-G9.MP4	0.0	6666.720	25.000	Yellow	Resting		POINT	3430.120	O3-4-1-G9\O3-4-1-G9.MP4	85753	NA
G9	2025-03-04 22:33:27.482		5400.200	Media file(s)	player #1:O3-4-1-G9\O3-4-1-G9.MP4	0.0	6666.720	25.000	Green	Self grooming		POINT	3431.480	O3-4-1-G9\O3-4-1-G9.MP4	85787	NA
G9	2025-03-04 22:33:27.482		5400.200	Media file(s)	player #1:O3-4-1-G9\O3-4-1-G9.MP4	0.0	6666.720	25.000	Yellow	Resting		POINT	3490.120	O3-4-1-G9\O3-4-1-G9.MP4	87253	NA
G9	2025-03-04 22:33:27.482		5400.200	Media file(s)	player #1:O3-4-1-G9\O3-4-1-G9.MP4	0.0	6666.720	25.000	Green	Resting		POINT	3490.480	O3-4-1-G9\O3-4-1-G9.MP4	87263	NA
G9	2025-03-04 22:33:27.482		5400.200	Media file(s)	player #1:O3-4-1-G9\O3-4-1-G9.MP4	0.0	6666.720	25.000	Green	Resting		POINT	3549.960	O3-4-1-G9\O3-4-1-G9.MP4	88749	NA
G9	2025-03-04 22:33:27.482		5400.200	Media file(s)	player #1:O3-4-1-G9\O3-4-1-G9.MP4	0.0	6666.720	25.000	Yellow	Resting		POINT	3550.080	O3-4-1-G9\O3-4-1-G9.MP4	88752	NA
G9	2025-03-04 22:33:27.482		5400.200	Media file(s)	player #1:O3-4-1-G9\O3-4-1-G9.MP4	0.0	6666.720	25.000	Green	Resting		POINT	3610.080	O3-4-1-G9\O3-4-1-G9.MP4	90252	NA
G9	2025-03-04 22:33:27.482		5400.200	Media file(s)	player #1:O3-4-1-G9\O3-4-1-G9.MP4	0.0	6666.720	25.000	Yellow	Resting		POINT	3610.440	O3-4-1-G9\O3-4-1-G9.MP4	90261	NA
G9	2025-03-04 22:33:27.482		5400.200	Media file(s)	player #1:O3-4-1-G9\O3-4-1-G9.MP4	0.0	6666.720	25.000	Green	Resting		POINT	3670.080	O3-4-1-G9\O3-4-1-G9.MP4	91752	NA
G9	2025-03-04 22:33:27.482		5400.200	Media file(s)	player #1:O3-4-1-G9\O3-4-1-G9.MP4	0.0	6666.720	25.000	Yellow	Resting		POINT	3670.680	O3-4-1-G9\O3-4-1-G9.MP4	91767	NA
G9	2025-03-04 22:33:27.482		5400.200	Media file(s)	player #1:O3-4-1-G9\O3-4-1-G9.MP4	0.0	6666.720	25.000	Green	Resting		POINT	3730.120	O3-4-1-G9\O3-4-1-G9.MP4	93253	NA
G9	2025-03-04 22:33:27.482		5400.200	Media file(s)	player #1:O3-4-1-G9\O3-4-1-G9.MP4	0.0	6666.720	25.000	Yellow	Brood Care		POINT	3730.320	O3-4-1-G9\O3-4-1-G9.MP4	93259	NA
G9	2025-03-04 22:33:27.482		5400.200	Media file(s)	player #1:O3-4-1-G9\O3-4-1-G9.MP4	0.0	6666.720	25.000	Yellow	Brood Care		POINT	3790.120	O3-4-1-G9\O3-4-1-G9.MP4	94753	NA
G9	2025-03-04 22:33:27.482		5400.200	Media file(s)	player #1:O3-4-1-G9\O3-4-1-G9.MP4	0.0	6666.720	25.000	Green	Resting		POINT	3790.160	O3-4-1-G9\O3-4-1-G9.MP4	94754	NA
G9	2025-03-04 22:33:27.482		5400.200	Media file(s)	player #1:O3-4-1-G9\O3-4-1-G9.MP4	0.0	6666.720	25.000	Green	Resting		POINT	3849.920	O3-4-1-G9\O3-4-1-G9.MP4	96248	NA
G9	2025-03-04 22:33:27.482		5400.200	Media file(s)	player #1:O3-4-1-G9\O3-4-1-G9.MP4	0.0	6666.720	25.000	Yellow	Walking		POINT	3850.400	O3-4-1-G9\O3-4-1-G9.MP4	96260	NA
G9	2025-03-04 22:33:27.482		5400.200	Media file(s)	player #1:O3-4-1-G9\O3-4-1-G9.MP4	0.0	6666.720	25.000	Green	Resting		POINT	3910.040	O3-4-1-G9\O3-4-1-G9.MP4	97751	NA
G9	2025-03-04 22:33:27.482		5400.200	Media file(s)	player #1:O3-4-1-G9\O3-4-1-G9.MP4	0.0	6666.720	25.000	Yellow	Walking		POINT	3911.000	O3-4-1-G9\O3-4-1-G9.MP4	97775	NA
G9	2025-03-04 22:33:27.482		5400.200	Media file(s)	player #1:O3-4-1-G9\O3-4-1-G9.MP4	0.0	6666.720	25.000	Green	Resting		POINT	3970.000	O3-4-1-G9\O3-4-1-G9.MP4	99251	NA
G9	2025-03-04 22:33:27.482		5400.200	Media file(s)	player #1:O3-4-1-G9\O3-4-1-G9.MP4	0.0	6666.720	25.000	Yellow	Brood Care		POINT	3970.320	O3-4-1-G9\O3-4-1-G9.MP4	99258	NA
G9	2025-03-04 22:33:27.482		5400.200	Media file(s)	player #1:O3-4-1-G9\O3-4-1-G9.MP4	0.0	6666.720	25.000	Green	Resting		POINT	4030.080	O3-4-1-G9\O3-4-1-G9.MP4	100752	NA
G9	2025-03-04 22:33:27.482		5400.200	Media file(s)	player #1:O3-4-1-G9\O3-4-1-G9.MP4	0.0	6666.720	25.000	Yellow	Hemolymph		POINT	4030.640	O3-4-1-G9\O3-4-1-G9.MP4	100766	NA
G9	2025-03-04 22:33:27.482		5400.200	Media file(s)	player #1:O3-4-1-G9\O3-4-1-G9.MP4	0.0	6666.720	25.000	Green	Resting		POINT	4090.120	O3-4-1-G9\O3-4-1-G9.MP4	102253	NA
G9	2025-03-04 22:33:27.482		5400.200	Media file(s)	player #1:O3-4-1-G9\O3-4-1-G9.MP4	0.0	6666.720	25.000	Yellow	Walking		POINT	4090.400	O3-4-1-G9\O3-4-1-G9.MP4	102260	NA
G9	2025-03-04 22:33:27.482		5400.200	Media file(s)	player #1:O3-4-1-G9\O3-4-1-G9.MP4	0.0	6666.720	25.000	Green	Resting		POINT	4150.080	O3-4-1-G9\O3-4-1-G9.MP4	103752	NA
G9	2025-03-04 22:33:27.482		5400.200	Media file(s)	player #1:O3-4-1-G9\O3-4-1-G9.MP4	0.0	6666.720	25.000	Yellow	Walking		POINT	4150.120	O3-4-1-G9\O3-4-1-G9.MP4	103753	NA
G9	2025-03-04 22:33:27.482		5400.200	Media file(s)	player #1:O3-4-1-G9\O3-4-1-G9.MP4	0.0	6666.720	25.000	Green	Resting		POINT	4209.920	O3-4-1-G9\O3-4-1-G9.MP4	105248	NA
G9	2025-03-04 22:33:27.482		5400.200	Media file(s)	player #1:O3-4-1-G9\O3-4-1-G9.MP4	0.0	6666.720	25.000	Yellow	Resting		POINT	4210.200	O3-4-1-G9\O3-4-1-G9.MP4	105255	NA
G9	2025-03-04 22:33:27.482		5400.200	Media file(s)	player #1:O3-4-1-G9\O3-4-1-G9.MP4	0.0	6666.720	25.000	Green	Resting		POINT	4270.280	O3-4-1-G9\O3-4-1-G9.MP4	106757	NA
G9	2025-03-04 22:33:27.482		5400.200	Media file(s)	player #1:O3-4-1-G9\O3-4-1-G9.MP4	0.0	6666.720	25.000	Yellow	Resting		POINT	4270.280	O3-4-1-G9\O3-4-1-G9.MP4	106757	NA
G9	2025-03-04 22:33:27.482		5400.200	Media file(s)	player #1:O3-4-1-G9\O3-4-1-G9.MP4	0.0	6666.720	25.000	Yellow	Resting		POINT	4329.960	O3-4-1-G9\O3-4-1-G9.MP4	108249	NA
G9	2025-03-04 22:33:27.482		5400.200	Media file(s)	player #1:O3-4-1-G9\O3-4-1-G9.MP4	0.0	6666.720	25.000	Green	Resting		POINT	4331.680	O3-4-1-G9\O3-4-1-G9.MP4	108292	NA
G9	2025-03-04 22:33:27.482		5400.200	Media file(s)	player #1:O3-4-1-G9\O3-4-1-G9.MP4	0.0	6666.720	25.000	Green	Resting		POINT	4389.960	O3-4-1-G9\O3-4-1-G9.MP4	109749	NA
G9	2025-03-04 22:33:27.482		5400.200	Media file(s)	player #1:O3-4-1-G9\O3-4-1-G9.MP4	0.0	6666.720	25.000	Yellow	Resting		POINT	4390.000	O3-4-1-G9\O3-4-1-G9.MP4	109750	NA
G9	2025-03-04 22:33:27.482		5400.200	Media file(s)	player #1:O3-4-1-G9\O3-4-1-G9.MP4	0.0	6666.720	25.000	Yellow	Resting		POINT	4449.960	O3-4-1-G9\O3-4-1-G9.MP4	111249	NA
G9	2025-03-04 22:33:27.482		5400.200	Media file(s)	player #1:O3-4-1-G9\O3-4-1-G9.MP4	0.0	6666.720	25.000	Green	Resting		POINT	4450.000	O3-4-1-G9\O3-4-1-G9.MP4	111250	NA
G9	2025-03-04 22:33:27.482		5400.200	Media file(s)	player #1:O3-4-1-G9\O3-4-1-G9.MP4	0.0	6666.720	25.000	Yellow	Resting		POINT	4509.960	O3-4-1-G9\O3-4-1-G9.MP4	112749	NA
G9	2025-03-04 22:33:27.482		5400.200	Media file(s)	player #1:O3-4-1-G9\O3-4-1-G9.MP4	0.0	6666.720	25.000	Green	Resting		POINT	4510.240	O3-4-1-G9\O3-4-1-G9.MP4	112756	NA
G9	2025-03-04 22:33:27.482		5400.200	Media file(s)	player #1:O3-4-1-G9\O3-4-1-G9.MP4	0.0	6666.720	25.000	Green	Resting		POINT	4570.000	O3-4-1-G9\O3-4-1-G9.MP4	114250	NA
G9	2025-03-04 22:33:27.482		5400.200	Media file(s)	player #1:O3-4-1-G9\O3-4-1-G9.MP4	0.0	6666.720	25.000	Yellow	Resting		POINT	4570.200	O3-4-1-G9\O3-4-1-G9.MP4	114255	NA
G9	2025-03-04 22:33:27.482		5400.200	Media file(s)	player #1:O3-4-1-G9\O3-4-1-G9.MP4	0.0	6666.720	25.000	Yellow	Resting		POINT	4629.920	O3-4-1-G9\O3-4-1-G9.MP4	115748	NA
G9	2025-03-04 22:33:27.482		5400.200	Media file(s)	player #1:O3-4-1-G9\O3-4-1-G9.MP4	0.0	6666.720	25.000	Green	Resting		POINT	4630.000	O3-4-1-G9\O3-4-1-G9.MP4	115750	NA
G9	2025-03-04 22:33:27.482		5400.200	Media file(s)	player #1:O3-4-1-G9\O3-4-1-G9.MP4	0.0	6666.720	25.000	Green	Resting		POINT	4690.080	O3-4-1-G9\O3-4-1-G9.MP4	117252	NA
G9	2025-03-04 22:33:27.482		5400.200	Media file(s)	player #1:O3-4-1-G9\O3-4-1-G9.MP4	0.0	6666.720	25.000	Yellow	Brood Care		POINT	4690.760	O3-4-1-G9\O3-4-1-G9.MP4	117269	NA
G9	2025-03-04 22:33:27.482		5400.200	Media file(s)	player #1:O3-4-1-G9\O3-4-1-G9.MP4	0.0	6666.720	25.000	Green	Resting		POINT	4750.080	O3-4-1-G9\O3-4-1-G9.MP4	118752	NA
G9	2025-03-04 22:33:27.482		5400.200	Media file(s)	player #1:O3-4-1-G9\O3-4-1-G9.MP4	0.0	6666.720	25.000	Yellow	Walking		POINT	4751.480	O3-4-1-G9\O3-4-1-G9.MP4	118787	NA
G9	2025-03-04 22:33:27.482		5400.200	Media file(s)	player #1:O3-4-1-G9\O3-4-1-G9.MP4	0.0	6666.720	25.000	Green	Resting		POINT	4810.120	O3-4-1-G9\O3-4-1-G9.MP4	120253	NA
G9	2025-03-04 22:33:27.482		5400.200	Media file(s)	player #1:O3-4-1-G9\O3-4-1-G9.MP4	0.0	6666.720	25.000	Yellow	Walking		POINT	4811.800	O3-4-1-G9\O3-4-1-G9.MP4	120295	NA
G9	2025-03-04 22:33:27.482		5400.200	Media file(s)	player #1:O3-4-1-G9\O3-4-1-G9.MP4	0.0	6666.720	25.000	Green	Resting		POINT	4870.000	O3-4-1-G9\O3-4-1-G9.MP4	121750	NA
G9	2025-03-04 22:33:27.482		5400.200	Media file(s)	player #1:O3-4-1-G9\O3-4-1-G9.MP4	0.0	6666.720	25.000	Yellow	Walking		POINT	4871.920	O3-4-1-G9\O3-4-1-G9.MP4	121798	NA
G9	2025-03-04 22:33:27.482		5400.200	Media file(s)	player #1:O3-4-1-G9\O3-4-1-G9.MP4	0.0	6666.720	25.000	Green	Resting		POINT	4930.160	O3-4-1-G9\O3-4-1-G9.MP4	123254	NA
G9	2025-03-04 22:33:27.482		5400.200	Media file(s)	player #1:O3-4-1-G9\O3-4-1-G9.MP4	0.0	6666.720	25.000	Yellow	Feeding on food		POINT	4930.320	O3-4-1-G9\O3-4-1-G9.MP4	123258	NA
G9	2025-03-04 22:33:27.482		5400.200	Media file(s)	player #1:O3-4-1-G9\O3-4-1-G9.MP4	0.0	6666.720	25.000	Green	Resting		POINT	4990.000	O3-4-1-G9\O3-4-1-G9.MP4	124750	NA
G9	2025-03-04 22:33:27.482		5400.200	Media file(s)	player #1:O3-4-1-G9\O3-4-1-G9.MP4	0.0	6666.720	25.000	Yellow	Feeding on food		POINT	4991.560	O3-4-1-G9\O3-4-1-G9.MP4	124789	NA
G9	2025-03-04 22:33:27.482		5400.200	Media file(s)	player #1:O3-4-1-G9\O3-4-1-G9.MP4	0.0	6666.720	25.000	Green	Resting		POINT	5049.960	O3-4-1-G9\O3-4-1-G9.MP4	126250	NA
G9	2025-03-04 22:33:27.482		5400.200	Media file(s)	player #1:O3-4-1-G9\O3-4-1-G9.MP4	0.0	6666.720	25.000	Yellow	Self grooming		POINT	5051.400	O3-4-1-G9\O3-4-1-G9.MP4	126285	NA
G9	2025-03-04 22:33:27.482		5400.200	Media file(s)	player #1:O3-4-1-G9\O3-4-1-G9.MP4	0.0	6666.720	25.000	Green	Resting		POINT	5109.880	O3-4-1-G9\O3-4-1-G9.MP4	127747	NA
G9	2025-03-04 22:33:27.482		5400.200	Media file(s)	player #1:O3-4-1-G9\O3-4-1-G9.MP4	0.0	6666.720	25.000	Yellow	Self grooming		POINT	5110.880	O3-4-1-G9\O3-4-1-G9.MP4	127772	NA
G9	2025-03-04 22:33:27.482		5400.200	Media file(s)	player #1:O3-4-1-G9\O3-4-1-G9.MP4	0.0	6666.720	25.000	Green	Resting		POINT	5169.920	O3-4-1-G9\O3-4-1-G9.MP4	129248	NA
G9	2025-03-04 22:33:27.482		5400.200	Media file(s)	player #1:O3-4-1-G9\O3-4-1-G9.MP4	0.0	6666.720	25.000	Yellow	Walking		POINT	5170.040	O3-4-1-G9\O3-4-1-G9.MP4	129251	NA
G9	2025-03-04 22:33:27.482		5400.200	Media file(s)	player #1:O3-4-1-G9\O3-4-1-G9.MP4	0.0	6666.720	25.000	Green	Resting		POINT	5229.960	O3-4-1-G9\O3-4-1-G9.MP4	130749	NA
G9	2025-03-04 22:33:27.482		5400.200	Media file(s)	player #1:O3-4-1-G9\O3-4-1-G9.MP4	0.0	6666.720	25.000	Yellow	Walking		POINT	5230.720	O3-4-1-G9\O3-4-1-G9.MP4	130768	NA
G9	2025-03-04 22:33:27.482		5400.200	Media file(s)	player #1:O3-4-1-G9\O3-4-1-G9.MP4	0.0	6666.720	25.000	Green	Resting		POINT	5289.920	O3-4-1-G9\O3-4-1-G9.MP4	132248	NA
G9	2025-03-04 22:33:27.482		5400.200	Media file(s)	player #1:O3-4-1-G9\O3-4-1-G9.MP4	0.0	6666.720	25.000	Yellow	Walking		POINT	5290.080	O3-4-1-G9\O3-4-1-G9.MP4	132252	NA
G9	2025-03-04 22:33:27.482		5400.200	Media file(s)	player #1:O3-4-1-G9\O3-4-1-G9.MP4	0.0	6666.720	25.000	Green	Resting		POINT	5349.920	O3-4-1-G9\O3-4-1-G9.MP4	133748	NA
G9	2025-03-04 22:33:27.482		5400.200	Media file(s)	player #1:O3-4-1-G9\O3-4-1-G9.MP4	0.0	6666.720	25.000	Yellow	Self grooming		POINT	5352.720	O3-4-1-G9\O3-4-1-G9.MP4	133818	NA
G9	2025-03-04 22:33:27.482		5400.200	Media file(s)	player #1:O3-4-1-G9\O3-4-1-G9.MP4	0.0	6666.720	25.000	Green	Resting		POINT	5410.440	O3-4-1-G9\O3-4-1-G9.MP4	135261	NA
G9	2025-03-04 22:33:27.482		5400.200	Media file(s)	player #1:O3-4-1-G9\O3-4-1-G9.MP4	0.0	6666.720	25.000	Yellow	Resting		POINT	5412.160	O3-4-1-G9\O3-4-1-G9.MP4	135304	NA
G9	2025-03-04 22:33:27.482		5400.200	Media file(s)	player #1:O3-4-1-G9\O3-4-1-G9.MP4	0.0	6666.720	25.000	Yellow	Resting		POINT	5469.960	O3-4-1-G9\O3-4-1-G9.MP4	136750	NA
G9	2025-03-04 22:33:27.482		5400.200	Media file(s)	player #1:O3-4-1-G9\O3-4-1-G9.MP4	0.0	6666.720	25.000	Green	Walking		POINT	5471.960	O3-4-1-G9\O3-4-1-G9.MP4	136799	NA
G9	2025-03-04 22:33:27.482		5400.200	Media file(s)	player #1:O3-4-1-G9\O3-4-1-G9.MP4	0.0	6666.720	25.000	Yellow	Resting		POINT	5530.120	O3-4-1-G9\O3-4-1-G9.MP4	138253	NA
G9	2025-03-04 22:33:27.482		5400.200	Media file(s)	player #1:O3-4-1-G9\O3-4-1-G9.MP4	0.0	6666.720	25.000	Green	Walking		POINT	5532.360	O3-4-1-G9\O3-4-1-G9.MP4	138309	NA
G9	2025-03-04 22:33:27.482		5400.200	Media file(s)	player #1:O3-4-1-G9\O3-4-1-G9.MP4	0.0	6666.720	25.000	Yellow	Resting		POINT	5590.080	O3-4-1-G9\O3-4-1-G9.MP4	139752	NA
G9	2025-03-04 22:33:27.482		5400.200	Media file(s)	player #1:O3-4-1-G9\O3-4-1-G9.MP4	0.0	6666.720	25.000	Green	Walking		POINT	5590.240	O3-4-1-G9\O3-4-1-G9.MP4	139756	NA
G9	2025-03-04 22:33:27.482		5400.200	Media file(s)	player #1:O3-4-1-G9\O3-4-1-G9.MP4	0.0	6666.720	25.000	Green	Walking		POINT	5649.920	O3-4-1-G9\O3-4-1-G9.MP4	141248	NA
G9	2025-03-04 22:33:27.482		5400.200	Media file(s)	player #1:O3-4-1-G9\O3-4-1-G9.MP4	0.0	6666.720	25.000	Yellow	Resting		POINT	5650.040	O3-4-1-G9\O3-4-1-G9.MP4	141251	NA
G9	2025-03-04 22:33:27.482		5400.200	Media file(s)	player #1:O3-4-1-G9\O3-4-1-G9.MP4	0.0	6666.720	25.000	Yellow	Resting		POINT	5710.080	O3-4-1-G9\O3-4-1-G9.MP4	142752	NA
G9	2025-03-04 22:33:27.482		5400.200	Media file(s)	player #1:O3-4-1-G9\O3-4-1-G9.MP4	0.0	6666.720	25.000	Green	Resting		POINT	5710.200	O3-4-1-G9\O3-4-1-G9.MP4	142755	NA
G9	2025-03-04 22:33:27.482		5400.200	Media file(s)	player #1:O3-4-1-G9\O3-4-1-G9.MP4	0.0	6666.720	25.000	Green	Resting		POINT	5770.000	O3-4-1-G9\O3-4-1-G9.MP4	144250	NA
G9	2025-03-04 22:33:27.482		5400.200	Media file(s)	player #1:O3-4-1-G9\O3-4-1-G9.MP4	0.0	6666.720	25.000	Yellow	Resting		POINT	5770.080	O3-4-1-G9\O3-4-1-G9.MP4	144252	NA
G9	2025-03-04 22:33:27.482		5400.200	Media file(s)	player #1:O3-4-1-G9\O3-4-1-G9.MP4	0.0	6666.720	25.000	Yellow	Resting		POINT	5830.000	O3-4-1-G9\O3-4-1-G9.MP4	145750	NA
G9	2025-03-04 22:33:27.482		5400.200	Media file(s)	player #1:O3-4-1-G9\O3-4-1-G9.MP4	0.0	6666.720	25.000	Green	Resting		POINT	5830.120	O3-4-1-G9\O3-4-1-G9.MP4	145753	NA
G9	2025-03-04 22:33:27.482		5400.200	Media file(s)	player #1:O3-4-1-G9\O3-4-1-G9.MP4	0.0	6666.720	25.000	Green	Walking		POINT	5890.080	O3-4-1-G9\O3-4-1-G9.MP4	147252	NA
G9	2025-03-04 22:33:27.482		5400.200	Media file(s)	player #1:O3-4-1-G9\O3-4-1-G9.MP4	0.0	6666.720	25.000	Yellow	Walking		POINT	5890.360	O3-4-1-G9\O3-4-1-G9.MP4	147259	NA
G9	2025-03-04 22:33:27.482		5400.200	Media file(s)	player #1:O3-4-1-G9\O3-4-1-G9.MP4	0.0	6666.720	25.000	Yellow	Resting		POINT	5950.040	O3-4-1-G9\O3-4-1-G9.MP4	148751	NA
G9	2025-03-04 22:33:27.482		5400.200	Media file(s)	player #1:O3-4-1-G9\O3-4-1-G9.MP4	0.0	6666.720	25.000	Green	Resting		POINT	5950.520	O3-4-1-G9\O3-4-1-G9.MP4	148763	NA
G9	2025-03-04 22:33:27.482		5400.200	Media file(s)	player #1:O3-4-1-G9\O3-4-1-G9.MP4	0.0	6666.720	25.000	Yellow	Resting		POINT	6009.920	O3-4-1-G9\O3-4-1-G9.MP4	150248	NA
G9	2025-03-04 22:33:27.482		5400.200	Media file(s)	player #1:O3-4-1-G9\O3-4-1-G9.MP4	0.0	6666.720	25.000	Green	Resting		POINT	6010.320	O3-4-1-G9\O3-4-1-G9.MP4	150258	NA
