# Supplementary material for: Unmated Queens Show Worker‐Like Behaviour and Gene Expression in Polygynous Colonies of the Ant Stigmatomma pallipes
Source: Mol Ecol. 2026 Apr 29;35:e70360. doi: 10.1111/mec.70360 (PMC13126620; doi:10.1111/mec.70360)
Supplement: Supplementary file 3 — Data S1: mec70360‐sup‐0003‐Supinfo.zip. [file MEC-35-e70360-s003.zip › Behavior/O3-Boris/M1.tsv]

Observation id	Observation date	Description	Observation duration	Observation type	Source	Time offset (s)	Media duration (s)	FPS	Subject	Behavior	Behavioral category	Behavior type	Time	Media file name	Image index	Image file path	Comment
M1	2025-03-04 23:14:10.262		5399.920	Media file(s)	player #1:O3-4-1-M1\O3-4-1-M1.MP4	0.0	6664.800	25.000	Orange	Walking		POINT	610.560	O3-4-1-M1\O3-4-1-M1.MP4	15264	NA
M1	2025-03-04 23:14:10.262		5399.920	Media file(s)	player #1:O3-4-1-M1\O3-4-1-M1.MP4	0.0	6664.800	25.000	Pink	Resting		POINT	610.800	O3-4-1-M1\O3-4-1-M1.MP4	15270	NA
M1	2025-03-04 23:14:10.262		5399.920	Media file(s)	player #1:O3-4-1-M1\O3-4-1-M1.MP4	0.0	6664.800	25.000	Pink	Resting		POINT	670.000	O3-4-1-M1\O3-4-1-M1.MP4	16750	NA
M1	2025-03-04 23:14:10.262		5399.920	Media file(s)	player #1:O3-4-1-M1\O3-4-1-M1.MP4	0.0	6664.800	25.000	Orange	Walking		POINT	671.200	O3-4-1-M1\O3-4-1-M1.MP4	16781	NA
M1	2025-03-04 23:14:10.262		5399.920	Media file(s)	player #1:O3-4-1-M1\O3-4-1-M1.MP4	0.0	6664.800	25.000	Pink	Resting		POINT	730.040	O3-4-1-M1\O3-4-1-M1.MP4	18251	NA
M1	2025-03-04 23:14:10.262		5399.920	Media file(s)	player #1:O3-4-1-M1\O3-4-1-M1.MP4	0.0	6664.800	25.000	Orange	Walking		POINT	730.440	O3-4-1-M1\O3-4-1-M1.MP4	18261	NA
M1	2025-03-04 23:14:10.262		5399.920	Media file(s)	player #1:O3-4-1-M1\O3-4-1-M1.MP4	0.0	6664.800	25.000	Orange	Resting		POINT	790.080	O3-4-1-M1\O3-4-1-M1.MP4	19752	NA
M1	2025-03-04 23:14:10.262		5399.920	Media file(s)	player #1:O3-4-1-M1\O3-4-1-M1.MP4	0.0	6664.800	25.000	Pink	Walking		POINT	791.960	O3-4-1-M1\O3-4-1-M1.MP4	19799	NA
M1	2025-03-04 23:14:10.262		5399.920	Media file(s)	player #1:O3-4-1-M1\O3-4-1-M1.MP4	0.0	6664.800	25.000	Orange	Resting		POINT	850.080	O3-4-1-M1\O3-4-1-M1.MP4	21252	NA
M1	2025-03-04 23:14:10.262		5399.920	Media file(s)	player #1:O3-4-1-M1\O3-4-1-M1.MP4	0.0	6664.800	25.000	Pink	Walking		POINT	850.080	O3-4-1-M1\O3-4-1-M1.MP4	21252	NA
M1	2025-03-04 23:14:10.262		5399.920	Media file(s)	player #1:O3-4-1-M1\O3-4-1-M1.MP4	0.0	6664.800	25.000	Orange	Resting		POINT	910.000	O3-4-1-M1\O3-4-1-M1.MP4	22750	NA
M1	2025-03-04 23:14:10.262		5399.920	Media file(s)	player #1:O3-4-1-M1\O3-4-1-M1.MP4	0.0	6664.800	25.000	Pink	Resting		POINT	910.200	O3-4-1-M1\O3-4-1-M1.MP4	22755	NA
M1	2025-03-04 23:14:10.262		5399.920	Media file(s)	player #1:O3-4-1-M1\O3-4-1-M1.MP4	0.0	6664.800	25.000	Orange	Resting		POINT	969.920	O3-4-1-M1\O3-4-1-M1.MP4	24248	NA
M1	2025-03-04 23:14:10.262		5399.920	Media file(s)	player #1:O3-4-1-M1\O3-4-1-M1.MP4	0.0	6664.800	25.000	Pink	Resting		POINT	970.760	O3-4-1-M1\O3-4-1-M1.MP4	24269	NA
M1	2025-03-04 23:14:10.262		5399.920	Media file(s)	player #1:O3-4-1-M1\O3-4-1-M1.MP4	0.0	6664.800	25.000	Pink	Walking		POINT	1030.760	O3-4-1-M1\O3-4-1-M1.MP4	25769	NA
M1	2025-03-04 23:14:10.262		5399.920	Media file(s)	player #1:O3-4-1-M1\O3-4-1-M1.MP4	0.0	6664.800	25.000	Orange	Resting		POINT	1031.920	O3-4-1-M1\O3-4-1-M1.MP4	25798	NA
M1	2025-03-04 23:14:10.262		5399.920	Media file(s)	player #1:O3-4-1-M1\O3-4-1-M1.MP4	0.0	6664.800	25.000	Pink	Walking		POINT	1090.240	O3-4-1-M1\O3-4-1-M1.MP4	27256	NA
M1	2025-03-04 23:14:10.262		5399.920	Media file(s)	player #1:O3-4-1-M1\O3-4-1-M1.MP4	0.0	6664.800	25.000	Orange	Walking		POINT	1090.920	O3-4-1-M1\O3-4-1-M1.MP4	27273	NA
M1	2025-03-04 23:14:10.262		5399.920	Media file(s)	player #1:O3-4-1-M1\O3-4-1-M1.MP4	0.0	6664.800	25.000	Orange	Walking		POINT	1149.720	O3-4-1-M1\O3-4-1-M1.MP4	28743	NA
M1	2025-03-04 23:14:10.262		5399.920	Media file(s)	player #1:O3-4-1-M1\O3-4-1-M1.MP4	0.0	6664.800	25.000	Pink	Walking		POINT	1150.640	O3-4-1-M1\O3-4-1-M1.MP4	28766	NA
M1	2025-03-04 23:14:10.262		5399.920	Media file(s)	player #1:O3-4-1-M1\O3-4-1-M1.MP4	0.0	6664.800	25.000	Orange	Walking		POINT	1210.120	O3-4-1-M1\O3-4-1-M1.MP4	30253	NA
M1	2025-03-04 23:14:10.262		5399.920	Media file(s)	player #1:O3-4-1-M1\O3-4-1-M1.MP4	0.0	6664.800	25.000	Pink	Walking		POINT	1210.680	O3-4-1-M1\O3-4-1-M1.MP4	30267	NA
M1	2025-03-04 23:14:10.262		5399.920	Media file(s)	player #1:O3-4-1-M1\O3-4-1-M1.MP4	0.0	6664.800	25.000	Pink	Walking		POINT	1270.080	O3-4-1-M1\O3-4-1-M1.MP4	31752	NA
M1	2025-03-04 23:14:10.262		5399.920	Media file(s)	player #1:O3-4-1-M1\O3-4-1-M1.MP4	0.0	6664.800	25.000	Orange	Resting		POINT	1270.160	O3-4-1-M1\O3-4-1-M1.MP4	31754	NA
M1	2025-03-04 23:14:10.262		5399.920	Media file(s)	player #1:O3-4-1-M1\O3-4-1-M1.MP4	0.0	6664.800	25.000	Orange	Resting		POINT	1329.840	O3-4-1-M1\O3-4-1-M1.MP4	33246	NA
M1	2025-03-04 23:14:10.262		5399.920	Media file(s)	player #1:O3-4-1-M1\O3-4-1-M1.MP4	0.0	6664.800	25.000	Pink	Resting		POINT	1329.960	O3-4-1-M1\O3-4-1-M1.MP4	33249	NA
M1	2025-03-04 23:14:10.262		5399.920	Media file(s)	player #1:O3-4-1-M1\O3-4-1-M1.MP4	0.0	6664.800	25.000	Pink	Resting		POINT	1389.920	O3-4-1-M1\O3-4-1-M1.MP4	34748	NA
M1	2025-03-04 23:14:10.262		5399.920	Media file(s)	player #1:O3-4-1-M1\O3-4-1-M1.MP4	0.0	6664.800	25.000	Orange	Resting		POINT	1390.000	O3-4-1-M1\O3-4-1-M1.MP4	34750	NA
M1	2025-03-04 23:14:10.262		5399.920	Media file(s)	player #1:O3-4-1-M1\O3-4-1-M1.MP4	0.0	6664.800	25.000	Pink	Resting		POINT	1450.080	O3-4-1-M1\O3-4-1-M1.MP4	36252	NA
M1	2025-03-04 23:14:10.262		5399.920	Media file(s)	player #1:O3-4-1-M1\O3-4-1-M1.MP4	0.0	6664.800	25.000	Orange	Resting		POINT	1450.120	O3-4-1-M1\O3-4-1-M1.MP4	36253	NA
M1	2025-03-04 23:14:10.262		5399.920	Media file(s)	player #1:O3-4-1-M1\O3-4-1-M1.MP4	0.0	6664.800	25.000	Orange	QW interaction		POINT	1510.040	O3-4-1-M1\O3-4-1-M1.MP4	37751	NA
M1	2025-03-04 23:14:10.262		5399.920	Media file(s)	player #1:O3-4-1-M1\O3-4-1-M1.MP4	0.0	6664.800	25.000	Pink	Walking		POINT	1510.440	O3-4-1-M1\O3-4-1-M1.MP4	37761	NA
M1	2025-03-04 23:14:10.262		5399.920	Media file(s)	player #1:O3-4-1-M1\O3-4-1-M1.MP4	0.0	6664.800	25.000	Pink	QQ interaction		POINT	1570.080	O3-4-1-M1\O3-4-1-M1.MP4	39252	NA
M1	2025-03-04 23:14:10.262		5399.920	Media file(s)	player #1:O3-4-1-M1\O3-4-1-M1.MP4	0.0	6664.800	25.000	Orange	Walking		POINT	1570.480	O3-4-1-M1\O3-4-1-M1.MP4	39262	NA
M1	2025-03-04 23:14:10.262		5399.920	Media file(s)	player #1:O3-4-1-M1\O3-4-1-M1.MP4	0.0	6664.800	25.000	Orange	Carry Brood		POINT	1629.960	O3-4-1-M1\O3-4-1-M1.MP4	40749	NA
M1	2025-03-04 23:14:10.262		5399.920	Media file(s)	player #1:O3-4-1-M1\O3-4-1-M1.MP4	0.0	6664.800	25.000	Pink	Brood Care		POINT	1630.080	O3-4-1-M1\O3-4-1-M1.MP4	40752	NA
M1	2025-03-04 23:14:10.262		5399.920	Media file(s)	player #1:O3-4-1-M1\O3-4-1-M1.MP4	0.0	6664.800	25.000	Pink	Hemolymph		POINT	1690.040	O3-4-1-M1\O3-4-1-M1.MP4	42251	NA
M1	2025-03-04 23:14:10.262		5399.920	Media file(s)	player #1:O3-4-1-M1\O3-4-1-M1.MP4	0.0	6664.800	25.000	Orange	Resting		POINT	1690.080	O3-4-1-M1\O3-4-1-M1.MP4	42252	NA
M1	2025-03-04 23:14:10.262		5399.920	Media file(s)	player #1:O3-4-1-M1\O3-4-1-M1.MP4	0.0	6664.800	25.000	Orange	Walking		POINT	1750.040	O3-4-1-M1\O3-4-1-M1.MP4	43751	NA
M1	2025-03-04 23:14:10.262		5399.920	Media file(s)	player #1:O3-4-1-M1\O3-4-1-M1.MP4	0.0	6664.800	25.000	Pink	Hemolymph		POINT	1750.040	O3-4-1-M1\O3-4-1-M1.MP4	43751	NA
M1	2025-03-04 23:14:10.262		5399.920	Media file(s)	player #1:O3-4-1-M1\O3-4-1-M1.MP4	0.0	6664.800	25.000	Orange	Resting		POINT	1809.880	O3-4-1-M1\O3-4-1-M1.MP4	45247	NA
M1	2025-03-04 23:14:10.262		5399.920	Media file(s)	player #1:O3-4-1-M1\O3-4-1-M1.MP4	0.0	6664.800	25.000	Pink	Hemolymph		POINT	1810.160	O3-4-1-M1\O3-4-1-M1.MP4	45254	NA
M1	2025-03-04 23:14:10.262		5399.920	Media file(s)	player #1:O3-4-1-M1\O3-4-1-M1.MP4	0.0	6664.800	25.000	Orange	Resting		POINT	1870.040	O3-4-1-M1\O3-4-1-M1.MP4	46751	NA
M1	2025-03-04 23:14:10.262		5399.920	Media file(s)	player #1:O3-4-1-M1\O3-4-1-M1.MP4	0.0	6664.800	25.000	Pink	Hemolymph		POINT	1870.240	O3-4-1-M1\O3-4-1-M1.MP4	46756	NA
M1	2025-03-04 23:14:10.262		5399.920	Media file(s)	player #1:O3-4-1-M1\O3-4-1-M1.MP4	0.0	6664.800	25.000	Orange	Resting		POINT	1930.000	O3-4-1-M1\O3-4-1-M1.MP4	48250	NA
M1	2025-03-04 23:14:10.262		5399.920	Media file(s)	player #1:O3-4-1-M1\O3-4-1-M1.MP4	0.0	6664.800	25.000	Pink	Hemolymph		POINT	1930.240	O3-4-1-M1\O3-4-1-M1.MP4	48256	NA
M1	2025-03-04 23:14:10.262		5399.920	Media file(s)	player #1:O3-4-1-M1\O3-4-1-M1.MP4	0.0	6664.800	25.000	Orange	Resting		POINT	1990.040	O3-4-1-M1\O3-4-1-M1.MP4	49751	NA
M1	2025-03-04 23:14:10.262		5399.920	Media file(s)	player #1:O3-4-1-M1\O3-4-1-M1.MP4	0.0	6664.800	25.000	Pink	Walking		POINT	1990.120	O3-4-1-M1\O3-4-1-M1.MP4	49753	NA
M1	2025-03-04 23:14:10.262		5399.920	Media file(s)	player #1:O3-4-1-M1\O3-4-1-M1.MP4	0.0	6664.800	25.000	Orange	Resting		POINT	2050.080	O3-4-1-M1\O3-4-1-M1.MP4	51252	NA
M1	2025-03-04 23:14:10.262		5399.920	Media file(s)	player #1:O3-4-1-M1\O3-4-1-M1.MP4	0.0	6664.800	25.000	Pink	Brood Care		POINT	2050.600	O3-4-1-M1\O3-4-1-M1.MP4	51265	NA
M1	2025-03-04 23:14:10.262		5399.920	Media file(s)	player #1:O3-4-1-M1\O3-4-1-M1.MP4	0.0	6664.800	25.000	Orange	Resting		POINT	2110.000	O3-4-1-M1\O3-4-1-M1.MP4	52750	NA
M1	2025-03-04 23:14:10.262		5399.920	Media file(s)	player #1:O3-4-1-M1\O3-4-1-M1.MP4	0.0	6664.800	25.000	Pink	Walking		POINT	2110.440	O3-4-1-M1\O3-4-1-M1.MP4	52761	NA
M1	2025-03-04 23:14:10.262		5399.920	Media file(s)	player #1:O3-4-1-M1\O3-4-1-M1.MP4	0.0	6664.800	25.000	Pink	Resting		POINT	2169.960	O3-4-1-M1\O3-4-1-M1.MP4	54249	NA
M1	2025-03-04 23:14:10.262		5399.920	Media file(s)	player #1:O3-4-1-M1\O3-4-1-M1.MP4	0.0	6664.800	25.000	Orange	Resting		POINT	2170.120	O3-4-1-M1\O3-4-1-M1.MP4	54253	NA
M1	2025-03-04 23:14:10.262		5399.920	Media file(s)	player #1:O3-4-1-M1\O3-4-1-M1.MP4	0.0	6664.800	25.000	Pink	Resting		POINT	2229.960	O3-4-1-M1\O3-4-1-M1.MP4	55749	NA
M1	2025-03-04 23:14:10.262		5399.920	Media file(s)	player #1:O3-4-1-M1\O3-4-1-M1.MP4	0.0	6664.800	25.000	Orange	Resting		POINT	2230.040	O3-4-1-M1\O3-4-1-M1.MP4	55751	NA
M1	2025-03-04 23:14:10.262		5399.920	Media file(s)	player #1:O3-4-1-M1\O3-4-1-M1.MP4	0.0	6664.800	25.000	Orange	Resting		POINT	2289.840	O3-4-1-M1\O3-4-1-M1.MP4	57246	NA
M1	2025-03-04 23:14:10.262		5399.920	Media file(s)	player #1:O3-4-1-M1\O3-4-1-M1.MP4	0.0	6664.800	25.000	Pink	Resting		POINT	2290.080	O3-4-1-M1\O3-4-1-M1.MP4	57252	NA
M1	2025-03-04 23:14:10.262		5399.920	Media file(s)	player #1:O3-4-1-M1\O3-4-1-M1.MP4	0.0	6664.800	25.000	Orange	Resting		POINT	2350.040	O3-4-1-M1\O3-4-1-M1.MP4	58751	NA
M1	2025-03-04 23:14:10.262		5399.920	Media file(s)	player #1:O3-4-1-M1\O3-4-1-M1.MP4	0.0	6664.800	25.000	Pink	Resting		POINT	2350.200	O3-4-1-M1\O3-4-1-M1.MP4	58755	NA
M1	2025-03-04 23:14:10.262		5399.920	Media file(s)	player #1:O3-4-1-M1\O3-4-1-M1.MP4	0.0	6664.800	25.000	Pink	Resting		POINT	2409.960	O3-4-1-M1\O3-4-1-M1.MP4	60249	NA
M1	2025-03-04 23:14:10.262		5399.920	Media file(s)	player #1:O3-4-1-M1\O3-4-1-M1.MP4	0.0	6664.800	25.000	Orange	Resting		POINT	2410.000	O3-4-1-M1\O3-4-1-M1.MP4	60250	NA
M1	2025-03-04 23:14:10.262		5399.920	Media file(s)	player #1:O3-4-1-M1\O3-4-1-M1.MP4	0.0	6664.800	25.000	Pink	Resting		POINT	2469.840	O3-4-1-M1\O3-4-1-M1.MP4	61746	NA
M1	2025-03-04 23:14:10.262		5399.920	Media file(s)	player #1:O3-4-1-M1\O3-4-1-M1.MP4	0.0	6664.800	25.000	Orange	Walking		POINT	2470.200	O3-4-1-M1\O3-4-1-M1.MP4	61755	NA
M1	2025-03-04 23:14:10.262		5399.920	Media file(s)	player #1:O3-4-1-M1\O3-4-1-M1.MP4	0.0	6664.800	25.000	Pink	Resting		POINT	2529.960	O3-4-1-M1\O3-4-1-M1.MP4	63249	NA
M1	2025-03-04 23:14:10.262		5399.920	Media file(s)	player #1:O3-4-1-M1\O3-4-1-M1.MP4	0.0	6664.800	25.000	Orange	Resting		POINT	2530.040	O3-4-1-M1\O3-4-1-M1.MP4	63251	NA
M1	2025-03-04 23:14:10.262		5399.920	Media file(s)	player #1:O3-4-1-M1\O3-4-1-M1.MP4	0.0	6664.800	25.000	Pink	Resting		POINT	2590.040	O3-4-1-M1\O3-4-1-M1.MP4	64751	NA
M1	2025-03-04 23:14:10.262		5399.920	Media file(s)	player #1:O3-4-1-M1\O3-4-1-M1.MP4	0.0	6664.800	25.000	Orange	Walking		POINT	2590.600	O3-4-1-M1\O3-4-1-M1.MP4	64765	NA
M1	2025-03-04 23:14:10.262		5399.920	Media file(s)	player #1:O3-4-1-M1\O3-4-1-M1.MP4	0.0	6664.800	25.000	Pink	Resting		POINT	2650.000	O3-4-1-M1\O3-4-1-M1.MP4	66250	NA
M1	2025-03-04 23:14:10.262		5399.920	Media file(s)	player #1:O3-4-1-M1\O3-4-1-M1.MP4	0.0	6664.800	25.000	Orange	Resting		POINT	2650.200	O3-4-1-M1\O3-4-1-M1.MP4	66255	NA
M1	2025-03-04 23:14:10.262		5399.920	Media file(s)	player #1:O3-4-1-M1\O3-4-1-M1.MP4	0.0	6664.800	25.000	Pink	Resting		POINT	2709.960	O3-4-1-M1\O3-4-1-M1.MP4	67749	NA
M1	2025-03-04 23:14:10.262		5399.920	Media file(s)	player #1:O3-4-1-M1\O3-4-1-M1.MP4	0.0	6664.800	25.000	Orange	Resting		POINT	2710.000	O3-4-1-M1\O3-4-1-M1.MP4	67750	NA
M1	2025-03-04 23:14:10.262		5399.920	Media file(s)	player #1:O3-4-1-M1\O3-4-1-M1.MP4	0.0	6664.800	25.000	Orange	Resting		POINT	2770.040	O3-4-1-M1\O3-4-1-M1.MP4	69251	NA
M1	2025-03-04 23:14:10.262		5399.920	Media file(s)	player #1:O3-4-1-M1\O3-4-1-M1.MP4	0.0	6664.800	25.000	Pink	Resting		POINT	2770.040	O3-4-1-M1\O3-4-1-M1.MP4	69251	NA
M1	2025-03-04 23:14:10.262		5399.920	Media file(s)	player #1:O3-4-1-M1\O3-4-1-M1.MP4	0.0	6664.800	25.000	Orange	Resting		POINT	2830.000	O3-4-1-M1\O3-4-1-M1.MP4	70750	NA
M1	2025-03-04 23:14:10.262		5399.920	Media file(s)	player #1:O3-4-1-M1\O3-4-1-M1.MP4	0.0	6664.800	25.000	Pink	Resting		POINT	2830.000	O3-4-1-M1\O3-4-1-M1.MP4	70750	NA
M1	2025-03-04 23:14:10.262		5399.920	Media file(s)	player #1:O3-4-1-M1\O3-4-1-M1.MP4	0.0	6664.800	25.000	Orange	Resting		POINT	2890.000	O3-4-1-M1\O3-4-1-M1.MP4	72250	NA
M1	2025-03-04 23:14:10.262		5399.920	Media file(s)	player #1:O3-4-1-M1\O3-4-1-M1.MP4	0.0	6664.800	25.000	Pink	Resting		POINT	2890.040	O3-4-1-M1\O3-4-1-M1.MP4	72251	NA
M1	2025-03-04 23:14:10.262		5399.920	Media file(s)	player #1:O3-4-1-M1\O3-4-1-M1.MP4	0.0	6664.800	25.000	Pink	Resting		POINT	2950.040	O3-4-1-M1\O3-4-1-M1.MP4	73751	NA
M1	2025-03-04 23:14:10.262		5399.920	Media file(s)	player #1:O3-4-1-M1\O3-4-1-M1.MP4	0.0	6664.800	25.000	Orange	Resting		POINT	2950.280	O3-4-1-M1\O3-4-1-M1.MP4	73757	NA
M1	2025-03-04 23:14:10.262		5399.920	Media file(s)	player #1:O3-4-1-M1\O3-4-1-M1.MP4	0.0	6664.800	25.000	Pink	Resting		POINT	3010.040	O3-4-1-M1\O3-4-1-M1.MP4	75251	NA
M1	2025-03-04 23:14:10.262		5399.920	Media file(s)	player #1:O3-4-1-M1\O3-4-1-M1.MP4	0.0	6664.800	25.000	Orange	QW interaction		POINT	3010.320	O3-4-1-M1\O3-4-1-M1.MP4	75258	NA
M1	2025-03-04 23:14:10.262		5399.920	Media file(s)	player #1:O3-4-1-M1\O3-4-1-M1.MP4	0.0	6664.800	25.000	Pink	Walking		POINT	3070.120	O3-4-1-M1\O3-4-1-M1.MP4	76753	NA
M1	2025-03-04 23:14:10.262		5399.920	Media file(s)	player #1:O3-4-1-M1\O3-4-1-M1.MP4	0.0	6664.800	25.000	Orange	QW interaction		POINT	3070.560	O3-4-1-M1\O3-4-1-M1.MP4	76764	NA
M1	2025-03-04 23:14:10.262		5399.920	Media file(s)	player #1:O3-4-1-M1\O3-4-1-M1.MP4	0.0	6664.800	25.000	Pink	Walking		POINT	3130.280	O3-4-1-M1\O3-4-1-M1.MP4	78257	NA
M1	2025-03-04 23:14:10.262		5399.920	Media file(s)	player #1:O3-4-1-M1\O3-4-1-M1.MP4	0.0	6664.800	25.000	Orange	QW interaction		POINT	3130.880	O3-4-1-M1\O3-4-1-M1.MP4	78272	NA
M1	2025-03-04 23:14:10.262		5399.920	Media file(s)	player #1:O3-4-1-M1\O3-4-1-M1.MP4	0.0	6664.800	25.000	Pink	Brood Care		POINT	3190.040	O3-4-1-M1\O3-4-1-M1.MP4	79751	NA
M1	2025-03-04 23:14:10.262		5399.920	Media file(s)	player #1:O3-4-1-M1\O3-4-1-M1.MP4	0.0	6664.800	25.000	Orange	QW interaction		POINT	3191.680	O3-4-1-M1\O3-4-1-M1.MP4	79792	NA
M1	2025-03-04 23:14:10.262		5399.920	Media file(s)	player #1:O3-4-1-M1\O3-4-1-M1.MP4	0.0	6664.800	25.000	Orange	Self grooming		POINT	3250.000	O3-4-1-M1\O3-4-1-M1.MP4	81250	NA
M1	2025-03-04 23:14:10.262		5399.920	Media file(s)	player #1:O3-4-1-M1\O3-4-1-M1.MP4	0.0	6664.800	25.000	Pink	Resting		POINT	3250.160	O3-4-1-M1\O3-4-1-M1.MP4	81254	NA
M1	2025-03-04 23:14:10.262		5399.920	Media file(s)	player #1:O3-4-1-M1\O3-4-1-M1.MP4	0.0	6664.800	25.000	Orange	Walking		POINT	3310.080	O3-4-1-M1\O3-4-1-M1.MP4	82752	NA
M1	2025-03-04 23:14:10.262		5399.920	Media file(s)	player #1:O3-4-1-M1\O3-4-1-M1.MP4	0.0	6664.800	25.000	Pink	Resting		POINT	3310.320	O3-4-1-M1\O3-4-1-M1.MP4	82758	NA
M1	2025-03-04 23:14:10.262		5399.920	Media file(s)	player #1:O3-4-1-M1\O3-4-1-M1.MP4	0.0	6664.800	25.000	Pink	Resting		POINT	3370.080	O3-4-1-M1\O3-4-1-M1.MP4	84252	NA
M1	2025-03-04 23:14:10.262		5399.920	Media file(s)	player #1:O3-4-1-M1\O3-4-1-M1.MP4	0.0	6664.800	25.000	Orange	Walking		POINT	3371.440	O3-4-1-M1\O3-4-1-M1.MP4	84286	NA
M1	2025-03-04 23:14:10.262		5399.920	Media file(s)	player #1:O3-4-1-M1\O3-4-1-M1.MP4	0.0	6664.800	25.000	Orange	Self grooming		POINT	3430.200	O3-4-1-M1\O3-4-1-M1.MP4	85755	NA
M1	2025-03-04 23:14:10.262		5399.920	Media file(s)	player #1:O3-4-1-M1\O3-4-1-M1.MP4	0.0	6664.800	25.000	Pink	Resting		POINT	3430.400	O3-4-1-M1\O3-4-1-M1.MP4	85760	NA
M1	2025-03-04 23:14:10.262		5399.920	Media file(s)	player #1:O3-4-1-M1\O3-4-1-M1.MP4	0.0	6664.800	25.000	Pink	Resting		POINT	3489.960	O3-4-1-M1\O3-4-1-M1.MP4	87249	NA
M1	2025-03-04 23:14:10.262		5399.920	Media file(s)	player #1:O3-4-1-M1\O3-4-1-M1.MP4	0.0	6664.800	25.000	Orange	Resting		POINT	3490.080	O3-4-1-M1\O3-4-1-M1.MP4	87252	NA
M1	2025-03-04 23:14:10.262		5399.920	Media file(s)	player #1:O3-4-1-M1\O3-4-1-M1.MP4	0.0	6664.800	25.000	Orange	Resting		POINT	3550.000	O3-4-1-M1\O3-4-1-M1.MP4	88750	NA
M1	2025-03-04 23:14:10.262		5399.920	Media file(s)	player #1:O3-4-1-M1\O3-4-1-M1.MP4	0.0	6664.800	25.000	Pink	Resting		POINT	3550.800	O3-4-1-M1\O3-4-1-M1.MP4	88770	NA
M1	2025-03-04 23:14:10.262		5399.920	Media file(s)	player #1:O3-4-1-M1\O3-4-1-M1.MP4	0.0	6664.800	25.000	Orange	Resting		POINT	3609.960	O3-4-1-M1\O3-4-1-M1.MP4	90249	NA
M1	2025-03-04 23:14:10.262		5399.920	Media file(s)	player #1:O3-4-1-M1\O3-4-1-M1.MP4	0.0	6664.800	25.000	Pink	Resting		POINT	3610.120	O3-4-1-M1\O3-4-1-M1.MP4	90253	NA
M1	2025-03-04 23:14:10.262		5399.920	Media file(s)	player #1:O3-4-1-M1\O3-4-1-M1.MP4	0.0	6664.800	25.000	Orange	Resting		POINT	3670.000	O3-4-1-M1\O3-4-1-M1.MP4	91750	NA
M1	2025-03-04 23:14:10.262		5399.920	Media file(s)	player #1:O3-4-1-M1\O3-4-1-M1.MP4	0.0	6664.800	25.000	Pink	Resting		POINT	3670.080	O3-4-1-M1\O3-4-1-M1.MP4	91752	NA
M1	2025-03-04 23:14:10.262		5399.920	Media file(s)	player #1:O3-4-1-M1\O3-4-1-M1.MP4	0.0	6664.800	25.000	Orange	Resting		POINT	3729.880	O3-4-1-M1\O3-4-1-M1.MP4	93247	NA
M1	2025-03-04 23:14:10.262		5399.920	Media file(s)	player #1:O3-4-1-M1\O3-4-1-M1.MP4	0.0	6664.800	25.000	Pink	Resting		POINT	3729.960	O3-4-1-M1\O3-4-1-M1.MP4	93249	NA
M1	2025-03-04 23:14:10.262		5399.920	Media file(s)	player #1:O3-4-1-M1\O3-4-1-M1.MP4	0.0	6664.800	25.000	Orange	Walking		POINT	3790.240	O3-4-1-M1\O3-4-1-M1.MP4	94756	NA
M1	2025-03-04 23:14:10.262		5399.920	Media file(s)	player #1:O3-4-1-M1\O3-4-1-M1.MP4	0.0	6664.800	25.000	Pink	Resting		POINT	3790.360	O3-4-1-M1\O3-4-1-M1.MP4	94759	NA
M1	2025-03-04 23:14:10.262		5399.920	Media file(s)	player #1:O3-4-1-M1\O3-4-1-M1.MP4	0.0	6664.800	25.000	Pink	Resting		POINT	3849.920	O3-4-1-M1\O3-4-1-M1.MP4	96248	NA
M1	2025-03-04 23:14:10.262		5399.920	Media file(s)	player #1:O3-4-1-M1\O3-4-1-M1.MP4	0.0	6664.800	25.000	Orange	Walking		POINT	3850.640	O3-4-1-M1\O3-4-1-M1.MP4	96266	NA
M1	2025-03-04 23:14:10.262		5399.920	Media file(s)	player #1:O3-4-1-M1\O3-4-1-M1.MP4	0.0	6664.800	25.000	Pink	Walking		POINT	3910.000	O3-4-1-M1\O3-4-1-M1.MP4	97750	NA
M1	2025-03-04 23:14:10.262		5399.920	Media file(s)	player #1:O3-4-1-M1\O3-4-1-M1.MP4	0.0	6664.800	25.000	Orange	Walking		POINT	3910.160	O3-4-1-M1\O3-4-1-M1.MP4	97754	NA
M1	2025-03-04 23:14:10.262		5399.920	Media file(s)	player #1:O3-4-1-M1\O3-4-1-M1.MP4	0.0	6664.800	25.000	Pink	Walking		POINT	3970.040	O3-4-1-M1\O3-4-1-M1.MP4	99252	NA
M1	2025-03-04 23:14:10.262		5399.920	Media file(s)	player #1:O3-4-1-M1\O3-4-1-M1.MP4	0.0	6664.800	25.000	Orange	Walking		POINT	3970.440	O3-4-1-M1\O3-4-1-M1.MP4	99261	NA
M1	2025-03-04 23:14:10.262		5399.920	Media file(s)	player #1:O3-4-1-M1\O3-4-1-M1.MP4	0.0	6664.800	25.000	Orange	Walking		POINT	4030.160	O3-4-1-M1\O3-4-1-M1.MP4	100754	NA
M1	2025-03-04 23:14:10.262		5399.920	Media file(s)	player #1:O3-4-1-M1\O3-4-1-M1.MP4	0.0	6664.800	25.000	Pink	Walking		POINT	4030.320	O3-4-1-M1\O3-4-1-M1.MP4	100758	NA
M1	2025-03-04 23:14:10.262		5399.920	Media file(s)	player #1:O3-4-1-M1\O3-4-1-M1.MP4	0.0	6664.800	25.000	Pink	Walking		POINT	4090.080	O3-4-1-M1\O3-4-1-M1.MP4	102253	NA
M1	2025-03-04 23:14:10.262		5399.920	Media file(s)	player #1:O3-4-1-M1\O3-4-1-M1.MP4	0.0	6664.800	25.000	Orange	Other		POINT	4090.720	O3-4-1-M1\O3-4-1-M1.MP4	102268	NA
M1	2025-03-04 23:14:10.262		5399.920	Media file(s)	player #1:O3-4-1-M1\O3-4-1-M1.MP4	0.0	6664.800	25.000	Pink	Walking		POINT	4150.280	O3-4-1-M1\O3-4-1-M1.MP4	103757	NA
M1	2025-03-04 23:14:10.262		5399.920	Media file(s)	player #1:O3-4-1-M1\O3-4-1-M1.MP4	0.0	6664.800	25.000	Orange	Outside		POINT	4150.640	O3-4-1-M1\O3-4-1-M1.MP4	103767	NA
M1	2025-03-04 23:14:10.262		5399.920	Media file(s)	player #1:O3-4-1-M1\O3-4-1-M1.MP4	0.0	6664.800	25.000	Pink	Self grooming		POINT	4210.000	O3-4-1-M1\O3-4-1-M1.MP4	105250	NA
M1	2025-03-04 23:14:10.262		5399.920	Media file(s)	player #1:O3-4-1-M1\O3-4-1-M1.MP4	0.0	6664.800	25.000	Orange	Walking		POINT	4210.080	O3-4-1-M1\O3-4-1-M1.MP4	105252	NA
M1	2025-03-04 23:14:10.262		5399.920	Media file(s)	player #1:O3-4-1-M1\O3-4-1-M1.MP4	0.0	6664.800	25.000	Orange	Walking		POINT	4270.200	O3-4-1-M1\O3-4-1-M1.MP4	106755	NA
M1	2025-03-04 23:14:10.262		5399.920	Media file(s)	player #1:O3-4-1-M1\O3-4-1-M1.MP4	0.0	6664.800	25.000	Pink	Resting		POINT	4270.200	O3-4-1-M1\O3-4-1-M1.MP4	106755	NA
M1	2025-03-04 23:14:10.262		5399.920	Media file(s)	player #1:O3-4-1-M1\O3-4-1-M1.MP4	0.0	6664.800	25.000	Orange	Carry Other		POINT	4330.000	O3-4-1-M1\O3-4-1-M1.MP4	108250	NA
M1	2025-03-04 23:14:10.262		5399.920	Media file(s)	player #1:O3-4-1-M1\O3-4-1-M1.MP4	0.0	6664.800	25.000	Pink	Resting		POINT	4331.000	O3-4-1-M1\O3-4-1-M1.MP4	108275	NA
M1	2025-03-04 23:14:10.262		5399.920	Media file(s)	player #1:O3-4-1-M1\O3-4-1-M1.MP4	0.0	6664.800	25.000	Orange	Carry Other		POINT	4389.920	O3-4-1-M1\O3-4-1-M1.MP4	109748	NA
M1	2025-03-04 23:14:10.262		5399.920	Media file(s)	player #1:O3-4-1-M1\O3-4-1-M1.MP4	0.0	6664.800	25.000	Pink	Walking		POINT	4390.920	O3-4-1-M1\O3-4-1-M1.MP4	109773	NA
M1	2025-03-04 23:14:10.262		5399.920	Media file(s)	player #1:O3-4-1-M1\O3-4-1-M1.MP4	0.0	6664.800	25.000	Pink	Resting		POINT	4450.000	O3-4-1-M1\O3-4-1-M1.MP4	111250	NA
M1	2025-03-04 23:14:10.262		5399.920	Media file(s)	player #1:O3-4-1-M1\O3-4-1-M1.MP4	0.0	6664.800	25.000	Orange	Walking		POINT	4450.160	O3-4-1-M1\O3-4-1-M1.MP4	111254	NA
M1	2025-03-04 23:14:10.262		5399.920	Media file(s)	player #1:O3-4-1-M1\O3-4-1-M1.MP4	0.0	6664.800	25.000	Pink	Resting		POINT	4510.240	O3-4-1-M1\O3-4-1-M1.MP4	112756	NA
M1	2025-03-04 23:14:10.262		5399.920	Media file(s)	player #1:O3-4-1-M1\O3-4-1-M1.MP4	0.0	6664.800	25.000	Orange	Walking		POINT	4510.280	O3-4-1-M1\O3-4-1-M1.MP4	112757	NA
M1	2025-03-04 23:14:10.262		5399.920	Media file(s)	player #1:O3-4-1-M1\O3-4-1-M1.MP4	0.0	6664.800	25.000	Pink	Resting		POINT	4569.960	O3-4-1-M1\O3-4-1-M1.MP4	114249	NA
M1	2025-03-04 23:14:10.262		5399.920	Media file(s)	player #1:O3-4-1-M1\O3-4-1-M1.MP4	0.0	6664.800	25.000	Orange	Other		POINT	4570.040	O3-4-1-M1\O3-4-1-M1.MP4	114251	NA
M1	2025-03-04 23:14:10.262		5399.920	Media file(s)	player #1:O3-4-1-M1\O3-4-1-M1.MP4	0.0	6664.800	25.000	Orange	Carry Other		POINT	4630.120	O3-4-1-M1\O3-4-1-M1.MP4	115753	NA
M1	2025-03-04 23:14:10.262		5399.920	Media file(s)	player #1:O3-4-1-M1\O3-4-1-M1.MP4	0.0	6664.800	25.000	Pink	Resting		POINT	4631.920	O3-4-1-M1\O3-4-1-M1.MP4	115798	NA
M1	2025-03-04 23:14:10.262		5399.920	Media file(s)	player #1:O3-4-1-M1\O3-4-1-M1.MP4	0.0	6664.800	25.000	Pink	Resting		POINT	4690.560	O3-4-1-M1\O3-4-1-M1.MP4	117264	NA
M1	2025-03-04 23:14:10.262		5399.920	Media file(s)	player #1:O3-4-1-M1\O3-4-1-M1.MP4	0.0	6664.800	25.000	Orange	Walking		POINT	4691.000	O3-4-1-M1\O3-4-1-M1.MP4	117275	NA
M1	2025-03-04 23:14:10.262		5399.920	Media file(s)	player #1:O3-4-1-M1\O3-4-1-M1.MP4	0.0	6664.800	25.000	Orange	Walking		POINT	4750.040	O3-4-1-M1\O3-4-1-M1.MP4	118751	NA
M1	2025-03-04 23:14:10.262		5399.920	Media file(s)	player #1:O3-4-1-M1\O3-4-1-M1.MP4	0.0	6664.800	25.000	Pink	Resting		POINT	4750.120	O3-4-1-M1\O3-4-1-M1.MP4	118753	NA
M1	2025-03-04 23:14:10.262		5399.920	Media file(s)	player #1:O3-4-1-M1\O3-4-1-M1.MP4	0.0	6664.800	25.000	Pink	Resting		POINT	4810.040	O3-4-1-M1\O3-4-1-M1.MP4	120251	NA
M1	2025-03-04 23:14:10.262		5399.920	Media file(s)	player #1:O3-4-1-M1\O3-4-1-M1.MP4	0.0	6664.800	25.000	Orange	Walking		POINT	4810.840	O3-4-1-M1\O3-4-1-M1.MP4	120271	NA
M1	2025-03-04 23:14:10.262		5399.920	Media file(s)	player #1:O3-4-1-M1\O3-4-1-M1.MP4	0.0	6664.800	25.000	Pink	Resting		POINT	4869.960	O3-4-1-M1\O3-4-1-M1.MP4	121749	NA
M1	2025-03-04 23:14:10.262		5399.920	Media file(s)	player #1:O3-4-1-M1\O3-4-1-M1.MP4	0.0	6664.800	25.000	Orange	Walking		POINT	4870.080	O3-4-1-M1\O3-4-1-M1.MP4	121752	NA
M1	2025-03-04 23:14:10.262		5399.920	Media file(s)	player #1:O3-4-1-M1\O3-4-1-M1.MP4	0.0	6664.800	25.000	Orange	Walking		POINT	4930.400	O3-4-1-M1\O3-4-1-M1.MP4	123260	NA
M1	2025-03-04 23:14:10.262		5399.920	Media file(s)	player #1:O3-4-1-M1\O3-4-1-M1.MP4	0.0	6664.800	25.000	Pink	Walking		POINT	4930.520	O3-4-1-M1\O3-4-1-M1.MP4	123263	NA
M1	2025-03-04 23:14:10.262		5399.920	Media file(s)	player #1:O3-4-1-M1\O3-4-1-M1.MP4	0.0	6664.800	25.000	Orange	Walking		POINT	4990.080	O3-4-1-M1\O3-4-1-M1.MP4	124752	NA
M1	2025-03-04 23:14:10.262		5399.920	Media file(s)	player #1:O3-4-1-M1\O3-4-1-M1.MP4	0.0	6664.800	25.000	Pink	Resting		POINT	4990.640	O3-4-1-M1\O3-4-1-M1.MP4	124766	NA
M1	2025-03-04 23:14:10.262		5399.920	Media file(s)	player #1:O3-4-1-M1\O3-4-1-M1.MP4	0.0	6664.800	25.000	Pink	Resting		POINT	5050.200	O3-4-1-M1\O3-4-1-M1.MP4	126255	NA
M1	2025-03-04 23:14:10.262		5399.920	Media file(s)	player #1:O3-4-1-M1\O3-4-1-M1.MP4	0.0	6664.800	25.000	Orange	Walking		POINT	5050.240	O3-4-1-M1\O3-4-1-M1.MP4	126256	NA
M1	2025-03-04 23:14:10.262		5399.920	Media file(s)	player #1:O3-4-1-M1\O3-4-1-M1.MP4	0.0	6664.800	25.000	Orange	Walking		POINT	5110.160	O3-4-1-M1\O3-4-1-M1.MP4	127754	NA
M1	2025-03-04 23:14:10.262		5399.920	Media file(s)	player #1:O3-4-1-M1\O3-4-1-M1.MP4	0.0	6664.800	25.000	Pink	Resting		POINT	5110.160	O3-4-1-M1\O3-4-1-M1.MP4	127754	NA
M1	2025-03-04 23:14:10.262		5399.920	Media file(s)	player #1:O3-4-1-M1\O3-4-1-M1.MP4	0.0	6664.800	25.000	Pink	Resting		POINT	5170.200	O3-4-1-M1\O3-4-1-M1.MP4	129255	NA
M1	2025-03-04 23:14:10.262		5399.920	Media file(s)	player #1:O3-4-1-M1\O3-4-1-M1.MP4	0.0	6664.800	25.000	Orange	Walking		POINT	5170.240	O3-4-1-M1\O3-4-1-M1.MP4	129256	NA
M1	2025-03-04 23:14:10.262		5399.920	Media file(s)	player #1:O3-4-1-M1\O3-4-1-M1.MP4	0.0	6664.800	25.000	Pink	Resting		POINT	5230.160	O3-4-1-M1\O3-4-1-M1.MP4	130754	NA
M1	2025-03-04 23:14:10.262		5399.920	Media file(s)	player #1:O3-4-1-M1\O3-4-1-M1.MP4	0.0	6664.800	25.000	Orange	Self grooming		POINT	5230.360	O3-4-1-M1\O3-4-1-M1.MP4	130759	NA
M1	2025-03-04 23:14:10.262		5399.920	Media file(s)	player #1:O3-4-1-M1\O3-4-1-M1.MP4	0.0	6664.800	25.000	Pink	Resting		POINT	5290.200	O3-4-1-M1\O3-4-1-M1.MP4	132255	NA
M1	2025-03-04 23:14:10.262		5399.920	Media file(s)	player #1:O3-4-1-M1\O3-4-1-M1.MP4	0.0	6664.800	25.000	Orange	Self grooming		POINT	5290.240	O3-4-1-M1\O3-4-1-M1.MP4	132256	NA
M1	2025-03-04 23:14:10.262		5399.920	Media file(s)	player #1:O3-4-1-M1\O3-4-1-M1.MP4	0.0	6664.800	25.000	Orange	Self grooming		POINT	5349.200	O3-4-1-M1\O3-4-1-M1.MP4	133730	NA
M1	2025-03-04 23:14:10.262		5399.920	Media file(s)	player #1:O3-4-1-M1\O3-4-1-M1.MP4	0.0	6664.800	25.000	Pink	Resting		POINT	5350.080	O3-4-1-M1\O3-4-1-M1.MP4	133753	NA
M1	2025-03-04 23:14:10.262		5399.920	Media file(s)	player #1:O3-4-1-M1\O3-4-1-M1.MP4	0.0	6664.800	25.000	Pink	Resting		POINT	5409.960	O3-4-1-M1\O3-4-1-M1.MP4	135249	NA
M1	2025-03-04 23:14:10.262		5399.920	Media file(s)	player #1:O3-4-1-M1\O3-4-1-M1.MP4	0.0	6664.800	25.000	Orange	Resting		POINT	5410.160	O3-4-1-M1\O3-4-1-M1.MP4	135254	NA
M1	2025-03-04 23:14:10.262		5399.920	Media file(s)	player #1:O3-4-1-M1\O3-4-1-M1.MP4	0.0	6664.800	25.000	Orange	Resting		POINT	5469.960	O3-4-1-M1\O3-4-1-M1.MP4	136750	NA
M1	2025-03-04 23:14:10.262		5399.920	Media file(s)	player #1:O3-4-1-M1\O3-4-1-M1.MP4	0.0	6664.800	25.000	Pink	Resting		POINT	5470.120	O3-4-1-M1\O3-4-1-M1.MP4	136753	NA
M1	2025-03-04 23:14:10.262		5399.920	Media file(s)	player #1:O3-4-1-M1\O3-4-1-M1.MP4	0.0	6664.800	25.000	Orange	Resting		POINT	5530.000	O3-4-1-M1\O3-4-1-M1.MP4	138250	NA
M1	2025-03-04 23:14:10.262		5399.920	Media file(s)	player #1:O3-4-1-M1\O3-4-1-M1.MP4	0.0	6664.800	25.000	Pink	Resting		POINT	5530.120	O3-4-1-M1\O3-4-1-M1.MP4	138253	NA
M1	2025-03-04 23:14:10.262		5399.920	Media file(s)	player #1:O3-4-1-M1\O3-4-1-M1.MP4	0.0	6664.800	25.000	Orange	Resting		POINT	5590.000	O3-4-1-M1\O3-4-1-M1.MP4	139750	NA
M1	2025-03-04 23:14:10.262		5399.920	Media file(s)	player #1:O3-4-1-M1\O3-4-1-M1.MP4	0.0	6664.800	25.000	Pink	Resting		POINT	5590.120	O3-4-1-M1\O3-4-1-M1.MP4	139753	NA
M1	2025-03-04 23:14:10.262		5399.920	Media file(s)	player #1:O3-4-1-M1\O3-4-1-M1.MP4	0.0	6664.800	25.000	Pink	Resting		POINT	5649.960	O3-4-1-M1\O3-4-1-M1.MP4	141249	NA
M1	2025-03-04 23:14:10.262		5399.920	Media file(s)	player #1:O3-4-1-M1\O3-4-1-M1.MP4	0.0	6664.800	25.000	Orange	Resting		POINT	5650.080	O3-4-1-M1\O3-4-1-M1.MP4	141252	NA
M1	2025-03-04 23:14:10.262		5399.920	Media file(s)	player #1:O3-4-1-M1\O3-4-1-M1.MP4	0.0	6664.800	25.000	Orange	Resting		POINT	5709.920	O3-4-1-M1\O3-4-1-M1.MP4	142748	NA
M1	2025-03-04 23:14:10.262		5399.920	Media file(s)	player #1:O3-4-1-M1\O3-4-1-M1.MP4	0.0	6664.800	25.000	Pink	Resting		POINT	5710.080	O3-4-1-M1\O3-4-1-M1.MP4	142752	NA
M1	2025-03-04 23:14:10.262		5399.920	Media file(s)	player #1:O3-4-1-M1\O3-4-1-M1.MP4	0.0	6664.800	25.000	Pink	Resting		POINT	5769.880	O3-4-1-M1\O3-4-1-M1.MP4	144248	NA
M1	2025-03-04 23:14:10.262		5399.920	Media file(s)	player #1:O3-4-1-M1\O3-4-1-M1.MP4	0.0	6664.800	25.000	Orange	Resting		POINT	5770.000	O3-4-1-M1\O3-4-1-M1.MP4	144250	NA
M1	2025-03-04 23:14:10.262		5399.920	Media file(s)	player #1:O3-4-1-M1\O3-4-1-M1.MP4	0.0	6664.800	25.000	Orange	Walking		POINT	5829.960	O3-4-1-M1\O3-4-1-M1.MP4	145749	NA
M1	2025-03-04 23:14:10.262		5399.920	Media file(s)	player #1:O3-4-1-M1\O3-4-1-M1.MP4	0.0	6664.800	25.000	Pink	Resting		POINT	5830.520	O3-4-1-M1\O3-4-1-M1.MP4	145763	NA
M1	2025-03-04 23:14:10.262		5399.920	Media file(s)	player #1:O3-4-1-M1\O3-4-1-M1.MP4	0.0	6664.800	25.000	Pink	Resting		POINT	5890.240	O3-4-1-M1\O3-4-1-M1.MP4	147256	NA
M1	2025-03-04 23:14:10.262		5399.920	Media file(s)	player #1:O3-4-1-M1\O3-4-1-M1.MP4	0.0	6664.800	25.000	Orange	Walking		POINT	5890.560	O3-4-1-M1\O3-4-1-M1.MP4	147264	NA
M1	2025-03-04 23:14:10.262		5399.920	Media file(s)	player #1:O3-4-1-M1\O3-4-1-M1.MP4	0.0	6664.800	25.000	Orange	Walking		POINT	5950.080	O3-4-1-M1\O3-4-1-M1.MP4	148752	NA
M1	2025-03-04 23:14:10.262		5399.920	Media file(s)	player #1:O3-4-1-M1\O3-4-1-M1.MP4	0.0	6664.800	25.000	Pink	Resting		POINT	5950.280	O3-4-1-M1\O3-4-1-M1.MP4	148757	NA
M1	2025-03-04 23:14:10.262		5399.920	Media file(s)	player #1:O3-4-1-M1\O3-4-1-M1.MP4	0.0	6664.800	25.000	Orange	Walking		POINT	6009.960	O3-4-1-M1\O3-4-1-M1.MP4	150249	NA
M1	2025-03-04 23:14:10.262		5399.920	Media file(s)	player #1:O3-4-1-M1\O3-4-1-M1.MP4	0.0	6664.800	25.000	Pink	Resting		POINT	6010.480	O3-4-1-M1\O3-4-1-M1.MP4	150262	NA
