# Supplementary material for: Unmated Queens Show Worker‐Like Behaviour and Gene Expression in Polygynous Colonies of the Ant Stigmatomma pallipes
Source: Mol Ecol. 2026 Apr 29;35:e70360. doi: 10.1111/mec.70360 (PMC13126620; doi:10.1111/mec.70360)
Supplement: Supplementary file 3 — Data S1: mec70360‐sup‐0003‐Supinfo.zip. [file MEC-35-e70360-s003.zip › Behavior/O3-Boris/M10.tsv]

Observation id	Observation date	Description	Observation duration	Observation type	Source	Time offset (s)	Media duration (s)	FPS	Subject	Behavior	Behavioral category	Behavior type	Time	Media file name	Image index	Image file path	Comment
M10	2025-03-05 10:38:19.026		5400.000	Media file(s)	player #1:O3-1-10-M10\O3-1-10-M10.MP4	0.0	6664.320	25.000	Orange	Resting		POINT	610.160	O3-1-10-M10\O3-1-10-M10.MP4	15254	NA
M10	2025-03-05 10:38:19.026		5400.000	Media file(s)	player #1:O3-1-10-M10\O3-1-10-M10.MP4	0.0	6664.320	25.000	Blue	Walking		POINT	610.440	O3-1-10-M10\O3-1-10-M10.MP4	15261	NA
M10	2025-03-05 10:38:19.026		5400.000	Media file(s)	player #1:O3-1-10-M10\O3-1-10-M10.MP4	0.0	6664.320	25.000	Orange	Resting		POINT	669.880	O3-1-10-M10\O3-1-10-M10.MP4	16747	NA
M10	2025-03-05 10:38:19.026		5400.000	Media file(s)	player #1:O3-1-10-M10\O3-1-10-M10.MP4	0.0	6664.320	25.000	Blue	Resting		POINT	672.440	O3-1-10-M10\O3-1-10-M10.MP4	16811	NA
M10	2025-03-05 10:38:19.026		5400.000	Media file(s)	player #1:O3-1-10-M10\O3-1-10-M10.MP4	0.0	6664.320	25.000	Blue	Resting		POINT	730.000	O3-1-10-M10\O3-1-10-M10.MP4	18250	NA
M10	2025-03-05 10:38:19.026		5400.000	Media file(s)	player #1:O3-1-10-M10\O3-1-10-M10.MP4	0.0	6664.320	25.000	Orange	Resting		POINT	730.240	O3-1-10-M10\O3-1-10-M10.MP4	18256	NA
M10	2025-03-05 10:38:19.026		5400.000	Media file(s)	player #1:O3-1-10-M10\O3-1-10-M10.MP4	0.0	6664.320	25.000	Blue	Resting		POINT	790.040	O3-1-10-M10\O3-1-10-M10.MP4	19751	NA
M10	2025-03-05 10:38:19.026		5400.000	Media file(s)	player #1:O3-1-10-M10\O3-1-10-M10.MP4	0.0	6664.320	25.000	Orange	Resting		POINT	790.480	O3-1-10-M10\O3-1-10-M10.MP4	19762	NA
M10	2025-03-05 10:38:19.026		5400.000	Media file(s)	player #1:O3-1-10-M10\O3-1-10-M10.MP4	0.0	6664.320	25.000	Blue	Resting		POINT	850.120	O3-1-10-M10\O3-1-10-M10.MP4	21253	NA
M10	2025-03-05 10:38:19.026		5400.000	Media file(s)	player #1:O3-1-10-M10\O3-1-10-M10.MP4	0.0	6664.320	25.000	Orange	Resting		POINT	850.120	O3-1-10-M10\O3-1-10-M10.MP4	21253	NA
M10	2025-03-05 10:38:19.026		5400.000	Media file(s)	player #1:O3-1-10-M10\O3-1-10-M10.MP4	0.0	6664.320	25.000	Blue	Resting		POINT	909.840	O3-1-10-M10\O3-1-10-M10.MP4	22746	NA
M10	2025-03-05 10:38:19.026		5400.000	Media file(s)	player #1:O3-1-10-M10\O3-1-10-M10.MP4	0.0	6664.320	25.000	Orange	Resting		POINT	909.960	O3-1-10-M10\O3-1-10-M10.MP4	22749	NA
M10	2025-03-05 10:38:19.026		5400.000	Media file(s)	player #1:O3-1-10-M10\O3-1-10-M10.MP4	0.0	6664.320	25.000	Blue	Resting		POINT	970.080	O3-1-10-M10\O3-1-10-M10.MP4	24252	NA
M10	2025-03-05 10:38:19.026		5400.000	Media file(s)	player #1:O3-1-10-M10\O3-1-10-M10.MP4	0.0	6664.320	25.000	Orange	Resting		POINT	970.320	O3-1-10-M10\O3-1-10-M10.MP4	24258	NA
M10	2025-03-05 10:38:19.026		5400.000	Media file(s)	player #1:O3-1-10-M10\O3-1-10-M10.MP4	0.0	6664.320	25.000	Blue	Resting		POINT	1029.840	O3-1-10-M10\O3-1-10-M10.MP4	25746	NA
M10	2025-03-05 10:38:19.026		5400.000	Media file(s)	player #1:O3-1-10-M10\O3-1-10-M10.MP4	0.0	6664.320	25.000	Orange	Walking		POINT	1030.160	O3-1-10-M10\O3-1-10-M10.MP4	25754	NA
M10	2025-03-05 10:38:19.026		5400.000	Media file(s)	player #1:O3-1-10-M10\O3-1-10-M10.MP4	0.0	6664.320	25.000	Blue	Resting		POINT	1089.920	O3-1-10-M10\O3-1-10-M10.MP4	27249	NA
M10	2025-03-05 10:38:19.026		5400.000	Media file(s)	player #1:O3-1-10-M10\O3-1-10-M10.MP4	0.0	6664.320	25.000	Orange	Walking		POINT	1090.280	O3-1-10-M10\O3-1-10-M10.MP4	27257	NA
M10	2025-03-05 10:38:19.026		5400.000	Media file(s)	player #1:O3-1-10-M10\O3-1-10-M10.MP4	0.0	6664.320	25.000	Blue	Resting		POINT	1149.960	O3-1-10-M10\O3-1-10-M10.MP4	28749	NA
M10	2025-03-05 10:38:19.026		5400.000	Media file(s)	player #1:O3-1-10-M10\O3-1-10-M10.MP4	0.0	6664.320	25.000	Orange	Resting		POINT	1149.960	O3-1-10-M10\O3-1-10-M10.MP4	28749	NA
M10	2025-03-05 10:38:19.026		5400.000	Media file(s)	player #1:O3-1-10-M10\O3-1-10-M10.MP4	0.0	6664.320	25.000	Blue	Resting		POINT	1209.880	O3-1-10-M10\O3-1-10-M10.MP4	30247	NA
M10	2025-03-05 10:38:19.026		5400.000	Media file(s)	player #1:O3-1-10-M10\O3-1-10-M10.MP4	0.0	6664.320	25.000	Orange	Resting		POINT	1210.160	O3-1-10-M10\O3-1-10-M10.MP4	30254	NA
M10	2025-03-05 10:38:19.026		5400.000	Media file(s)	player #1:O3-1-10-M10\O3-1-10-M10.MP4	0.0	6664.320	25.000	Blue	Resting		POINT	1269.840	O3-1-10-M10\O3-1-10-M10.MP4	31746	NA
M10	2025-03-05 10:38:19.026		5400.000	Media file(s)	player #1:O3-1-10-M10\O3-1-10-M10.MP4	0.0	6664.320	25.000	Orange	Resting		POINT	1270.440	O3-1-10-M10\O3-1-10-M10.MP4	31761	NA
M10	2025-03-05 10:38:19.026		5400.000	Media file(s)	player #1:O3-1-10-M10\O3-1-10-M10.MP4	0.0	6664.320	25.000	Blue	Resting		POINT	1329.920	O3-1-10-M10\O3-1-10-M10.MP4	33248	NA
M10	2025-03-05 10:38:19.026		5400.000	Media file(s)	player #1:O3-1-10-M10\O3-1-10-M10.MP4	0.0	6664.320	25.000	Orange	Resting		POINT	1330.880	O3-1-10-M10\O3-1-10-M10.MP4	33273	NA
M10	2025-03-05 10:38:19.026		5400.000	Media file(s)	player #1:O3-1-10-M10\O3-1-10-M10.MP4	0.0	6664.320	25.000	Blue	Resting		POINT	1390.160	O3-1-10-M10\O3-1-10-M10.MP4	34754	NA
M10	2025-03-05 10:38:19.026		5400.000	Media file(s)	player #1:O3-1-10-M10\O3-1-10-M10.MP4	0.0	6664.320	25.000	Orange	Resting		POINT	1390.400	O3-1-10-M10\O3-1-10-M10.MP4	34760	NA
M10	2025-03-05 10:38:19.026		5400.000	Media file(s)	player #1:O3-1-10-M10\O3-1-10-M10.MP4	0.0	6664.320	25.000	Blue	Resting		POINT	1449.960	O3-1-10-M10\O3-1-10-M10.MP4	36249	NA
M10	2025-03-05 10:38:19.026		5400.000	Media file(s)	player #1:O3-1-10-M10\O3-1-10-M10.MP4	0.0	6664.320	25.000	Orange	Resting		POINT	1450.040	O3-1-10-M10\O3-1-10-M10.MP4	36251	NA
M10	2025-03-05 10:38:19.026		5400.000	Media file(s)	player #1:O3-1-10-M10\O3-1-10-M10.MP4	0.0	6664.320	25.000	Blue	Resting		POINT	1509.920	O3-1-10-M10\O3-1-10-M10.MP4	37748	NA
M10	2025-03-05 10:38:19.026		5400.000	Media file(s)	player #1:O3-1-10-M10\O3-1-10-M10.MP4	0.0	6664.320	25.000	Orange	Resting		POINT	1510.280	O3-1-10-M10\O3-1-10-M10.MP4	37757	NA
M10	2025-03-05 10:38:19.026		5400.000	Media file(s)	player #1:O3-1-10-M10\O3-1-10-M10.MP4	0.0	6664.320	25.000	Blue	Resting		POINT	1570.160	O3-1-10-M10\O3-1-10-M10.MP4	39254	NA
M10	2025-03-05 10:38:19.026		5400.000	Media file(s)	player #1:O3-1-10-M10\O3-1-10-M10.MP4	0.0	6664.320	25.000	Orange	Resting		POINT	1570.200	O3-1-10-M10\O3-1-10-M10.MP4	39255	NA
M10	2025-03-05 10:38:19.026		5400.000	Media file(s)	player #1:O3-1-10-M10\O3-1-10-M10.MP4	0.0	6664.320	25.000	Blue	Resting		POINT	1630.000	O3-1-10-M10\O3-1-10-M10.MP4	40750	NA
M10	2025-03-05 10:38:19.026		5400.000	Media file(s)	player #1:O3-1-10-M10\O3-1-10-M10.MP4	0.0	6664.320	25.000	Orange	Resting		POINT	1630.080	O3-1-10-M10\O3-1-10-M10.MP4	40752	NA
M10	2025-03-05 10:38:19.026		5400.000	Media file(s)	player #1:O3-1-10-M10\O3-1-10-M10.MP4	0.0	6664.320	25.000	Blue	Resting		POINT	1690.000	O3-1-10-M10\O3-1-10-M10.MP4	42250	NA
M10	2025-03-05 10:38:19.026		5400.000	Media file(s)	player #1:O3-1-10-M10\O3-1-10-M10.MP4	0.0	6664.320	25.000	Orange	Resting		POINT	1690.720	O3-1-10-M10\O3-1-10-M10.MP4	42268	NA
M10	2025-03-05 10:38:19.026		5400.000	Media file(s)	player #1:O3-1-10-M10\O3-1-10-M10.MP4	0.0	6664.320	25.000	Blue	Resting		POINT	1750.120	O3-1-10-M10\O3-1-10-M10.MP4	43753	NA
M10	2025-03-05 10:38:19.026		5400.000	Media file(s)	player #1:O3-1-10-M10\O3-1-10-M10.MP4	0.0	6664.320	25.000	Orange	Resting		POINT	1750.160	O3-1-10-M10\O3-1-10-M10.MP4	43755	NA
M10	2025-03-05 10:38:19.026		5400.000	Media file(s)	player #1:O3-1-10-M10\O3-1-10-M10.MP4	0.0	6664.320	25.000	Blue	Resting		POINT	1809.920	O3-1-10-M10\O3-1-10-M10.MP4	45248	NA
M10	2025-03-05 10:38:19.026		5400.000	Media file(s)	player #1:O3-1-10-M10\O3-1-10-M10.MP4	0.0	6664.320	25.000	Orange	Resting		POINT	1810.000	O3-1-10-M10\O3-1-10-M10.MP4	45250	NA
M10	2025-03-05 10:38:19.026		5400.000	Media file(s)	player #1:O3-1-10-M10\O3-1-10-M10.MP4	0.0	6664.320	25.000	Blue	Resting		POINT	1869.960	O3-1-10-M10\O3-1-10-M10.MP4	46749	NA
M10	2025-03-05 10:38:19.026		5400.000	Media file(s)	player #1:O3-1-10-M10\O3-1-10-M10.MP4	0.0	6664.320	25.000	Orange	Resting		POINT	1870.040	O3-1-10-M10\O3-1-10-M10.MP4	46751	NA
M10	2025-03-05 10:38:19.026		5400.000	Media file(s)	player #1:O3-1-10-M10\O3-1-10-M10.MP4	0.0	6664.320	25.000	Blue	Resting		POINT	1929.800	O3-1-10-M10\O3-1-10-M10.MP4	48245	NA
M10	2025-03-05 10:38:19.026		5400.000	Media file(s)	player #1:O3-1-10-M10\O3-1-10-M10.MP4	0.0	6664.320	25.000	Orange	Walking		POINT	1930.240	O3-1-10-M10\O3-1-10-M10.MP4	48256	NA
M10	2025-03-05 10:38:19.026		5400.000	Media file(s)	player #1:O3-1-10-M10\O3-1-10-M10.MP4	0.0	6664.320	25.000	Blue	Resting		POINT	1990.040	O3-1-10-M10\O3-1-10-M10.MP4	49751	NA
M10	2025-03-05 10:38:19.026		5400.000	Media file(s)	player #1:O3-1-10-M10\O3-1-10-M10.MP4	0.0	6664.320	25.000	Orange	Walking		POINT	1990.240	O3-1-10-M10\O3-1-10-M10.MP4	49756	NA
M10	2025-03-05 10:38:19.026		5400.000	Media file(s)	player #1:O3-1-10-M10\O3-1-10-M10.MP4	0.0	6664.320	25.000	Blue	Resting		POINT	2050.000	O3-1-10-M10\O3-1-10-M10.MP4	51250	NA
M10	2025-03-05 10:38:19.026		5400.000	Media file(s)	player #1:O3-1-10-M10\O3-1-10-M10.MP4	0.0	6664.320	25.000	Orange	Walking		POINT	2050.360	O3-1-10-M10\O3-1-10-M10.MP4	51259	NA
M10	2025-03-05 10:38:19.026		5400.000	Media file(s)	player #1:O3-1-10-M10\O3-1-10-M10.MP4	0.0	6664.320	25.000	Blue	Resting		POINT	2110.000	O3-1-10-M10\O3-1-10-M10.MP4	52750	NA
M10	2025-03-05 10:38:19.026		5400.000	Media file(s)	player #1:O3-1-10-M10\O3-1-10-M10.MP4	0.0	6664.320	25.000	Orange	Walking		POINT	2110.040	O3-1-10-M10\O3-1-10-M10.MP4	52751	NA
M10	2025-03-05 10:38:19.026		5400.000	Media file(s)	player #1:O3-1-10-M10\O3-1-10-M10.MP4	0.0	6664.320	25.000	Blue	Resting		POINT	2170.000	O3-1-10-M10\O3-1-10-M10.MP4	54250	NA
M10	2025-03-05 10:38:19.026		5400.000	Media file(s)	player #1:O3-1-10-M10\O3-1-10-M10.MP4	0.0	6664.320	25.000	Orange	Resting		POINT	2170.080	O3-1-10-M10\O3-1-10-M10.MP4	54252	NA
M10	2025-03-05 10:38:19.026		5400.000	Media file(s)	player #1:O3-1-10-M10\O3-1-10-M10.MP4	0.0	6664.320	25.000	Orange	Resting		POINT	2230.040	O3-1-10-M10\O3-1-10-M10.MP4	55751	NA
M10	2025-03-05 10:38:19.026		5400.000	Media file(s)	player #1:O3-1-10-M10\O3-1-10-M10.MP4	0.0	6664.320	25.000	Blue	Resting		POINT	2230.080	O3-1-10-M10\O3-1-10-M10.MP4	55752	NA
M10	2025-03-05 10:38:19.026		5400.000	Media file(s)	player #1:O3-1-10-M10\O3-1-10-M10.MP4	0.0	6664.320	25.000	Blue	Resting		POINT	2290.000	O3-1-10-M10\O3-1-10-M10.MP4	57250	NA
M10	2025-03-05 10:38:19.026		5400.000	Media file(s)	player #1:O3-1-10-M10\O3-1-10-M10.MP4	0.0	6664.320	25.000	Orange	Resting		POINT	2290.560	O3-1-10-M10\O3-1-10-M10.MP4	57264	NA
M10	2025-03-05 10:38:19.026		5400.000	Media file(s)	player #1:O3-1-10-M10\O3-1-10-M10.MP4	0.0	6664.320	25.000	Blue	Resting		POINT	2350.120	O3-1-10-M10\O3-1-10-M10.MP4	58753	NA
M10	2025-03-05 10:38:19.026		5400.000	Media file(s)	player #1:O3-1-10-M10\O3-1-10-M10.MP4	0.0	6664.320	25.000	Orange	Resting		POINT	2351.080	O3-1-10-M10\O3-1-10-M10.MP4	58777	NA
M10	2025-03-05 10:38:19.026		5400.000	Media file(s)	player #1:O3-1-10-M10\O3-1-10-M10.MP4	0.0	6664.320	25.000	Blue	Resting		POINT	2410.040	O3-1-10-M10\O3-1-10-M10.MP4	60251	NA
M10	2025-03-05 10:38:19.026		5400.000	Media file(s)	player #1:O3-1-10-M10\O3-1-10-M10.MP4	0.0	6664.320	25.000	Orange	Resting		POINT	2410.320	O3-1-10-M10\O3-1-10-M10.MP4	60258	NA
M10	2025-03-05 10:38:19.026		5400.000	Media file(s)	player #1:O3-1-10-M10\O3-1-10-M10.MP4	0.0	6664.320	25.000	Orange	Brood Care		POINT	2469.760	O3-1-10-M10\O3-1-10-M10.MP4	61744	NA
M10	2025-03-05 10:38:19.026		5400.000	Media file(s)	player #1:O3-1-10-M10\O3-1-10-M10.MP4	0.0	6664.320	25.000	Blue	Resting		POINT	2469.960	O3-1-10-M10\O3-1-10-M10.MP4	61749	NA
M10	2025-03-05 10:38:19.026		5400.000	Media file(s)	player #1:O3-1-10-M10\O3-1-10-M10.MP4	0.0	6664.320	25.000	Blue	Resting		POINT	2529.840	O3-1-10-M10\O3-1-10-M10.MP4	63246	NA
M10	2025-03-05 10:38:19.026		5400.000	Media file(s)	player #1:O3-1-10-M10\O3-1-10-M10.MP4	0.0	6664.320	25.000	Orange	Brood Care		POINT	2531.040	O3-1-10-M10\O3-1-10-M10.MP4	63276	NA
M10	2025-03-05 10:38:19.026		5400.000	Media file(s)	player #1:O3-1-10-M10\O3-1-10-M10.MP4	0.0	6664.320	25.000	Blue	Resting		POINT	2589.920	O3-1-10-M10\O3-1-10-M10.MP4	64748	NA
M10	2025-03-05 10:38:19.026		5400.000	Media file(s)	player #1:O3-1-10-M10\O3-1-10-M10.MP4	0.0	6664.320	25.000	Orange	Carry Brood		POINT	2590.280	O3-1-10-M10\O3-1-10-M10.MP4	64757	NA
M10	2025-03-05 10:38:19.026		5400.000	Media file(s)	player #1:O3-1-10-M10\O3-1-10-M10.MP4	0.0	6664.320	25.000	Blue	Resting		POINT	2649.960	O3-1-10-M10\O3-1-10-M10.MP4	66249	NA
M10	2025-03-05 10:38:19.026		5400.000	Media file(s)	player #1:O3-1-10-M10\O3-1-10-M10.MP4	0.0	6664.320	25.000	Orange	Brood Care		POINT	2650.200	O3-1-10-M10\O3-1-10-M10.MP4	66255	NA
M10	2025-03-05 10:38:19.026		5400.000	Media file(s)	player #1:O3-1-10-M10\O3-1-10-M10.MP4	0.0	6664.320	25.000	Blue	Resting		POINT	2709.920	O3-1-10-M10\O3-1-10-M10.MP4	67748	NA
M10	2025-03-05 10:38:19.026		5400.000	Media file(s)	player #1:O3-1-10-M10\O3-1-10-M10.MP4	0.0	6664.320	25.000	Orange	Walking		POINT	2709.960	O3-1-10-M10\O3-1-10-M10.MP4	67749	NA
M10	2025-03-05 10:38:19.026		5400.000	Media file(s)	player #1:O3-1-10-M10\O3-1-10-M10.MP4	0.0	6664.320	25.000	Blue	Resting		POINT	2770.120	O3-1-10-M10\O3-1-10-M10.MP4	69253	NA
M10	2025-03-05 10:38:19.026		5400.000	Media file(s)	player #1:O3-1-10-M10\O3-1-10-M10.MP4	0.0	6664.320	25.000	Orange	Carry Brood		POINT	2770.840	O3-1-10-M10\O3-1-10-M10.MP4	69271	NA
M10	2025-03-05 10:38:19.026		5400.000	Media file(s)	player #1:O3-1-10-M10\O3-1-10-M10.MP4	0.0	6664.320	25.000	Blue	Resting		POINT	2830.000	O3-1-10-M10\O3-1-10-M10.MP4	70750	NA
M10	2025-03-05 10:38:19.026		5400.000	Media file(s)	player #1:O3-1-10-M10\O3-1-10-M10.MP4	0.0	6664.320	25.000	Orange	Resting		POINT	2830.240	O3-1-10-M10\O3-1-10-M10.MP4	70756	NA
M10	2025-03-05 10:38:19.026		5400.000	Media file(s)	player #1:O3-1-10-M10\O3-1-10-M10.MP4	0.0	6664.320	25.000	Blue	Resting		POINT	2889.880	O3-1-10-M10\O3-1-10-M10.MP4	72247	NA
M10	2025-03-05 10:38:19.026		5400.000	Media file(s)	player #1:O3-1-10-M10\O3-1-10-M10.MP4	0.0	6664.320	25.000	Orange	Resting		POINT	2891.320	O3-1-10-M10\O3-1-10-M10.MP4	72283	NA
M10	2025-03-05 10:38:19.026		5400.000	Media file(s)	player #1:O3-1-10-M10\O3-1-10-M10.MP4	0.0	6664.320	25.000	Blue	Resting		POINT	2950.080	O3-1-10-M10\O3-1-10-M10.MP4	73752	NA
M10	2025-03-05 10:38:19.026		5400.000	Media file(s)	player #1:O3-1-10-M10\O3-1-10-M10.MP4	0.0	6664.320	25.000	Orange	Walking		POINT	2950.360	O3-1-10-M10\O3-1-10-M10.MP4	73759	NA
M10	2025-03-05 10:38:19.026		5400.000	Media file(s)	player #1:O3-1-10-M10\O3-1-10-M10.MP4	0.0	6664.320	25.000	Blue	Resting		POINT	3010.040	O3-1-10-M10\O3-1-10-M10.MP4	75251	NA
M10	2025-03-05 10:38:19.026		5400.000	Media file(s)	player #1:O3-1-10-M10\O3-1-10-M10.MP4	0.0	6664.320	25.000	Orange	Walking		POINT	3010.320	O3-1-10-M10\O3-1-10-M10.MP4	75258	NA
M10	2025-03-05 10:38:19.026		5400.000	Media file(s)	player #1:O3-1-10-M10\O3-1-10-M10.MP4	0.0	6664.320	25.000	Orange	Resting		POINT	3070.040	O3-1-10-M10\O3-1-10-M10.MP4	76751	NA
M10	2025-03-05 10:38:19.026		5400.000	Media file(s)	player #1:O3-1-10-M10\O3-1-10-M10.MP4	0.0	6664.320	25.000	Blue	Resting		POINT	3070.160	O3-1-10-M10\O3-1-10-M10.MP4	76754	NA
M10	2025-03-05 10:38:19.026		5400.000	Media file(s)	player #1:O3-1-10-M10\O3-1-10-M10.MP4	0.0	6664.320	25.000	Orange	Resting		POINT	3129.920	O3-1-10-M10\O3-1-10-M10.MP4	78248	NA
M10	2025-03-05 10:38:19.026		5400.000	Media file(s)	player #1:O3-1-10-M10\O3-1-10-M10.MP4	0.0	6664.320	25.000	Blue	Resting		POINT	3129.960	O3-1-10-M10\O3-1-10-M10.MP4	78249	NA
M10	2025-03-05 10:38:19.026		5400.000	Media file(s)	player #1:O3-1-10-M10\O3-1-10-M10.MP4	0.0	6664.320	25.000	Orange	Resting		POINT	3189.800	O3-1-10-M10\O3-1-10-M10.MP4	79745	NA
M10	2025-03-05 10:38:19.026		5400.000	Media file(s)	player #1:O3-1-10-M10\O3-1-10-M10.MP4	0.0	6664.320	25.000	Blue	Resting		POINT	3189.840	O3-1-10-M10\O3-1-10-M10.MP4	79746	NA
M10	2025-03-05 10:38:19.026		5400.000	Media file(s)	player #1:O3-1-10-M10\O3-1-10-M10.MP4	0.0	6664.320	25.000	Blue	Resting		POINT	3250.000	O3-1-10-M10\O3-1-10-M10.MP4	81250	NA
M10	2025-03-05 10:38:19.026		5400.000	Media file(s)	player #1:O3-1-10-M10\O3-1-10-M10.MP4	0.0	6664.320	25.000	Orange	Resting		POINT	3250.200	O3-1-10-M10\O3-1-10-M10.MP4	81255	NA
M10	2025-03-05 10:38:19.026		5400.000	Media file(s)	player #1:O3-1-10-M10\O3-1-10-M10.MP4	0.0	6664.320	25.000	Blue	Resting		POINT	3309.960	O3-1-10-M10\O3-1-10-M10.MP4	82749	NA
M10	2025-03-05 10:38:19.026		5400.000	Media file(s)	player #1:O3-1-10-M10\O3-1-10-M10.MP4	0.0	6664.320	25.000	Orange	Resting		POINT	3310.160	O3-1-10-M10\O3-1-10-M10.MP4	82754	NA
M10	2025-03-05 10:38:19.026		5400.000	Media file(s)	player #1:O3-1-10-M10\O3-1-10-M10.MP4	0.0	6664.320	25.000	Orange	Resting		POINT	3370.200	O3-1-10-M10\O3-1-10-M10.MP4	84255	NA
M10	2025-03-05 10:38:19.026		5400.000	Media file(s)	player #1:O3-1-10-M10\O3-1-10-M10.MP4	0.0	6664.320	25.000	Blue	Resting		POINT	3370.400	O3-1-10-M10\O3-1-10-M10.MP4	84260	NA
M10	2025-03-05 10:38:19.026		5400.000	Media file(s)	player #1:O3-1-10-M10\O3-1-10-M10.MP4	0.0	6664.320	25.000	Blue	Resting		POINT	3429.840	O3-1-10-M10\O3-1-10-M10.MP4	85746	NA
M10	2025-03-05 10:38:19.026		5400.000	Media file(s)	player #1:O3-1-10-M10\O3-1-10-M10.MP4	0.0	6664.320	25.000	Orange	Resting		POINT	3430.040	O3-1-10-M10\O3-1-10-M10.MP4	85751	NA
M10	2025-03-05 10:38:19.026		5400.000	Media file(s)	player #1:O3-1-10-M10\O3-1-10-M10.MP4	0.0	6664.320	25.000	Orange	Resting		POINT	3490.040	O3-1-10-M10\O3-1-10-M10.MP4	87251	NA
M10	2025-03-05 10:38:19.026		5400.000	Media file(s)	player #1:O3-1-10-M10\O3-1-10-M10.MP4	0.0	6664.320	25.000	Blue	Resting		POINT	3490.520	O3-1-10-M10\O3-1-10-M10.MP4	87263	NA
M10	2025-03-05 10:38:19.026		5400.000	Media file(s)	player #1:O3-1-10-M10\O3-1-10-M10.MP4	0.0	6664.320	25.000	Orange	Resting		POINT	3550.160	O3-1-10-M10\O3-1-10-M10.MP4	88754	NA
M10	2025-03-05 10:38:19.026		5400.000	Media file(s)	player #1:O3-1-10-M10\O3-1-10-M10.MP4	0.0	6664.320	25.000	Blue	Resting		POINT	3550.200	O3-1-10-M10\O3-1-10-M10.MP4	88755	NA
M10	2025-03-05 10:38:19.026		5400.000	Media file(s)	player #1:O3-1-10-M10\O3-1-10-M10.MP4	0.0	6664.320	25.000	Orange	Resting		POINT	3609.760	O3-1-10-M10\O3-1-10-M10.MP4	90244	NA
M10	2025-03-05 10:38:19.026		5400.000	Media file(s)	player #1:O3-1-10-M10\O3-1-10-M10.MP4	0.0	6664.320	25.000	Blue	Resting		POINT	3610.120	O3-1-10-M10\O3-1-10-M10.MP4	90253	NA
M10	2025-03-05 10:38:19.026		5400.000	Media file(s)	player #1:O3-1-10-M10\O3-1-10-M10.MP4	0.0	6664.320	25.000	Blue	Resting		POINT	3670.120	O3-1-10-M10\O3-1-10-M10.MP4	91753	NA
M10	2025-03-05 10:38:19.026		5400.000	Media file(s)	player #1:O3-1-10-M10\O3-1-10-M10.MP4	0.0	6664.320	25.000	Orange	Resting		POINT	3670.760	O3-1-10-M10\O3-1-10-M10.MP4	91769	NA
M10	2025-03-05 10:38:19.026		5400.000	Media file(s)	player #1:O3-1-10-M10\O3-1-10-M10.MP4	0.0	6664.320	25.000	Blue	Resting		POINT	3730.120	O3-1-10-M10\O3-1-10-M10.MP4	93253	NA
M10	2025-03-05 10:38:19.026		5400.000	Media file(s)	player #1:O3-1-10-M10\O3-1-10-M10.MP4	0.0	6664.320	25.000	Orange	Resting		POINT	3730.240	O3-1-10-M10\O3-1-10-M10.MP4	93257	NA
M10	2025-03-05 10:38:19.026		5400.000	Media file(s)	player #1:O3-1-10-M10\O3-1-10-M10.MP4	0.0	6664.320	25.000	Orange	Walking		POINT	3790.080	O3-1-10-M10\O3-1-10-M10.MP4	94752	NA
M10	2025-03-05 10:38:19.026		5400.000	Media file(s)	player #1:O3-1-10-M10\O3-1-10-M10.MP4	0.0	6664.320	25.000	Blue	Resting		POINT	3790.240	O3-1-10-M10\O3-1-10-M10.MP4	94756	NA
M10	2025-03-05 10:38:19.026		5400.000	Media file(s)	player #1:O3-1-10-M10\O3-1-10-M10.MP4	0.0	6664.320	25.000	Orange	Resting		POINT	3850.080	O3-1-10-M10\O3-1-10-M10.MP4	96252	NA
M10	2025-03-05 10:38:19.026		5400.000	Media file(s)	player #1:O3-1-10-M10\O3-1-10-M10.MP4	0.0	6664.320	25.000	Blue	Resting		POINT	3850.240	O3-1-10-M10\O3-1-10-M10.MP4	96256	NA
M10	2025-03-05 10:38:19.026		5400.000	Media file(s)	player #1:O3-1-10-M10\O3-1-10-M10.MP4	0.0	6664.320	25.000	Orange	Resting		POINT	3910.000	O3-1-10-M10\O3-1-10-M10.MP4	97750	NA
M10	2025-03-05 10:38:19.026		5400.000	Media file(s)	player #1:O3-1-10-M10\O3-1-10-M10.MP4	0.0	6664.320	25.000	Blue	Resting		POINT	3910.280	O3-1-10-M10\O3-1-10-M10.MP4	97757	NA
M10	2025-03-05 10:38:19.026		5400.000	Media file(s)	player #1:O3-1-10-M10\O3-1-10-M10.MP4	0.0	6664.320	25.000	Blue	Resting		POINT	3969.960	O3-1-10-M10\O3-1-10-M10.MP4	99249	NA
M10	2025-03-05 10:38:19.026		5400.000	Media file(s)	player #1:O3-1-10-M10\O3-1-10-M10.MP4	0.0	6664.320	25.000	Orange	Resting		POINT	3970.320	O3-1-10-M10\O3-1-10-M10.MP4	99258	NA
M10	2025-03-05 10:38:19.026		5400.000	Media file(s)	player #1:O3-1-10-M10\O3-1-10-M10.MP4	0.0	6664.320	25.000	Orange	Resting		POINT	4030.000	O3-1-10-M10\O3-1-10-M10.MP4	100750	NA
M10	2025-03-05 10:38:19.026		5400.000	Media file(s)	player #1:O3-1-10-M10\O3-1-10-M10.MP4	0.0	6664.320	25.000	Blue	Resting		POINT	4030.240	O3-1-10-M10\O3-1-10-M10.MP4	100756	NA
M10	2025-03-05 10:38:19.026		5400.000	Media file(s)	player #1:O3-1-10-M10\O3-1-10-M10.MP4	0.0	6664.320	25.000	Orange	Resting		POINT	4089.920	O3-1-10-M10\O3-1-10-M10.MP4	102248	NA
M10	2025-03-05 10:38:19.026		5400.000	Media file(s)	player #1:O3-1-10-M10\O3-1-10-M10.MP4	0.0	6664.320	25.000	Blue	Resting		POINT	4089.960	O3-1-10-M10\O3-1-10-M10.MP4	102249	NA
M10	2025-03-05 10:38:19.026		5400.000	Media file(s)	player #1:O3-1-10-M10\O3-1-10-M10.MP4	0.0	6664.320	25.000	Orange	Resting		POINT	4149.960	O3-1-10-M10\O3-1-10-M10.MP4	103749	NA
M10	2025-03-05 10:38:19.026		5400.000	Media file(s)	player #1:O3-1-10-M10\O3-1-10-M10.MP4	0.0	6664.320	25.000	Blue	Resting		POINT	4150.040	O3-1-10-M10\O3-1-10-M10.MP4	103751	NA
M10	2025-03-05 10:38:19.026		5400.000	Media file(s)	player #1:O3-1-10-M10\O3-1-10-M10.MP4	0.0	6664.320	25.000	Blue	Resting		POINT	4210.040	O3-1-10-M10\O3-1-10-M10.MP4	105251	NA
M10	2025-03-05 10:38:19.026		5400.000	Media file(s)	player #1:O3-1-10-M10\O3-1-10-M10.MP4	0.0	6664.320	25.000	Orange	Resting		POINT	4210.360	O3-1-10-M10\O3-1-10-M10.MP4	105259	NA
M10	2025-03-05 10:38:19.026		5400.000	Media file(s)	player #1:O3-1-10-M10\O3-1-10-M10.MP4	0.0	6664.320	25.000	Orange	Resting		POINT	4270.040	O3-1-10-M10\O3-1-10-M10.MP4	106751	NA
M10	2025-03-05 10:38:19.026		5400.000	Media file(s)	player #1:O3-1-10-M10\O3-1-10-M10.MP4	0.0	6664.320	25.000	Blue	Resting		POINT	4270.120	O3-1-10-M10\O3-1-10-M10.MP4	106753	NA
M10	2025-03-05 10:38:19.026		5400.000	Media file(s)	player #1:O3-1-10-M10\O3-1-10-M10.MP4	0.0	6664.320	25.000	Blue	Resting		POINT	4330.080	O3-1-10-M10\O3-1-10-M10.MP4	108252	NA
M10	2025-03-05 10:38:19.026		5400.000	Media file(s)	player #1:O3-1-10-M10\O3-1-10-M10.MP4	0.0	6664.320	25.000	Orange	Resting		POINT	4330.320	O3-1-10-M10\O3-1-10-M10.MP4	108259	NA
M10	2025-03-05 10:38:19.026		5400.000	Media file(s)	player #1:O3-1-10-M10\O3-1-10-M10.MP4	0.0	6664.320	25.000	Blue	Resting		POINT	4389.880	O3-1-10-M10\O3-1-10-M10.MP4	109747	NA
M10	2025-03-05 10:38:19.026		5400.000	Media file(s)	player #1:O3-1-10-M10\O3-1-10-M10.MP4	0.0	6664.320	25.000	Orange	Resting		POINT	4390.600	O3-1-10-M10\O3-1-10-M10.MP4	109765	NA
M10	2025-03-05 10:38:19.026		5400.000	Media file(s)	player #1:O3-1-10-M10\O3-1-10-M10.MP4	0.0	6664.320	25.000	Blue	Resting		POINT	4449.960	O3-1-10-M10\O3-1-10-M10.MP4	111249	NA
M10	2025-03-05 10:38:19.026		5400.000	Media file(s)	player #1:O3-1-10-M10\O3-1-10-M10.MP4	0.0	6664.320	25.000	Orange	Resting		POINT	4450.480	O3-1-10-M10\O3-1-10-M10.MP4	111262	NA
M10	2025-03-05 10:38:19.026		5400.000	Media file(s)	player #1:O3-1-10-M10\O3-1-10-M10.MP4	0.0	6664.320	25.000	Blue	Resting		POINT	4509.960	O3-1-10-M10\O3-1-10-M10.MP4	112749	NA
M10	2025-03-05 10:38:19.026		5400.000	Media file(s)	player #1:O3-1-10-M10\O3-1-10-M10.MP4	0.0	6664.320	25.000	Orange	Resting		POINT	4510.080	O3-1-10-M10\O3-1-10-M10.MP4	112752	NA
M10	2025-03-05 10:38:19.026		5400.000	Media file(s)	player #1:O3-1-10-M10\O3-1-10-M10.MP4	0.0	6664.320	25.000	Orange	Resting		POINT	4569.840	O3-1-10-M10\O3-1-10-M10.MP4	114246	NA
M10	2025-03-05 10:38:19.026		5400.000	Media file(s)	player #1:O3-1-10-M10\O3-1-10-M10.MP4	0.0	6664.320	25.000	Blue	Resting		POINT	4570.080	O3-1-10-M10\O3-1-10-M10.MP4	114252	NA
M10	2025-03-05 10:38:19.026		5400.000	Media file(s)	player #1:O3-1-10-M10\O3-1-10-M10.MP4	0.0	6664.320	25.000	Orange	Resting		POINT	4629.840	O3-1-10-M10\O3-1-10-M10.MP4	115746	NA
M10	2025-03-05 10:38:19.026		5400.000	Media file(s)	player #1:O3-1-10-M10\O3-1-10-M10.MP4	0.0	6664.320	25.000	Blue	Resting		POINT	4629.960	O3-1-10-M10\O3-1-10-M10.MP4	115749	NA
M10	2025-03-05 10:38:19.026		5400.000	Media file(s)	player #1:O3-1-10-M10\O3-1-10-M10.MP4	0.0	6664.320	25.000	Blue	Resting		POINT	4690.040	O3-1-10-M10\O3-1-10-M10.MP4	117252	NA
M10	2025-03-05 10:38:19.026		5400.000	Media file(s)	player #1:O3-1-10-M10\O3-1-10-M10.MP4	0.0	6664.320	25.000	Orange	Resting		POINT	4690.080	O3-1-10-M10\O3-1-10-M10.MP4	117252	NA
M10	2025-03-05 10:38:19.026		5400.000	Media file(s)	player #1:O3-1-10-M10\O3-1-10-M10.MP4	0.0	6664.320	25.000	Blue	Resting		POINT	4750.000	O3-1-10-M10\O3-1-10-M10.MP4	118750	NA
M10	2025-03-05 10:38:19.026		5400.000	Media file(s)	player #1:O3-1-10-M10\O3-1-10-M10.MP4	0.0	6664.320	25.000	Orange	Resting		POINT	4750.120	O3-1-10-M10\O3-1-10-M10.MP4	118754	NA
M10	2025-03-05 10:38:19.026		5400.000	Media file(s)	player #1:O3-1-10-M10\O3-1-10-M10.MP4	0.0	6664.320	25.000	Orange	Resting		POINT	4809.800	O3-1-10-M10\O3-1-10-M10.MP4	120245	NA
M10	2025-03-05 10:38:19.026		5400.000	Media file(s)	player #1:O3-1-10-M10\O3-1-10-M10.MP4	0.0	6664.320	25.000	Blue	Resting		POINT	4809.840	O3-1-10-M10\O3-1-10-M10.MP4	120246	NA
M10	2025-03-05 10:38:19.026		5400.000	Media file(s)	player #1:O3-1-10-M10\O3-1-10-M10.MP4	0.0	6664.320	25.000	Blue	Resting		POINT	4869.920	O3-1-10-M10\O3-1-10-M10.MP4	121748	NA
M10	2025-03-05 10:38:19.026		5400.000	Media file(s)	player #1:O3-1-10-M10\O3-1-10-M10.MP4	0.0	6664.320	25.000	Orange	Resting		POINT	4869.960	O3-1-10-M10\O3-1-10-M10.MP4	121749	NA
M10	2025-03-05 10:38:19.026		5400.000	Media file(s)	player #1:O3-1-10-M10\O3-1-10-M10.MP4	0.0	6664.320	25.000	Blue	Resting		POINT	4930.200	O3-1-10-M10\O3-1-10-M10.MP4	123255	NA
M10	2025-03-05 10:38:19.026		5400.000	Media file(s)	player #1:O3-1-10-M10\O3-1-10-M10.MP4	0.0	6664.320	25.000	Orange	Resting		POINT	4930.760	O3-1-10-M10\O3-1-10-M10.MP4	123269	NA
M10	2025-03-05 10:38:19.026		5400.000	Media file(s)	player #1:O3-1-10-M10\O3-1-10-M10.MP4	0.0	6664.320	25.000	Orange	Resting		POINT	4990.120	O3-1-10-M10\O3-1-10-M10.MP4	124753	NA
M10	2025-03-05 10:38:19.026		5400.000	Media file(s)	player #1:O3-1-10-M10\O3-1-10-M10.MP4	0.0	6664.320	25.000	Blue	Resting		POINT	4990.280	O3-1-10-M10\O3-1-10-M10.MP4	124757	NA
M10	2025-03-05 10:38:19.026		5400.000	Media file(s)	player #1:O3-1-10-M10\O3-1-10-M10.MP4	0.0	6664.320	25.000	Orange	Resting		POINT	5050.080	O3-1-10-M10\O3-1-10-M10.MP4	126252	NA
M10	2025-03-05 10:38:19.026		5400.000	Media file(s)	player #1:O3-1-10-M10\O3-1-10-M10.MP4	0.0	6664.320	25.000	Blue	Resting		POINT	5050.240	O3-1-10-M10\O3-1-10-M10.MP4	126256	NA
M10	2025-03-05 10:38:19.026		5400.000	Media file(s)	player #1:O3-1-10-M10\O3-1-10-M10.MP4	0.0	6664.320	25.000	Orange	Brood Care		POINT	5110.000	O3-1-10-M10\O3-1-10-M10.MP4	127750	NA
M10	2025-03-05 10:38:19.026		5400.000	Media file(s)	player #1:O3-1-10-M10\O3-1-10-M10.MP4	0.0	6664.320	25.000	Blue	Resting		POINT	5110.040	O3-1-10-M10\O3-1-10-M10.MP4	127751	NA
M10	2025-03-05 10:38:19.026		5400.000	Media file(s)	player #1:O3-1-10-M10\O3-1-10-M10.MP4	0.0	6664.320	25.000	Blue	Resting		POINT	5170.000	O3-1-10-M10\O3-1-10-M10.MP4	129250	NA
M10	2025-03-05 10:38:19.026		5400.000	Media file(s)	player #1:O3-1-10-M10\O3-1-10-M10.MP4	0.0	6664.320	25.000	Orange	Walking		POINT	5170.840	O3-1-10-M10\O3-1-10-M10.MP4	129271	NA
M10	2025-03-05 10:38:19.026		5400.000	Media file(s)	player #1:O3-1-10-M10\O3-1-10-M10.MP4	0.0	6664.320	25.000	Blue	Resting		POINT	5229.920	O3-1-10-M10\O3-1-10-M10.MP4	130748	NA
M10	2025-03-05 10:38:19.026		5400.000	Media file(s)	player #1:O3-1-10-M10\O3-1-10-M10.MP4	0.0	6664.320	25.000	Orange	Walking		POINT	5229.960	O3-1-10-M10\O3-1-10-M10.MP4	130749	NA
M10	2025-03-05 10:38:19.026		5400.000	Media file(s)	player #1:O3-1-10-M10\O3-1-10-M10.MP4	0.0	6664.320	25.000	Orange	Walking		POINT	5290.080	O3-1-10-M10\O3-1-10-M10.MP4	132252	NA
M10	2025-03-05 10:38:19.026		5400.000	Media file(s)	player #1:O3-1-10-M10\O3-1-10-M10.MP4	0.0	6664.320	25.000	Blue	Resting		POINT	5290.480	O3-1-10-M10\O3-1-10-M10.MP4	132262	NA
M10	2025-03-05 10:38:19.026		5400.000	Media file(s)	player #1:O3-1-10-M10\O3-1-10-M10.MP4	0.0	6664.320	25.000	Blue	Resting		POINT	5349.840	O3-1-10-M10\O3-1-10-M10.MP4	133746	NA
M10	2025-03-05 10:38:19.026		5400.000	Media file(s)	player #1:O3-1-10-M10\O3-1-10-M10.MP4	0.0	6664.320	25.000	Orange	Walking		POINT	5350.040	O3-1-10-M10\O3-1-10-M10.MP4	133752	NA
M10	2025-03-05 10:38:19.026		5400.000	Media file(s)	player #1:O3-1-10-M10\O3-1-10-M10.MP4	0.0	6664.320	25.000	Orange	Self grooming		POINT	5410.080	O3-1-10-M10\O3-1-10-M10.MP4	135252	NA
M10	2025-03-05 10:38:19.026		5400.000	Media file(s)	player #1:O3-1-10-M10\O3-1-10-M10.MP4	0.0	6664.320	25.000	Blue	Resting		POINT	5410.680	O3-1-10-M10\O3-1-10-M10.MP4	135267	NA
M10	2025-03-05 10:38:19.026		5400.000	Media file(s)	player #1:O3-1-10-M10\O3-1-10-M10.MP4	0.0	6664.320	25.000	Blue	Resting		POINT	5470.040	O3-1-10-M10\O3-1-10-M10.MP4	136751	NA
M10	2025-03-05 10:38:19.026		5400.000	Media file(s)	player #1:O3-1-10-M10\O3-1-10-M10.MP4	0.0	6664.320	25.000	Orange	Resting		POINT	5470.560	O3-1-10-M10\O3-1-10-M10.MP4	136764	NA
M10	2025-03-05 10:38:19.026		5400.000	Media file(s)	player #1:O3-1-10-M10\O3-1-10-M10.MP4	0.0	6664.320	25.000	Orange	Resting		POINT	5529.920	O3-1-10-M10\O3-1-10-M10.MP4	138248	NA
M10	2025-03-05 10:38:19.026		5400.000	Media file(s)	player #1:O3-1-10-M10\O3-1-10-M10.MP4	0.0	6664.320	25.000	Blue	Resting		POINT	5530.080	O3-1-10-M10\O3-1-10-M10.MP4	138252	NA
M10	2025-03-05 10:38:19.026		5400.000	Media file(s)	player #1:O3-1-10-M10\O3-1-10-M10.MP4	0.0	6664.320	25.000	Blue	Resting		POINT	5590.080	O3-1-10-M10\O3-1-10-M10.MP4	139752	NA
M10	2025-03-05 10:38:19.026		5400.000	Media file(s)	player #1:O3-1-10-M10\O3-1-10-M10.MP4	0.0	6664.320	25.000	Orange	Resting		POINT	5590.200	O3-1-10-M10\O3-1-10-M10.MP4	139755	NA
M10	2025-03-05 10:38:19.026		5400.000	Media file(s)	player #1:O3-1-10-M10\O3-1-10-M10.MP4	0.0	6664.320	25.000	Blue	Resting		POINT	5650.080	O3-1-10-M10\O3-1-10-M10.MP4	141252	NA
M10	2025-03-05 10:38:19.026		5400.000	Media file(s)	player #1:O3-1-10-M10\O3-1-10-M10.MP4	0.0	6664.320	25.000	Orange	Resting		POINT	5650.120	O3-1-10-M10\O3-1-10-M10.MP4	141253	NA
M10	2025-03-05 10:38:19.026		5400.000	Media file(s)	player #1:O3-1-10-M10\O3-1-10-M10.MP4	0.0	6664.320	25.000	Blue	Resting		POINT	5709.920	O3-1-10-M10\O3-1-10-M10.MP4	142748	NA
M10	2025-03-05 10:38:19.026		5400.000	Media file(s)	player #1:O3-1-10-M10\O3-1-10-M10.MP4	0.0	6664.320	25.000	Orange	Resting		POINT	5709.920	O3-1-10-M10\O3-1-10-M10.MP4	142748	NA
M10	2025-03-05 10:38:19.026		5400.000	Media file(s)	player #1:O3-1-10-M10\O3-1-10-M10.MP4	0.0	6664.320	25.000	Orange	Resting		POINT	5770.120	O3-1-10-M10\O3-1-10-M10.MP4	144253	NA
M10	2025-03-05 10:38:19.026		5400.000	Media file(s)	player #1:O3-1-10-M10\O3-1-10-M10.MP4	0.0	6664.320	25.000	Blue	Resting		POINT	5770.480	O3-1-10-M10\O3-1-10-M10.MP4	144262	NA
M10	2025-03-05 10:38:19.026		5400.000	Media file(s)	player #1:O3-1-10-M10\O3-1-10-M10.MP4	0.0	6664.320	25.000	Blue	Resting		POINT	5829.920	O3-1-10-M10\O3-1-10-M10.MP4	145748	NA
M10	2025-03-05 10:38:19.026		5400.000	Media file(s)	player #1:O3-1-10-M10\O3-1-10-M10.MP4	0.0	6664.320	25.000	Orange	Resting		POINT	5830.200	O3-1-10-M10\O3-1-10-M10.MP4	145755	NA
M10	2025-03-05 10:38:19.026		5400.000	Media file(s)	player #1:O3-1-10-M10\O3-1-10-M10.MP4	0.0	6664.320	25.000	Blue	Resting		POINT	5890.040	O3-1-10-M10\O3-1-10-M10.MP4	147251	NA
M10	2025-03-05 10:38:19.026		5400.000	Media file(s)	player #1:O3-1-10-M10\O3-1-10-M10.MP4	0.0	6664.320	25.000	Orange	Resting		POINT	5890.120	O3-1-10-M10\O3-1-10-M10.MP4	147253	NA
M10	2025-03-05 10:38:19.026		5400.000	Media file(s)	player #1:O3-1-10-M10\O3-1-10-M10.MP4	0.0	6664.320	25.000	Orange	Resting		POINT	5950.000	O3-1-10-M10\O3-1-10-M10.MP4	148750	NA
M10	2025-03-05 10:38:19.026		5400.000	Media file(s)	player #1:O3-1-10-M10\O3-1-10-M10.MP4	0.0	6664.320	25.000	Blue	Resting		POINT	5950.240	O3-1-10-M10\O3-1-10-M10.MP4	148756	NA
M10	2025-03-05 10:38:19.026		5400.000	Media file(s)	player #1:O3-1-10-M10\O3-1-10-M10.MP4	0.0	6664.320	25.000	Blue	Resting		POINT	6010.120	O3-1-10-M10\O3-1-10-M10.MP4	150253	NA
M10	2025-03-05 10:38:19.026		5400.000	Media file(s)	player #1:O3-1-10-M10\O3-1-10-M10.MP4	0.0	6664.320	25.000	Orange	Resting		POINT	6010.160	O3-1-10-M10\O3-1-10-M10.MP4	150254	NA
