# Supplementary material for: Unmated Queens Show Worker‐Like Behaviour and Gene Expression in Polygynous Colonies of the Ant Stigmatomma pallipes
Source: Mol Ecol. 2026 Apr 29;35:e70360. doi: 10.1111/mec.70360 (PMC13126620; doi:10.1111/mec.70360)
Supplement: Supplementary file 3 — Data S1: mec70360‐sup‐0003‐Supinfo.zip. [file MEC-35-e70360-s003.zip › Behavior/O3-Boris/M11.tsv]

Observation id	Observation date	Description	Observation duration	Observation type	Source	Time offset (s)	Media duration (s)	FPS	Subject	Behavior	Behavioral category	Behavior type	Time	Media file name	Image index	Image file path	Comment
M11	2025-03-05 10:57:11.600		5400.320	Media file(s)	player #1:O3-4-1-M11\O3-4-1-M11.MP4	0.0	6669.600	25.000	Orange	Walking		POINT	610.160	O3-4-1-M11\O3-4-1-M11.MP4	15254	NA
M11	2025-03-05 10:57:11.600		5400.320	Media file(s)	player #1:O3-4-1-M11\O3-4-1-M11.MP4	0.0	6669.600	25.000	Green	Walking		POINT	610.440	O3-4-1-M11\O3-4-1-M11.MP4	15261	NA
M11	2025-03-05 10:57:11.600		5400.320	Media file(s)	player #1:O3-4-1-M11\O3-4-1-M11.MP4	0.0	6669.600	25.000	Green	Walking		POINT	669.480	O3-4-1-M11\O3-4-1-M11.MP4	16737	NA
M11	2025-03-05 10:57:11.600		5400.320	Media file(s)	player #1:O3-4-1-M11\O3-4-1-M11.MP4	0.0	6669.600	25.000	Orange	Walking		POINT	670.480	O3-4-1-M11\O3-4-1-M11.MP4	16762	NA
M11	2025-03-05 10:57:11.600		5400.320	Media file(s)	player #1:O3-4-1-M11\O3-4-1-M11.MP4	0.0	6669.600	25.000	Green	Self grooming		POINT	730.080	O3-4-1-M11\O3-4-1-M11.MP4	18252	NA
M11	2025-03-05 10:57:11.600		5400.320	Media file(s)	player #1:O3-4-1-M11\O3-4-1-M11.MP4	0.0	6669.600	25.000	Orange	Walking		POINT	730.920	O3-4-1-M11\O3-4-1-M11.MP4	18273	NA
M11	2025-03-05 10:57:11.600		5400.320	Media file(s)	player #1:O3-4-1-M11\O3-4-1-M11.MP4	0.0	6669.600	25.000	Orange	Brood Care		POINT	790.200	O3-4-1-M11\O3-4-1-M11.MP4	19755	NA
M11	2025-03-05 10:57:11.600		5400.320	Media file(s)	player #1:O3-4-1-M11\O3-4-1-M11.MP4	0.0	6669.600	25.000	Green	QW interaction		POINT	790.680	O3-4-1-M11\O3-4-1-M11.MP4	19767	NA
M11	2025-03-05 10:57:11.600		5400.320	Media file(s)	player #1:O3-4-1-M11\O3-4-1-M11.MP4	0.0	6669.600	25.000	Green	Walking		POINT	850.320	O3-4-1-M11\O3-4-1-M11.MP4	21258	NA
M11	2025-03-05 10:57:11.600		5400.320	Media file(s)	player #1:O3-4-1-M11\O3-4-1-M11.MP4	0.0	6669.600	25.000	Orange	Walking		POINT	850.320	O3-4-1-M11\O3-4-1-M11.MP4	21258	NA
M11	2025-03-05 10:57:11.600		5400.320	Media file(s)	player #1:O3-4-1-M11\O3-4-1-M11.MP4	0.0	6669.600	25.000	Orange	Walking		POINT	909.960	O3-4-1-M11\O3-4-1-M11.MP4	22749	NA
M11	2025-03-05 10:57:11.600		5400.320	Media file(s)	player #1:O3-4-1-M11\O3-4-1-M11.MP4	0.0	6669.600	25.000	Green	Walking		POINT	910.400	O3-4-1-M11\O3-4-1-M11.MP4	22760	NA
M11	2025-03-05 10:57:11.600		5400.320	Media file(s)	player #1:O3-4-1-M11\O3-4-1-M11.MP4	0.0	6669.600	25.000	Green	Brood Care		POINT	970.200	O3-4-1-M11\O3-4-1-M11.MP4	24255	NA
M11	2025-03-05 10:57:11.600		5400.320	Media file(s)	player #1:O3-4-1-M11\O3-4-1-M11.MP4	0.0	6669.600	25.000	Orange	Walking		POINT	970.200	O3-4-1-M11\O3-4-1-M11.MP4	24255	NA
M11	2025-03-05 10:57:11.600		5400.320	Media file(s)	player #1:O3-4-1-M11\O3-4-1-M11.MP4	0.0	6669.600	25.000	Green	Brood Care		POINT	1031.360	O3-4-1-M11\O3-4-1-M11.MP4	25784	NA
M11	2025-03-05 10:57:11.600		5400.320	Media file(s)	player #1:O3-4-1-M11\O3-4-1-M11.MP4	0.0	6669.600	25.000	Orange	Carry Brood		POINT	1031.880	O3-4-1-M11\O3-4-1-M11.MP4	25797	NA
M11	2025-03-05 10:57:11.600		5400.320	Media file(s)	player #1:O3-4-1-M11\O3-4-1-M11.MP4	0.0	6669.600	25.000	Green	Feeding on food		POINT	1090.600	O3-4-1-M11\O3-4-1-M11.MP4	27265	NA
M11	2025-03-05 10:57:11.600		5400.320	Media file(s)	player #1:O3-4-1-M11\O3-4-1-M11.MP4	0.0	6669.600	25.000	Orange	Resting		POINT	1091.680	O3-4-1-M11\O3-4-1-M11.MP4	27292	NA
M11	2025-03-05 10:57:11.600		5400.320	Media file(s)	player #1:O3-4-1-M11\O3-4-1-M11.MP4	0.0	6669.600	25.000	Green	Feeding on food		POINT	1150.000	O3-4-1-M11\O3-4-1-M11.MP4	28750	NA
M11	2025-03-05 10:57:11.600		5400.320	Media file(s)	player #1:O3-4-1-M11\O3-4-1-M11.MP4	0.0	6669.600	25.000	Orange	Carry Brood		POINT	1150.040	O3-4-1-M11\O3-4-1-M11.MP4	28751	NA
M11	2025-03-05 10:57:11.600		5400.320	Media file(s)	player #1:O3-4-1-M11\O3-4-1-M11.MP4	0.0	6669.600	25.000	Orange	Walking		POINT	1210.280	O3-4-1-M11\O3-4-1-M11.MP4	30257	NA
M11	2025-03-05 10:57:11.600		5400.320	Media file(s)	player #1:O3-4-1-M11\O3-4-1-M11.MP4	0.0	6669.600	25.000	Green	Walking		POINT	1210.480	O3-4-1-M11\O3-4-1-M11.MP4	30262	NA
M11	2025-03-05 10:57:11.600		5400.320	Media file(s)	player #1:O3-4-1-M11\O3-4-1-M11.MP4	0.0	6669.600	25.000	Green	Carry Brood		POINT	1270.080	O3-4-1-M11\O3-4-1-M11.MP4	31752	NA
M11	2025-03-05 10:57:11.600		5400.320	Media file(s)	player #1:O3-4-1-M11\O3-4-1-M11.MP4	0.0	6669.600	25.000	Orange	Walking		POINT	1270.120	O3-4-1-M11\O3-4-1-M11.MP4	31753	NA
M11	2025-03-05 10:57:11.600		5400.320	Media file(s)	player #1:O3-4-1-M11\O3-4-1-M11.MP4	0.0	6669.600	25.000	Orange	Carry Brood		POINT	1330.120	O3-4-1-M11\O3-4-1-M11.MP4	33253	NA
M11	2025-03-05 10:57:11.600		5400.320	Media file(s)	player #1:O3-4-1-M11\O3-4-1-M11.MP4	0.0	6669.600	25.000	Green	Brood Care		POINT	1331.080	O3-4-1-M11\O3-4-1-M11.MP4	33277	NA
M11	2025-03-05 10:57:11.600		5400.320	Media file(s)	player #1:O3-4-1-M11\O3-4-1-M11.MP4	0.0	6669.600	25.000	Orange	Hemolymph		POINT	1390.000	O3-4-1-M11\O3-4-1-M11.MP4	34750	NA
M11	2025-03-05 10:57:11.600		5400.320	Media file(s)	player #1:O3-4-1-M11\O3-4-1-M11.MP4	0.0	6669.600	25.000	Green	Carry Brood		POINT	1390.080	O3-4-1-M11\O3-4-1-M11.MP4	34752	NA
M11	2025-03-05 10:57:11.600		5400.320	Media file(s)	player #1:O3-4-1-M11\O3-4-1-M11.MP4	0.0	6669.600	25.000	Green	Walking		POINT	1450.240	O3-4-1-M11\O3-4-1-M11.MP4	36257	NA
M11	2025-03-05 10:57:11.600		5400.320	Media file(s)	player #1:O3-4-1-M11\O3-4-1-M11.MP4	0.0	6669.600	25.000	Orange	Walking		POINT	1450.840	O3-4-1-M11\O3-4-1-M11.MP4	36271	NA
M11	2025-03-05 10:57:11.600		5400.320	Media file(s)	player #1:O3-4-1-M11\O3-4-1-M11.MP4	0.0	6669.600	25.000	Orange	Walking		POINT	1510.320	O3-4-1-M11\O3-4-1-M11.MP4	37758	NA
M11	2025-03-05 10:57:11.600		5400.320	Media file(s)	player #1:O3-4-1-M11\O3-4-1-M11.MP4	0.0	6669.600	25.000	Green	Carry Brood		POINT	1510.360	O3-4-1-M11\O3-4-1-M11.MP4	37759	NA
M11	2025-03-05 10:57:11.600		5400.320	Media file(s)	player #1:O3-4-1-M11\O3-4-1-M11.MP4	0.0	6669.600	25.000	Orange	Walking		POINT	1570.320	O3-4-1-M11\O3-4-1-M11.MP4	39258	NA
M11	2025-03-05 10:57:11.600		5400.320	Media file(s)	player #1:O3-4-1-M11\O3-4-1-M11.MP4	0.0	6669.600	25.000	Green	Feeding on food		POINT	1570.360	O3-4-1-M11\O3-4-1-M11.MP4	39259	NA
M11	2025-03-05 10:57:11.600		5400.320	Media file(s)	player #1:O3-4-1-M11\O3-4-1-M11.MP4	0.0	6669.600	25.000	Green	Carry Brood		POINT	1630.080	O3-4-1-M11\O3-4-1-M11.MP4	40752	NA
M11	2025-03-05 10:57:11.600		5400.320	Media file(s)	player #1:O3-4-1-M11\O3-4-1-M11.MP4	0.0	6669.600	25.000	Orange	Self grooming		POINT	1630.600	O3-4-1-M11\O3-4-1-M11.MP4	40765	NA
M11	2025-03-05 10:57:11.600		5400.320	Media file(s)	player #1:O3-4-1-M11\O3-4-1-M11.MP4	0.0	6669.600	25.000	Orange	Walking		POINT	1690.240	O3-4-1-M11\O3-4-1-M11.MP4	42256	NA
M11	2025-03-05 10:57:11.600		5400.320	Media file(s)	player #1:O3-4-1-M11\O3-4-1-M11.MP4	0.0	6669.600	25.000	Green	Walking		POINT	1690.840	O3-4-1-M11\O3-4-1-M11.MP4	42271	NA
M11	2025-03-05 10:57:11.600		5400.320	Media file(s)	player #1:O3-4-1-M11\O3-4-1-M11.MP4	0.0	6669.600	25.000	Orange	Hemolymph		POINT	1750.080	O3-4-1-M11\O3-4-1-M11.MP4	43752	NA
M11	2025-03-05 10:57:11.600		5400.320	Media file(s)	player #1:O3-4-1-M11\O3-4-1-M11.MP4	0.0	6669.600	25.000	Green	Self grooming		POINT	1750.160	O3-4-1-M11\O3-4-1-M11.MP4	43754	NA
M11	2025-03-05 10:57:11.600		5400.320	Media file(s)	player #1:O3-4-1-M11\O3-4-1-M11.MP4	0.0	6669.600	25.000	Orange	Self grooming		POINT	1810.160	O3-4-1-M11\O3-4-1-M11.MP4	45254	NA
M11	2025-03-05 10:57:11.600		5400.320	Media file(s)	player #1:O3-4-1-M11\O3-4-1-M11.MP4	0.0	6669.600	25.000	Green	Carry Brood		POINT	1811.240	O3-4-1-M11\O3-4-1-M11.MP4	45281	NA
M11	2025-03-05 10:57:11.600		5400.320	Media file(s)	player #1:O3-4-1-M11\O3-4-1-M11.MP4	0.0	6669.600	25.000	Orange	Walking		POINT	1870.280	O3-4-1-M11\O3-4-1-M11.MP4	46757	NA
M11	2025-03-05 10:57:11.600		5400.320	Media file(s)	player #1:O3-4-1-M11\O3-4-1-M11.MP4	0.0	6669.600	25.000	Green	Walking		POINT	1870.520	O3-4-1-M11\O3-4-1-M11.MP4	46763	NA
M11	2025-03-05 10:57:11.600		5400.320	Media file(s)	player #1:O3-4-1-M11\O3-4-1-M11.MP4	0.0	6669.600	25.000	Green	Walking		POINT	1931.640	O3-4-1-M11\O3-4-1-M11.MP4	48291	NA
M11	2025-03-05 10:57:11.600		5400.320	Media file(s)	player #1:O3-4-1-M11\O3-4-1-M11.MP4	0.0	6669.600	25.000	Orange	Brood Care		POINT	1932.000	O3-4-1-M11\O3-4-1-M11.MP4	48300	NA
M11	2025-03-05 10:57:11.600		5400.320	Media file(s)	player #1:O3-4-1-M11\O3-4-1-M11.MP4	0.0	6669.600	25.000	Green	Walking		POINT	1990.360	O3-4-1-M11\O3-4-1-M11.MP4	49759	NA
M11	2025-03-05 10:57:11.600		5400.320	Media file(s)	player #1:O3-4-1-M11\O3-4-1-M11.MP4	0.0	6669.600	25.000	Orange	Brood Care		POINT	1990.520	O3-4-1-M11\O3-4-1-M11.MP4	49763	NA
M11	2025-03-05 10:57:11.600		5400.320	Media file(s)	player #1:O3-4-1-M11\O3-4-1-M11.MP4	0.0	6669.600	25.000	Green	Self grooming		POINT	2050.440	O3-4-1-M11\O3-4-1-M11.MP4	51261	NA
M11	2025-03-05 10:57:11.600		5400.320	Media file(s)	player #1:O3-4-1-M11\O3-4-1-M11.MP4	0.0	6669.600	25.000	Orange	Carry Brood		POINT	2050.840	O3-4-1-M11\O3-4-1-M11.MP4	51271	NA
M11	2025-03-05 10:57:11.600		5400.320	Media file(s)	player #1:O3-4-1-M11\O3-4-1-M11.MP4	0.0	6669.600	25.000	Orange	Brood Care		POINT	2110.120	O3-4-1-M11\O3-4-1-M11.MP4	52753	NA
M11	2025-03-05 10:57:11.600		5400.320	Media file(s)	player #1:O3-4-1-M11\O3-4-1-M11.MP4	0.0	6669.600	25.000	Green	Walking		POINT	2110.600	O3-4-1-M11\O3-4-1-M11.MP4	52765	NA
M11	2025-03-05 10:57:11.600		5400.320	Media file(s)	player #1:O3-4-1-M11\O3-4-1-M11.MP4	0.0	6669.600	25.000	Orange	Self grooming		POINT	2170.000	O3-4-1-M11\O3-4-1-M11.MP4	54250	NA
M11	2025-03-05 10:57:11.600		5400.320	Media file(s)	player #1:O3-4-1-M11\O3-4-1-M11.MP4	0.0	6669.600	25.000	Green	Walking		POINT	2171.360	O3-4-1-M11\O3-4-1-M11.MP4	54284	NA
M11	2025-03-05 10:57:11.600		5400.320	Media file(s)	player #1:O3-4-1-M11\O3-4-1-M11.MP4	0.0	6669.600	25.000	Orange	Hemolymph		POINT	2229.960	O3-4-1-M11\O3-4-1-M11.MP4	55749	NA
M11	2025-03-05 10:57:11.600		5400.320	Media file(s)	player #1:O3-4-1-M11\O3-4-1-M11.MP4	0.0	6669.600	25.000	Green	Walking		POINT	2231.120	O3-4-1-M11\O3-4-1-M11.MP4	55778	NA
M11	2025-03-05 10:57:11.600		5400.320	Media file(s)	player #1:O3-4-1-M11\O3-4-1-M11.MP4	0.0	6669.600	25.000	Green	Walking		POINT	2290.320	O3-4-1-M11\O3-4-1-M11.MP4	57258	NA
M11	2025-03-05 10:57:11.600		5400.320	Media file(s)	player #1:O3-4-1-M11\O3-4-1-M11.MP4	0.0	6669.600	25.000	Orange	Carry Brood		POINT	2290.680	O3-4-1-M11\O3-4-1-M11.MP4	57267	NA
M11	2025-03-05 10:57:11.600		5400.320	Media file(s)	player #1:O3-4-1-M11\O3-4-1-M11.MP4	0.0	6669.600	25.000	Orange	Walking		POINT	2350.280	O3-4-1-M11\O3-4-1-M11.MP4	58757	NA
M11	2025-03-05 10:57:11.600		5400.320	Media file(s)	player #1:O3-4-1-M11\O3-4-1-M11.MP4	0.0	6669.600	25.000	Green	Carry Brood		POINT	2350.840	O3-4-1-M11\O3-4-1-M11.MP4	58771	NA
M11	2025-03-05 10:57:11.600		5400.320	Media file(s)	player #1:O3-4-1-M11\O3-4-1-M11.MP4	0.0	6669.600	25.000	Orange	Walking		POINT	2410.000	O3-4-1-M11\O3-4-1-M11.MP4	60250	NA
M11	2025-03-05 10:57:11.600		5400.320	Media file(s)	player #1:O3-4-1-M11\O3-4-1-M11.MP4	0.0	6669.600	25.000	Green	Carry Brood		POINT	2410.480	O3-4-1-M11\O3-4-1-M11.MP4	60262	NA
M11	2025-03-05 10:57:11.600		5400.320	Media file(s)	player #1:O3-4-1-M11\O3-4-1-M11.MP4	0.0	6669.600	25.000	Orange	Walking		POINT	2470.160	O3-4-1-M11\O3-4-1-M11.MP4	61754	NA
M11	2025-03-05 10:57:11.600		5400.320	Media file(s)	player #1:O3-4-1-M11\O3-4-1-M11.MP4	0.0	6669.600	25.000	Green	Hemolymph		POINT	2471.240	O3-4-1-M11\O3-4-1-M11.MP4	61781	NA
M11	2025-03-05 10:57:11.600		5400.320	Media file(s)	player #1:O3-4-1-M11\O3-4-1-M11.MP4	0.0	6669.600	25.000	Orange	Carry Brood		POINT	2529.720	O3-4-1-M11\O3-4-1-M11.MP4	63243	NA
M11	2025-03-05 10:57:11.600		5400.320	Media file(s)	player #1:O3-4-1-M11\O3-4-1-M11.MP4	0.0	6669.600	25.000	Green	Carry Brood		POINT	2531.160	O3-4-1-M11\O3-4-1-M11.MP4	63279	NA
M11	2025-03-05 10:57:11.600		5400.320	Media file(s)	player #1:O3-4-1-M11\O3-4-1-M11.MP4	0.0	6669.600	25.000	Orange	Walking		POINT	2590.160	O3-4-1-M11\O3-4-1-M11.MP4	64754	NA
M11	2025-03-05 10:57:11.600		5400.320	Media file(s)	player #1:O3-4-1-M11\O3-4-1-M11.MP4	0.0	6669.600	25.000	Green	Feeding on food		POINT	2590.440	O3-4-1-M11\O3-4-1-M11.MP4	64761	NA
M11	2025-03-05 10:57:11.600		5400.320	Media file(s)	player #1:O3-4-1-M11\O3-4-1-M11.MP4	0.0	6669.600	25.000	Green	Feeding on food		POINT	2650.120	O3-4-1-M11\O3-4-1-M11.MP4	66253	NA
M11	2025-03-05 10:57:11.600		5400.320	Media file(s)	player #1:O3-4-1-M11\O3-4-1-M11.MP4	0.0	6669.600	25.000	Orange	Walking		POINT	2650.320	O3-4-1-M11\O3-4-1-M11.MP4	66258	NA
M11	2025-03-05 10:57:11.600		5400.320	Media file(s)	player #1:O3-4-1-M11\O3-4-1-M11.MP4	0.0	6669.600	25.000	Green	Feeding on food		POINT	2710.200	O3-4-1-M11\O3-4-1-M11.MP4	67755	NA
M11	2025-03-05 10:57:11.600		5400.320	Media file(s)	player #1:O3-4-1-M11\O3-4-1-M11.MP4	0.0	6669.600	25.000	Orange	Carry Brood		POINT	2710.200	O3-4-1-M11\O3-4-1-M11.MP4	67755	NA
M11	2025-03-05 10:57:11.600		5400.320	Media file(s)	player #1:O3-4-1-M11\O3-4-1-M11.MP4	0.0	6669.600	25.000	Green	Feeding on food		POINT	2770.480	O3-4-1-M11\O3-4-1-M11.MP4	69262	NA
M11	2025-03-05 10:57:11.600		5400.320	Media file(s)	player #1:O3-4-1-M11\O3-4-1-M11.MP4	0.0	6669.600	25.000	Orange	Walking		POINT	2770.760	O3-4-1-M11\O3-4-1-M11.MP4	69269	NA
M11	2025-03-05 10:57:11.600		5400.320	Media file(s)	player #1:O3-4-1-M11\O3-4-1-M11.MP4	0.0	6669.600	25.000	Green	Feeding on food		POINT	2829.960	O3-4-1-M11\O3-4-1-M11.MP4	70749	NA
M11	2025-03-05 10:57:11.600		5400.320	Media file(s)	player #1:O3-4-1-M11\O3-4-1-M11.MP4	0.0	6669.600	25.000	Orange	Self grooming		POINT	2829.960	O3-4-1-M11\O3-4-1-M11.MP4	70749	NA
M11	2025-03-05 10:57:11.600		5400.320	Media file(s)	player #1:O3-4-1-M11\O3-4-1-M11.MP4	0.0	6669.600	25.000	Green	Feeding on food		POINT	2889.840	O3-4-1-M11\O3-4-1-M11.MP4	72246	NA
M11	2025-03-05 10:57:11.600		5400.320	Media file(s)	player #1:O3-4-1-M11\O3-4-1-M11.MP4	0.0	6669.600	25.000	Orange	Walking		POINT	2890.440	O3-4-1-M11\O3-4-1-M11.MP4	72261	NA
M11	2025-03-05 10:57:11.600		5400.320	Media file(s)	player #1:O3-4-1-M11\O3-4-1-M11.MP4	0.0	6669.600	25.000	Green	Feeding on food		POINT	2950.000	O3-4-1-M11\O3-4-1-M11.MP4	73750	NA
M11	2025-03-05 10:57:11.600		5400.320	Media file(s)	player #1:O3-4-1-M11\O3-4-1-M11.MP4	0.0	6669.600	25.000	Orange	Brood Care		POINT	2950.360	O3-4-1-M11\O3-4-1-M11.MP4	73759	NA
M11	2025-03-05 10:57:11.600		5400.320	Media file(s)	player #1:O3-4-1-M11\O3-4-1-M11.MP4	0.0	6669.600	25.000	Orange	Carry Brood		POINT	3009.960	O3-4-1-M11\O3-4-1-M11.MP4	75249	NA
M11	2025-03-05 10:57:11.600		5400.320	Media file(s)	player #1:O3-4-1-M11\O3-4-1-M11.MP4	0.0	6669.600	25.000	Green	Feeding on food		POINT	3010.040	O3-4-1-M11\O3-4-1-M11.MP4	75251	NA
M11	2025-03-05 10:57:11.600		5400.320	Media file(s)	player #1:O3-4-1-M11\O3-4-1-M11.MP4	0.0	6669.600	25.000	Green	Self grooming		POINT	3070.680	O3-4-1-M11\O3-4-1-M11.MP4	76767	NA
M11	2025-03-05 10:57:11.600		5400.320	Media file(s)	player #1:O3-4-1-M11\O3-4-1-M11.MP4	0.0	6669.600	25.000	Orange	Hemolymph		POINT	3071.640	O3-4-1-M11\O3-4-1-M11.MP4	76791	NA
M11	2025-03-05 10:57:11.600		5400.320	Media file(s)	player #1:O3-4-1-M11\O3-4-1-M11.MP4	0.0	6669.600	25.000	Green	Self grooming		POINT	3130.640	O3-4-1-M11\O3-4-1-M11.MP4	78266	NA
M11	2025-03-05 10:57:11.600		5400.320	Media file(s)	player #1:O3-4-1-M11\O3-4-1-M11.MP4	0.0	6669.600	25.000	Orange	Hemolymph		POINT	3131.640	O3-4-1-M11\O3-4-1-M11.MP4	78291	NA
M11	2025-03-05 10:57:11.600		5400.320	Media file(s)	player #1:O3-4-1-M11\O3-4-1-M11.MP4	0.0	6669.600	25.000	Orange	Hemolymph		POINT	3190.120	O3-4-1-M11\O3-4-1-M11.MP4	79753	NA
M11	2025-03-05 10:57:11.600		5400.320	Media file(s)	player #1:O3-4-1-M11\O3-4-1-M11.MP4	0.0	6669.600	25.000	Green	Feeding on food		POINT	3190.720	O3-4-1-M11\O3-4-1-M11.MP4	79768	NA
M11	2025-03-05 10:57:11.600		5400.320	Media file(s)	player #1:O3-4-1-M11\O3-4-1-M11.MP4	0.0	6669.600	25.000	Orange	Hemolymph		POINT	3250.040	O3-4-1-M11\O3-4-1-M11.MP4	81251	NA
M11	2025-03-05 10:57:11.600		5400.320	Media file(s)	player #1:O3-4-1-M11\O3-4-1-M11.MP4	0.0	6669.600	25.000	Green	Feeding on food		POINT	3250.200	O3-4-1-M11\O3-4-1-M11.MP4	81255	NA
M11	2025-03-05 10:57:11.600		5400.320	Media file(s)	player #1:O3-4-1-M11\O3-4-1-M11.MP4	0.0	6669.600	25.000	Orange	Hemolymph		POINT	3310.080	O3-4-1-M11\O3-4-1-M11.MP4	82752	NA
M11	2025-03-05 10:57:11.600		5400.320	Media file(s)	player #1:O3-4-1-M11\O3-4-1-M11.MP4	0.0	6669.600	25.000	Green	Self grooming		POINT	3310.440	O3-4-1-M11\O3-4-1-M11.MP4	82761	NA
M11	2025-03-05 10:57:11.600		5400.320	Media file(s)	player #1:O3-4-1-M11\O3-4-1-M11.MP4	0.0	6669.600	25.000	Orange	Hemolymph		POINT	3370.040	O3-4-1-M11\O3-4-1-M11.MP4	84251	NA
M11	2025-03-05 10:57:11.600		5400.320	Media file(s)	player #1:O3-4-1-M11\O3-4-1-M11.MP4	0.0	6669.600	25.000	Green	Walking		POINT	3370.720	O3-4-1-M11\O3-4-1-M11.MP4	84268	NA
M11	2025-03-05 10:57:11.600		5400.320	Media file(s)	player #1:O3-4-1-M11\O3-4-1-M11.MP4	0.0	6669.600	25.000	Orange	Hemolymph		POINT	3430.000	O3-4-1-M11\O3-4-1-M11.MP4	85750	NA
M11	2025-03-05 10:57:11.600		5400.320	Media file(s)	player #1:O3-4-1-M11\O3-4-1-M11.MP4	0.0	6669.600	25.000	Green	Self grooming		POINT	3430.800	O3-4-1-M11\O3-4-1-M11.MP4	85770	NA
M11	2025-03-05 10:57:11.600		5400.320	Media file(s)	player #1:O3-4-1-M11\O3-4-1-M11.MP4	0.0	6669.600	25.000	Orange	Hemolymph		POINT	3490.760	O3-4-1-M11\O3-4-1-M11.MP4	87269	NA
M11	2025-03-05 10:57:11.600		5400.320	Media file(s)	player #1:O3-4-1-M11\O3-4-1-M11.MP4	0.0	6669.600	25.000	Green	Carry Brood		POINT	3491.760	O3-4-1-M11\O3-4-1-M11.MP4	87294	NA
M11	2025-03-05 10:57:11.600		5400.320	Media file(s)	player #1:O3-4-1-M11\O3-4-1-M11.MP4	0.0	6669.600	25.000	Orange	Hemolymph		POINT	3550.120	O3-4-1-M11\O3-4-1-M11.MP4	88753	NA
M11	2025-03-05 10:57:11.600		5400.320	Media file(s)	player #1:O3-4-1-M11\O3-4-1-M11.MP4	0.0	6669.600	25.000	Green	Feeding on food		POINT	3550.200	O3-4-1-M11\O3-4-1-M11.MP4	88755	NA
M11	2025-03-05 10:57:11.600		5400.320	Media file(s)	player #1:O3-4-1-M11\O3-4-1-M11.MP4	0.0	6669.600	25.000	Green	Walking		POINT	3610.160	O3-4-1-M11\O3-4-1-M11.MP4	90254	NA
M11	2025-03-05 10:57:11.600		5400.320	Media file(s)	player #1:O3-4-1-M11\O3-4-1-M11.MP4	0.0	6669.600	25.000	Orange	Hemolymph		POINT	3612.440	O3-4-1-M11\O3-4-1-M11.MP4	90311	NA
M11	2025-03-05 10:57:11.600		5400.320	Media file(s)	player #1:O3-4-1-M11\O3-4-1-M11.MP4	0.0	6669.600	25.000	Orange	Self grooming		POINT	3670.240	O3-4-1-M11\O3-4-1-M11.MP4	91756	NA
M11	2025-03-05 10:57:11.600		5400.320	Media file(s)	player #1:O3-4-1-M11\O3-4-1-M11.MP4	0.0	6669.600	25.000	Green	Self grooming		POINT	3670.400	O3-4-1-M11\O3-4-1-M11.MP4	91760	NA
M11	2025-03-05 10:57:11.600		5400.320	Media file(s)	player #1:O3-4-1-M11\O3-4-1-M11.MP4	0.0	6669.600	25.000	Orange	Hemolymph		POINT	3730.200	O3-4-1-M11\O3-4-1-M11.MP4	93255	NA
M11	2025-03-05 10:57:11.600		5400.320	Media file(s)	player #1:O3-4-1-M11\O3-4-1-M11.MP4	0.0	6669.600	25.000	Green	Self grooming		POINT	3730.520	O3-4-1-M11\O3-4-1-M11.MP4	93263	NA
M11	2025-03-05 10:57:11.600		5400.320	Media file(s)	player #1:O3-4-1-M11\O3-4-1-M11.MP4	0.0	6669.600	25.000	Orange	Hemolymph		POINT	3790.000	O3-4-1-M11\O3-4-1-M11.MP4	94750	NA
M11	2025-03-05 10:57:11.600		5400.320	Media file(s)	player #1:O3-4-1-M11\O3-4-1-M11.MP4	0.0	6669.600	25.000	Green	Feeding on food		POINT	3790.040	O3-4-1-M11\O3-4-1-M11.MP4	94751	NA
M11	2025-03-05 10:57:11.600		5400.320	Media file(s)	player #1:O3-4-1-M11\O3-4-1-M11.MP4	0.0	6669.600	25.000	Orange	Hemolymph		POINT	3850.280	O3-4-1-M11\O3-4-1-M11.MP4	96257	NA
M11	2025-03-05 10:57:11.600		5400.320	Media file(s)	player #1:O3-4-1-M11\O3-4-1-M11.MP4	0.0	6669.600	25.000	Green	Carry Brood		POINT	3850.560	O3-4-1-M11\O3-4-1-M11.MP4	96264	NA
M11	2025-03-05 10:57:11.600		5400.320	Media file(s)	player #1:O3-4-1-M11\O3-4-1-M11.MP4	0.0	6669.600	25.000	Orange	Hemolymph		POINT	3910.120	O3-4-1-M11\O3-4-1-M11.MP4	97753	NA
M11	2025-03-05 10:57:11.600		5400.320	Media file(s)	player #1:O3-4-1-M11\O3-4-1-M11.MP4	0.0	6669.600	25.000	Green	Brood Care		POINT	3912.040	O3-4-1-M11\O3-4-1-M11.MP4	97801	NA
M11	2025-03-05 10:57:11.600		5400.320	Media file(s)	player #1:O3-4-1-M11\O3-4-1-M11.MP4	0.0	6669.600	25.000	Orange	Hemolymph		POINT	3969.960	O3-4-1-M11\O3-4-1-M11.MP4	99249	NA
M11	2025-03-05 10:57:11.600		5400.320	Media file(s)	player #1:O3-4-1-M11\O3-4-1-M11.MP4	0.0	6669.600	25.000	Green	Brood Care		POINT	3972.080	O3-4-1-M11\O3-4-1-M11.MP4	99302	NA
M11	2025-03-05 10:57:11.600		5400.320	Media file(s)	player #1:O3-4-1-M11\O3-4-1-M11.MP4	0.0	6669.600	25.000	Orange	Hemolymph		POINT	4030.160	O3-4-1-M11\O3-4-1-M11.MP4	100754	NA
M11	2025-03-05 10:57:11.600		5400.320	Media file(s)	player #1:O3-4-1-M11\O3-4-1-M11.MP4	0.0	6669.600	25.000	Green	Carry Brood		POINT	4032.640	O3-4-1-M11\O3-4-1-M11.MP4	100816	NA
M11	2025-03-05 10:57:11.600		5400.320	Media file(s)	player #1:O3-4-1-M11\O3-4-1-M11.MP4	0.0	6669.600	25.000	Green	Carry Brood		POINT	4090.000	O3-4-1-M11\O3-4-1-M11.MP4	102250	NA
M11	2025-03-05 10:57:11.600		5400.320	Media file(s)	player #1:O3-4-1-M11\O3-4-1-M11.MP4	0.0	6669.600	25.000	Orange	Hemolymph		POINT	4090.000	O3-4-1-M11\O3-4-1-M11.MP4	102250	NA
M11	2025-03-05 10:57:11.600		5400.320	Media file(s)	player #1:O3-4-1-M11\O3-4-1-M11.MP4	0.0	6669.600	25.000	Green	Carry Brood		POINT	4150.000	O3-4-1-M11\O3-4-1-M11.MP4	103750	NA
M11	2025-03-05 10:57:11.600		5400.320	Media file(s)	player #1:O3-4-1-M11\O3-4-1-M11.MP4	0.0	6669.600	25.000	Orange	Resting		POINT	4150.280	O3-4-1-M11\O3-4-1-M11.MP4	103757	NA
M11	2025-03-05 10:57:11.600		5400.320	Media file(s)	player #1:O3-4-1-M11\O3-4-1-M11.MP4	0.0	6669.600	25.000	Green	Carry Brood		POINT	4209.720	O3-4-1-M11\O3-4-1-M11.MP4	105243	NA
M11	2025-03-05 10:57:11.600		5400.320	Media file(s)	player #1:O3-4-1-M11\O3-4-1-M11.MP4	0.0	6669.600	25.000	Orange	Hemolymph		POINT	4211.000	O3-4-1-M11\O3-4-1-M11.MP4	105275	NA
M11	2025-03-05 10:57:11.600		5400.320	Media file(s)	player #1:O3-4-1-M11\O3-4-1-M11.MP4	0.0	6669.600	25.000	Green	Walking		POINT	4270.040	O3-4-1-M11\O3-4-1-M11.MP4	106751	NA
M11	2025-03-05 10:57:11.600		5400.320	Media file(s)	player #1:O3-4-1-M11\O3-4-1-M11.MP4	0.0	6669.600	25.000	Orange	Hemolymph		POINT	4270.080	O3-4-1-M11\O3-4-1-M11.MP4	106752	NA
M11	2025-03-05 10:57:11.600		5400.320	Media file(s)	player #1:O3-4-1-M11\O3-4-1-M11.MP4	0.0	6669.600	25.000	Orange	Hemolymph		POINT	4330.640	O3-4-1-M11\O3-4-1-M11.MP4	108266	NA
M11	2025-03-05 10:57:11.600		5400.320	Media file(s)	player #1:O3-4-1-M11\O3-4-1-M11.MP4	0.0	6669.600	25.000	Green	Feeding on food		POINT	4330.760	O3-4-1-M11\O3-4-1-M11.MP4	108269	NA
M11	2025-03-05 10:57:11.600		5400.320	Media file(s)	player #1:O3-4-1-M11\O3-4-1-M11.MP4	0.0	6669.600	25.000	Green	Feeding on food		POINT	4390.160	O3-4-1-M11\O3-4-1-M11.MP4	109754	NA
M11	2025-03-05 10:57:11.600		5400.320	Media file(s)	player #1:O3-4-1-M11\O3-4-1-M11.MP4	0.0	6669.600	25.000	Orange	Hemolymph		POINT	4390.160	O3-4-1-M11\O3-4-1-M11.MP4	109754	NA
M11	2025-03-05 10:57:11.600		5400.320	Media file(s)	player #1:O3-4-1-M11\O3-4-1-M11.MP4	0.0	6669.600	25.000	Orange	Hemolymph		POINT	4449.800	O3-4-1-M11\O3-4-1-M11.MP4	111245	NA
M11	2025-03-05 10:57:11.600		5400.320	Media file(s)	player #1:O3-4-1-M11\O3-4-1-M11.MP4	0.0	6669.600	25.000	Green	QW interaction		POINT	4450.240	O3-4-1-M11\O3-4-1-M11.MP4	111256	NA
M11	2025-03-05 10:57:11.600		5400.320	Media file(s)	player #1:O3-4-1-M11\O3-4-1-M11.MP4	0.0	6669.600	25.000	Green	Self grooming		POINT	4510.200	O3-4-1-M11\O3-4-1-M11.MP4	112755	NA
M11	2025-03-05 10:57:11.600		5400.320	Media file(s)	player #1:O3-4-1-M11\O3-4-1-M11.MP4	0.0	6669.600	25.000	Orange	Hemolymph		POINT	4510.560	O3-4-1-M11\O3-4-1-M11.MP4	112764	NA
M11	2025-03-05 10:57:11.600		5400.320	Media file(s)	player #1:O3-4-1-M11\O3-4-1-M11.MP4	0.0	6669.600	25.000	Green	Walking		POINT	4570.120	O3-4-1-M11\O3-4-1-M11.MP4	114253	NA
M11	2025-03-05 10:57:11.600		5400.320	Media file(s)	player #1:O3-4-1-M11\O3-4-1-M11.MP4	0.0	6669.600	25.000	Orange	Hemolymph		POINT	4570.280	O3-4-1-M11\O3-4-1-M11.MP4	114257	NA
M11	2025-03-05 10:57:11.600		5400.320	Media file(s)	player #1:O3-4-1-M11\O3-4-1-M11.MP4	0.0	6669.600	25.000	Orange	Hemolymph		POINT	4630.680	O3-4-1-M11\O3-4-1-M11.MP4	115767	NA
M11	2025-03-05 10:57:11.600		5400.320	Media file(s)	player #1:O3-4-1-M11\O3-4-1-M11.MP4	0.0	6669.600	25.000	Green	Outside		POINT	4630.960	O3-4-1-M11\O3-4-1-M11.MP4	115774	NA
M11	2025-03-05 10:57:11.600		5400.320	Media file(s)	player #1:O3-4-1-M11\O3-4-1-M11.MP4	0.0	6669.600	25.000	Orange	Walking		POINT	4690.320	O3-4-1-M11\O3-4-1-M11.MP4	117258	NA
M11	2025-03-05 10:57:11.600		5400.320	Media file(s)	player #1:O3-4-1-M11\O3-4-1-M11.MP4	0.0	6669.600	25.000	Green	Walking		POINT	4690.480	O3-4-1-M11\O3-4-1-M11.MP4	117262	NA
M11	2025-03-05 10:57:11.600		5400.320	Media file(s)	player #1:O3-4-1-M11\O3-4-1-M11.MP4	0.0	6669.600	25.000	Green	Walking		POINT	4750.040	O3-4-1-M11\O3-4-1-M11.MP4	118751	NA
M11	2025-03-05 10:57:11.600		5400.320	Media file(s)	player #1:O3-4-1-M11\O3-4-1-M11.MP4	0.0	6669.600	25.000	Orange	Brood Care		POINT	4750.800	O3-4-1-M11\O3-4-1-M11.MP4	118770	NA
M11	2025-03-05 10:57:11.600		5400.320	Media file(s)	player #1:O3-4-1-M11\O3-4-1-M11.MP4	0.0	6669.600	25.000	Green	Walking		POINT	4810.720	O3-4-1-M11\O3-4-1-M11.MP4	120268	NA
M11	2025-03-05 10:57:11.600		5400.320	Media file(s)	player #1:O3-4-1-M11\O3-4-1-M11.MP4	0.0	6669.600	25.000	Orange	Resting		POINT	4812.920	O3-4-1-M11\O3-4-1-M11.MP4	120323	NA
M11	2025-03-05 10:57:11.600		5400.320	Media file(s)	player #1:O3-4-1-M11\O3-4-1-M11.MP4	0.0	6669.600	25.000	Green	Walking		POINT	4870.720	O3-4-1-M11\O3-4-1-M11.MP4	121768	NA
M11	2025-03-05 10:57:11.600		5400.320	Media file(s)	player #1:O3-4-1-M11\O3-4-1-M11.MP4	0.0	6669.600	25.000	Orange	Brood Care		POINT	4872.680	O3-4-1-M11\O3-4-1-M11.MP4	121817	NA
M11	2025-03-05 10:57:11.600		5400.320	Media file(s)	player #1:O3-4-1-M11\O3-4-1-M11.MP4	0.0	6669.600	25.000	Orange	Self grooming		POINT	4930.200	O3-4-1-M11\O3-4-1-M11.MP4	123255	NA
M11	2025-03-05 10:57:11.600		5400.320	Media file(s)	player #1:O3-4-1-M11\O3-4-1-M11.MP4	0.0	6669.600	25.000	Green	Walking		POINT	4931.640	O3-4-1-M11\O3-4-1-M11.MP4	123291	NA
M11	2025-03-05 10:57:11.600		5400.320	Media file(s)	player #1:O3-4-1-M11\O3-4-1-M11.MP4	0.0	6669.600	25.000	Orange	Resting		POINT	4990.400	O3-4-1-M11\O3-4-1-M11.MP4	124760	NA
M11	2025-03-05 10:57:11.600		5400.320	Media file(s)	player #1:O3-4-1-M11\O3-4-1-M11.MP4	0.0	6669.600	25.000	Green	Walking		POINT	4990.800	O3-4-1-M11\O3-4-1-M11.MP4	124770	NA
M11	2025-03-05 10:57:11.600		5400.320	Media file(s)	player #1:O3-4-1-M11\O3-4-1-M11.MP4	0.0	6669.600	25.000	Orange	Brood Care		POINT	5050.160	O3-4-1-M11\O3-4-1-M11.MP4	126254	NA
M11	2025-03-05 10:57:11.600		5400.320	Media file(s)	player #1:O3-4-1-M11\O3-4-1-M11.MP4	0.0	6669.600	25.000	Green	Walking		POINT	5050.680	O3-4-1-M11\O3-4-1-M11.MP4	126267	NA
M11	2025-03-05 10:57:11.600		5400.320	Media file(s)	player #1:O3-4-1-M11\O3-4-1-M11.MP4	0.0	6669.600	25.000	Green	Walking		POINT	5110.080	O3-4-1-M11\O3-4-1-M11.MP4	127752	NA
M11	2025-03-05 10:57:11.600		5400.320	Media file(s)	player #1:O3-4-1-M11\O3-4-1-M11.MP4	0.0	6669.600	25.000	Orange	Hemolymph		POINT	5110.840	O3-4-1-M11\O3-4-1-M11.MP4	127771	NA
M11	2025-03-05 10:57:11.600		5400.320	Media file(s)	player #1:O3-4-1-M11\O3-4-1-M11.MP4	0.0	6669.600	25.000	Orange	Resting		POINT	5170.160	O3-4-1-M11\O3-4-1-M11.MP4	129254	NA
M11	2025-03-05 10:57:11.600		5400.320	Media file(s)	player #1:O3-4-1-M11\O3-4-1-M11.MP4	0.0	6669.600	25.000	Green	Feeding on food		POINT	5170.760	O3-4-1-M11\O3-4-1-M11.MP4	129269	NA
M11	2025-03-05 10:57:11.600		5400.320	Media file(s)	player #1:O3-4-1-M11\O3-4-1-M11.MP4	0.0	6669.600	25.000	Green	Walking		POINT	5230.320	O3-4-1-M11\O3-4-1-M11.MP4	130758	NA
M11	2025-03-05 10:57:11.600		5400.320	Media file(s)	player #1:O3-4-1-M11\O3-4-1-M11.MP4	0.0	6669.600	25.000	Orange	Self grooming		POINT	5230.600	O3-4-1-M11\O3-4-1-M11.MP4	130765	NA
M11	2025-03-05 10:57:11.600		5400.320	Media file(s)	player #1:O3-4-1-M11\O3-4-1-M11.MP4	0.0	6669.600	25.000	Orange	Resting		POINT	5291.440	O3-4-1-M11\O3-4-1-M11.MP4	132286	NA
M11	2025-03-05 10:57:11.600		5400.320	Media file(s)	player #1:O3-4-1-M11\O3-4-1-M11.MP4	0.0	6669.600	25.000	Green	Hemolymph		POINT	5291.560	O3-4-1-M11\O3-4-1-M11.MP4	132289	NA
M11	2025-03-05 10:57:11.600		5400.320	Media file(s)	player #1:O3-4-1-M11\O3-4-1-M11.MP4	0.0	6669.600	25.000	Orange	Resting		POINT	5350.120	O3-4-1-M11\O3-4-1-M11.MP4	133753	NA
M11	2025-03-05 10:57:11.600		5400.320	Media file(s)	player #1:O3-4-1-M11\O3-4-1-M11.MP4	0.0	6669.600	25.000	Green	Carry Brood		POINT	5352.080	O3-4-1-M11\O3-4-1-M11.MP4	133803	NA
M11	2025-03-05 10:57:11.600		5400.320	Media file(s)	player #1:O3-4-1-M11\O3-4-1-M11.MP4	0.0	6669.600	25.000	Orange	Self grooming		POINT	5410.400	O3-4-1-M11\O3-4-1-M11.MP4	135260	NA
M11	2025-03-05 10:57:11.600		5400.320	Media file(s)	player #1:O3-4-1-M11\O3-4-1-M11.MP4	0.0	6669.600	25.000	Green	Hemolymph		POINT	5411.000	O3-4-1-M11\O3-4-1-M11.MP4	135275	NA
M11	2025-03-05 10:57:11.600		5400.320	Media file(s)	player #1:O3-4-1-M11\O3-4-1-M11.MP4	0.0	6669.600	25.000	Orange	Resting		POINT	5470.040	O3-4-1-M11\O3-4-1-M11.MP4	136751	NA
M11	2025-03-05 10:57:11.600		5400.320	Media file(s)	player #1:O3-4-1-M11\O3-4-1-M11.MP4	0.0	6669.600	25.000	Green	Carry Brood		POINT	5470.200	O3-4-1-M11\O3-4-1-M11.MP4	136755	NA
M11	2025-03-05 10:57:11.600		5400.320	Media file(s)	player #1:O3-4-1-M11\O3-4-1-M11.MP4	0.0	6669.600	25.000	Orange	Resting		POINT	5529.920	O3-4-1-M11\O3-4-1-M11.MP4	138248	NA
M11	2025-03-05 10:57:11.600		5400.320	Media file(s)	player #1:O3-4-1-M11\O3-4-1-M11.MP4	0.0	6669.600	25.000	Green	Brood Care		POINT	5530.240	O3-4-1-M11\O3-4-1-M11.MP4	138256	NA
M11	2025-03-05 10:57:11.600		5400.320	Media file(s)	player #1:O3-4-1-M11\O3-4-1-M11.MP4	0.0	6669.600	25.000	Orange	Resting		POINT	5590.000	O3-4-1-M11\O3-4-1-M11.MP4	139750	NA
M11	2025-03-05 10:57:11.600		5400.320	Media file(s)	player #1:O3-4-1-M11\O3-4-1-M11.MP4	0.0	6669.600	25.000	Green	Walking		POINT	5590.400	O3-4-1-M11\O3-4-1-M11.MP4	139760	NA
M11	2025-03-05 10:57:11.600		5400.320	Media file(s)	player #1:O3-4-1-M11\O3-4-1-M11.MP4	0.0	6669.600	25.000	Green	Carry Brood		POINT	5650.320	O3-4-1-M11\O3-4-1-M11.MP4	141258	NA
M11	2025-03-05 10:57:11.600		5400.320	Media file(s)	player #1:O3-4-1-M11\O3-4-1-M11.MP4	0.0	6669.600	25.000	Orange	Walking		POINT	5650.480	O3-4-1-M11\O3-4-1-M11.MP4	141262	NA
M11	2025-03-05 10:57:11.600		5400.320	Media file(s)	player #1:O3-4-1-M11\O3-4-1-M11.MP4	0.0	6669.600	25.000	Green	Carry Brood		POINT	5710.120	O3-4-1-M11\O3-4-1-M11.MP4	142753	NA
M11	2025-03-05 10:57:11.600		5400.320	Media file(s)	player #1:O3-4-1-M11\O3-4-1-M11.MP4	0.0	6669.600	25.000	Orange	Resting		POINT	5710.160	O3-4-1-M11\O3-4-1-M11.MP4	142754	NA
M11	2025-03-05 10:57:11.600		5400.320	Media file(s)	player #1:O3-4-1-M11\O3-4-1-M11.MP4	0.0	6669.600	25.000	Orange	Resting		POINT	5770.280	O3-4-1-M11\O3-4-1-M11.MP4	144257	NA
M11	2025-03-05 10:57:11.600		5400.320	Media file(s)	player #1:O3-4-1-M11\O3-4-1-M11.MP4	0.0	6669.600	25.000	Green	Walking		POINT	5770.360	O3-4-1-M11\O3-4-1-M11.MP4	144259	NA
M11	2025-03-05 10:57:11.600		5400.320	Media file(s)	player #1:O3-4-1-M11\O3-4-1-M11.MP4	0.0	6669.600	25.000	Orange	Resting		POINT	5829.720	O3-4-1-M11\O3-4-1-M11.MP4	145743	NA
M11	2025-03-05 10:57:11.600		5400.320	Media file(s)	player #1:O3-4-1-M11\O3-4-1-M11.MP4	0.0	6669.600	25.000	Green	Walking		POINT	5830.040	O3-4-1-M11\O3-4-1-M11.MP4	145752	NA
M11	2025-03-05 10:57:11.600		5400.320	Media file(s)	player #1:O3-4-1-M11\O3-4-1-M11.MP4	0.0	6669.600	25.000	Orange	Walking		POINT	5890.080	O3-4-1-M11\O3-4-1-M11.MP4	147252	NA
M11	2025-03-05 10:57:11.600		5400.320	Media file(s)	player #1:O3-4-1-M11\O3-4-1-M11.MP4	0.0	6669.600	25.000	Green	Walking		POINT	5890.400	O3-4-1-M11\O3-4-1-M11.MP4	147260	NA
M11	2025-03-05 10:57:11.600		5400.320	Media file(s)	player #1:O3-4-1-M11\O3-4-1-M11.MP4	0.0	6669.600	25.000	Orange	Resting		POINT	5949.960	O3-4-1-M11\O3-4-1-M11.MP4	148749	NA
M11	2025-03-05 10:57:11.600		5400.320	Media file(s)	player #1:O3-4-1-M11\O3-4-1-M11.MP4	0.0	6669.600	25.000	Green	Self grooming		POINT	5950.840	O3-4-1-M11\O3-4-1-M11.MP4	148771	NA
M11	2025-03-05 10:57:11.600		5400.320	Media file(s)	player #1:O3-4-1-M11\O3-4-1-M11.MP4	0.0	6669.600	25.000	Orange	Resting		POINT	6010.080	O3-4-1-M11\O3-4-1-M11.MP4	150252	NA
M11	2025-03-05 10:57:11.600		5400.320	Media file(s)	player #1:O3-4-1-M11\O3-4-1-M11.MP4	0.0	6669.600	25.000	Green	Walking		POINT	6010.480	O3-4-1-M11\O3-4-1-M11.MP4	150262	NA
