# Supplementary material for: Unmated Queens Show Worker‐Like Behaviour and Gene Expression in Polygynous Colonies of the Ant Stigmatomma pallipes
Source: Mol Ecol. 2026 Apr 29;35:e70360. doi: 10.1111/mec.70360 (PMC13126620; doi:10.1111/mec.70360)
Supplement: Supplementary file 3 — Data S1: mec70360‐sup‐0003‐Supinfo.zip. [file MEC-35-e70360-s003.zip › Behavior/O3-Boris/M2.tsv]

Observation id	Observation date	Description	Observation duration	Observation type	Source	Time offset (s)	Media duration (s)	FPS	Subject	Behavior	Behavioral category	Behavior type	Time	Media file name	Image index	Image file path	Comment
M2	2025-03-05 12:04:26.509		5399.880	Media file(s)	player #1:O3-1-3-M2\O3-1-3-M2.MP4	0.0	9287.040	25.000	Pink	Self grooming		POINT	610.080	O3-1-3-M2\O3-1-3-M2.MP4	15252	NA
M2	2025-03-05 12:04:26.509		5399.880	Media file(s)	player #1:O3-1-3-M2\O3-1-3-M2.MP4	0.0	9287.040	25.000	Pink	Self grooming		POINT	670.160	O3-1-3-M2\O3-1-3-M2.MP4	16754	NA
M2	2025-03-05 12:04:26.509		5399.880	Media file(s)	player #1:O3-1-3-M2\O3-1-3-M2.MP4	0.0	9287.040	25.000	Pink	Self grooming		POINT	730.120	O3-1-3-M2\O3-1-3-M2.MP4	18253	NA
M2	2025-03-05 12:04:26.509		5399.880	Media file(s)	player #1:O3-1-3-M2\O3-1-3-M2.MP4	0.0	9287.040	25.000	Pink	Resting		POINT	790.040	O3-1-3-M2\O3-1-3-M2.MP4	19751	NA
M2	2025-03-05 12:04:26.509		5399.880	Media file(s)	player #1:O3-1-3-M2\O3-1-3-M2.MP4	0.0	9287.040	25.000	Pink	Resting		POINT	849.880	O3-1-3-M2\O3-1-3-M2.MP4	21247	NA
M2	2025-03-05 12:04:26.509		5399.880	Media file(s)	player #1:O3-1-3-M2\O3-1-3-M2.MP4	0.0	9287.040	25.000	Pink	Resting		POINT	910.640	O3-1-3-M2\O3-1-3-M2.MP4	22766	NA
M2	2025-03-05 12:04:26.509		5399.880	Media file(s)	player #1:O3-1-3-M2\O3-1-3-M2.MP4	0.0	9287.040	25.000	Pink	Walking		POINT	970.160	O3-1-3-M2\O3-1-3-M2.MP4	24254	NA
M2	2025-03-05 12:04:26.509		5399.880	Media file(s)	player #1:O3-1-3-M2\O3-1-3-M2.MP4	0.0	9287.040	25.000	Pink	Resting		POINT	1030.120	O3-1-3-M2\O3-1-3-M2.MP4	25753	NA
M2	2025-03-05 12:04:26.509		5399.880	Media file(s)	player #1:O3-1-3-M2\O3-1-3-M2.MP4	0.0	9287.040	25.000	Pink	Resting		POINT	1090.120	O3-1-3-M2\O3-1-3-M2.MP4	27253	NA
M2	2025-03-05 12:04:26.509		5399.880	Media file(s)	player #1:O3-1-3-M2\O3-1-3-M2.MP4	0.0	9287.040	25.000	Pink	Resting		POINT	1149.920	O3-1-3-M2\O3-1-3-M2.MP4	28748	NA
M2	2025-03-05 12:04:26.509		5399.880	Media file(s)	player #1:O3-1-3-M2\O3-1-3-M2.MP4	0.0	9287.040	25.000	Pink	Resting		POINT	1209.960	O3-1-3-M2\O3-1-3-M2.MP4	30249	NA
M2	2025-03-05 12:04:26.509		5399.880	Media file(s)	player #1:O3-1-3-M2\O3-1-3-M2.MP4	0.0	9287.040	25.000	Pink	Resting		POINT	1269.840	O3-1-3-M2\O3-1-3-M2.MP4	31746	NA
M2	2025-03-05 12:04:26.509		5399.880	Media file(s)	player #1:O3-1-3-M2\O3-1-3-M2.MP4	0.0	9287.040	25.000	Pink	Walking		POINT	1330.560	O3-1-3-M2\O3-1-3-M2.MP4	33264	NA
M2	2025-03-05 12:04:26.509		5399.880	Media file(s)	player #1:O3-1-3-M2\O3-1-3-M2.MP4	0.0	9287.040	25.000	Pink	Resting		POINT	1390.080	O3-1-3-M2\O3-1-3-M2.MP4	34752	NA
M2	2025-03-05 12:04:26.509		5399.880	Media file(s)	player #1:O3-1-3-M2\O3-1-3-M2.MP4	0.0	9287.040	25.000	Pink	Resting		POINT	1449.920	O3-1-3-M2\O3-1-3-M2.MP4	36248	NA
M2	2025-03-05 12:04:26.509		5399.880	Media file(s)	player #1:O3-1-3-M2\O3-1-3-M2.MP4	0.0	9287.040	25.000	Pink	Resting		POINT	1509.920	O3-1-3-M2\O3-1-3-M2.MP4	37748	NA
M2	2025-03-05 12:04:26.509		5399.880	Media file(s)	player #1:O3-1-3-M2\O3-1-3-M2.MP4	0.0	9287.040	25.000	Pink	Resting		POINT	1569.840	O3-1-3-M2\O3-1-3-M2.MP4	39246	NA
M2	2025-03-05 12:04:26.509		5399.880	Media file(s)	player #1:O3-1-3-M2\O3-1-3-M2.MP4	0.0	9287.040	25.000	Pink	Resting		POINT	1630.120	O3-1-3-M2\O3-1-3-M2.MP4	40753	NA
M2	2025-03-05 12:04:26.509		5399.880	Media file(s)	player #1:O3-1-3-M2\O3-1-3-M2.MP4	0.0	9287.040	25.000	Pink	Resting		POINT	1690.280	O3-1-3-M2\O3-1-3-M2.MP4	42257	NA
M2	2025-03-05 12:04:26.509		5399.880	Media file(s)	player #1:O3-1-3-M2\O3-1-3-M2.MP4	0.0	9287.040	25.000	Pink	Resting		POINT	1750.400	O3-1-3-M2\O3-1-3-M2.MP4	43760	NA
M2	2025-03-05 12:04:26.509		5399.880	Media file(s)	player #1:O3-1-3-M2\O3-1-3-M2.MP4	0.0	9287.040	25.000	Pink	Resting		POINT	1809.960	O3-1-3-M2\O3-1-3-M2.MP4	45249	NA
M2	2025-03-05 12:04:26.509		5399.880	Media file(s)	player #1:O3-1-3-M2\O3-1-3-M2.MP4	0.0	9287.040	25.000	Pink	Walking		POINT	1870.480	O3-1-3-M2\O3-1-3-M2.MP4	46762	NA
M2	2025-03-05 12:04:26.509		5399.880	Media file(s)	player #1:O3-1-3-M2\O3-1-3-M2.MP4	0.0	9287.040	25.000	Pink	Resting		POINT	1930.200	O3-1-3-M2\O3-1-3-M2.MP4	48255	NA
M2	2025-03-05 12:04:26.509		5399.880	Media file(s)	player #1:O3-1-3-M2\O3-1-3-M2.MP4	0.0	9287.040	25.000	Pink	Resting		POINT	1990.320	O3-1-3-M2\O3-1-3-M2.MP4	49758	NA
M2	2025-03-05 12:04:26.509		5399.880	Media file(s)	player #1:O3-1-3-M2\O3-1-3-M2.MP4	0.0	9287.040	25.000	Pink	Resting		POINT	2050.120	O3-1-3-M2\O3-1-3-M2.MP4	51253	NA
M2	2025-03-05 12:04:26.509		5399.880	Media file(s)	player #1:O3-1-3-M2\O3-1-3-M2.MP4	0.0	9287.040	25.000	Pink	Resting		POINT	2110.040	O3-1-3-M2\O3-1-3-M2.MP4	52751	NA
M2	2025-03-05 12:04:26.509		5399.880	Media file(s)	player #1:O3-1-3-M2\O3-1-3-M2.MP4	0.0	9287.040	25.000	Pink	Resting		POINT	2170.080	O3-1-3-M2\O3-1-3-M2.MP4	54252	NA
M2	2025-03-05 12:04:26.509		5399.880	Media file(s)	player #1:O3-1-3-M2\O3-1-3-M2.MP4	0.0	9287.040	25.000	Pink	Resting		POINT	2230.080	O3-1-3-M2\O3-1-3-M2.MP4	55752	NA
M2	2025-03-05 12:04:26.509		5399.880	Media file(s)	player #1:O3-1-3-M2\O3-1-3-M2.MP4	0.0	9287.040	25.000	Pink	Resting		POINT	2290.200	O3-1-3-M2\O3-1-3-M2.MP4	57255	NA
M2	2025-03-05 12:04:26.509		5399.880	Media file(s)	player #1:O3-1-3-M2\O3-1-3-M2.MP4	0.0	9287.040	25.000	Pink	Resting		POINT	2349.920	O3-1-3-M2\O3-1-3-M2.MP4	58748	NA
M2	2025-03-05 12:04:26.509		5399.880	Media file(s)	player #1:O3-1-3-M2\O3-1-3-M2.MP4	0.0	9287.040	25.000	Pink	Resting		POINT	2410.040	O3-1-3-M2\O3-1-3-M2.MP4	60251	NA
M2	2025-03-05 12:04:26.509		5399.880	Media file(s)	player #1:O3-1-3-M2\O3-1-3-M2.MP4	0.0	9287.040	25.000	Pink	Resting		POINT	2470.040	O3-1-3-M2\O3-1-3-M2.MP4	61751	NA
M2	2025-03-05 12:04:26.509		5399.880	Media file(s)	player #1:O3-1-3-M2\O3-1-3-M2.MP4	0.0	9287.040	25.000	Pink	Resting		POINT	2529.920	O3-1-3-M2\O3-1-3-M2.MP4	63248	NA
M2	2025-03-05 12:04:26.509		5399.880	Media file(s)	player #1:O3-1-3-M2\O3-1-3-M2.MP4	0.0	9287.040	25.000	Pink	Resting		POINT	2589.960	O3-1-3-M2\O3-1-3-M2.MP4	64749	NA
M2	2025-03-05 12:04:26.509		5399.880	Media file(s)	player #1:O3-1-3-M2\O3-1-3-M2.MP4	0.0	9287.040	25.000	Pink	Resting		POINT	2650.200	O3-1-3-M2\O3-1-3-M2.MP4	66255	NA
M2	2025-03-05 12:04:26.509		5399.880	Media file(s)	player #1:O3-1-3-M2\O3-1-3-M2.MP4	0.0	9287.040	25.000	Pink	Resting		POINT	2710.520	O3-1-3-M2\O3-1-3-M2.MP4	67763	NA
M2	2025-03-05 12:04:26.509		5399.880	Media file(s)	player #1:O3-1-3-M2\O3-1-3-M2.MP4	0.0	9287.040	25.000	Pink	Resting		POINT	2770.040	O3-1-3-M2\O3-1-3-M2.MP4	69251	NA
M2	2025-03-05 12:04:26.509		5399.880	Media file(s)	player #1:O3-1-3-M2\O3-1-3-M2.MP4	0.0	9287.040	25.000	Pink	Resting		POINT	2830.120	O3-1-3-M2\O3-1-3-M2.MP4	70753	NA
M2	2025-03-05 12:04:26.509		5399.880	Media file(s)	player #1:O3-1-3-M2\O3-1-3-M2.MP4	0.0	9287.040	25.000	Pink	Resting		POINT	2889.920	O3-1-3-M2\O3-1-3-M2.MP4	72249	NA
M2	2025-03-05 12:04:26.509		5399.880	Media file(s)	player #1:O3-1-3-M2\O3-1-3-M2.MP4	0.0	9287.040	25.000	Pink	Resting		POINT	2950.040	O3-1-3-M2\O3-1-3-M2.MP4	73751	NA
M2	2025-03-05 12:04:26.509		5399.880	Media file(s)	player #1:O3-1-3-M2\O3-1-3-M2.MP4	0.0	9287.040	25.000	Pink	Resting		POINT	3010.080	O3-1-3-M2\O3-1-3-M2.MP4	75252	NA
M2	2025-03-05 12:04:26.509		5399.880	Media file(s)	player #1:O3-1-3-M2\O3-1-3-M2.MP4	0.0	9287.040	25.000	Pink	Resting		POINT	3070.280	O3-1-3-M2\O3-1-3-M2.MP4	76757	NA
M2	2025-03-05 12:04:26.509		5399.880	Media file(s)	player #1:O3-1-3-M2\O3-1-3-M2.MP4	0.0	9287.040	25.000	Pink	Walking		POINT	3130.520	O3-1-3-M2\O3-1-3-M2.MP4	78263	NA
M2	2025-03-05 12:04:26.509		5399.880	Media file(s)	player #1:O3-1-3-M2\O3-1-3-M2.MP4	0.0	9287.040	25.000	Pink	Walking		POINT	3190.080	O3-1-3-M2\O3-1-3-M2.MP4	79752	NA
M2	2025-03-05 12:04:26.509		5399.880	Media file(s)	player #1:O3-1-3-M2\O3-1-3-M2.MP4	0.0	9287.040	25.000	Pink	Walking		POINT	3250.440	O3-1-3-M2\O3-1-3-M2.MP4	81262	NA
M2	2025-03-05 12:04:26.509		5399.880	Media file(s)	player #1:O3-1-3-M2\O3-1-3-M2.MP4	0.0	9287.040	25.000	Pink	Walking		POINT	3310.440	O3-1-3-M2\O3-1-3-M2.MP4	82761	NA
M2	2025-03-05 12:04:26.509		5399.880	Media file(s)	player #1:O3-1-3-M2\O3-1-3-M2.MP4	0.0	9287.040	25.000	Pink	Walking		POINT	3370.440	O3-1-3-M2\O3-1-3-M2.MP4	84261	NA
M2	2025-03-05 12:04:26.509		5399.880	Media file(s)	player #1:O3-1-3-M2\O3-1-3-M2.MP4	0.0	9287.040	25.000	Pink	Self grooming		POINT	3430.440	O3-1-3-M2\O3-1-3-M2.MP4	85761	NA
M2	2025-03-05 12:04:26.509		5399.880	Media file(s)	player #1:O3-1-3-M2\O3-1-3-M2.MP4	0.0	9287.040	25.000	Pink	Resting		POINT	3490.080	O3-1-3-M2\O3-1-3-M2.MP4	87252	NA
M2	2025-03-05 12:04:26.509		5399.880	Media file(s)	player #1:O3-1-3-M2\O3-1-3-M2.MP4	0.0	9287.040	25.000	Pink	Resting		POINT	3550.040	O3-1-3-M2\O3-1-3-M2.MP4	88751	NA
M2	2025-03-05 12:04:26.509		5399.880	Media file(s)	player #1:O3-1-3-M2\O3-1-3-M2.MP4	0.0	9287.040	25.000	Pink	Walking		POINT	3610.120	O3-1-3-M2\O3-1-3-M2.MP4	90253	NA
M2	2025-03-05 12:04:26.509		5399.880	Media file(s)	player #1:O3-1-3-M2\O3-1-3-M2.MP4	0.0	9287.040	25.000	Pink	Resting		POINT	3670.520	O3-1-3-M2\O3-1-3-M2.MP4	91763	NA
M2	2025-03-05 12:04:26.509		5399.880	Media file(s)	player #1:O3-1-3-M2\O3-1-3-M2.MP4	0.0	9287.040	25.000	Pink	Resting		POINT	3730.040	O3-1-3-M2\O3-1-3-M2.MP4	93251	NA
M2	2025-03-05 12:04:26.509		5399.880	Media file(s)	player #1:O3-1-3-M2\O3-1-3-M2.MP4	0.0	9287.040	25.000	Pink	Brood Care		POINT	3790.360	O3-1-3-M2\O3-1-3-M2.MP4	94759	NA
M2	2025-03-05 12:04:26.509		5399.880	Media file(s)	player #1:O3-1-3-M2\O3-1-3-M2.MP4	0.0	9287.040	25.000	Pink	Walking		POINT	3849.920	O3-1-3-M2\O3-1-3-M2.MP4	96248	NA
M2	2025-03-05 12:04:26.509		5399.880	Media file(s)	player #1:O3-1-3-M2\O3-1-3-M2.MP4	0.0	9287.040	25.000	Pink	Brood Care		POINT	3909.880	O3-1-3-M2\O3-1-3-M2.MP4	97747	NA
M2	2025-03-05 12:04:26.509		5399.880	Media file(s)	player #1:O3-1-3-M2\O3-1-3-M2.MP4	0.0	9287.040	25.000	Pink	Hemolymph		POINT	3970.120	O3-1-3-M2\O3-1-3-M2.MP4	99254	NA
M2	2025-03-05 12:04:26.509		5399.880	Media file(s)	player #1:O3-1-3-M2\O3-1-3-M2.MP4	0.0	9287.040	25.000	Pink	Brood Care		POINT	4031.440	O3-1-3-M2\O3-1-3-M2.MP4	100786	NA
M2	2025-03-05 12:04:26.509		5399.880	Media file(s)	player #1:O3-1-3-M2\O3-1-3-M2.MP4	0.0	9287.040	25.000	Pink	Walking		POINT	4090.040	O3-1-3-M2\O3-1-3-M2.MP4	102251	NA
M2	2025-03-05 12:04:26.509		5399.880	Media file(s)	player #1:O3-1-3-M2\O3-1-3-M2.MP4	0.0	9287.040	25.000	Pink	Resting		POINT	4150.000	O3-1-3-M2\O3-1-3-M2.MP4	103750	NA
M2	2025-03-05 12:04:26.509		5399.880	Media file(s)	player #1:O3-1-3-M2\O3-1-3-M2.MP4	0.0	9287.040	25.000	Pink	Brood Care		POINT	4210.040	O3-1-3-M2\O3-1-3-M2.MP4	105251	NA
M2	2025-03-05 12:04:26.509		5399.880	Media file(s)	player #1:O3-1-3-M2\O3-1-3-M2.MP4	0.0	9287.040	25.000	Pink	Resting		POINT	4269.880	O3-1-3-M2\O3-1-3-M2.MP4	106747	NA
M2	2025-03-05 12:04:26.509		5399.880	Media file(s)	player #1:O3-1-3-M2\O3-1-3-M2.MP4	0.0	9287.040	25.000	Pink	Resting		POINT	4330.200	O3-1-3-M2\O3-1-3-M2.MP4	108255	NA
M2	2025-03-05 12:04:26.509		5399.880	Media file(s)	player #1:O3-1-3-M2\O3-1-3-M2.MP4	0.0	9287.040	25.000	Pink	Resting		POINT	4390.040	O3-1-3-M2\O3-1-3-M2.MP4	109751	NA
M2	2025-03-05 12:04:26.509		5399.880	Media file(s)	player #1:O3-1-3-M2\O3-1-3-M2.MP4	0.0	9287.040	25.000	Pink	Carry Brood		POINT	4450.720	O3-1-3-M2\O3-1-3-M2.MP4	111268	NA
M2	2025-03-05 12:04:26.509		5399.880	Media file(s)	player #1:O3-1-3-M2\O3-1-3-M2.MP4	0.0	9287.040	25.000	Pink	Resting		POINT	4510.040	O3-1-3-M2\O3-1-3-M2.MP4	112751	NA
M2	2025-03-05 12:04:26.509		5399.880	Media file(s)	player #1:O3-1-3-M2\O3-1-3-M2.MP4	0.0	9287.040	25.000	Pink	Resting		POINT	4570.000	O3-1-3-M2\O3-1-3-M2.MP4	114250	NA
M2	2025-03-05 12:04:26.509		5399.880	Media file(s)	player #1:O3-1-3-M2\O3-1-3-M2.MP4	0.0	9287.040	25.000	Pink	Resting		POINT	4630.000	O3-1-3-M2\O3-1-3-M2.MP4	115750	NA
M2	2025-03-05 12:04:26.509		5399.880	Media file(s)	player #1:O3-1-3-M2\O3-1-3-M2.MP4	0.0	9287.040	25.000	Pink	Resting		POINT	4690.040	O3-1-3-M2\O3-1-3-M2.MP4	117251	NA
M2	2025-03-05 12:04:26.509		5399.880	Media file(s)	player #1:O3-1-3-M2\O3-1-3-M2.MP4	0.0	9287.040	25.000	Pink	Resting		POINT	4750.240	O3-1-3-M2\O3-1-3-M2.MP4	118756	NA
M2	2025-03-05 12:04:26.509		5399.880	Media file(s)	player #1:O3-1-3-M2\O3-1-3-M2.MP4	0.0	9287.040	25.000	Pink	Resting		POINT	4810.160	O3-1-3-M2\O3-1-3-M2.MP4	120254	NA
M2	2025-03-05 12:04:26.509		5399.880	Media file(s)	player #1:O3-1-3-M2\O3-1-3-M2.MP4	0.0	9287.040	25.000	Pink	Walking		POINT	4870.080	O3-1-3-M2\O3-1-3-M2.MP4	121752	NA
M2	2025-03-05 12:04:26.509		5399.880	Media file(s)	player #1:O3-1-3-M2\O3-1-3-M2.MP4	0.0	9287.040	25.000	Pink	Resting		POINT	4930.200	O3-1-3-M2\O3-1-3-M2.MP4	123256	NA
M2	2025-03-05 12:04:26.509		5399.880	Media file(s)	player #1:O3-1-3-M2\O3-1-3-M2.MP4	0.0	9287.040	25.000	Pink	Resting		POINT	4990.120	O3-1-3-M2\O3-1-3-M2.MP4	124753	NA
M2	2025-03-05 12:04:26.509		5399.880	Media file(s)	player #1:O3-1-3-M2\O3-1-3-M2.MP4	0.0	9287.040	25.000	Pink	Resting		POINT	5050.360	O3-1-3-M2\O3-1-3-M2.MP4	126259	NA
M2	2025-03-05 12:04:26.509		5399.880	Media file(s)	player #1:O3-1-3-M2\O3-1-3-M2.MP4	0.0	9287.040	25.000	Pink	Resting		POINT	5110.040	O3-1-3-M2\O3-1-3-M2.MP4	127751	NA
M2	2025-03-05 12:04:26.509		5399.880	Media file(s)	player #1:O3-1-3-M2\O3-1-3-M2.MP4	0.0	9287.040	25.000	Pink	Resting		POINT	5170.000	O3-1-3-M2\O3-1-3-M2.MP4	129250	NA
M2	2025-03-05 12:04:26.509		5399.880	Media file(s)	player #1:O3-1-3-M2\O3-1-3-M2.MP4	0.0	9287.040	25.000	Pink	Resting		POINT	5229.960	O3-1-3-M2\O3-1-3-M2.MP4	130750	NA
M2	2025-03-05 12:04:26.509		5399.880	Media file(s)	player #1:O3-1-3-M2\O3-1-3-M2.MP4	0.0	9287.040	25.000	Pink	Resting		POINT	5289.960	O3-1-3-M2\O3-1-3-M2.MP4	132249	NA
M2	2025-03-05 12:04:26.509		5399.880	Media file(s)	player #1:O3-1-3-M2\O3-1-3-M2.MP4	0.0	9287.040	25.000	Pink	Resting		POINT	5349.920	O3-1-3-M2\O3-1-3-M2.MP4	133748	NA
M2	2025-03-05 12:04:26.509		5399.880	Media file(s)	player #1:O3-1-3-M2\O3-1-3-M2.MP4	0.0	9287.040	25.000	Pink	Resting		POINT	5410.120	O3-1-3-M2\O3-1-3-M2.MP4	135253	NA
M2	2025-03-05 12:04:26.509		5399.880	Media file(s)	player #1:O3-1-3-M2\O3-1-3-M2.MP4	0.0	9287.040	25.000	Pink	Resting		POINT	5470.440	O3-1-3-M2\O3-1-3-M2.MP4	136761	NA
M2	2025-03-05 12:04:26.509		5399.880	Media file(s)	player #1:O3-1-3-M2\O3-1-3-M2.MP4	0.0	9287.040	25.000	Pink	Resting		POINT	5530.000	O3-1-3-M2\O3-1-3-M2.MP4	138250	NA
M2	2025-03-05 12:04:26.509		5399.880	Media file(s)	player #1:O3-1-3-M2\O3-1-3-M2.MP4	0.0	9287.040	25.000	Pink	Resting		POINT	5590.080	O3-1-3-M2\O3-1-3-M2.MP4	139752	NA
M2	2025-03-05 12:04:26.509		5399.880	Media file(s)	player #1:O3-1-3-M2\O3-1-3-M2.MP4	0.0	9287.040	25.000	Pink	Resting		POINT	5650.040	O3-1-3-M2\O3-1-3-M2.MP4	141251	NA
M2	2025-03-05 12:04:26.509		5399.880	Media file(s)	player #1:O3-1-3-M2\O3-1-3-M2.MP4	0.0	9287.040	25.000	Pink	Resting		POINT	5709.840	O3-1-3-M2\O3-1-3-M2.MP4	142746	NA
M2	2025-03-05 12:04:26.509		5399.880	Media file(s)	player #1:O3-1-3-M2\O3-1-3-M2.MP4	0.0	9287.040	25.000	Pink	Resting		POINT	5769.960	O3-1-3-M2\O3-1-3-M2.MP4	144249	NA
M2	2025-03-05 12:04:26.509		5399.880	Media file(s)	player #1:O3-1-3-M2\O3-1-3-M2.MP4	0.0	9287.040	25.000	Pink	Resting		POINT	5830.200	O3-1-3-M2\O3-1-3-M2.MP4	145755	NA
M2	2025-03-05 12:04:26.509		5399.880	Media file(s)	player #1:O3-1-3-M2\O3-1-3-M2.MP4	0.0	9287.040	25.000	Pink	Resting		POINT	5890.120	O3-1-3-M2\O3-1-3-M2.MP4	147253	NA
M2	2025-03-05 12:04:26.509		5399.880	Media file(s)	player #1:O3-1-3-M2\O3-1-3-M2.MP4	0.0	9287.040	25.000	Pink	Resting		POINT	5949.880	O3-1-3-M2\O3-1-3-M2.MP4	148747	NA
M2	2025-03-05 12:04:26.509		5399.880	Media file(s)	player #1:O3-1-3-M2\O3-1-3-M2.MP4	0.0	9287.040	25.000	Pink	Resting		POINT	6009.960	O3-1-3-M2\O3-1-3-M2.MP4	150249	NA
