# Supplementary material for: Unmated Queens Show Worker‐Like Behaviour and Gene Expression in Polygynous Colonies of the Ant Stigmatomma pallipes
Source: Mol Ecol. 2026 Apr 29;35:e70360. doi: 10.1111/mec.70360 (PMC13126620; doi:10.1111/mec.70360)
Supplement: Supplementary file 3 — Data S1: mec70360‐sup‐0003‐Supinfo.zip. [file MEC-35-e70360-s003.zip › Behavior/O3-Boris/M4.tsv]

Observation id	Observation date	Description	Observation duration	Observation type	Source	Time offset (s)	Media duration (s)	FPS	Subject	Behavior	Behavioral category	Behavior type	Time	Media file name	Image index	Image file path	Comment
M4	2025-03-05 12:14:55.921		5398.400	Media file(s)	player #1:O3-4-7-M4\O3-4-7-M4.MP4	0.0	6891.840	25.000	Blue	Resting		POINT	611.800	O3-4-7-M4\O3-4-7-M4.MP4	15295	NA
M4	2025-03-05 12:14:55.921		5398.400	Media file(s)	player #1:O3-4-7-M4\O3-4-7-M4.MP4	0.0	6891.840	25.000	Blue	Resting		POINT	670.080	O3-4-7-M4\O3-4-7-M4.MP4	16752	NA
M4	2025-03-05 12:14:55.921		5398.400	Media file(s)	player #1:O3-4-7-M4\O3-4-7-M4.MP4	0.0	6891.840	25.000	Blue	Resting		POINT	729.920	O3-4-7-M4\O3-4-7-M4.MP4	18248	NA
M4	2025-03-05 12:14:55.921		5398.400	Media file(s)	player #1:O3-4-7-M4\O3-4-7-M4.MP4	0.0	6891.840	25.000	Blue	Resting		POINT	790.040	O3-4-7-M4\O3-4-7-M4.MP4	19751	NA
M4	2025-03-05 12:14:55.921		5398.400	Media file(s)	player #1:O3-4-7-M4\O3-4-7-M4.MP4	0.0	6891.840	25.000	Blue	Resting		POINT	850.040	O3-4-7-M4\O3-4-7-M4.MP4	21251	NA
M4	2025-03-05 12:14:55.921		5398.400	Media file(s)	player #1:O3-4-7-M4\O3-4-7-M4.MP4	0.0	6891.840	25.000	Blue	Resting		POINT	910.720	O3-4-7-M4\O3-4-7-M4.MP4	22768	NA
M4	2025-03-05 12:14:55.921		5398.400	Media file(s)	player #1:O3-4-7-M4\O3-4-7-M4.MP4	0.0	6891.840	25.000	Blue	Resting		POINT	970.440	O3-4-7-M4\O3-4-7-M4.MP4	24261	NA
M4	2025-03-05 12:14:55.921		5398.400	Media file(s)	player #1:O3-4-7-M4\O3-4-7-M4.MP4	0.0	6891.840	25.000	Blue	Resting		POINT	1031.400	O3-4-7-M4\O3-4-7-M4.MP4	25785	NA
M4	2025-03-05 12:14:55.921		5398.400	Media file(s)	player #1:O3-4-7-M4\O3-4-7-M4.MP4	0.0	6891.840	25.000	Blue	Resting		POINT	1090.040	O3-4-7-M4\O3-4-7-M4.MP4	27251	NA
M4	2025-03-05 12:14:55.921		5398.400	Media file(s)	player #1:O3-4-7-M4\O3-4-7-M4.MP4	0.0	6891.840	25.000	Blue	Resting		POINT	1150.120	O3-4-7-M4\O3-4-7-M4.MP4	28753	NA
M4	2025-03-05 12:14:55.921		5398.400	Media file(s)	player #1:O3-4-7-M4\O3-4-7-M4.MP4	0.0	6891.840	25.000	Blue	Resting		POINT	1210.000	O3-4-7-M4\O3-4-7-M4.MP4	30250	NA
M4	2025-03-05 12:14:55.921		5398.400	Media file(s)	player #1:O3-4-7-M4\O3-4-7-M4.MP4	0.0	6891.840	25.000	Blue	Resting		POINT	1270.080	O3-4-7-M4\O3-4-7-M4.MP4	31752	NA
M4	2025-03-05 12:14:55.921		5398.400	Media file(s)	player #1:O3-4-7-M4\O3-4-7-M4.MP4	0.0	6891.840	25.000	Blue	Resting		POINT	1329.760	O3-4-7-M4\O3-4-7-M4.MP4	33244	NA
M4	2025-03-05 12:14:55.921		5398.400	Media file(s)	player #1:O3-4-7-M4\O3-4-7-M4.MP4	0.0	6891.840	25.000	Blue	Resting		POINT	1390.320	O3-4-7-M4\O3-4-7-M4.MP4	34758	NA
M4	2025-03-05 12:14:55.921		5398.400	Media file(s)	player #1:O3-4-7-M4\O3-4-7-M4.MP4	0.0	6891.840	25.000	Blue	Resting		POINT	1450.120	O3-4-7-M4\O3-4-7-M4.MP4	36253	NA
M4	2025-03-05 12:14:55.921		5398.400	Media file(s)	player #1:O3-4-7-M4\O3-4-7-M4.MP4	0.0	6891.840	25.000	Blue	Resting		POINT	1509.920	O3-4-7-M4\O3-4-7-M4.MP4	37748	NA
M4	2025-03-05 12:14:55.921		5398.400	Media file(s)	player #1:O3-4-7-M4\O3-4-7-M4.MP4	0.0	6891.840	25.000	Blue	Resting		POINT	1569.960	O3-4-7-M4\O3-4-7-M4.MP4	39249	NA
M4	2025-03-05 12:14:55.921		5398.400	Media file(s)	player #1:O3-4-7-M4\O3-4-7-M4.MP4	0.0	6891.840	25.000	Blue	Resting		POINT	1630.120	O3-4-7-M4\O3-4-7-M4.MP4	40753	NA
M4	2025-03-05 12:14:55.921		5398.400	Media file(s)	player #1:O3-4-7-M4\O3-4-7-M4.MP4	0.0	6891.840	25.000	Blue	Resting		POINT	1690.040	O3-4-7-M4\O3-4-7-M4.MP4	42251	NA
M4	2025-03-05 12:14:55.921		5398.400	Media file(s)	player #1:O3-4-7-M4\O3-4-7-M4.MP4	0.0	6891.840	25.000	Blue	Resting		POINT	1749.960	O3-4-7-M4\O3-4-7-M4.MP4	43749	NA
M4	2025-03-05 12:14:55.921		5398.400	Media file(s)	player #1:O3-4-7-M4\O3-4-7-M4.MP4	0.0	6891.840	25.000	Blue	Resting		POINT	1811.720	O3-4-7-M4\O3-4-7-M4.MP4	45293	NA
M4	2025-03-05 12:14:55.921		5398.400	Media file(s)	player #1:O3-4-7-M4\O3-4-7-M4.MP4	0.0	6891.840	25.000	Blue	Resting		POINT	1870.040	O3-4-7-M4\O3-4-7-M4.MP4	46751	NA
M4	2025-03-05 12:14:55.921		5398.400	Media file(s)	player #1:O3-4-7-M4\O3-4-7-M4.MP4	0.0	6891.840	25.000	Blue	Resting		POINT	1930.040	O3-4-7-M4\O3-4-7-M4.MP4	48251	NA
M4	2025-03-05 12:14:55.921		5398.400	Media file(s)	player #1:O3-4-7-M4\O3-4-7-M4.MP4	0.0	6891.840	25.000	Blue	Resting		POINT	1990.120	O3-4-7-M4\O3-4-7-M4.MP4	49754	NA
M4	2025-03-05 12:14:55.921		5398.400	Media file(s)	player #1:O3-4-7-M4\O3-4-7-M4.MP4	0.0	6891.840	25.000	Blue	Resting		POINT	2049.960	O3-4-7-M4\O3-4-7-M4.MP4	51249	NA
M4	2025-03-05 12:14:55.921		5398.400	Media file(s)	player #1:O3-4-7-M4\O3-4-7-M4.MP4	0.0	6891.840	25.000	Blue	Resting		POINT	2110.240	O3-4-7-M4\O3-4-7-M4.MP4	52756	NA
M4	2025-03-05 12:14:55.921		5398.400	Media file(s)	player #1:O3-4-7-M4\O3-4-7-M4.MP4	0.0	6891.840	25.000	Blue	Resting		POINT	2170.000	O3-4-7-M4\O3-4-7-M4.MP4	54250	NA
M4	2025-03-05 12:14:55.921		5398.400	Media file(s)	player #1:O3-4-7-M4\O3-4-7-M4.MP4	0.0	6891.840	25.000	Blue	Resting		POINT	2230.120	O3-4-7-M4\O3-4-7-M4.MP4	55753	NA
M4	2025-03-05 12:14:55.921		5398.400	Media file(s)	player #1:O3-4-7-M4\O3-4-7-M4.MP4	0.0	6891.840	25.000	Blue	Resting		POINT	2290.160	O3-4-7-M4\O3-4-7-M4.MP4	57254	NA
M4	2025-03-05 12:14:55.921		5398.400	Media file(s)	player #1:O3-4-7-M4\O3-4-7-M4.MP4	0.0	6891.840	25.000	Blue	Resting		POINT	2350.280	O3-4-7-M4\O3-4-7-M4.MP4	58758	NA
M4	2025-03-05 12:14:55.921		5398.400	Media file(s)	player #1:O3-4-7-M4\O3-4-7-M4.MP4	0.0	6891.840	25.000	Blue	Resting		POINT	2409.960	O3-4-7-M4\O3-4-7-M4.MP4	60249	NA
M4	2025-03-05 12:14:55.921		5398.400	Media file(s)	player #1:O3-4-7-M4\O3-4-7-M4.MP4	0.0	6891.840	25.000	Blue	Resting		POINT	2469.960	O3-4-7-M4\O3-4-7-M4.MP4	61749	NA
M4	2025-03-05 12:14:55.921		5398.400	Media file(s)	player #1:O3-4-7-M4\O3-4-7-M4.MP4	0.0	6891.840	25.000	Blue	Resting		POINT	2530.200	O3-4-7-M4\O3-4-7-M4.MP4	63255	NA
M4	2025-03-05 12:14:55.921		5398.400	Media file(s)	player #1:O3-4-7-M4\O3-4-7-M4.MP4	0.0	6891.840	25.000	Blue	Resting		POINT	2590.240	O3-4-7-M4\O3-4-7-M4.MP4	64756	NA
M4	2025-03-05 12:14:55.921		5398.400	Media file(s)	player #1:O3-4-7-M4\O3-4-7-M4.MP4	0.0	6891.840	25.000	Blue	Resting		POINT	2650.160	O3-4-7-M4\O3-4-7-M4.MP4	66254	NA
M4	2025-03-05 12:14:55.921		5398.400	Media file(s)	player #1:O3-4-7-M4\O3-4-7-M4.MP4	0.0	6891.840	25.000	Blue	Resting		POINT	2710.480	O3-4-7-M4\O3-4-7-M4.MP4	67762	NA
M4	2025-03-05 12:14:55.921		5398.400	Media file(s)	player #1:O3-4-7-M4\O3-4-7-M4.MP4	0.0	6891.840	25.000	Blue	Resting		POINT	2770.120	O3-4-7-M4\O3-4-7-M4.MP4	69253	NA
M4	2025-03-05 12:14:55.921		5398.400	Media file(s)	player #1:O3-4-7-M4\O3-4-7-M4.MP4	0.0	6891.840	25.000	Blue	Resting		POINT	2829.840	O3-4-7-M4\O3-4-7-M4.MP4	70746	NA
M4	2025-03-05 12:14:55.921		5398.400	Media file(s)	player #1:O3-4-7-M4\O3-4-7-M4.MP4	0.0	6891.840	25.000	Blue	Walking		POINT	2890.200	O3-4-7-M4\O3-4-7-M4.MP4	72255	NA
M4	2025-03-05 12:14:55.921		5398.400	Media file(s)	player #1:O3-4-7-M4\O3-4-7-M4.MP4	0.0	6891.840	25.000	Blue	Walking		POINT	2950.160	O3-4-7-M4\O3-4-7-M4.MP4	73754	NA
M4	2025-03-05 12:14:55.921		5398.400	Media file(s)	player #1:O3-4-7-M4\O3-4-7-M4.MP4	0.0	6891.840	25.000	Blue	Resting		POINT	3009.960	O3-4-7-M4\O3-4-7-M4.MP4	75249	NA
M4	2025-03-05 12:14:55.921		5398.400	Media file(s)	player #1:O3-4-7-M4\O3-4-7-M4.MP4	0.0	6891.840	25.000	Blue	Resting		POINT	3069.840	O3-4-7-M4\O3-4-7-M4.MP4	76746	NA
M4	2025-03-05 12:14:55.921		5398.400	Media file(s)	player #1:O3-4-7-M4\O3-4-7-M4.MP4	0.0	6891.840	25.000	Blue	Resting		POINT	3130.120	O3-4-7-M4\O3-4-7-M4.MP4	78253	NA
M4	2025-03-05 12:14:55.921		5398.400	Media file(s)	player #1:O3-4-7-M4\O3-4-7-M4.MP4	0.0	6891.840	25.000	Blue	Walking		POINT	3190.080	O3-4-7-M4\O3-4-7-M4.MP4	79752	NA
M4	2025-03-05 12:14:55.921		5398.400	Media file(s)	player #1:O3-4-7-M4\O3-4-7-M4.MP4	0.0	6891.840	25.000	Blue	Resting		POINT	3250.240	O3-4-7-M4\O3-4-7-M4.MP4	81256	NA
M4	2025-03-05 12:14:55.921		5398.400	Media file(s)	player #1:O3-4-7-M4\O3-4-7-M4.MP4	0.0	6891.840	25.000	Blue	Resting		POINT	3310.000	O3-4-7-M4\O3-4-7-M4.MP4	82750	NA
M4	2025-03-05 12:14:55.921		5398.400	Media file(s)	player #1:O3-4-7-M4\O3-4-7-M4.MP4	0.0	6891.840	25.000	Blue	Resting		POINT	3369.960	O3-4-7-M4\O3-4-7-M4.MP4	84249	NA
M4	2025-03-05 12:14:55.921		5398.400	Media file(s)	player #1:O3-4-7-M4\O3-4-7-M4.MP4	0.0	6891.840	25.000	Blue	Hemolymph		POINT	3431.520	O3-4-7-M4\O3-4-7-M4.MP4	85788	NA
M4	2025-03-05 12:14:55.921		5398.400	Media file(s)	player #1:O3-4-7-M4\O3-4-7-M4.MP4	0.0	6891.840	25.000	Blue	Resting		POINT	3491.560	O3-4-7-M4\O3-4-7-M4.MP4	87289	NA
M4	2025-03-05 12:14:55.921		5398.400	Media file(s)	player #1:O3-4-7-M4\O3-4-7-M4.MP4	0.0	6891.840	25.000	Blue	Walking		POINT	3550.080	O3-4-7-M4\O3-4-7-M4.MP4	88752	NA
M4	2025-03-05 12:14:55.921		5398.400	Media file(s)	player #1:O3-4-7-M4\O3-4-7-M4.MP4	0.0	6891.840	25.000	Blue	Carry Brood		POINT	3610.040	O3-4-7-M4\O3-4-7-M4.MP4	90251	NA
M4	2025-03-05 12:14:55.921		5398.400	Media file(s)	player #1:O3-4-7-M4\O3-4-7-M4.MP4	0.0	6891.840	25.000	Blue	Walking		POINT	3670.680	O3-4-7-M4\O3-4-7-M4.MP4	91767	NA
M4	2025-03-05 12:14:55.921		5398.400	Media file(s)	player #1:O3-4-7-M4\O3-4-7-M4.MP4	0.0	6891.840	25.000	Blue	QW interaction		POINT	3729.960	O3-4-7-M4\O3-4-7-M4.MP4	93249	NA
M4	2025-03-05 12:14:55.921		5398.400	Media file(s)	player #1:O3-4-7-M4\O3-4-7-M4.MP4	0.0	6891.840	25.000	Blue	Walking		POINT	3790.200	O3-4-7-M4\O3-4-7-M4.MP4	94755	NA
M4	2025-03-05 12:14:55.921		5398.400	Media file(s)	player #1:O3-4-7-M4\O3-4-7-M4.MP4	0.0	6891.840	25.000	Blue	Carry Brood		POINT	3850.400	O3-4-7-M4\O3-4-7-M4.MP4	96260	NA
M4	2025-03-05 12:14:55.921		5398.400	Media file(s)	player #1:O3-4-7-M4\O3-4-7-M4.MP4	0.0	6891.840	25.000	Blue	Self grooming		POINT	3911.600	O3-4-7-M4\O3-4-7-M4.MP4	97790	NA
M4	2025-03-05 12:14:55.921		5398.400	Media file(s)	player #1:O3-4-7-M4\O3-4-7-M4.MP4	0.0	6891.840	25.000	Blue	Self grooming		POINT	3970.120	O3-4-7-M4\O3-4-7-M4.MP4	99253	NA
M4	2025-03-05 12:14:55.921		5398.400	Media file(s)	player #1:O3-4-7-M4\O3-4-7-M4.MP4	0.0	6891.840	25.000	Blue	Resting		POINT	4030.160	O3-4-7-M4\O3-4-7-M4.MP4	100754	NA
M4	2025-03-05 12:14:55.921		5398.400	Media file(s)	player #1:O3-4-7-M4\O3-4-7-M4.MP4	0.0	6891.840	25.000	Blue	Walking		POINT	4090.600	O3-4-7-M4\O3-4-7-M4.MP4	102265	NA
M4	2025-03-05 12:14:55.921		5398.400	Media file(s)	player #1:O3-4-7-M4\O3-4-7-M4.MP4	0.0	6891.840	25.000	Blue	Carry Brood		POINT	4149.960	O3-4-7-M4\O3-4-7-M4.MP4	103749	NA
M4	2025-03-05 12:14:55.921		5398.400	Media file(s)	player #1:O3-4-7-M4\O3-4-7-M4.MP4	0.0	6891.840	25.000	Blue	Walking		POINT	4209.920	O3-4-7-M4\O3-4-7-M4.MP4	105249	NA
M4	2025-03-05 12:14:55.921		5398.400	Media file(s)	player #1:O3-4-7-M4\O3-4-7-M4.MP4	0.0	6891.840	25.000	Blue	Resting		POINT	4270.120	O3-4-7-M4\O3-4-7-M4.MP4	106753	NA
M4	2025-03-05 12:14:55.921		5398.400	Media file(s)	player #1:O3-4-7-M4\O3-4-7-M4.MP4	0.0	6891.840	25.000	Blue	Resting		POINT	4330.040	O3-4-7-M4\O3-4-7-M4.MP4	108251	NA
M4	2025-03-05 12:14:55.921		5398.400	Media file(s)	player #1:O3-4-7-M4\O3-4-7-M4.MP4	0.0	6891.840	25.000	Blue	Resting		POINT	4390.040	O3-4-7-M4\O3-4-7-M4.MP4	109751	NA
M4	2025-03-05 12:14:55.921		5398.400	Media file(s)	player #1:O3-4-7-M4\O3-4-7-M4.MP4	0.0	6891.840	25.000	Blue	Resting		POINT	4450.040	O3-4-7-M4\O3-4-7-M4.MP4	111251	NA
M4	2025-03-05 12:14:55.921		5398.400	Media file(s)	player #1:O3-4-7-M4\O3-4-7-M4.MP4	0.0	6891.840	25.000	Blue	Resting		POINT	4510.080	O3-4-7-M4\O3-4-7-M4.MP4	112752	NA
M4	2025-03-05 12:14:55.921		5398.400	Media file(s)	player #1:O3-4-7-M4\O3-4-7-M4.MP4	0.0	6891.840	25.000	Blue	Resting		POINT	4569.920	O3-4-7-M4\O3-4-7-M4.MP4	114248	NA
M4	2025-03-05 12:14:55.921		5398.400	Media file(s)	player #1:O3-4-7-M4\O3-4-7-M4.MP4	0.0	6891.840	25.000	Blue	Resting		POINT	4630.440	O3-4-7-M4\O3-4-7-M4.MP4	115761	NA
M4	2025-03-05 12:14:55.921		5398.400	Media file(s)	player #1:O3-4-7-M4\O3-4-7-M4.MP4	0.0	6891.840	25.000	Blue	Resting		POINT	4689.880	O3-4-7-M4\O3-4-7-M4.MP4	117247	NA
M4	2025-03-05 12:14:55.921		5398.400	Media file(s)	player #1:O3-4-7-M4\O3-4-7-M4.MP4	0.0	6891.840	25.000	Blue	Hemolymph		POINT	4750.120	O3-4-7-M4\O3-4-7-M4.MP4	118753	NA
M4	2025-03-05 12:14:55.921		5398.400	Media file(s)	player #1:O3-4-7-M4\O3-4-7-M4.MP4	0.0	6891.840	25.000	Blue	Walking		POINT	4810.840	O3-4-7-M4\O3-4-7-M4.MP4	120271	NA
M4	2025-03-05 12:14:55.921		5398.400	Media file(s)	player #1:O3-4-7-M4\O3-4-7-M4.MP4	0.0	6891.840	25.000	Blue	Resting		POINT	4870.200	O3-4-7-M4\O3-4-7-M4.MP4	121755	NA
M4	2025-03-05 12:14:55.921		5398.400	Media file(s)	player #1:O3-4-7-M4\O3-4-7-M4.MP4	0.0	6891.840	25.000	Blue	Resting		POINT	4929.800	O3-4-7-M4\O3-4-7-M4.MP4	123245	NA
M4	2025-03-05 12:14:55.921		5398.400	Media file(s)	player #1:O3-4-7-M4\O3-4-7-M4.MP4	0.0	6891.840	25.000	Blue	Resting		POINT	4990.120	O3-4-7-M4\O3-4-7-M4.MP4	124753	NA
M4	2025-03-05 12:14:55.921		5398.400	Media file(s)	player #1:O3-4-7-M4\O3-4-7-M4.MP4	0.0	6891.840	25.000	Blue	Resting		POINT	5050.040	O3-4-7-M4\O3-4-7-M4.MP4	126251	NA
M4	2025-03-05 12:14:55.921		5398.400	Media file(s)	player #1:O3-4-7-M4\O3-4-7-M4.MP4	0.0	6891.840	25.000	Blue	Resting		POINT	5110.000	O3-4-7-M4\O3-4-7-M4.MP4	127750	NA
M4	2025-03-05 12:14:55.921		5398.400	Media file(s)	player #1:O3-4-7-M4\O3-4-7-M4.MP4	0.0	6891.840	25.000	Blue	Resting		POINT	5169.960	O3-4-7-M4\O3-4-7-M4.MP4	129249	NA
M4	2025-03-05 12:14:55.921		5398.400	Media file(s)	player #1:O3-4-7-M4\O3-4-7-M4.MP4	0.0	6891.840	25.000	Blue	Resting		POINT	5230.080	O3-4-7-M4\O3-4-7-M4.MP4	130752	NA
M4	2025-03-05 12:14:55.921		5398.400	Media file(s)	player #1:O3-4-7-M4\O3-4-7-M4.MP4	0.0	6891.840	25.000	Blue	Resting		POINT	5289.960	O3-4-7-M4\O3-4-7-M4.MP4	132249	NA
M4	2025-03-05 12:14:55.921		5398.400	Media file(s)	player #1:O3-4-7-M4\O3-4-7-M4.MP4	0.0	6891.840	25.000	Blue	Resting		POINT	5350.080	O3-4-7-M4\O3-4-7-M4.MP4	133752	NA
M4	2025-03-05 12:14:55.921		5398.400	Media file(s)	player #1:O3-4-7-M4\O3-4-7-M4.MP4	0.0	6891.840	25.000	Blue	Resting		POINT	5410.120	O3-4-7-M4\O3-4-7-M4.MP4	135253	NA
M4	2025-03-05 12:14:55.921		5398.400	Media file(s)	player #1:O3-4-7-M4\O3-4-7-M4.MP4	0.0	6891.840	25.000	Blue	Resting		POINT	5469.880	O3-4-7-M4\O3-4-7-M4.MP4	136747	NA
M4	2025-03-05 12:14:55.921		5398.400	Media file(s)	player #1:O3-4-7-M4\O3-4-7-M4.MP4	0.0	6891.840	25.000	Blue	Resting		POINT	5530.240	O3-4-7-M4\O3-4-7-M4.MP4	138256	NA
M4	2025-03-05 12:14:55.921		5398.400	Media file(s)	player #1:O3-4-7-M4\O3-4-7-M4.MP4	0.0	6891.840	25.000	Blue	Resting		POINT	5590.000	O3-4-7-M4\O3-4-7-M4.MP4	139750	NA
M4	2025-03-05 12:14:55.921		5398.400	Media file(s)	player #1:O3-4-7-M4\O3-4-7-M4.MP4	0.0	6891.840	25.000	Blue	Resting		POINT	5650.040	O3-4-7-M4\O3-4-7-M4.MP4	141251	NA
M4	2025-03-05 12:14:55.921		5398.400	Media file(s)	player #1:O3-4-7-M4\O3-4-7-M4.MP4	0.0	6891.840	25.000	Blue	Resting		POINT	5709.920	O3-4-7-M4\O3-4-7-M4.MP4	142748	NA
M4	2025-03-05 12:14:55.921		5398.400	Media file(s)	player #1:O3-4-7-M4\O3-4-7-M4.MP4	0.0	6891.840	25.000	Blue	Resting		POINT	5769.960	O3-4-7-M4\O3-4-7-M4.MP4	144249	NA
M4	2025-03-05 12:14:55.921		5398.400	Media file(s)	player #1:O3-4-7-M4\O3-4-7-M4.MP4	0.0	6891.840	25.000	Blue	Resting		POINT	5830.080	O3-4-7-M4\O3-4-7-M4.MP4	145752	NA
M4	2025-03-05 12:14:55.921		5398.400	Media file(s)	player #1:O3-4-7-M4\O3-4-7-M4.MP4	0.0	6891.840	25.000	Blue	Resting		POINT	5889.320	O3-4-7-M4\O3-4-7-M4.MP4	147233	NA
M4	2025-03-05 12:14:55.921		5398.400	Media file(s)	player #1:O3-4-7-M4\O3-4-7-M4.MP4	0.0	6891.840	25.000	Blue	Resting		POINT	5950.240	O3-4-7-M4\O3-4-7-M4.MP4	148756	NA
M4	2025-03-05 12:14:55.921		5398.400	Media file(s)	player #1:O3-4-7-M4\O3-4-7-M4.MP4	0.0	6891.840	25.000	Blue	Resting		POINT	6010.200	O3-4-7-M4\O3-4-7-M4.MP4	150255	NA
