# Supplementary material for: Unmated Queens Show Worker‐Like Behaviour and Gene Expression in Polygynous Colonies of the Ant Stigmatomma pallipes
Source: Mol Ecol. 2026 Apr 29;35:e70360. doi: 10.1111/mec.70360 (PMC13126620; doi:10.1111/mec.70360)
Supplement: Supplementary file 3 — Data S1: mec70360‐sup‐0003‐Supinfo.zip. [file MEC-35-e70360-s003.zip › Behavior/O3-Boris/M5.tsv]

Observation id	Observation date	Description	Observation duration	Observation type	Source	Time offset (s)	Media duration (s)	FPS	Subject	Behavior	Behavioral category	Behavior type	Time	Media file name	Image index	Image file path	Comment
M5	2025-03-05 12:38:53.554		5400.040	Media file(s)	player #1:O3-4-7-M5.MP4	0.0	6808.800	25.000	Blue	Resting		POINT	610.080	O3-4-7-M5.MP4	15252	NA
M5	2025-03-05 12:38:53.554		5400.040	Media file(s)	player #1:O3-4-7-M5.MP4	0.0	6808.800	25.000	Green	Walking		POINT	610.120	O3-4-7-M5.MP4	15253	NA
M5	2025-03-05 12:38:53.554		5400.040	Media file(s)	player #1:O3-4-7-M5.MP4	0.0	6808.800	25.000	Blue	Resting		POINT	669.960	O3-4-7-M5.MP4	16749	NA
M5	2025-03-05 12:38:53.554		5400.040	Media file(s)	player #1:O3-4-7-M5.MP4	0.0	6808.800	25.000	Green	Walking		POINT	670.240	O3-4-7-M5.MP4	16756	NA
M5	2025-03-05 12:38:53.554		5400.040	Media file(s)	player #1:O3-4-7-M5.MP4	0.0	6808.800	25.000	Green	Carry Brood		POINT	729.920	O3-4-7-M5.MP4	18248	NA
M5	2025-03-05 12:38:53.554		5400.040	Media file(s)	player #1:O3-4-7-M5.MP4	0.0	6808.800	25.000	Blue	Resting		POINT	730.040	O3-4-7-M5.MP4	18251	NA
M5	2025-03-05 12:38:53.554		5400.040	Media file(s)	player #1:O3-4-7-M5.MP4	0.0	6808.800	25.000	Blue	Resting		POINT	790.360	O3-4-7-M5.MP4	19759	NA
M5	2025-03-05 12:38:53.554		5400.040	Media file(s)	player #1:O3-4-7-M5.MP4	0.0	6808.800	25.000	Green	Carry Brood		POINT	790.480	O3-4-7-M5.MP4	19762	NA
M5	2025-03-05 12:38:53.554		5400.040	Media file(s)	player #1:O3-4-7-M5.MP4	0.0	6808.800	25.000	Blue	Resting		POINT	850.120	O3-4-7-M5.MP4	21253	NA
M5	2025-03-05 12:38:53.554		5400.040	Media file(s)	player #1:O3-4-7-M5.MP4	0.0	6808.800	25.000	Green	Carry Brood		POINT	850.160	O3-4-7-M5.MP4	21254	NA
M5	2025-03-05 12:38:53.554		5400.040	Media file(s)	player #1:O3-4-7-M5.MP4	0.0	6808.800	25.000	Blue	Resting		POINT	910.040	O3-4-7-M5.MP4	22751	NA
M5	2025-03-05 12:38:53.554		5400.040	Media file(s)	player #1:O3-4-7-M5.MP4	0.0	6808.800	25.000	Green	Carry Brood		POINT	910.160	O3-4-7-M5.MP4	22754	NA
M5	2025-03-05 12:38:53.554		5400.040	Media file(s)	player #1:O3-4-7-M5.MP4	0.0	6808.800	25.000	Blue	Resting		POINT	970.120	O3-4-7-M5.MP4	24253	NA
M5	2025-03-05 12:38:53.554		5400.040	Media file(s)	player #1:O3-4-7-M5.MP4	0.0	6808.800	25.000	Green	Carry Brood		POINT	970.120	O3-4-7-M5.MP4	24253	NA
M5	2025-03-05 12:38:53.554		5400.040	Media file(s)	player #1:O3-4-7-M5.MP4	0.0	6808.800	25.000	Blue	Resting		POINT	1029.920	O3-4-7-M5.MP4	25749	NA
M5	2025-03-05 12:38:53.554		5400.040	Media file(s)	player #1:O3-4-7-M5.MP4	0.0	6808.800	25.000	Green	Carry Brood		POINT	1030.240	O3-4-7-M5.MP4	25756	NA
M5	2025-03-05 12:38:53.554		5400.040	Media file(s)	player #1:O3-4-7-M5.MP4	0.0	6808.800	25.000	Green	Walking		POINT	1090.840	O3-4-7-M5.MP4	27271	NA
M5	2025-03-05 12:38:53.554		5400.040	Media file(s)	player #1:O3-4-7-M5.MP4	0.0	6808.800	25.000	Blue	Resting		POINT	1091.280	O3-4-7-M5.MP4	27282	NA
M5	2025-03-05 12:38:53.554		5400.040	Media file(s)	player #1:O3-4-7-M5.MP4	0.0	6808.800	25.000	Green	Walking		POINT	1150.720	O3-4-7-M5.MP4	28768	NA
M5	2025-03-05 12:38:53.554		5400.040	Media file(s)	player #1:O3-4-7-M5.MP4	0.0	6808.800	25.000	Blue	Resting		POINT	1152.080	O3-4-7-M5.MP4	28802	NA
M5	2025-03-05 12:38:53.554		5400.040	Media file(s)	player #1:O3-4-7-M5.MP4	0.0	6808.800	25.000	Blue	Resting		POINT	1209.320	O3-4-7-M5.MP4	30233	NA
M5	2025-03-05 12:38:53.554		5400.040	Media file(s)	player #1:O3-4-7-M5.MP4	0.0	6808.800	25.000	Green	Walking		POINT	1210.120	O3-4-7-M5.MP4	30253	NA
M5	2025-03-05 12:38:53.554		5400.040	Media file(s)	player #1:O3-4-7-M5.MP4	0.0	6808.800	25.000	Green	Walking		POINT	1270.280	O3-4-7-M5.MP4	31757	NA
M5	2025-03-05 12:38:53.554		5400.040	Media file(s)	player #1:O3-4-7-M5.MP4	0.0	6808.800	25.000	Blue	Resting		POINT	1270.680	O3-4-7-M5.MP4	31767	NA
M5	2025-03-05 12:38:53.554		5400.040	Media file(s)	player #1:O3-4-7-M5.MP4	0.0	6808.800	25.000	Blue	Walking		POINT	1330.200	O3-4-7-M5.MP4	33255	NA
M5	2025-03-05 12:38:53.554		5400.040	Media file(s)	player #1:O3-4-7-M5.MP4	0.0	6808.800	25.000	Green	Self grooming		POINT	1330.760	O3-4-7-M5.MP4	33269	NA
M5	2025-03-05 12:38:53.554		5400.040	Media file(s)	player #1:O3-4-7-M5.MP4	0.0	6808.800	25.000	Green	Walking		POINT	1390.120	O3-4-7-M5.MP4	34753	NA
M5	2025-03-05 12:38:53.554		5400.040	Media file(s)	player #1:O3-4-7-M5.MP4	0.0	6808.800	25.000	Blue	Resting		POINT	1390.640	O3-4-7-M5.MP4	34766	NA
M5	2025-03-05 12:38:53.554		5400.040	Media file(s)	player #1:O3-4-7-M5.MP4	0.0	6808.800	25.000	Blue	Resting		POINT	1449.960	O3-4-7-M5.MP4	36249	NA
M5	2025-03-05 12:38:53.554		5400.040	Media file(s)	player #1:O3-4-7-M5.MP4	0.0	6808.800	25.000	Green	QW interaction		POINT	1450.040	O3-4-7-M5.MP4	36251	NA
M5	2025-03-05 12:38:53.554		5400.040	Media file(s)	player #1:O3-4-7-M5.MP4	0.0	6808.800	25.000	Blue	Resting		POINT	1509.880	O3-4-7-M5.MP4	37747	NA
M5	2025-03-05 12:38:53.554		5400.040	Media file(s)	player #1:O3-4-7-M5.MP4	0.0	6808.800	25.000	Green	QW interaction		POINT	1509.960	O3-4-7-M5.MP4	37749	NA
M5	2025-03-05 12:38:53.554		5400.040	Media file(s)	player #1:O3-4-7-M5.MP4	0.0	6808.800	25.000	Green	QW interaction		POINT	1570.080	O3-4-7-M5.MP4	39252	NA
M5	2025-03-05 12:38:53.554		5400.040	Media file(s)	player #1:O3-4-7-M5.MP4	0.0	6808.800	25.000	Blue	Carry Brood		POINT	1571.400	O3-4-7-M5.MP4	39285	NA
M5	2025-03-05 12:38:53.554		5400.040	Media file(s)	player #1:O3-4-7-M5.MP4	0.0	6808.800	25.000	Green	QW interaction		POINT	1629.920	O3-4-7-M5.MP4	40748	NA
M5	2025-03-05 12:38:53.554		5400.040	Media file(s)	player #1:O3-4-7-M5.MP4	0.0	6808.800	25.000	Blue	Resting		POINT	1630.640	O3-4-7-M5.MP4	40766	NA
M5	2025-03-05 12:38:53.554		5400.040	Media file(s)	player #1:O3-4-7-M5.MP4	0.0	6808.800	25.000	Blue	Self grooming		POINT	1690.000	O3-4-7-M5.MP4	42250	NA
M5	2025-03-05 12:38:53.554		5400.040	Media file(s)	player #1:O3-4-7-M5.MP4	0.0	6808.800	25.000	Green	QW interaction		POINT	1690.520	O3-4-7-M5.MP4	42263	NA
M5	2025-03-05 12:38:53.554		5400.040	Media file(s)	player #1:O3-4-7-M5.MP4	0.0	6808.800	25.000	Blue	Resting		POINT	1750.080	O3-4-7-M5.MP4	43752	NA
M5	2025-03-05 12:38:53.554		5400.040	Media file(s)	player #1:O3-4-7-M5.MP4	0.0	6808.800	25.000	Green	QW interaction		POINT	1750.240	O3-4-7-M5.MP4	43756	NA
M5	2025-03-05 12:38:53.554		5400.040	Media file(s)	player #1:O3-4-7-M5.MP4	0.0	6808.800	25.000	Blue	Resting		POINT	1810.320	O3-4-7-M5.MP4	45258	NA
M5	2025-03-05 12:38:53.554		5400.040	Media file(s)	player #1:O3-4-7-M5.MP4	0.0	6808.800	25.000	Green	QW interaction		POINT	1811.560	O3-4-7-M5.MP4	45289	NA
M5	2025-03-05 12:38:53.554		5400.040	Media file(s)	player #1:O3-4-7-M5.MP4	0.0	6808.800	25.000	Green	QW interaction		POINT	1870.240	O3-4-7-M5.MP4	46756	NA
M5	2025-03-05 12:38:53.554		5400.040	Media file(s)	player #1:O3-4-7-M5.MP4	0.0	6808.800	25.000	Blue	Resting		POINT	1870.280	O3-4-7-M5.MP4	46758	NA
M5	2025-03-05 12:38:53.554		5400.040	Media file(s)	player #1:O3-4-7-M5.MP4	0.0	6808.800	25.000	Green	QW interaction		POINT	1929.880	O3-4-7-M5.MP4	48247	NA
M5	2025-03-05 12:38:53.554		5400.040	Media file(s)	player #1:O3-4-7-M5.MP4	0.0	6808.800	25.000	Blue	Resting		POINT	1930.240	O3-4-7-M5.MP4	48256	NA
M5	2025-03-05 12:38:53.554		5400.040	Media file(s)	player #1:O3-4-7-M5.MP4	0.0	6808.800	25.000	Green	QW interaction		POINT	1990.000	O3-4-7-M5.MP4	49750	NA
M5	2025-03-05 12:38:53.554		5400.040	Media file(s)	player #1:O3-4-7-M5.MP4	0.0	6808.800	25.000	Blue	Resting		POINT	1990.200	O3-4-7-M5.MP4	49755	NA
M5	2025-03-05 12:38:53.554		5400.040	Media file(s)	player #1:O3-4-7-M5.MP4	0.0	6808.800	25.000	Blue	Resting		POINT	2050.120	O3-4-7-M5.MP4	51253	NA
M5	2025-03-05 12:38:53.554		5400.040	Media file(s)	player #1:O3-4-7-M5.MP4	0.0	6808.800	25.000	Green	QW interaction		POINT	2050.200	O3-4-7-M5.MP4	51255	NA
M5	2025-03-05 12:38:53.554		5400.040	Media file(s)	player #1:O3-4-7-M5.MP4	0.0	6808.800	25.000	Blue	Resting		POINT	2110.000	O3-4-7-M5.MP4	52750	NA
M5	2025-03-05 12:38:53.554		5400.040	Media file(s)	player #1:O3-4-7-M5.MP4	0.0	6808.800	25.000	Green	Self grooming		POINT	2110.160	O3-4-7-M5.MP4	52754	NA
M5	2025-03-05 12:38:53.554		5400.040	Media file(s)	player #1:O3-4-7-M5.MP4	0.0	6808.800	25.000	Blue	Brood Care		POINT	2170.440	O3-4-7-M5.MP4	54261	NA
M5	2025-03-05 12:38:53.554		5400.040	Media file(s)	player #1:O3-4-7-M5.MP4	0.0	6808.800	25.000	Green	Self grooming		POINT	2170.440	O3-4-7-M5.MP4	54261	NA
M5	2025-03-05 12:38:53.554		5400.040	Media file(s)	player #1:O3-4-7-M5.MP4	0.0	6808.800	25.000	Blue	Walking		POINT	2229.280	O3-4-7-M5.MP4	55732	NA
M5	2025-03-05 12:38:53.554		5400.040	Media file(s)	player #1:O3-4-7-M5.MP4	0.0	6808.800	25.000	Green	Walking		POINT	2230.280	O3-4-7-M5.MP4	55757	NA
M5	2025-03-05 12:38:53.554		5400.040	Media file(s)	player #1:O3-4-7-M5.MP4	0.0	6808.800	25.000	Green	Walking		POINT	2290.360	O3-4-7-M5.MP4	57259	NA
M5	2025-03-05 12:38:53.554		5400.040	Media file(s)	player #1:O3-4-7-M5.MP4	0.0	6808.800	25.000	Blue	Walking		POINT	2290.680	O3-4-7-M5.MP4	57267	NA
M5	2025-03-05 12:38:53.554		5400.040	Media file(s)	player #1:O3-4-7-M5.MP4	0.0	6808.800	25.000	Blue	Resting		POINT	2350.040	O3-4-7-M5.MP4	58751	NA
M5	2025-03-05 12:38:53.554		5400.040	Media file(s)	player #1:O3-4-7-M5.MP4	0.0	6808.800	25.000	Green	Walking		POINT	2350.240	O3-4-7-M5.MP4	58756	NA
M5	2025-03-05 12:38:53.554		5400.040	Media file(s)	player #1:O3-4-7-M5.MP4	0.0	6808.800	25.000	Green	Walking		POINT	2409.920	O3-4-7-M5.MP4	60248	NA
M5	2025-03-05 12:38:53.554		5400.040	Media file(s)	player #1:O3-4-7-M5.MP4	0.0	6808.800	25.000	Blue	Resting		POINT	2411.120	O3-4-7-M5.MP4	60278	NA
M5	2025-03-05 12:38:53.554		5400.040	Media file(s)	player #1:O3-4-7-M5.MP4	0.0	6808.800	25.000	Blue	Resting		POINT	2469.880	O3-4-7-M5.MP4	61747	NA
M5	2025-03-05 12:38:53.554		5400.040	Media file(s)	player #1:O3-4-7-M5.MP4	0.0	6808.800	25.000	Green	Outside		POINT	2470.680	O3-4-7-M5.MP4	61767	NA
M5	2025-03-05 12:38:53.554		5400.040	Media file(s)	player #1:O3-4-7-M5.MP4	0.0	6808.800	25.000	Green	Outside		POINT	2530.120	O3-4-7-M5.MP4	63253	NA
M5	2025-03-05 12:38:53.554		5400.040	Media file(s)	player #1:O3-4-7-M5.MP4	0.0	6808.800	25.000	Blue	Resting		POINT	2530.640	O3-4-7-M5.MP4	63267	NA
M5	2025-03-05 12:38:53.554		5400.040	Media file(s)	player #1:O3-4-7-M5.MP4	0.0	6808.800	25.000	Green	Outside		POINT	2590.080	O3-4-7-M5.MP4	64752	NA
M5	2025-03-05 12:38:53.554		5400.040	Media file(s)	player #1:O3-4-7-M5.MP4	0.0	6808.800	25.000	Blue	Resting		POINT	2590.280	O3-4-7-M5.MP4	64757	NA
M5	2025-03-05 12:38:53.554		5400.040	Media file(s)	player #1:O3-4-7-M5.MP4	0.0	6808.800	25.000	Green	Outside		POINT	2650.040	O3-4-7-M5.MP4	66251	NA
M5	2025-03-05 12:38:53.554		5400.040	Media file(s)	player #1:O3-4-7-M5.MP4	0.0	6808.800	25.000	Blue	Resting		POINT	2650.120	O3-4-7-M5.MP4	66253	NA
M5	2025-03-05 12:38:53.554		5400.040	Media file(s)	player #1:O3-4-7-M5.MP4	0.0	6808.800	25.000	Green	Outside		POINT	2709.960	O3-4-7-M5.MP4	67749	NA
M5	2025-03-05 12:38:53.554		5400.040	Media file(s)	player #1:O3-4-7-M5.MP4	0.0	6808.800	25.000	Blue	Resting		POINT	2710.120	O3-4-7-M5.MP4	67753	NA
M5	2025-03-05 12:38:53.554		5400.040	Media file(s)	player #1:O3-4-7-M5.MP4	0.0	6808.800	25.000	Blue	Resting		POINT	2769.920	O3-4-7-M5.MP4	69248	NA
M5	2025-03-05 12:38:53.554		5400.040	Media file(s)	player #1:O3-4-7-M5.MP4	0.0	6808.800	25.000	Green	Outside		POINT	2770.080	O3-4-7-M5.MP4	69252	NA
M5	2025-03-05 12:38:53.554		5400.040	Media file(s)	player #1:O3-4-7-M5.MP4	0.0	6808.800	25.000	Green	Outside		POINT	2829.880	O3-4-7-M5.MP4	70747	NA
M5	2025-03-05 12:38:53.554		5400.040	Media file(s)	player #1:O3-4-7-M5.MP4	0.0	6808.800	25.000	Blue	Resting		POINT	2830.000	O3-4-7-M5.MP4	70750	NA
M5	2025-03-05 12:38:53.554		5400.040	Media file(s)	player #1:O3-4-7-M5.MP4	0.0	6808.800	25.000	Blue	Resting		POINT	2889.840	O3-4-7-M5.MP4	72246	NA
M5	2025-03-05 12:38:53.554		5400.040	Media file(s)	player #1:O3-4-7-M5.MP4	0.0	6808.800	25.000	Green	Outside		POINT	2891.520	O3-4-7-M5.MP4	72288	NA
M5	2025-03-05 12:38:53.554		5400.040	Media file(s)	player #1:O3-4-7-M5.MP4	0.0	6808.800	25.000	Blue	Resting		POINT	2950.160	O3-4-7-M5.MP4	73754	NA
M5	2025-03-05 12:38:53.554		5400.040	Media file(s)	player #1:O3-4-7-M5.MP4	0.0	6808.800	25.000	Green	Outside		POINT	2951.320	O3-4-7-M5.MP4	73783	NA
M5	2025-03-05 12:38:53.554		5400.040	Media file(s)	player #1:O3-4-7-M5.MP4	0.0	6808.800	25.000	Green	Outside		POINT	3009.840	O3-4-7-M5.MP4	75247	NA
M5	2025-03-05 12:38:53.554		5400.040	Media file(s)	player #1:O3-4-7-M5.MP4	0.0	6808.800	25.000	Blue	Resting		POINT	3010.240	O3-4-7-M5.MP4	75256	NA
M5	2025-03-05 12:38:53.554		5400.040	Media file(s)	player #1:O3-4-7-M5.MP4	0.0	6808.800	25.000	Green	Outside		POINT	3069.480	O3-4-7-M5.MP4	76737	NA
M5	2025-03-05 12:38:53.554		5400.040	Media file(s)	player #1:O3-4-7-M5.MP4	0.0	6808.800	25.000	Blue	Resting		POINT	3069.960	O3-4-7-M5.MP4	76749	NA
M5	2025-03-05 12:38:53.554		5400.040	Media file(s)	player #1:O3-4-7-M5.MP4	0.0	6808.800	25.000	Blue	Resting		POINT	3130.040	O3-4-7-M5.MP4	78251	NA
M5	2025-03-05 12:38:53.554		5400.040	Media file(s)	player #1:O3-4-7-M5.MP4	0.0	6808.800	25.000	Green	Outside		POINT	3130.240	O3-4-7-M5.MP4	78256	NA
M5	2025-03-05 12:38:53.554		5400.040	Media file(s)	player #1:O3-4-7-M5.MP4	0.0	6808.800	25.000	Blue	Resting		POINT	3189.960	O3-4-7-M5.MP4	79749	NA
M5	2025-03-05 12:38:53.554		5400.040	Media file(s)	player #1:O3-4-7-M5.MP4	0.0	6808.800	25.000	Green	Outside		POINT	3190.200	O3-4-7-M5.MP4	79755	NA
M5	2025-03-05 12:38:53.554		5400.040	Media file(s)	player #1:O3-4-7-M5.MP4	0.0	6808.800	25.000	Blue	Walking		POINT	3250.120	O3-4-7-M5.MP4	81253	NA
M5	2025-03-05 12:38:53.554		5400.040	Media file(s)	player #1:O3-4-7-M5.MP4	0.0	6808.800	25.000	Green	Outside		POINT	3250.240	O3-4-7-M5.MP4	81256	NA
M5	2025-03-05 12:38:53.554		5400.040	Media file(s)	player #1:O3-4-7-M5.MP4	0.0	6808.800	25.000	Green	Outside		POINT	3310.240	O3-4-7-M5.MP4	82756	NA
M5	2025-03-05 12:38:53.554		5400.040	Media file(s)	player #1:O3-4-7-M5.MP4	0.0	6808.800	25.000	Blue	Walking		POINT	3310.280	O3-4-7-M5.MP4	82757	NA
M5	2025-03-05 12:38:53.554		5400.040	Media file(s)	player #1:O3-4-7-M5.MP4	0.0	6808.800	25.000	Blue	Resting		POINT	3370.080	O3-4-7-M5.MP4	84252	NA
M5	2025-03-05 12:38:53.554		5400.040	Media file(s)	player #1:O3-4-7-M5.MP4	0.0	6808.800	25.000	Green	Outside		POINT	3370.920	O3-4-7-M5.MP4	84273	NA
M5	2025-03-05 12:38:53.554		5400.040	Media file(s)	player #1:O3-4-7-M5.MP4	0.0	6808.800	25.000	Blue	Resting		POINT	3429.960	O3-4-7-M5.MP4	85749	NA
M5	2025-03-05 12:38:53.554		5400.040	Media file(s)	player #1:O3-4-7-M5.MP4	0.0	6808.800	25.000	Green	Outside		POINT	3432.400	O3-4-7-M5.MP4	85810	NA
M5	2025-03-05 12:38:53.554		5400.040	Media file(s)	player #1:O3-4-7-M5.MP4	0.0	6808.800	25.000	Green	Outside		POINT	3490.000	O3-4-7-M5.MP4	87250	NA
M5	2025-03-05 12:38:53.554		5400.040	Media file(s)	player #1:O3-4-7-M5.MP4	0.0	6808.800	25.000	Blue	Resting		POINT	3490.800	O3-4-7-M5.MP4	87270	NA
M5	2025-03-05 12:38:53.554		5400.040	Media file(s)	player #1:O3-4-7-M5.MP4	0.0	6808.800	25.000	Green	Outside		POINT	3550.000	O3-4-7-M5.MP4	88750	NA
M5	2025-03-05 12:38:53.554		5400.040	Media file(s)	player #1:O3-4-7-M5.MP4	0.0	6808.800	25.000	Blue	Brood Care		POINT	3550.240	O3-4-7-M5.MP4	88756	NA
M5	2025-03-05 12:38:53.554		5400.040	Media file(s)	player #1:O3-4-7-M5.MP4	0.0	6808.800	25.000	Green	Outside		POINT	3609.960	O3-4-7-M5.MP4	90249	NA
M5	2025-03-05 12:38:53.554		5400.040	Media file(s)	player #1:O3-4-7-M5.MP4	0.0	6808.800	25.000	Blue	Brood Care		POINT	3610.440	O3-4-7-M5.MP4	90261	NA
M5	2025-03-05 12:38:53.554		5400.040	Media file(s)	player #1:O3-4-7-M5.MP4	0.0	6808.800	25.000	Green	Outside		POINT	3669.960	O3-4-7-M5.MP4	91749	NA
M5	2025-03-05 12:38:53.554		5400.040	Media file(s)	player #1:O3-4-7-M5.MP4	0.0	6808.800	25.000	Blue	Carry Brood		POINT	3670.040	O3-4-7-M5.MP4	91751	NA
M5	2025-03-05 12:38:53.554		5400.040	Media file(s)	player #1:O3-4-7-M5.MP4	0.0	6808.800	25.000	Blue	Brood Care		POINT	3730.040	O3-4-7-M5.MP4	93251	NA
M5	2025-03-05 12:38:53.554		5400.040	Media file(s)	player #1:O3-4-7-M5.MP4	0.0	6808.800	25.000	Green	Outside		POINT	3730.480	O3-4-7-M5.MP4	93262	NA
M5	2025-03-05 12:38:53.554		5400.040	Media file(s)	player #1:O3-4-7-M5.MP4	0.0	6808.800	25.000	Blue	Brood Care		POINT	3790.120	O3-4-7-M5.MP4	94753	NA
M5	2025-03-05 12:38:53.554		5400.040	Media file(s)	player #1:O3-4-7-M5.MP4	0.0	6808.800	25.000	Green	Outside		POINT	3790.720	O3-4-7-M5.MP4	94768	NA
M5	2025-03-05 12:38:53.554		5400.040	Media file(s)	player #1:O3-4-7-M5.MP4	0.0	6808.800	25.000	Green	Outside		POINT	3849.960	O3-4-7-M5.MP4	96249	NA
M5	2025-03-05 12:38:53.554		5400.040	Media file(s)	player #1:O3-4-7-M5.MP4	0.0	6808.800	25.000	Blue	Walking		POINT	3852.960	O3-4-7-M5.MP4	96324	NA
M5	2025-03-05 12:38:53.554		5400.040	Media file(s)	player #1:O3-4-7-M5.MP4	0.0	6808.800	25.000	Green	Outside		POINT	3909.920	O3-4-7-M5.MP4	97748	NA
M5	2025-03-05 12:38:53.554		5400.040	Media file(s)	player #1:O3-4-7-M5.MP4	0.0	6808.800	25.000	Blue	Walking		POINT	3910.320	O3-4-7-M5.MP4	97758	NA
M5	2025-03-05 12:38:53.554		5400.040	Media file(s)	player #1:O3-4-7-M5.MP4	0.0	6808.800	25.000	Green	Outside		POINT	3969.160	O3-4-7-M5.MP4	99229	NA
M5	2025-03-05 12:38:53.554		5400.040	Media file(s)	player #1:O3-4-7-M5.MP4	0.0	6808.800	25.000	Blue	Resting		POINT	3969.960	O3-4-7-M5.MP4	99249	NA
M5	2025-03-05 12:38:53.554		5400.040	Media file(s)	player #1:O3-4-7-M5.MP4	0.0	6808.800	25.000	Blue	Resting		POINT	4030.000	O3-4-7-M5.MP4	100750	NA
M5	2025-03-05 12:38:53.554		5400.040	Media file(s)	player #1:O3-4-7-M5.MP4	0.0	6808.800	25.000	Green	Outside		POINT	4030.000	O3-4-7-M5.MP4	100750	NA
M5	2025-03-05 12:38:53.554		5400.040	Media file(s)	player #1:O3-4-7-M5.MP4	0.0	6808.800	25.000	Green	Outside		POINT	4090.160	O3-4-7-M5.MP4	102254	NA
M5	2025-03-05 12:38:53.554		5400.040	Media file(s)	player #1:O3-4-7-M5.MP4	0.0	6808.800	25.000	Blue	Resting		POINT	4090.240	O3-4-7-M5.MP4	102256	NA
M5	2025-03-05 12:38:53.554		5400.040	Media file(s)	player #1:O3-4-7-M5.MP4	0.0	6808.800	25.000	Green	Outside		POINT	4150.000	O3-4-7-M5.MP4	103750	NA
M5	2025-03-05 12:38:53.554		5400.040	Media file(s)	player #1:O3-4-7-M5.MP4	0.0	6808.800	25.000	Blue	Resting		POINT	4150.120	O3-4-7-M5.MP4	103753	NA
M5	2025-03-05 12:38:53.554		5400.040	Media file(s)	player #1:O3-4-7-M5.MP4	0.0	6808.800	25.000	Blue	Resting		POINT	4209.840	O3-4-7-M5.MP4	105246	NA
M5	2025-03-05 12:38:53.554		5400.040	Media file(s)	player #1:O3-4-7-M5.MP4	0.0	6808.800	25.000	Green	Outside		POINT	4210.200	O3-4-7-M5.MP4	105255	NA
M5	2025-03-05 12:38:53.554		5400.040	Media file(s)	player #1:O3-4-7-M5.MP4	0.0	6808.800	25.000	Blue	Resting		POINT	4269.920	O3-4-7-M5.MP4	106748	NA
M5	2025-03-05 12:38:53.554		5400.040	Media file(s)	player #1:O3-4-7-M5.MP4	0.0	6808.800	25.000	Green	Walking		POINT	4269.960	O3-4-7-M5.MP4	106749	NA
M5	2025-03-05 12:38:53.554		5400.040	Media file(s)	player #1:O3-4-7-M5.MP4	0.0	6808.800	25.000	Green	Self grooming		POINT	4330.000	O3-4-7-M5.MP4	108250	NA
M5	2025-03-05 12:38:53.554		5400.040	Media file(s)	player #1:O3-4-7-M5.MP4	0.0	6808.800	25.000	Blue	Resting		POINT	4330.360	O3-4-7-M5.MP4	108259	NA
M5	2025-03-05 12:38:53.554		5400.040	Media file(s)	player #1:O3-4-7-M5.MP4	0.0	6808.800	25.000	Blue	Resting		POINT	4390.240	O3-4-7-M5.MP4	109756	NA
M5	2025-03-05 12:38:53.554		5400.040	Media file(s)	player #1:O3-4-7-M5.MP4	0.0	6808.800	25.000	Green	Self grooming		POINT	4390.680	O3-4-7-M5.MP4	109767	NA
M5	2025-03-05 12:38:53.554		5400.040	Media file(s)	player #1:O3-4-7-M5.MP4	0.0	6808.800	25.000	Blue	Resting		POINT	4450.240	O3-4-7-M5.MP4	111256	NA
M5	2025-03-05 12:38:53.554		5400.040	Media file(s)	player #1:O3-4-7-M5.MP4	0.0	6808.800	25.000	Green	Self grooming		POINT	4450.920	O3-4-7-M5.MP4	111273	NA
M5	2025-03-05 12:38:53.554		5400.040	Media file(s)	player #1:O3-4-7-M5.MP4	0.0	6808.800	25.000	Blue	Resting		POINT	4510.640	O3-4-7-M5.MP4	112766	NA
M5	2025-03-05 12:38:53.554		5400.040	Media file(s)	player #1:O3-4-7-M5.MP4	0.0	6808.800	25.000	Green	Walking		POINT	4511.520	O3-4-7-M5.MP4	112788	NA
M5	2025-03-05 12:38:53.554		5400.040	Media file(s)	player #1:O3-4-7-M5.MP4	0.0	6808.800	25.000	Blue	Resting		POINT	4570.080	O3-4-7-M5.MP4	114252	NA
M5	2025-03-05 12:38:53.554		5400.040	Media file(s)	player #1:O3-4-7-M5.MP4	0.0	6808.800	25.000	Green	Outside		POINT	4570.240	O3-4-7-M5.MP4	114256	NA
M5	2025-03-05 12:38:53.554		5400.040	Media file(s)	player #1:O3-4-7-M5.MP4	0.0	6808.800	25.000	Blue	Resting		POINT	4630.120	O3-4-7-M5.MP4	115753	NA
M5	2025-03-05 12:38:53.554		5400.040	Media file(s)	player #1:O3-4-7-M5.MP4	0.0	6808.800	25.000	Green	Walking		POINT	4631.840	O3-4-7-M5.MP4	115796	NA
M5	2025-03-05 12:38:53.554		5400.040	Media file(s)	player #1:O3-4-7-M5.MP4	0.0	6808.800	25.000	Blue	Resting		POINT	4690.160	O3-4-7-M5.MP4	117254	NA
M5	2025-03-05 12:38:53.554		5400.040	Media file(s)	player #1:O3-4-7-M5.MP4	0.0	6808.800	25.000	Green	Walking		POINT	4692.320	O3-4-7-M5.MP4	117308	NA
M5	2025-03-05 12:38:53.554		5400.040	Media file(s)	player #1:O3-4-7-M5.MP4	0.0	6808.800	25.000	Blue	Resting		POINT	4750.280	O3-4-7-M5.MP4	118757	NA
M5	2025-03-05 12:38:53.554		5400.040	Media file(s)	player #1:O3-4-7-M5.MP4	0.0	6808.800	25.000	Green	Walking		POINT	4750.280	O3-4-7-M5.MP4	118757	NA
M5	2025-03-05 12:38:53.554		5400.040	Media file(s)	player #1:O3-4-7-M5.MP4	0.0	6808.800	25.000	Blue	Resting		POINT	4809.960	O3-4-7-M5.MP4	120249	NA
M5	2025-03-05 12:38:53.554		5400.040	Media file(s)	player #1:O3-4-7-M5.MP4	0.0	6808.800	25.000	Green	Self grooming		POINT	4810.400	O3-4-7-M5.MP4	120260	NA
M5	2025-03-05 12:38:53.554		5400.040	Media file(s)	player #1:O3-4-7-M5.MP4	0.0	6808.800	25.000	Blue	Resting		POINT	4869.960	O3-4-7-M5.MP4	121749	NA
M5	2025-03-05 12:38:53.554		5400.040	Media file(s)	player #1:O3-4-7-M5.MP4	0.0	6808.800	25.000	Green	Walking		POINT	4870.200	O3-4-7-M5.MP4	121755	NA
M5	2025-03-05 12:38:53.554		5400.040	Media file(s)	player #1:O3-4-7-M5.MP4	0.0	6808.800	25.000	Blue	Resting		POINT	4930.160	O3-4-7-M5.MP4	123254	NA
M5	2025-03-05 12:38:53.554		5400.040	Media file(s)	player #1:O3-4-7-M5.MP4	0.0	6808.800	25.000	Green	Walking		POINT	4930.160	O3-4-7-M5.MP4	123254	NA
M5	2025-03-05 12:38:53.554		5400.040	Media file(s)	player #1:O3-4-7-M5.MP4	0.0	6808.800	25.000	Blue	Resting		POINT	4989.920	O3-4-7-M5.MP4	124748	NA
M5	2025-03-05 12:38:53.554		5400.040	Media file(s)	player #1:O3-4-7-M5.MP4	0.0	6808.800	25.000	Green	Walking		POINT	4990.040	O3-4-7-M5.MP4	124751	NA
M5	2025-03-05 12:38:53.554		5400.040	Media file(s)	player #1:O3-4-7-M5.MP4	0.0	6808.800	25.000	Blue	Resting		POINT	5049.880	O3-4-7-M5.MP4	126247	NA
M5	2025-03-05 12:38:53.554		5400.040	Media file(s)	player #1:O3-4-7-M5.MP4	0.0	6808.800	25.000	Green	Resting		POINT	5050.600	O3-4-7-M5.MP4	126265	NA
M5	2025-03-05 12:38:53.554		5400.040	Media file(s)	player #1:O3-4-7-M5.MP4	0.0	6808.800	25.000	Blue	Resting		POINT	5109.920	O3-4-7-M5.MP4	127748	NA
M5	2025-03-05 12:38:53.554		5400.040	Media file(s)	player #1:O3-4-7-M5.MP4	0.0	6808.800	25.000	Green	Walking		POINT	5110.040	O3-4-7-M5.MP4	127751	NA
M5	2025-03-05 12:38:53.554		5400.040	Media file(s)	player #1:O3-4-7-M5.MP4	0.0	6808.800	25.000	Blue	Resting		POINT	5169.920	O3-4-7-M5.MP4	129248	NA
M5	2025-03-05 12:38:53.554		5400.040	Media file(s)	player #1:O3-4-7-M5.MP4	0.0	6808.800	25.000	Green	Walking		POINT	5170.120	O3-4-7-M5.MP4	129253	NA
M5	2025-03-05 12:38:53.554		5400.040	Media file(s)	player #1:O3-4-7-M5.MP4	0.0	6808.800	25.000	Blue	Resting		POINT	5230.160	O3-4-7-M5.MP4	130755	NA
M5	2025-03-05 12:38:53.554		5400.040	Media file(s)	player #1:O3-4-7-M5.MP4	0.0	6808.800	25.000	Green	Self grooming		POINT	5230.720	O3-4-7-M5.MP4	130768	NA
M5	2025-03-05 12:38:53.554		5400.040	Media file(s)	player #1:O3-4-7-M5.MP4	0.0	6808.800	25.000	Green	Resting		POINT	5290.240	O3-4-7-M5.MP4	132256	NA
M5	2025-03-05 12:38:53.554		5400.040	Media file(s)	player #1:O3-4-7-M5.MP4	0.0	6808.800	25.000	Blue	Resting		POINT	5291.680	O3-4-7-M5.MP4	132292	NA
M5	2025-03-05 12:38:53.554		5400.040	Media file(s)	player #1:O3-4-7-M5.MP4	0.0	6808.800	25.000	Green	Outside		POINT	5350.680	O3-4-7-M5.MP4	133767	NA
M5	2025-03-05 12:38:53.554		5400.040	Media file(s)	player #1:O3-4-7-M5.MP4	0.0	6808.800	25.000	Blue	Resting		POINT	5351.240	O3-4-7-M5.MP4	133781	NA
M5	2025-03-05 12:38:53.554		5400.040	Media file(s)	player #1:O3-4-7-M5.MP4	0.0	6808.800	25.000	Blue	Resting		POINT	5410.000	O3-4-7-M5.MP4	135251	NA
M5	2025-03-05 12:38:53.554		5400.040	Media file(s)	player #1:O3-4-7-M5.MP4	0.0	6808.800	25.000	Green	Outside		POINT	5410.240	O3-4-7-M5.MP4	135256	NA
M5	2025-03-05 12:38:53.554		5400.040	Media file(s)	player #1:O3-4-7-M5.MP4	0.0	6808.800	25.000	Blue	Resting		POINT	5469.760	O3-4-7-M5.MP4	136744	NA
M5	2025-03-05 12:38:53.554		5400.040	Media file(s)	player #1:O3-4-7-M5.MP4	0.0	6808.800	25.000	Green	Outside		POINT	5470.600	O3-4-7-M5.MP4	136765	NA
M5	2025-03-05 12:38:53.554		5400.040	Media file(s)	player #1:O3-4-7-M5.MP4	0.0	6808.800	25.000	Blue	Resting		POINT	5530.120	O3-4-7-M5.MP4	138253	NA
M5	2025-03-05 12:38:53.554		5400.040	Media file(s)	player #1:O3-4-7-M5.MP4	0.0	6808.800	25.000	Green	Outside		POINT	5533.600	O3-4-7-M5.MP4	138340	NA
M5	2025-03-05 12:38:53.554		5400.040	Media file(s)	player #1:O3-4-7-M5.MP4	0.0	6808.800	25.000	Blue	Resting		POINT	5590.320	O3-4-7-M5.MP4	139758	NA
M5	2025-03-05 12:38:53.554		5400.040	Media file(s)	player #1:O3-4-7-M5.MP4	0.0	6808.800	25.000	Green	Outside		POINT	5591.000	O3-4-7-M5.MP4	139775	NA
M5	2025-03-05 12:38:53.554		5400.040	Media file(s)	player #1:O3-4-7-M5.MP4	0.0	6808.800	25.000	Green	Outside		POINT	5650.040	O3-4-7-M5.MP4	141251	NA
M5	2025-03-05 12:38:53.554		5400.040	Media file(s)	player #1:O3-4-7-M5.MP4	0.0	6808.800	25.000	Blue	Resting		POINT	5650.120	O3-4-7-M5.MP4	141253	NA
M5	2025-03-05 12:38:53.554		5400.040	Media file(s)	player #1:O3-4-7-M5.MP4	0.0	6808.800	25.000	Green	Outside		POINT	5709.960	O3-4-7-M5.MP4	142749	NA
M5	2025-03-05 12:38:53.554		5400.040	Media file(s)	player #1:O3-4-7-M5.MP4	0.0	6808.800	25.000	Blue	Resting		POINT	5710.200	O3-4-7-M5.MP4	142755	NA
M5	2025-03-05 12:38:53.554		5400.040	Media file(s)	player #1:O3-4-7-M5.MP4	0.0	6808.800	25.000	Blue	Resting		POINT	5769.920	O3-4-7-M5.MP4	144248	NA
M5	2025-03-05 12:38:53.554		5400.040	Media file(s)	player #1:O3-4-7-M5.MP4	0.0	6808.800	25.000	Green	Outside		POINT	5771.480	O3-4-7-M5.MP4	144287	NA
M5	2025-03-05 12:38:53.554		5400.040	Media file(s)	player #1:O3-4-7-M5.MP4	0.0	6808.800	25.000	Blue	Resting		POINT	5829.880	O3-4-7-M5.MP4	145747	NA
M5	2025-03-05 12:38:53.554		5400.040	Media file(s)	player #1:O3-4-7-M5.MP4	0.0	6808.800	25.000	Green	Outside		POINT	5830.160	O3-4-7-M5.MP4	145754	NA
M5	2025-03-05 12:38:53.554		5400.040	Media file(s)	player #1:O3-4-7-M5.MP4	0.0	6808.800	25.000	Blue	Resting		POINT	5890.120	O3-4-7-M5.MP4	147253	NA
M5	2025-03-05 12:38:53.554		5400.040	Media file(s)	player #1:O3-4-7-M5.MP4	0.0	6808.800	25.000	Green	Outside		POINT	5890.160	O3-4-7-M5.MP4	147254	NA
M5	2025-03-05 12:38:53.554		5400.040	Media file(s)	player #1:O3-4-7-M5.MP4	0.0	6808.800	25.000	Blue	Resting		POINT	5950.160	O3-4-7-M5.MP4	148754	NA
M5	2025-03-05 12:38:53.554		5400.040	Media file(s)	player #1:O3-4-7-M5.MP4	0.0	6808.800	25.000	Green	Outside		POINT	5951.160	O3-4-7-M5.MP4	148780	NA
M5	2025-03-05 12:38:53.554		5400.040	Media file(s)	player #1:O3-4-7-M5.MP4	0.0	6808.800	25.000	Green	Outside		POINT	6009.240	O3-4-7-M5.MP4	150231	NA
M5	2025-03-05 12:38:53.554		5400.040	Media file(s)	player #1:O3-4-7-M5.MP4	0.0	6808.800	25.000	Blue	Resting		POINT	6010.120	O3-4-7-M5.MP4	150253	NA
