# Supplementary material for: Unmated Queens Show Worker‐Like Behaviour and Gene Expression in Polygynous Colonies of the Ant Stigmatomma pallipes
Source: Mol Ecol. 2026 Apr 29;35:e70360. doi: 10.1111/mec.70360 (PMC13126620; doi:10.1111/mec.70360)
Supplement: Supplementary file 3 — Data S1: mec70360‐sup‐0003‐Supinfo.zip. [file MEC-35-e70360-s003.zip › Behavior/O3-Boris/M8.tsv]

Observation id	Observation date	Description	Observation duration	Observation type	Source	Time offset (s)	Media duration (s)	FPS	Subject	Behavior	Behavioral category	Behavior type	Time	Media file name	Image index	Image file path	Comment
M8	2025-03-05 17:53:43.268		5400.000	Media file(s)	player #1:O3-3-4-M8\O3-3-4-M8.MP4	0.0	6967.200	25.000	Blue	Resting		POINT	610.080	O3-3-4-M8\O3-3-4-M8.MP4	15252	NA
M8	2025-03-05 17:53:43.268		5400.000	Media file(s)	player #1:O3-3-4-M8\O3-3-4-M8.MP4	0.0	6967.200	25.000	Green	Walking		POINT	611.080	O3-3-4-M8\O3-3-4-M8.MP4	15277	NA
M8	2025-03-05 17:53:43.268		5400.000	Media file(s)	player #1:O3-3-4-M8\O3-3-4-M8.MP4	0.0	6967.200	25.000	Green	Resting		POINT	670.000	O3-3-4-M8\O3-3-4-M8.MP4	16750	NA
M8	2025-03-05 17:53:43.268		5400.000	Media file(s)	player #1:O3-3-4-M8\O3-3-4-M8.MP4	0.0	6967.200	25.000	Blue	Walking		POINT	670.240	O3-3-4-M8\O3-3-4-M8.MP4	16756	NA
M8	2025-03-05 17:53:43.268		5400.000	Media file(s)	player #1:O3-3-4-M8\O3-3-4-M8.MP4	0.0	6967.200	25.000	Green	Resting		POINT	730.040	O3-3-4-M8\O3-3-4-M8.MP4	18251	NA
M8	2025-03-05 17:53:43.268		5400.000	Media file(s)	player #1:O3-3-4-M8\O3-3-4-M8.MP4	0.0	6967.200	25.000	Blue	Resting		POINT	730.600	O3-3-4-M8\O3-3-4-M8.MP4	18265	NA
M8	2025-03-05 17:53:43.268		5400.000	Media file(s)	player #1:O3-3-4-M8\O3-3-4-M8.MP4	0.0	6967.200	25.000	Green	Resting		POINT	789.960	O3-3-4-M8\O3-3-4-M8.MP4	19749	NA
M8	2025-03-05 17:53:43.268		5400.000	Media file(s)	player #1:O3-3-4-M8\O3-3-4-M8.MP4	0.0	6967.200	25.000	Blue	Carry Brood		POINT	790.480	O3-3-4-M8\O3-3-4-M8.MP4	19762	NA
M8	2025-03-05 17:53:43.268		5400.000	Media file(s)	player #1:O3-3-4-M8\O3-3-4-M8.MP4	0.0	6967.200	25.000	Blue	Self grooming		POINT	850.080	O3-3-4-M8\O3-3-4-M8.MP4	21252	NA
M8	2025-03-05 17:53:43.268		5400.000	Media file(s)	player #1:O3-3-4-M8\O3-3-4-M8.MP4	0.0	6967.200	25.000	Green	Resting		POINT	850.200	O3-3-4-M8\O3-3-4-M8.MP4	21255	NA
M8	2025-03-05 17:53:43.268		5400.000	Media file(s)	player #1:O3-3-4-M8\O3-3-4-M8.MP4	0.0	6967.200	25.000	Green	Resting		POINT	910.200	O3-3-4-M8\O3-3-4-M8.MP4	22755	NA
M8	2025-03-05 17:53:43.268		5400.000	Media file(s)	player #1:O3-3-4-M8\O3-3-4-M8.MP4	0.0	6967.200	25.000	Blue	Walking		POINT	910.400	O3-3-4-M8\O3-3-4-M8.MP4	22760	NA
M8	2025-03-05 17:53:43.268		5400.000	Media file(s)	player #1:O3-3-4-M8\O3-3-4-M8.MP4	0.0	6967.200	25.000	Blue	Walking		POINT	970.040	O3-3-4-M8\O3-3-4-M8.MP4	24251	NA
M8	2025-03-05 17:53:43.268		5400.000	Media file(s)	player #1:O3-3-4-M8\O3-3-4-M8.MP4	0.0	6967.200	25.000	Green	Resting		POINT	970.640	O3-3-4-M8\O3-3-4-M8.MP4	24266	NA
M8	2025-03-05 17:53:43.268		5400.000	Media file(s)	player #1:O3-3-4-M8\O3-3-4-M8.MP4	0.0	6967.200	25.000	Green	Resting		POINT	1029.800	O3-3-4-M8\O3-3-4-M8.MP4	25745	NA
M8	2025-03-05 17:53:43.268		5400.000	Media file(s)	player #1:O3-3-4-M8\O3-3-4-M8.MP4	0.0	6967.200	25.000	Blue	Walking		POINT	1030.400	O3-3-4-M8\O3-3-4-M8.MP4	25760	NA
M8	2025-03-05 17:53:43.268		5400.000	Media file(s)	player #1:O3-3-4-M8\O3-3-4-M8.MP4	0.0	6967.200	25.000	Blue	Brood Care		POINT	1090.080	O3-3-4-M8\O3-3-4-M8.MP4	27252	NA
M8	2025-03-05 17:53:43.268		5400.000	Media file(s)	player #1:O3-3-4-M8\O3-3-4-M8.MP4	0.0	6967.200	25.000	Green	Resting		POINT	1090.440	O3-3-4-M8\O3-3-4-M8.MP4	27261	NA
M8	2025-03-05 17:53:43.268		5400.000	Media file(s)	player #1:O3-3-4-M8\O3-3-4-M8.MP4	0.0	6967.200	25.000	Blue	Resting		POINT	1150.080	O3-3-4-M8\O3-3-4-M8.MP4	28752	NA
M8	2025-03-05 17:53:43.268		5400.000	Media file(s)	player #1:O3-3-4-M8\O3-3-4-M8.MP4	0.0	6967.200	25.000	Green	Resting		POINT	1150.080	O3-3-4-M8\O3-3-4-M8.MP4	28752	NA
M8	2025-03-05 17:53:43.268		5400.000	Media file(s)	player #1:O3-3-4-M8\O3-3-4-M8.MP4	0.0	6967.200	25.000	Blue	QW interaction		POINT	1210.080	O3-3-4-M8\O3-3-4-M8.MP4	30252	NA
M8	2025-03-05 17:53:43.268		5400.000	Media file(s)	player #1:O3-3-4-M8\O3-3-4-M8.MP4	0.0	6967.200	25.000	Green	Resting		POINT	1210.880	O3-3-4-M8\O3-3-4-M8.MP4	30272	NA
M8	2025-03-05 17:53:43.268		5400.000	Media file(s)	player #1:O3-3-4-M8\O3-3-4-M8.MP4	0.0	6967.200	25.000	Green	Resting		POINT	1270.080	O3-3-4-M8\O3-3-4-M8.MP4	31753	NA
M8	2025-03-05 17:53:43.268		5400.000	Media file(s)	player #1:O3-3-4-M8\O3-3-4-M8.MP4	0.0	6967.200	25.000	Blue	Resting		POINT	1273.880	O3-3-4-M8\O3-3-4-M8.MP4	31847	NA
M8	2025-03-05 17:53:43.268		5400.000	Media file(s)	player #1:O3-3-4-M8\O3-3-4-M8.MP4	0.0	6967.200	25.000	Blue	Resting		POINT	1330.000	O3-3-4-M8\O3-3-4-M8.MP4	33250	NA
M8	2025-03-05 17:53:43.268		5400.000	Media file(s)	player #1:O3-3-4-M8\O3-3-4-M8.MP4	0.0	6967.200	25.000	Green	Resting		POINT	1330.160	O3-3-4-M8\O3-3-4-M8.MP4	33254	NA
M8	2025-03-05 17:53:43.268		5400.000	Media file(s)	player #1:O3-3-4-M8\O3-3-4-M8.MP4	0.0	6967.200	25.000	Blue	Brood Care		POINT	1389.920	O3-3-4-M8\O3-3-4-M8.MP4	34748	NA
M8	2025-03-05 17:53:43.268		5400.000	Media file(s)	player #1:O3-3-4-M8\O3-3-4-M8.MP4	0.0	6967.200	25.000	Green	Resting		POINT	1390.040	O3-3-4-M8\O3-3-4-M8.MP4	34752	NA
M8	2025-03-05 17:53:43.268		5400.000	Media file(s)	player #1:O3-3-4-M8\O3-3-4-M8.MP4	0.0	6967.200	25.000	Green	Resting		POINT	1449.960	O3-3-4-M8\O3-3-4-M8.MP4	36249	NA
M8	2025-03-05 17:53:43.268		5400.000	Media file(s)	player #1:O3-3-4-M8\O3-3-4-M8.MP4	0.0	6967.200	25.000	Blue	Self grooming		POINT	1450.040	O3-3-4-M8\O3-3-4-M8.MP4	36251	NA
M8	2025-03-05 17:53:43.268		5400.000	Media file(s)	player #1:O3-3-4-M8\O3-3-4-M8.MP4	0.0	6967.200	25.000	Green	Resting		POINT	1509.920	O3-3-4-M8\O3-3-4-M8.MP4	37748	NA
M8	2025-03-05 17:53:43.268		5400.000	Media file(s)	player #1:O3-3-4-M8\O3-3-4-M8.MP4	0.0	6967.200	25.000	Blue	Walking		POINT	1510.720	O3-3-4-M8\O3-3-4-M8.MP4	37768	NA
M8	2025-03-05 17:53:43.268		5400.000	Media file(s)	player #1:O3-3-4-M8\O3-3-4-M8.MP4	0.0	6967.200	25.000	Green	Resting		POINT	1570.040	O3-3-4-M8\O3-3-4-M8.MP4	39251	NA
M8	2025-03-05 17:53:43.268		5400.000	Media file(s)	player #1:O3-3-4-M8\O3-3-4-M8.MP4	0.0	6967.200	25.000	Blue	Brood Care		POINT	1570.400	O3-3-4-M8\O3-3-4-M8.MP4	39260	NA
M8	2025-03-05 17:53:43.268		5400.000	Media file(s)	player #1:O3-3-4-M8\O3-3-4-M8.MP4	0.0	6967.200	25.000	Green	Resting		POINT	1630.080	O3-3-4-M8\O3-3-4-M8.MP4	40752	NA
M8	2025-03-05 17:53:43.268		5400.000	Media file(s)	player #1:O3-3-4-M8\O3-3-4-M8.MP4	0.0	6967.200	25.000	Blue	Walking		POINT	1630.200	O3-3-4-M8\O3-3-4-M8.MP4	40755	NA
M8	2025-03-05 17:53:43.268		5400.000	Media file(s)	player #1:O3-3-4-M8\O3-3-4-M8.MP4	0.0	6967.200	25.000	Blue	Hemolymph		POINT	1690.200	O3-3-4-M8\O3-3-4-M8.MP4	42255	NA
M8	2025-03-05 17:53:43.268		5400.000	Media file(s)	player #1:O3-3-4-M8\O3-3-4-M8.MP4	0.0	6967.200	25.000	Green	Walking		POINT	1690.320	O3-3-4-M8\O3-3-4-M8.MP4	42258	NA
M8	2025-03-05 17:53:43.268		5400.000	Media file(s)	player #1:O3-3-4-M8\O3-3-4-M8.MP4	0.0	6967.200	25.000	Green	Resting		POINT	1749.960	O3-3-4-M8\O3-3-4-M8.MP4	43749	NA
M8	2025-03-05 17:53:43.268		5400.000	Media file(s)	player #1:O3-3-4-M8\O3-3-4-M8.MP4	0.0	6967.200	25.000	Blue	Self grooming		POINT	1750.480	O3-3-4-M8\O3-3-4-M8.MP4	43762	NA
M8	2025-03-05 17:53:43.268		5400.000	Media file(s)	player #1:O3-3-4-M8\O3-3-4-M8.MP4	0.0	6967.200	25.000	Green	Resting		POINT	1809.920	O3-3-4-M8\O3-3-4-M8.MP4	45248	NA
M8	2025-03-05 17:53:43.268		5400.000	Media file(s)	player #1:O3-3-4-M8\O3-3-4-M8.MP4	0.0	6967.200	25.000	Blue	Brood Care		POINT	1810.120	O3-3-4-M8\O3-3-4-M8.MP4	45253	NA
M8	2025-03-05 17:53:43.268		5400.000	Media file(s)	player #1:O3-3-4-M8\O3-3-4-M8.MP4	0.0	6967.200	25.000	Green	Resting		POINT	1870.040	O3-3-4-M8\O3-3-4-M8.MP4	46751	NA
M8	2025-03-05 17:53:43.268		5400.000	Media file(s)	player #1:O3-3-4-M8\O3-3-4-M8.MP4	0.0	6967.200	25.000	Blue	Walking		POINT	1871.240	O3-3-4-M8\O3-3-4-M8.MP4	46781	NA
M8	2025-03-05 17:53:43.268		5400.000	Media file(s)	player #1:O3-3-4-M8\O3-3-4-M8.MP4	0.0	6967.200	25.000	Green	Resting		POINT	1930.000	O3-3-4-M8\O3-3-4-M8.MP4	48250	NA
M8	2025-03-05 17:53:43.268		5400.000	Media file(s)	player #1:O3-3-4-M8\O3-3-4-M8.MP4	0.0	6967.200	25.000	Blue	Walking		POINT	1930.160	O3-3-4-M8\O3-3-4-M8.MP4	48254	NA
M8	2025-03-05 17:53:43.268		5400.000	Media file(s)	player #1:O3-3-4-M8\O3-3-4-M8.MP4	0.0	6967.200	25.000	Blue	Walking		POINT	1990.040	O3-3-4-M8\O3-3-4-M8.MP4	49752	NA
M8	2025-03-05 17:53:43.268		5400.000	Media file(s)	player #1:O3-3-4-M8\O3-3-4-M8.MP4	0.0	6967.200	25.000	Green	Resting		POINT	1990.400	O3-3-4-M8\O3-3-4-M8.MP4	49760	NA
M8	2025-03-05 17:53:43.268		5400.000	Media file(s)	player #1:O3-3-4-M8\O3-3-4-M8.MP4	0.0	6967.200	25.000	Blue	Walking		POINT	2050.200	O3-3-4-M8\O3-3-4-M8.MP4	51255	NA
M8	2025-03-05 17:53:43.268		5400.000	Media file(s)	player #1:O3-3-4-M8\O3-3-4-M8.MP4	0.0	6967.200	25.000	Green	Resting		POINT	2050.560	O3-3-4-M8\O3-3-4-M8.MP4	51264	NA
M8	2025-03-05 17:53:43.268		5400.000	Media file(s)	player #1:O3-3-4-M8\O3-3-4-M8.MP4	0.0	6967.200	25.000	Blue	Walking		POINT	2109.920	O3-3-4-M8\O3-3-4-M8.MP4	52748	NA
M8	2025-03-05 17:53:43.268		5400.000	Media file(s)	player #1:O3-3-4-M8\O3-3-4-M8.MP4	0.0	6967.200	25.000	Green	Resting		POINT	2110.640	O3-3-4-M8\O3-3-4-M8.MP4	52766	NA
M8	2025-03-05 17:53:43.268		5400.000	Media file(s)	player #1:O3-3-4-M8\O3-3-4-M8.MP4	0.0	6967.200	25.000	Blue	Walking		POINT	2169.880	O3-3-4-M8\O3-3-4-M8.MP4	54247	NA
M8	2025-03-05 17:53:43.268		5400.000	Media file(s)	player #1:O3-3-4-M8\O3-3-4-M8.MP4	0.0	6967.200	25.000	Green	Resting		POINT	2169.920	O3-3-4-M8\O3-3-4-M8.MP4	54248	NA
M8	2025-03-05 17:53:43.268		5400.000	Media file(s)	player #1:O3-3-4-M8\O3-3-4-M8.MP4	0.0	6967.200	25.000	Green	Resting		POINT	2230.040	O3-3-4-M8\O3-3-4-M8.MP4	55751	NA
M8	2025-03-05 17:53:43.268		5400.000	Media file(s)	player #1:O3-3-4-M8\O3-3-4-M8.MP4	0.0	6967.200	25.000	Blue	Walking		POINT	2230.640	O3-3-4-M8\O3-3-4-M8.MP4	55766	NA
M8	2025-03-05 17:53:43.268		5400.000	Media file(s)	player #1:O3-3-4-M8\O3-3-4-M8.MP4	0.0	6967.200	25.000	Green	Resting		POINT	2289.880	O3-3-4-M8\O3-3-4-M8.MP4	57247	NA
M8	2025-03-05 17:53:43.268		5400.000	Media file(s)	player #1:O3-3-4-M8\O3-3-4-M8.MP4	0.0	6967.200	25.000	Blue	Walking		POINT	2292.200	O3-3-4-M8\O3-3-4-M8.MP4	57305	NA
M8	2025-03-05 17:53:43.268		5400.000	Media file(s)	player #1:O3-3-4-M8\O3-3-4-M8.MP4	0.0	6967.200	25.000	Green	Resting		POINT	2349.960	O3-3-4-M8\O3-3-4-M8.MP4	58750	NA
M8	2025-03-05 17:53:43.268		5400.000	Media file(s)	player #1:O3-3-4-M8\O3-3-4-M8.MP4	0.0	6967.200	25.000	Blue	Walking		POINT	2350.800	O3-3-4-M8\O3-3-4-M8.MP4	58770	NA
M8	2025-03-05 17:53:43.268		5400.000	Media file(s)	player #1:O3-3-4-M8\O3-3-4-M8.MP4	0.0	6967.200	25.000	Blue	Walking		POINT	2409.880	O3-3-4-M8\O3-3-4-M8.MP4	60247	NA
M8	2025-03-05 17:53:43.268		5400.000	Media file(s)	player #1:O3-3-4-M8\O3-3-4-M8.MP4	0.0	6967.200	25.000	Green	Resting		POINT	2409.880	O3-3-4-M8\O3-3-4-M8.MP4	60247	NA
M8	2025-03-05 17:53:43.268		5400.000	Media file(s)	player #1:O3-3-4-M8\O3-3-4-M8.MP4	0.0	6967.200	25.000	Green	Resting		POINT	2469.920	O3-3-4-M8\O3-3-4-M8.MP4	61748	NA
M8	2025-03-05 17:53:43.268		5400.000	Media file(s)	player #1:O3-3-4-M8\O3-3-4-M8.MP4	0.0	6967.200	25.000	Blue	Walking		POINT	2470.240	O3-3-4-M8\O3-3-4-M8.MP4	61756	NA
M8	2025-03-05 17:53:43.268		5400.000	Media file(s)	player #1:O3-3-4-M8\O3-3-4-M8.MP4	0.0	6967.200	25.000	Green	Resting		POINT	2530.160	O3-3-4-M8\O3-3-4-M8.MP4	63254	NA
M8	2025-03-05 17:53:43.268		5400.000	Media file(s)	player #1:O3-3-4-M8\O3-3-4-M8.MP4	0.0	6967.200	25.000	Blue	Walking		POINT	2530.640	O3-3-4-M8\O3-3-4-M8.MP4	63266	NA
M8	2025-03-05 17:53:43.268		5400.000	Media file(s)	player #1:O3-3-4-M8\O3-3-4-M8.MP4	0.0	6967.200	25.000	Green	Resting		POINT	2590.000	O3-3-4-M8\O3-3-4-M8.MP4	64750	NA
M8	2025-03-05 17:53:43.268		5400.000	Media file(s)	player #1:O3-3-4-M8\O3-3-4-M8.MP4	0.0	6967.200	25.000	Blue	Walking		POINT	2592.040	O3-3-4-M8\O3-3-4-M8.MP4	64801	NA
M8	2025-03-05 17:53:43.268		5400.000	Media file(s)	player #1:O3-3-4-M8\O3-3-4-M8.MP4	0.0	6967.200	25.000	Green	Walking		POINT	2650.440	O3-3-4-M8\O3-3-4-M8.MP4	66261	NA
M8	2025-03-05 17:53:43.268		5400.000	Media file(s)	player #1:O3-3-4-M8\O3-3-4-M8.MP4	0.0	6967.200	25.000	Blue	Resting		POINT	2652.600	O3-3-4-M8\O3-3-4-M8.MP4	66315	NA
M8	2025-03-05 17:53:43.268		5400.000	Media file(s)	player #1:O3-3-4-M8\O3-3-4-M8.MP4	0.0	6967.200	25.000	Green	Walking		POINT	2710.080	O3-3-4-M8\O3-3-4-M8.MP4	67752	NA
M8	2025-03-05 17:53:43.268		5400.000	Media file(s)	player #1:O3-3-4-M8\O3-3-4-M8.MP4	0.0	6967.200	25.000	Blue	Self grooming		POINT	2710.720	O3-3-4-M8\O3-3-4-M8.MP4	67768	NA
M8	2025-03-05 17:53:43.268		5400.000	Media file(s)	player #1:O3-3-4-M8\O3-3-4-M8.MP4	0.0	6967.200	25.000	Green	Walking		POINT	2770.160	O3-3-4-M8\O3-3-4-M8.MP4	69254	NA
M8	2025-03-05 17:53:43.268		5400.000	Media file(s)	player #1:O3-3-4-M8\O3-3-4-M8.MP4	0.0	6967.200	25.000	Blue	Brood Care		POINT	2770.600	O3-3-4-M8\O3-3-4-M8.MP4	69265	NA
M8	2025-03-05 17:53:43.268		5400.000	Media file(s)	player #1:O3-3-4-M8\O3-3-4-M8.MP4	0.0	6967.200	25.000	Green	Walking		POINT	2829.960	O3-3-4-M8\O3-3-4-M8.MP4	70749	NA
M8	2025-03-05 17:53:43.268		5400.000	Media file(s)	player #1:O3-3-4-M8\O3-3-4-M8.MP4	0.0	6967.200	25.000	Blue	Self grooming		POINT	2830.160	O3-3-4-M8\O3-3-4-M8.MP4	70754	NA
M8	2025-03-05 17:53:43.268		5400.000	Media file(s)	player #1:O3-3-4-M8\O3-3-4-M8.MP4	0.0	6967.200	25.000	Green	Resting		POINT	2890.360	O3-3-4-M8\O3-3-4-M8.MP4	72259	NA
M8	2025-03-05 17:53:43.268		5400.000	Media file(s)	player #1:O3-3-4-M8\O3-3-4-M8.MP4	0.0	6967.200	25.000	Blue	Hemolymph		POINT	2891.160	O3-3-4-M8\O3-3-4-M8.MP4	72279	NA
M8	2025-03-05 17:53:43.268		5400.000	Media file(s)	player #1:O3-3-4-M8\O3-3-4-M8.MP4	0.0	6967.200	25.000	Blue	Hemolymph		POINT	2949.840	O3-3-4-M8\O3-3-4-M8.MP4	73746	NA
M8	2025-03-05 17:53:43.268		5400.000	Media file(s)	player #1:O3-3-4-M8\O3-3-4-M8.MP4	0.0	6967.200	25.000	Green	Resting		POINT	2949.920	O3-3-4-M8\O3-3-4-M8.MP4	73748	NA
M8	2025-03-05 17:53:43.268		5400.000	Media file(s)	player #1:O3-3-4-M8\O3-3-4-M8.MP4	0.0	6967.200	25.000	Blue	Hemolymph		POINT	3009.880	O3-3-4-M8\O3-3-4-M8.MP4	75247	NA
M8	2025-03-05 17:53:43.268		5400.000	Media file(s)	player #1:O3-3-4-M8\O3-3-4-M8.MP4	0.0	6967.200	25.000	Green	Walking		POINT	3010.400	O3-3-4-M8\O3-3-4-M8.MP4	75260	NA
M8	2025-03-05 17:53:43.268		5400.000	Media file(s)	player #1:O3-3-4-M8\O3-3-4-M8.MP4	0.0	6967.200	25.000	Green	Resting		POINT	3069.920	O3-3-4-M8\O3-3-4-M8.MP4	76748	NA
M8	2025-03-05 17:53:43.268		5400.000	Media file(s)	player #1:O3-3-4-M8\O3-3-4-M8.MP4	0.0	6967.200	25.000	Blue	Walking		POINT	3070.640	O3-3-4-M8\O3-3-4-M8.MP4	76766	NA
M8	2025-03-05 17:53:43.268		5400.000	Media file(s)	player #1:O3-3-4-M8\O3-3-4-M8.MP4	0.0	6967.200	25.000	Green	Resting		POINT	3129.960	O3-3-4-M8\O3-3-4-M8.MP4	78249	NA
M8	2025-03-05 17:53:43.268		5400.000	Media file(s)	player #1:O3-3-4-M8\O3-3-4-M8.MP4	0.0	6967.200	25.000	Blue	Walking		POINT	3131.040	O3-3-4-M8\O3-3-4-M8.MP4	78276	NA
M8	2025-03-05 17:53:43.268		5400.000	Media file(s)	player #1:O3-3-4-M8\O3-3-4-M8.MP4	0.0	6967.200	25.000	Green	Resting		POINT	3190.120	O3-3-4-M8\O3-3-4-M8.MP4	79753	NA
M8	2025-03-05 17:53:43.268		5400.000	Media file(s)	player #1:O3-3-4-M8\O3-3-4-M8.MP4	0.0	6967.200	25.000	Blue	Walking		POINT	3190.360	O3-3-4-M8\O3-3-4-M8.MP4	79759	NA
M8	2025-03-05 17:53:43.268		5400.000	Media file(s)	player #1:O3-3-4-M8\O3-3-4-M8.MP4	0.0	6967.200	25.000	Green	Walking		POINT	3250.120	O3-3-4-M8\O3-3-4-M8.MP4	81253	NA
M8	2025-03-05 17:53:43.268		5400.000	Media file(s)	player #1:O3-3-4-M8\O3-3-4-M8.MP4	0.0	6967.200	25.000	Blue	Walking		POINT	3251.040	O3-3-4-M8\O3-3-4-M8.MP4	81277	NA
M8	2025-03-05 17:53:43.268		5400.000	Media file(s)	player #1:O3-3-4-M8\O3-3-4-M8.MP4	0.0	6967.200	25.000	Blue	Walking		POINT	3309.920	O3-3-4-M8\O3-3-4-M8.MP4	82748	NA
M8	2025-03-05 17:53:43.268		5400.000	Media file(s)	player #1:O3-3-4-M8\O3-3-4-M8.MP4	0.0	6967.200	25.000	Green	Resting		POINT	3310.000	O3-3-4-M8\O3-3-4-M8.MP4	82750	NA
M8	2025-03-05 17:53:43.268		5400.000	Media file(s)	player #1:O3-3-4-M8\O3-3-4-M8.MP4	0.0	6967.200	25.000	Green	Resting		POINT	3370.000	O3-3-4-M8\O3-3-4-M8.MP4	84250	NA
M8	2025-03-05 17:53:43.268		5400.000	Media file(s)	player #1:O3-3-4-M8\O3-3-4-M8.MP4	0.0	6967.200	25.000	Blue	Walking		POINT	3370.440	O3-3-4-M8\O3-3-4-M8.MP4	84261	NA
M8	2025-03-05 17:53:43.268		5400.000	Media file(s)	player #1:O3-3-4-M8\O3-3-4-M8.MP4	0.0	6967.200	25.000	Blue	Walking		POINT	3430.160	O3-3-4-M8\O3-3-4-M8.MP4	85754	NA
M8	2025-03-05 17:53:43.268		5400.000	Media file(s)	player #1:O3-3-4-M8\O3-3-4-M8.MP4	0.0	6967.200	25.000	Green	Resting		POINT	3430.240	O3-3-4-M8\O3-3-4-M8.MP4	85756	NA
M8	2025-03-05 17:53:43.268		5400.000	Media file(s)	player #1:O3-3-4-M8\O3-3-4-M8.MP4	0.0	6967.200	25.000	Blue	Walking		POINT	3490.000	O3-3-4-M8\O3-3-4-M8.MP4	87250	NA
M8	2025-03-05 17:53:43.268		5400.000	Media file(s)	player #1:O3-3-4-M8\O3-3-4-M8.MP4	0.0	6967.200	25.000	Green	Resting		POINT	3490.760	O3-3-4-M8\O3-3-4-M8.MP4	87269	NA
M8	2025-03-05 17:53:43.268		5400.000	Media file(s)	player #1:O3-3-4-M8\O3-3-4-M8.MP4	0.0	6967.200	25.000	Blue	Walking		POINT	3549.920	O3-3-4-M8\O3-3-4-M8.MP4	88748	NA
M8	2025-03-05 17:53:43.268		5400.000	Media file(s)	player #1:O3-3-4-M8\O3-3-4-M8.MP4	0.0	6967.200	25.000	Green	Resting		POINT	3550.000	O3-3-4-M8\O3-3-4-M8.MP4	88750	NA
M8	2025-03-05 17:53:43.268		5400.000	Media file(s)	player #1:O3-3-4-M8\O3-3-4-M8.MP4	0.0	6967.200	25.000	Green	Resting		POINT	3610.080	O3-3-4-M8\O3-3-4-M8.MP4	90252	NA
M8	2025-03-05 17:53:43.268		5400.000	Media file(s)	player #1:O3-3-4-M8\O3-3-4-M8.MP4	0.0	6967.200	25.000	Blue	Walking		POINT	3610.240	O3-3-4-M8\O3-3-4-M8.MP4	90256	NA
M8	2025-03-05 17:53:43.268		5400.000	Media file(s)	player #1:O3-3-4-M8\O3-3-4-M8.MP4	0.0	6967.200	25.000	Green	Resting		POINT	3670.040	O3-3-4-M8\O3-3-4-M8.MP4	91751	NA
M8	2025-03-05 17:53:43.268		5400.000	Media file(s)	player #1:O3-3-4-M8\O3-3-4-M8.MP4	0.0	6967.200	25.000	Blue	Walking		POINT	3670.080	O3-3-4-M8\O3-3-4-M8.MP4	91752	NA
M8	2025-03-05 17:53:43.268		5400.000	Media file(s)	player #1:O3-3-4-M8\O3-3-4-M8.MP4	0.0	6967.200	25.000	Green	Resting		POINT	3729.920	O3-3-4-M8\O3-3-4-M8.MP4	93248	NA
M8	2025-03-05 17:53:43.268		5400.000	Media file(s)	player #1:O3-3-4-M8\O3-3-4-M8.MP4	0.0	6967.200	25.000	Blue	Walking		POINT	3730.480	O3-3-4-M8\O3-3-4-M8.MP4	93262	NA
M8	2025-03-05 17:53:43.268		5400.000	Media file(s)	player #1:O3-3-4-M8\O3-3-4-M8.MP4	0.0	6967.200	25.000	Green	Resting		POINT	3789.920	O3-3-4-M8\O3-3-4-M8.MP4	94748	NA
M8	2025-03-05 17:53:43.268		5400.000	Media file(s)	player #1:O3-3-4-M8\O3-3-4-M8.MP4	0.0	6967.200	25.000	Blue	Walking		POINT	3791.640	O3-3-4-M8\O3-3-4-M8.MP4	94791	NA
M8	2025-03-05 17:53:43.268		5400.000	Media file(s)	player #1:O3-3-4-M8\O3-3-4-M8.MP4	0.0	6967.200	25.000	Green	Resting		POINT	3850.000	O3-3-4-M8\O3-3-4-M8.MP4	96250	NA
M8	2025-03-05 17:53:43.268		5400.000	Media file(s)	player #1:O3-3-4-M8\O3-3-4-M8.MP4	0.0	6967.200	25.000	Blue	Walking		POINT	3850.560	O3-3-4-M8\O3-3-4-M8.MP4	96264	NA
M8	2025-03-05 17:53:43.268		5400.000	Media file(s)	player #1:O3-3-4-M8\O3-3-4-M8.MP4	0.0	6967.200	25.000	Green	Resting		POINT	3909.960	O3-3-4-M8\O3-3-4-M8.MP4	97749	NA
M8	2025-03-05 17:53:43.268		5400.000	Media file(s)	player #1:O3-3-4-M8\O3-3-4-M8.MP4	0.0	6967.200	25.000	Blue	Walking		POINT	3910.000	O3-3-4-M8\O3-3-4-M8.MP4	97751	NA
M8	2025-03-05 17:53:43.268		5400.000	Media file(s)	player #1:O3-3-4-M8\O3-3-4-M8.MP4	0.0	6967.200	25.000	Green	Resting		POINT	3969.960	O3-3-4-M8\O3-3-4-M8.MP4	99249	NA
M8	2025-03-05 17:53:43.268		5400.000	Media file(s)	player #1:O3-3-4-M8\O3-3-4-M8.MP4	0.0	6967.200	25.000	Blue	Walking		POINT	3970.520	O3-3-4-M8\O3-3-4-M8.MP4	99263	NA
M8	2025-03-05 17:53:43.268		5400.000	Media file(s)	player #1:O3-3-4-M8\O3-3-4-M8.MP4	0.0	6967.200	25.000	Green	Resting		POINT	4030.040	O3-3-4-M8\O3-3-4-M8.MP4	100751	NA
M8	2025-03-05 17:53:43.268		5400.000	Media file(s)	player #1:O3-3-4-M8\O3-3-4-M8.MP4	0.0	6967.200	25.000	Blue	Other		POINT	4030.520	O3-3-4-M8\O3-3-4-M8.MP4	100763	NA
M8	2025-03-05 17:53:43.268		5400.000	Media file(s)	player #1:O3-3-4-M8\O3-3-4-M8.MP4	0.0	6967.200	25.000	Green	Resting		POINT	4089.920	O3-3-4-M8\O3-3-4-M8.MP4	102248	NA
M8	2025-03-05 17:53:43.268		5400.000	Media file(s)	player #1:O3-3-4-M8\O3-3-4-M8.MP4	0.0	6967.200	25.000	Blue	Other		POINT	4090.440	O3-3-4-M8\O3-3-4-M8.MP4	102261	NA
M8	2025-03-05 17:53:43.268		5400.000	Media file(s)	player #1:O3-3-4-M8\O3-3-4-M8.MP4	0.0	6967.200	25.000	Green	Resting		POINT	4150.280	O3-3-4-M8\O3-3-4-M8.MP4	103757	NA
M8	2025-03-05 17:53:43.268		5400.000	Media file(s)	player #1:O3-3-4-M8\O3-3-4-M8.MP4	0.0	6967.200	25.000	Blue	Other		POINT	4150.440	O3-3-4-M8\O3-3-4-M8.MP4	103761	NA
M8	2025-03-05 17:53:43.268		5400.000	Media file(s)	player #1:O3-3-4-M8\O3-3-4-M8.MP4	0.0	6967.200	25.000	Green	Resting		POINT	4210.000	O3-3-4-M8\O3-3-4-M8.MP4	105250	NA
M8	2025-03-05 17:53:43.268		5400.000	Media file(s)	player #1:O3-3-4-M8\O3-3-4-M8.MP4	0.0	6967.200	25.000	Blue	Walking		POINT	4210.280	O3-3-4-M8\O3-3-4-M8.MP4	105257	NA
M8	2025-03-05 17:53:43.268		5400.000	Media file(s)	player #1:O3-3-4-M8\O3-3-4-M8.MP4	0.0	6967.200	25.000	Green	Resting		POINT	4270.040	O3-3-4-M8\O3-3-4-M8.MP4	106751	NA
M8	2025-03-05 17:53:43.268		5400.000	Media file(s)	player #1:O3-3-4-M8\O3-3-4-M8.MP4	0.0	6967.200	25.000	Blue	Walking		POINT	4270.200	O3-3-4-M8\O3-3-4-M8.MP4	106755	NA
M8	2025-03-05 17:53:43.268		5400.000	Media file(s)	player #1:O3-3-4-M8\O3-3-4-M8.MP4	0.0	6967.200	25.000	Green	Resting		POINT	4330.040	O3-3-4-M8\O3-3-4-M8.MP4	108251	NA
M8	2025-03-05 17:53:43.268		5400.000	Media file(s)	player #1:O3-3-4-M8\O3-3-4-M8.MP4	0.0	6967.200	25.000	Blue	Walking		POINT	4330.080	O3-3-4-M8\O3-3-4-M8.MP4	108252	NA
M8	2025-03-05 17:53:43.268		5400.000	Media file(s)	player #1:O3-3-4-M8\O3-3-4-M8.MP4	0.0	6967.200	25.000	Blue	Walking		POINT	4390.000	O3-3-4-M8\O3-3-4-M8.MP4	109750	NA
M8	2025-03-05 17:53:43.268		5400.000	Media file(s)	player #1:O3-3-4-M8\O3-3-4-M8.MP4	0.0	6967.200	25.000	Green	Resting		POINT	4390.120	O3-3-4-M8\O3-3-4-M8.MP4	109753	NA
M8	2025-03-05 17:53:43.268		5400.000	Media file(s)	player #1:O3-3-4-M8\O3-3-4-M8.MP4	0.0	6967.200	25.000	Green	Resting		POINT	4450.120	O3-3-4-M8\O3-3-4-M8.MP4	111253	NA
M8	2025-03-05 17:53:43.268		5400.000	Media file(s)	player #1:O3-3-4-M8\O3-3-4-M8.MP4	0.0	6967.200	25.000	Blue	Walking		POINT	4450.240	O3-3-4-M8\O3-3-4-M8.MP4	111256	NA
M8	2025-03-05 17:53:43.268		5400.000	Media file(s)	player #1:O3-3-4-M8\O3-3-4-M8.MP4	0.0	6967.200	25.000	Green	Resting		POINT	4510.120	O3-3-4-M8\O3-3-4-M8.MP4	112753	NA
M8	2025-03-05 17:53:43.268		5400.000	Media file(s)	player #1:O3-3-4-M8\O3-3-4-M8.MP4	0.0	6967.200	25.000	Blue	Walking		POINT	4510.280	O3-3-4-M8\O3-3-4-M8.MP4	112757	NA
M8	2025-03-05 17:53:43.268		5400.000	Media file(s)	player #1:O3-3-4-M8\O3-3-4-M8.MP4	0.0	6967.200	25.000	Blue	Walking		POINT	4569.920	O3-3-4-M8\O3-3-4-M8.MP4	114248	NA
M8	2025-03-05 17:53:43.268		5400.000	Media file(s)	player #1:O3-3-4-M8\O3-3-4-M8.MP4	0.0	6967.200	25.000	Green	Resting		POINT	4570.720	O3-3-4-M8\O3-3-4-M8.MP4	114268	NA
M8	2025-03-05 17:53:43.268		5400.000	Media file(s)	player #1:O3-3-4-M8\O3-3-4-M8.MP4	0.0	6967.200	25.000	Blue	Walking		POINT	4630.200	O3-3-4-M8\O3-3-4-M8.MP4	115755	NA
M8	2025-03-05 17:53:43.268		5400.000	Media file(s)	player #1:O3-3-4-M8\O3-3-4-M8.MP4	0.0	6967.200	25.000	Green	Resting		POINT	4630.520	O3-3-4-M8\O3-3-4-M8.MP4	115763	NA
M8	2025-03-05 17:53:43.268		5400.000	Media file(s)	player #1:O3-3-4-M8\O3-3-4-M8.MP4	0.0	6967.200	25.000	Blue	Self grooming		POINT	4690.720	O3-3-4-M8\O3-3-4-M8.MP4	117268	NA
M8	2025-03-05 17:53:43.268		5400.000	Media file(s)	player #1:O3-3-4-M8\O3-3-4-M8.MP4	0.0	6967.200	25.000	Green	Resting		POINT	4690.880	O3-3-4-M8\O3-3-4-M8.MP4	117272	NA
M8	2025-03-05 17:53:43.268		5400.000	Media file(s)	player #1:O3-3-4-M8\O3-3-4-M8.MP4	0.0	6967.200	25.000	Green	Resting		POINT	4749.680	O3-3-4-M8\O3-3-4-M8.MP4	118742	NA
M8	2025-03-05 17:53:43.268		5400.000	Media file(s)	player #1:O3-3-4-M8\O3-3-4-M8.MP4	0.0	6967.200	25.000	Blue	Walking		POINT	4750.520	O3-3-4-M8\O3-3-4-M8.MP4	118763	NA
M8	2025-03-05 17:53:43.268		5400.000	Media file(s)	player #1:O3-3-4-M8\O3-3-4-M8.MP4	0.0	6967.200	25.000	Green	Resting		POINT	4809.960	O3-3-4-M8\O3-3-4-M8.MP4	120249	NA
M8	2025-03-05 17:53:43.268		5400.000	Media file(s)	player #1:O3-3-4-M8\O3-3-4-M8.MP4	0.0	6967.200	25.000	Blue	Walking		POINT	4810.320	O3-3-4-M8\O3-3-4-M8.MP4	120258	NA
M8	2025-03-05 17:53:43.268		5400.000	Media file(s)	player #1:O3-3-4-M8\O3-3-4-M8.MP4	0.0	6967.200	25.000	Green	Resting		POINT	4870.120	O3-3-4-M8\O3-3-4-M8.MP4	121753	NA
M8	2025-03-05 17:53:43.268		5400.000	Media file(s)	player #1:O3-3-4-M8\O3-3-4-M8.MP4	0.0	6967.200	25.000	Blue	Walking		POINT	4870.280	O3-3-4-M8\O3-3-4-M8.MP4	121757	NA
M8	2025-03-05 17:53:43.268		5400.000	Media file(s)	player #1:O3-3-4-M8\O3-3-4-M8.MP4	0.0	6967.200	25.000	Blue	Walking		POINT	4930.040	O3-3-4-M8\O3-3-4-M8.MP4	123251	NA
M8	2025-03-05 17:53:43.268		5400.000	Media file(s)	player #1:O3-3-4-M8\O3-3-4-M8.MP4	0.0	6967.200	25.000	Green	Resting		POINT	4930.080	O3-3-4-M8\O3-3-4-M8.MP4	123252	NA
M8	2025-03-05 17:53:43.268		5400.000	Media file(s)	player #1:O3-3-4-M8\O3-3-4-M8.MP4	0.0	6967.200	25.000	Blue	Walking		POINT	4990.000	O3-3-4-M8\O3-3-4-M8.MP4	124750	NA
M8	2025-03-05 17:53:43.268		5400.000	Media file(s)	player #1:O3-3-4-M8\O3-3-4-M8.MP4	0.0	6967.200	25.000	Green	Resting		POINT	4990.120	O3-3-4-M8\O3-3-4-M8.MP4	124753	NA
M8	2025-03-05 17:53:43.268		5400.000	Media file(s)	player #1:O3-3-4-M8\O3-3-4-M8.MP4	0.0	6967.200	25.000	Green	Resting		POINT	5049.920	O3-3-4-M8\O3-3-4-M8.MP4	126248	NA
M8	2025-03-05 17:53:43.268		5400.000	Media file(s)	player #1:O3-3-4-M8\O3-3-4-M8.MP4	0.0	6967.200	25.000	Blue	Walking		POINT	5050.520	O3-3-4-M8\O3-3-4-M8.MP4	126263	NA
M8	2025-03-05 17:53:43.268		5400.000	Media file(s)	player #1:O3-3-4-M8\O3-3-4-M8.MP4	0.0	6967.200	25.000	Green	Resting		POINT	5109.960	O3-3-4-M8\O3-3-4-M8.MP4	127749	NA
M8	2025-03-05 17:53:43.268		5400.000	Media file(s)	player #1:O3-3-4-M8\O3-3-4-M8.MP4	0.0	6967.200	25.000	Blue	Self grooming		POINT	5110.040	O3-3-4-M8\O3-3-4-M8.MP4	127751	NA
M8	2025-03-05 17:53:43.268		5400.000	Media file(s)	player #1:O3-3-4-M8\O3-3-4-M8.MP4	0.0	6967.200	25.000	Green	Resting		POINT	5169.960	O3-3-4-M8\O3-3-4-M8.MP4	129249	NA
M8	2025-03-05 17:53:43.268		5400.000	Media file(s)	player #1:O3-3-4-M8\O3-3-4-M8.MP4	0.0	6967.200	25.000	Blue	Walking		POINT	5170.680	O3-3-4-M8\O3-3-4-M8.MP4	129267	NA
M8	2025-03-05 17:53:43.268		5400.000	Media file(s)	player #1:O3-3-4-M8\O3-3-4-M8.MP4	0.0	6967.200	25.000	Green	Resting		POINT	5229.920	O3-3-4-M8\O3-3-4-M8.MP4	130748	NA
M8	2025-03-05 17:53:43.268		5400.000	Media file(s)	player #1:O3-3-4-M8\O3-3-4-M8.MP4	0.0	6967.200	25.000	Blue	Walking		POINT	5230.240	O3-3-4-M8\O3-3-4-M8.MP4	130756	NA
M8	2025-03-05 17:53:43.268		5400.000	Media file(s)	player #1:O3-3-4-M8\O3-3-4-M8.MP4	0.0	6967.200	25.000	Green	Resting		POINT	5290.040	O3-3-4-M8\O3-3-4-M8.MP4	132251	NA
M8	2025-03-05 17:53:43.268		5400.000	Media file(s)	player #1:O3-3-4-M8\O3-3-4-M8.MP4	0.0	6967.200	25.000	Blue	Walking		POINT	5291.240	O3-3-4-M8\O3-3-4-M8.MP4	132281	NA
M8	2025-03-05 17:53:43.268		5400.000	Media file(s)	player #1:O3-3-4-M8\O3-3-4-M8.MP4	0.0	6967.200	25.000	Green	Resting		POINT	5350.040	O3-3-4-M8\O3-3-4-M8.MP4	133751	NA
M8	2025-03-05 17:53:43.268		5400.000	Media file(s)	player #1:O3-3-4-M8\O3-3-4-M8.MP4	0.0	6967.200	25.000	Blue	Walking		POINT	5351.120	O3-3-4-M8\O3-3-4-M8.MP4	133778	NA
M8	2025-03-05 17:53:43.268		5400.000	Media file(s)	player #1:O3-3-4-M8\O3-3-4-M8.MP4	0.0	6967.200	25.000	Green	Resting		POINT	5410.040	O3-3-4-M8\O3-3-4-M8.MP4	135251	NA
M8	2025-03-05 17:53:43.268		5400.000	Media file(s)	player #1:O3-3-4-M8\O3-3-4-M8.MP4	0.0	6967.200	25.000	Blue	Walking		POINT	5410.320	O3-3-4-M8\O3-3-4-M8.MP4	135258	NA
M8	2025-03-05 17:53:43.268		5400.000	Media file(s)	player #1:O3-3-4-M8\O3-3-4-M8.MP4	0.0	6967.200	25.000	Blue	Walking		POINT	5470.000	O3-3-4-M8\O3-3-4-M8.MP4	136750	NA
M8	2025-03-05 17:53:43.268		5400.000	Media file(s)	player #1:O3-3-4-M8\O3-3-4-M8.MP4	0.0	6967.200	25.000	Green	Resting		POINT	5470.120	O3-3-4-M8\O3-3-4-M8.MP4	136753	NA
M8	2025-03-05 17:53:43.268		5400.000	Media file(s)	player #1:O3-3-4-M8\O3-3-4-M8.MP4	0.0	6967.200	25.000	Green	Resting		POINT	5529.960	O3-3-4-M8\O3-3-4-M8.MP4	138249	NA
M8	2025-03-05 17:53:43.268		5400.000	Media file(s)	player #1:O3-3-4-M8\O3-3-4-M8.MP4	0.0	6967.200	25.000	Blue	Walking		POINT	5530.320	O3-3-4-M8\O3-3-4-M8.MP4	138258	NA
M8	2025-03-05 17:53:43.268		5400.000	Media file(s)	player #1:O3-3-4-M8\O3-3-4-M8.MP4	0.0	6967.200	25.000	Blue	Outside		POINT	5590.000	O3-3-4-M8\O3-3-4-M8.MP4	139750	NA
M8	2025-03-05 17:53:43.268		5400.000	Media file(s)	player #1:O3-3-4-M8\O3-3-4-M8.MP4	0.0	6967.200	25.000	Green	Resting		POINT	5590.320	O3-3-4-M8\O3-3-4-M8.MP4	139758	NA
M8	2025-03-05 17:53:43.268		5400.000	Media file(s)	player #1:O3-3-4-M8\O3-3-4-M8.MP4	0.0	6967.200	25.000	Green	Resting		POINT	5650.840	O3-3-4-M8\O3-3-4-M8.MP4	141271	NA
M8	2025-03-05 17:53:43.268		5400.000	Media file(s)	player #1:O3-3-4-M8\O3-3-4-M8.MP4	0.0	6967.200	25.000	Blue	Brood Care		POINT	5651.480	O3-3-4-M8\O3-3-4-M8.MP4	141287	NA
M8	2025-03-05 17:53:43.268		5400.000	Media file(s)	player #1:O3-3-4-M8\O3-3-4-M8.MP4	0.0	6967.200	25.000	Blue	Carry Brood		POINT	5710.720	O3-3-4-M8\O3-3-4-M8.MP4	142768	NA
M8	2025-03-05 17:53:43.268		5400.000	Media file(s)	player #1:O3-3-4-M8\O3-3-4-M8.MP4	0.0	6967.200	25.000	Green	Resting		POINT	5711.400	O3-3-4-M8\O3-3-4-M8.MP4	142785	NA
M8	2025-03-05 17:53:43.268		5400.000	Media file(s)	player #1:O3-3-4-M8\O3-3-4-M8.MP4	0.0	6967.200	25.000	Blue	Brood Care		POINT	5770.120	O3-3-4-M8\O3-3-4-M8.MP4	144253	NA
M8	2025-03-05 17:53:43.268		5400.000	Media file(s)	player #1:O3-3-4-M8\O3-3-4-M8.MP4	0.0	6967.200	25.000	Green	Resting		POINT	5770.240	O3-3-4-M8\O3-3-4-M8.MP4	144256	NA
M8	2025-03-05 17:53:43.268		5400.000	Media file(s)	player #1:O3-3-4-M8\O3-3-4-M8.MP4	0.0	6967.200	25.000	Blue	Brood Care		POINT	5830.480	O3-3-4-M8\O3-3-4-M8.MP4	145762	NA
M8	2025-03-05 17:53:43.268		5400.000	Media file(s)	player #1:O3-3-4-M8\O3-3-4-M8.MP4	0.0	6967.200	25.000	Green	Resting		POINT	5832.560	O3-3-4-M8\O3-3-4-M8.MP4	145814	NA
M8	2025-03-05 17:53:43.268		5400.000	Media file(s)	player #1:O3-3-4-M8\O3-3-4-M8.MP4	0.0	6967.200	25.000	Green	Resting		POINT	5890.000	O3-3-4-M8\O3-3-4-M8.MP4	147250	NA
M8	2025-03-05 17:53:43.268		5400.000	Media file(s)	player #1:O3-3-4-M8\O3-3-4-M8.MP4	0.0	6967.200	25.000	Blue	Brood Care		POINT	5890.080	O3-3-4-M8\O3-3-4-M8.MP4	147252	NA
M8	2025-03-05 17:53:43.268		5400.000	Media file(s)	player #1:O3-3-4-M8\O3-3-4-M8.MP4	0.0	6967.200	25.000	Green	Resting		POINT	5949.960	O3-3-4-M8\O3-3-4-M8.MP4	148749	NA
M8	2025-03-05 17:53:43.268		5400.000	Media file(s)	player #1:O3-3-4-M8\O3-3-4-M8.MP4	0.0	6967.200	25.000	Blue	Brood Care		POINT	5950.240	O3-3-4-M8\O3-3-4-M8.MP4	148756	NA
M8	2025-03-05 17:53:43.268		5400.000	Media file(s)	player #1:O3-3-4-M8\O3-3-4-M8.MP4	0.0	6967.200	25.000	Blue	Brood Care		POINT	6010.040	O3-3-4-M8\O3-3-4-M8.MP4	150251	NA
M8	2025-03-05 17:53:43.268		5400.000	Media file(s)	player #1:O3-3-4-M8\O3-3-4-M8.MP4	0.0	6967.200	25.000	Green	Resting		POINT	6010.080	O3-3-4-M8\O3-3-4-M8.MP4	150252	NA
