# Supplementary material for: Unmated Queens Show Worker‐Like Behaviour and Gene Expression in Polygynous Colonies of the Ant Stigmatomma pallipes
Source: Mol Ecol. 2026 Apr 29;35:e70360. doi: 10.1111/mec.70360 (PMC13126620; doi:10.1111/mec.70360)
Supplement: Supplementary file 3 — Data S1: mec70360‐sup‐0003‐Supinfo.zip. [file MEC-35-e70360-s003.zip › Behavior/O3-Boris/M9.tsv]

Observation id	Observation date	Description	Observation duration	Observation type	Source	Time offset (s)	Media duration (s)	FPS	Subject	Behavior	Behavioral category	Behavior type	Time	Media file name	Image index	Image file path	Comment
M9	2025-03-05 18:16:09.672		5399.960	Media file(s)	player #1:O3-2-5-M9\O3-2-5-M9.MP4	0.0	6756.000	25.000	Blue	Resting		POINT	610.200	O3-2-5-M9\O3-2-5-M9.MP4	15255	NA
M9	2025-03-05 18:16:09.672		5399.960	Media file(s)	player #1:O3-2-5-M9\O3-2-5-M9.MP4	0.0	6756.000	25.000	Blue	Resting		POINT	670.240	O3-2-5-M9\O3-2-5-M9.MP4	16756	NA
M9	2025-03-05 18:16:09.672		5399.960	Media file(s)	player #1:O3-2-5-M9\O3-2-5-M9.MP4	0.0	6756.000	25.000	Blue	Resting		POINT	730.240	O3-2-5-M9\O3-2-5-M9.MP4	18256	NA
M9	2025-03-05 18:16:09.672		5399.960	Media file(s)	player #1:O3-2-5-M9\O3-2-5-M9.MP4	0.0	6756.000	25.000	Blue	Resting		POINT	790.160	O3-2-5-M9\O3-2-5-M9.MP4	19754	NA
M9	2025-03-05 18:16:09.672		5399.960	Media file(s)	player #1:O3-2-5-M9\O3-2-5-M9.MP4	0.0	6756.000	25.000	Blue	Resting		POINT	850.480	O3-2-5-M9\O3-2-5-M9.MP4	21262	NA
M9	2025-03-05 18:16:09.672		5399.960	Media file(s)	player #1:O3-2-5-M9\O3-2-5-M9.MP4	0.0	6756.000	25.000	Blue	Resting		POINT	909.920	O3-2-5-M9\O3-2-5-M9.MP4	22748	NA
M9	2025-03-05 18:16:09.672		5399.960	Media file(s)	player #1:O3-2-5-M9\O3-2-5-M9.MP4	0.0	6756.000	25.000	Blue	Resting		POINT	970.120	O3-2-5-M9\O3-2-5-M9.MP4	24253	NA
M9	2025-03-05 18:16:09.672		5399.960	Media file(s)	player #1:O3-2-5-M9\O3-2-5-M9.MP4	0.0	6756.000	25.000	Blue	Resting		POINT	1030.040	O3-2-5-M9\O3-2-5-M9.MP4	25751	NA
M9	2025-03-05 18:16:09.672		5399.960	Media file(s)	player #1:O3-2-5-M9\O3-2-5-M9.MP4	0.0	6756.000	25.000	Blue	Resting		POINT	1090.040	O3-2-5-M9\O3-2-5-M9.MP4	27251	NA
M9	2025-03-05 18:16:09.672		5399.960	Media file(s)	player #1:O3-2-5-M9\O3-2-5-M9.MP4	0.0	6756.000	25.000	Blue	Resting		POINT	1150.000	O3-2-5-M9\O3-2-5-M9.MP4	28750	NA
M9	2025-03-05 18:16:09.672		5399.960	Media file(s)	player #1:O3-2-5-M9\O3-2-5-M9.MP4	0.0	6756.000	25.000	Blue	Resting		POINT	1210.440	O3-2-5-M9\O3-2-5-M9.MP4	30261	NA
M9	2025-03-05 18:16:09.672		5399.960	Media file(s)	player #1:O3-2-5-M9\O3-2-5-M9.MP4	0.0	6756.000	25.000	Blue	Resting		POINT	1270.960	O3-2-5-M9\O3-2-5-M9.MP4	31774	NA
M9	2025-03-05 18:16:09.672		5399.960	Media file(s)	player #1:O3-2-5-M9\O3-2-5-M9.MP4	0.0	6756.000	25.000	Blue	Resting		POINT	1330.120	O3-2-5-M9\O3-2-5-M9.MP4	33253	NA
M9	2025-03-05 18:16:09.672		5399.960	Media file(s)	player #1:O3-2-5-M9\O3-2-5-M9.MP4	0.0	6756.000	25.000	Blue	Resting		POINT	1389.960	O3-2-5-M9\O3-2-5-M9.MP4	34749	NA
M9	2025-03-05 18:16:09.672		5399.960	Media file(s)	player #1:O3-2-5-M9\O3-2-5-M9.MP4	0.0	6756.000	25.000	Blue	Resting		POINT	1449.920	O3-2-5-M9\O3-2-5-M9.MP4	36248	NA
M9	2025-03-05 18:16:09.672		5399.960	Media file(s)	player #1:O3-2-5-M9\O3-2-5-M9.MP4	0.0	6756.000	25.000	Blue	Resting		POINT	1512.160	O3-2-5-M9\O3-2-5-M9.MP4	37804	NA
M9	2025-03-05 18:16:09.672		5399.960	Media file(s)	player #1:O3-2-5-M9\O3-2-5-M9.MP4	0.0	6756.000	25.000	Blue	Resting		POINT	1569.840	O3-2-5-M9\O3-2-5-M9.MP4	39246	NA
M9	2025-03-05 18:16:09.672		5399.960	Media file(s)	player #1:O3-2-5-M9\O3-2-5-M9.MP4	0.0	6756.000	25.000	Blue	Resting		POINT	1630.160	O3-2-5-M9\O3-2-5-M9.MP4	40754	NA
M9	2025-03-05 18:16:09.672		5399.960	Media file(s)	player #1:O3-2-5-M9\O3-2-5-M9.MP4	0.0	6756.000	25.000	Blue	Hemolymph		POINT	1691.520	O3-2-5-M9\O3-2-5-M9.MP4	42288	NA
M9	2025-03-05 18:16:09.672		5399.960	Media file(s)	player #1:O3-2-5-M9\O3-2-5-M9.MP4	0.0	6756.000	25.000	Blue	QW interaction		POINT	1751.040	O3-2-5-M9\O3-2-5-M9.MP4	43776	NA
M9	2025-03-05 18:16:09.672		5399.960	Media file(s)	player #1:O3-2-5-M9\O3-2-5-M9.MP4	0.0	6756.000	25.000	Blue	QW interaction		POINT	1809.960	O3-2-5-M9\O3-2-5-M9.MP4	45249	NA
M9	2025-03-05 18:16:09.672		5399.960	Media file(s)	player #1:O3-2-5-M9\O3-2-5-M9.MP4	0.0	6756.000	25.000	Blue	QW interaction		POINT	1870.720	O3-2-5-M9\O3-2-5-M9.MP4	46768	NA
M9	2025-03-05 18:16:09.672		5399.960	Media file(s)	player #1:O3-2-5-M9\O3-2-5-M9.MP4	0.0	6756.000	25.000	Blue	QW interaction		POINT	1930.160	O3-2-5-M9\O3-2-5-M9.MP4	48254	NA
M9	2025-03-05 18:16:09.672		5399.960	Media file(s)	player #1:O3-2-5-M9\O3-2-5-M9.MP4	0.0	6756.000	25.000	Blue	Self grooming		POINT	1990.040	O3-2-5-M9\O3-2-5-M9.MP4	49751	NA
M9	2025-03-05 18:16:09.672		5399.960	Media file(s)	player #1:O3-2-5-M9\O3-2-5-M9.MP4	0.0	6756.000	25.000	Blue	Walking		POINT	2051.320	O3-2-5-M9\O3-2-5-M9.MP4	51283	NA
M9	2025-03-05 18:16:09.672		5399.960	Media file(s)	player #1:O3-2-5-M9\O3-2-5-M9.MP4	0.0	6756.000	25.000	Blue	Resting		POINT	2110.040	O3-2-5-M9\O3-2-5-M9.MP4	52751	NA
M9	2025-03-05 18:16:09.672		5399.960	Media file(s)	player #1:O3-2-5-M9\O3-2-5-M9.MP4	0.0	6756.000	25.000	Blue	Resting		POINT	2169.920	O3-2-5-M9\O3-2-5-M9.MP4	54248	NA
M9	2025-03-05 18:16:09.672		5399.960	Media file(s)	player #1:O3-2-5-M9\O3-2-5-M9.MP4	0.0	6756.000	25.000	Blue	Resting		POINT	2231.440	O3-2-5-M9\O3-2-5-M9.MP4	55786	NA
M9	2025-03-05 18:16:09.672		5399.960	Media file(s)	player #1:O3-2-5-M9\O3-2-5-M9.MP4	0.0	6756.000	25.000	Blue	Resting		POINT	2290.120	O3-2-5-M9\O3-2-5-M9.MP4	57253	NA
M9	2025-03-05 18:16:09.672		5399.960	Media file(s)	player #1:O3-2-5-M9\O3-2-5-M9.MP4	0.0	6756.000	25.000	Blue	Resting		POINT	2349.840	O3-2-5-M9\O3-2-5-M9.MP4	58746	NA
M9	2025-03-05 18:16:09.672		5399.960	Media file(s)	player #1:O3-2-5-M9\O3-2-5-M9.MP4	0.0	6756.000	25.000	Blue	Resting		POINT	2410.000	O3-2-5-M9\O3-2-5-M9.MP4	60250	NA
M9	2025-03-05 18:16:09.672		5399.960	Media file(s)	player #1:O3-2-5-M9\O3-2-5-M9.MP4	0.0	6756.000	25.000	Blue	Resting		POINT	2470.040	O3-2-5-M9\O3-2-5-M9.MP4	61751	NA
M9	2025-03-05 18:16:09.672		5399.960	Media file(s)	player #1:O3-2-5-M9\O3-2-5-M9.MP4	0.0	6756.000	25.000	Blue	Resting		POINT	2529.960	O3-2-5-M9\O3-2-5-M9.MP4	63249	NA
M9	2025-03-05 18:16:09.672		5399.960	Media file(s)	player #1:O3-2-5-M9\O3-2-5-M9.MP4	0.0	6756.000	25.000	Blue	Resting		POINT	2590.560	O3-2-5-M9\O3-2-5-M9.MP4	64764	NA
M9	2025-03-05 18:16:09.672		5399.960	Media file(s)	player #1:O3-2-5-M9\O3-2-5-M9.MP4	0.0	6756.000	25.000	Blue	Resting		POINT	2649.840	O3-2-5-M9\O3-2-5-M9.MP4	66246	NA
M9	2025-03-05 18:16:09.672		5399.960	Media file(s)	player #1:O3-2-5-M9\O3-2-5-M9.MP4	0.0	6756.000	25.000	Blue	Resting		POINT	2710.080	O3-2-5-M9\O3-2-5-M9.MP4	67752	NA
M9	2025-03-05 18:16:09.672		5399.960	Media file(s)	player #1:O3-2-5-M9\O3-2-5-M9.MP4	0.0	6756.000	25.000	Blue	Resting		POINT	2770.120	O3-2-5-M9\O3-2-5-M9.MP4	69254	NA
M9	2025-03-05 18:16:09.672		5399.960	Media file(s)	player #1:O3-2-5-M9\O3-2-5-M9.MP4	0.0	6756.000	25.000	Blue	Resting		POINT	2830.040	O3-2-5-M9\O3-2-5-M9.MP4	70751	NA
M9	2025-03-05 18:16:09.672		5399.960	Media file(s)	player #1:O3-2-5-M9\O3-2-5-M9.MP4	0.0	6756.000	25.000	Blue	Resting		POINT	2890.000	O3-2-5-M9\O3-2-5-M9.MP4	72250	NA
M9	2025-03-05 18:16:09.672		5399.960	Media file(s)	player #1:O3-2-5-M9\O3-2-5-M9.MP4	0.0	6756.000	25.000	Blue	Resting		POINT	2950.120	O3-2-5-M9\O3-2-5-M9.MP4	73753	NA
M9	2025-03-05 18:16:09.672		5399.960	Media file(s)	player #1:O3-2-5-M9\O3-2-5-M9.MP4	0.0	6756.000	25.000	Blue	Resting		POINT	3010.320	O3-2-5-M9\O3-2-5-M9.MP4	75258	NA
M9	2025-03-05 18:16:09.672		5399.960	Media file(s)	player #1:O3-2-5-M9\O3-2-5-M9.MP4	0.0	6756.000	25.000	Blue	Resting		POINT	3070.040	O3-2-5-M9\O3-2-5-M9.MP4	76751	NA
M9	2025-03-05 18:16:09.672		5399.960	Media file(s)	player #1:O3-2-5-M9\O3-2-5-M9.MP4	0.0	6756.000	25.000	Blue	Resting		POINT	3130.080	O3-2-5-M9\O3-2-5-M9.MP4	78252	NA
M9	2025-03-05 18:16:09.672		5399.960	Media file(s)	player #1:O3-2-5-M9\O3-2-5-M9.MP4	0.0	6756.000	25.000	Blue	Resting		POINT	3190.120	O3-2-5-M9\O3-2-5-M9.MP4	79753	NA
M9	2025-03-05 18:16:09.672		5399.960	Media file(s)	player #1:O3-2-5-M9\O3-2-5-M9.MP4	0.0	6756.000	25.000	Blue	Resting		POINT	3249.960	O3-2-5-M9\O3-2-5-M9.MP4	81249	NA
M9	2025-03-05 18:16:09.672		5399.960	Media file(s)	player #1:O3-2-5-M9\O3-2-5-M9.MP4	0.0	6756.000	25.000	Blue	Resting		POINT	3310.120	O3-2-5-M9\O3-2-5-M9.MP4	82753	NA
M9	2025-03-05 18:16:09.672		5399.960	Media file(s)	player #1:O3-2-5-M9\O3-2-5-M9.MP4	0.0	6756.000	25.000	Blue	Resting		POINT	3370.000	O3-2-5-M9\O3-2-5-M9.MP4	84250	NA
M9	2025-03-05 18:16:09.672		5399.960	Media file(s)	player #1:O3-2-5-M9\O3-2-5-M9.MP4	0.0	6756.000	25.000	Blue	Resting		POINT	3430.000	O3-2-5-M9\O3-2-5-M9.MP4	85750	NA
M9	2025-03-05 18:16:09.672		5399.960	Media file(s)	player #1:O3-2-5-M9\O3-2-5-M9.MP4	0.0	6756.000	25.000	Blue	Resting		POINT	3490.120	O3-2-5-M9\O3-2-5-M9.MP4	87253	NA
M9	2025-03-05 18:16:09.672		5399.960	Media file(s)	player #1:O3-2-5-M9\O3-2-5-M9.MP4	0.0	6756.000	25.000	Blue	Resting		POINT	3550.000	O3-2-5-M9\O3-2-5-M9.MP4	88750	NA
M9	2025-03-05 18:16:09.672		5399.960	Media file(s)	player #1:O3-2-5-M9\O3-2-5-M9.MP4	0.0	6756.000	25.000	Blue	Resting		POINT	3610.280	O3-2-5-M9\O3-2-5-M9.MP4	90257	NA
M9	2025-03-05 18:16:09.672		5399.960	Media file(s)	player #1:O3-2-5-M9\O3-2-5-M9.MP4	0.0	6756.000	25.000	Blue	Resting		POINT	3670.080	O3-2-5-M9\O3-2-5-M9.MP4	91753	NA
M9	2025-03-05 18:16:09.672		5399.960	Media file(s)	player #1:O3-2-5-M9\O3-2-5-M9.MP4	0.0	6756.000	25.000	Blue	Resting		POINT	3730.200	O3-2-5-M9\O3-2-5-M9.MP4	93255	NA
M9	2025-03-05 18:16:09.672		5399.960	Media file(s)	player #1:O3-2-5-M9\O3-2-5-M9.MP4	0.0	6756.000	25.000	Blue	Resting		POINT	3790.280	O3-2-5-M9\O3-2-5-M9.MP4	94757	NA
M9	2025-03-05 18:16:09.672		5399.960	Media file(s)	player #1:O3-2-5-M9\O3-2-5-M9.MP4	0.0	6756.000	25.000	Blue	Resting		POINT	3849.920	O3-2-5-M9\O3-2-5-M9.MP4	96248	NA
M9	2025-03-05 18:16:09.672		5399.960	Media file(s)	player #1:O3-2-5-M9\O3-2-5-M9.MP4	0.0	6756.000	25.000	Blue	Resting		POINT	3910.040	O3-2-5-M9\O3-2-5-M9.MP4	97751	NA
M9	2025-03-05 18:16:09.672		5399.960	Media file(s)	player #1:O3-2-5-M9\O3-2-5-M9.MP4	0.0	6756.000	25.000	Blue	Resting		POINT	3969.960	O3-2-5-M9\O3-2-5-M9.MP4	99250	NA
M9	2025-03-05 18:16:09.672		5399.960	Media file(s)	player #1:O3-2-5-M9\O3-2-5-M9.MP4	0.0	6756.000	25.000	Blue	Resting		POINT	4029.960	O3-2-5-M9\O3-2-5-M9.MP4	100750	NA
M9	2025-03-05 18:16:09.672		5399.960	Media file(s)	player #1:O3-2-5-M9\O3-2-5-M9.MP4	0.0	6756.000	25.000	Blue	Resting		POINT	4089.920	O3-2-5-M9\O3-2-5-M9.MP4	102248	NA
M9	2025-03-05 18:16:09.672		5399.960	Media file(s)	player #1:O3-2-5-M9\O3-2-5-M9.MP4	0.0	6756.000	25.000	Blue	Resting		POINT	4150.440	O3-2-5-M9\O3-2-5-M9.MP4	103761	NA
M9	2025-03-05 18:16:09.672		5399.960	Media file(s)	player #1:O3-2-5-M9\O3-2-5-M9.MP4	0.0	6756.000	25.000	Blue	Resting		POINT	4210.480	O3-2-5-M9\O3-2-5-M9.MP4	105262	NA
M9	2025-03-05 18:16:09.672		5399.960	Media file(s)	player #1:O3-2-5-M9\O3-2-5-M9.MP4	0.0	6756.000	25.000	Blue	Resting		POINT	4270.120	O3-2-5-M9\O3-2-5-M9.MP4	106753	NA
M9	2025-03-05 18:16:09.672		5399.960	Media file(s)	player #1:O3-2-5-M9\O3-2-5-M9.MP4	0.0	6756.000	25.000	Blue	Resting		POINT	4330.920	O3-2-5-M9\O3-2-5-M9.MP4	108274	NA
M9	2025-03-05 18:16:09.672		5399.960	Media file(s)	player #1:O3-2-5-M9\O3-2-5-M9.MP4	0.0	6756.000	25.000	Blue	Resting		POINT	4390.160	O3-2-5-M9\O3-2-5-M9.MP4	109754	NA
M9	2025-03-05 18:16:09.672		5399.960	Media file(s)	player #1:O3-2-5-M9\O3-2-5-M9.MP4	0.0	6756.000	25.000	Blue	Resting		POINT	4450.040	O3-2-5-M9\O3-2-5-M9.MP4	111251	NA
M9	2025-03-05 18:16:09.672		5399.960	Media file(s)	player #1:O3-2-5-M9\O3-2-5-M9.MP4	0.0	6756.000	25.000	Blue	Walking		POINT	4510.520	O3-2-5-M9\O3-2-5-M9.MP4	112763	NA
M9	2025-03-05 18:16:09.672		5399.960	Media file(s)	player #1:O3-2-5-M9\O3-2-5-M9.MP4	0.0	6756.000	25.000	Blue	Self grooming		POINT	4570.080	O3-2-5-M9\O3-2-5-M9.MP4	114252	NA
M9	2025-03-05 18:16:09.672		5399.960	Media file(s)	player #1:O3-2-5-M9\O3-2-5-M9.MP4	0.0	6756.000	25.000	Blue	Self grooming		POINT	4629.920	O3-2-5-M9\O3-2-5-M9.MP4	115749	NA
M9	2025-03-05 18:16:09.672		5399.960	Media file(s)	player #1:O3-2-5-M9\O3-2-5-M9.MP4	0.0	6756.000	25.000	Blue	Resting		POINT	4690.160	O3-2-5-M9\O3-2-5-M9.MP4	117254	NA
M9	2025-03-05 18:16:09.672		5399.960	Media file(s)	player #1:O3-2-5-M9\O3-2-5-M9.MP4	0.0	6756.000	25.000	Blue	Resting		POINT	4750.040	O3-2-5-M9\O3-2-5-M9.MP4	118751	NA
M9	2025-03-05 18:16:09.672		5399.960	Media file(s)	player #1:O3-2-5-M9\O3-2-5-M9.MP4	0.0	6756.000	25.000	Blue	Resting		POINT	4810.000	O3-2-5-M9\O3-2-5-M9.MP4	120250	NA
M9	2025-03-05 18:16:09.672		5399.960	Media file(s)	player #1:O3-2-5-M9\O3-2-5-M9.MP4	0.0	6756.000	25.000	Blue	Resting		POINT	4870.080	O3-2-5-M9\O3-2-5-M9.MP4	121752	NA
M9	2025-03-05 18:16:09.672		5399.960	Media file(s)	player #1:O3-2-5-M9\O3-2-5-M9.MP4	0.0	6756.000	25.000	Blue	Resting		POINT	4930.160	O3-2-5-M9\O3-2-5-M9.MP4	123254	NA
M9	2025-03-05 18:16:09.672		5399.960	Media file(s)	player #1:O3-2-5-M9\O3-2-5-M9.MP4	0.0	6756.000	25.000	Blue	Resting		POINT	4989.920	O3-2-5-M9\O3-2-5-M9.MP4	124748	NA
M9	2025-03-05 18:16:09.672		5399.960	Media file(s)	player #1:O3-2-5-M9\O3-2-5-M9.MP4	0.0	6756.000	25.000	Blue	Resting		POINT	5049.720	O3-2-5-M9\O3-2-5-M9.MP4	126243	NA
M9	2025-03-05 18:16:09.672		5399.960	Media file(s)	player #1:O3-2-5-M9\O3-2-5-M9.MP4	0.0	6756.000	25.000	Blue	Resting		POINT	5110.320	O3-2-5-M9\O3-2-5-M9.MP4	127758	NA
M9	2025-03-05 18:16:09.672		5399.960	Media file(s)	player #1:O3-2-5-M9\O3-2-5-M9.MP4	0.0	6756.000	25.000	Blue	Resting		POINT	5170.000	O3-2-5-M9\O3-2-5-M9.MP4	129250	NA
M9	2025-03-05 18:16:09.672		5399.960	Media file(s)	player #1:O3-2-5-M9\O3-2-5-M9.MP4	0.0	6756.000	25.000	Blue	Resting		POINT	5229.960	O3-2-5-M9\O3-2-5-M9.MP4	130749	NA
M9	2025-03-05 18:16:09.672		5399.960	Media file(s)	player #1:O3-2-5-M9\O3-2-5-M9.MP4	0.0	6756.000	25.000	Blue	Resting		POINT	5289.920	O3-2-5-M9\O3-2-5-M9.MP4	132248	NA
M9	2025-03-05 18:16:09.672		5399.960	Media file(s)	player #1:O3-2-5-M9\O3-2-5-M9.MP4	0.0	6756.000	25.000	Blue	Resting		POINT	5349.960	O3-2-5-M9\O3-2-5-M9.MP4	133749	NA
M9	2025-03-05 18:16:09.672		5399.960	Media file(s)	player #1:O3-2-5-M9\O3-2-5-M9.MP4	0.0	6756.000	25.000	Blue	Resting		POINT	5410.040	O3-2-5-M9\O3-2-5-M9.MP4	135251	NA
M9	2025-03-05 18:16:09.672		5399.960	Media file(s)	player #1:O3-2-5-M9\O3-2-5-M9.MP4	0.0	6756.000	25.000	Blue	Resting		POINT	5470.000	O3-2-5-M9\O3-2-5-M9.MP4	136750	NA
M9	2025-03-05 18:16:09.672		5399.960	Media file(s)	player #1:O3-2-5-M9\O3-2-5-M9.MP4	0.0	6756.000	25.000	Blue	Resting		POINT	5529.840	O3-2-5-M9\O3-2-5-M9.MP4	138246	NA
M9	2025-03-05 18:16:09.672		5399.960	Media file(s)	player #1:O3-2-5-M9\O3-2-5-M9.MP4	0.0	6756.000	25.000	Blue	Resting		POINT	5590.080	O3-2-5-M9\O3-2-5-M9.MP4	139752	NA
M9	2025-03-05 18:16:09.672		5399.960	Media file(s)	player #1:O3-2-5-M9\O3-2-5-M9.MP4	0.0	6756.000	25.000	Blue	Resting		POINT	5650.280	O3-2-5-M9\O3-2-5-M9.MP4	141257	NA
M9	2025-03-05 18:16:09.672		5399.960	Media file(s)	player #1:O3-2-5-M9\O3-2-5-M9.MP4	0.0	6756.000	25.000	Blue	Resting		POINT	5710.080	O3-2-5-M9\O3-2-5-M9.MP4	142752	NA
M9	2025-03-05 18:16:09.672		5399.960	Media file(s)	player #1:O3-2-5-M9\O3-2-5-M9.MP4	0.0	6756.000	25.000	Blue	Resting		POINT	5769.960	O3-2-5-M9\O3-2-5-M9.MP4	144249	NA
M9	2025-03-05 18:16:09.672		5399.960	Media file(s)	player #1:O3-2-5-M9\O3-2-5-M9.MP4	0.0	6756.000	25.000	Blue	Resting		POINT	5829.960	O3-2-5-M9\O3-2-5-M9.MP4	145749	NA
M9	2025-03-05 18:16:09.672		5399.960	Media file(s)	player #1:O3-2-5-M9\O3-2-5-M9.MP4	0.0	6756.000	25.000	Blue	Resting		POINT	5889.960	O3-2-5-M9\O3-2-5-M9.MP4	147249	NA
M9	2025-03-05 18:16:09.672		5399.960	Media file(s)	player #1:O3-2-5-M9\O3-2-5-M9.MP4	0.0	6756.000	25.000	Blue	Resting		POINT	5950.080	O3-2-5-M9\O3-2-5-M9.MP4	148753	NA
M9	2025-03-05 18:16:09.672		5399.960	Media file(s)	player #1:O3-2-5-M9\O3-2-5-M9.MP4	0.0	6756.000	25.000	Blue	Resting		POINT	6010.160	O3-2-5-M9\O3-2-5-M9.MP4	150254	NA
