# Supplementary material for: Unmated Queens Show Worker‐Like Behaviour and Gene Expression in Polygynous Colonies of the Ant Stigmatomma pallipes
Source: Mol Ecol. 2026 Apr 29;35:e70360. doi: 10.1111/mec.70360 (PMC13126620; doi:10.1111/mec.70360)
Supplement: Supplementary file 3 — Data S1: mec70360‐sup‐0003‐Supinfo.zip. [file MEC-35-e70360-s003.zip › Behavior/O3-Boris/N6.tsv]

Observation id	Observation date	Description	Observation duration	Observation type	Source	Time offset (s)	Media duration (s)	FPS	Subject	Behavior	Behavioral category	Behavior type	Time	Media file name	Image index	Image file path	Comment
N6	2025-03-05 18:23:44.937		5400.600	Media file(s)	player #1:O3-2-8-N6\O3-2-8-N6.MP4	0.0	6721.440	25.000	Blue	Walking		POINT	610.120	O3-2-8-N6\O3-2-8-N6.MP4	15253	NA
N6	2025-03-05 18:23:44.937		5400.600	Media file(s)	player #1:O3-2-8-N6\O3-2-8-N6.MP4	0.0	6721.440	25.000	Orange	Self grooming		POINT	610.720	O3-2-8-N6\O3-2-8-N6.MP4	15268	NA
N6	2025-03-05 18:23:44.937		5400.600	Media file(s)	player #1:O3-2-8-N6\O3-2-8-N6.MP4	0.0	6721.440	25.000	Blue	Resting		POINT	670.000	O3-2-8-N6\O3-2-8-N6.MP4	16750	NA
N6	2025-03-05 18:23:44.937		5400.600	Media file(s)	player #1:O3-2-8-N6\O3-2-8-N6.MP4	0.0	6721.440	25.000	Orange	Self grooming		POINT	670.200	O3-2-8-N6\O3-2-8-N6.MP4	16755	NA
N6	2025-03-05 18:23:44.937		5400.600	Media file(s)	player #1:O3-2-8-N6\O3-2-8-N6.MP4	0.0	6721.440	25.000	Blue	Resting		POINT	729.920	O3-2-8-N6\O3-2-8-N6.MP4	18248	NA
N6	2025-03-05 18:23:44.937		5400.600	Media file(s)	player #1:O3-2-8-N6\O3-2-8-N6.MP4	0.0	6721.440	25.000	Orange	Self grooming		POINT	729.960	O3-2-8-N6\O3-2-8-N6.MP4	18249	NA
N6	2025-03-05 18:23:44.937		5400.600	Media file(s)	player #1:O3-2-8-N6\O3-2-8-N6.MP4	0.0	6721.440	25.000	Blue	Walking		POINT	790.200	O3-2-8-N6\O3-2-8-N6.MP4	19755	NA
N6	2025-03-05 18:23:44.937		5400.600	Media file(s)	player #1:O3-2-8-N6\O3-2-8-N6.MP4	0.0	6721.440	25.000	Orange	Self grooming		POINT	790.520	O3-2-8-N6\O3-2-8-N6.MP4	19763	NA
N6	2025-03-05 18:23:44.937		5400.600	Media file(s)	player #1:O3-2-8-N6\O3-2-8-N6.MP4	0.0	6721.440	25.000	Orange	Self grooming		POINT	849.800	O3-2-8-N6\O3-2-8-N6.MP4	21245	NA
N6	2025-03-05 18:23:44.937		5400.600	Media file(s)	player #1:O3-2-8-N6\O3-2-8-N6.MP4	0.0	6721.440	25.000	Blue	Carry Brood		POINT	849.960	O3-2-8-N6\O3-2-8-N6.MP4	21249	NA
N6	2025-03-05 18:23:44.937		5400.600	Media file(s)	player #1:O3-2-8-N6\O3-2-8-N6.MP4	0.0	6721.440	25.000	Orange	Walking		POINT	910.000	O3-2-8-N6\O3-2-8-N6.MP4	22750	NA
N6	2025-03-05 18:23:44.937		5400.600	Media file(s)	player #1:O3-2-8-N6\O3-2-8-N6.MP4	0.0	6721.440	25.000	Blue	Carry Brood		POINT	910.200	O3-2-8-N6\O3-2-8-N6.MP4	22755	NA
N6	2025-03-05 18:23:44.937		5400.600	Media file(s)	player #1:O3-2-8-N6\O3-2-8-N6.MP4	0.0	6721.440	25.000	Orange	Walking		POINT	970.680	O3-2-8-N6\O3-2-8-N6.MP4	24267	NA
N6	2025-03-05 18:23:44.937		5400.600	Media file(s)	player #1:O3-2-8-N6\O3-2-8-N6.MP4	0.0	6721.440	25.000	Blue	Brood Care		POINT	970.760	O3-2-8-N6\O3-2-8-N6.MP4	24269	NA
N6	2025-03-05 18:23:44.937		5400.600	Media file(s)	player #1:O3-2-8-N6\O3-2-8-N6.MP4	0.0	6721.440	25.000	Orange	Walking		POINT	1029.880	O3-2-8-N6\O3-2-8-N6.MP4	25747	NA
N6	2025-03-05 18:23:44.937		5400.600	Media file(s)	player #1:O3-2-8-N6\O3-2-8-N6.MP4	0.0	6721.440	25.000	Blue	Self grooming		POINT	1030.880	O3-2-8-N6\O3-2-8-N6.MP4	25772	NA
N6	2025-03-05 18:23:44.937		5400.600	Media file(s)	player #1:O3-2-8-N6\O3-2-8-N6.MP4	0.0	6721.440	25.000	Orange	Walking		POINT	1090.240	O3-2-8-N6\O3-2-8-N6.MP4	27256	NA
N6	2025-03-05 18:23:44.937		5400.600	Media file(s)	player #1:O3-2-8-N6\O3-2-8-N6.MP4	0.0	6721.440	25.000	Blue	Walking		POINT	1090.800	O3-2-8-N6\O3-2-8-N6.MP4	27270	NA
N6	2025-03-05 18:23:44.937		5400.600	Media file(s)	player #1:O3-2-8-N6\O3-2-8-N6.MP4	0.0	6721.440	25.000	Orange	Walking		POINT	1150.120	O3-2-8-N6\O3-2-8-N6.MP4	28753	NA
N6	2025-03-05 18:23:44.937		5400.600	Media file(s)	player #1:O3-2-8-N6\O3-2-8-N6.MP4	0.0	6721.440	25.000	Blue	Self grooming		POINT	1151.400	O3-2-8-N6\O3-2-8-N6.MP4	28785	NA
N6	2025-03-05 18:23:44.937		5400.600	Media file(s)	player #1:O3-2-8-N6\O3-2-8-N6.MP4	0.0	6721.440	25.000	Orange	Walking		POINT	1209.920	O3-2-8-N6\O3-2-8-N6.MP4	30248	NA
N6	2025-03-05 18:23:44.937		5400.600	Media file(s)	player #1:O3-2-8-N6\O3-2-8-N6.MP4	0.0	6721.440	25.000	Blue	Walking		POINT	1211.800	O3-2-8-N6\O3-2-8-N6.MP4	30295	NA
N6	2025-03-05 18:23:44.937		5400.600	Media file(s)	player #1:O3-2-8-N6\O3-2-8-N6.MP4	0.0	6721.440	25.000	Orange	Walking		POINT	1269.960	O3-2-8-N6\O3-2-8-N6.MP4	31749	NA
N6	2025-03-05 18:23:44.937		5400.600	Media file(s)	player #1:O3-2-8-N6\O3-2-8-N6.MP4	0.0	6721.440	25.000	Blue	Resting		POINT	1270.000	O3-2-8-N6\O3-2-8-N6.MP4	31750	NA
N6	2025-03-05 18:23:44.937		5400.600	Media file(s)	player #1:O3-2-8-N6\O3-2-8-N6.MP4	0.0	6721.440	25.000	Orange	Self grooming		POINT	1329.920	O3-2-8-N6\O3-2-8-N6.MP4	33248	NA
N6	2025-03-05 18:23:44.937		5400.600	Media file(s)	player #1:O3-2-8-N6\O3-2-8-N6.MP4	0.0	6721.440	25.000	Blue	Walking		POINT	1330.320	O3-2-8-N6\O3-2-8-N6.MP4	33258	NA
N6	2025-03-05 18:23:44.937		5400.600	Media file(s)	player #1:O3-2-8-N6\O3-2-8-N6.MP4	0.0	6721.440	25.000	Blue	QW interaction		POINT	1390.040	O3-2-8-N6\O3-2-8-N6.MP4	34751	NA
N6	2025-03-05 18:23:44.937		5400.600	Media file(s)	player #1:O3-2-8-N6\O3-2-8-N6.MP4	0.0	6721.440	25.000	Orange	Resting		POINT	1390.720	O3-2-8-N6\O3-2-8-N6.MP4	34768	NA
N6	2025-03-05 18:23:44.937		5400.600	Media file(s)	player #1:O3-2-8-N6\O3-2-8-N6.MP4	0.0	6721.440	25.000	Orange	Resting		POINT	1450.040	O3-2-8-N6\O3-2-8-N6.MP4	36251	NA
N6	2025-03-05 18:23:44.937		5400.600	Media file(s)	player #1:O3-2-8-N6\O3-2-8-N6.MP4	0.0	6721.440	25.000	Blue	QW interaction		POINT	1450.400	O3-2-8-N6\O3-2-8-N6.MP4	36260	NA
N6	2025-03-05 18:23:44.937		5400.600	Media file(s)	player #1:O3-2-8-N6\O3-2-8-N6.MP4	0.0	6721.440	25.000	Blue	QW interaction		POINT	1510.080	O3-2-8-N6\O3-2-8-N6.MP4	37752	NA
N6	2025-03-05 18:23:44.937		5400.600	Media file(s)	player #1:O3-2-8-N6\O3-2-8-N6.MP4	0.0	6721.440	25.000	Orange	Resting		POINT	1510.280	O3-2-8-N6\O3-2-8-N6.MP4	37757	NA
N6	2025-03-05 18:23:44.937		5400.600	Media file(s)	player #1:O3-2-8-N6\O3-2-8-N6.MP4	0.0	6721.440	25.000	Orange	Resting		POINT	1570.040	O3-2-8-N6\O3-2-8-N6.MP4	39252	NA
N6	2025-03-05 18:23:44.937		5400.600	Media file(s)	player #1:O3-2-8-N6\O3-2-8-N6.MP4	0.0	6721.440	25.000	Blue	QW interaction		POINT	1570.440	O3-2-8-N6\O3-2-8-N6.MP4	39261	NA
N6	2025-03-05 18:23:44.937		5400.600	Media file(s)	player #1:O3-2-8-N6\O3-2-8-N6.MP4	0.0	6721.440	25.000	Blue	QW interaction		POINT	1629.880	O3-2-8-N6\O3-2-8-N6.MP4	40747	NA
N6	2025-03-05 18:23:44.937		5400.600	Media file(s)	player #1:O3-2-8-N6\O3-2-8-N6.MP4	0.0	6721.440	25.000	Orange	Resting		POINT	1629.920	O3-2-8-N6\O3-2-8-N6.MP4	40748	NA
N6	2025-03-05 18:23:44.937		5400.600	Media file(s)	player #1:O3-2-8-N6\O3-2-8-N6.MP4	0.0	6721.440	25.000	Orange	Resting		POINT	1690.080	O3-2-8-N6\O3-2-8-N6.MP4	42252	NA
N6	2025-03-05 18:23:44.937		5400.600	Media file(s)	player #1:O3-2-8-N6\O3-2-8-N6.MP4	0.0	6721.440	25.000	Blue	Self grooming		POINT	1690.280	O3-2-8-N6\O3-2-8-N6.MP4	42257	NA
N6	2025-03-05 18:23:44.937		5400.600	Media file(s)	player #1:O3-2-8-N6\O3-2-8-N6.MP4	0.0	6721.440	25.000	Orange	Walking		POINT	1750.040	O3-2-8-N6\O3-2-8-N6.MP4	43751	NA
N6	2025-03-05 18:23:44.937		5400.600	Media file(s)	player #1:O3-2-8-N6\O3-2-8-N6.MP4	0.0	6721.440	25.000	Blue	Walking		POINT	1750.760	O3-2-8-N6\O3-2-8-N6.MP4	43769	NA
N6	2025-03-05 18:23:44.937		5400.600	Media file(s)	player #1:O3-2-8-N6\O3-2-8-N6.MP4	0.0	6721.440	25.000	Orange	Walking		POINT	1809.960	O3-2-8-N6\O3-2-8-N6.MP4	45249	NA
N6	2025-03-05 18:23:44.937		5400.600	Media file(s)	player #1:O3-2-8-N6\O3-2-8-N6.MP4	0.0	6721.440	25.000	Blue	Resting		POINT	1810.360	O3-2-8-N6\O3-2-8-N6.MP4	45259	NA
N6	2025-03-05 18:23:44.937		5400.600	Media file(s)	player #1:O3-2-8-N6\O3-2-8-N6.MP4	0.0	6721.440	25.000	Orange	Walking		POINT	1869.800	O3-2-8-N6\O3-2-8-N6.MP4	46745	NA
N6	2025-03-05 18:23:44.937		5400.600	Media file(s)	player #1:O3-2-8-N6\O3-2-8-N6.MP4	0.0	6721.440	25.000	Blue	Walking		POINT	1870.280	O3-2-8-N6\O3-2-8-N6.MP4	46758	NA
N6	2025-03-05 18:23:44.937		5400.600	Media file(s)	player #1:O3-2-8-N6\O3-2-8-N6.MP4	0.0	6721.440	25.000	Blue	Walking		POINT	1929.920	O3-2-8-N6\O3-2-8-N6.MP4	48248	NA
N6	2025-03-05 18:23:44.937		5400.600	Media file(s)	player #1:O3-2-8-N6\O3-2-8-N6.MP4	0.0	6721.440	25.000	Orange	Self grooming		POINT	1930.680	O3-2-8-N6\O3-2-8-N6.MP4	48267	NA
N6	2025-03-05 18:23:44.937		5400.600	Media file(s)	player #1:O3-2-8-N6\O3-2-8-N6.MP4	0.0	6721.440	25.000	Orange	Resting		POINT	1990.560	O3-2-8-N6\O3-2-8-N6.MP4	49764	NA
N6	2025-03-05 18:23:44.937		5400.600	Media file(s)	player #1:O3-2-8-N6\O3-2-8-N6.MP4	0.0	6721.440	25.000	Blue	Resting		POINT	1990.760	O3-2-8-N6\O3-2-8-N6.MP4	49769	NA
N6	2025-03-05 18:23:44.937		5400.600	Media file(s)	player #1:O3-2-8-N6\O3-2-8-N6.MP4	0.0	6721.440	25.000	Orange	Walking		POINT	2050.160	O3-2-8-N6\O3-2-8-N6.MP4	51254	NA
N6	2025-03-05 18:23:44.937		5400.600	Media file(s)	player #1:O3-2-8-N6\O3-2-8-N6.MP4	0.0	6721.440	25.000	Blue	Resting		POINT	2050.200	O3-2-8-N6\O3-2-8-N6.MP4	51255	NA
N6	2025-03-05 18:23:44.937		5400.600	Media file(s)	player #1:O3-2-8-N6\O3-2-8-N6.MP4	0.0	6721.440	25.000	Orange	Walking		POINT	2109.840	O3-2-8-N6\O3-2-8-N6.MP4	52746	NA
N6	2025-03-05 18:23:44.937		5400.600	Media file(s)	player #1:O3-2-8-N6\O3-2-8-N6.MP4	0.0	6721.440	25.000	Blue	Walking		POINT	2110.000	O3-2-8-N6\O3-2-8-N6.MP4	52750	NA
N6	2025-03-05 18:23:44.937		5400.600	Media file(s)	player #1:O3-2-8-N6\O3-2-8-N6.MP4	0.0	6721.440	25.000	Orange	Walking		POINT	2170.280	O3-2-8-N6\O3-2-8-N6.MP4	54257	NA
N6	2025-03-05 18:23:44.937		5400.600	Media file(s)	player #1:O3-2-8-N6\O3-2-8-N6.MP4	0.0	6721.440	25.000	Blue	Walking		POINT	2170.920	O3-2-8-N6\O3-2-8-N6.MP4	54273	NA
N6	2025-03-05 18:23:44.937		5400.600	Media file(s)	player #1:O3-2-8-N6\O3-2-8-N6.MP4	0.0	6721.440	25.000	Blue	Resting		POINT	2230.080	O3-2-8-N6\O3-2-8-N6.MP4	55752	NA
N6	2025-03-05 18:23:44.937		5400.600	Media file(s)	player #1:O3-2-8-N6\O3-2-8-N6.MP4	0.0	6721.440	25.000	Orange	Walking		POINT	2230.240	O3-2-8-N6\O3-2-8-N6.MP4	55756	NA
N6	2025-03-05 18:23:44.937		5400.600	Media file(s)	player #1:O3-2-8-N6\O3-2-8-N6.MP4	0.0	6721.440	25.000	Blue	Resting		POINT	2290.040	O3-2-8-N6\O3-2-8-N6.MP4	57251	NA
N6	2025-03-05 18:23:44.937		5400.600	Media file(s)	player #1:O3-2-8-N6\O3-2-8-N6.MP4	0.0	6721.440	25.000	Orange	Self grooming		POINT	2290.680	O3-2-8-N6\O3-2-8-N6.MP4	57267	NA
N6	2025-03-05 18:23:44.937		5400.600	Media file(s)	player #1:O3-2-8-N6\O3-2-8-N6.MP4	0.0	6721.440	25.000	Blue	Resting		POINT	2349.960	O3-2-8-N6\O3-2-8-N6.MP4	58749	NA
N6	2025-03-05 18:23:44.937		5400.600	Media file(s)	player #1:O3-2-8-N6\O3-2-8-N6.MP4	0.0	6721.440	25.000	Orange	Resting		POINT	2350.200	O3-2-8-N6\O3-2-8-N6.MP4	58755	NA
N6	2025-03-05 18:23:44.937		5400.600	Media file(s)	player #1:O3-2-8-N6\O3-2-8-N6.MP4	0.0	6721.440	25.000	Blue	Resting		POINT	2410.040	O3-2-8-N6\O3-2-8-N6.MP4	60251	NA
N6	2025-03-05 18:23:44.937		5400.600	Media file(s)	player #1:O3-2-8-N6\O3-2-8-N6.MP4	0.0	6721.440	25.000	Orange	Resting		POINT	2410.480	O3-2-8-N6\O3-2-8-N6.MP4	60263	NA
N6	2025-03-05 18:23:44.937		5400.600	Media file(s)	player #1:O3-2-8-N6\O3-2-8-N6.MP4	0.0	6721.440	25.000	Blue	Resting		POINT	2469.920	O3-2-8-N6\O3-2-8-N6.MP4	61748	NA
N6	2025-03-05 18:23:44.937		5400.600	Media file(s)	player #1:O3-2-8-N6\O3-2-8-N6.MP4	0.0	6721.440	25.000	Orange	Walking		POINT	2470.840	O3-2-8-N6\O3-2-8-N6.MP4	61771	NA
N6	2025-03-05 18:23:44.937		5400.600	Media file(s)	player #1:O3-2-8-N6\O3-2-8-N6.MP4	0.0	6721.440	25.000	Orange	Resting		POINT	2529.960	O3-2-8-N6\O3-2-8-N6.MP4	63249	NA
N6	2025-03-05 18:23:44.937		5400.600	Media file(s)	player #1:O3-2-8-N6\O3-2-8-N6.MP4	0.0	6721.440	25.000	Blue	Resting		POINT	2530.040	O3-2-8-N6\O3-2-8-N6.MP4	63251	NA
N6	2025-03-05 18:23:44.937		5400.600	Media file(s)	player #1:O3-2-8-N6\O3-2-8-N6.MP4	0.0	6721.440	25.000	Orange	Resting		POINT	2590.000	O3-2-8-N6\O3-2-8-N6.MP4	64750	NA
N6	2025-03-05 18:23:44.937		5400.600	Media file(s)	player #1:O3-2-8-N6\O3-2-8-N6.MP4	0.0	6721.440	25.000	Blue	Brood Care		POINT	2590.480	O3-2-8-N6\O3-2-8-N6.MP4	64762	NA
N6	2025-03-05 18:23:44.937		5400.600	Media file(s)	player #1:O3-2-8-N6\O3-2-8-N6.MP4	0.0	6721.440	25.000	Orange	Resting		POINT	2649.800	O3-2-8-N6\O3-2-8-N6.MP4	66245	NA
N6	2025-03-05 18:23:44.937		5400.600	Media file(s)	player #1:O3-2-8-N6\O3-2-8-N6.MP4	0.0	6721.440	25.000	Blue	Resting		POINT	2650.280	O3-2-8-N6\O3-2-8-N6.MP4	66257	NA
N6	2025-03-05 18:23:44.937		5400.600	Media file(s)	player #1:O3-2-8-N6\O3-2-8-N6.MP4	0.0	6721.440	25.000	Blue	Resting		POINT	2710.680	O3-2-8-N6\O3-2-8-N6.MP4	67767	NA
N6	2025-03-05 18:23:44.937		5400.600	Media file(s)	player #1:O3-2-8-N6\O3-2-8-N6.MP4	0.0	6721.440	25.000	Orange	Resting		POINT	2710.880	O3-2-8-N6\O3-2-8-N6.MP4	67772	NA
N6	2025-03-05 18:23:44.937		5400.600	Media file(s)	player #1:O3-2-8-N6\O3-2-8-N6.MP4	0.0	6721.440	25.000	Orange	Self grooming		POINT	2770.080	O3-2-8-N6\O3-2-8-N6.MP4	69252	NA
N6	2025-03-05 18:23:44.937		5400.600	Media file(s)	player #1:O3-2-8-N6\O3-2-8-N6.MP4	0.0	6721.440	25.000	Blue	Walking		POINT	2770.920	O3-2-8-N6\O3-2-8-N6.MP4	69273	NA
N6	2025-03-05 18:23:44.937		5400.600	Media file(s)	player #1:O3-2-8-N6\O3-2-8-N6.MP4	0.0	6721.440	25.000	Orange	Walking		POINT	2830.400	O3-2-8-N6\O3-2-8-N6.MP4	70760	NA
N6	2025-03-05 18:23:44.937		5400.600	Media file(s)	player #1:O3-2-8-N6\O3-2-8-N6.MP4	0.0	6721.440	25.000	Blue	Brood Care		POINT	2830.480	O3-2-8-N6\O3-2-8-N6.MP4	70762	NA
N6	2025-03-05 18:23:44.937		5400.600	Media file(s)	player #1:O3-2-8-N6\O3-2-8-N6.MP4	0.0	6721.440	25.000	Orange	Walking		POINT	2890.040	O3-2-8-N6\O3-2-8-N6.MP4	72251	NA
N6	2025-03-05 18:23:44.937		5400.600	Media file(s)	player #1:O3-2-8-N6\O3-2-8-N6.MP4	0.0	6721.440	25.000	Blue	Resting		POINT	2890.440	O3-2-8-N6\O3-2-8-N6.MP4	72261	NA
N6	2025-03-05 18:23:44.937		5400.600	Media file(s)	player #1:O3-2-8-N6\O3-2-8-N6.MP4	0.0	6721.440	25.000	Orange	Resting		POINT	2949.920	O3-2-8-N6\O3-2-8-N6.MP4	73748	NA
N6	2025-03-05 18:23:44.937		5400.600	Media file(s)	player #1:O3-2-8-N6\O3-2-8-N6.MP4	0.0	6721.440	25.000	Blue	Self grooming		POINT	2950.600	O3-2-8-N6\O3-2-8-N6.MP4	73765	NA
N6	2025-03-05 18:23:44.937		5400.600	Media file(s)	player #1:O3-2-8-N6\O3-2-8-N6.MP4	0.0	6721.440	25.000	Orange	Resting		POINT	3009.920	O3-2-8-N6\O3-2-8-N6.MP4	75248	NA
N6	2025-03-05 18:23:44.937		5400.600	Media file(s)	player #1:O3-2-8-N6\O3-2-8-N6.MP4	0.0	6721.440	25.000	Blue	Hemolymph		POINT	3010.520	O3-2-8-N6\O3-2-8-N6.MP4	75263	NA
N6	2025-03-05 18:23:44.937		5400.600	Media file(s)	player #1:O3-2-8-N6\O3-2-8-N6.MP4	0.0	6721.440	25.000	Orange	Resting		POINT	3069.880	O3-2-8-N6\O3-2-8-N6.MP4	76748	NA
N6	2025-03-05 18:23:44.937		5400.600	Media file(s)	player #1:O3-2-8-N6\O3-2-8-N6.MP4	0.0	6721.440	25.000	Blue	Brood Care		POINT	3070.760	O3-2-8-N6\O3-2-8-N6.MP4	76769	NA
N6	2025-03-05 18:23:44.937		5400.600	Media file(s)	player #1:O3-2-8-N6\O3-2-8-N6.MP4	0.0	6721.440	25.000	Orange	Resting		POINT	3130.120	O3-2-8-N6\O3-2-8-N6.MP4	78253	NA
N6	2025-03-05 18:23:44.937		5400.600	Media file(s)	player #1:O3-2-8-N6\O3-2-8-N6.MP4	0.0	6721.440	25.000	Blue	Walking		POINT	3130.760	O3-2-8-N6\O3-2-8-N6.MP4	78269	NA
N6	2025-03-05 18:23:44.937		5400.600	Media file(s)	player #1:O3-2-8-N6\O3-2-8-N6.MP4	0.0	6721.440	25.000	Orange	Resting		POINT	3189.920	O3-2-8-N6\O3-2-8-N6.MP4	79748	NA
N6	2025-03-05 18:23:44.937		5400.600	Media file(s)	player #1:O3-2-8-N6\O3-2-8-N6.MP4	0.0	6721.440	25.000	Blue	Walking		POINT	3190.160	O3-2-8-N6\O3-2-8-N6.MP4	79754	NA
N6	2025-03-05 18:23:44.937		5400.600	Media file(s)	player #1:O3-2-8-N6\O3-2-8-N6.MP4	0.0	6721.440	25.000	Orange	Resting		POINT	3250.160	O3-2-8-N6\O3-2-8-N6.MP4	81254	NA
N6	2025-03-05 18:23:44.937		5400.600	Media file(s)	player #1:O3-2-8-N6\O3-2-8-N6.MP4	0.0	6721.440	25.000	Blue	Walking		POINT	3251.360	O3-2-8-N6\O3-2-8-N6.MP4	81284	NA
N6	2025-03-05 18:23:44.937		5400.600	Media file(s)	player #1:O3-2-8-N6\O3-2-8-N6.MP4	0.0	6721.440	25.000	Orange	Resting		POINT	3310.000	O3-2-8-N6\O3-2-8-N6.MP4	82750	NA
N6	2025-03-05 18:23:44.937		5400.600	Media file(s)	player #1:O3-2-8-N6\O3-2-8-N6.MP4	0.0	6721.440	25.000	Blue	Resting		POINT	3311.360	O3-2-8-N6\O3-2-8-N6.MP4	82784	NA
N6	2025-03-05 18:23:44.937		5400.600	Media file(s)	player #1:O3-2-8-N6\O3-2-8-N6.MP4	0.0	6721.440	25.000	Blue	Resting		POINT	3370.320	O3-2-8-N6\O3-2-8-N6.MP4	84258	NA
N6	2025-03-05 18:23:44.937		5400.600	Media file(s)	player #1:O3-2-8-N6\O3-2-8-N6.MP4	0.0	6721.440	25.000	Orange	Walking		POINT	3370.680	O3-2-8-N6\O3-2-8-N6.MP4	84267	NA
N6	2025-03-05 18:23:44.937		5400.600	Media file(s)	player #1:O3-2-8-N6\O3-2-8-N6.MP4	0.0	6721.440	25.000	Orange	Resting		POINT	3429.920	O3-2-8-N6\O3-2-8-N6.MP4	85748	NA
N6	2025-03-05 18:23:44.937		5400.600	Media file(s)	player #1:O3-2-8-N6\O3-2-8-N6.MP4	0.0	6721.440	25.000	Blue	Self grooming		POINT	3431.000	O3-2-8-N6\O3-2-8-N6.MP4	85775	NA
N6	2025-03-05 18:23:44.937		5400.600	Media file(s)	player #1:O3-2-8-N6\O3-2-8-N6.MP4	0.0	6721.440	25.000	Orange	Resting		POINT	3490.160	O3-2-8-N6\O3-2-8-N6.MP4	87254	NA
N6	2025-03-05 18:23:44.937		5400.600	Media file(s)	player #1:O3-2-8-N6\O3-2-8-N6.MP4	0.0	6721.440	25.000	Blue	Self grooming		POINT	3490.360	O3-2-8-N6\O3-2-8-N6.MP4	87259	NA
N6	2025-03-05 18:23:44.937		5400.600	Media file(s)	player #1:O3-2-8-N6\O3-2-8-N6.MP4	0.0	6721.440	25.000	Blue	Self grooming		POINT	3549.480	O3-2-8-N6\O3-2-8-N6.MP4	88737	NA
N6	2025-03-05 18:23:44.937		5400.600	Media file(s)	player #1:O3-2-8-N6\O3-2-8-N6.MP4	0.0	6721.440	25.000	Orange	Brood Care		POINT	3550.040	O3-2-8-N6\O3-2-8-N6.MP4	88751	NA
N6	2025-03-05 18:23:44.937		5400.600	Media file(s)	player #1:O3-2-8-N6\O3-2-8-N6.MP4	0.0	6721.440	25.000	Blue	Self grooming		POINT	3609.920	O3-2-8-N6\O3-2-8-N6.MP4	90248	NA
N6	2025-03-05 18:23:44.937		5400.600	Media file(s)	player #1:O3-2-8-N6\O3-2-8-N6.MP4	0.0	6721.440	25.000	Orange	Brood Care		POINT	3610.040	O3-2-8-N6\O3-2-8-N6.MP4	90251	NA
N6	2025-03-05 18:23:44.937		5400.600	Media file(s)	player #1:O3-2-8-N6\O3-2-8-N6.MP4	0.0	6721.440	25.000	Orange	Brood Care		POINT	3670.040	O3-2-8-N6\O3-2-8-N6.MP4	91751	NA
N6	2025-03-05 18:23:44.937		5400.600	Media file(s)	player #1:O3-2-8-N6\O3-2-8-N6.MP4	0.0	6721.440	25.000	Blue	Self grooming		POINT	3670.160	O3-2-8-N6\O3-2-8-N6.MP4	91754	NA
N6	2025-03-05 18:23:44.937		5400.600	Media file(s)	player #1:O3-2-8-N6\O3-2-8-N6.MP4	0.0	6721.440	25.000	Blue	Self grooming		POINT	3730.160	O3-2-8-N6\O3-2-8-N6.MP4	93254	NA
N6	2025-03-05 18:23:44.937		5400.600	Media file(s)	player #1:O3-2-8-N6\O3-2-8-N6.MP4	0.0	6721.440	25.000	Orange	Carry Brood		POINT	3731.560	O3-2-8-N6\O3-2-8-N6.MP4	93289	NA
N6	2025-03-05 18:23:44.937		5400.600	Media file(s)	player #1:O3-2-8-N6\O3-2-8-N6.MP4	0.0	6721.440	25.000	Blue	Self grooming		POINT	3789.960	O3-2-8-N6\O3-2-8-N6.MP4	94749	NA
N6	2025-03-05 18:23:44.937		5400.600	Media file(s)	player #1:O3-2-8-N6\O3-2-8-N6.MP4	0.0	6721.440	25.000	Orange	Walking		POINT	3792.960	O3-2-8-N6\O3-2-8-N6.MP4	94824	NA
N6	2025-03-05 18:23:44.937		5400.600	Media file(s)	player #1:O3-2-8-N6\O3-2-8-N6.MP4	0.0	6721.440	25.000	Blue	Walking		POINT	3850.120	O3-2-8-N6\O3-2-8-N6.MP4	96253	NA
N6	2025-03-05 18:23:44.937		5400.600	Media file(s)	player #1:O3-2-8-N6\O3-2-8-N6.MP4	0.0	6721.440	25.000	Orange	Brood Care		POINT	3851.640	O3-2-8-N6\O3-2-8-N6.MP4	96291	NA
N6	2025-03-05 18:23:44.937		5400.600	Media file(s)	player #1:O3-2-8-N6\O3-2-8-N6.MP4	0.0	6721.440	25.000	Blue	Resting		POINT	3910.160	O3-2-8-N6\O3-2-8-N6.MP4	97754	NA
N6	2025-03-05 18:23:44.937		5400.600	Media file(s)	player #1:O3-2-8-N6\O3-2-8-N6.MP4	0.0	6721.440	25.000	Orange	Walking		POINT	3910.640	O3-2-8-N6\O3-2-8-N6.MP4	97766	NA
N6	2025-03-05 18:23:44.937		5400.600	Media file(s)	player #1:O3-2-8-N6\O3-2-8-N6.MP4	0.0	6721.440	25.000	Blue	Resting		POINT	3970.080	O3-2-8-N6\O3-2-8-N6.MP4	99252	NA
N6	2025-03-05 18:23:44.937		5400.600	Media file(s)	player #1:O3-2-8-N6\O3-2-8-N6.MP4	0.0	6721.440	25.000	Orange	Brood Care		POINT	3970.360	O3-2-8-N6\O3-2-8-N6.MP4	99259	NA
N6	2025-03-05 18:23:44.937		5400.600	Media file(s)	player #1:O3-2-8-N6\O3-2-8-N6.MP4	0.0	6721.440	25.000	Orange	Brood Care		POINT	4030.120	O3-2-8-N6\O3-2-8-N6.MP4	100753	NA
N6	2025-03-05 18:23:44.937		5400.600	Media file(s)	player #1:O3-2-8-N6\O3-2-8-N6.MP4	0.0	6721.440	25.000	Blue	Walking		POINT	4030.200	O3-2-8-N6\O3-2-8-N6.MP4	100755	NA
N6	2025-03-05 18:23:44.937		5400.600	Media file(s)	player #1:O3-2-8-N6\O3-2-8-N6.MP4	0.0	6721.440	25.000	Blue	Resting		POINT	4089.880	O3-2-8-N6\O3-2-8-N6.MP4	102247	NA
N6	2025-03-05 18:23:44.937		5400.600	Media file(s)	player #1:O3-2-8-N6\O3-2-8-N6.MP4	0.0	6721.440	25.000	Orange	Brood Care		POINT	4089.920	O3-2-8-N6\O3-2-8-N6.MP4	102248	NA
N6	2025-03-05 18:23:44.937		5400.600	Media file(s)	player #1:O3-2-8-N6\O3-2-8-N6.MP4	0.0	6721.440	25.000	Orange	Walking		POINT	4150.320	O3-2-8-N6\O3-2-8-N6.MP4	103758	NA
N6	2025-03-05 18:23:44.937		5400.600	Media file(s)	player #1:O3-2-8-N6\O3-2-8-N6.MP4	0.0	6721.440	25.000	Blue	Resting		POINT	4150.840	O3-2-8-N6\O3-2-8-N6.MP4	103771	NA
N6	2025-03-05 18:23:44.937		5400.600	Media file(s)	player #1:O3-2-8-N6\O3-2-8-N6.MP4	0.0	6721.440	25.000	Orange	Self grooming		POINT	4209.960	O3-2-8-N6\O3-2-8-N6.MP4	105249	NA
N6	2025-03-05 18:23:44.937		5400.600	Media file(s)	player #1:O3-2-8-N6\O3-2-8-N6.MP4	0.0	6721.440	25.000	Blue	Resting		POINT	4210.280	O3-2-8-N6\O3-2-8-N6.MP4	105257	NA
N6	2025-03-05 18:23:44.937		5400.600	Media file(s)	player #1:O3-2-8-N6\O3-2-8-N6.MP4	0.0	6721.440	25.000	Orange	Self grooming		POINT	4270.040	O3-2-8-N6\O3-2-8-N6.MP4	106751	NA
N6	2025-03-05 18:23:44.937		5400.600	Media file(s)	player #1:O3-2-8-N6\O3-2-8-N6.MP4	0.0	6721.440	25.000	Blue	Resting		POINT	4270.400	O3-2-8-N6\O3-2-8-N6.MP4	106761	NA
N6	2025-03-05 18:23:44.937		5400.600	Media file(s)	player #1:O3-2-8-N6\O3-2-8-N6.MP4	0.0	6721.440	25.000	Blue	Resting		POINT	4330.040	O3-2-8-N6\O3-2-8-N6.MP4	108251	NA
N6	2025-03-05 18:23:44.937		5400.600	Media file(s)	player #1:O3-2-8-N6\O3-2-8-N6.MP4	0.0	6721.440	25.000	Orange	Self grooming		POINT	4331.520	O3-2-8-N6\O3-2-8-N6.MP4	108288	NA
N6	2025-03-05 18:23:44.937		5400.600	Media file(s)	player #1:O3-2-8-N6\O3-2-8-N6.MP4	0.0	6721.440	25.000	Blue	Resting		POINT	4389.800	O3-2-8-N6\O3-2-8-N6.MP4	109745	NA
N6	2025-03-05 18:23:44.937		5400.600	Media file(s)	player #1:O3-2-8-N6\O3-2-8-N6.MP4	0.0	6721.440	25.000	Orange	Walking		POINT	4390.520	O3-2-8-N6\O3-2-8-N6.MP4	109763	NA
N6	2025-03-05 18:23:44.937		5400.600	Media file(s)	player #1:O3-2-8-N6\O3-2-8-N6.MP4	0.0	6721.440	25.000	Blue	Resting		POINT	4449.800	O3-2-8-N6\O3-2-8-N6.MP4	111245	NA
N6	2025-03-05 18:23:44.937		5400.600	Media file(s)	player #1:O3-2-8-N6\O3-2-8-N6.MP4	0.0	6721.440	25.000	Orange	Brood Care		POINT	4449.960	O3-2-8-N6\O3-2-8-N6.MP4	111249	NA
N6	2025-03-05 18:23:44.937		5400.600	Media file(s)	player #1:O3-2-8-N6\O3-2-8-N6.MP4	0.0	6721.440	25.000	Orange	Self grooming		POINT	4509.880	O3-2-8-N6\O3-2-8-N6.MP4	112747	NA
N6	2025-03-05 18:23:44.937		5400.600	Media file(s)	player #1:O3-2-8-N6\O3-2-8-N6.MP4	0.0	6721.440	25.000	Blue	Resting		POINT	4510.000	O3-2-8-N6\O3-2-8-N6.MP4	112750	NA
N6	2025-03-05 18:23:44.937		5400.600	Media file(s)	player #1:O3-2-8-N6\O3-2-8-N6.MP4	0.0	6721.440	25.000	Blue	Resting		POINT	4569.960	O3-2-8-N6\O3-2-8-N6.MP4	114249	NA
N6	2025-03-05 18:23:44.937		5400.600	Media file(s)	player #1:O3-2-8-N6\O3-2-8-N6.MP4	0.0	6721.440	25.000	Orange	Walking		POINT	4570.840	O3-2-8-N6\O3-2-8-N6.MP4	114271	NA
N6	2025-03-05 18:23:44.937		5400.600	Media file(s)	player #1:O3-2-8-N6\O3-2-8-N6.MP4	0.0	6721.440	25.000	Blue	Resting		POINT	4629.960	O3-2-8-N6\O3-2-8-N6.MP4	115749	NA
N6	2025-03-05 18:23:44.937		5400.600	Media file(s)	player #1:O3-2-8-N6\O3-2-8-N6.MP4	0.0	6721.440	25.000	Orange	Walking		POINT	4631.160	O3-2-8-N6\O3-2-8-N6.MP4	115779	NA
N6	2025-03-05 18:23:44.937		5400.600	Media file(s)	player #1:O3-2-8-N6\O3-2-8-N6.MP4	0.0	6721.440	25.000	Blue	Walking		POINT	4690.920	O3-2-8-N6\O3-2-8-N6.MP4	117273	NA
N6	2025-03-05 18:23:44.937		5400.600	Media file(s)	player #1:O3-2-8-N6\O3-2-8-N6.MP4	0.0	6721.440	25.000	Orange	Walking		POINT	4691.720	O3-2-8-N6\O3-2-8-N6.MP4	117293	NA
N6	2025-03-05 18:23:44.937		5400.600	Media file(s)	player #1:O3-2-8-N6\O3-2-8-N6.MP4	0.0	6721.440	25.000	Orange	Walking		POINT	4750.800	O3-2-8-N6\O3-2-8-N6.MP4	118770	NA
N6	2025-03-05 18:23:44.937		5400.600	Media file(s)	player #1:O3-2-8-N6\O3-2-8-N6.MP4	0.0	6721.440	25.000	Blue	Walking		POINT	4751.040	O3-2-8-N6\O3-2-8-N6.MP4	118776	NA
N6	2025-03-05 18:23:44.937		5400.600	Media file(s)	player #1:O3-2-8-N6\O3-2-8-N6.MP4	0.0	6721.440	25.000	Blue	Resting		POINT	4809.920	O3-2-8-N6\O3-2-8-N6.MP4	120248	NA
N6	2025-03-05 18:23:44.937		5400.600	Media file(s)	player #1:O3-2-8-N6\O3-2-8-N6.MP4	0.0	6721.440	25.000	Orange	Brood Care		POINT	4810.960	O3-2-8-N6\O3-2-8-N6.MP4	120274	NA
N6	2025-03-05 18:23:44.937		5400.600	Media file(s)	player #1:O3-2-8-N6\O3-2-8-N6.MP4	0.0	6721.440	25.000	Orange	Brood Care		POINT	4869.960	O3-2-8-N6\O3-2-8-N6.MP4	121749	NA
N6	2025-03-05 18:23:44.937		5400.600	Media file(s)	player #1:O3-2-8-N6\O3-2-8-N6.MP4	0.0	6721.440	25.000	Blue	Resting		POINT	4870.120	O3-2-8-N6\O3-2-8-N6.MP4	121753	NA
N6	2025-03-05 18:23:44.937		5400.600	Media file(s)	player #1:O3-2-8-N6\O3-2-8-N6.MP4	0.0	6721.440	25.000	Blue	Resting		POINT	4929.960	O3-2-8-N6\O3-2-8-N6.MP4	123249	NA
N6	2025-03-05 18:23:44.937		5400.600	Media file(s)	player #1:O3-2-8-N6\O3-2-8-N6.MP4	0.0	6721.440	25.000	Orange	Brood Care		POINT	4930.320	O3-2-8-N6\O3-2-8-N6.MP4	123258	NA
N6	2025-03-05 18:23:44.937		5400.600	Media file(s)	player #1:O3-2-8-N6\O3-2-8-N6.MP4	0.0	6721.440	25.000	Orange	Walking		POINT	4989.960	O3-2-8-N6\O3-2-8-N6.MP4	124749	NA
N6	2025-03-05 18:23:44.937		5400.600	Media file(s)	player #1:O3-2-8-N6\O3-2-8-N6.MP4	0.0	6721.440	25.000	Blue	Resting		POINT	4990.200	O3-2-8-N6\O3-2-8-N6.MP4	124755	NA
N6	2025-03-05 18:23:44.937		5400.600	Media file(s)	player #1:O3-2-8-N6\O3-2-8-N6.MP4	0.0	6721.440	25.000	Blue	Resting		POINT	5050.120	O3-2-8-N6\O3-2-8-N6.MP4	126253	NA
N6	2025-03-05 18:23:44.937		5400.600	Media file(s)	player #1:O3-2-8-N6\O3-2-8-N6.MP4	0.0	6721.440	25.000	Orange	Brood Care		POINT	5051.240	O3-2-8-N6\O3-2-8-N6.MP4	126281	NA
N6	2025-03-05 18:23:44.937		5400.600	Media file(s)	player #1:O3-2-8-N6\O3-2-8-N6.MP4	0.0	6721.440	25.000	Blue	Resting		POINT	5110.040	O3-2-8-N6\O3-2-8-N6.MP4	127751	NA
N6	2025-03-05 18:23:44.937		5400.600	Media file(s)	player #1:O3-2-8-N6\O3-2-8-N6.MP4	0.0	6721.440	25.000	Orange	Walking		POINT	5111.240	O3-2-8-N6\O3-2-8-N6.MP4	127781	NA
N6	2025-03-05 18:23:44.937		5400.600	Media file(s)	player #1:O3-2-8-N6\O3-2-8-N6.MP4	0.0	6721.440	25.000	Blue	Resting		POINT	5170.200	O3-2-8-N6\O3-2-8-N6.MP4	129255	NA
N6	2025-03-05 18:23:44.937		5400.600	Media file(s)	player #1:O3-2-8-N6\O3-2-8-N6.MP4	0.0	6721.440	25.000	Orange	Walking		POINT	5172.160	O3-2-8-N6\O3-2-8-N6.MP4	129304	NA
N6	2025-03-05 18:23:44.937		5400.600	Media file(s)	player #1:O3-2-8-N6\O3-2-8-N6.MP4	0.0	6721.440	25.000	Orange	Self grooming		POINT	5230.040	O3-2-8-N6\O3-2-8-N6.MP4	130751	NA
N6	2025-03-05 18:23:44.937		5400.600	Media file(s)	player #1:O3-2-8-N6\O3-2-8-N6.MP4	0.0	6721.440	25.000	Blue	Resting		POINT	5230.160	O3-2-8-N6\O3-2-8-N6.MP4	130754	NA
N6	2025-03-05 18:23:44.937		5400.600	Media file(s)	player #1:O3-2-8-N6\O3-2-8-N6.MP4	0.0	6721.440	25.000	Blue	Resting		POINT	5290.040	O3-2-8-N6\O3-2-8-N6.MP4	132251	NA
N6	2025-03-05 18:23:44.937		5400.600	Media file(s)	player #1:O3-2-8-N6\O3-2-8-N6.MP4	0.0	6721.440	25.000	Orange	Resting		POINT	5290.120	O3-2-8-N6\O3-2-8-N6.MP4	132253	NA
N6	2025-03-05 18:23:44.937		5400.600	Media file(s)	player #1:O3-2-8-N6\O3-2-8-N6.MP4	0.0	6721.440	25.000	Blue	Resting		POINT	5350.040	O3-2-8-N6\O3-2-8-N6.MP4	133751	NA
N6	2025-03-05 18:23:44.937		5400.600	Media file(s)	player #1:O3-2-8-N6\O3-2-8-N6.MP4	0.0	6721.440	25.000	Orange	Resting		POINT	5350.120	O3-2-8-N6\O3-2-8-N6.MP4	133753	NA
N6	2025-03-05 18:23:44.937		5400.600	Media file(s)	player #1:O3-2-8-N6\O3-2-8-N6.MP4	0.0	6721.440	25.000	Orange	Resting		POINT	5410.040	O3-2-8-N6\O3-2-8-N6.MP4	135251	NA
N6	2025-03-05 18:23:44.937		5400.600	Media file(s)	player #1:O3-2-8-N6\O3-2-8-N6.MP4	0.0	6721.440	25.000	Blue	Resting		POINT	5410.120	O3-2-8-N6\O3-2-8-N6.MP4	135253	NA
N6	2025-03-05 18:23:44.937		5400.600	Media file(s)	player #1:O3-2-8-N6\O3-2-8-N6.MP4	0.0	6721.440	25.000	Blue	Resting		POINT	5469.920	O3-2-8-N6\O3-2-8-N6.MP4	136748	NA
N6	2025-03-05 18:23:44.937		5400.600	Media file(s)	player #1:O3-2-8-N6\O3-2-8-N6.MP4	0.0	6721.440	25.000	Orange	Resting		POINT	5470.000	O3-2-8-N6\O3-2-8-N6.MP4	136750	NA
N6	2025-03-05 18:23:44.937		5400.600	Media file(s)	player #1:O3-2-8-N6\O3-2-8-N6.MP4	0.0	6721.440	25.000	Orange	Resting		POINT	5530.240	O3-2-8-N6\O3-2-8-N6.MP4	138256	NA
N6	2025-03-05 18:23:44.937		5400.600	Media file(s)	player #1:O3-2-8-N6\O3-2-8-N6.MP4	0.0	6721.440	25.000	Blue	Resting		POINT	5530.880	O3-2-8-N6\O3-2-8-N6.MP4	138272	NA
N6	2025-03-05 18:23:44.937		5400.600	Media file(s)	player #1:O3-2-8-N6\O3-2-8-N6.MP4	0.0	6721.440	25.000	Orange	Resting		POINT	5589.920	O3-2-8-N6\O3-2-8-N6.MP4	139748	NA
N6	2025-03-05 18:23:44.937		5400.600	Media file(s)	player #1:O3-2-8-N6\O3-2-8-N6.MP4	0.0	6721.440	25.000	Blue	Resting		POINT	5590.360	O3-2-8-N6\O3-2-8-N6.MP4	139759	NA
N6	2025-03-05 18:23:44.937		5400.600	Media file(s)	player #1:O3-2-8-N6\O3-2-8-N6.MP4	0.0	6721.440	25.000	Orange	Resting		POINT	5650.040	O3-2-8-N6\O3-2-8-N6.MP4	141251	NA
N6	2025-03-05 18:23:44.937		5400.600	Media file(s)	player #1:O3-2-8-N6\O3-2-8-N6.MP4	0.0	6721.440	25.000	Blue	Resting		POINT	5650.080	O3-2-8-N6\O3-2-8-N6.MP4	141252	NA
N6	2025-03-05 18:23:44.937		5400.600	Media file(s)	player #1:O3-2-8-N6\O3-2-8-N6.MP4	0.0	6721.440	25.000	Blue	Resting		POINT	5709.960	O3-2-8-N6\O3-2-8-N6.MP4	142749	NA
N6	2025-03-05 18:23:44.937		5400.600	Media file(s)	player #1:O3-2-8-N6\O3-2-8-N6.MP4	0.0	6721.440	25.000	Orange	Resting		POINT	5710.160	O3-2-8-N6\O3-2-8-N6.MP4	142755	NA
N6	2025-03-05 18:23:44.937		5400.600	Media file(s)	player #1:O3-2-8-N6\O3-2-8-N6.MP4	0.0	6721.440	25.000	Blue	Resting		POINT	5770.160	O3-2-8-N6\O3-2-8-N6.MP4	144254	NA
N6	2025-03-05 18:23:44.937		5400.600	Media file(s)	player #1:O3-2-8-N6\O3-2-8-N6.MP4	0.0	6721.440	25.000	Orange	Resting		POINT	5770.160	O3-2-8-N6\O3-2-8-N6.MP4	144254	NA
N6	2025-03-05 18:23:44.937		5400.600	Media file(s)	player #1:O3-2-8-N6\O3-2-8-N6.MP4	0.0	6721.440	25.000	Blue	Resting		POINT	5829.920	O3-2-8-N6\O3-2-8-N6.MP4	145748	NA
N6	2025-03-05 18:23:44.937		5400.600	Media file(s)	player #1:O3-2-8-N6\O3-2-8-N6.MP4	0.0	6721.440	25.000	Orange	Resting		POINT	5829.920	O3-2-8-N6\O3-2-8-N6.MP4	145748	NA
N6	2025-03-05 18:23:44.937		5400.600	Media file(s)	player #1:O3-2-8-N6\O3-2-8-N6.MP4	0.0	6721.440	25.000	Blue	Resting		POINT	5890.120	O3-2-8-N6\O3-2-8-N6.MP4	147253	NA
N6	2025-03-05 18:23:44.937		5400.600	Media file(s)	player #1:O3-2-8-N6\O3-2-8-N6.MP4	0.0	6721.440	25.000	Orange	Resting		POINT	5890.480	O3-2-8-N6\O3-2-8-N6.MP4	147262	NA
N6	2025-03-05 18:23:44.937		5400.600	Media file(s)	player #1:O3-2-8-N6\O3-2-8-N6.MP4	0.0	6721.440	25.000	Blue	Resting		POINT	5950.040	O3-2-8-N6\O3-2-8-N6.MP4	148751	NA
N6	2025-03-05 18:23:44.937		5400.600	Media file(s)	player #1:O3-2-8-N6\O3-2-8-N6.MP4	0.0	6721.440	25.000	Orange	Resting		POINT	5950.560	O3-2-8-N6\O3-2-8-N6.MP4	148764	NA
N6	2025-03-05 18:23:44.937		5400.600	Media file(s)	player #1:O3-2-8-N6\O3-2-8-N6.MP4	0.0	6721.440	25.000	Blue	Resting		POINT	6010.360	O3-2-8-N6\O3-2-8-N6.MP4	150259	NA
N6	2025-03-05 18:23:44.937		5400.600	Media file(s)	player #1:O3-2-8-N6\O3-2-8-N6.MP4	0.0	6721.440	25.000	Orange	Resting		POINT	6010.720	O3-2-8-N6\O3-2-8-N6.MP4	150268	NA
