# Supplementary material for: Unmated Queens Show Worker‐Like Behaviour and Gene Expression in Polygynous Colonies of the Ant Stigmatomma pallipes
Source: Mol Ecol. 2026 Apr 29;35:e70360. doi: 10.1111/mec.70360 (PMC13126620; doi:10.1111/mec.70360)
Supplement: Supplementary file 3 — Data S1: mec70360‐sup‐0003‐Supinfo.zip. [file MEC-35-e70360-s003.zip › Behavior/O4-Boris/B1.tsv]

Observation id	Observation date	Description	Observation duration	Observation type	Source	Time offset (s)	Media duration (s)	FPS	Subject	Behavior	Behavioral category	Behavior type	Time	Media file name	Image index	Image file path	Comment
B1	2025-02-17 12:16:38.088		5399.960	Media file(s)	player #1:Z-Movie\O4-1-8-B1.MP4	0.0	6697.920	25.000	Green	Walking		POINT	610.120	Z-Movie\O4-1-8-B1.MP4	15253	NA
B1	2025-02-17 12:16:38.088		5399.960	Media file(s)	player #1:Z-Movie\O4-1-8-B1.MP4	0.0	6697.920	25.000	Purple	Outside		POINT	610.160	Z-Movie\O4-1-8-B1.MP4	15254	NA
B1	2025-02-17 12:16:38.088		5399.960	Media file(s)	player #1:Z-Movie\O4-1-8-B1.MP4	0.0	6697.920	25.000	Purple	Outside		POINT	670.080	Z-Movie\O4-1-8-B1.MP4	16752	NA
B1	2025-02-17 12:16:38.088		5399.960	Media file(s)	player #1:Z-Movie\O4-1-8-B1.MP4	0.0	6697.920	25.000	Green	Resting		POINT	672.040	Z-Movie\O4-1-8-B1.MP4	16801	NA
B1	2025-02-17 12:16:38.088		5399.960	Media file(s)	player #1:Z-Movie\O4-1-8-B1.MP4	0.0	6697.920	25.000	Green	Resting		POINT	730.520	Z-Movie\O4-1-8-B1.MP4	18263	NA
B1	2025-02-17 12:16:38.088		5399.960	Media file(s)	player #1:Z-Movie\O4-1-8-B1.MP4	0.0	6697.920	25.000	Purple	Outside		POINT	730.520	Z-Movie\O4-1-8-B1.MP4	18263	NA
B1	2025-02-17 12:16:38.088		5399.960	Media file(s)	player #1:Z-Movie\O4-1-8-B1.MP4	0.0	6697.920	25.000	Purple	Outside		POINT	790.600	Z-Movie\O4-1-8-B1.MP4	19765	NA
B1	2025-02-17 12:16:38.088		5399.960	Media file(s)	player #1:Z-Movie\O4-1-8-B1.MP4	0.0	6697.920	25.000	Green	Walking		POINT	790.680	Z-Movie\O4-1-8-B1.MP4	19767	NA
B1	2025-02-17 12:16:38.088		5399.960	Media file(s)	player #1:Z-Movie\O4-1-8-B1.MP4	0.0	6697.920	25.000	Green	Resting		POINT	850.040	Z-Movie\O4-1-8-B1.MP4	21251	NA
B1	2025-02-17 12:16:38.088		5399.960	Media file(s)	player #1:Z-Movie\O4-1-8-B1.MP4	0.0	6697.920	25.000	Purple	Self grooming		POINT	850.880	Z-Movie\O4-1-8-B1.MP4	21272	NA
B1	2025-02-17 12:16:38.088		5399.960	Media file(s)	player #1:Z-Movie\O4-1-8-B1.MP4	0.0	6697.920	25.000	Purple	Self grooming		POINT	910.040	Z-Movie\O4-1-8-B1.MP4	22751	NA
B1	2025-02-17 12:16:38.088		5399.960	Media file(s)	player #1:Z-Movie\O4-1-8-B1.MP4	0.0	6697.920	25.000	Green	Resting		POINT	910.600	Z-Movie\O4-1-8-B1.MP4	22765	NA
B1	2025-02-17 12:16:38.088		5399.960	Media file(s)	player #1:Z-Movie\O4-1-8-B1.MP4	0.0	6697.920	25.000	Purple	Self grooming		POINT	970.120	Z-Movie\O4-1-8-B1.MP4	24253	NA
B1	2025-02-17 12:16:38.088		5399.960	Media file(s)	player #1:Z-Movie\O4-1-8-B1.MP4	0.0	6697.920	25.000	Green	Walking		POINT	970.400	Z-Movie\O4-1-8-B1.MP4	24260	NA
B1	2025-02-17 12:16:38.088		5399.960	Media file(s)	player #1:Z-Movie\O4-1-8-B1.MP4	0.0	6697.920	25.000	Purple	Self grooming		POINT	1030.120	Z-Movie\O4-1-8-B1.MP4	25753	NA
B1	2025-02-17 12:16:38.088		5399.960	Media file(s)	player #1:Z-Movie\O4-1-8-B1.MP4	0.0	6697.920	25.000	Green	Resting		POINT	1030.160	Z-Movie\O4-1-8-B1.MP4	25754	NA
B1	2025-02-17 12:16:38.088		5399.960	Media file(s)	player #1:Z-Movie\O4-1-8-B1.MP4	0.0	6697.920	25.000	Purple	Self grooming		POINT	1089.960	Z-Movie\O4-1-8-B1.MP4	27249	NA
B1	2025-02-17 12:16:38.088		5399.960	Media file(s)	player #1:Z-Movie\O4-1-8-B1.MP4	0.0	6697.920	25.000	Green	Resting		POINT	1090.120	Z-Movie\O4-1-8-B1.MP4	27253	NA
B1	2025-02-17 12:16:38.088		5399.960	Media file(s)	player #1:Z-Movie\O4-1-8-B1.MP4	0.0	6697.920	25.000	Green	Walking		POINT	1150.480	Z-Movie\O4-1-8-B1.MP4	28762	NA
B1	2025-02-17 12:16:38.088		5399.960	Media file(s)	player #1:Z-Movie\O4-1-8-B1.MP4	0.0	6697.920	25.000	Purple	Walking		POINT	1151.040	Z-Movie\O4-1-8-B1.MP4	28777	NA
B1	2025-02-17 12:16:38.088		5399.960	Media file(s)	player #1:Z-Movie\O4-1-8-B1.MP4	0.0	6697.920	25.000	Purple	Self grooming		POINT	1210.000	Z-Movie\O4-1-8-B1.MP4	30250	NA
B1	2025-02-17 12:16:38.088		5399.960	Media file(s)	player #1:Z-Movie\O4-1-8-B1.MP4	0.0	6697.920	25.000	Green	Resting		POINT	1210.360	Z-Movie\O4-1-8-B1.MP4	30260	NA
B1	2025-02-17 12:16:38.088		5399.960	Media file(s)	player #1:Z-Movie\O4-1-8-B1.MP4	0.0	6697.920	25.000	Purple	Self grooming		POINT	1270.000	Z-Movie\O4-1-8-B1.MP4	31750	NA
B1	2025-02-17 12:16:38.088		5399.960	Media file(s)	player #1:Z-Movie\O4-1-8-B1.MP4	0.0	6697.920	25.000	Green	Resting		POINT	1270.200	Z-Movie\O4-1-8-B1.MP4	31755	NA
B1	2025-02-17 12:16:38.088		5399.960	Media file(s)	player #1:Z-Movie\O4-1-8-B1.MP4	0.0	6697.920	25.000	Purple	Self grooming		POINT	1329.960	Z-Movie\O4-1-8-B1.MP4	33249	NA
B1	2025-02-17 12:16:38.088		5399.960	Media file(s)	player #1:Z-Movie\O4-1-8-B1.MP4	0.0	6697.920	25.000	Green	Resting		POINT	1330.200	Z-Movie\O4-1-8-B1.MP4	33255	NA
B1	2025-02-17 12:16:38.088		5399.960	Media file(s)	player #1:Z-Movie\O4-1-8-B1.MP4	0.0	6697.920	25.000	Purple	Resting		POINT	1390.480	Z-Movie\O4-1-8-B1.MP4	34762	NA
B1	2025-02-17 12:16:38.088		5399.960	Media file(s)	player #1:Z-Movie\O4-1-8-B1.MP4	0.0	6697.920	25.000	Green	Resting		POINT	1390.680	Z-Movie\O4-1-8-B1.MP4	34767	NA
B1	2025-02-17 12:16:38.088		5399.960	Media file(s)	player #1:Z-Movie\O4-1-8-B1.MP4	0.0	6697.920	25.000	Green	Resting		POINT	1449.960	Z-Movie\O4-1-8-B1.MP4	36249	NA
B1	2025-02-17 12:16:38.088		5399.960	Media file(s)	player #1:Z-Movie\O4-1-8-B1.MP4	0.0	6697.920	25.000	Purple	Resting		POINT	1450.040	Z-Movie\O4-1-8-B1.MP4	36251	NA
B1	2025-02-17 12:16:38.088		5399.960	Media file(s)	player #1:Z-Movie\O4-1-8-B1.MP4	0.0	6697.920	25.000	Purple	Resting		POINT	1510.280	Z-Movie\O4-1-8-B1.MP4	37757	NA
B1	2025-02-17 12:16:38.088		5399.960	Media file(s)	player #1:Z-Movie\O4-1-8-B1.MP4	0.0	6697.920	25.000	Green	Resting		POINT	1510.360	Z-Movie\O4-1-8-B1.MP4	37759	NA
B1	2025-02-17 12:16:38.088		5399.960	Media file(s)	player #1:Z-Movie\O4-1-8-B1.MP4	0.0	6697.920	25.000	Purple	Resting		POINT	1570.000	Z-Movie\O4-1-8-B1.MP4	39250	NA
B1	2025-02-17 12:16:38.088		5399.960	Media file(s)	player #1:Z-Movie\O4-1-8-B1.MP4	0.0	6697.920	25.000	Green	Resting		POINT	1570.240	Z-Movie\O4-1-8-B1.MP4	39256	NA
B1	2025-02-17 12:16:38.088		5399.960	Media file(s)	player #1:Z-Movie\O4-1-8-B1.MP4	0.0	6697.920	25.000	Purple	Resting		POINT	1630.000	Z-Movie\O4-1-8-B1.MP4	40750	NA
B1	2025-02-17 12:16:38.088		5399.960	Media file(s)	player #1:Z-Movie\O4-1-8-B1.MP4	0.0	6697.920	25.000	Green	Resting		POINT	1630.120	Z-Movie\O4-1-8-B1.MP4	40754	NA
B1	2025-02-17 12:16:38.088		5399.960	Media file(s)	player #1:Z-Movie\O4-1-8-B1.MP4	0.0	6697.920	25.000	Green	Walking		POINT	1690.640	Z-Movie\O4-1-8-B1.MP4	42266	NA
B1	2025-02-17 12:16:38.088		5399.960	Media file(s)	player #1:Z-Movie\O4-1-8-B1.MP4	0.0	6697.920	25.000	Purple	Resting		POINT	1690.680	Z-Movie\O4-1-8-B1.MP4	42267	NA
B1	2025-02-17 12:16:38.088		5399.960	Media file(s)	player #1:Z-Movie\O4-1-8-B1.MP4	0.0	6697.920	25.000	Purple	Resting		POINT	1750.000	Z-Movie\O4-1-8-B1.MP4	43750	NA
B1	2025-02-17 12:16:38.088		5399.960	Media file(s)	player #1:Z-Movie\O4-1-8-B1.MP4	0.0	6697.920	25.000	Green	Walking		POINT	1750.480	Z-Movie\O4-1-8-B1.MP4	43762	NA
B1	2025-02-17 12:16:38.088		5399.960	Media file(s)	player #1:Z-Movie\O4-1-8-B1.MP4	0.0	6697.920	25.000	Purple	Resting		POINT	1810.000	Z-Movie\O4-1-8-B1.MP4	45250	NA
B1	2025-02-17 12:16:38.088		5399.960	Media file(s)	player #1:Z-Movie\O4-1-8-B1.MP4	0.0	6697.920	25.000	Green	Walking		POINT	1810.720	Z-Movie\O4-1-8-B1.MP4	45268	NA
B1	2025-02-17 12:16:38.088		5399.960	Media file(s)	player #1:Z-Movie\O4-1-8-B1.MP4	0.0	6697.920	25.000	Purple	Resting		POINT	1870.040	Z-Movie\O4-1-8-B1.MP4	46751	NA
B1	2025-02-17 12:16:38.088		5399.960	Media file(s)	player #1:Z-Movie\O4-1-8-B1.MP4	0.0	6697.920	25.000	Green	Walking		POINT	1871.600	Z-Movie\O4-1-8-B1.MP4	46790	NA
B1	2025-02-17 12:16:38.088		5399.960	Media file(s)	player #1:Z-Movie\O4-1-8-B1.MP4	0.0	6697.920	25.000	Purple	Resting		POINT	1930.040	Z-Movie\O4-1-8-B1.MP4	48251	NA
B1	2025-02-17 12:16:38.088		5399.960	Media file(s)	player #1:Z-Movie\O4-1-8-B1.MP4	0.0	6697.920	25.000	Green	Resting		POINT	1930.080	Z-Movie\O4-1-8-B1.MP4	48252	NA
B1	2025-02-17 12:16:38.088		5399.960	Media file(s)	player #1:Z-Movie\O4-1-8-B1.MP4	0.0	6697.920	25.000	Purple	Resting		POINT	1990.160	Z-Movie\O4-1-8-B1.MP4	49754	NA
B1	2025-02-17 12:16:38.088		5399.960	Media file(s)	player #1:Z-Movie\O4-1-8-B1.MP4	0.0	6697.920	25.000	Green	Resting		POINT	1990.240	Z-Movie\O4-1-8-B1.MP4	49756	NA
B1	2025-02-17 12:16:38.088		5399.960	Media file(s)	player #1:Z-Movie\O4-1-8-B1.MP4	0.0	6697.920	25.000	Purple	Resting		POINT	2050.120	Z-Movie\O4-1-8-B1.MP4	51253	NA
B1	2025-02-17 12:16:38.088		5399.960	Media file(s)	player #1:Z-Movie\O4-1-8-B1.MP4	0.0	6697.920	25.000	Green	Resting		POINT	2050.160	Z-Movie\O4-1-8-B1.MP4	51254	NA
B1	2025-02-17 12:16:38.088		5399.960	Media file(s)	player #1:Z-Movie\O4-1-8-B1.MP4	0.0	6697.920	25.000	Purple	Resting		POINT	2109.960	Z-Movie\O4-1-8-B1.MP4	52749	NA
B1	2025-02-17 12:16:38.088		5399.960	Media file(s)	player #1:Z-Movie\O4-1-8-B1.MP4	0.0	6697.920	25.000	Green	Resting		POINT	2110.040	Z-Movie\O4-1-8-B1.MP4	52752	NA
B1	2025-02-17 12:16:38.088		5399.960	Media file(s)	player #1:Z-Movie\O4-1-8-B1.MP4	0.0	6697.920	25.000	Green	Resting		POINT	2170.080	Z-Movie\O4-1-8-B1.MP4	54252	NA
B1	2025-02-17 12:16:38.088		5399.960	Media file(s)	player #1:Z-Movie\O4-1-8-B1.MP4	0.0	6697.920	25.000	Purple	Resting		POINT	2170.520	Z-Movie\O4-1-8-B1.MP4	54263	NA
B1	2025-02-17 12:16:38.088		5399.960	Media file(s)	player #1:Z-Movie\O4-1-8-B1.MP4	0.0	6697.920	25.000	Green	Resting		POINT	2230.040	Z-Movie\O4-1-8-B1.MP4	55751	NA
B1	2025-02-17 12:16:38.088		5399.960	Media file(s)	player #1:Z-Movie\O4-1-8-B1.MP4	0.0	6697.920	25.000	Purple	Resting		POINT	2230.160	Z-Movie\O4-1-8-B1.MP4	55754	NA
B1	2025-02-17 12:16:38.088		5399.960	Media file(s)	player #1:Z-Movie\O4-1-8-B1.MP4	0.0	6697.920	25.000	Green	Resting		POINT	2290.120	Z-Movie\O4-1-8-B1.MP4	57253	NA
B1	2025-02-17 12:16:38.088		5399.960	Media file(s)	player #1:Z-Movie\O4-1-8-B1.MP4	0.0	6697.920	25.000	Purple	Resting		POINT	2290.160	Z-Movie\O4-1-8-B1.MP4	57254	NA
B1	2025-02-17 12:16:38.088		5399.960	Media file(s)	player #1:Z-Movie\O4-1-8-B1.MP4	0.0	6697.920	25.000	Purple	Resting		POINT	2350.000	Z-Movie\O4-1-8-B1.MP4	58750	NA
B1	2025-02-17 12:16:38.088		5399.960	Media file(s)	player #1:Z-Movie\O4-1-8-B1.MP4	0.0	6697.920	25.000	Green	Resting		POINT	2350.040	Z-Movie\O4-1-8-B1.MP4	58751	NA
B1	2025-02-17 12:16:38.088		5399.960	Media file(s)	player #1:Z-Movie\O4-1-8-B1.MP4	0.0	6697.920	25.000	Green	Walking		POINT	2408.840	Z-Movie\O4-1-8-B1.MP4	60221	NA
B1	2025-02-17 12:16:38.088		5399.960	Media file(s)	player #1:Z-Movie\O4-1-8-B1.MP4	0.0	6697.920	25.000	Purple	Resting		POINT	2410.160	Z-Movie\O4-1-8-B1.MP4	60254	NA
B1	2025-02-17 12:16:38.088		5399.960	Media file(s)	player #1:Z-Movie\O4-1-8-B1.MP4	0.0	6697.920	25.000	Green	Resting		POINT	2470.000	Z-Movie\O4-1-8-B1.MP4	61750	NA
B1	2025-02-17 12:16:38.088		5399.960	Media file(s)	player #1:Z-Movie\O4-1-8-B1.MP4	0.0	6697.920	25.000	Purple	Resting		POINT	2470.160	Z-Movie\O4-1-8-B1.MP4	61754	NA
B1	2025-02-17 12:16:38.088		5399.960	Media file(s)	player #1:Z-Movie\O4-1-8-B1.MP4	0.0	6697.920	25.000	Green	Resting		POINT	2530.000	Z-Movie\O4-1-8-B1.MP4	63250	NA
B1	2025-02-17 12:16:38.088		5399.960	Media file(s)	player #1:Z-Movie\O4-1-8-B1.MP4	0.0	6697.920	25.000	Purple	Walking		POINT	2530.200	Z-Movie\O4-1-8-B1.MP4	63255	NA
B1	2025-02-17 12:16:38.088		5399.960	Media file(s)	player #1:Z-Movie\O4-1-8-B1.MP4	0.0	6697.920	25.000	Purple	Resting		POINT	2589.960	Z-Movie\O4-1-8-B1.MP4	64749	NA
B1	2025-02-17 12:16:38.088		5399.960	Media file(s)	player #1:Z-Movie\O4-1-8-B1.MP4	0.0	6697.920	25.000	Green	Resting		POINT	2590.000	Z-Movie\O4-1-8-B1.MP4	64750	NA
B1	2025-02-17 12:16:38.088		5399.960	Media file(s)	player #1:Z-Movie\O4-1-8-B1.MP4	0.0	6697.920	25.000	Purple	Resting		POINT	2649.960	Z-Movie\O4-1-8-B1.MP4	66249	NA
B1	2025-02-17 12:16:38.088		5399.960	Media file(s)	player #1:Z-Movie\O4-1-8-B1.MP4	0.0	6697.920	25.000	Green	Resting		POINT	2650.120	Z-Movie\O4-1-8-B1.MP4	66253	NA
B1	2025-02-17 12:16:38.088		5399.960	Media file(s)	player #1:Z-Movie\O4-1-8-B1.MP4	0.0	6697.920	25.000	Purple	Resting		POINT	2710.080	Z-Movie\O4-1-8-B1.MP4	67752	NA
B1	2025-02-17 12:16:38.088		5399.960	Media file(s)	player #1:Z-Movie\O4-1-8-B1.MP4	0.0	6697.920	25.000	Green	Resting		POINT	2710.320	Z-Movie\O4-1-8-B1.MP4	67758	NA
B1	2025-02-17 12:16:38.088		5399.960	Media file(s)	player #1:Z-Movie\O4-1-8-B1.MP4	0.0	6697.920	25.000	Purple	Resting		POINT	2770.040	Z-Movie\O4-1-8-B1.MP4	69252	NA
B1	2025-02-17 12:16:38.088		5399.960	Media file(s)	player #1:Z-Movie\O4-1-8-B1.MP4	0.0	6697.920	25.000	Green	Walking		POINT	2770.320	Z-Movie\O4-1-8-B1.MP4	69258	NA
B1	2025-02-17 12:16:38.088		5399.960	Media file(s)	player #1:Z-Movie\O4-1-8-B1.MP4	0.0	6697.920	25.000	Purple	Resting		POINT	2830.040	Z-Movie\O4-1-8-B1.MP4	70751	NA
B1	2025-02-17 12:16:38.088		5399.960	Media file(s)	player #1:Z-Movie\O4-1-8-B1.MP4	0.0	6697.920	25.000	Green	Resting		POINT	2830.400	Z-Movie\O4-1-8-B1.MP4	70760	NA
B1	2025-02-17 12:16:38.088		5399.960	Media file(s)	player #1:Z-Movie\O4-1-8-B1.MP4	0.0	6697.920	25.000	Green	Resting		POINT	2889.960	Z-Movie\O4-1-8-B1.MP4	72249	NA
B1	2025-02-17 12:16:38.088		5399.960	Media file(s)	player #1:Z-Movie\O4-1-8-B1.MP4	0.0	6697.920	25.000	Purple	Resting		POINT	2890.080	Z-Movie\O4-1-8-B1.MP4	72252	NA
B1	2025-02-17 12:16:38.088		5399.960	Media file(s)	player #1:Z-Movie\O4-1-8-B1.MP4	0.0	6697.920	25.000	Purple	Resting		POINT	2950.040	Z-Movie\O4-1-8-B1.MP4	73751	NA
B1	2025-02-17 12:16:38.088		5399.960	Media file(s)	player #1:Z-Movie\O4-1-8-B1.MP4	0.0	6697.920	25.000	Green	Resting		POINT	2950.400	Z-Movie\O4-1-8-B1.MP4	73760	NA
B1	2025-02-17 12:16:38.088		5399.960	Media file(s)	player #1:Z-Movie\O4-1-8-B1.MP4	0.0	6697.920	25.000	Purple	Resting		POINT	3010.080	Z-Movie\O4-1-8-B1.MP4	75252	NA
B1	2025-02-17 12:16:38.088		5399.960	Media file(s)	player #1:Z-Movie\O4-1-8-B1.MP4	0.0	6697.920	25.000	Green	Resting		POINT	3010.760	Z-Movie\O4-1-8-B1.MP4	75269	NA
B1	2025-02-17 12:16:38.088		5399.960	Media file(s)	player #1:Z-Movie\O4-1-8-B1.MP4	0.0	6697.920	25.000	Purple	Resting		POINT	3070.000	Z-Movie\O4-1-8-B1.MP4	76751	NA
B1	2025-02-17 12:16:38.088		5399.960	Media file(s)	player #1:Z-Movie\O4-1-8-B1.MP4	0.0	6697.920	25.000	Green	Resting		POINT	3070.080	Z-Movie\O4-1-8-B1.MP4	76752	NA
B1	2025-02-17 12:16:38.088		5399.960	Media file(s)	player #1:Z-Movie\O4-1-8-B1.MP4	0.0	6697.920	25.000	Purple	Resting		POINT	3129.880	Z-Movie\O4-1-8-B1.MP4	78247	NA
B1	2025-02-17 12:16:38.088		5399.960	Media file(s)	player #1:Z-Movie\O4-1-8-B1.MP4	0.0	6697.920	25.000	Green	Resting		POINT	3129.960	Z-Movie\O4-1-8-B1.MP4	78249	NA
B1	2025-02-17 12:16:38.088		5399.960	Media file(s)	player #1:Z-Movie\O4-1-8-B1.MP4	0.0	6697.920	25.000	Purple	Resting		POINT	3190.040	Z-Movie\O4-1-8-B1.MP4	79751	NA
B1	2025-02-17 12:16:38.088		5399.960	Media file(s)	player #1:Z-Movie\O4-1-8-B1.MP4	0.0	6697.920	25.000	Green	Resting		POINT	3190.720	Z-Movie\O4-1-8-B1.MP4	79768	NA
B1	2025-02-17 12:16:38.088		5399.960	Media file(s)	player #1:Z-Movie\O4-1-8-B1.MP4	0.0	6697.920	25.000	Purple	Resting		POINT	3249.920	Z-Movie\O4-1-8-B1.MP4	81248	NA
B1	2025-02-17 12:16:38.088		5399.960	Media file(s)	player #1:Z-Movie\O4-1-8-B1.MP4	0.0	6697.920	25.000	Green	Resting		POINT	3252.320	Z-Movie\O4-1-8-B1.MP4	81308	NA
B1	2025-02-17 12:16:38.088		5399.960	Media file(s)	player #1:Z-Movie\O4-1-8-B1.MP4	0.0	6697.920	25.000	Green	Resting		POINT	3310.000	Z-Movie\O4-1-8-B1.MP4	82750	NA
B1	2025-02-17 12:16:38.088		5399.960	Media file(s)	player #1:Z-Movie\O4-1-8-B1.MP4	0.0	6697.920	25.000	Purple	Resting		POINT	3310.200	Z-Movie\O4-1-8-B1.MP4	82755	NA
B1	2025-02-17 12:16:38.088		5399.960	Media file(s)	player #1:Z-Movie\O4-1-8-B1.MP4	0.0	6697.920	25.000	Green	Resting		POINT	3370.040	Z-Movie\O4-1-8-B1.MP4	84251	NA
B1	2025-02-17 12:16:38.088		5399.960	Media file(s)	player #1:Z-Movie\O4-1-8-B1.MP4	0.0	6697.920	25.000	Purple	Resting		POINT	3370.120	Z-Movie\O4-1-8-B1.MP4	84253	NA
B1	2025-02-17 12:16:38.088		5399.960	Media file(s)	player #1:Z-Movie\O4-1-8-B1.MP4	0.0	6697.920	25.000	Green	Resting		POINT	3429.800	Z-Movie\O4-1-8-B1.MP4	85745	NA
B1	2025-02-17 12:16:38.088		5399.960	Media file(s)	player #1:Z-Movie\O4-1-8-B1.MP4	0.0	6697.920	25.000	Purple	Resting		POINT	3430.040	Z-Movie\O4-1-8-B1.MP4	85751	NA
B1	2025-02-17 12:16:38.088		5399.960	Media file(s)	player #1:Z-Movie\O4-1-8-B1.MP4	0.0	6697.920	25.000	Green	Resting		POINT	3489.880	Z-Movie\O4-1-8-B1.MP4	87247	NA
B1	2025-02-17 12:16:38.088		5399.960	Media file(s)	player #1:Z-Movie\O4-1-8-B1.MP4	0.0	6697.920	25.000	Purple	Resting		POINT	3490.160	Z-Movie\O4-1-8-B1.MP4	87255	NA
B1	2025-02-17 12:16:38.088		5399.960	Media file(s)	player #1:Z-Movie\O4-1-8-B1.MP4	0.0	6697.920	25.000	Green	Resting		POINT	3549.960	Z-Movie\O4-1-8-B1.MP4	88750	NA
B1	2025-02-17 12:16:38.088		5399.960	Media file(s)	player #1:Z-Movie\O4-1-8-B1.MP4	0.0	6697.920	25.000	Purple	Resting		POINT	3549.960	Z-Movie\O4-1-8-B1.MP4	88749	NA
B1	2025-02-17 12:16:38.088		5399.960	Media file(s)	player #1:Z-Movie\O4-1-8-B1.MP4	0.0	6697.920	25.000	Green	Resting		POINT	3610.240	Z-Movie\O4-1-8-B1.MP4	90256	NA
B1	2025-02-17 12:16:38.088		5399.960	Media file(s)	player #1:Z-Movie\O4-1-8-B1.MP4	0.0	6697.920	25.000	Purple	Resting		POINT	3610.320	Z-Movie\O4-1-8-B1.MP4	90258	NA
B1	2025-02-17 12:16:38.088		5399.960	Media file(s)	player #1:Z-Movie\O4-1-8-B1.MP4	0.0	6697.920	25.000	Purple	Resting		POINT	3670.080	Z-Movie\O4-1-8-B1.MP4	91752	NA
B1	2025-02-17 12:16:38.088		5399.960	Media file(s)	player #1:Z-Movie\O4-1-8-B1.MP4	0.0	6697.920	25.000	Green	Resting		POINT	3670.760	Z-Movie\O4-1-8-B1.MP4	91769	NA
B1	2025-02-17 12:16:38.088		5399.960	Media file(s)	player #1:Z-Movie\O4-1-8-B1.MP4	0.0	6697.920	25.000	Purple	Resting		POINT	3730.000	Z-Movie\O4-1-8-B1.MP4	93250	NA
B1	2025-02-17 12:16:38.088		5399.960	Media file(s)	player #1:Z-Movie\O4-1-8-B1.MP4	0.0	6697.920	25.000	Green	Walking		POINT	3730.600	Z-Movie\O4-1-8-B1.MP4	93265	NA
B1	2025-02-17 12:16:38.088		5399.960	Media file(s)	player #1:Z-Movie\O4-1-8-B1.MP4	0.0	6697.920	25.000	Purple	Resting		POINT	3790.200	Z-Movie\O4-1-8-B1.MP4	94755	NA
B1	2025-02-17 12:16:38.088		5399.960	Media file(s)	player #1:Z-Movie\O4-1-8-B1.MP4	0.0	6697.920	25.000	Green	Walking		POINT	3790.480	Z-Movie\O4-1-8-B1.MP4	94762	NA
B1	2025-02-17 12:16:38.088		5399.960	Media file(s)	player #1:Z-Movie\O4-1-8-B1.MP4	0.0	6697.920	25.000	Green	Resting		POINT	3850.200	Z-Movie\O4-1-8-B1.MP4	96255	NA
B1	2025-02-17 12:16:38.088		5399.960	Media file(s)	player #1:Z-Movie\O4-1-8-B1.MP4	0.0	6697.920	25.000	Purple	Walking		POINT	3850.240	Z-Movie\O4-1-8-B1.MP4	96256	NA
B1	2025-02-17 12:16:38.088		5399.960	Media file(s)	player #1:Z-Movie\O4-1-8-B1.MP4	0.0	6697.920	25.000	Purple	Walking		POINT	3910.120	Z-Movie\O4-1-8-B1.MP4	97753	NA
B1	2025-02-17 12:16:38.088		5399.960	Media file(s)	player #1:Z-Movie\O4-1-8-B1.MP4	0.0	6697.920	25.000	Green	Resting		POINT	3910.240	Z-Movie\O4-1-8-B1.MP4	97756	NA
B1	2025-02-17 12:16:38.088		5399.960	Media file(s)	player #1:Z-Movie\O4-1-8-B1.MP4	0.0	6697.920	25.000	Purple	Walking		POINT	3970.080	Z-Movie\O4-1-8-B1.MP4	99252	NA
B1	2025-02-17 12:16:38.088		5399.960	Media file(s)	player #1:Z-Movie\O4-1-8-B1.MP4	0.0	6697.920	25.000	Green	Resting		POINT	3971.760	Z-Movie\O4-1-8-B1.MP4	99294	NA
B1	2025-02-17 12:16:38.088		5399.960	Media file(s)	player #1:Z-Movie\O4-1-8-B1.MP4	0.0	6697.920	25.000	Purple	Resting		POINT	4030.240	Z-Movie\O4-1-8-B1.MP4	100756	NA
B1	2025-02-17 12:16:38.088		5399.960	Media file(s)	player #1:Z-Movie\O4-1-8-B1.MP4	0.0	6697.920	25.000	Green	Walking		POINT	4030.760	Z-Movie\O4-1-8-B1.MP4	100769	NA
B1	2025-02-17 12:16:38.088		5399.960	Media file(s)	player #1:Z-Movie\O4-1-8-B1.MP4	0.0	6697.920	25.000	Green	Resting		POINT	4090.120	Z-Movie\O4-1-8-B1.MP4	102253	NA
B1	2025-02-17 12:16:38.088		5399.960	Media file(s)	player #1:Z-Movie\O4-1-8-B1.MP4	0.0	6697.920	25.000	Purple	Resting		POINT	4090.160	Z-Movie\O4-1-8-B1.MP4	102254	NA
B1	2025-02-17 12:16:38.088		5399.960	Media file(s)	player #1:Z-Movie\O4-1-8-B1.MP4	0.0	6697.920	25.000	Purple	Resting		POINT	4150.080	Z-Movie\O4-1-8-B1.MP4	103752	NA
B1	2025-02-17 12:16:38.088		5399.960	Media file(s)	player #1:Z-Movie\O4-1-8-B1.MP4	0.0	6697.920	25.000	Green	Walking		POINT	4150.240	Z-Movie\O4-1-8-B1.MP4	103756	NA
B1	2025-02-17 12:16:38.088		5399.960	Media file(s)	player #1:Z-Movie\O4-1-8-B1.MP4	0.0	6697.920	25.000	Green	Walking		POINT	4210.200	Z-Movie\O4-1-8-B1.MP4	105255	NA
B1	2025-02-17 12:16:38.088		5399.960	Media file(s)	player #1:Z-Movie\O4-1-8-B1.MP4	0.0	6697.920	25.000	Purple	Walking		POINT	4210.320	Z-Movie\O4-1-8-B1.MP4	105258	NA
B1	2025-02-17 12:16:38.088		5399.960	Media file(s)	player #1:Z-Movie\O4-1-8-B1.MP4	0.0	6697.920	25.000	Green	Resting		POINT	4270.120	Z-Movie\O4-1-8-B1.MP4	106753	NA
B1	2025-02-17 12:16:38.088		5399.960	Media file(s)	player #1:Z-Movie\O4-1-8-B1.MP4	0.0	6697.920	25.000	Purple	Walking		POINT	4270.200	Z-Movie\O4-1-8-B1.MP4	106755	NA
B1	2025-02-17 12:16:38.088		5399.960	Media file(s)	player #1:Z-Movie\O4-1-8-B1.MP4	0.0	6697.920	25.000	Green	Resting		POINT	4330.120	Z-Movie\O4-1-8-B1.MP4	108253	NA
B1	2025-02-17 12:16:38.088		5399.960	Media file(s)	player #1:Z-Movie\O4-1-8-B1.MP4	0.0	6697.920	25.000	Purple	Outside		POINT	4331.120	Z-Movie\O4-1-8-B1.MP4	108278	NA
B1	2025-02-17 12:16:38.088		5399.960	Media file(s)	player #1:Z-Movie\O4-1-8-B1.MP4	0.0	6697.920	25.000	Green	Resting		POINT	4390.280	Z-Movie\O4-1-8-B1.MP4	109757	NA
B1	2025-02-17 12:16:38.088		5399.960	Media file(s)	player #1:Z-Movie\O4-1-8-B1.MP4	0.0	6697.920	25.000	Purple	Outside		POINT	4390.280	Z-Movie\O4-1-8-B1.MP4	109757	NA
B1	2025-02-17 12:16:38.088		5399.960	Media file(s)	player #1:Z-Movie\O4-1-8-B1.MP4	0.0	6697.920	25.000	Green	Resting		POINT	4450.000	Z-Movie\O4-1-8-B1.MP4	111250	NA
B1	2025-02-17 12:16:38.088		5399.960	Media file(s)	player #1:Z-Movie\O4-1-8-B1.MP4	0.0	6697.920	25.000	Purple	Outside		POINT	4450.040	Z-Movie\O4-1-8-B1.MP4	111251	NA
B1	2025-02-17 12:16:38.088		5399.960	Media file(s)	player #1:Z-Movie\O4-1-8-B1.MP4	0.0	6697.920	25.000	Green	Resting		POINT	4510.120	Z-Movie\O4-1-8-B1.MP4	112753	NA
B1	2025-02-17 12:16:38.088		5399.960	Media file(s)	player #1:Z-Movie\O4-1-8-B1.MP4	0.0	6697.920	25.000	Purple	Self grooming		POINT	4510.400	Z-Movie\O4-1-8-B1.MP4	112760	NA
B1	2025-02-17 12:16:38.088		5399.960	Media file(s)	player #1:Z-Movie\O4-1-8-B1.MP4	0.0	6697.920	25.000	Green	Resting		POINT	4569.960	Z-Movie\O4-1-8-B1.MP4	114249	NA
B1	2025-02-17 12:16:38.088		5399.960	Media file(s)	player #1:Z-Movie\O4-1-8-B1.MP4	0.0	6697.920	25.000	Purple	Walking		POINT	4570.120	Z-Movie\O4-1-8-B1.MP4	114253	NA
B1	2025-02-17 12:16:38.088		5399.960	Media file(s)	player #1:Z-Movie\O4-1-8-B1.MP4	0.0	6697.920	25.000	Purple	Resting		POINT	4630.040	Z-Movie\O4-1-8-B1.MP4	115751	NA
B1	2025-02-17 12:16:38.088		5399.960	Media file(s)	player #1:Z-Movie\O4-1-8-B1.MP4	0.0	6697.920	25.000	Green	Resting		POINT	4630.120	Z-Movie\O4-1-8-B1.MP4	115753	NA
B1	2025-02-17 12:16:38.088		5399.960	Media file(s)	player #1:Z-Movie\O4-1-8-B1.MP4	0.0	6697.920	25.000	Purple	Resting		POINT	4690.000	Z-Movie\O4-1-8-B1.MP4	117250	NA
B1	2025-02-17 12:16:38.088		5399.960	Media file(s)	player #1:Z-Movie\O4-1-8-B1.MP4	0.0	6697.920	25.000	Green	Resting		POINT	4691.080	Z-Movie\O4-1-8-B1.MP4	117277	NA
B1	2025-02-17 12:16:38.088		5399.960	Media file(s)	player #1:Z-Movie\O4-1-8-B1.MP4	0.0	6697.920	25.000	Purple	Resting		POINT	4750.040	Z-Movie\O4-1-8-B1.MP4	118751	NA
B1	2025-02-17 12:16:38.088		5399.960	Media file(s)	player #1:Z-Movie\O4-1-8-B1.MP4	0.0	6697.920	25.000	Green	Resting		POINT	4753.280	Z-Movie\O4-1-8-B1.MP4	118832	NA
B1	2025-02-17 12:16:38.088		5399.960	Media file(s)	player #1:Z-Movie\O4-1-8-B1.MP4	0.0	6697.920	25.000	Purple	Resting		POINT	4810.040	Z-Movie\O4-1-8-B1.MP4	120251	NA
B1	2025-02-17 12:16:38.088		5399.960	Media file(s)	player #1:Z-Movie\O4-1-8-B1.MP4	0.0	6697.920	25.000	Green	Resting		POINT	4810.680	Z-Movie\O4-1-8-B1.MP4	120267	NA
B1	2025-02-17 12:16:38.088		5399.960	Media file(s)	player #1:Z-Movie\O4-1-8-B1.MP4	0.0	6697.920	25.000	Green	Resting		POINT	4870.040	Z-Movie\O4-1-8-B1.MP4	121751	NA
B1	2025-02-17 12:16:38.088		5399.960	Media file(s)	player #1:Z-Movie\O4-1-8-B1.MP4	0.0	6697.920	25.000	Purple	Resting		POINT	4870.120	Z-Movie\O4-1-8-B1.MP4	121753	NA
B1	2025-02-17 12:16:38.088		5399.960	Media file(s)	player #1:Z-Movie\O4-1-8-B1.MP4	0.0	6697.920	25.000	Green	Resting		POINT	4928.960	Z-Movie\O4-1-8-B1.MP4	123224	NA
B1	2025-02-17 12:16:38.088		5399.960	Media file(s)	player #1:Z-Movie\O4-1-8-B1.MP4	0.0	6697.920	25.000	Purple	Resting		POINT	4929.880	Z-Movie\O4-1-8-B1.MP4	123247	NA
B1	2025-02-17 12:16:38.088		5399.960	Media file(s)	player #1:Z-Movie\O4-1-8-B1.MP4	0.0	6697.920	25.000	Purple	Resting		POINT	4990.040	Z-Movie\O4-1-8-B1.MP4	124752	NA
B1	2025-02-17 12:16:38.088		5399.960	Media file(s)	player #1:Z-Movie\O4-1-8-B1.MP4	0.0	6697.920	25.000	Green	Resting		POINT	4990.120	Z-Movie\O4-1-8-B1.MP4	124753	NA
B1	2025-02-17 12:16:38.088		5399.960	Media file(s)	player #1:Z-Movie\O4-1-8-B1.MP4	0.0	6697.920	25.000	Green	Resting		POINT	5050.000	Z-Movie\O4-1-8-B1.MP4	126250	NA
B1	2025-02-17 12:16:38.088		5399.960	Media file(s)	player #1:Z-Movie\O4-1-8-B1.MP4	0.0	6697.920	25.000	Purple	Resting		POINT	5051.480	Z-Movie\O4-1-8-B1.MP4	126287	NA
B1	2025-02-17 12:16:38.088		5399.960	Media file(s)	player #1:Z-Movie\O4-1-8-B1.MP4	0.0	6697.920	25.000	Green	Resting		POINT	5110.000	Z-Movie\O4-1-8-B1.MP4	127750	NA
B1	2025-02-17 12:16:38.088		5399.960	Media file(s)	player #1:Z-Movie\O4-1-8-B1.MP4	0.0	6697.920	25.000	Purple	Resting		POINT	5110.040	Z-Movie\O4-1-8-B1.MP4	127751	NA
B1	2025-02-17 12:16:38.088		5399.960	Media file(s)	player #1:Z-Movie\O4-1-8-B1.MP4	0.0	6697.920	25.000	Purple	Resting		POINT	5170.160	Z-Movie\O4-1-8-B1.MP4	129254	NA
B1	2025-02-17 12:16:38.088		5399.960	Media file(s)	player #1:Z-Movie\O4-1-8-B1.MP4	0.0	6697.920	25.000	Green	Resting		POINT	5172.640	Z-Movie\O4-1-8-B1.MP4	129316	NA
B1	2025-02-17 12:16:38.088		5399.960	Media file(s)	player #1:Z-Movie\O4-1-8-B1.MP4	0.0	6697.920	25.000	Purple	Resting		POINT	5230.040	Z-Movie\O4-1-8-B1.MP4	130751	NA
B1	2025-02-17 12:16:38.088		5399.960	Media file(s)	player #1:Z-Movie\O4-1-8-B1.MP4	0.0	6697.920	25.000	Green	Resting		POINT	5230.520	Z-Movie\O4-1-8-B1.MP4	130763	NA
B1	2025-02-17 12:16:38.088		5399.960	Media file(s)	player #1:Z-Movie\O4-1-8-B1.MP4	0.0	6697.920	25.000	Purple	Resting		POINT	5288.280	Z-Movie\O4-1-8-B1.MP4	132207	NA
B1	2025-02-17 12:16:38.088		5399.960	Media file(s)	player #1:Z-Movie\O4-1-8-B1.MP4	0.0	6697.920	25.000	Green	Resting		POINT	5290.000	Z-Movie\O4-1-8-B1.MP4	132250	NA
B1	2025-02-17 12:16:38.088		5399.960	Media file(s)	player #1:Z-Movie\O4-1-8-B1.MP4	0.0	6697.920	25.000	Purple	Resting		POINT	5349.960	Z-Movie\O4-1-8-B1.MP4	133749	NA
B1	2025-02-17 12:16:38.088		5399.960	Media file(s)	player #1:Z-Movie\O4-1-8-B1.MP4	0.0	6697.920	25.000	Green	Resting		POINT	5350.040	Z-Movie\O4-1-8-B1.MP4	133751	NA
B1	2025-02-17 12:16:38.088		5399.960	Media file(s)	player #1:Z-Movie\O4-1-8-B1.MP4	0.0	6697.920	25.000	Green	Resting		POINT	5410.000	Z-Movie\O4-1-8-B1.MP4	135250	NA
B1	2025-02-17 12:16:38.088		5399.960	Media file(s)	player #1:Z-Movie\O4-1-8-B1.MP4	0.0	6697.920	25.000	Purple	Resting		POINT	5410.080	Z-Movie\O4-1-8-B1.MP4	135252	NA
B1	2025-02-17 12:16:38.088		5399.960	Media file(s)	player #1:Z-Movie\O4-1-8-B1.MP4	0.0	6697.920	25.000	Green	Resting		POINT	5470.120	Z-Movie\O4-1-8-B1.MP4	136753	NA
B1	2025-02-17 12:16:38.088		5399.960	Media file(s)	player #1:Z-Movie\O4-1-8-B1.MP4	0.0	6697.920	25.000	Purple	Resting		POINT	5470.280	Z-Movie\O4-1-8-B1.MP4	136757	NA
B1	2025-02-17 12:16:38.088		5399.960	Media file(s)	player #1:Z-Movie\O4-1-8-B1.MP4	0.0	6697.920	25.000	Green	Resting		POINT	5530.040	Z-Movie\O4-1-8-B1.MP4	138251	NA
B1	2025-02-17 12:16:38.088		5399.960	Media file(s)	player #1:Z-Movie\O4-1-8-B1.MP4	0.0	6697.920	25.000	Purple	Resting		POINT	5530.160	Z-Movie\O4-1-8-B1.MP4	138254	NA
B1	2025-02-17 12:16:38.088		5399.960	Media file(s)	player #1:Z-Movie\O4-1-8-B1.MP4	0.0	6697.920	25.000	Purple	Resting		POINT	5590.000	Z-Movie\O4-1-8-B1.MP4	139750	NA
B1	2025-02-17 12:16:38.088		5399.960	Media file(s)	player #1:Z-Movie\O4-1-8-B1.MP4	0.0	6697.920	25.000	Green	Walking		POINT	5590.480	Z-Movie\O4-1-8-B1.MP4	139762	NA
B1	2025-02-17 12:16:38.088		5399.960	Media file(s)	player #1:Z-Movie\O4-1-8-B1.MP4	0.0	6697.920	25.000	Purple	Resting		POINT	5649.920	Z-Movie\O4-1-8-B1.MP4	141248	NA
B1	2025-02-17 12:16:38.088		5399.960	Media file(s)	player #1:Z-Movie\O4-1-8-B1.MP4	0.0	6697.920	25.000	Green	Resting		POINT	5650.040	Z-Movie\O4-1-8-B1.MP4	141251	NA
B1	2025-02-17 12:16:38.088		5399.960	Media file(s)	player #1:Z-Movie\O4-1-8-B1.MP4	0.0	6697.920	25.000	Purple	Resting		POINT	5709.960	Z-Movie\O4-1-8-B1.MP4	142749	NA
B1	2025-02-17 12:16:38.088		5399.960	Media file(s)	player #1:Z-Movie\O4-1-8-B1.MP4	0.0	6697.920	25.000	Green	Resting		POINT	5710.760	Z-Movie\O4-1-8-B1.MP4	142769	NA
B1	2025-02-17 12:16:38.088		5399.960	Media file(s)	player #1:Z-Movie\O4-1-8-B1.MP4	0.0	6697.920	25.000	Purple	Resting		POINT	5770.080	Z-Movie\O4-1-8-B1.MP4	144253	NA
B1	2025-02-17 12:16:38.088		5399.960	Media file(s)	player #1:Z-Movie\O4-1-8-B1.MP4	0.0	6697.920	25.000	Green	Resting		POINT	5770.200	Z-Movie\O4-1-8-B1.MP4	144255	NA
B1	2025-02-17 12:16:38.088		5399.960	Media file(s)	player #1:Z-Movie\O4-1-8-B1.MP4	0.0	6697.920	25.000	Purple	Resting		POINT	5830.040	Z-Movie\O4-1-8-B1.MP4	145751	NA
B1	2025-02-17 12:16:38.088		5399.960	Media file(s)	player #1:Z-Movie\O4-1-8-B1.MP4	0.0	6697.920	25.000	Green	Resting		POINT	5830.680	Z-Movie\O4-1-8-B1.MP4	145767	NA
B1	2025-02-17 12:16:38.088		5399.960	Media file(s)	player #1:Z-Movie\O4-1-8-B1.MP4	0.0	6697.920	25.000	Purple	Resting		POINT	5890.040	Z-Movie\O4-1-8-B1.MP4	147251	NA
B1	2025-02-17 12:16:38.088		5399.960	Media file(s)	player #1:Z-Movie\O4-1-8-B1.MP4	0.0	6697.920	25.000	Green	Resting		POINT	5890.120	Z-Movie\O4-1-8-B1.MP4	147253	NA
B1	2025-02-17 12:16:38.088		5399.960	Media file(s)	player #1:Z-Movie\O4-1-8-B1.MP4	0.0	6697.920	25.000	Green	Resting		POINT	5950.000	Z-Movie\O4-1-8-B1.MP4	148750	NA
B1	2025-02-17 12:16:38.088		5399.960	Media file(s)	player #1:Z-Movie\O4-1-8-B1.MP4	0.0	6697.920	25.000	Purple	Resting		POINT	5950.040	Z-Movie\O4-1-8-B1.MP4	148752	NA
B1	2025-02-17 12:16:38.088		5399.960	Media file(s)	player #1:Z-Movie\O4-1-8-B1.MP4	0.0	6697.920	25.000	Green	Resting		POINT	6009.960	Z-Movie\O4-1-8-B1.MP4	150249	NA
B1	2025-02-17 12:16:38.088		5399.960	Media file(s)	player #1:Z-Movie\O4-1-8-B1.MP4	0.0	6697.920	25.000	Purple	QW interaction		POINT	6010.080	Z-Movie\O4-1-8-B1.MP4	150252	NA
