# Supplementary material for: Unmated Queens Show Worker‐Like Behaviour and Gene Expression in Polygynous Colonies of the Ant Stigmatomma pallipes
Source: Mol Ecol. 2026 Apr 29;35:e70360. doi: 10.1111/mec.70360 (PMC13126620; doi:10.1111/mec.70360)
Supplement: Supplementary file 3 — Data S1: mec70360‐sup‐0003‐Supinfo.zip. [file MEC-35-e70360-s003.zip › Behavior/O4-Boris/B5.tsv]

Observation id	Observation date	Description	Observation duration	Observation type	Source	Time offset (s)	Media duration (s)	FPS	Subject	Behavior	Behavioral category	Behavior type	Time	Media file name	Image index	Image file path	Comment
B5	2025-02-17 12:50:44.675		5399.800	Media file(s)	player #1:Z-Movie\O4-3-10-B5.MP4	0.0	6888.960	25.000	Blue	Walking		POINT	610.160	Z-Movie\O4-3-10-B5.MP4	15254	NA
B5	2025-02-17 12:50:44.675		5399.800	Media file(s)	player #1:Z-Movie\O4-3-10-B5.MP4	0.0	6888.960	25.000	Blue	Brood Care		POINT	670.120	Z-Movie\O4-3-10-B5.MP4	16753	NA
B5	2025-02-17 12:50:44.675		5399.800	Media file(s)	player #1:Z-Movie\O4-3-10-B5.MP4	0.0	6888.960	25.000	Blue	Resting		POINT	730.560	Z-Movie\O4-3-10-B5.MP4	18264	NA
B5	2025-02-17 12:50:44.675		5399.800	Media file(s)	player #1:Z-Movie\O4-3-10-B5.MP4	0.0	6888.960	25.000	Blue	Resting		POINT	790.080	Z-Movie\O4-3-10-B5.MP4	19752	NA
B5	2025-02-17 12:50:44.675		5399.800	Media file(s)	player #1:Z-Movie\O4-3-10-B5.MP4	0.0	6888.960	25.000	Blue	Resting		POINT	850.680	Z-Movie\O4-3-10-B5.MP4	21267	NA
B5	2025-02-17 12:50:44.675		5399.800	Media file(s)	player #1:Z-Movie\O4-3-10-B5.MP4	0.0	6888.960	25.000	Blue	Resting		POINT	910.040	Z-Movie\O4-3-10-B5.MP4	22751	NA
B5	2025-02-17 12:50:44.675		5399.800	Media file(s)	player #1:Z-Movie\O4-3-10-B5.MP4	0.0	6888.960	25.000	Blue	Resting		POINT	970.080	Z-Movie\O4-3-10-B5.MP4	24252	NA
B5	2025-02-17 12:50:44.675		5399.800	Media file(s)	player #1:Z-Movie\O4-3-10-B5.MP4	0.0	6888.960	25.000	Blue	Resting		POINT	1030.080	Z-Movie\O4-3-10-B5.MP4	25752	NA
B5	2025-02-17 12:50:44.675		5399.800	Media file(s)	player #1:Z-Movie\O4-3-10-B5.MP4	0.0	6888.960	25.000	Blue	Resting		POINT	1090.160	Z-Movie\O4-3-10-B5.MP4	27254	NA
B5	2025-02-17 12:50:44.675		5399.800	Media file(s)	player #1:Z-Movie\O4-3-10-B5.MP4	0.0	6888.960	25.000	Blue	Resting		POINT	1150.040	Z-Movie\O4-3-10-B5.MP4	28751	NA
B5	2025-02-17 12:50:44.675		5399.800	Media file(s)	player #1:Z-Movie\O4-3-10-B5.MP4	0.0	6888.960	25.000	Blue	Resting		POINT	1210.360	Z-Movie\O4-3-10-B5.MP4	30259	NA
B5	2025-02-17 12:50:44.675		5399.800	Media file(s)	player #1:Z-Movie\O4-3-10-B5.MP4	0.0	6888.960	25.000	Blue	Walking		POINT	1270.160	Z-Movie\O4-3-10-B5.MP4	31754	NA
B5	2025-02-17 12:50:44.675		5399.800	Media file(s)	player #1:Z-Movie\O4-3-10-B5.MP4	0.0	6888.960	25.000	Blue	Brood Care		POINT	1330.120	Z-Movie\O4-3-10-B5.MP4	33253	NA
B5	2025-02-17 12:50:44.675		5399.800	Media file(s)	player #1:Z-Movie\O4-3-10-B5.MP4	0.0	6888.960	25.000	Blue	Walking		POINT	1390.200	Z-Movie\O4-3-10-B5.MP4	34755	NA
B5	2025-02-17 12:50:44.675		5399.800	Media file(s)	player #1:Z-Movie\O4-3-10-B5.MP4	0.0	6888.960	25.000	Blue	Brood Care		POINT	1451.080	Z-Movie\O4-3-10-B5.MP4	36277	NA
B5	2025-02-17 12:50:44.675		5399.800	Media file(s)	player #1:Z-Movie\O4-3-10-B5.MP4	0.0	6888.960	25.000	Blue	Brood Care		POINT	1512.160	Z-Movie\O4-3-10-B5.MP4	37804	NA
B5	2025-02-17 12:50:44.675		5399.800	Media file(s)	player #1:Z-Movie\O4-3-10-B5.MP4	0.0	6888.960	25.000	Blue	Hemolymph		POINT	1570.080	Z-Movie\O4-3-10-B5.MP4	39252	NA
B5	2025-02-17 12:50:44.675		5399.800	Media file(s)	player #1:Z-Movie\O4-3-10-B5.MP4	0.0	6888.960	25.000	Blue	Hemolymph		POINT	1630.640	Z-Movie\O4-3-10-B5.MP4	40766	NA
B5	2025-02-17 12:50:44.675		5399.800	Media file(s)	player #1:Z-Movie\O4-3-10-B5.MP4	0.0	6888.960	25.000	Blue	Hemolymph		POINT	1692.000	Z-Movie\O4-3-10-B5.MP4	42300	NA
B5	2025-02-17 12:50:44.675		5399.800	Media file(s)	player #1:Z-Movie\O4-3-10-B5.MP4	0.0	6888.960	25.000	Blue	Hemolymph		POINT	1749.400	Z-Movie\O4-3-10-B5.MP4	43735	NA
B5	2025-02-17 12:50:44.675		5399.800	Media file(s)	player #1:Z-Movie\O4-3-10-B5.MP4	0.0	6888.960	25.000	Blue	Walking		POINT	1810.200	Z-Movie\O4-3-10-B5.MP4	45255	NA
B5	2025-02-17 12:50:44.675		5399.800	Media file(s)	player #1:Z-Movie\O4-3-10-B5.MP4	0.0	6888.960	25.000	Blue	Hemolymph		POINT	1871.480	Z-Movie\O4-3-10-B5.MP4	46788	NA
B5	2025-02-17 12:50:44.675		5399.800	Media file(s)	player #1:Z-Movie\O4-3-10-B5.MP4	0.0	6888.960	25.000	Blue	Walking		POINT	1931.480	Z-Movie\O4-3-10-B5.MP4	48287	NA
B5	2025-02-17 12:50:44.675		5399.800	Media file(s)	player #1:Z-Movie\O4-3-10-B5.MP4	0.0	6888.960	25.000	Blue	Walking		POINT	1990.440	Z-Movie\O4-3-10-B5.MP4	49761	NA
B5	2025-02-17 12:50:44.675		5399.800	Media file(s)	player #1:Z-Movie\O4-3-10-B5.MP4	0.0	6888.960	25.000	Blue	Resting		POINT	2050.120	Z-Movie\O4-3-10-B5.MP4	51253	NA
B5	2025-02-17 12:50:44.675		5399.800	Media file(s)	player #1:Z-Movie\O4-3-10-B5.MP4	0.0	6888.960	25.000	Blue	Resting		POINT	2110.160	Z-Movie\O4-3-10-B5.MP4	52754	NA
B5	2025-02-17 12:50:44.675		5399.800	Media file(s)	player #1:Z-Movie\O4-3-10-B5.MP4	0.0	6888.960	25.000	Blue	Resting		POINT	2170.000	Z-Movie\O4-3-10-B5.MP4	54250	NA
B5	2025-02-17 12:50:44.675		5399.800	Media file(s)	player #1:Z-Movie\O4-3-10-B5.MP4	0.0	6888.960	25.000	Blue	Resting		POINT	2230.240	Z-Movie\O4-3-10-B5.MP4	55756	NA
B5	2025-02-17 12:50:44.675		5399.800	Media file(s)	player #1:Z-Movie\O4-3-10-B5.MP4	0.0	6888.960	25.000	Blue	Resting		POINT	2290.040	Z-Movie\O4-3-10-B5.MP4	57251	NA
B5	2025-02-17 12:50:44.675		5399.800	Media file(s)	player #1:Z-Movie\O4-3-10-B5.MP4	0.0	6888.960	25.000	Blue	Resting		POINT	2350.040	Z-Movie\O4-3-10-B5.MP4	58751	NA
B5	2025-02-17 12:50:44.675		5399.800	Media file(s)	player #1:Z-Movie\O4-3-10-B5.MP4	0.0	6888.960	25.000	Blue	Resting		POINT	2410.680	Z-Movie\O4-3-10-B5.MP4	60267	NA
B5	2025-02-17 12:50:44.675		5399.800	Media file(s)	player #1:Z-Movie\O4-3-10-B5.MP4	0.0	6888.960	25.000	Blue	Resting		POINT	2471.920	Z-Movie\O4-3-10-B5.MP4	61798	NA
B5	2025-02-17 12:50:44.675		5399.800	Media file(s)	player #1:Z-Movie\O4-3-10-B5.MP4	0.0	6888.960	25.000	Blue	Resting		POINT	2530.080	Z-Movie\O4-3-10-B5.MP4	63252	NA
B5	2025-02-17 12:50:44.675		5399.800	Media file(s)	player #1:Z-Movie\O4-3-10-B5.MP4	0.0	6888.960	25.000	Blue	Resting		POINT	2590.000	Z-Movie\O4-3-10-B5.MP4	64750	NA
B5	2025-02-17 12:50:44.675		5399.800	Media file(s)	player #1:Z-Movie\O4-3-10-B5.MP4	0.0	6888.960	25.000	Blue	Resting		POINT	2650.000	Z-Movie\O4-3-10-B5.MP4	66250	NA
B5	2025-02-17 12:50:44.675		5399.800	Media file(s)	player #1:Z-Movie\O4-3-10-B5.MP4	0.0	6888.960	25.000	Blue	Resting		POINT	2709.960	Z-Movie\O4-3-10-B5.MP4	67749	NA
B5	2025-02-17 12:50:44.675		5399.800	Media file(s)	player #1:Z-Movie\O4-3-10-B5.MP4	0.0	6888.960	25.000	Blue	Resting		POINT	2770.600	Z-Movie\O4-3-10-B5.MP4	69265	NA
B5	2025-02-17 12:50:44.675		5399.800	Media file(s)	player #1:Z-Movie\O4-3-10-B5.MP4	0.0	6888.960	25.000	Blue	Resting		POINT	2830.000	Z-Movie\O4-3-10-B5.MP4	70750	NA
B5	2025-02-17 12:50:44.675		5399.800	Media file(s)	player #1:Z-Movie\O4-3-10-B5.MP4	0.0	6888.960	25.000	Blue	Resting		POINT	2890.000	Z-Movie\O4-3-10-B5.MP4	72250	NA
B5	2025-02-17 12:50:44.675		5399.800	Media file(s)	player #1:Z-Movie\O4-3-10-B5.MP4	0.0	6888.960	25.000	Blue	Resting		POINT	2950.120	Z-Movie\O4-3-10-B5.MP4	73753	NA
B5	2025-02-17 12:50:44.675		5399.800	Media file(s)	player #1:Z-Movie\O4-3-10-B5.MP4	0.0	6888.960	25.000	Blue	Resting		POINT	3010.480	Z-Movie\O4-3-10-B5.MP4	75262	NA
B5	2025-02-17 12:50:44.675		5399.800	Media file(s)	player #1:Z-Movie\O4-3-10-B5.MP4	0.0	6888.960	25.000	Blue	Resting		POINT	3070.160	Z-Movie\O4-3-10-B5.MP4	76754	NA
B5	2025-02-17 12:50:44.675		5399.800	Media file(s)	player #1:Z-Movie\O4-3-10-B5.MP4	0.0	6888.960	25.000	Blue	Resting		POINT	3130.320	Z-Movie\O4-3-10-B5.MP4	78258	NA
B5	2025-02-17 12:50:44.675		5399.800	Media file(s)	player #1:Z-Movie\O4-3-10-B5.MP4	0.0	6888.960	25.000	Blue	Resting		POINT	3190.520	Z-Movie\O4-3-10-B5.MP4	79763	NA
B5	2025-02-17 12:50:44.675		5399.800	Media file(s)	player #1:Z-Movie\O4-3-10-B5.MP4	0.0	6888.960	25.000	Blue	Resting		POINT	3250.040	Z-Movie\O4-3-10-B5.MP4	81251	NA
B5	2025-02-17 12:50:44.675		5399.800	Media file(s)	player #1:Z-Movie\O4-3-10-B5.MP4	0.0	6888.960	25.000	Blue	Resting		POINT	3310.360	Z-Movie\O4-3-10-B5.MP4	82759	NA
B5	2025-02-17 12:50:44.675		5399.800	Media file(s)	player #1:Z-Movie\O4-3-10-B5.MP4	0.0	6888.960	25.000	Blue	Walking		POINT	3370.120	Z-Movie\O4-3-10-B5.MP4	84253	NA
B5	2025-02-17 12:50:44.675		5399.800	Media file(s)	player #1:Z-Movie\O4-3-10-B5.MP4	0.0	6888.960	25.000	Blue	Resting		POINT	3429.960	Z-Movie\O4-3-10-B5.MP4	85749	NA
B5	2025-02-17 12:50:44.675		5399.800	Media file(s)	player #1:Z-Movie\O4-3-10-B5.MP4	0.0	6888.960	25.000	Blue	Resting		POINT	3490.000	Z-Movie\O4-3-10-B5.MP4	87250	NA
B5	2025-02-17 12:50:44.675		5399.800	Media file(s)	player #1:Z-Movie\O4-3-10-B5.MP4	0.0	6888.960	25.000	Blue	Resting		POINT	3550.040	Z-Movie\O4-3-10-B5.MP4	88751	NA
B5	2025-02-17 12:50:44.675		5399.800	Media file(s)	player #1:Z-Movie\O4-3-10-B5.MP4	0.0	6888.960	25.000	Blue	Resting		POINT	3610.040	Z-Movie\O4-3-10-B5.MP4	90251	NA
B5	2025-02-17 12:50:44.675		5399.800	Media file(s)	player #1:Z-Movie\O4-3-10-B5.MP4	0.0	6888.960	25.000	Blue	Resting		POINT	3670.160	Z-Movie\O4-3-10-B5.MP4	91754	NA
B5	2025-02-17 12:50:44.675		5399.800	Media file(s)	player #1:Z-Movie\O4-3-10-B5.MP4	0.0	6888.960	25.000	Blue	Resting		POINT	3730.880	Z-Movie\O4-3-10-B5.MP4	93272	NA
B5	2025-02-17 12:50:44.675		5399.800	Media file(s)	player #1:Z-Movie\O4-3-10-B5.MP4	0.0	6888.960	25.000	Blue	Resting		POINT	3790.080	Z-Movie\O4-3-10-B5.MP4	94752	NA
B5	2025-02-17 12:50:44.675		5399.800	Media file(s)	player #1:Z-Movie\O4-3-10-B5.MP4	0.0	6888.960	25.000	Blue	Resting		POINT	3850.040	Z-Movie\O4-3-10-B5.MP4	96251	NA
B5	2025-02-17 12:50:44.675		5399.800	Media file(s)	player #1:Z-Movie\O4-3-10-B5.MP4	0.0	6888.960	25.000	Blue	Resting		POINT	3910.080	Z-Movie\O4-3-10-B5.MP4	97752	NA
B5	2025-02-17 12:50:44.675		5399.800	Media file(s)	player #1:Z-Movie\O4-3-10-B5.MP4	0.0	6888.960	25.000	Blue	Resting		POINT	3970.040	Z-Movie\O4-3-10-B5.MP4	99251	NA
B5	2025-02-17 12:50:44.675		5399.800	Media file(s)	player #1:Z-Movie\O4-3-10-B5.MP4	0.0	6888.960	25.000	Blue	Resting		POINT	4030.160	Z-Movie\O4-3-10-B5.MP4	100754	NA
B5	2025-02-17 12:50:44.675		5399.800	Media file(s)	player #1:Z-Movie\O4-3-10-B5.MP4	0.0	6888.960	25.000	Blue	Walking		POINT	4090.800	Z-Movie\O4-3-10-B5.MP4	102270	NA
B5	2025-02-17 12:50:44.675		5399.800	Media file(s)	player #1:Z-Movie\O4-3-10-B5.MP4	0.0	6888.960	25.000	Blue	Resting		POINT	4150.720	Z-Movie\O4-3-10-B5.MP4	103768	NA
B5	2025-02-17 12:50:44.675		5399.800	Media file(s)	player #1:Z-Movie\O4-3-10-B5.MP4	0.0	6888.960	25.000	Blue	Resting		POINT	4210.760	Z-Movie\O4-3-10-B5.MP4	105269	NA
B5	2025-02-17 12:50:44.675		5399.800	Media file(s)	player #1:Z-Movie\O4-3-10-B5.MP4	0.0	6888.960	25.000	Blue	Resting		POINT	4270.360	Z-Movie\O4-3-10-B5.MP4	106759	NA
B5	2025-02-17 12:50:44.675		5399.800	Media file(s)	player #1:Z-Movie\O4-3-10-B5.MP4	0.0	6888.960	25.000	Blue	Resting		POINT	4329.960	Z-Movie\O4-3-10-B5.MP4	108249	NA
B5	2025-02-17 12:50:44.675		5399.800	Media file(s)	player #1:Z-Movie\O4-3-10-B5.MP4	0.0	6888.960	25.000	Blue	Resting		POINT	4390.040	Z-Movie\O4-3-10-B5.MP4	109751	NA
B5	2025-02-17 12:50:44.675		5399.800	Media file(s)	player #1:Z-Movie\O4-3-10-B5.MP4	0.0	6888.960	25.000	Blue	Resting		POINT	4450.000	Z-Movie\O4-3-10-B5.MP4	111250	NA
B5	2025-02-17 12:50:44.675		5399.800	Media file(s)	player #1:Z-Movie\O4-3-10-B5.MP4	0.0	6888.960	25.000	Blue	Resting		POINT	4509.960	Z-Movie\O4-3-10-B5.MP4	112749	NA
B5	2025-02-17 12:50:44.675		5399.800	Media file(s)	player #1:Z-Movie\O4-3-10-B5.MP4	0.0	6888.960	25.000	Blue	Resting		POINT	4570.240	Z-Movie\O4-3-10-B5.MP4	114256	NA
B5	2025-02-17 12:50:44.675		5399.800	Media file(s)	player #1:Z-Movie\O4-3-10-B5.MP4	0.0	6888.960	25.000	Blue	Resting		POINT	4630.120	Z-Movie\O4-3-10-B5.MP4	115753	NA
B5	2025-02-17 12:50:44.675		5399.800	Media file(s)	player #1:Z-Movie\O4-3-10-B5.MP4	0.0	6888.960	25.000	Blue	Resting		POINT	4689.920	Z-Movie\O4-3-10-B5.MP4	117248	NA
B5	2025-02-17 12:50:44.675		5399.800	Media file(s)	player #1:Z-Movie\O4-3-10-B5.MP4	0.0	6888.960	25.000	Blue	Resting		POINT	4749.880	Z-Movie\O4-3-10-B5.MP4	118747	NA
B5	2025-02-17 12:50:44.675		5399.800	Media file(s)	player #1:Z-Movie\O4-3-10-B5.MP4	0.0	6888.960	25.000	Blue	Walking		POINT	4810.080	Z-Movie\O4-3-10-B5.MP4	120252	NA
B5	2025-02-17 12:50:44.675		5399.800	Media file(s)	player #1:Z-Movie\O4-3-10-B5.MP4	0.0	6888.960	25.000	Blue	Walking		POINT	4870.000	Z-Movie\O4-3-10-B5.MP4	121750	NA
B5	2025-02-17 12:50:44.675		5399.800	Media file(s)	player #1:Z-Movie\O4-3-10-B5.MP4	0.0	6888.960	25.000	Blue	Hemolymph		POINT	4931.160	Z-Movie\O4-3-10-B5.MP4	123279	NA
B5	2025-02-17 12:50:44.675		5399.800	Media file(s)	player #1:Z-Movie\O4-3-10-B5.MP4	0.0	6888.960	25.000	Blue	Hemolymph		POINT	4993.640	Z-Movie\O4-3-10-B5.MP4	124841	NA
B5	2025-02-17 12:50:44.675		5399.800	Media file(s)	player #1:Z-Movie\O4-3-10-B5.MP4	0.0	6888.960	25.000	Blue	Walking		POINT	5052.040	Z-Movie\O4-3-10-B5.MP4	126301	NA
B5	2025-02-17 12:50:44.675		5399.800	Media file(s)	player #1:Z-Movie\O4-3-10-B5.MP4	0.0	6888.960	25.000	Blue	Hemolymph		POINT	5110.840	Z-Movie\O4-3-10-B5.MP4	127771	NA
B5	2025-02-17 12:50:44.675		5399.800	Media file(s)	player #1:Z-Movie\O4-3-10-B5.MP4	0.0	6888.960	25.000	Blue	Hemolymph		POINT	5170.760	Z-Movie\O4-3-10-B5.MP4	129269	NA
B5	2025-02-17 12:50:44.675		5399.800	Media file(s)	player #1:Z-Movie\O4-3-10-B5.MP4	0.0	6888.960	25.000	Blue	Hemolymph		POINT	5230.120	Z-Movie\O4-3-10-B5.MP4	130753	NA
B5	2025-02-17 12:50:44.675		5399.800	Media file(s)	player #1:Z-Movie\O4-3-10-B5.MP4	0.0	6888.960	25.000	Blue	Hemolymph		POINT	5290.040	Z-Movie\O4-3-10-B5.MP4	132251	NA
B5	2025-02-17 12:50:44.675		5399.800	Media file(s)	player #1:Z-Movie\O4-3-10-B5.MP4	0.0	6888.960	25.000	Blue	Hemolymph		POINT	5349.960	Z-Movie\O4-3-10-B5.MP4	133749	NA
B5	2025-02-17 12:50:44.675		5399.800	Media file(s)	player #1:Z-Movie\O4-3-10-B5.MP4	0.0	6888.960	25.000	Blue	Hemolymph		POINT	5410.560	Z-Movie\O4-3-10-B5.MP4	135264	NA
B5	2025-02-17 12:50:44.675		5399.800	Media file(s)	player #1:Z-Movie\O4-3-10-B5.MP4	0.0	6888.960	25.000	Blue	Hemolymph		POINT	5471.000	Z-Movie\O4-3-10-B5.MP4	136775	NA
B5	2025-02-17 12:50:44.675		5399.800	Media file(s)	player #1:Z-Movie\O4-3-10-B5.MP4	0.0	6888.960	25.000	Blue	Hemolymph		POINT	5531.280	Z-Movie\O4-3-10-B5.MP4	138282	NA
B5	2025-02-17 12:50:44.675		5399.800	Media file(s)	player #1:Z-Movie\O4-3-10-B5.MP4	0.0	6888.960	25.000	Blue	Hemolymph		POINT	5589.960	Z-Movie\O4-3-10-B5.MP4	139749	NA
B5	2025-02-17 12:50:44.675		5399.800	Media file(s)	player #1:Z-Movie\O4-3-10-B5.MP4	0.0	6888.960	25.000	Blue	Hemolymph		POINT	5650.400	Z-Movie\O4-3-10-B5.MP4	141260	NA
B5	2025-02-17 12:50:44.675		5399.800	Media file(s)	player #1:Z-Movie\O4-3-10-B5.MP4	0.0	6888.960	25.000	Blue	Hemolymph		POINT	5710.440	Z-Movie\O4-3-10-B5.MP4	142761	NA
B5	2025-02-17 12:50:44.675		5399.800	Media file(s)	player #1:Z-Movie\O4-3-10-B5.MP4	0.0	6888.960	25.000	Blue	Hemolymph		POINT	5771.200	Z-Movie\O4-3-10-B5.MP4	144280	NA
B5	2025-02-17 12:50:44.675		5399.800	Media file(s)	player #1:Z-Movie\O4-3-10-B5.MP4	0.0	6888.960	25.000	Blue	Hemolymph		POINT	5831.640	Z-Movie\O4-3-10-B5.MP4	145791	NA
B5	2025-02-17 12:50:44.675		5399.800	Media file(s)	player #1:Z-Movie\O4-3-10-B5.MP4	0.0	6888.960	25.000	Blue	Hemolymph		POINT	5891.080	Z-Movie\O4-3-10-B5.MP4	147277	NA
B5	2025-02-17 12:50:44.675		5399.800	Media file(s)	player #1:Z-Movie\O4-3-10-B5.MP4	0.0	6888.960	25.000	Blue	Walking		POINT	5950.160	Z-Movie\O4-3-10-B5.MP4	148754	NA
B5	2025-02-17 12:50:44.675		5399.800	Media file(s)	player #1:Z-Movie\O4-3-10-B5.MP4	0.0	6888.960	25.000	Blue	Hemolymph		POINT	6009.960	Z-Movie\O4-3-10-B5.MP4	150249	NA
