# Supplementary material for: Unmated Queens Show Worker‐Like Behaviour and Gene Expression in Polygynous Colonies of the Ant Stigmatomma pallipes
Source: Mol Ecol. 2026 Apr 29;35:e70360. doi: 10.1111/mec.70360 (PMC13126620; doi:10.1111/mec.70360)
Supplement: Supplementary file 3 — Data S1: mec70360‐sup‐0003‐Supinfo.zip. [file MEC-35-e70360-s003.zip › Behavior/O4-Boris/C14.tsv]

Observation id	Observation date	Description	Observation duration	Observation type	Source	Time offset (s)	Media duration (s)	FPS	Subject	Behavior	Behavioral category	Behavior type	Time	Media file name	Image index	Image file path	Comment
C14	2025-02-17 11:35:38.689		5400.040	Media file(s)	player #1:Z-Movie\O4-3-5-C14.MP4	0.0	6864.960	25.000	Blue	Resting		POINT	610.320	Z-Movie\O4-3-5-C14.MP4	15258	NA
C14	2025-02-17 11:35:38.689		5400.040	Media file(s)	player #1:Z-Movie\O4-3-5-C14.MP4	0.0	6864.960	25.000	Green	Walking		POINT	610.440	Z-Movie\O4-3-5-C14.MP4	15261	NA
C14	2025-02-17 11:35:38.689		5400.040	Media file(s)	player #1:Z-Movie\O4-3-5-C14.MP4	0.0	6864.960	25.000	Blue	Resting		POINT	670.120	Z-Movie\O4-3-5-C14.MP4	16753	NA
C14	2025-02-17 11:35:38.689		5400.040	Media file(s)	player #1:Z-Movie\O4-3-5-C14.MP4	0.0	6864.960	25.000	Green	Walking		POINT	670.960	Z-Movie\O4-3-5-C14.MP4	16774	NA
C14	2025-02-17 11:35:38.689		5400.040	Media file(s)	player #1:Z-Movie\O4-3-5-C14.MP4	0.0	6864.960	25.000	Blue	Resting		POINT	730.200	Z-Movie\O4-3-5-C14.MP4	18255	NA
C14	2025-02-17 11:35:38.689		5400.040	Media file(s)	player #1:Z-Movie\O4-3-5-C14.MP4	0.0	6864.960	25.000	Green	Resting		POINT	730.480	Z-Movie\O4-3-5-C14.MP4	18262	NA
C14	2025-02-17 11:35:38.689		5400.040	Media file(s)	player #1:Z-Movie\O4-3-5-C14.MP4	0.0	6864.960	25.000	Blue	Walking		POINT	790.280	Z-Movie\O4-3-5-C14.MP4	19757	NA
C14	2025-02-17 11:35:38.689		5400.040	Media file(s)	player #1:Z-Movie\O4-3-5-C14.MP4	0.0	6864.960	25.000	Green	Resting		POINT	790.920	Z-Movie\O4-3-5-C14.MP4	19773	NA
C14	2025-02-17 11:35:38.689		5400.040	Media file(s)	player #1:Z-Movie\O4-3-5-C14.MP4	0.0	6864.960	25.000	Blue	Walking		POINT	850.040	Z-Movie\O4-3-5-C14.MP4	21251	NA
C14	2025-02-17 11:35:38.689		5400.040	Media file(s)	player #1:Z-Movie\O4-3-5-C14.MP4	0.0	6864.960	25.000	Green	Resting		POINT	851.600	Z-Movie\O4-3-5-C14.MP4	21290	NA
C14	2025-02-17 11:35:38.689		5400.040	Media file(s)	player #1:Z-Movie\O4-3-5-C14.MP4	0.0	6864.960	25.000	Green	Resting		POINT	910.120	Z-Movie\O4-3-5-C14.MP4	22753	NA
C14	2025-02-17 11:35:38.689		5400.040	Media file(s)	player #1:Z-Movie\O4-3-5-C14.MP4	0.0	6864.960	25.000	Blue	QW interaction		POINT	910.200	Z-Movie\O4-3-5-C14.MP4	22755	NA
C14	2025-02-17 11:35:38.689		5400.040	Media file(s)	player #1:Z-Movie\O4-3-5-C14.MP4	0.0	6864.960	25.000	Blue	Resting		POINT	970.120	Z-Movie\O4-3-5-C14.MP4	24253	NA
C14	2025-02-17 11:35:38.689		5400.040	Media file(s)	player #1:Z-Movie\O4-3-5-C14.MP4	0.0	6864.960	25.000	Green	Resting		POINT	970.480	Z-Movie\O4-3-5-C14.MP4	24262	NA
C14	2025-02-17 11:35:38.689		5400.040	Media file(s)	player #1:Z-Movie\O4-3-5-C14.MP4	0.0	6864.960	25.000	Blue	Brood Care		POINT	1030.320	Z-Movie\O4-3-5-C14.MP4	25758	NA
C14	2025-02-17 11:35:38.689		5400.040	Media file(s)	player #1:Z-Movie\O4-3-5-C14.MP4	0.0	6864.960	25.000	Green	Resting		POINT	1030.320	Z-Movie\O4-3-5-C14.MP4	25759	NA
C14	2025-02-17 11:35:38.689		5400.040	Media file(s)	player #1:Z-Movie\O4-3-5-C14.MP4	0.0	6864.960	25.000	Green	Resting		POINT	1090.000	Z-Movie\O4-3-5-C14.MP4	27250	NA
C14	2025-02-17 11:35:38.689		5400.040	Media file(s)	player #1:Z-Movie\O4-3-5-C14.MP4	0.0	6864.960	25.000	Blue	Walking		POINT	1090.240	Z-Movie\O4-3-5-C14.MP4	27256	NA
C14	2025-02-17 11:35:38.689		5400.040	Media file(s)	player #1:Z-Movie\O4-3-5-C14.MP4	0.0	6864.960	25.000	Green	Resting		POINT	1149.960	Z-Movie\O4-3-5-C14.MP4	28749	NA
C14	2025-02-17 11:35:38.689		5400.040	Media file(s)	player #1:Z-Movie\O4-3-5-C14.MP4	0.0	6864.960	25.000	Blue	Self grooming		POINT	1150.160	Z-Movie\O4-3-5-C14.MP4	28754	NA
C14	2025-02-17 11:35:38.689		5400.040	Media file(s)	player #1:Z-Movie\O4-3-5-C14.MP4	0.0	6864.960	25.000	Green	Resting		POINT	1210.120	Z-Movie\O4-3-5-C14.MP4	30253	NA
C14	2025-02-17 11:35:38.689		5400.040	Media file(s)	player #1:Z-Movie\O4-3-5-C14.MP4	0.0	6864.960	25.000	Blue	Self grooming		POINT	1210.240	Z-Movie\O4-3-5-C14.MP4	30256	NA
C14	2025-02-17 11:35:38.689		5400.040	Media file(s)	player #1:Z-Movie\O4-3-5-C14.MP4	0.0	6864.960	25.000	Blue	Self grooming		POINT	1269.880	Z-Movie\O4-3-5-C14.MP4	31747	NA
C14	2025-02-17 11:35:38.689		5400.040	Media file(s)	player #1:Z-Movie\O4-3-5-C14.MP4	0.0	6864.960	25.000	Green	Resting		POINT	1270.000	Z-Movie\O4-3-5-C14.MP4	31750	NA
C14	2025-02-17 11:35:38.689		5400.040	Media file(s)	player #1:Z-Movie\O4-3-5-C14.MP4	0.0	6864.960	25.000	Blue	Self grooming		POINT	1329.920	Z-Movie\O4-3-5-C14.MP4	33248	NA
C14	2025-02-17 11:35:38.689		5400.040	Media file(s)	player #1:Z-Movie\O4-3-5-C14.MP4	0.0	6864.960	25.000	Green	Resting		POINT	1330.160	Z-Movie\O4-3-5-C14.MP4	33254	NA
C14	2025-02-17 11:35:38.689		5400.040	Media file(s)	player #1:Z-Movie\O4-3-5-C14.MP4	0.0	6864.960	25.000	Blue	Self grooming		POINT	1389.960	Z-Movie\O4-3-5-C14.MP4	34749	NA
C14	2025-02-17 11:35:38.689		5400.040	Media file(s)	player #1:Z-Movie\O4-3-5-C14.MP4	0.0	6864.960	25.000	Green	Resting		POINT	1390.160	Z-Movie\O4-3-5-C14.MP4	34754	NA
C14	2025-02-17 11:35:38.689		5400.040	Media file(s)	player #1:Z-Movie\O4-3-5-C14.MP4	0.0	6864.960	25.000	Blue	Resting		POINT	1450.000	Z-Movie\O4-3-5-C14.MP4	36250	NA
C14	2025-02-17 11:35:38.689		5400.040	Media file(s)	player #1:Z-Movie\O4-3-5-C14.MP4	0.0	6864.960	25.000	Green	Resting		POINT	1450.080	Z-Movie\O4-3-5-C14.MP4	36252	NA
C14	2025-02-17 11:35:38.689		5400.040	Media file(s)	player #1:Z-Movie\O4-3-5-C14.MP4	0.0	6864.960	25.000	Blue	Resting		POINT	1509.880	Z-Movie\O4-3-5-C14.MP4	37747	NA
C14	2025-02-17 11:35:38.689		5400.040	Media file(s)	player #1:Z-Movie\O4-3-5-C14.MP4	0.0	6864.960	25.000	Green	QW interaction		POINT	1511.280	Z-Movie\O4-3-5-C14.MP4	37782	NA
C14	2025-02-17 11:35:38.689		5400.040	Media file(s)	player #1:Z-Movie\O4-3-5-C14.MP4	0.0	6864.960	25.000	Blue	Resting		POINT	1569.960	Z-Movie\O4-3-5-C14.MP4	39249	NA
C14	2025-02-17 11:35:38.689		5400.040	Media file(s)	player #1:Z-Movie\O4-3-5-C14.MP4	0.0	6864.960	25.000	Green	QW interaction		POINT	1570.560	Z-Movie\O4-3-5-C14.MP4	39264	NA
C14	2025-02-17 11:35:38.689		5400.040	Media file(s)	player #1:Z-Movie\O4-3-5-C14.MP4	0.0	6864.960	25.000	Blue	Resting		POINT	1630.000	Z-Movie\O4-3-5-C14.MP4	40750	NA
C14	2025-02-17 11:35:38.689		5400.040	Media file(s)	player #1:Z-Movie\O4-3-5-C14.MP4	0.0	6864.960	25.000	Green	Resting		POINT	1630.400	Z-Movie\O4-3-5-C14.MP4	40760	NA
C14	2025-02-17 11:35:38.689		5400.040	Media file(s)	player #1:Z-Movie\O4-3-5-C14.MP4	0.0	6864.960	25.000	Blue	Resting		POINT	1690.000	Z-Movie\O4-3-5-C14.MP4	42250	NA
C14	2025-02-17 11:35:38.689		5400.040	Media file(s)	player #1:Z-Movie\O4-3-5-C14.MP4	0.0	6864.960	25.000	Green	Resting		POINT	1690.280	Z-Movie\O4-3-5-C14.MP4	42257	NA
C14	2025-02-17 11:35:38.689		5400.040	Media file(s)	player #1:Z-Movie\O4-3-5-C14.MP4	0.0	6864.960	25.000	Blue	Resting		POINT	1749.920	Z-Movie\O4-3-5-C14.MP4	43748	NA
C14	2025-02-17 11:35:38.689		5400.040	Media file(s)	player #1:Z-Movie\O4-3-5-C14.MP4	0.0	6864.960	25.000	Green	Resting		POINT	1749.920	Z-Movie\O4-3-5-C14.MP4	43748	NA
C14	2025-02-17 11:35:38.689		5400.040	Media file(s)	player #1:Z-Movie\O4-3-5-C14.MP4	0.0	6864.960	25.000	Blue	Resting		POINT	1810.040	Z-Movie\O4-3-5-C14.MP4	45252	NA
C14	2025-02-17 11:35:38.689		5400.040	Media file(s)	player #1:Z-Movie\O4-3-5-C14.MP4	0.0	6864.960	25.000	Green	Resting		POINT	1810.160	Z-Movie\O4-3-5-C14.MP4	45254	NA
C14	2025-02-17 11:35:38.689		5400.040	Media file(s)	player #1:Z-Movie\O4-3-5-C14.MP4	0.0	6864.960	25.000	Blue	QW interaction		POINT	1870.240	Z-Movie\O4-3-5-C14.MP4	46756	NA
C14	2025-02-17 11:35:38.689		5400.040	Media file(s)	player #1:Z-Movie\O4-3-5-C14.MP4	0.0	6864.960	25.000	Green	Resting		POINT	1870.360	Z-Movie\O4-3-5-C14.MP4	46759	NA
C14	2025-02-17 11:35:38.689		5400.040	Media file(s)	player #1:Z-Movie\O4-3-5-C14.MP4	0.0	6864.960	25.000	Blue	Resting		POINT	1929.880	Z-Movie\O4-3-5-C14.MP4	48247	NA
C14	2025-02-17 11:35:38.689		5400.040	Media file(s)	player #1:Z-Movie\O4-3-5-C14.MP4	0.0	6864.960	25.000	Green	Resting		POINT	1930.080	Z-Movie\O4-3-5-C14.MP4	48252	NA
C14	2025-02-17 11:35:38.689		5400.040	Media file(s)	player #1:Z-Movie\O4-3-5-C14.MP4	0.0	6864.960	25.000	Blue	Resting		POINT	1990.000	Z-Movie\O4-3-5-C14.MP4	49750	NA
C14	2025-02-17 11:35:38.689		5400.040	Media file(s)	player #1:Z-Movie\O4-3-5-C14.MP4	0.0	6864.960	25.000	Green	Resting		POINT	1990.040	Z-Movie\O4-3-5-C14.MP4	49751	NA
C14	2025-02-17 11:35:38.689		5400.040	Media file(s)	player #1:Z-Movie\O4-3-5-C14.MP4	0.0	6864.960	25.000	Blue	Resting		POINT	2050.000	Z-Movie\O4-3-5-C14.MP4	51250	NA
C14	2025-02-17 11:35:38.689		5400.040	Media file(s)	player #1:Z-Movie\O4-3-5-C14.MP4	0.0	6864.960	25.000	Green	Resting		POINT	2050.640	Z-Movie\O4-3-5-C14.MP4	51266	NA
C14	2025-02-17 11:35:38.689		5400.040	Media file(s)	player #1:Z-Movie\O4-3-5-C14.MP4	0.0	6864.960	25.000	Blue	Walking		POINT	2110.040	Z-Movie\O4-3-5-C14.MP4	52751	NA
C14	2025-02-17 11:35:38.689		5400.040	Media file(s)	player #1:Z-Movie\O4-3-5-C14.MP4	0.0	6864.960	25.000	Green	Resting		POINT	2111.720	Z-Movie\O4-3-5-C14.MP4	52793	NA
C14	2025-02-17 11:35:38.689		5400.040	Media file(s)	player #1:Z-Movie\O4-3-5-C14.MP4	0.0	6864.960	25.000	Green	Resting		POINT	2170.040	Z-Movie\O4-3-5-C14.MP4	54251	NA
C14	2025-02-17 11:35:38.689		5400.040	Media file(s)	player #1:Z-Movie\O4-3-5-C14.MP4	0.0	6864.960	25.000	Blue	Walking		POINT	2170.800	Z-Movie\O4-3-5-C14.MP4	54270	NA
C14	2025-02-17 11:35:38.689		5400.040	Media file(s)	player #1:Z-Movie\O4-3-5-C14.MP4	0.0	6864.960	25.000	Green	Resting		POINT	2229.960	Z-Movie\O4-3-5-C14.MP4	55749	NA
C14	2025-02-17 11:35:38.689		5400.040	Media file(s)	player #1:Z-Movie\O4-3-5-C14.MP4	0.0	6864.960	25.000	Blue	Carry Other		POINT	2230.240	Z-Movie\O4-3-5-C14.MP4	55756	NA
C14	2025-02-17 11:35:38.689		5400.040	Media file(s)	player #1:Z-Movie\O4-3-5-C14.MP4	0.0	6864.960	25.000	Green	Resting		POINT	2290.120	Z-Movie\O4-3-5-C14.MP4	57253	NA
C14	2025-02-17 11:35:38.689		5400.040	Media file(s)	player #1:Z-Movie\O4-3-5-C14.MP4	0.0	6864.960	25.000	Blue	Carry Other		POINT	2291.160	Z-Movie\O4-3-5-C14.MP4	57279	NA
C14	2025-02-17 11:35:38.689		5400.040	Media file(s)	player #1:Z-Movie\O4-3-5-C14.MP4	0.0	6864.960	25.000	Green	Resting		POINT	2350.000	Z-Movie\O4-3-5-C14.MP4	58750	NA
C14	2025-02-17 11:35:38.689		5400.040	Media file(s)	player #1:Z-Movie\O4-3-5-C14.MP4	0.0	6864.960	25.000	Blue	Carry Other		POINT	2350.480	Z-Movie\O4-3-5-C14.MP4	58762	NA
C14	2025-02-17 11:35:38.689		5400.040	Media file(s)	player #1:Z-Movie\O4-3-5-C14.MP4	0.0	6864.960	25.000	Green	Resting		POINT	2410.080	Z-Movie\O4-3-5-C14.MP4	60252	NA
C14	2025-02-17 11:35:38.689		5400.040	Media file(s)	player #1:Z-Movie\O4-3-5-C14.MP4	0.0	6864.960	25.000	Blue	Self grooming		POINT	2410.400	Z-Movie\O4-3-5-C14.MP4	60260	NA
C14	2025-02-17 11:35:38.689		5400.040	Media file(s)	player #1:Z-Movie\O4-3-5-C14.MP4	0.0	6864.960	25.000	Blue	Self grooming		POINT	2469.960	Z-Movie\O4-3-5-C14.MP4	61749	NA
C14	2025-02-17 11:35:38.689		5400.040	Media file(s)	player #1:Z-Movie\O4-3-5-C14.MP4	0.0	6864.960	25.000	Green	Walking		POINT	2470.320	Z-Movie\O4-3-5-C14.MP4	61758	NA
C14	2025-02-17 11:35:38.689		5400.040	Media file(s)	player #1:Z-Movie\O4-3-5-C14.MP4	0.0	6864.960	25.000	Green	Resting		POINT	2530.040	Z-Movie\O4-3-5-C14.MP4	63251	NA
C14	2025-02-17 11:35:38.689		5400.040	Media file(s)	player #1:Z-Movie\O4-3-5-C14.MP4	0.0	6864.960	25.000	Blue	Carry Other		POINT	2530.160	Z-Movie\O4-3-5-C14.MP4	63254	NA
C14	2025-02-17 11:35:38.689		5400.040	Media file(s)	player #1:Z-Movie\O4-3-5-C14.MP4	0.0	6864.960	25.000	Blue	Carry Other		POINT	2590.040	Z-Movie\O4-3-5-C14.MP4	64751	NA
C14	2025-02-17 11:35:38.689		5400.040	Media file(s)	player #1:Z-Movie\O4-3-5-C14.MP4	0.0	6864.960	25.000	Green	Walking		POINT	2590.200	Z-Movie\O4-3-5-C14.MP4	64755	NA
C14	2025-02-17 11:35:38.689		5400.040	Media file(s)	player #1:Z-Movie\O4-3-5-C14.MP4	0.0	6864.960	25.000	Green	Walking		POINT	2650.200	Z-Movie\O4-3-5-C14.MP4	66255	NA
C14	2025-02-17 11:35:38.689		5400.040	Media file(s)	player #1:Z-Movie\O4-3-5-C14.MP4	0.0	6864.960	25.000	Blue	Walking		POINT	2650.440	Z-Movie\O4-3-5-C14.MP4	66261	NA
C14	2025-02-17 11:35:38.689		5400.040	Media file(s)	player #1:Z-Movie\O4-3-5-C14.MP4	0.0	6864.960	25.000	Blue	Walking		POINT	2709.960	Z-Movie\O4-3-5-C14.MP4	67749	NA
C14	2025-02-17 11:35:38.689		5400.040	Media file(s)	player #1:Z-Movie\O4-3-5-C14.MP4	0.0	6864.960	25.000	Green	Resting		POINT	2710.320	Z-Movie\O4-3-5-C14.MP4	67758	NA
C14	2025-02-17 11:35:38.689		5400.040	Media file(s)	player #1:Z-Movie\O4-3-5-C14.MP4	0.0	6864.960	25.000	Blue	Carry Other		POINT	2769.800	Z-Movie\O4-3-5-C14.MP4	69245	NA
C14	2025-02-17 11:35:38.689		5400.040	Media file(s)	player #1:Z-Movie\O4-3-5-C14.MP4	0.0	6864.960	25.000	Green	Resting		POINT	2769.920	Z-Movie\O4-3-5-C14.MP4	69248	NA
C14	2025-02-17 11:35:38.689		5400.040	Media file(s)	player #1:Z-Movie\O4-3-5-C14.MP4	0.0	6864.960	25.000	Blue	Carry Other		POINT	2830.120	Z-Movie\O4-3-5-C14.MP4	70753	NA
C14	2025-02-17 11:35:38.689		5400.040	Media file(s)	player #1:Z-Movie\O4-3-5-C14.MP4	0.0	6864.960	25.000	Green	Resting		POINT	2830.440	Z-Movie\O4-3-5-C14.MP4	70761	NA
C14	2025-02-17 11:35:38.689		5400.040	Media file(s)	player #1:Z-Movie\O4-3-5-C14.MP4	0.0	6864.960	25.000	Blue	Walking		POINT	2890.080	Z-Movie\O4-3-5-C14.MP4	72252	NA
C14	2025-02-17 11:35:38.689		5400.040	Media file(s)	player #1:Z-Movie\O4-3-5-C14.MP4	0.0	6864.960	25.000	Green	Resting		POINT	2890.240	Z-Movie\O4-3-5-C14.MP4	72256	NA
C14	2025-02-17 11:35:38.689		5400.040	Media file(s)	player #1:Z-Movie\O4-3-5-C14.MP4	0.0	6864.960	25.000	Blue	Resting		POINT	2949.920	Z-Movie\O4-3-5-C14.MP4	73748	NA
C14	2025-02-17 11:35:38.689		5400.040	Media file(s)	player #1:Z-Movie\O4-3-5-C14.MP4	0.0	6864.960	25.000	Green	Resting		POINT	2950.560	Z-Movie\O4-3-5-C14.MP4	73764	NA
C14	2025-02-17 11:35:38.689		5400.040	Media file(s)	player #1:Z-Movie\O4-3-5-C14.MP4	0.0	6864.960	25.000	Blue	Walking		POINT	3010.000	Z-Movie\O4-3-5-C14.MP4	75250	NA
C14	2025-02-17 11:35:38.689		5400.040	Media file(s)	player #1:Z-Movie\O4-3-5-C14.MP4	0.0	6864.960	25.000	Green	Resting		POINT	3010.240	Z-Movie\O4-3-5-C14.MP4	75256	NA
C14	2025-02-17 11:35:38.689		5400.040	Media file(s)	player #1:Z-Movie\O4-3-5-C14.MP4	0.0	6864.960	25.000	Green	QW interaction		POINT	3070.480	Z-Movie\O4-3-5-C14.MP4	76762	NA
C14	2025-02-17 11:35:38.689		5400.040	Media file(s)	player #1:Z-Movie\O4-3-5-C14.MP4	0.0	6864.960	25.000	Blue	Walking		POINT	3070.640	Z-Movie\O4-3-5-C14.MP4	76766	NA
C14	2025-02-17 11:35:38.689		5400.040	Media file(s)	player #1:Z-Movie\O4-3-5-C14.MP4	0.0	6864.960	25.000	Green	Walking		POINT	3130.120	Z-Movie\O4-3-5-C14.MP4	78253	NA
C14	2025-02-17 11:35:38.689		5400.040	Media file(s)	player #1:Z-Movie\O4-3-5-C14.MP4	0.0	6864.960	25.000	Blue	Walking		POINT	3130.200	Z-Movie\O4-3-5-C14.MP4	78255	NA
C14	2025-02-17 11:35:38.689		5400.040	Media file(s)	player #1:Z-Movie\O4-3-5-C14.MP4	0.0	6864.960	25.000	Blue	Walking		POINT	3190.400	Z-Movie\O4-3-5-C14.MP4	79760	NA
C14	2025-02-17 11:35:38.689		5400.040	Media file(s)	player #1:Z-Movie\O4-3-5-C14.MP4	0.0	6864.960	25.000	Green	Walking		POINT	3190.800	Z-Movie\O4-3-5-C14.MP4	79770	NA
C14	2025-02-17 11:35:38.689		5400.040	Media file(s)	player #1:Z-Movie\O4-3-5-C14.MP4	0.0	6864.960	25.000	Blue	Carry Other		POINT	3250.320	Z-Movie\O4-3-5-C14.MP4	81258	NA
C14	2025-02-17 11:35:38.689		5400.040	Media file(s)	player #1:Z-Movie\O4-3-5-C14.MP4	0.0	6864.960	25.000	Green	Walking		POINT	3250.440	Z-Movie\O4-3-5-C14.MP4	81261	NA
C14	2025-02-17 11:35:38.689		5400.040	Media file(s)	player #1:Z-Movie\O4-3-5-C14.MP4	0.0	6864.960	25.000	Green	Walking		POINT	3310.640	Z-Movie\O4-3-5-C14.MP4	82766	NA
C14	2025-02-17 11:35:38.689		5400.040	Media file(s)	player #1:Z-Movie\O4-3-5-C14.MP4	0.0	6864.960	25.000	Blue	Walking		POINT	3310.840	Z-Movie\O4-3-5-C14.MP4	82771	NA
C14	2025-02-17 11:35:38.689		5400.040	Media file(s)	player #1:Z-Movie\O4-3-5-C14.MP4	0.0	6864.960	25.000	Green	Self grooming		POINT	3370.040	Z-Movie\O4-3-5-C14.MP4	84251	NA
C14	2025-02-17 11:35:38.689		5400.040	Media file(s)	player #1:Z-Movie\O4-3-5-C14.MP4	0.0	6864.960	25.000	Blue	Carry Other		POINT	3370.440	Z-Movie\O4-3-5-C14.MP4	84261	NA
C14	2025-02-17 11:35:38.689		5400.040	Media file(s)	player #1:Z-Movie\O4-3-5-C14.MP4	0.0	6864.960	25.000	Blue	Walking		POINT	3430.160	Z-Movie\O4-3-5-C14.MP4	85754	NA
C14	2025-02-17 11:35:38.689		5400.040	Media file(s)	player #1:Z-Movie\O4-3-5-C14.MP4	0.0	6864.960	25.000	Green	Resting		POINT	3430.320	Z-Movie\O4-3-5-C14.MP4	85758	NA
C14	2025-02-17 11:35:38.689		5400.040	Media file(s)	player #1:Z-Movie\O4-3-5-C14.MP4	0.0	6864.960	25.000	Blue	Resting		POINT	3490.000	Z-Movie\O4-3-5-C14.MP4	87250	NA
C14	2025-02-17 11:35:38.689		5400.040	Media file(s)	player #1:Z-Movie\O4-3-5-C14.MP4	0.0	6864.960	25.000	Green	Resting		POINT	3490.160	Z-Movie\O4-3-5-C14.MP4	87254	NA
C14	2025-02-17 11:35:38.689		5400.040	Media file(s)	player #1:Z-Movie\O4-3-5-C14.MP4	0.0	6864.960	25.000	Green	Resting		POINT	3550.040	Z-Movie\O4-3-5-C14.MP4	88751	NA
C14	2025-02-17 11:35:38.689		5400.040	Media file(s)	player #1:Z-Movie\O4-3-5-C14.MP4	0.0	6864.960	25.000	Blue	Self grooming		POINT	3550.320	Z-Movie\O4-3-5-C14.MP4	88758	NA
C14	2025-02-17 11:35:38.689		5400.040	Media file(s)	player #1:Z-Movie\O4-3-5-C14.MP4	0.0	6864.960	25.000	Blue	Resting		POINT	3609.920	Z-Movie\O4-3-5-C14.MP4	90248	NA
C14	2025-02-17 11:35:38.689		5400.040	Media file(s)	player #1:Z-Movie\O4-3-5-C14.MP4	0.0	6864.960	25.000	Green	Resting		POINT	3610.200	Z-Movie\O4-3-5-C14.MP4	90255	NA
C14	2025-02-17 11:35:38.689		5400.040	Media file(s)	player #1:Z-Movie\O4-3-5-C14.MP4	0.0	6864.960	25.000	Blue	Resting		POINT	3669.960	Z-Movie\O4-3-5-C14.MP4	91749	NA
C14	2025-02-17 11:35:38.689		5400.040	Media file(s)	player #1:Z-Movie\O4-3-5-C14.MP4	0.0	6864.960	25.000	Green	Resting		POINT	3670.360	Z-Movie\O4-3-5-C14.MP4	91759	NA
C14	2025-02-17 11:35:38.689		5400.040	Media file(s)	player #1:Z-Movie\O4-3-5-C14.MP4	0.0	6864.960	25.000	Green	Resting		POINT	3730.080	Z-Movie\O4-3-5-C14.MP4	93252	NA
C14	2025-02-17 11:35:38.689		5400.040	Media file(s)	player #1:Z-Movie\O4-3-5-C14.MP4	0.0	6864.960	25.000	Blue	Resting		POINT	3730.360	Z-Movie\O4-3-5-C14.MP4	93259	NA
C14	2025-02-17 11:35:38.689		5400.040	Media file(s)	player #1:Z-Movie\O4-3-5-C14.MP4	0.0	6864.960	25.000	Blue	Resting		POINT	3790.000	Z-Movie\O4-3-5-C14.MP4	94750	NA
C14	2025-02-17 11:35:38.689		5400.040	Media file(s)	player #1:Z-Movie\O4-3-5-C14.MP4	0.0	6864.960	25.000	Green	Resting		POINT	3790.240	Z-Movie\O4-3-5-C14.MP4	94756	NA
C14	2025-02-17 11:35:38.689		5400.040	Media file(s)	player #1:Z-Movie\O4-3-5-C14.MP4	0.0	6864.960	25.000	Green	Resting		POINT	3849.920	Z-Movie\O4-3-5-C14.MP4	96248	NA
C14	2025-02-17 11:35:38.689		5400.040	Media file(s)	player #1:Z-Movie\O4-3-5-C14.MP4	0.0	6864.960	25.000	Blue	Resting		POINT	3850.000	Z-Movie\O4-3-5-C14.MP4	96250	NA
C14	2025-02-17 11:35:38.689		5400.040	Media file(s)	player #1:Z-Movie\O4-3-5-C14.MP4	0.0	6864.960	25.000	Blue	Resting		POINT	3909.960	Z-Movie\O4-3-5-C14.MP4	97749	NA
C14	2025-02-17 11:35:38.689		5400.040	Media file(s)	player #1:Z-Movie\O4-3-5-C14.MP4	0.0	6864.960	25.000	Green	Resting		POINT	3910.200	Z-Movie\O4-3-5-C14.MP4	97755	NA
C14	2025-02-17 11:35:38.689		5400.040	Media file(s)	player #1:Z-Movie\O4-3-5-C14.MP4	0.0	6864.960	25.000	Blue	Resting		POINT	3969.880	Z-Movie\O4-3-5-C14.MP4	99247	NA
C14	2025-02-17 11:35:38.689		5400.040	Media file(s)	player #1:Z-Movie\O4-3-5-C14.MP4	0.0	6864.960	25.000	Green	Resting		POINT	3971.040	Z-Movie\O4-3-5-C14.MP4	99276	NA
C14	2025-02-17 11:35:38.689		5400.040	Media file(s)	player #1:Z-Movie\O4-3-5-C14.MP4	0.0	6864.960	25.000	Green	Resting		POINT	4029.840	Z-Movie\O4-3-5-C14.MP4	100746	NA
C14	2025-02-17 11:35:38.689		5400.040	Media file(s)	player #1:Z-Movie\O4-3-5-C14.MP4	0.0	6864.960	25.000	Blue	Resting		POINT	4029.960	Z-Movie\O4-3-5-C14.MP4	100749	NA
C14	2025-02-17 11:35:38.689		5400.040	Media file(s)	player #1:Z-Movie\O4-3-5-C14.MP4	0.0	6864.960	25.000	Blue	Carry Other		POINT	4090.120	Z-Movie\O4-3-5-C14.MP4	102253	NA
C14	2025-02-17 11:35:38.689		5400.040	Media file(s)	player #1:Z-Movie\O4-3-5-C14.MP4	0.0	6864.960	25.000	Green	Resting		POINT	4090.480	Z-Movie\O4-3-5-C14.MP4	102262	NA
C14	2025-02-17 11:35:38.689		5400.040	Media file(s)	player #1:Z-Movie\O4-3-5-C14.MP4	0.0	6864.960	25.000	Green	Resting		POINT	4149.960	Z-Movie\O4-3-5-C14.MP4	103749	NA
C14	2025-02-17 11:35:38.689		5400.040	Media file(s)	player #1:Z-Movie\O4-3-5-C14.MP4	0.0	6864.960	25.000	Blue	Walking		POINT	4150.000	Z-Movie\O4-3-5-C14.MP4	103750	NA
C14	2025-02-17 11:35:38.689		5400.040	Media file(s)	player #1:Z-Movie\O4-3-5-C14.MP4	0.0	6864.960	25.000	Blue	Walking		POINT	4209.880	Z-Movie\O4-3-5-C14.MP4	105247	NA
C14	2025-02-17 11:35:38.689		5400.040	Media file(s)	player #1:Z-Movie\O4-3-5-C14.MP4	0.0	6864.960	25.000	Green	Resting		POINT	4210.560	Z-Movie\O4-3-5-C14.MP4	105264	NA
C14	2025-02-17 11:35:38.689		5400.040	Media file(s)	player #1:Z-Movie\O4-3-5-C14.MP4	0.0	6864.960	25.000	Blue	Walking		POINT	4270.040	Z-Movie\O4-3-5-C14.MP4	106751	NA
C14	2025-02-17 11:35:38.689		5400.040	Media file(s)	player #1:Z-Movie\O4-3-5-C14.MP4	0.0	6864.960	25.000	Green	Walking		POINT	4270.360	Z-Movie\O4-3-5-C14.MP4	106759	NA
C14	2025-02-17 11:35:38.689		5400.040	Media file(s)	player #1:Z-Movie\O4-3-5-C14.MP4	0.0	6864.960	25.000	Green	Resting		POINT	4330.040	Z-Movie\O4-3-5-C14.MP4	108251	NA
C14	2025-02-17 11:35:38.689		5400.040	Media file(s)	player #1:Z-Movie\O4-3-5-C14.MP4	0.0	6864.960	25.000	Blue	Self grooming		POINT	4330.520	Z-Movie\O4-3-5-C14.MP4	108263	NA
C14	2025-02-17 11:35:38.689		5400.040	Media file(s)	player #1:Z-Movie\O4-3-5-C14.MP4	0.0	6864.960	25.000	Blue	QW interaction		POINT	4390.320	Z-Movie\O4-3-5-C14.MP4	109758	NA
C14	2025-02-17 11:35:38.689		5400.040	Media file(s)	player #1:Z-Movie\O4-3-5-C14.MP4	0.0	6864.960	25.000	Green	Resting		POINT	4390.600	Z-Movie\O4-3-5-C14.MP4	109765	NA
C14	2025-02-17 11:35:38.689		5400.040	Media file(s)	player #1:Z-Movie\O4-3-5-C14.MP4	0.0	6864.960	25.000	Green	Walking		POINT	4450.360	Z-Movie\O4-3-5-C14.MP4	111259	NA
C14	2025-02-17 11:35:38.689		5400.040	Media file(s)	player #1:Z-Movie\O4-3-5-C14.MP4	0.0	6864.960	25.000	Blue	Walking		POINT	4450.800	Z-Movie\O4-3-5-C14.MP4	111270	NA
C14	2025-02-17 11:35:38.689		5400.040	Media file(s)	player #1:Z-Movie\O4-3-5-C14.MP4	0.0	6864.960	25.000	Blue	Carry Other		POINT	4509.920	Z-Movie\O4-3-5-C14.MP4	112748	NA
C14	2025-02-17 11:35:38.689		5400.040	Media file(s)	player #1:Z-Movie\O4-3-5-C14.MP4	0.0	6864.960	25.000	Green	Resting		POINT	4510.000	Z-Movie\O4-3-5-C14.MP4	112750	NA
C14	2025-02-17 11:35:38.689		5400.040	Media file(s)	player #1:Z-Movie\O4-3-5-C14.MP4	0.0	6864.960	25.000	Green	Resting		POINT	4570.160	Z-Movie\O4-3-5-C14.MP4	114254	NA
C14	2025-02-17 11:35:38.689		5400.040	Media file(s)	player #1:Z-Movie\O4-3-5-C14.MP4	0.0	6864.960	25.000	Blue	Self grooming		POINT	4570.440	Z-Movie\O4-3-5-C14.MP4	114261	NA
C14	2025-02-17 11:35:38.689		5400.040	Media file(s)	player #1:Z-Movie\O4-3-5-C14.MP4	0.0	6864.960	25.000	Blue	Self grooming		POINT	4629.960	Z-Movie\O4-3-5-C14.MP4	115749	NA
C14	2025-02-17 11:35:38.689		5400.040	Media file(s)	player #1:Z-Movie\O4-3-5-C14.MP4	0.0	6864.960	25.000	Green	Resting		POINT	4630.040	Z-Movie\O4-3-5-C14.MP4	115751	NA
C14	2025-02-17 11:35:38.689		5400.040	Media file(s)	player #1:Z-Movie\O4-3-5-C14.MP4	0.0	6864.960	25.000	Green	Resting		POINT	4690.400	Z-Movie\O4-3-5-C14.MP4	117260	NA
C14	2025-02-17 11:35:38.689		5400.040	Media file(s)	player #1:Z-Movie\O4-3-5-C14.MP4	0.0	6864.960	25.000	Blue	Walking		POINT	4690.480	Z-Movie\O4-3-5-C14.MP4	117262	NA
C14	2025-02-17 11:35:38.689		5400.040	Media file(s)	player #1:Z-Movie\O4-3-5-C14.MP4	0.0	6864.960	25.000	Blue	Self grooming		POINT	4749.920	Z-Movie\O4-3-5-C14.MP4	118748	NA
C14	2025-02-17 11:35:38.689		5400.040	Media file(s)	player #1:Z-Movie\O4-3-5-C14.MP4	0.0	6864.960	25.000	Green	Resting		POINT	4750.200	Z-Movie\O4-3-5-C14.MP4	118755	NA
C14	2025-02-17 11:35:38.689		5400.040	Media file(s)	player #1:Z-Movie\O4-3-5-C14.MP4	0.0	6864.960	25.000	Blue	Carry Other		POINT	4809.840	Z-Movie\O4-3-5-C14.MP4	120246	NA
C14	2025-02-17 11:35:38.689		5400.040	Media file(s)	player #1:Z-Movie\O4-3-5-C14.MP4	0.0	6864.960	25.000	Green	Resting		POINT	4810.440	Z-Movie\O4-3-5-C14.MP4	120261	NA
C14	2025-02-17 11:35:38.689		5400.040	Media file(s)	player #1:Z-Movie\O4-3-5-C14.MP4	0.0	6864.960	25.000	Blue	Walking		POINT	4869.840	Z-Movie\O4-3-5-C14.MP4	121746	NA
C14	2025-02-17 11:35:38.689		5400.040	Media file(s)	player #1:Z-Movie\O4-3-5-C14.MP4	0.0	6864.960	25.000	Green	Resting		POINT	4870.240	Z-Movie\O4-3-5-C14.MP4	121756	NA
C14	2025-02-17 11:35:38.689		5400.040	Media file(s)	player #1:Z-Movie\O4-3-5-C14.MP4	0.0	6864.960	25.000	Green	Resting		POINT	4929.880	Z-Movie\O4-3-5-C14.MP4	123247	NA
C14	2025-02-17 11:35:38.689		5400.040	Media file(s)	player #1:Z-Movie\O4-3-5-C14.MP4	0.0	6864.960	25.000	Blue	Walking		POINT	4930.240	Z-Movie\O4-3-5-C14.MP4	123257	NA
C14	2025-02-17 11:35:38.689		5400.040	Media file(s)	player #1:Z-Movie\O4-3-5-C14.MP4	0.0	6864.960	25.000	Green	Resting		POINT	4990.160	Z-Movie\O4-3-5-C14.MP4	124754	NA
C14	2025-02-17 11:35:38.689		5400.040	Media file(s)	player #1:Z-Movie\O4-3-5-C14.MP4	0.0	6864.960	25.000	Blue	QW interaction		POINT	4990.600	Z-Movie\O4-3-5-C14.MP4	124765	NA
C14	2025-02-17 11:35:38.689		5400.040	Media file(s)	player #1:Z-Movie\O4-3-5-C14.MP4	0.0	6864.960	25.000	Green	Resting		POINT	5050.080	Z-Movie\O4-3-5-C14.MP4	126252	NA
C14	2025-02-17 11:35:38.689		5400.040	Media file(s)	player #1:Z-Movie\O4-3-5-C14.MP4	0.0	6864.960	25.000	Blue	Walking		POINT	5050.240	Z-Movie\O4-3-5-C14.MP4	126256	NA
C14	2025-02-17 11:35:38.689		5400.040	Media file(s)	player #1:Z-Movie\O4-3-5-C14.MP4	0.0	6864.960	25.000	Blue	Walking		POINT	5110.240	Z-Movie\O4-3-5-C14.MP4	127756	NA
C14	2025-02-17 11:35:38.689		5400.040	Media file(s)	player #1:Z-Movie\O4-3-5-C14.MP4	0.0	6864.960	25.000	Green	Resting		POINT	5110.760	Z-Movie\O4-3-5-C14.MP4	127769	NA
C14	2025-02-17 11:35:38.689		5400.040	Media file(s)	player #1:Z-Movie\O4-3-5-C14.MP4	0.0	6864.960	25.000	Green	Resting		POINT	5170.200	Z-Movie\O4-3-5-C14.MP4	129255	NA
C14	2025-02-17 11:35:38.689		5400.040	Media file(s)	player #1:Z-Movie\O4-3-5-C14.MP4	0.0	6864.960	25.000	Blue	Self grooming		POINT	5170.280	Z-Movie\O4-3-5-C14.MP4	129257	NA
C14	2025-02-17 11:35:38.689		5400.040	Media file(s)	player #1:Z-Movie\O4-3-5-C14.MP4	0.0	6864.960	25.000	Blue	Walking		POINT	5230.280	Z-Movie\O4-3-5-C14.MP4	130757	NA
C14	2025-02-17 11:35:38.689		5400.040	Media file(s)	player #1:Z-Movie\O4-3-5-C14.MP4	0.0	6864.960	25.000	Green	Resting		POINT	5230.520	Z-Movie\O4-3-5-C14.MP4	130763	NA
C14	2025-02-17 11:35:38.689		5400.040	Media file(s)	player #1:Z-Movie\O4-3-5-C14.MP4	0.0	6864.960	25.000	Blue	Carry Other		POINT	5290.040	Z-Movie\O4-3-5-C14.MP4	132251	NA
C14	2025-02-17 11:35:38.689		5400.040	Media file(s)	player #1:Z-Movie\O4-3-5-C14.MP4	0.0	6864.960	25.000	Green	Resting		POINT	5290.400	Z-Movie\O4-3-5-C14.MP4	132260	NA
C14	2025-02-17 11:35:38.689		5400.040	Media file(s)	player #1:Z-Movie\O4-3-5-C14.MP4	0.0	6864.960	25.000	Green	Resting		POINT	5349.920	Z-Movie\O4-3-5-C14.MP4	133749	NA
C14	2025-02-17 11:35:38.689		5400.040	Media file(s)	player #1:Z-Movie\O4-3-5-C14.MP4	0.0	6864.960	25.000	Blue	Carry Other		POINT	5350.760	Z-Movie\O4-3-5-C14.MP4	133769	NA
C14	2025-02-17 11:35:38.689		5400.040	Media file(s)	player #1:Z-Movie\O4-3-5-C14.MP4	0.0	6864.960	25.000	Blue	Carry Other		POINT	5410.640	Z-Movie\O4-3-5-C14.MP4	135266	NA
C14	2025-02-17 11:35:38.689		5400.040	Media file(s)	player #1:Z-Movie\O4-3-5-C14.MP4	0.0	6864.960	25.000	Green	Resting		POINT	5410.760	Z-Movie\O4-3-5-C14.MP4	135269	NA
C14	2025-02-17 11:35:38.689		5400.040	Media file(s)	player #1:Z-Movie\O4-3-5-C14.MP4	0.0	6864.960	25.000	Blue	Walking		POINT	5469.920	Z-Movie\O4-3-5-C14.MP4	136748	NA
C14	2025-02-17 11:35:38.689		5400.040	Media file(s)	player #1:Z-Movie\O4-3-5-C14.MP4	0.0	6864.960	25.000	Green	Resting		POINT	5470.160	Z-Movie\O4-3-5-C14.MP4	136754	NA
C14	2025-02-17 11:35:38.689		5400.040	Media file(s)	player #1:Z-Movie\O4-3-5-C14.MP4	0.0	6864.960	25.000	Green	Resting		POINT	5530.080	Z-Movie\O4-3-5-C14.MP4	138252	NA
C14	2025-02-17 11:35:38.689		5400.040	Media file(s)	player #1:Z-Movie\O4-3-5-C14.MP4	0.0	6864.960	25.000	Blue	Walking		POINT	5531.000	Z-Movie\O4-3-5-C14.MP4	138275	NA
C14	2025-02-17 11:35:38.689		5400.040	Media file(s)	player #1:Z-Movie\O4-3-5-C14.MP4	0.0	6864.960	25.000	Green	Resting		POINT	5590.000	Z-Movie\O4-3-5-C14.MP4	139750	NA
C14	2025-02-17 11:35:38.689		5400.040	Media file(s)	player #1:Z-Movie\O4-3-5-C14.MP4	0.0	6864.960	25.000	Blue	Walking		POINT	5590.280	Z-Movie\O4-3-5-C14.MP4	139757	NA
C14	2025-02-17 11:35:38.689		5400.040	Media file(s)	player #1:Z-Movie\O4-3-5-C14.MP4	0.0	6864.960	25.000	Blue	Carry Other		POINT	5650.040	Z-Movie\O4-3-5-C14.MP4	141251	NA
C14	2025-02-17 11:35:38.689		5400.040	Media file(s)	player #1:Z-Movie\O4-3-5-C14.MP4	0.0	6864.960	25.000	Green	Resting		POINT	5650.120	Z-Movie\O4-3-5-C14.MP4	141253	NA
C14	2025-02-17 11:35:38.689		5400.040	Media file(s)	player #1:Z-Movie\O4-3-5-C14.MP4	0.0	6864.960	25.000	Blue	Carry Other		POINT	5709.840	Z-Movie\O4-3-5-C14.MP4	142746	NA
C14	2025-02-17 11:35:38.689		5400.040	Media file(s)	player #1:Z-Movie\O4-3-5-C14.MP4	0.0	6864.960	25.000	Green	Resting		POINT	5710.120	Z-Movie\O4-3-5-C14.MP4	142753	NA
C14	2025-02-17 11:35:38.689		5400.040	Media file(s)	player #1:Z-Movie\O4-3-5-C14.MP4	0.0	6864.960	25.000	Blue	Carry Other		POINT	5769.800	Z-Movie\O4-3-5-C14.MP4	144245	NA
C14	2025-02-17 11:35:38.689		5400.040	Media file(s)	player #1:Z-Movie\O4-3-5-C14.MP4	0.0	6864.960	25.000	Green	Resting		POINT	5770.160	Z-Movie\O4-3-5-C14.MP4	144254	NA
C14	2025-02-17 11:35:38.689		5400.040	Media file(s)	player #1:Z-Movie\O4-3-5-C14.MP4	0.0	6864.960	25.000	Green	Resting		POINT	5830.120	Z-Movie\O4-3-5-C14.MP4	145753	NA
C14	2025-02-17 11:35:38.689		5400.040	Media file(s)	player #1:Z-Movie\O4-3-5-C14.MP4	0.0	6864.960	25.000	Blue	Resting		POINT	5830.240	Z-Movie\O4-3-5-C14.MP4	145756	NA
C14	2025-02-17 11:35:38.689		5400.040	Media file(s)	player #1:Z-Movie\O4-3-5-C14.MP4	0.0	6864.960	25.000	Green	Resting		POINT	5890.160	Z-Movie\O4-3-5-C14.MP4	147254	NA
C14	2025-02-17 11:35:38.689		5400.040	Media file(s)	player #1:Z-Movie\O4-3-5-C14.MP4	0.0	6864.960	25.000	Blue	Resting		POINT	5890.640	Z-Movie\O4-3-5-C14.MP4	147266	NA
C14	2025-02-17 11:35:38.689		5400.040	Media file(s)	player #1:Z-Movie\O4-3-5-C14.MP4	0.0	6864.960	25.000	Blue	Resting		POINT	5950.080	Z-Movie\O4-3-5-C14.MP4	148752	NA
C14	2025-02-17 11:35:38.689		5400.040	Media file(s)	player #1:Z-Movie\O4-3-5-C14.MP4	0.0	6864.960	25.000	Green	Resting		POINT	5950.160	Z-Movie\O4-3-5-C14.MP4	148754	NA
C14	2025-02-17 11:35:38.689		5400.040	Media file(s)	player #1:Z-Movie\O4-3-5-C14.MP4	0.0	6864.960	25.000	Green	Resting		POINT	6010.120	Z-Movie\O4-3-5-C14.MP4	150253	NA
C14	2025-02-17 11:35:38.689		5400.040	Media file(s)	player #1:Z-Movie\O4-3-5-C14.MP4	0.0	6864.960	25.000	Blue	Walking		POINT	6010.360	Z-Movie\O4-3-5-C14.MP4	150259	NA
