# Supplementary material for: Unmated Queens Show Worker‐Like Behaviour and Gene Expression in Polygynous Colonies of the Ant Stigmatomma pallipes
Source: Mol Ecol. 2026 Apr 29;35:e70360. doi: 10.1111/mec.70360 (PMC13126620; doi:10.1111/mec.70360)
Supplement: Supplementary file 3 — Data S1: mec70360‐sup‐0003‐Supinfo.zip. [file MEC-35-e70360-s003.zip › Behavior/O4-Boris/D2.tsv]

Observation id	Observation date	Description	Observation duration	Observation type	Source	Time offset (s)	Media duration (s)	FPS	Subject	Behavior	Behavioral category	Behavior type	Time	Media file name	Image index	Image file path	Comment
D2	2025-02-17 13:03:10.290		5401.040	Media file(s)	player #1:Z-Movie\O4-2-9-D2.MP4	0.0	6952.320	25.000	Blue	Resting		POINT	610.160	Z-Movie\O4-2-9-D2.MP4	15254	NA
D2	2025-02-17 13:03:10.290		5401.040	Media file(s)	player #1:Z-Movie\O4-2-9-D2.MP4	0.0	6952.320	25.000	Green	Self grooming		POINT	610.480	Z-Movie\O4-2-9-D2.MP4	15262	NA
D2	2025-02-17 13:03:10.290		5401.040	Media file(s)	player #1:Z-Movie\O4-2-9-D2.MP4	0.0	6952.320	25.000	Blue	Resting		POINT	670.000	Z-Movie\O4-2-9-D2.MP4	16750	NA
D2	2025-02-17 13:03:10.290		5401.040	Media file(s)	player #1:Z-Movie\O4-2-9-D2.MP4	0.0	6952.320	25.000	Green	QW interaction		POINT	670.040	Z-Movie\O4-2-9-D2.MP4	16751	NA
D2	2025-02-17 13:03:10.290		5401.040	Media file(s)	player #1:Z-Movie\O4-2-9-D2.MP4	0.0	6952.320	25.000	Green	QW interaction		POINT	730.080	Z-Movie\O4-2-9-D2.MP4	18252	NA
D2	2025-02-17 13:03:10.290		5401.040	Media file(s)	player #1:Z-Movie\O4-2-9-D2.MP4	0.0	6952.320	25.000	Blue	Resting		POINT	730.240	Z-Movie\O4-2-9-D2.MP4	18256	NA
D2	2025-02-17 13:03:10.290		5401.040	Media file(s)	player #1:Z-Movie\O4-2-9-D2.MP4	0.0	6952.320	25.000	Blue	Resting		POINT	790.080	Z-Movie\O4-2-9-D2.MP4	19752	NA
D2	2025-02-17 13:03:10.290		5401.040	Media file(s)	player #1:Z-Movie\O4-2-9-D2.MP4	0.0	6952.320	25.000	Green	QW interaction		POINT	790.760	Z-Movie\O4-2-9-D2.MP4	19769	NA
D2	2025-02-17 13:03:10.290		5401.040	Media file(s)	player #1:Z-Movie\O4-2-9-D2.MP4	0.0	6952.320	25.000	Green	QW interaction		POINT	850.280	Z-Movie\O4-2-9-D2.MP4	21257	NA
D2	2025-02-17 13:03:10.290		5401.040	Media file(s)	player #1:Z-Movie\O4-2-9-D2.MP4	0.0	6952.320	25.000	Blue	Resting		POINT	850.400	Z-Movie\O4-2-9-D2.MP4	21260	NA
D2	2025-02-17 13:03:10.290		5401.040	Media file(s)	player #1:Z-Movie\O4-2-9-D2.MP4	0.0	6952.320	25.000	Green	QW interaction		POINT	910.040	Z-Movie\O4-2-9-D2.MP4	22751	NA
D2	2025-02-17 13:03:10.290		5401.040	Media file(s)	player #1:Z-Movie\O4-2-9-D2.MP4	0.0	6952.320	25.000	Blue	Resting		POINT	912.240	Z-Movie\O4-2-9-D2.MP4	22806	NA
D2	2025-02-17 13:03:10.290		5401.040	Media file(s)	player #1:Z-Movie\O4-2-9-D2.MP4	0.0	6952.320	25.000	Blue	Resting		POINT	970.120	Z-Movie\O4-2-9-D2.MP4	24253	NA
D2	2025-02-17 13:03:10.290		5401.040	Media file(s)	player #1:Z-Movie\O4-2-9-D2.MP4	0.0	6952.320	25.000	Green	Walking		POINT	970.160	Z-Movie\O4-2-9-D2.MP4	24254	NA
D2	2025-02-17 13:03:10.290		5401.040	Media file(s)	player #1:Z-Movie\O4-2-9-D2.MP4	0.0	6952.320	25.000	Blue	Resting		POINT	1030.040	Z-Movie\O4-2-9-D2.MP4	25751	NA
D2	2025-02-17 13:03:10.290		5401.040	Media file(s)	player #1:Z-Movie\O4-2-9-D2.MP4	0.0	6952.320	25.000	Green	Walking		POINT	1030.120	Z-Movie\O4-2-9-D2.MP4	25753	NA
D2	2025-02-17 13:03:10.290		5401.040	Media file(s)	player #1:Z-Movie\O4-2-9-D2.MP4	0.0	6952.320	25.000	Green	Walking		POINT	1090.360	Z-Movie\O4-2-9-D2.MP4	27259	NA
D2	2025-02-17 13:03:10.290		5401.040	Media file(s)	player #1:Z-Movie\O4-2-9-D2.MP4	0.0	6952.320	25.000	Blue	Walking		POINT	1090.440	Z-Movie\O4-2-9-D2.MP4	27261	NA
D2	2025-02-17 13:03:10.290		5401.040	Media file(s)	player #1:Z-Movie\O4-2-9-D2.MP4	0.0	6952.320	25.000	Blue	Resting		POINT	1150.000	Z-Movie\O4-2-9-D2.MP4	28750	NA
D2	2025-02-17 13:03:10.290		5401.040	Media file(s)	player #1:Z-Movie\O4-2-9-D2.MP4	0.0	6952.320	25.000	Green	Walking		POINT	1150.320	Z-Movie\O4-2-9-D2.MP4	28758	NA
D2	2025-02-17 13:03:10.290		5401.040	Media file(s)	player #1:Z-Movie\O4-2-9-D2.MP4	0.0	6952.320	25.000	Blue	Resting		POINT	1210.080	Z-Movie\O4-2-9-D2.MP4	30252	NA
D2	2025-02-17 13:03:10.290		5401.040	Media file(s)	player #1:Z-Movie\O4-2-9-D2.MP4	0.0	6952.320	25.000	Green	Walking		POINT	1210.440	Z-Movie\O4-2-9-D2.MP4	30261	NA
D2	2025-02-17 13:03:10.290		5401.040	Media file(s)	player #1:Z-Movie\O4-2-9-D2.MP4	0.0	6952.320	25.000	Blue	Resting		POINT	1270.080	Z-Movie\O4-2-9-D2.MP4	31752	NA
D2	2025-02-17 13:03:10.290		5401.040	Media file(s)	player #1:Z-Movie\O4-2-9-D2.MP4	0.0	6952.320	25.000	Green	Walking		POINT	1270.480	Z-Movie\O4-2-9-D2.MP4	31762	NA
D2	2025-02-17 13:03:10.290		5401.040	Media file(s)	player #1:Z-Movie\O4-2-9-D2.MP4	0.0	6952.320	25.000	Blue	Resting		POINT	1330.440	Z-Movie\O4-2-9-D2.MP4	33261	NA
D2	2025-02-17 13:03:10.290		5401.040	Media file(s)	player #1:Z-Movie\O4-2-9-D2.MP4	0.0	6952.320	25.000	Green	Carry Other		POINT	1333.120	Z-Movie\O4-2-9-D2.MP4	33328	NA
D2	2025-02-17 13:03:10.290		5401.040	Media file(s)	player #1:Z-Movie\O4-2-9-D2.MP4	0.0	6952.320	25.000	Green	Self grooming		POINT	1390.160	Z-Movie\O4-2-9-D2.MP4	34754	NA
D2	2025-02-17 13:03:10.290		5401.040	Media file(s)	player #1:Z-Movie\O4-2-9-D2.MP4	0.0	6952.320	25.000	Blue	Resting		POINT	1390.200	Z-Movie\O4-2-9-D2.MP4	34755	NA
D2	2025-02-17 13:03:10.290		5401.040	Media file(s)	player #1:Z-Movie\O4-2-9-D2.MP4	0.0	6952.320	25.000	Blue	Resting		POINT	1450.160	Z-Movie\O4-2-9-D2.MP4	36254	NA
D2	2025-02-17 13:03:10.290		5401.040	Media file(s)	player #1:Z-Movie\O4-2-9-D2.MP4	0.0	6952.320	25.000	Green	Walking		POINT	1450.760	Z-Movie\O4-2-9-D2.MP4	36269	NA
D2	2025-02-17 13:03:10.290		5401.040	Media file(s)	player #1:Z-Movie\O4-2-9-D2.MP4	0.0	6952.320	25.000	Blue	Resting		POINT	1510.080	Z-Movie\O4-2-9-D2.MP4	37752	NA
D2	2025-02-17 13:03:10.290		5401.040	Media file(s)	player #1:Z-Movie\O4-2-9-D2.MP4	0.0	6952.320	25.000	Green	Self grooming		POINT	1511.840	Z-Movie\O4-2-9-D2.MP4	37796	NA
D2	2025-02-17 13:03:10.290		5401.040	Media file(s)	player #1:Z-Movie\O4-2-9-D2.MP4	0.0	6952.320	25.000	Blue	Resting		POINT	1570.200	Z-Movie\O4-2-9-D2.MP4	39255	NA
D2	2025-02-17 13:03:10.290		5401.040	Media file(s)	player #1:Z-Movie\O4-2-9-D2.MP4	0.0	6952.320	25.000	Green	Brood Care		POINT	1570.680	Z-Movie\O4-2-9-D2.MP4	39267	NA
D2	2025-02-17 13:03:10.290		5401.040	Media file(s)	player #1:Z-Movie\O4-2-9-D2.MP4	0.0	6952.320	25.000	Green	Walking		POINT	1630.160	Z-Movie\O4-2-9-D2.MP4	40754	NA
D2	2025-02-17 13:03:10.290		5401.040	Media file(s)	player #1:Z-Movie\O4-2-9-D2.MP4	0.0	6952.320	25.000	Blue	Resting		POINT	1630.440	Z-Movie\O4-2-9-D2.MP4	40761	NA
D2	2025-02-17 13:03:10.290		5401.040	Media file(s)	player #1:Z-Movie\O4-2-9-D2.MP4	0.0	6952.320	25.000	Green	Resting		POINT	1690.480	Z-Movie\O4-2-9-D2.MP4	42262	NA
D2	2025-02-17 13:03:10.290		5401.040	Media file(s)	player #1:Z-Movie\O4-2-9-D2.MP4	0.0	6952.320	25.000	Blue	Self grooming		POINT	1693.880	Z-Movie\O4-2-9-D2.MP4	42347	NA
D2	2025-02-17 13:03:10.290		5401.040	Media file(s)	player #1:Z-Movie\O4-2-9-D2.MP4	0.0	6952.320	25.000	Green	Carry Other		POINT	1750.880	Z-Movie\O4-2-9-D2.MP4	43772	NA
D2	2025-02-17 13:03:10.290		5401.040	Media file(s)	player #1:Z-Movie\O4-2-9-D2.MP4	0.0	6952.320	25.000	Blue	Self grooming		POINT	1751.720	Z-Movie\O4-2-9-D2.MP4	43793	NA
D2	2025-02-17 13:03:10.290		5401.040	Media file(s)	player #1:Z-Movie\O4-2-9-D2.MP4	0.0	6952.320	25.000	Blue	Resting		POINT	1810.040	Z-Movie\O4-2-9-D2.MP4	45251	NA
D2	2025-02-17 13:03:10.290		5401.040	Media file(s)	player #1:Z-Movie\O4-2-9-D2.MP4	0.0	6952.320	25.000	Green	Carry Other		POINT	1811.240	Z-Movie\O4-2-9-D2.MP4	45281	NA
D2	2025-02-17 13:03:10.290		5401.040	Media file(s)	player #1:Z-Movie\O4-2-9-D2.MP4	0.0	6952.320	25.000	Green	Walking		POINT	1870.040	Z-Movie\O4-2-9-D2.MP4	46751	NA
D2	2025-02-17 13:03:10.290		5401.040	Media file(s)	player #1:Z-Movie\O4-2-9-D2.MP4	0.0	6952.320	25.000	Blue	Resting		POINT	1870.080	Z-Movie\O4-2-9-D2.MP4	46752	NA
D2	2025-02-17 13:03:10.290		5401.040	Media file(s)	player #1:Z-Movie\O4-2-9-D2.MP4	0.0	6952.320	25.000	Green	Walking		POINT	1930.080	Z-Movie\O4-2-9-D2.MP4	48252	NA
D2	2025-02-17 13:03:10.290		5401.040	Media file(s)	player #1:Z-Movie\O4-2-9-D2.MP4	0.0	6952.320	25.000	Blue	Resting		POINT	1930.280	Z-Movie\O4-2-9-D2.MP4	48257	NA
D2	2025-02-17 13:03:10.290		5401.040	Media file(s)	player #1:Z-Movie\O4-2-9-D2.MP4	0.0	6952.320	25.000	Green	Self grooming		POINT	1990.120	Z-Movie\O4-2-9-D2.MP4	49753	NA
D2	2025-02-17 13:03:10.290		5401.040	Media file(s)	player #1:Z-Movie\O4-2-9-D2.MP4	0.0	6952.320	25.000	Blue	Resting		POINT	1990.720	Z-Movie\O4-2-9-D2.MP4	49768	NA
D2	2025-02-17 13:03:10.290		5401.040	Media file(s)	player #1:Z-Movie\O4-2-9-D2.MP4	0.0	6952.320	25.000	Blue	Resting		POINT	2050.680	Z-Movie\O4-2-9-D2.MP4	51267	NA
D2	2025-02-17 13:03:10.290		5401.040	Media file(s)	player #1:Z-Movie\O4-2-9-D2.MP4	0.0	6952.320	25.000	Green	Walking		POINT	2050.760	Z-Movie\O4-2-9-D2.MP4	51269	NA
D2	2025-02-17 13:03:10.290		5401.040	Media file(s)	player #1:Z-Movie\O4-2-9-D2.MP4	0.0	6952.320	25.000	Blue	Resting		POINT	2110.360	Z-Movie\O4-2-9-D2.MP4	52759	NA
D2	2025-02-17 13:03:10.290		5401.040	Media file(s)	player #1:Z-Movie\O4-2-9-D2.MP4	0.0	6952.320	25.000	Green	Walking		POINT	2110.720	Z-Movie\O4-2-9-D2.MP4	52768	NA
D2	2025-02-17 13:03:10.290		5401.040	Media file(s)	player #1:Z-Movie\O4-2-9-D2.MP4	0.0	6952.320	25.000	Blue	Resting		POINT	2170.000	Z-Movie\O4-2-9-D2.MP4	54250	NA
D2	2025-02-17 13:03:10.290		5401.040	Media file(s)	player #1:Z-Movie\O4-2-9-D2.MP4	0.0	6952.320	25.000	Green	Walking		POINT	2170.600	Z-Movie\O4-2-9-D2.MP4	54265	NA
D2	2025-02-17 13:03:10.290		5401.040	Media file(s)	player #1:Z-Movie\O4-2-9-D2.MP4	0.0	6952.320	25.000	Blue	Resting		POINT	2230.120	Z-Movie\O4-2-9-D2.MP4	55754	NA
D2	2025-02-17 13:03:10.290		5401.040	Media file(s)	player #1:Z-Movie\O4-2-9-D2.MP4	0.0	6952.320	25.000	Green	Carry Other		POINT	2230.680	Z-Movie\O4-2-9-D2.MP4	55767	NA
D2	2025-02-17 13:03:10.290		5401.040	Media file(s)	player #1:Z-Movie\O4-2-9-D2.MP4	0.0	6952.320	25.000	Blue	Walking		POINT	2290.280	Z-Movie\O4-2-9-D2.MP4	57257	NA
D2	2025-02-17 13:03:10.290		5401.040	Media file(s)	player #1:Z-Movie\O4-2-9-D2.MP4	0.0	6952.320	25.000	Green	Brood Care		POINT	2290.680	Z-Movie\O4-2-9-D2.MP4	57267	NA
D2	2025-02-17 13:03:10.290		5401.040	Media file(s)	player #1:Z-Movie\O4-2-9-D2.MP4	0.0	6952.320	25.000	Blue	Self grooming		POINT	2350.040	Z-Movie\O4-2-9-D2.MP4	58751	NA
D2	2025-02-17 13:03:10.290		5401.040	Media file(s)	player #1:Z-Movie\O4-2-9-D2.MP4	0.0	6952.320	25.000	Green	Brood Care		POINT	2350.920	Z-Movie\O4-2-9-D2.MP4	58773	NA
D2	2025-02-17 13:03:10.290		5401.040	Media file(s)	player #1:Z-Movie\O4-2-9-D2.MP4	0.0	6952.320	25.000	Blue	Walking		POINT	2410.600	Z-Movie\O4-2-9-D2.MP4	60265	NA
D2	2025-02-17 13:03:10.290		5401.040	Media file(s)	player #1:Z-Movie\O4-2-9-D2.MP4	0.0	6952.320	25.000	Green	Resting		POINT	2411.200	Z-Movie\O4-2-9-D2.MP4	60280	NA
D2	2025-02-17 13:03:10.290		5401.040	Media file(s)	player #1:Z-Movie\O4-2-9-D2.MP4	0.0	6952.320	25.000	Green	Walking		POINT	2470.240	Z-Movie\O4-2-9-D2.MP4	61756	NA
D2	2025-02-17 13:03:10.290		5401.040	Media file(s)	player #1:Z-Movie\O4-2-9-D2.MP4	0.0	6952.320	25.000	Blue	Walking		POINT	2471.040	Z-Movie\O4-2-9-D2.MP4	61776	NA
D2	2025-02-17 13:03:10.290		5401.040	Media file(s)	player #1:Z-Movie\O4-2-9-D2.MP4	0.0	6952.320	25.000	Green	Carry Other		POINT	2530.320	Z-Movie\O4-2-9-D2.MP4	63258	NA
D2	2025-02-17 13:03:10.290		5401.040	Media file(s)	player #1:Z-Movie\O4-2-9-D2.MP4	0.0	6952.320	25.000	Blue	Walking		POINT	2532.240	Z-Movie\O4-2-9-D2.MP4	63306	NA
D2	2025-02-17 13:03:10.290		5401.040	Media file(s)	player #1:Z-Movie\O4-2-9-D2.MP4	0.0	6952.320	25.000	Green	Walking		POINT	2590.160	Z-Movie\O4-2-9-D2.MP4	64754	NA
D2	2025-02-17 13:03:10.290		5401.040	Media file(s)	player #1:Z-Movie\O4-2-9-D2.MP4	0.0	6952.320	25.000	Blue	Walking		POINT	2590.880	Z-Movie\O4-2-9-D2.MP4	64772	NA
D2	2025-02-17 13:03:10.290		5401.040	Media file(s)	player #1:Z-Movie\O4-2-9-D2.MP4	0.0	6952.320	25.000	Green	Walking		POINT	2650.320	Z-Movie\O4-2-9-D2.MP4	66258	NA
D2	2025-02-17 13:03:10.290		5401.040	Media file(s)	player #1:Z-Movie\O4-2-9-D2.MP4	0.0	6952.320	25.000	Blue	Walking		POINT	2650.440	Z-Movie\O4-2-9-D2.MP4	66262	NA
D2	2025-02-17 13:03:10.290		5401.040	Media file(s)	player #1:Z-Movie\O4-2-9-D2.MP4	0.0	6952.320	25.000	Green	Walking		POINT	2710.160	Z-Movie\O4-2-9-D2.MP4	67754	NA
D2	2025-02-17 13:03:10.290		5401.040	Media file(s)	player #1:Z-Movie\O4-2-9-D2.MP4	0.0	6952.320	25.000	Blue	Walking		POINT	2710.240	Z-Movie\O4-2-9-D2.MP4	67756	NA
D2	2025-02-17 13:03:10.290		5401.040	Media file(s)	player #1:Z-Movie\O4-2-9-D2.MP4	0.0	6952.320	25.000	Blue	Walking		POINT	2770.120	Z-Movie\O4-2-9-D2.MP4	69253	NA
D2	2025-02-17 13:03:10.290		5401.040	Media file(s)	player #1:Z-Movie\O4-2-9-D2.MP4	0.0	6952.320	25.000	Green	Outside		POINT	2770.120	Z-Movie\O4-2-9-D2.MP4	69253	NA
D2	2025-02-17 13:03:10.290		5401.040	Media file(s)	player #1:Z-Movie\O4-2-9-D2.MP4	0.0	6952.320	25.000	Blue	Resting		POINT	2830.160	Z-Movie\O4-2-9-D2.MP4	70754	NA
D2	2025-02-17 13:03:10.290		5401.040	Media file(s)	player #1:Z-Movie\O4-2-9-D2.MP4	0.0	6952.320	25.000	Green	Outside		POINT	2830.400	Z-Movie\O4-2-9-D2.MP4	70760	NA
D2	2025-02-17 13:03:10.290		5401.040	Media file(s)	player #1:Z-Movie\O4-2-9-D2.MP4	0.0	6952.320	25.000	Blue	Self grooming		POINT	2890.160	Z-Movie\O4-2-9-D2.MP4	72254	NA
D2	2025-02-17 13:03:10.290		5401.040	Media file(s)	player #1:Z-Movie\O4-2-9-D2.MP4	0.0	6952.320	25.000	Green	Walking		POINT	2890.280	Z-Movie\O4-2-9-D2.MP4	72257	NA
D2	2025-02-17 13:03:10.290		5401.040	Media file(s)	player #1:Z-Movie\O4-2-9-D2.MP4	0.0	6952.320	25.000	Blue	Resting		POINT	2950.800	Z-Movie\O4-2-9-D2.MP4	73770	NA
D2	2025-02-17 13:03:10.290		5401.040	Media file(s)	player #1:Z-Movie\O4-2-9-D2.MP4	0.0	6952.320	25.000	Green	Walking		POINT	2951.320	Z-Movie\O4-2-9-D2.MP4	73783	NA
D2	2025-02-17 13:03:10.290		5401.040	Media file(s)	player #1:Z-Movie\O4-2-9-D2.MP4	0.0	6952.320	25.000	Green	Walking		POINT	3010.040	Z-Movie\O4-2-9-D2.MP4	75251	NA
D2	2025-02-17 13:03:10.290		5401.040	Media file(s)	player #1:Z-Movie\O4-2-9-D2.MP4	0.0	6952.320	25.000	Blue	Self grooming		POINT	3010.480	Z-Movie\O4-2-9-D2.MP4	75262	NA
D2	2025-02-17 13:03:10.290		5401.040	Media file(s)	player #1:Z-Movie\O4-2-9-D2.MP4	0.0	6952.320	25.000	Blue	Self grooming		POINT	3070.000	Z-Movie\O4-2-9-D2.MP4	76750	NA
D2	2025-02-17 13:03:10.290		5401.040	Media file(s)	player #1:Z-Movie\O4-2-9-D2.MP4	0.0	6952.320	25.000	Green	Walking		POINT	3070.320	Z-Movie\O4-2-9-D2.MP4	76758	NA
D2	2025-02-17 13:03:10.290		5401.040	Media file(s)	player #1:Z-Movie\O4-2-9-D2.MP4	0.0	6952.320	25.000	Blue	Resting		POINT	3129.960	Z-Movie\O4-2-9-D2.MP4	78249	NA
D2	2025-02-17 13:03:10.290		5401.040	Media file(s)	player #1:Z-Movie\O4-2-9-D2.MP4	0.0	6952.320	25.000	Green	Self grooming		POINT	3130.040	Z-Movie\O4-2-9-D2.MP4	78251	NA
D2	2025-02-17 13:03:10.290		5401.040	Media file(s)	player #1:Z-Movie\O4-2-9-D2.MP4	0.0	6952.320	25.000	Green	Self grooming		POINT	3190.120	Z-Movie\O4-2-9-D2.MP4	79753	NA
D2	2025-02-17 13:03:10.290		5401.040	Media file(s)	player #1:Z-Movie\O4-2-9-D2.MP4	0.0	6952.320	25.000	Blue	Resting		POINT	3190.320	Z-Movie\O4-2-9-D2.MP4	79758	NA
D2	2025-02-17 13:03:10.290		5401.040	Media file(s)	player #1:Z-Movie\O4-2-9-D2.MP4	0.0	6952.320	25.000	Blue	Walking		POINT	3250.080	Z-Movie\O4-2-9-D2.MP4	81252	NA
D2	2025-02-17 13:03:10.290		5401.040	Media file(s)	player #1:Z-Movie\O4-2-9-D2.MP4	0.0	6952.320	25.000	Green	Walking		POINT	3250.480	Z-Movie\O4-2-9-D2.MP4	81262	NA
D2	2025-02-17 13:03:10.290		5401.040	Media file(s)	player #1:Z-Movie\O4-2-9-D2.MP4	0.0	6952.320	25.000	Blue	Resting		POINT	3309.920	Z-Movie\O4-2-9-D2.MP4	82748	NA
D2	2025-02-17 13:03:10.290		5401.040	Media file(s)	player #1:Z-Movie\O4-2-9-D2.MP4	0.0	6952.320	25.000	Green	Walking		POINT	3310.480	Z-Movie\O4-2-9-D2.MP4	82762	NA
D2	2025-02-17 13:03:10.290		5401.040	Media file(s)	player #1:Z-Movie\O4-2-9-D2.MP4	0.0	6952.320	25.000	Green	Walking		POINT	3370.200	Z-Movie\O4-2-9-D2.MP4	84255	NA
D2	2025-02-17 13:03:10.290		5401.040	Media file(s)	player #1:Z-Movie\O4-2-9-D2.MP4	0.0	6952.320	25.000	Blue	Resting		POINT	3370.560	Z-Movie\O4-2-9-D2.MP4	84264	NA
D2	2025-02-17 13:03:10.290		5401.040	Media file(s)	player #1:Z-Movie\O4-2-9-D2.MP4	0.0	6952.320	25.000	Blue	Resting		POINT	3429.960	Z-Movie\O4-2-9-D2.MP4	85749	NA
D2	2025-02-17 13:03:10.290		5401.040	Media file(s)	player #1:Z-Movie\O4-2-9-D2.MP4	0.0	6952.320	25.000	Green	Walking		POINT	3430.280	Z-Movie\O4-2-9-D2.MP4	85757	NA
D2	2025-02-17 13:03:10.290		5401.040	Media file(s)	player #1:Z-Movie\O4-2-9-D2.MP4	0.0	6952.320	25.000	Blue	Resting		POINT	3490.040	Z-Movie\O4-2-9-D2.MP4	87251	NA
D2	2025-02-17 13:03:10.290		5401.040	Media file(s)	player #1:Z-Movie\O4-2-9-D2.MP4	0.0	6952.320	25.000	Green	Walking		POINT	3490.800	Z-Movie\O4-2-9-D2.MP4	87270	NA
D2	2025-02-17 13:03:10.290		5401.040	Media file(s)	player #1:Z-Movie\O4-2-9-D2.MP4	0.0	6952.320	25.000	Blue	Resting		POINT	3550.080	Z-Movie\O4-2-9-D2.MP4	88752	NA
D2	2025-02-17 13:03:10.290		5401.040	Media file(s)	player #1:Z-Movie\O4-2-9-D2.MP4	0.0	6952.320	25.000	Green	Walking		POINT	3550.080	Z-Movie\O4-2-9-D2.MP4	88752	NA
D2	2025-02-17 13:03:10.290		5401.040	Media file(s)	player #1:Z-Movie\O4-2-9-D2.MP4	0.0	6952.320	25.000	Blue	Resting		POINT	3610.000	Z-Movie\O4-2-9-D2.MP4	90250	NA
D2	2025-02-17 13:03:10.290		5401.040	Media file(s)	player #1:Z-Movie\O4-2-9-D2.MP4	0.0	6952.320	25.000	Green	Walking		POINT	3613.040	Z-Movie\O4-2-9-D2.MP4	90326	NA
D2	2025-02-17 13:03:10.290		5401.040	Media file(s)	player #1:Z-Movie\O4-2-9-D2.MP4	0.0	6952.320	25.000	Blue	Resting		POINT	3669.960	Z-Movie\O4-2-9-D2.MP4	91749	NA
D2	2025-02-17 13:03:10.290		5401.040	Media file(s)	player #1:Z-Movie\O4-2-9-D2.MP4	0.0	6952.320	25.000	Green	Outside		POINT	3671.560	Z-Movie\O4-2-9-D2.MP4	91789	NA
D2	2025-02-17 13:03:10.290		5401.040	Media file(s)	player #1:Z-Movie\O4-2-9-D2.MP4	0.0	6952.320	25.000	Blue	Resting		POINT	3730.000	Z-Movie\O4-2-9-D2.MP4	93250	NA
D2	2025-02-17 13:03:10.290		5401.040	Media file(s)	player #1:Z-Movie\O4-2-9-D2.MP4	0.0	6952.320	25.000	Green	Walking		POINT	3730.560	Z-Movie\O4-2-9-D2.MP4	93264	NA
D2	2025-02-17 13:03:10.290		5401.040	Media file(s)	player #1:Z-Movie\O4-2-9-D2.MP4	0.0	6952.320	25.000	Green	Carry Other		POINT	3789.840	Z-Movie\O4-2-9-D2.MP4	94746	NA
D2	2025-02-17 13:03:10.290		5401.040	Media file(s)	player #1:Z-Movie\O4-2-9-D2.MP4	0.0	6952.320	25.000	Blue	Resting		POINT	3790.160	Z-Movie\O4-2-9-D2.MP4	94754	NA
D2	2025-02-17 13:03:10.290		5401.040	Media file(s)	player #1:Z-Movie\O4-2-9-D2.MP4	0.0	6952.320	25.000	Blue	Resting		POINT	3850.080	Z-Movie\O4-2-9-D2.MP4	96252	NA
D2	2025-02-17 13:03:10.290		5401.040	Media file(s)	player #1:Z-Movie\O4-2-9-D2.MP4	0.0	6952.320	25.000	Green	Carry Other		POINT	3850.840	Z-Movie\O4-2-9-D2.MP4	96271	NA
D2	2025-02-17 13:03:10.290		5401.040	Media file(s)	player #1:Z-Movie\O4-2-9-D2.MP4	0.0	6952.320	25.000	Blue	Resting		POINT	3910.080	Z-Movie\O4-2-9-D2.MP4	97752	NA
D2	2025-02-17 13:03:10.290		5401.040	Media file(s)	player #1:Z-Movie\O4-2-9-D2.MP4	0.0	6952.320	25.000	Green	Walking		POINT	3910.520	Z-Movie\O4-2-9-D2.MP4	97763	NA
D2	2025-02-17 13:03:10.290		5401.040	Media file(s)	player #1:Z-Movie\O4-2-9-D2.MP4	0.0	6952.320	25.000	Blue	Resting		POINT	3970.000	Z-Movie\O4-2-9-D2.MP4	99250	NA
D2	2025-02-17 13:03:10.290		5401.040	Media file(s)	player #1:Z-Movie\O4-2-9-D2.MP4	0.0	6952.320	25.000	Green	Walking		POINT	3970.640	Z-Movie\O4-2-9-D2.MP4	99266	NA
D2	2025-02-17 13:03:10.290		5401.040	Media file(s)	player #1:Z-Movie\O4-2-9-D2.MP4	0.0	6952.320	25.000	Blue	Resting		POINT	4030.200	Z-Movie\O4-2-9-D2.MP4	100755	NA
D2	2025-02-17 13:03:10.290		5401.040	Media file(s)	player #1:Z-Movie\O4-2-9-D2.MP4	0.0	6952.320	25.000	Green	Walking		POINT	4030.600	Z-Movie\O4-2-9-D2.MP4	100765	NA
D2	2025-02-17 13:03:10.290		5401.040	Media file(s)	player #1:Z-Movie\O4-2-9-D2.MP4	0.0	6952.320	25.000	Blue	Resting		POINT	4090.160	Z-Movie\O4-2-9-D2.MP4	102254	NA
D2	2025-02-17 13:03:10.290		5401.040	Media file(s)	player #1:Z-Movie\O4-2-9-D2.MP4	0.0	6952.320	25.000	Green	Self grooming		POINT	4090.200	Z-Movie\O4-2-9-D2.MP4	102255	NA
D2	2025-02-17 13:03:10.290		5401.040	Media file(s)	player #1:Z-Movie\O4-2-9-D2.MP4	0.0	6952.320	25.000	Blue	Resting		POINT	4150.000	Z-Movie\O4-2-9-D2.MP4	103750	NA
D2	2025-02-17 13:03:10.290		5401.040	Media file(s)	player #1:Z-Movie\O4-2-9-D2.MP4	0.0	6952.320	25.000	Green	Self grooming		POINT	4150.120	Z-Movie\O4-2-9-D2.MP4	103753	NA
D2	2025-02-17 13:03:10.290		5401.040	Media file(s)	player #1:Z-Movie\O4-2-9-D2.MP4	0.0	6952.320	25.000	Blue	Resting		POINT	4210.160	Z-Movie\O4-2-9-D2.MP4	105254	NA
D2	2025-02-17 13:03:10.290		5401.040	Media file(s)	player #1:Z-Movie\O4-2-9-D2.MP4	0.0	6952.320	25.000	Green	Resting		POINT	4210.320	Z-Movie\O4-2-9-D2.MP4	105258	NA
D2	2025-02-17 13:03:10.290		5401.040	Media file(s)	player #1:Z-Movie\O4-2-9-D2.MP4	0.0	6952.320	25.000	Blue	Resting		POINT	4270.000	Z-Movie\O4-2-9-D2.MP4	106750	NA
D2	2025-02-17 13:03:10.290		5401.040	Media file(s)	player #1:Z-Movie\O4-2-9-D2.MP4	0.0	6952.320	25.000	Green	Resting		POINT	4270.080	Z-Movie\O4-2-9-D2.MP4	106752	NA
D2	2025-02-17 13:03:10.290		5401.040	Media file(s)	player #1:Z-Movie\O4-2-9-D2.MP4	0.0	6952.320	25.000	Green	Resting		POINT	4330.040	Z-Movie\O4-2-9-D2.MP4	108251	NA
D2	2025-02-17 13:03:10.290		5401.040	Media file(s)	player #1:Z-Movie\O4-2-9-D2.MP4	0.0	6952.320	25.000	Blue	Resting		POINT	4330.520	Z-Movie\O4-2-9-D2.MP4	108263	NA
D2	2025-02-17 13:03:10.290		5401.040	Media file(s)	player #1:Z-Movie\O4-2-9-D2.MP4	0.0	6952.320	25.000	Green	Resting		POINT	4390.040	Z-Movie\O4-2-9-D2.MP4	109751	NA
D2	2025-02-17 13:03:10.290		5401.040	Media file(s)	player #1:Z-Movie\O4-2-9-D2.MP4	0.0	6952.320	25.000	Blue	Resting		POINT	4390.080	Z-Movie\O4-2-9-D2.MP4	109753	NA
D2	2025-02-17 13:03:10.290		5401.040	Media file(s)	player #1:Z-Movie\O4-2-9-D2.MP4	0.0	6952.320	25.000	Blue	Resting		POINT	4450.080	Z-Movie\O4-2-9-D2.MP4	111252	NA
D2	2025-02-17 13:03:10.290		5401.040	Media file(s)	player #1:Z-Movie\O4-2-9-D2.MP4	0.0	6952.320	25.000	Green	Walking		POINT	4450.080	Z-Movie\O4-2-9-D2.MP4	111252	NA
D2	2025-02-17 13:03:10.290		5401.040	Media file(s)	player #1:Z-Movie\O4-2-9-D2.MP4	0.0	6952.320	25.000	Blue	Resting		POINT	4510.080	Z-Movie\O4-2-9-D2.MP4	112752	NA
D2	2025-02-17 13:03:10.290		5401.040	Media file(s)	player #1:Z-Movie\O4-2-9-D2.MP4	0.0	6952.320	25.000	Green	Walking		POINT	4511.120	Z-Movie\O4-2-9-D2.MP4	112778	NA
D2	2025-02-17 13:03:10.290		5401.040	Media file(s)	player #1:Z-Movie\O4-2-9-D2.MP4	0.0	6952.320	25.000	Blue	Resting		POINT	4570.080	Z-Movie\O4-2-9-D2.MP4	114252	NA
D2	2025-02-17 13:03:10.290		5401.040	Media file(s)	player #1:Z-Movie\O4-2-9-D2.MP4	0.0	6952.320	25.000	Green	Walking		POINT	4573.080	Z-Movie\O4-2-9-D2.MP4	114328	NA
D2	2025-02-17 13:03:10.290		5401.040	Media file(s)	player #1:Z-Movie\O4-2-9-D2.MP4	0.0	6952.320	25.000	Blue	Resting		POINT	4630.120	Z-Movie\O4-2-9-D2.MP4	115753	NA
D2	2025-02-17 13:03:10.290		5401.040	Media file(s)	player #1:Z-Movie\O4-2-9-D2.MP4	0.0	6952.320	25.000	Green	Walking		POINT	4630.440	Z-Movie\O4-2-9-D2.MP4	115761	NA
D2	2025-02-17 13:03:10.290		5401.040	Media file(s)	player #1:Z-Movie\O4-2-9-D2.MP4	0.0	6952.320	25.000	Blue	Resting		POINT	4689.920	Z-Movie\O4-2-9-D2.MP4	117248	NA
D2	2025-02-17 13:03:10.290		5401.040	Media file(s)	player #1:Z-Movie\O4-2-9-D2.MP4	0.0	6952.320	25.000	Green	Walking		POINT	4690.120	Z-Movie\O4-2-9-D2.MP4	117253	NA
D2	2025-02-17 13:03:10.290		5401.040	Media file(s)	player #1:Z-Movie\O4-2-9-D2.MP4	0.0	6952.320	25.000	Blue	Resting		POINT	4749.960	Z-Movie\O4-2-9-D2.MP4	118749	NA
D2	2025-02-17 13:03:10.290		5401.040	Media file(s)	player #1:Z-Movie\O4-2-9-D2.MP4	0.0	6952.320	25.000	Green	Self grooming		POINT	4750.040	Z-Movie\O4-2-9-D2.MP4	118751	NA
D2	2025-02-17 13:03:10.290		5401.040	Media file(s)	player #1:Z-Movie\O4-2-9-D2.MP4	0.0	6952.320	25.000	Green	Self grooming		POINT	4810.160	Z-Movie\O4-2-9-D2.MP4	120254	NA
D2	2025-02-17 13:03:10.290		5401.040	Media file(s)	player #1:Z-Movie\O4-2-9-D2.MP4	0.0	6952.320	25.000	Blue	Resting		POINT	4810.640	Z-Movie\O4-2-9-D2.MP4	120266	NA
D2	2025-02-17 13:03:10.290		5401.040	Media file(s)	player #1:Z-Movie\O4-2-9-D2.MP4	0.0	6952.320	25.000	Blue	Resting		POINT	4869.960	Z-Movie\O4-2-9-D2.MP4	121749	NA
D2	2025-02-17 13:03:10.290		5401.040	Media file(s)	player #1:Z-Movie\O4-2-9-D2.MP4	0.0	6952.320	25.000	Green	Walking		POINT	4870.440	Z-Movie\O4-2-9-D2.MP4	121761	NA
D2	2025-02-17 13:03:10.290		5401.040	Media file(s)	player #1:Z-Movie\O4-2-9-D2.MP4	0.0	6952.320	25.000	Blue	Resting		POINT	4930.000	Z-Movie\O4-2-9-D2.MP4	123250	NA
D2	2025-02-17 13:03:10.290		5401.040	Media file(s)	player #1:Z-Movie\O4-2-9-D2.MP4	0.0	6952.320	25.000	Green	Walking		POINT	4930.320	Z-Movie\O4-2-9-D2.MP4	123258	NA
D2	2025-02-17 13:03:10.290		5401.040	Media file(s)	player #1:Z-Movie\O4-2-9-D2.MP4	0.0	6952.320	25.000	Blue	Resting		POINT	4990.000	Z-Movie\O4-2-9-D2.MP4	124750	NA
D2	2025-02-17 13:03:10.290		5401.040	Media file(s)	player #1:Z-Movie\O4-2-9-D2.MP4	0.0	6952.320	25.000	Green	Walking		POINT	4991.480	Z-Movie\O4-2-9-D2.MP4	124787	NA
D2	2025-02-17 13:03:10.290		5401.040	Media file(s)	player #1:Z-Movie\O4-2-9-D2.MP4	0.0	6952.320	25.000	Blue	Resting		POINT	5050.160	Z-Movie\O4-2-9-D2.MP4	126254	NA
D2	2025-02-17 13:03:10.290		5401.040	Media file(s)	player #1:Z-Movie\O4-2-9-D2.MP4	0.0	6952.320	25.000	Green	Self grooming		POINT	5050.840	Z-Movie\O4-2-9-D2.MP4	126271	NA
D2	2025-02-17 13:03:10.290		5401.040	Media file(s)	player #1:Z-Movie\O4-2-9-D2.MP4	0.0	6952.320	25.000	Blue	Resting		POINT	5110.040	Z-Movie\O4-2-9-D2.MP4	127751	NA
D2	2025-02-17 13:03:10.290		5401.040	Media file(s)	player #1:Z-Movie\O4-2-9-D2.MP4	0.0	6952.320	25.000	Green	Walking		POINT	5110.120	Z-Movie\O4-2-9-D2.MP4	127753	NA
D2	2025-02-17 13:03:10.290		5401.040	Media file(s)	player #1:Z-Movie\O4-2-9-D2.MP4	0.0	6952.320	25.000	Blue	Resting		POINT	5170.040	Z-Movie\O4-2-9-D2.MP4	129251	NA
D2	2025-02-17 13:03:10.290		5401.040	Media file(s)	player #1:Z-Movie\O4-2-9-D2.MP4	0.0	6952.320	25.000	Green	Walking		POINT	5170.720	Z-Movie\O4-2-9-D2.MP4	129268	NA
D2	2025-02-17 13:03:10.290		5401.040	Media file(s)	player #1:Z-Movie\O4-2-9-D2.MP4	0.0	6952.320	25.000	Blue	Resting		POINT	5230.080	Z-Movie\O4-2-9-D2.MP4	130752	NA
D2	2025-02-17 13:03:10.290		5401.040	Media file(s)	player #1:Z-Movie\O4-2-9-D2.MP4	0.0	6952.320	25.000	Green	Walking		POINT	5230.280	Z-Movie\O4-2-9-D2.MP4	130757	NA
D2	2025-02-17 13:03:10.290		5401.040	Media file(s)	player #1:Z-Movie\O4-2-9-D2.MP4	0.0	6952.320	25.000	Blue	Resting		POINT	5290.160	Z-Movie\O4-2-9-D2.MP4	132254	NA
D2	2025-02-17 13:03:10.290		5401.040	Media file(s)	player #1:Z-Movie\O4-2-9-D2.MP4	0.0	6952.320	25.000	Green	Walking		POINT	5291.480	Z-Movie\O4-2-9-D2.MP4	132287	NA
D2	2025-02-17 13:03:10.290		5401.040	Media file(s)	player #1:Z-Movie\O4-2-9-D2.MP4	0.0	6952.320	25.000	Blue	Resting		POINT	5350.320	Z-Movie\O4-2-9-D2.MP4	133758	NA
D2	2025-02-17 13:03:10.290		5401.040	Media file(s)	player #1:Z-Movie\O4-2-9-D2.MP4	0.0	6952.320	25.000	Green	Other		POINT	5350.360	Z-Movie\O4-2-9-D2.MP4	133759	NA
D2	2025-02-17 13:03:10.290		5401.040	Media file(s)	player #1:Z-Movie\O4-2-9-D2.MP4	0.0	6952.320	25.000	Blue	Resting		POINT	5410.200	Z-Movie\O4-2-9-D2.MP4	135255	NA
D2	2025-02-17 13:03:10.290		5401.040	Media file(s)	player #1:Z-Movie\O4-2-9-D2.MP4	0.0	6952.320	25.000	Green	Other		POINT	5411.000	Z-Movie\O4-2-9-D2.MP4	135275	NA
D2	2025-02-17 13:03:10.290		5401.040	Media file(s)	player #1:Z-Movie\O4-2-9-D2.MP4	0.0	6952.320	25.000	Blue	Resting		POINT	5469.960	Z-Movie\O4-2-9-D2.MP4	136749	NA
D2	2025-02-17 13:03:10.290		5401.040	Media file(s)	player #1:Z-Movie\O4-2-9-D2.MP4	0.0	6952.320	25.000	Green	Other		POINT	5471.240	Z-Movie\O4-2-9-D2.MP4	136781	NA
D2	2025-02-17 13:03:10.290		5401.040	Media file(s)	player #1:Z-Movie\O4-2-9-D2.MP4	0.0	6952.320	25.000	Blue	Resting		POINT	5530.080	Z-Movie\O4-2-9-D2.MP4	138252	NA
D2	2025-02-17 13:03:10.290		5401.040	Media file(s)	player #1:Z-Movie\O4-2-9-D2.MP4	0.0	6952.320	25.000	Green	Self grooming		POINT	5530.480	Z-Movie\O4-2-9-D2.MP4	138262	NA
D2	2025-02-17 13:03:10.290		5401.040	Media file(s)	player #1:Z-Movie\O4-2-9-D2.MP4	0.0	6952.320	25.000	Blue	Resting		POINT	5590.640	Z-Movie\O4-2-9-D2.MP4	139766	NA
D2	2025-02-17 13:03:10.290		5401.040	Media file(s)	player #1:Z-Movie\O4-2-9-D2.MP4	0.0	6952.320	25.000	Green	Other		POINT	5590.880	Z-Movie\O4-2-9-D2.MP4	139773	NA
D2	2025-02-17 13:03:10.290		5401.040	Media file(s)	player #1:Z-Movie\O4-2-9-D2.MP4	0.0	6952.320	25.000	Blue	Resting		POINT	5650.120	Z-Movie\O4-2-9-D2.MP4	141253	NA
D2	2025-02-17 13:03:10.290		5401.040	Media file(s)	player #1:Z-Movie\O4-2-9-D2.MP4	0.0	6952.320	25.000	Green	Carry Other		POINT	5651.920	Z-Movie\O4-2-9-D2.MP4	141298	NA
D2	2025-02-17 13:03:10.290		5401.040	Media file(s)	player #1:Z-Movie\O4-2-9-D2.MP4	0.0	6952.320	25.000	Blue	Resting		POINT	5710.000	Z-Movie\O4-2-9-D2.MP4	142750	NA
D2	2025-02-17 13:03:10.290		5401.040	Media file(s)	player #1:Z-Movie\O4-2-9-D2.MP4	0.0	6952.320	25.000	Green	Self grooming		POINT	5710.160	Z-Movie\O4-2-9-D2.MP4	142754	NA
D2	2025-02-17 13:03:10.290		5401.040	Media file(s)	player #1:Z-Movie\O4-2-9-D2.MP4	0.0	6952.320	25.000	Blue	Resting		POINT	5769.920	Z-Movie\O4-2-9-D2.MP4	144248	NA
D2	2025-02-17 13:03:10.290		5401.040	Media file(s)	player #1:Z-Movie\O4-2-9-D2.MP4	0.0	6952.320	25.000	Green	Self grooming		POINT	5770.080	Z-Movie\O4-2-9-D2.MP4	144252	NA
D2	2025-02-17 13:03:10.290		5401.040	Media file(s)	player #1:Z-Movie\O4-2-9-D2.MP4	0.0	6952.320	25.000	Blue	Resting		POINT	5830.000	Z-Movie\O4-2-9-D2.MP4	145750	NA
D2	2025-02-17 13:03:10.290		5401.040	Media file(s)	player #1:Z-Movie\O4-2-9-D2.MP4	0.0	6952.320	25.000	Green	Other		POINT	5830.640	Z-Movie\O4-2-9-D2.MP4	145766	NA
D2	2025-02-17 13:03:10.290		5401.040	Media file(s)	player #1:Z-Movie\O4-2-9-D2.MP4	0.0	6952.320	25.000	Green	Walking		POINT	5890.040	Z-Movie\O4-2-9-D2.MP4	147251	NA
D2	2025-02-17 13:03:10.290		5401.040	Media file(s)	player #1:Z-Movie\O4-2-9-D2.MP4	0.0	6952.320	25.000	Blue	Resting		POINT	5890.120	Z-Movie\O4-2-9-D2.MP4	147253	NA
D2	2025-02-17 13:03:10.290		5401.040	Media file(s)	player #1:Z-Movie\O4-2-9-D2.MP4	0.0	6952.320	25.000	Green	Walking		POINT	5950.080	Z-Movie\O4-2-9-D2.MP4	148752	NA
D2	2025-02-17 13:03:10.290		5401.040	Media file(s)	player #1:Z-Movie\O4-2-9-D2.MP4	0.0	6952.320	25.000	Blue	Resting		POINT	5950.200	Z-Movie\O4-2-9-D2.MP4	148755	NA
D2	2025-02-17 13:03:10.290		5401.040	Media file(s)	player #1:Z-Movie\O4-2-9-D2.MP4	0.0	6952.320	25.000	Blue	Resting		POINT	6010.000	Z-Movie\O4-2-9-D2.MP4	150250	NA
D2	2025-02-17 13:03:10.290		5401.040	Media file(s)	player #1:Z-Movie\O4-2-9-D2.MP4	0.0	6952.320	25.000	Green	Resting		POINT	6011.200	Z-Movie\O4-2-9-D2.MP4	150280	NA
