# Supplementary material for: Unmated Queens Show Worker‐Like Behaviour and Gene Expression in Polygynous Colonies of the Ant Stigmatomma pallipes
Source: Mol Ecol. 2026 Apr 29;35:e70360. doi: 10.1111/mec.70360 (PMC13126620; doi:10.1111/mec.70360)
Supplement: Supplementary file 3 — Data S1: mec70360‐sup‐0003‐Supinfo.zip. [file MEC-35-e70360-s003.zip › Behavior/O4-Boris/E11E8.tsv]

Observation id	Observation date	Description	Observation duration	Observation type	Source	Time offset (s)	Media duration (s)	FPS	Subject	Behavior	Behavioral category	Behavior type	Time	Media file name	Image index	Image file path	Comment
E11-E8	2025-02-17 14:53:59.589		5399.880	Media file(s)	player #1:O4-5-7-E11E8\O4-5-7-E11E8.MP4	0.0	8765.760	25.000	Blue	Resting		POINT	610.400	O4-5-7-E11E8\O4-5-7-E11E8.MP4	15260	NA
E11-E8	2025-02-17 14:53:59.589		5399.880	Media file(s)	player #1:O4-5-7-E11E8\O4-5-7-E11E8.MP4	0.0	8765.760	25.000	Orange	Walking		POINT	610.560	O4-5-7-E11E8\O4-5-7-E11E8.MP4	15264	NA
E11-E8	2025-02-17 14:53:59.589		5399.880	Media file(s)	player #1:O4-5-7-E11E8\O4-5-7-E11E8.MP4	0.0	8765.760	25.000	Blue	Resting		POINT	670.360	O4-5-7-E11E8\O4-5-7-E11E8.MP4	16759	NA
E11-E8	2025-02-17 14:53:59.589		5399.880	Media file(s)	player #1:O4-5-7-E11E8\O4-5-7-E11E8.MP4	0.0	8765.760	25.000	Orange	Outside		POINT	670.400	O4-5-7-E11E8\O4-5-7-E11E8.MP4	16760	NA
E11-E8	2025-02-17 14:53:59.589		5399.880	Media file(s)	player #1:O4-5-7-E11E8\O4-5-7-E11E8.MP4	0.0	8765.760	25.000	Blue	Resting		POINT	730.160	O4-5-7-E11E8\O4-5-7-E11E8.MP4	18254	NA
E11-E8	2025-02-17 14:53:59.589		5399.880	Media file(s)	player #1:O4-5-7-E11E8\O4-5-7-E11E8.MP4	0.0	8765.760	25.000	Orange	Walking		POINT	730.440	O4-5-7-E11E8\O4-5-7-E11E8.MP4	18261	NA
E11-E8	2025-02-17 14:53:59.589		5399.880	Media file(s)	player #1:O4-5-7-E11E8\O4-5-7-E11E8.MP4	0.0	8765.760	25.000	Blue	Resting		POINT	790.200	O4-5-7-E11E8\O4-5-7-E11E8.MP4	19755	NA
E11-E8	2025-02-17 14:53:59.589		5399.880	Media file(s)	player #1:O4-5-7-E11E8\O4-5-7-E11E8.MP4	0.0	8765.760	25.000	Orange	Walking		POINT	790.280	O4-5-7-E11E8\O4-5-7-E11E8.MP4	19757	NA
E11-E8	2025-02-17 14:53:59.589		5399.880	Media file(s)	player #1:O4-5-7-E11E8\O4-5-7-E11E8.MP4	0.0	8765.760	25.000	Blue	Resting		POINT	850.120	O4-5-7-E11E8\O4-5-7-E11E8.MP4	21253	NA
E11-E8	2025-02-17 14:53:59.589		5399.880	Media file(s)	player #1:O4-5-7-E11E8\O4-5-7-E11E8.MP4	0.0	8765.760	25.000	Orange	Walking		POINT	850.160	O4-5-7-E11E8\O4-5-7-E11E8.MP4	21254	NA
E11-E8	2025-02-17 14:53:59.589		5399.880	Media file(s)	player #1:O4-5-7-E11E8\O4-5-7-E11E8.MP4	0.0	8765.760	25.000	Orange	Self grooming		POINT	910.080	O4-5-7-E11E8\O4-5-7-E11E8.MP4	22752	NA
E11-E8	2025-02-17 14:53:59.589		5399.880	Media file(s)	player #1:O4-5-7-E11E8\O4-5-7-E11E8.MP4	0.0	8765.760	25.000	Blue	Resting		POINT	910.280	O4-5-7-E11E8\O4-5-7-E11E8.MP4	22757	NA
E11-E8	2025-02-17 14:53:59.589		5399.880	Media file(s)	player #1:O4-5-7-E11E8\O4-5-7-E11E8.MP4	0.0	8765.760	25.000	Orange	QW interaction		POINT	970.120	O4-5-7-E11E8\O4-5-7-E11E8.MP4	24253	NA
E11-E8	2025-02-17 14:53:59.589		5399.880	Media file(s)	player #1:O4-5-7-E11E8\O4-5-7-E11E8.MP4	0.0	8765.760	25.000	Blue	Resting		POINT	970.480	O4-5-7-E11E8\O4-5-7-E11E8.MP4	24262	NA
E11-E8	2025-02-17 14:53:59.589		5399.880	Media file(s)	player #1:O4-5-7-E11E8\O4-5-7-E11E8.MP4	0.0	8765.760	25.000	Orange	Resting		POINT	1030.080	O4-5-7-E11E8\O4-5-7-E11E8.MP4	25752	NA
E11-E8	2025-02-17 14:53:59.589		5399.880	Media file(s)	player #1:O4-5-7-E11E8\O4-5-7-E11E8.MP4	0.0	8765.760	25.000	Blue	Resting		POINT	1030.120	O4-5-7-E11E8\O4-5-7-E11E8.MP4	25753	NA
E11-E8	2025-02-17 14:53:59.589		5399.880	Media file(s)	player #1:O4-5-7-E11E8\O4-5-7-E11E8.MP4	0.0	8765.760	25.000	Orange	Resting		POINT	1090.080	O4-5-7-E11E8\O4-5-7-E11E8.MP4	27252	NA
E11-E8	2025-02-17 14:53:59.589		5399.880	Media file(s)	player #1:O4-5-7-E11E8\O4-5-7-E11E8.MP4	0.0	8765.760	25.000	Blue	Resting		POINT	1090.200	O4-5-7-E11E8\O4-5-7-E11E8.MP4	27255	NA
E11-E8	2025-02-17 14:53:59.589		5399.880	Media file(s)	player #1:O4-5-7-E11E8\O4-5-7-E11E8.MP4	0.0	8765.760	25.000	Orange	Resting		POINT	1150.200	O4-5-7-E11E8\O4-5-7-E11E8.MP4	28755	NA
E11-E8	2025-02-17 14:53:59.589		5399.880	Media file(s)	player #1:O4-5-7-E11E8\O4-5-7-E11E8.MP4	0.0	8765.760	25.000	Blue	Resting		POINT	1150.760	O4-5-7-E11E8\O4-5-7-E11E8.MP4	28769	NA
E11-E8	2025-02-17 14:53:59.589		5399.880	Media file(s)	player #1:O4-5-7-E11E8\O4-5-7-E11E8.MP4	0.0	8765.760	25.000	Orange	Resting		POINT	1210.120	O4-5-7-E11E8\O4-5-7-E11E8.MP4	30253	NA
E11-E8	2025-02-17 14:53:59.589		5399.880	Media file(s)	player #1:O4-5-7-E11E8\O4-5-7-E11E8.MP4	0.0	8765.760	25.000	Blue	Resting		POINT	1210.400	O4-5-7-E11E8\O4-5-7-E11E8.MP4	30260	NA
E11-E8	2025-02-17 14:53:59.589		5399.880	Media file(s)	player #1:O4-5-7-E11E8\O4-5-7-E11E8.MP4	0.0	8765.760	25.000	Orange	Resting		POINT	1270.200	O4-5-7-E11E8\O4-5-7-E11E8.MP4	31755	NA
E11-E8	2025-02-17 14:53:59.589		5399.880	Media file(s)	player #1:O4-5-7-E11E8\O4-5-7-E11E8.MP4	0.0	8765.760	25.000	Blue	Resting		POINT	1270.520	O4-5-7-E11E8\O4-5-7-E11E8.MP4	31763	NA
E11-E8	2025-02-17 14:53:59.589		5399.880	Media file(s)	player #1:O4-5-7-E11E8\O4-5-7-E11E8.MP4	0.0	8765.760	25.000	Blue	Resting		POINT	1330.000	O4-5-7-E11E8\O4-5-7-E11E8.MP4	33250	NA
E11-E8	2025-02-17 14:53:59.589		5399.880	Media file(s)	player #1:O4-5-7-E11E8\O4-5-7-E11E8.MP4	0.0	8765.760	25.000	Orange	Resting		POINT	1330.800	O4-5-7-E11E8\O4-5-7-E11E8.MP4	33270	NA
E11-E8	2025-02-17 14:53:59.589		5399.880	Media file(s)	player #1:O4-5-7-E11E8\O4-5-7-E11E8.MP4	0.0	8765.760	25.000	Blue	Resting		POINT	1390.040	O4-5-7-E11E8\O4-5-7-E11E8.MP4	34751	NA
E11-E8	2025-02-17 14:53:59.589		5399.880	Media file(s)	player #1:O4-5-7-E11E8\O4-5-7-E11E8.MP4	0.0	8765.760	25.000	Orange	Walking		POINT	1390.480	O4-5-7-E11E8\O4-5-7-E11E8.MP4	34762	NA
E11-E8	2025-02-17 14:53:59.589		5399.880	Media file(s)	player #1:O4-5-7-E11E8\O4-5-7-E11E8.MP4	0.0	8765.760	25.000	Orange	Outside		POINT	1450.240	O4-5-7-E11E8\O4-5-7-E11E8.MP4	36256	NA
E11-E8	2025-02-17 14:53:59.589		5399.880	Media file(s)	player #1:O4-5-7-E11E8\O4-5-7-E11E8.MP4	0.0	8765.760	25.000	Blue	Walking		POINT	1450.680	O4-5-7-E11E8\O4-5-7-E11E8.MP4	36267	NA
E11-E8	2025-02-17 14:53:59.589		5399.880	Media file(s)	player #1:O4-5-7-E11E8\O4-5-7-E11E8.MP4	0.0	8765.760	25.000	Orange	Self grooming		POINT	1510.640	O4-5-7-E11E8\O4-5-7-E11E8.MP4	37766	NA
E11-E8	2025-02-17 14:53:59.589		5399.880	Media file(s)	player #1:O4-5-7-E11E8\O4-5-7-E11E8.MP4	0.0	8765.760	25.000	Blue	Resting		POINT	1511.000	O4-5-7-E11E8\O4-5-7-E11E8.MP4	37775	NA
E11-E8	2025-02-17 14:53:59.589		5399.880	Media file(s)	player #1:O4-5-7-E11E8\O4-5-7-E11E8.MP4	0.0	8765.760	25.000	Orange	Resting		POINT	1570.240	O4-5-7-E11E8\O4-5-7-E11E8.MP4	39256	NA
E11-E8	2025-02-17 14:53:59.589		5399.880	Media file(s)	player #1:O4-5-7-E11E8\O4-5-7-E11E8.MP4	0.0	8765.760	25.000	Blue	Resting		POINT	1571.720	O4-5-7-E11E8\O4-5-7-E11E8.MP4	39293	NA
E11-E8	2025-02-17 14:53:59.589		5399.880	Media file(s)	player #1:O4-5-7-E11E8\O4-5-7-E11E8.MP4	0.0	8765.760	25.000	Orange	Resting		POINT	1630.080	O4-5-7-E11E8\O4-5-7-E11E8.MP4	40752	NA
E11-E8	2025-02-17 14:53:59.589		5399.880	Media file(s)	player #1:O4-5-7-E11E8\O4-5-7-E11E8.MP4	0.0	8765.760	25.000	Blue	Resting		POINT	1631.320	O4-5-7-E11E8\O4-5-7-E11E8.MP4	40783	NA
E11-E8	2025-02-17 14:53:59.589		5399.880	Media file(s)	player #1:O4-5-7-E11E8\O4-5-7-E11E8.MP4	0.0	8765.760	25.000	Orange	Resting		POINT	1690.240	O4-5-7-E11E8\O4-5-7-E11E8.MP4	42256	NA
E11-E8	2025-02-17 14:53:59.589		5399.880	Media file(s)	player #1:O4-5-7-E11E8\O4-5-7-E11E8.MP4	0.0	8765.760	25.000	Blue	Resting		POINT	1690.280	O4-5-7-E11E8\O4-5-7-E11E8.MP4	42257	NA
E11-E8	2025-02-17 14:53:59.589		5399.880	Media file(s)	player #1:O4-5-7-E11E8\O4-5-7-E11E8.MP4	0.0	8765.760	25.000	Blue	Resting		POINT	1749.800	O4-5-7-E11E8\O4-5-7-E11E8.MP4	43745	NA
E11-E8	2025-02-17 14:53:59.589		5399.880	Media file(s)	player #1:O4-5-7-E11E8\O4-5-7-E11E8.MP4	0.0	8765.760	25.000	Orange	Walking		POINT	1750.120	O4-5-7-E11E8\O4-5-7-E11E8.MP4	43753	NA
E11-E8	2025-02-17 14:53:59.589		5399.880	Media file(s)	player #1:O4-5-7-E11E8\O4-5-7-E11E8.MP4	0.0	8765.760	25.000	Orange	Resting		POINT	1810.160	O4-5-7-E11E8\O4-5-7-E11E8.MP4	45254	NA
E11-E8	2025-02-17 14:53:59.589		5399.880	Media file(s)	player #1:O4-5-7-E11E8\O4-5-7-E11E8.MP4	0.0	8765.760	25.000	Blue	Resting		POINT	1810.320	O4-5-7-E11E8\O4-5-7-E11E8.MP4	45258	NA
E11-E8	2025-02-17 14:53:59.589		5399.880	Media file(s)	player #1:O4-5-7-E11E8\O4-5-7-E11E8.MP4	0.0	8765.760	25.000	Blue	Resting		POINT	1870.080	O4-5-7-E11E8\O4-5-7-E11E8.MP4	46752	NA
E11-E8	2025-02-17 14:53:59.589		5399.880	Media file(s)	player #1:O4-5-7-E11E8\O4-5-7-E11E8.MP4	0.0	8765.760	25.000	Orange	Resting		POINT	1871.680	O4-5-7-E11E8\O4-5-7-E11E8.MP4	46792	NA
E11-E8	2025-02-17 14:53:59.589		5399.880	Media file(s)	player #1:O4-5-7-E11E8\O4-5-7-E11E8.MP4	0.0	8765.760	25.000	Blue	Resting		POINT	1930.040	O4-5-7-E11E8\O4-5-7-E11E8.MP4	48251	NA
E11-E8	2025-02-17 14:53:59.589		5399.880	Media file(s)	player #1:O4-5-7-E11E8\O4-5-7-E11E8.MP4	0.0	8765.760	25.000	Orange	Resting		POINT	1930.200	O4-5-7-E11E8\O4-5-7-E11E8.MP4	48255	NA
E11-E8	2025-02-17 14:53:59.589		5399.880	Media file(s)	player #1:O4-5-7-E11E8\O4-5-7-E11E8.MP4	0.0	8765.760	25.000	Blue	Resting		POINT	1990.120	O4-5-7-E11E8\O4-5-7-E11E8.MP4	49753	NA
E11-E8	2025-02-17 14:53:59.589		5399.880	Media file(s)	player #1:O4-5-7-E11E8\O4-5-7-E11E8.MP4	0.0	8765.760	25.000	Orange	Walking		POINT	1991.360	O4-5-7-E11E8\O4-5-7-E11E8.MP4	49784	NA
E11-E8	2025-02-17 14:53:59.589		5399.880	Media file(s)	player #1:O4-5-7-E11E8\O4-5-7-E11E8.MP4	0.0	8765.760	25.000	Blue	Resting		POINT	2050.280	O4-5-7-E11E8\O4-5-7-E11E8.MP4	51257	NA
E11-E8	2025-02-17 14:53:59.589		5399.880	Media file(s)	player #1:O4-5-7-E11E8\O4-5-7-E11E8.MP4	0.0	8765.760	25.000	Orange	Walking		POINT	2053.400	O4-5-7-E11E8\O4-5-7-E11E8.MP4	51335	NA
E11-E8	2025-02-17 14:53:59.589		5399.880	Media file(s)	player #1:O4-5-7-E11E8\O4-5-7-E11E8.MP4	0.0	8765.760	25.000	Blue	Resting		POINT	2110.160	O4-5-7-E11E8\O4-5-7-E11E8.MP4	52754	NA
E11-E8	2025-02-17 14:53:59.589		5399.880	Media file(s)	player #1:O4-5-7-E11E8\O4-5-7-E11E8.MP4	0.0	8765.760	25.000	Orange	Walking		POINT	2113.280	O4-5-7-E11E8\O4-5-7-E11E8.MP4	52832	NA
E11-E8	2025-02-17 14:53:59.589		5399.880	Media file(s)	player #1:O4-5-7-E11E8\O4-5-7-E11E8.MP4	0.0	8765.760	25.000	Orange	Resting		POINT	2170.200	O4-5-7-E11E8\O4-5-7-E11E8.MP4	54255	NA
E11-E8	2025-02-17 14:53:59.589		5399.880	Media file(s)	player #1:O4-5-7-E11E8\O4-5-7-E11E8.MP4	0.0	8765.760	25.000	Blue	QW interaction		POINT	2170.360	O4-5-7-E11E8\O4-5-7-E11E8.MP4	54259	NA
E11-E8	2025-02-17 14:53:59.589		5399.880	Media file(s)	player #1:O4-5-7-E11E8\O4-5-7-E11E8.MP4	0.0	8765.760	25.000	Orange	Resting		POINT	2230.240	O4-5-7-E11E8\O4-5-7-E11E8.MP4	55756	NA
E11-E8	2025-02-17 14:53:59.589		5399.880	Media file(s)	player #1:O4-5-7-E11E8\O4-5-7-E11E8.MP4	0.0	8765.760	25.000	Blue	Resting		POINT	2230.440	O4-5-7-E11E8\O4-5-7-E11E8.MP4	55761	NA
E11-E8	2025-02-17 14:53:59.589		5399.880	Media file(s)	player #1:O4-5-7-E11E8\O4-5-7-E11E8.MP4	0.0	8765.760	25.000	Orange	Resting		POINT	2290.280	O4-5-7-E11E8\O4-5-7-E11E8.MP4	57257	NA
E11-E8	2025-02-17 14:53:59.589		5399.880	Media file(s)	player #1:O4-5-7-E11E8\O4-5-7-E11E8.MP4	0.0	8765.760	25.000	Blue	Resting		POINT	2290.320	O4-5-7-E11E8\O4-5-7-E11E8.MP4	57258	NA
E11-E8	2025-02-17 14:53:59.589		5399.880	Media file(s)	player #1:O4-5-7-E11E8\O4-5-7-E11E8.MP4	0.0	8765.760	25.000	Blue	Resting		POINT	2350.080	O4-5-7-E11E8\O4-5-7-E11E8.MP4	58752	NA
E11-E8	2025-02-17 14:53:59.589		5399.880	Media file(s)	player #1:O4-5-7-E11E8\O4-5-7-E11E8.MP4	0.0	8765.760	25.000	Orange	Resting		POINT	2350.720	O4-5-7-E11E8\O4-5-7-E11E8.MP4	58768	NA
E11-E8	2025-02-17 14:53:59.589		5399.880	Media file(s)	player #1:O4-5-7-E11E8\O4-5-7-E11E8.MP4	0.0	8765.760	25.000	Blue	Resting		POINT	2410.080	O4-5-7-E11E8\O4-5-7-E11E8.MP4	60252	NA
E11-E8	2025-02-17 14:53:59.589		5399.880	Media file(s)	player #1:O4-5-7-E11E8\O4-5-7-E11E8.MP4	0.0	8765.760	25.000	Orange	Walking		POINT	2410.640	O4-5-7-E11E8\O4-5-7-E11E8.MP4	60266	NA
E11-E8	2025-02-17 14:53:59.589		5399.880	Media file(s)	player #1:O4-5-7-E11E8\O4-5-7-E11E8.MP4	0.0	8765.760	25.000	Blue	Resting		POINT	2470.640	O4-5-7-E11E8\O4-5-7-E11E8.MP4	61766	NA
E11-E8	2025-02-17 14:53:59.589		5399.880	Media file(s)	player #1:O4-5-7-E11E8\O4-5-7-E11E8.MP4	0.0	8765.760	25.000	Orange	Resting		POINT	2471.280	O4-5-7-E11E8\O4-5-7-E11E8.MP4	61782	NA
E11-E8	2025-02-17 14:53:59.589		5399.880	Media file(s)	player #1:O4-5-7-E11E8\O4-5-7-E11E8.MP4	0.0	8765.760	25.000	Blue	Resting		POINT	2530.800	O4-5-7-E11E8\O4-5-7-E11E8.MP4	63270	NA
E11-E8	2025-02-17 14:53:59.589		5399.880	Media file(s)	player #1:O4-5-7-E11E8\O4-5-7-E11E8.MP4	0.0	8765.760	25.000	Orange	Walking		POINT	2531.600	O4-5-7-E11E8\O4-5-7-E11E8.MP4	63290	NA
E11-E8	2025-02-17 14:53:59.589		5399.880	Media file(s)	player #1:O4-5-7-E11E8\O4-5-7-E11E8.MP4	0.0	8765.760	25.000	Blue	Resting		POINT	2590.240	O4-5-7-E11E8\O4-5-7-E11E8.MP4	64756	NA
E11-E8	2025-02-17 14:53:59.589		5399.880	Media file(s)	player #1:O4-5-7-E11E8\O4-5-7-E11E8.MP4	0.0	8765.760	25.000	Orange	Resting		POINT	2590.720	O4-5-7-E11E8\O4-5-7-E11E8.MP4	64768	NA
E11-E8	2025-02-17 14:53:59.589		5399.880	Media file(s)	player #1:O4-5-7-E11E8\O4-5-7-E11E8.MP4	0.0	8765.760	25.000	Orange	Resting		POINT	2649.960	O4-5-7-E11E8\O4-5-7-E11E8.MP4	66249	NA
E11-E8	2025-02-17 14:53:59.589		5399.880	Media file(s)	player #1:O4-5-7-E11E8\O4-5-7-E11E8.MP4	0.0	8765.760	25.000	Blue	Resting		POINT	2650.080	O4-5-7-E11E8\O4-5-7-E11E8.MP4	66252	NA
E11-E8	2025-02-17 14:53:59.589		5399.880	Media file(s)	player #1:O4-5-7-E11E8\O4-5-7-E11E8.MP4	0.0	8765.760	25.000	Orange	Resting		POINT	2710.160	O4-5-7-E11E8\O4-5-7-E11E8.MP4	67754	NA
E11-E8	2025-02-17 14:53:59.589		5399.880	Media file(s)	player #1:O4-5-7-E11E8\O4-5-7-E11E8.MP4	0.0	8765.760	25.000	Blue	Resting		POINT	2710.240	O4-5-7-E11E8\O4-5-7-E11E8.MP4	67756	NA
E11-E8	2025-02-17 14:53:59.589		5399.880	Media file(s)	player #1:O4-5-7-E11E8\O4-5-7-E11E8.MP4	0.0	8765.760	25.000	Blue	Egg laying		POINT	2770.160	O4-5-7-E11E8\O4-5-7-E11E8.MP4	69254	NA
E11-E8	2025-02-17 14:53:59.589		5399.880	Media file(s)	player #1:O4-5-7-E11E8\O4-5-7-E11E8.MP4	0.0	8765.760	25.000	Orange	Resting		POINT	2770.160	O4-5-7-E11E8\O4-5-7-E11E8.MP4	69254	NA
E11-E8	2025-02-17 14:53:59.589		5399.880	Media file(s)	player #1:O4-5-7-E11E8\O4-5-7-E11E8.MP4	0.0	8765.760	25.000	Orange	Resting		POINT	2830.080	O4-5-7-E11E8\O4-5-7-E11E8.MP4	70752	NA
E11-E8	2025-02-17 14:53:59.589		5399.880	Media file(s)	player #1:O4-5-7-E11E8\O4-5-7-E11E8.MP4	0.0	8765.760	25.000	Blue	Walking		POINT	2830.920	O4-5-7-E11E8\O4-5-7-E11E8.MP4	70773	NA
E11-E8	2025-02-17 14:53:59.589		5399.880	Media file(s)	player #1:O4-5-7-E11E8\O4-5-7-E11E8.MP4	0.0	8765.760	25.000	Orange	Resting		POINT	2890.000	O4-5-7-E11E8\O4-5-7-E11E8.MP4	72250	NA
E11-E8	2025-02-17 14:53:59.589		5399.880	Media file(s)	player #1:O4-5-7-E11E8\O4-5-7-E11E8.MP4	0.0	8765.760	25.000	Blue	Resting		POINT	2890.600	O4-5-7-E11E8\O4-5-7-E11E8.MP4	72265	NA
E11-E8	2025-02-17 14:53:59.589		5399.880	Media file(s)	player #1:O4-5-7-E11E8\O4-5-7-E11E8.MP4	0.0	8765.760	25.000	Orange	Resting		POINT	2950.000	O4-5-7-E11E8\O4-5-7-E11E8.MP4	73750	NA
E11-E8	2025-02-17 14:53:59.589		5399.880	Media file(s)	player #1:O4-5-7-E11E8\O4-5-7-E11E8.MP4	0.0	8765.760	25.000	Blue	Resting		POINT	2950.120	O4-5-7-E11E8\O4-5-7-E11E8.MP4	73753	NA
E11-E8	2025-02-17 14:53:59.589		5399.880	Media file(s)	player #1:O4-5-7-E11E8\O4-5-7-E11E8.MP4	0.0	8765.760	25.000	Orange	Resting		POINT	3010.280	O4-5-7-E11E8\O4-5-7-E11E8.MP4	75257	NA
E11-E8	2025-02-17 14:53:59.589		5399.880	Media file(s)	player #1:O4-5-7-E11E8\O4-5-7-E11E8.MP4	0.0	8765.760	25.000	Blue	Self grooming		POINT	3012.320	O4-5-7-E11E8\O4-5-7-E11E8.MP4	75308	NA
E11-E8	2025-02-17 14:53:59.589		5399.880	Media file(s)	player #1:O4-5-7-E11E8\O4-5-7-E11E8.MP4	0.0	8765.760	25.000	Blue	Walking		POINT	3070.400	O4-5-7-E11E8\O4-5-7-E11E8.MP4	76760	NA
E11-E8	2025-02-17 14:53:59.589		5399.880	Media file(s)	player #1:O4-5-7-E11E8\O4-5-7-E11E8.MP4	0.0	8765.760	25.000	Orange	Walking		POINT	3071.480	O4-5-7-E11E8\O4-5-7-E11E8.MP4	76787	NA
E11-E8	2025-02-17 14:53:59.589		5399.880	Media file(s)	player #1:O4-5-7-E11E8\O4-5-7-E11E8.MP4	0.0	8765.760	25.000	Orange	Resting		POINT	3130.160	O4-5-7-E11E8\O4-5-7-E11E8.MP4	78254	NA
E11-E8	2025-02-17 14:53:59.589		5399.880	Media file(s)	player #1:O4-5-7-E11E8\O4-5-7-E11E8.MP4	0.0	8765.760	25.000	Blue	Resting		POINT	3130.320	O4-5-7-E11E8\O4-5-7-E11E8.MP4	78258	NA
E11-E8	2025-02-17 14:53:59.589		5399.880	Media file(s)	player #1:O4-5-7-E11E8\O4-5-7-E11E8.MP4	0.0	8765.760	25.000	Blue	Resting		POINT	3190.040	O4-5-7-E11E8\O4-5-7-E11E8.MP4	79751	NA
E11-E8	2025-02-17 14:53:59.589		5399.880	Media file(s)	player #1:O4-5-7-E11E8\O4-5-7-E11E8.MP4	0.0	8765.760	25.000	Orange	Walking		POINT	3190.320	O4-5-7-E11E8\O4-5-7-E11E8.MP4	79758	NA
E11-E8	2025-02-17 14:53:59.589		5399.880	Media file(s)	player #1:O4-5-7-E11E8\O4-5-7-E11E8.MP4	0.0	8765.760	25.000	Orange	Carry Brood		POINT	3250.200	O4-5-7-E11E8\O4-5-7-E11E8.MP4	81255	NA
E11-E8	2025-02-17 14:53:59.589		5399.880	Media file(s)	player #1:O4-5-7-E11E8\O4-5-7-E11E8.MP4	0.0	8765.760	25.000	Blue	Resting		POINT	3251.800	O4-5-7-E11E8\O4-5-7-E11E8.MP4	81295	NA
E11-E8	2025-02-17 14:53:59.589		5399.880	Media file(s)	player #1:O4-5-7-E11E8\O4-5-7-E11E8.MP4	0.0	8765.760	25.000	Orange	Carry Brood		POINT	3310.080	O4-5-7-E11E8\O4-5-7-E11E8.MP4	82752	NA
E11-E8	2025-02-17 14:53:59.589		5399.880	Media file(s)	player #1:O4-5-7-E11E8\O4-5-7-E11E8.MP4	0.0	8765.760	25.000	Blue	Resting		POINT	3310.440	O4-5-7-E11E8\O4-5-7-E11E8.MP4	82761	NA
E11-E8	2025-02-17 14:53:59.589		5399.880	Media file(s)	player #1:O4-5-7-E11E8\O4-5-7-E11E8.MP4	0.0	8765.760	25.000	Blue	Resting		POINT	3370.280	O4-5-7-E11E8\O4-5-7-E11E8.MP4	84257	NA
E11-E8	2025-02-17 14:53:59.589		5399.880	Media file(s)	player #1:O4-5-7-E11E8\O4-5-7-E11E8.MP4	0.0	8765.760	25.000	Orange	Brood Care		POINT	3370.840	O4-5-7-E11E8\O4-5-7-E11E8.MP4	84271	NA
E11-E8	2025-02-17 14:53:59.589		5399.880	Media file(s)	player #1:O4-5-7-E11E8\O4-5-7-E11E8.MP4	0.0	8765.760	25.000	Blue	Resting		POINT	3430.120	O4-5-7-E11E8\O4-5-7-E11E8.MP4	85754	NA
E11-E8	2025-02-17 14:53:59.589		5399.880	Media file(s)	player #1:O4-5-7-E11E8\O4-5-7-E11E8.MP4	0.0	8765.760	25.000	Orange	Resting		POINT	3430.200	O4-5-7-E11E8\O4-5-7-E11E8.MP4	85755	NA
E11-E8	2025-02-17 14:53:59.589		5399.880	Media file(s)	player #1:O4-5-7-E11E8\O4-5-7-E11E8.MP4	0.0	8765.760	25.000	Blue	QW interaction		POINT	3490.040	O4-5-7-E11E8\O4-5-7-E11E8.MP4	87251	NA
E11-E8	2025-02-17 14:53:59.589		5399.880	Media file(s)	player #1:O4-5-7-E11E8\O4-5-7-E11E8.MP4	0.0	8765.760	25.000	Orange	Resting		POINT	3490.240	O4-5-7-E11E8\O4-5-7-E11E8.MP4	87256	NA
E11-E8	2025-02-17 14:53:59.589		5399.880	Media file(s)	player #1:O4-5-7-E11E8\O4-5-7-E11E8.MP4	0.0	8765.760	25.000	Orange	Resting		POINT	3550.120	O4-5-7-E11E8\O4-5-7-E11E8.MP4	88753	NA
E11-E8	2025-02-17 14:53:59.589		5399.880	Media file(s)	player #1:O4-5-7-E11E8\O4-5-7-E11E8.MP4	0.0	8765.760	25.000	Blue	QW interaction		POINT	3551.080	O4-5-7-E11E8\O4-5-7-E11E8.MP4	88777	NA
E11-E8	2025-02-17 14:53:59.589		5399.880	Media file(s)	player #1:O4-5-7-E11E8\O4-5-7-E11E8.MP4	0.0	8765.760	25.000	Orange	Resting		POINT	3610.200	O4-5-7-E11E8\O4-5-7-E11E8.MP4	90255	NA
E11-E8	2025-02-17 14:53:59.589		5399.880	Media file(s)	player #1:O4-5-7-E11E8\O4-5-7-E11E8.MP4	0.0	8765.760	25.000	Blue	QW interaction		POINT	3612.240	O4-5-7-E11E8\O4-5-7-E11E8.MP4	90306	NA
E11-E8	2025-02-17 14:53:59.589		5399.880	Media file(s)	player #1:O4-5-7-E11E8\O4-5-7-E11E8.MP4	0.0	8765.760	25.000	Blue	QW interaction		POINT	3669.840	O4-5-7-E11E8\O4-5-7-E11E8.MP4	91746	NA
E11-E8	2025-02-17 14:53:59.589		5399.880	Media file(s)	player #1:O4-5-7-E11E8\O4-5-7-E11E8.MP4	0.0	8765.760	25.000	Orange	Resting		POINT	3669.920	O4-5-7-E11E8\O4-5-7-E11E8.MP4	91748	NA
E11-E8	2025-02-17 14:53:59.589		5399.880	Media file(s)	player #1:O4-5-7-E11E8\O4-5-7-E11E8.MP4	0.0	8765.760	25.000	Orange	Resting		POINT	3730.080	O4-5-7-E11E8\O4-5-7-E11E8.MP4	93252	NA
E11-E8	2025-02-17 14:53:59.589		5399.880	Media file(s)	player #1:O4-5-7-E11E8\O4-5-7-E11E8.MP4	0.0	8765.760	25.000	Blue	QW interaction		POINT	3731.320	O4-5-7-E11E8\O4-5-7-E11E8.MP4	93283	NA
E11-E8	2025-02-17 14:53:59.589		5399.880	Media file(s)	player #1:O4-5-7-E11E8\O4-5-7-E11E8.MP4	0.0	8765.760	25.000	Blue	QW interaction		POINT	3790.200	O4-5-7-E11E8\O4-5-7-E11E8.MP4	94755	NA
E11-E8	2025-02-17 14:53:59.589		5399.880	Media file(s)	player #1:O4-5-7-E11E8\O4-5-7-E11E8.MP4	0.0	8765.760	25.000	Orange	Resting		POINT	3790.480	O4-5-7-E11E8\O4-5-7-E11E8.MP4	94762	NA
E11-E8	2025-02-17 14:53:59.589		5399.880	Media file(s)	player #1:O4-5-7-E11E8\O4-5-7-E11E8.MP4	0.0	8765.760	25.000	Blue	QW interaction		POINT	3849.920	O4-5-7-E11E8\O4-5-7-E11E8.MP4	96248	NA
E11-E8	2025-02-17 14:53:59.589		5399.880	Media file(s)	player #1:O4-5-7-E11E8\O4-5-7-E11E8.MP4	0.0	8765.760	25.000	Orange	Resting		POINT	3850.080	O4-5-7-E11E8\O4-5-7-E11E8.MP4	96252	NA
E11-E8	2025-02-17 14:53:59.589		5399.880	Media file(s)	player #1:O4-5-7-E11E8\O4-5-7-E11E8.MP4	0.0	8765.760	25.000	Orange	Resting		POINT	3910.200	O4-5-7-E11E8\O4-5-7-E11E8.MP4	97755	NA
E11-E8	2025-02-17 14:53:59.589		5399.880	Media file(s)	player #1:O4-5-7-E11E8\O4-5-7-E11E8.MP4	0.0	8765.760	25.000	Blue	Resting		POINT	3910.680	O4-5-7-E11E8\O4-5-7-E11E8.MP4	97767	NA
E11-E8	2025-02-17 14:53:59.589		5399.880	Media file(s)	player #1:O4-5-7-E11E8\O4-5-7-E11E8.MP4	0.0	8765.760	25.000	Orange	Resting		POINT	3970.160	O4-5-7-E11E8\O4-5-7-E11E8.MP4	99254	NA
E11-E8	2025-02-17 14:53:59.589		5399.880	Media file(s)	player #1:O4-5-7-E11E8\O4-5-7-E11E8.MP4	0.0	8765.760	25.000	Blue	Resting		POINT	3970.400	O4-5-7-E11E8\O4-5-7-E11E8.MP4	99260	NA
E11-E8	2025-02-17 14:53:59.589		5399.880	Media file(s)	player #1:O4-5-7-E11E8\O4-5-7-E11E8.MP4	0.0	8765.760	25.000	Blue	Resting		POINT	4030.440	O4-5-7-E11E8\O4-5-7-E11E8.MP4	100761	NA
E11-E8	2025-02-17 14:53:59.589		5399.880	Media file(s)	player #1:O4-5-7-E11E8\O4-5-7-E11E8.MP4	0.0	8765.760	25.000	Orange	Resting		POINT	4030.680	O4-5-7-E11E8\O4-5-7-E11E8.MP4	100767	NA
E11-E8	2025-02-17 14:53:59.589		5399.880	Media file(s)	player #1:O4-5-7-E11E8\O4-5-7-E11E8.MP4	0.0	8765.760	25.000	Orange	Resting		POINT	4089.880	O4-5-7-E11E8\O4-5-7-E11E8.MP4	102247	NA
E11-E8	2025-02-17 14:53:59.589		5399.880	Media file(s)	player #1:O4-5-7-E11E8\O4-5-7-E11E8.MP4	0.0	8765.760	25.000	Blue	Resting		POINT	4090.080	O4-5-7-E11E8\O4-5-7-E11E8.MP4	102252	NA
E11-E8	2025-02-17 14:53:59.589		5399.880	Media file(s)	player #1:O4-5-7-E11E8\O4-5-7-E11E8.MP4	0.0	8765.760	25.000	Orange	Resting		POINT	4150.040	O4-5-7-E11E8\O4-5-7-E11E8.MP4	103751	NA
E11-E8	2025-02-17 14:53:59.589		5399.880	Media file(s)	player #1:O4-5-7-E11E8\O4-5-7-E11E8.MP4	0.0	8765.760	25.000	Blue	Resting		POINT	4150.120	O4-5-7-E11E8\O4-5-7-E11E8.MP4	103753	NA
E11-E8	2025-02-17 14:53:59.589		5399.880	Media file(s)	player #1:O4-5-7-E11E8\O4-5-7-E11E8.MP4	0.0	8765.760	25.000	Orange	Resting		POINT	4210.120	O4-5-7-E11E8\O4-5-7-E11E8.MP4	105253	NA
E11-E8	2025-02-17 14:53:59.589		5399.880	Media file(s)	player #1:O4-5-7-E11E8\O4-5-7-E11E8.MP4	0.0	8765.760	25.000	Blue	QW interaction		POINT	4210.200	O4-5-7-E11E8\O4-5-7-E11E8.MP4	105255	NA
E11-E8	2025-02-17 14:53:59.589		5399.880	Media file(s)	player #1:O4-5-7-E11E8\O4-5-7-E11E8.MP4	0.0	8765.760	25.000	Orange	Walking		POINT	4269.960	O4-5-7-E11E8\O4-5-7-E11E8.MP4	106749	NA
E11-E8	2025-02-17 14:53:59.589		5399.880	Media file(s)	player #1:O4-5-7-E11E8\O4-5-7-E11E8.MP4	0.0	8765.760	25.000	Blue	QW interaction		POINT	4271.560	O4-5-7-E11E8\O4-5-7-E11E8.MP4	106789	NA
E11-E8	2025-02-17 14:53:59.589		5399.880	Media file(s)	player #1:O4-5-7-E11E8\O4-5-7-E11E8.MP4	0.0	8765.760	25.000	Blue	QW interaction		POINT	4330.120	O4-5-7-E11E8\O4-5-7-E11E8.MP4	108253	NA
E11-E8	2025-02-17 14:53:59.589		5399.880	Media file(s)	player #1:O4-5-7-E11E8\O4-5-7-E11E8.MP4	0.0	8765.760	25.000	Orange	Resting		POINT	4330.240	O4-5-7-E11E8\O4-5-7-E11E8.MP4	108256	NA
E11-E8	2025-02-17 14:53:59.589		5399.880	Media file(s)	player #1:O4-5-7-E11E8\O4-5-7-E11E8.MP4	0.0	8765.760	25.000	Orange	Resting		POINT	4390.000	O4-5-7-E11E8\O4-5-7-E11E8.MP4	109750	NA
E11-E8	2025-02-17 14:53:59.589		5399.880	Media file(s)	player #1:O4-5-7-E11E8\O4-5-7-E11E8.MP4	0.0	8765.760	25.000	Blue	QW interaction		POINT	4390.720	O4-5-7-E11E8\O4-5-7-E11E8.MP4	109768	NA
E11-E8	2025-02-17 14:53:59.589		5399.880	Media file(s)	player #1:O4-5-7-E11E8\O4-5-7-E11E8.MP4	0.0	8765.760	25.000	Orange	Resting		POINT	4450.000	O4-5-7-E11E8\O4-5-7-E11E8.MP4	111250	NA
E11-E8	2025-02-17 14:53:59.589		5399.880	Media file(s)	player #1:O4-5-7-E11E8\O4-5-7-E11E8.MP4	0.0	8765.760	25.000	Blue	QW interaction		POINT	4450.120	O4-5-7-E11E8\O4-5-7-E11E8.MP4	111253	NA
E11-E8	2025-02-17 14:53:59.589		5399.880	Media file(s)	player #1:O4-5-7-E11E8\O4-5-7-E11E8.MP4	0.0	8765.760	25.000	Blue	QW interaction		POINT	4509.960	O4-5-7-E11E8\O4-5-7-E11E8.MP4	112749	NA
E11-E8	2025-02-17 14:53:59.589		5399.880	Media file(s)	player #1:O4-5-7-E11E8\O4-5-7-E11E8.MP4	0.0	8765.760	25.000	Orange	Resting		POINT	4513.840	O4-5-7-E11E8\O4-5-7-E11E8.MP4	112846	NA
E11-E8	2025-02-17 14:53:59.589		5399.880	Media file(s)	player #1:O4-5-7-E11E8\O4-5-7-E11E8.MP4	0.0	8765.760	25.000	Blue	QW interaction		POINT	4570.120	O4-5-7-E11E8\O4-5-7-E11E8.MP4	114253	NA
E11-E8	2025-02-17 14:53:59.589		5399.880	Media file(s)	player #1:O4-5-7-E11E8\O4-5-7-E11E8.MP4	0.0	8765.760	25.000	Orange	Resting		POINT	4570.440	O4-5-7-E11E8\O4-5-7-E11E8.MP4	114261	NA
E11-E8	2025-02-17 14:53:59.589		5399.880	Media file(s)	player #1:O4-5-7-E11E8\O4-5-7-E11E8.MP4	0.0	8765.760	25.000	Blue	QW interaction		POINT	4630.240	O4-5-7-E11E8\O4-5-7-E11E8.MP4	115756	NA
E11-E8	2025-02-17 14:53:59.589		5399.880	Media file(s)	player #1:O4-5-7-E11E8\O4-5-7-E11E8.MP4	0.0	8765.760	25.000	Orange	Resting		POINT	4630.480	O4-5-7-E11E8\O4-5-7-E11E8.MP4	115762	NA
E11-E8	2025-02-17 14:53:59.589		5399.880	Media file(s)	player #1:O4-5-7-E11E8\O4-5-7-E11E8.MP4	0.0	8765.760	25.000	Orange	Resting		POINT	4690.400	O4-5-7-E11E8\O4-5-7-E11E8.MP4	117260	NA
E11-E8	2025-02-17 14:53:59.589		5399.880	Media file(s)	player #1:O4-5-7-E11E8\O4-5-7-E11E8.MP4	0.0	8765.760	25.000	Blue	QW interaction		POINT	4690.960	O4-5-7-E11E8\O4-5-7-E11E8.MP4	117274	NA
E11-E8	2025-02-17 14:53:59.589		5399.880	Media file(s)	player #1:O4-5-7-E11E8\O4-5-7-E11E8.MP4	0.0	8765.760	25.000	Orange	Resting		POINT	4750.040	O4-5-7-E11E8\O4-5-7-E11E8.MP4	118751	NA
E11-E8	2025-02-17 14:53:59.589		5399.880	Media file(s)	player #1:O4-5-7-E11E8\O4-5-7-E11E8.MP4	0.0	8765.760	25.000	Blue	QW interaction		POINT	4750.120	O4-5-7-E11E8\O4-5-7-E11E8.MP4	118753	NA
E11-E8	2025-02-17 14:53:59.589		5399.880	Media file(s)	player #1:O4-5-7-E11E8\O4-5-7-E11E8.MP4	0.0	8765.760	25.000	Blue	QW interaction		POINT	4809.960	O4-5-7-E11E8\O4-5-7-E11E8.MP4	120250	NA
E11-E8	2025-02-17 14:53:59.589		5399.880	Media file(s)	player #1:O4-5-7-E11E8\O4-5-7-E11E8.MP4	0.0	8765.760	25.000	Orange	Resting		POINT	4810.000	O4-5-7-E11E8\O4-5-7-E11E8.MP4	120250	NA
E11-E8	2025-02-17 14:53:59.589		5399.880	Media file(s)	player #1:O4-5-7-E11E8\O4-5-7-E11E8.MP4	0.0	8765.760	25.000	Blue	QW interaction		POINT	4870.080	O4-5-7-E11E8\O4-5-7-E11E8.MP4	121752	NA
E11-E8	2025-02-17 14:53:59.589		5399.880	Media file(s)	player #1:O4-5-7-E11E8\O4-5-7-E11E8.MP4	0.0	8765.760	25.000	Orange	Resting		POINT	4870.080	O4-5-7-E11E8\O4-5-7-E11E8.MP4	121752	NA
E11-E8	2025-02-17 14:53:59.589		5399.880	Media file(s)	player #1:O4-5-7-E11E8\O4-5-7-E11E8.MP4	0.0	8765.760	25.000	Orange	Resting		POINT	4930.000	O4-5-7-E11E8\O4-5-7-E11E8.MP4	123250	NA
E11-E8	2025-02-17 14:53:59.589		5399.880	Media file(s)	player #1:O4-5-7-E11E8\O4-5-7-E11E8.MP4	0.0	8765.760	25.000	Blue	QW interaction		POINT	4930.080	O4-5-7-E11E8\O4-5-7-E11E8.MP4	123252	NA
E11-E8	2025-02-17 14:53:59.589		5399.880	Media file(s)	player #1:O4-5-7-E11E8\O4-5-7-E11E8.MP4	0.0	8765.760	25.000	Blue	QW interaction		POINT	4990.040	O4-5-7-E11E8\O4-5-7-E11E8.MP4	124751	NA
E11-E8	2025-02-17 14:53:59.589		5399.880	Media file(s)	player #1:O4-5-7-E11E8\O4-5-7-E11E8.MP4	0.0	8765.760	25.000	Orange	Resting		POINT	4990.280	O4-5-7-E11E8\O4-5-7-E11E8.MP4	124757	NA
E11-E8	2025-02-17 14:53:59.589		5399.880	Media file(s)	player #1:O4-5-7-E11E8\O4-5-7-E11E8.MP4	0.0	8765.760	25.000	Orange	Resting		POINT	5050.080	O4-5-7-E11E8\O4-5-7-E11E8.MP4	126252	NA
E11-E8	2025-02-17 14:53:59.589		5399.880	Media file(s)	player #1:O4-5-7-E11E8\O4-5-7-E11E8.MP4	0.0	8765.760	25.000	Blue	Self grooming		POINT	5050.120	O4-5-7-E11E8\O4-5-7-E11E8.MP4	126253	NA
E11-E8	2025-02-17 14:53:59.589		5399.880	Media file(s)	player #1:O4-5-7-E11E8\O4-5-7-E11E8.MP4	0.0	8765.760	25.000	Blue	Resting		POINT	5110.320	O4-5-7-E11E8\O4-5-7-E11E8.MP4	127758	NA
E11-E8	2025-02-17 14:53:59.589		5399.880	Media file(s)	player #1:O4-5-7-E11E8\O4-5-7-E11E8.MP4	0.0	8765.760	25.000	Orange	Resting		POINT	5110.920	O4-5-7-E11E8\O4-5-7-E11E8.MP4	127773	NA
E11-E8	2025-02-17 14:53:59.589		5399.880	Media file(s)	player #1:O4-5-7-E11E8\O4-5-7-E11E8.MP4	0.0	8765.760	25.000	Blue	Resting		POINT	5170.520	O4-5-7-E11E8\O4-5-7-E11E8.MP4	129263	NA
E11-E8	2025-02-17 14:53:59.589		5399.880	Media file(s)	player #1:O4-5-7-E11E8\O4-5-7-E11E8.MP4	0.0	8765.760	25.000	Orange	Resting		POINT	5170.680	O4-5-7-E11E8\O4-5-7-E11E8.MP4	129267	NA
E11-E8	2025-02-17 14:53:59.589		5399.880	Media file(s)	player #1:O4-5-7-E11E8\O4-5-7-E11E8.MP4	0.0	8765.760	25.000	Blue	Resting		POINT	5230.680	O4-5-7-E11E8\O4-5-7-E11E8.MP4	130767	NA
E11-E8	2025-02-17 14:53:59.589		5399.880	Media file(s)	player #1:O4-5-7-E11E8\O4-5-7-E11E8.MP4	0.0	8765.760	25.000	Orange	Resting		POINT	5231.680	O4-5-7-E11E8\O4-5-7-E11E8.MP4	130792	NA
E11-E8	2025-02-17 14:53:59.589		5399.880	Media file(s)	player #1:O4-5-7-E11E8\O4-5-7-E11E8.MP4	0.0	8765.760	25.000	Orange	Walking		POINT	5290.160	O4-5-7-E11E8\O4-5-7-E11E8.MP4	132254	NA
E11-E8	2025-02-17 14:53:59.589		5399.880	Media file(s)	player #1:O4-5-7-E11E8\O4-5-7-E11E8.MP4	0.0	8765.760	25.000	Blue	Resting		POINT	5290.360	O4-5-7-E11E8\O4-5-7-E11E8.MP4	132259	NA
E11-E8	2025-02-17 14:53:59.589		5399.880	Media file(s)	player #1:O4-5-7-E11E8\O4-5-7-E11E8.MP4	0.0	8765.760	25.000	Orange	Walking		POINT	5350.440	O4-5-7-E11E8\O4-5-7-E11E8.MP4	133761	NA
E11-E8	2025-02-17 14:53:59.589		5399.880	Media file(s)	player #1:O4-5-7-E11E8\O4-5-7-E11E8.MP4	0.0	8765.760	25.000	Blue	Resting		POINT	5350.600	O4-5-7-E11E8\O4-5-7-E11E8.MP4	133765	NA
E11-E8	2025-02-17 14:53:59.589		5399.880	Media file(s)	player #1:O4-5-7-E11E8\O4-5-7-E11E8.MP4	0.0	8765.760	25.000	Orange	Self grooming		POINT	5409.960	O4-5-7-E11E8\O4-5-7-E11E8.MP4	135249	NA
E11-E8	2025-02-17 14:53:59.589		5399.880	Media file(s)	player #1:O4-5-7-E11E8\O4-5-7-E11E8.MP4	0.0	8765.760	25.000	Blue	Resting		POINT	5410.520	O4-5-7-E11E8\O4-5-7-E11E8.MP4	135263	NA
E11-E8	2025-02-17 14:53:59.589		5399.880	Media file(s)	player #1:O4-5-7-E11E8\O4-5-7-E11E8.MP4	0.0	8765.760	25.000	Orange	Resting		POINT	5470.520	O4-5-7-E11E8\O4-5-7-E11E8.MP4	136763	NA
E11-E8	2025-02-17 14:53:59.589		5399.880	Media file(s)	player #1:O4-5-7-E11E8\O4-5-7-E11E8.MP4	0.0	8765.760	25.000	Blue	Resting		POINT	5471.480	O4-5-7-E11E8\O4-5-7-E11E8.MP4	136787	NA
E11-E8	2025-02-17 14:53:59.589		5399.880	Media file(s)	player #1:O4-5-7-E11E8\O4-5-7-E11E8.MP4	0.0	8765.760	25.000	Orange	Resting		POINT	5530.720	O4-5-7-E11E8\O4-5-7-E11E8.MP4	138268	NA
E11-E8	2025-02-17 14:53:59.589		5399.880	Media file(s)	player #1:O4-5-7-E11E8\O4-5-7-E11E8.MP4	0.0	8765.760	25.000	Blue	Brood Care		POINT	5531.000	O4-5-7-E11E8\O4-5-7-E11E8.MP4	138275	NA
E11-E8	2025-02-17 14:53:59.589		5399.880	Media file(s)	player #1:O4-5-7-E11E8\O4-5-7-E11E8.MP4	0.0	8765.760	25.000	Orange	Resting		POINT	5590.960	O4-5-7-E11E8\O4-5-7-E11E8.MP4	139774	NA
E11-E8	2025-02-17 14:53:59.589		5399.880	Media file(s)	player #1:O4-5-7-E11E8\O4-5-7-E11E8.MP4	0.0	8765.760	25.000	Blue	Brood Care		POINT	5592.960	O4-5-7-E11E8\O4-5-7-E11E8.MP4	139824	NA
E11-E8	2025-02-17 14:53:59.589		5399.880	Media file(s)	player #1:O4-5-7-E11E8\O4-5-7-E11E8.MP4	0.0	8765.760	25.000	Orange	Resting		POINT	5650.040	O4-5-7-E11E8\O4-5-7-E11E8.MP4	141251	NA
E11-E8	2025-02-17 14:53:59.589		5399.880	Media file(s)	player #1:O4-5-7-E11E8\O4-5-7-E11E8.MP4	0.0	8765.760	25.000	Blue	Hemolymph		POINT	5654.280	O4-5-7-E11E8\O4-5-7-E11E8.MP4	141357	NA
E11-E8	2025-02-17 14:53:59.589		5399.880	Media file(s)	player #1:O4-5-7-E11E8\O4-5-7-E11E8.MP4	0.0	8765.760	25.000	Orange	Walking		POINT	5710.880	O4-5-7-E11E8\O4-5-7-E11E8.MP4	142772	NA
E11-E8	2025-02-17 14:53:59.589		5399.880	Media file(s)	player #1:O4-5-7-E11E8\O4-5-7-E11E8.MP4	0.0	8765.760	25.000	Blue	Hemolymph		POINT	5713.280	O4-5-7-E11E8\O4-5-7-E11E8.MP4	142832	NA
E11-E8	2025-02-17 14:53:59.589		5399.880	Media file(s)	player #1:O4-5-7-E11E8\O4-5-7-E11E8.MP4	0.0	8765.760	25.000	Orange	Resting		POINT	5770.040	O4-5-7-E11E8\O4-5-7-E11E8.MP4	144251	NA
E11-E8	2025-02-17 14:53:59.589		5399.880	Media file(s)	player #1:O4-5-7-E11E8\O4-5-7-E11E8.MP4	0.0	8765.760	25.000	Blue	Carry Brood		POINT	5772.680	O4-5-7-E11E8\O4-5-7-E11E8.MP4	144317	NA
E11-E8	2025-02-17 14:53:59.589		5399.880	Media file(s)	player #1:O4-5-7-E11E8\O4-5-7-E11E8.MP4	0.0	8765.760	25.000	Orange	Resting		POINT	5829.920	O4-5-7-E11E8\O4-5-7-E11E8.MP4	145748	NA
E11-E8	2025-02-17 14:53:59.589		5399.880	Media file(s)	player #1:O4-5-7-E11E8\O4-5-7-E11E8.MP4	0.0	8765.760	25.000	Blue	Self grooming		POINT	5830.040	O4-5-7-E11E8\O4-5-7-E11E8.MP4	145751	NA
E11-E8	2025-02-17 14:53:59.589		5399.880	Media file(s)	player #1:O4-5-7-E11E8\O4-5-7-E11E8.MP4	0.0	8765.760	25.000	Orange	QQ interaction		POINT	5890.400	O4-5-7-E11E8\O4-5-7-E11E8.MP4	147260	NA
E11-E8	2025-02-17 14:53:59.589		5399.880	Media file(s)	player #1:O4-5-7-E11E8\O4-5-7-E11E8.MP4	0.0	8765.760	25.000	Blue	Brood Care		POINT	5890.800	O4-5-7-E11E8\O4-5-7-E11E8.MP4	147271	NA
E11-E8	2025-02-17 14:53:59.589		5399.880	Media file(s)	player #1:O4-5-7-E11E8\O4-5-7-E11E8.MP4	0.0	8765.760	25.000	Blue	Walking		POINT	5950.080	O4-5-7-E11E8\O4-5-7-E11E8.MP4	148752	NA
E11-E8	2025-02-17 14:53:59.589		5399.880	Media file(s)	player #1:O4-5-7-E11E8\O4-5-7-E11E8.MP4	0.0	8765.760	25.000	Orange	Resting		POINT	5950.120	O4-5-7-E11E8\O4-5-7-E11E8.MP4	148753	NA
E11-E8	2025-02-17 14:53:59.589		5399.880	Media file(s)	player #1:O4-5-7-E11E8\O4-5-7-E11E8.MP4	0.0	8765.760	25.000	Blue	Walking		POINT	6009.840	O4-5-7-E11E8\O4-5-7-E11E8.MP4	150246	NA
E11-E8	2025-02-17 14:53:59.589		5399.880	Media file(s)	player #1:O4-5-7-E11E8\O4-5-7-E11E8.MP4	0.0	8765.760	25.000	Orange	Resting		POINT	6010.280	O4-5-7-E11E8\O4-5-7-E11E8.MP4	150257	NA
