# Supplementary material for: Unmated Queens Show Worker‐Like Behaviour and Gene Expression in Polygynous Colonies of the Ant Stigmatomma pallipes
Source: Mol Ecol. 2026 Apr 29;35:e70360. doi: 10.1111/mec.70360 (PMC13126620; doi:10.1111/mec.70360)
Supplement: Supplementary file 3 — Data S1: mec70360‐sup‐0003‐Supinfo.zip. [file MEC-35-e70360-s003.zip › Behavior/O4-Boris/E4.tsv]

Observation id	Observation date	Description	Observation duration	Observation type	Source	Time offset (s)	Media duration (s)	FPS	Subject	Behavior	Behavioral category	Behavior type	Time	Media file name	Image index	Image file path	Comment
E4	2025-02-24 13:28:16.445		5400.840	Media file(s)	player #1:Z-Movie\O4-3-10-E4.MP4	0.0	6888.960	25.000	Green	Resting		POINT	610.360	Z-Movie\O4-3-10-E4.MP4	15259	NA
E4	2025-02-24 13:28:16.445		5400.840	Media file(s)	player #1:Z-Movie\O4-3-10-E4.MP4	0.0	6888.960	25.000	Unmarked	Carry Other		POINT	610.360	Z-Movie\O4-3-10-E4.MP4	15259	NA
E4	2025-02-24 13:28:16.445		5400.840	Media file(s)	player #1:Z-Movie\O4-3-10-E4.MP4	0.0	6888.960	25.000	Unmarked	Carry Other		POINT	670.120	Z-Movie\O4-3-10-E4.MP4	16753	NA
E4	2025-02-24 13:28:16.445		5400.840	Media file(s)	player #1:Z-Movie\O4-3-10-E4.MP4	0.0	6888.960	25.000	Green	Resting		POINT	670.200	Z-Movie\O4-3-10-E4.MP4	16755	NA
E4	2025-02-24 13:28:16.445		5400.840	Media file(s)	player #1:Z-Movie\O4-3-10-E4.MP4	0.0	6888.960	25.000	Green	Resting		POINT	730.440	Z-Movie\O4-3-10-E4.MP4	18261	NA
E4	2025-02-24 13:28:16.445		5400.840	Media file(s)	player #1:Z-Movie\O4-3-10-E4.MP4	0.0	6888.960	25.000	Unmarked	Carry Other		POINT	731.000	Z-Movie\O4-3-10-E4.MP4	18275	NA
E4	2025-02-24 13:28:16.445		5400.840	Media file(s)	player #1:Z-Movie\O4-3-10-E4.MP4	0.0	6888.960	25.000	Green	Resting		POINT	790.120	Z-Movie\O4-3-10-E4.MP4	19753	NA
E4	2025-02-24 13:28:16.445		5400.840	Media file(s)	player #1:Z-Movie\O4-3-10-E4.MP4	0.0	6888.960	25.000	Unmarked	Carry Other		POINT	790.760	Z-Movie\O4-3-10-E4.MP4	19769	NA
E4	2025-02-24 13:28:16.445		5400.840	Media file(s)	player #1:Z-Movie\O4-3-10-E4.MP4	0.0	6888.960	25.000	Green	Resting		POINT	850.600	Z-Movie\O4-3-10-E4.MP4	21265	NA
E4	2025-02-24 13:28:16.445		5400.840	Media file(s)	player #1:Z-Movie\O4-3-10-E4.MP4	0.0	6888.960	25.000	Unmarked	Walking		POINT	851.360	Z-Movie\O4-3-10-E4.MP4	21284	NA
E4	2025-02-24 13:28:16.445		5400.840	Media file(s)	player #1:Z-Movie\O4-3-10-E4.MP4	0.0	6888.960	25.000	Green	Resting		POINT	909.960	Z-Movie\O4-3-10-E4.MP4	22749	NA
E4	2025-02-24 13:28:16.445		5400.840	Media file(s)	player #1:Z-Movie\O4-3-10-E4.MP4	0.0	6888.960	25.000	Unmarked	Walking		POINT	910.400	Z-Movie\O4-3-10-E4.MP4	22760	NA
E4	2025-02-24 13:28:16.445		5400.840	Media file(s)	player #1:Z-Movie\O4-3-10-E4.MP4	0.0	6888.960	25.000	Unmarked	Carry Other		POINT	970.280	Z-Movie\O4-3-10-E4.MP4	24257	NA
E4	2025-02-24 13:28:16.445		5400.840	Media file(s)	player #1:Z-Movie\O4-3-10-E4.MP4	0.0	6888.960	25.000	Green	Resting		POINT	970.360	Z-Movie\O4-3-10-E4.MP4	24259	NA
E4	2025-02-24 13:28:16.445		5400.840	Media file(s)	player #1:Z-Movie\O4-3-10-E4.MP4	0.0	6888.960	25.000	Green	Resting		POINT	1030.120	Z-Movie\O4-3-10-E4.MP4	25753	NA
E4	2025-02-24 13:28:16.445		5400.840	Media file(s)	player #1:Z-Movie\O4-3-10-E4.MP4	0.0	6888.960	25.000	Unmarked	Outside		POINT	1030.280	Z-Movie\O4-3-10-E4.MP4	25757	NA
E4	2025-02-24 13:28:16.445		5400.840	Media file(s)	player #1:Z-Movie\O4-3-10-E4.MP4	0.0	6888.960	25.000	Unmarked	Walking		POINT	1090.240	Z-Movie\O4-3-10-E4.MP4	27256	NA
E4	2025-02-24 13:28:16.445		5400.840	Media file(s)	player #1:Z-Movie\O4-3-10-E4.MP4	0.0	6888.960	25.000	Green	Resting		POINT	1090.400	Z-Movie\O4-3-10-E4.MP4	27260	NA
E4	2025-02-24 13:28:16.445		5400.840	Media file(s)	player #1:Z-Movie\O4-3-10-E4.MP4	0.0	6888.960	25.000	Green	Resting		POINT	1150.160	Z-Movie\O4-3-10-E4.MP4	28754	NA
E4	2025-02-24 13:28:16.445		5400.840	Media file(s)	player #1:Z-Movie\O4-3-10-E4.MP4	0.0	6888.960	25.000	Unmarked	Resting		POINT	1150.760	Z-Movie\O4-3-10-E4.MP4	28769	NA
E4	2025-02-24 13:28:16.445		5400.840	Media file(s)	player #1:Z-Movie\O4-3-10-E4.MP4	0.0	6888.960	25.000	Green	Resting		POINT	1210.240	Z-Movie\O4-3-10-E4.MP4	30256	NA
E4	2025-02-24 13:28:16.445		5400.840	Media file(s)	player #1:Z-Movie\O4-3-10-E4.MP4	0.0	6888.960	25.000	Unmarked	Resting		POINT	1210.400	Z-Movie\O4-3-10-E4.MP4	30260	NA
E4	2025-02-24 13:28:16.445		5400.840	Media file(s)	player #1:Z-Movie\O4-3-10-E4.MP4	0.0	6888.960	25.000	Unmarked	Resting		POINT	1270.120	Z-Movie\O4-3-10-E4.MP4	31753	NA
E4	2025-02-24 13:28:16.445		5400.840	Media file(s)	player #1:Z-Movie\O4-3-10-E4.MP4	0.0	6888.960	25.000	Green	Resting		POINT	1270.200	Z-Movie\O4-3-10-E4.MP4	31755	NA
E4	2025-02-24 13:28:16.445		5400.840	Media file(s)	player #1:Z-Movie\O4-3-10-E4.MP4	0.0	6888.960	25.000	Green	Resting		POINT	1330.200	Z-Movie\O4-3-10-E4.MP4	33255	NA
E4	2025-02-24 13:28:16.445		5400.840	Media file(s)	player #1:Z-Movie\O4-3-10-E4.MP4	0.0	6888.960	25.000	Unmarked	Resting		POINT	1330.280	Z-Movie\O4-3-10-E4.MP4	33258	NA
E4	2025-02-24 13:28:16.445		5400.840	Media file(s)	player #1:Z-Movie\O4-3-10-E4.MP4	0.0	6888.960	25.000	Green	Resting		POINT	1390.120	Z-Movie\O4-3-10-E4.MP4	34753	NA
E4	2025-02-24 13:28:16.445		5400.840	Media file(s)	player #1:Z-Movie\O4-3-10-E4.MP4	0.0	6888.960	25.000	Unmarked	Walking		POINT	1391.280	Z-Movie\O4-3-10-E4.MP4	34782	NA
E4	2025-02-24 13:28:16.445		5400.840	Media file(s)	player #1:Z-Movie\O4-3-10-E4.MP4	0.0	6888.960	25.000	Green	Resting		POINT	1450.120	Z-Movie\O4-3-10-E4.MP4	36253	NA
E4	2025-02-24 13:28:16.445		5400.840	Media file(s)	player #1:Z-Movie\O4-3-10-E4.MP4	0.0	6888.960	25.000	Unmarked	Walking		POINT	1450.280	Z-Movie\O4-3-10-E4.MP4	36257	NA
E4	2025-02-24 13:28:16.445		5400.840	Media file(s)	player #1:Z-Movie\O4-3-10-E4.MP4	0.0	6888.960	25.000	Unmarked	Walking		POINT	1510.160	Z-Movie\O4-3-10-E4.MP4	37754	NA
E4	2025-02-24 13:28:16.445		5400.840	Media file(s)	player #1:Z-Movie\O4-3-10-E4.MP4	0.0	6888.960	25.000	Green	Resting		POINT	1511.200	Z-Movie\O4-3-10-E4.MP4	37780	NA
E4	2025-02-24 13:28:16.445		5400.840	Media file(s)	player #1:Z-Movie\O4-3-10-E4.MP4	0.0	6888.960	25.000	Unmarked	Walking		POINT	1570.480	Z-Movie\O4-3-10-E4.MP4	39262	NA
E4	2025-02-24 13:28:16.445		5400.840	Media file(s)	player #1:Z-Movie\O4-3-10-E4.MP4	0.0	6888.960	25.000	Green	Resting		POINT	1570.720	Z-Movie\O4-3-10-E4.MP4	39268	NA
E4	2025-02-24 13:28:16.445		5400.840	Media file(s)	player #1:Z-Movie\O4-3-10-E4.MP4	0.0	6888.960	25.000	Unmarked	Resting		POINT	1630.000	Z-Movie\O4-3-10-E4.MP4	40750	NA
E4	2025-02-24 13:28:16.445		5400.840	Media file(s)	player #1:Z-Movie\O4-3-10-E4.MP4	0.0	6888.960	25.000	Green	Resting		POINT	1630.160	Z-Movie\O4-3-10-E4.MP4	40754	NA
E4	2025-02-24 13:28:16.445		5400.840	Media file(s)	player #1:Z-Movie\O4-3-10-E4.MP4	0.0	6888.960	25.000	Green	Resting		POINT	1690.000	Z-Movie\O4-3-10-E4.MP4	42250	NA
E4	2025-02-24 13:28:16.445		5400.840	Media file(s)	player #1:Z-Movie\O4-3-10-E4.MP4	0.0	6888.960	25.000	Unmarked	Resting		POINT	1690.000	Z-Movie\O4-3-10-E4.MP4	42250	NA
E4	2025-02-24 13:28:16.445		5400.840	Media file(s)	player #1:Z-Movie\O4-3-10-E4.MP4	0.0	6888.960	25.000	Unmarked	Resting		POINT	1749.840	Z-Movie\O4-3-10-E4.MP4	43746	NA
E4	2025-02-24 13:28:16.445		5400.840	Media file(s)	player #1:Z-Movie\O4-3-10-E4.MP4	0.0	6888.960	25.000	Green	Resting		POINT	1750.280	Z-Movie\O4-3-10-E4.MP4	43757	NA
E4	2025-02-24 13:28:16.445		5400.840	Media file(s)	player #1:Z-Movie\O4-3-10-E4.MP4	0.0	6888.960	25.000	Unmarked	Resting		POINT	1810.080	Z-Movie\O4-3-10-E4.MP4	45252	NA
E4	2025-02-24 13:28:16.445		5400.840	Media file(s)	player #1:Z-Movie\O4-3-10-E4.MP4	0.0	6888.960	25.000	Green	Resting		POINT	1810.240	Z-Movie\O4-3-10-E4.MP4	45256	NA
E4	2025-02-24 13:28:16.445		5400.840	Media file(s)	player #1:Z-Movie\O4-3-10-E4.MP4	0.0	6888.960	25.000	Unmarked	Resting		POINT	1869.920	Z-Movie\O4-3-10-E4.MP4	46748	NA
E4	2025-02-24 13:28:16.445		5400.840	Media file(s)	player #1:Z-Movie\O4-3-10-E4.MP4	0.0	6888.960	25.000	Green	Resting		POINT	1870.400	Z-Movie\O4-3-10-E4.MP4	46760	NA
E4	2025-02-24 13:28:16.445		5400.840	Media file(s)	player #1:Z-Movie\O4-3-10-E4.MP4	0.0	6888.960	25.000	Unmarked	Resting		POINT	1930.000	Z-Movie\O4-3-10-E4.MP4	48250	NA
E4	2025-02-24 13:28:16.445		5400.840	Media file(s)	player #1:Z-Movie\O4-3-10-E4.MP4	0.0	6888.960	25.000	Green	Resting		POINT	1930.720	Z-Movie\O4-3-10-E4.MP4	48268	NA
E4	2025-02-24 13:28:16.445		5400.840	Media file(s)	player #1:Z-Movie\O4-3-10-E4.MP4	0.0	6888.960	25.000	Green	Resting		POINT	1990.120	Z-Movie\O4-3-10-E4.MP4	49753	NA
E4	2025-02-24 13:28:16.445		5400.840	Media file(s)	player #1:Z-Movie\O4-3-10-E4.MP4	0.0	6888.960	25.000	Unmarked	Resting		POINT	1990.200	Z-Movie\O4-3-10-E4.MP4	49755	NA
E4	2025-02-24 13:28:16.445		5400.840	Media file(s)	player #1:Z-Movie\O4-3-10-E4.MP4	0.0	6888.960	25.000	Unmarked	Resting		POINT	2050.120	Z-Movie\O4-3-10-E4.MP4	51253	NA
E4	2025-02-24 13:28:16.445		5400.840	Media file(s)	player #1:Z-Movie\O4-3-10-E4.MP4	0.0	6888.960	25.000	Green	Resting		POINT	2050.400	Z-Movie\O4-3-10-E4.MP4	51260	NA
E4	2025-02-24 13:28:16.445		5400.840	Media file(s)	player #1:Z-Movie\O4-3-10-E4.MP4	0.0	6888.960	25.000	Green	Resting		POINT	2110.320	Z-Movie\O4-3-10-E4.MP4	52758	NA
E4	2025-02-24 13:28:16.445		5400.840	Media file(s)	player #1:Z-Movie\O4-3-10-E4.MP4	0.0	6888.960	25.000	Unmarked	Resting		POINT	2110.480	Z-Movie\O4-3-10-E4.MP4	52762	NA
E4	2025-02-24 13:28:16.445		5400.840	Media file(s)	player #1:Z-Movie\O4-3-10-E4.MP4	0.0	6888.960	25.000	Unmarked	Resting		POINT	2170.160	Z-Movie\O4-3-10-E4.MP4	54254	NA
E4	2025-02-24 13:28:16.445		5400.840	Media file(s)	player #1:Z-Movie\O4-3-10-E4.MP4	0.0	6888.960	25.000	Green	Resting		POINT	2170.400	Z-Movie\O4-3-10-E4.MP4	54260	NA
E4	2025-02-24 13:28:16.445		5400.840	Media file(s)	player #1:Z-Movie\O4-3-10-E4.MP4	0.0	6888.960	25.000	Green	Resting		POINT	2230.120	Z-Movie\O4-3-10-E4.MP4	55753	NA
E4	2025-02-24 13:28:16.445		5400.840	Media file(s)	player #1:Z-Movie\O4-3-10-E4.MP4	0.0	6888.960	25.000	Unmarked	Walking		POINT	2230.160	Z-Movie\O4-3-10-E4.MP4	55754	NA
E4	2025-02-24 13:28:16.445		5400.840	Media file(s)	player #1:Z-Movie\O4-3-10-E4.MP4	0.0	6888.960	25.000	Green	Resting		POINT	2290.120	Z-Movie\O4-3-10-E4.MP4	57253	NA
E4	2025-02-24 13:28:16.445		5400.840	Media file(s)	player #1:Z-Movie\O4-3-10-E4.MP4	0.0	6888.960	25.000	Unmarked	Resting		POINT	2290.960	Z-Movie\O4-3-10-E4.MP4	57274	NA
E4	2025-02-24 13:28:16.445		5400.840	Media file(s)	player #1:Z-Movie\O4-3-10-E4.MP4	0.0	6888.960	25.000	Green	Resting		POINT	2350.760	Z-Movie\O4-3-10-E4.MP4	58769	NA
E4	2025-02-24 13:28:16.445		5400.840	Media file(s)	player #1:Z-Movie\O4-3-10-E4.MP4	0.0	6888.960	25.000	Unmarked	Resting		POINT	2352.560	Z-Movie\O4-3-10-E4.MP4	58814	NA
E4	2025-02-24 13:28:16.445		5400.840	Media file(s)	player #1:Z-Movie\O4-3-10-E4.MP4	0.0	6888.960	25.000	Unmarked	Resting		POINT	2410.400	Z-Movie\O4-3-10-E4.MP4	60260	NA
E4	2025-02-24 13:28:16.445		5400.840	Media file(s)	player #1:Z-Movie\O4-3-10-E4.MP4	0.0	6888.960	25.000	Green	Resting		POINT	2411.600	Z-Movie\O4-3-10-E4.MP4	60290	NA
E4	2025-02-24 13:28:16.445		5400.840	Media file(s)	player #1:Z-Movie\O4-3-10-E4.MP4	0.0	6888.960	25.000	Unmarked	Resting		POINT	2470.040	Z-Movie\O4-3-10-E4.MP4	61751	NA
E4	2025-02-24 13:28:16.445		5400.840	Media file(s)	player #1:Z-Movie\O4-3-10-E4.MP4	0.0	6888.960	25.000	Green	Resting		POINT	2470.160	Z-Movie\O4-3-10-E4.MP4	61754	NA
E4	2025-02-24 13:28:16.445		5400.840	Media file(s)	player #1:Z-Movie\O4-3-10-E4.MP4	0.0	6888.960	25.000	Unmarked	Resting		POINT	2530.000	Z-Movie\O4-3-10-E4.MP4	63250	NA
E4	2025-02-24 13:28:16.445		5400.840	Media file(s)	player #1:Z-Movie\O4-3-10-E4.MP4	0.0	6888.960	25.000	Green	Resting		POINT	2530.080	Z-Movie\O4-3-10-E4.MP4	63252	NA
E4	2025-02-24 13:28:16.445		5400.840	Media file(s)	player #1:Z-Movie\O4-3-10-E4.MP4	0.0	6888.960	25.000	Unmarked	Resting		POINT	2590.040	Z-Movie\O4-3-10-E4.MP4	64751	NA
E4	2025-02-24 13:28:16.445		5400.840	Media file(s)	player #1:Z-Movie\O4-3-10-E4.MP4	0.0	6888.960	25.000	Green	Resting		POINT	2591.480	Z-Movie\O4-3-10-E4.MP4	64787	NA
E4	2025-02-24 13:28:16.445		5400.840	Media file(s)	player #1:Z-Movie\O4-3-10-E4.MP4	0.0	6888.960	25.000	Green	Resting		POINT	2650.280	Z-Movie\O4-3-10-E4.MP4	66257	NA
E4	2025-02-24 13:28:16.445		5400.840	Media file(s)	player #1:Z-Movie\O4-3-10-E4.MP4	0.0	6888.960	25.000	Unmarked	Resting		POINT	2650.880	Z-Movie\O4-3-10-E4.MP4	66272	NA
E4	2025-02-24 13:28:16.445		5400.840	Media file(s)	player #1:Z-Movie\O4-3-10-E4.MP4	0.0	6888.960	25.000	Green	Resting		POINT	2710.560	Z-Movie\O4-3-10-E4.MP4	67764	NA
E4	2025-02-24 13:28:16.445		5400.840	Media file(s)	player #1:Z-Movie\O4-3-10-E4.MP4	0.0	6888.960	25.000	Unmarked	Resting		POINT	2712.000	Z-Movie\O4-3-10-E4.MP4	67800	NA
E4	2025-02-24 13:28:16.445		5400.840	Media file(s)	player #1:Z-Movie\O4-3-10-E4.MP4	0.0	6888.960	25.000	Green	Resting		POINT	2771.640	Z-Movie\O4-3-10-E4.MP4	69291	NA
E4	2025-02-24 13:28:16.445		5400.840	Media file(s)	player #1:Z-Movie\O4-3-10-E4.MP4	0.0	6888.960	25.000	Unmarked	Walking		POINT	2772.600	Z-Movie\O4-3-10-E4.MP4	69315	NA
E4	2025-02-24 13:28:16.445		5400.840	Media file(s)	player #1:Z-Movie\O4-3-10-E4.MP4	0.0	6888.960	25.000	Green	Resting		POINT	2830.040	Z-Movie\O4-3-10-E4.MP4	70751	NA
E4	2025-02-24 13:28:16.445		5400.840	Media file(s)	player #1:Z-Movie\O4-3-10-E4.MP4	0.0	6888.960	25.000	Unmarked	Walking		POINT	2830.160	Z-Movie\O4-3-10-E4.MP4	70754	NA
E4	2025-02-24 13:28:16.445		5400.840	Media file(s)	player #1:Z-Movie\O4-3-10-E4.MP4	0.0	6888.960	25.000	Green	Resting		POINT	2890.440	Z-Movie\O4-3-10-E4.MP4	72261	NA
E4	2025-02-24 13:28:16.445		5400.840	Media file(s)	player #1:Z-Movie\O4-3-10-E4.MP4	0.0	6888.960	25.000	Unmarked	Walking		POINT	2890.440	Z-Movie\O4-3-10-E4.MP4	72262	NA
E4	2025-02-24 13:28:16.445		5400.840	Media file(s)	player #1:Z-Movie\O4-3-10-E4.MP4	0.0	6888.960	25.000	Unmarked	Carry Other		POINT	2949.960	Z-Movie\O4-3-10-E4.MP4	73749	NA
E4	2025-02-24 13:28:16.445		5400.840	Media file(s)	player #1:Z-Movie\O4-3-10-E4.MP4	0.0	6888.960	25.000	Green	Resting		POINT	2950.080	Z-Movie\O4-3-10-E4.MP4	73752	NA
E4	2025-02-24 13:28:16.445		5400.840	Media file(s)	player #1:Z-Movie\O4-3-10-E4.MP4	0.0	6888.960	25.000	Green	Resting		POINT	3010.200	Z-Movie\O4-3-10-E4.MP4	75255	NA
E4	2025-02-24 13:28:16.445		5400.840	Media file(s)	player #1:Z-Movie\O4-3-10-E4.MP4	0.0	6888.960	25.000	Unmarked	Walking		POINT	3010.280	Z-Movie\O4-3-10-E4.MP4	75257	NA
E4	2025-02-24 13:28:16.445		5400.840	Media file(s)	player #1:Z-Movie\O4-3-10-E4.MP4	0.0	6888.960	25.000	Green	Resting		POINT	3069.280	Z-Movie\O4-3-10-E4.MP4	76732	NA
E4	2025-02-24 13:28:16.445		5400.840	Media file(s)	player #1:Z-Movie\O4-3-10-E4.MP4	0.0	6888.960	25.000	Unmarked	Carry Other		POINT	3070.080	Z-Movie\O4-3-10-E4.MP4	76752	NA
E4	2025-02-24 13:28:16.445		5400.840	Media file(s)	player #1:Z-Movie\O4-3-10-E4.MP4	0.0	6888.960	25.000	Green	Resting		POINT	3130.160	Z-Movie\O4-3-10-E4.MP4	78254	NA
E4	2025-02-24 13:28:16.445		5400.840	Media file(s)	player #1:Z-Movie\O4-3-10-E4.MP4	0.0	6888.960	25.000	Unmarked	Carry Other		POINT	3131.200	Z-Movie\O4-3-10-E4.MP4	78280	NA
E4	2025-02-24 13:28:16.445		5400.840	Media file(s)	player #1:Z-Movie\O4-3-10-E4.MP4	0.0	6888.960	25.000	Green	Resting		POINT	3190.120	Z-Movie\O4-3-10-E4.MP4	79753	NA
E4	2025-02-24 13:28:16.445		5400.840	Media file(s)	player #1:Z-Movie\O4-3-10-E4.MP4	0.0	6888.960	25.000	Unmarked	Carry Other		POINT	3190.120	Z-Movie\O4-3-10-E4.MP4	79753	NA
E4	2025-02-24 13:28:16.445		5400.840	Media file(s)	player #1:Z-Movie\O4-3-10-E4.MP4	0.0	6888.960	25.000	Green	Resting		POINT	3249.960	Z-Movie\O4-3-10-E4.MP4	81249	NA
E4	2025-02-24 13:28:16.445		5400.840	Media file(s)	player #1:Z-Movie\O4-3-10-E4.MP4	0.0	6888.960	25.000	Unmarked	Walking		POINT	3250.720	Z-Movie\O4-3-10-E4.MP4	81268	NA
E4	2025-02-24 13:28:16.445		5400.840	Media file(s)	player #1:Z-Movie\O4-3-10-E4.MP4	0.0	6888.960	25.000	Green	Resting		POINT	3310.120	Z-Movie\O4-3-10-E4.MP4	82753	NA
E4	2025-02-24 13:28:16.445		5400.840	Media file(s)	player #1:Z-Movie\O4-3-10-E4.MP4	0.0	6888.960	25.000	Unmarked	Walking		POINT	3310.560	Z-Movie\O4-3-10-E4.MP4	82764	NA
E4	2025-02-24 13:28:16.445		5400.840	Media file(s)	player #1:Z-Movie\O4-3-10-E4.MP4	0.0	6888.960	25.000	Green	Resting		POINT	3370.320	Z-Movie\O4-3-10-E4.MP4	84258	NA
E4	2025-02-24 13:28:16.445		5400.840	Media file(s)	player #1:Z-Movie\O4-3-10-E4.MP4	0.0	6888.960	25.000	Unmarked	Self grooming		POINT	3370.600	Z-Movie\O4-3-10-E4.MP4	84265	NA
E4	2025-02-24 13:28:16.445		5400.840	Media file(s)	player #1:Z-Movie\O4-3-10-E4.MP4	0.0	6888.960	25.000	Green	Resting		POINT	3429.840	Z-Movie\O4-3-10-E4.MP4	85746	NA
E4	2025-02-24 13:28:16.445		5400.840	Media file(s)	player #1:Z-Movie\O4-3-10-E4.MP4	0.0	6888.960	25.000	Unmarked	Resting		POINT	3430.040	Z-Movie\O4-3-10-E4.MP4	85751	NA
E4	2025-02-24 13:28:16.445		5400.840	Media file(s)	player #1:Z-Movie\O4-3-10-E4.MP4	0.0	6888.960	25.000	Green	Resting		POINT	3490.120	Z-Movie\O4-3-10-E4.MP4	87253	NA
E4	2025-02-24 13:28:16.445		5400.840	Media file(s)	player #1:Z-Movie\O4-3-10-E4.MP4	0.0	6888.960	25.000	Unmarked	Resting		POINT	3491.080	Z-Movie\O4-3-10-E4.MP4	87277	NA
E4	2025-02-24 13:28:16.445		5400.840	Media file(s)	player #1:Z-Movie\O4-3-10-E4.MP4	0.0	6888.960	25.000	Green	Resting		POINT	3549.960	Z-Movie\O4-3-10-E4.MP4	88749	NA
E4	2025-02-24 13:28:16.445		5400.840	Media file(s)	player #1:Z-Movie\O4-3-10-E4.MP4	0.0	6888.960	25.000	Unmarked	Resting		POINT	3550.160	Z-Movie\O4-3-10-E4.MP4	88754	NA
E4	2025-02-24 13:28:16.445		5400.840	Media file(s)	player #1:Z-Movie\O4-3-10-E4.MP4	0.0	6888.960	25.000	Green	Resting		POINT	3610.160	Z-Movie\O4-3-10-E4.MP4	90254	NA
E4	2025-02-24 13:28:16.445		5400.840	Media file(s)	player #1:Z-Movie\O4-3-10-E4.MP4	0.0	6888.960	25.000	Unmarked	Resting		POINT	3610.520	Z-Movie\O4-3-10-E4.MP4	90263	NA
E4	2025-02-24 13:28:16.445		5400.840	Media file(s)	player #1:Z-Movie\O4-3-10-E4.MP4	0.0	6888.960	25.000	Unmarked	Resting		POINT	3670.480	Z-Movie\O4-3-10-E4.MP4	91762	NA
E4	2025-02-24 13:28:16.445		5400.840	Media file(s)	player #1:Z-Movie\O4-3-10-E4.MP4	0.0	6888.960	25.000	Green	Resting		POINT	3671.240	Z-Movie\O4-3-10-E4.MP4	91781	NA
E4	2025-02-24 13:28:16.445		5400.840	Media file(s)	player #1:Z-Movie\O4-3-10-E4.MP4	0.0	6888.960	25.000	Unmarked	Resting		POINT	3730.160	Z-Movie\O4-3-10-E4.MP4	93254	NA
E4	2025-02-24 13:28:16.445		5400.840	Media file(s)	player #1:Z-Movie\O4-3-10-E4.MP4	0.0	6888.960	25.000	Green	Self grooming		POINT	3730.720	Z-Movie\O4-3-10-E4.MP4	93268	NA
E4	2025-02-24 13:28:16.445		5400.840	Media file(s)	player #1:Z-Movie\O4-3-10-E4.MP4	0.0	6888.960	25.000	Green	Walking		POINT	3790.200	Z-Movie\O4-3-10-E4.MP4	94755	NA
E4	2025-02-24 13:28:16.445		5400.840	Media file(s)	player #1:Z-Movie\O4-3-10-E4.MP4	0.0	6888.960	25.000	Unmarked	Resting		POINT	3790.240	Z-Movie\O4-3-10-E4.MP4	94756	NA
E4	2025-02-24 13:28:16.445		5400.840	Media file(s)	player #1:Z-Movie\O4-3-10-E4.MP4	0.0	6888.960	25.000	Unmarked	Walking		POINT	3850.000	Z-Movie\O4-3-10-E4.MP4	96250	NA
E4	2025-02-24 13:28:16.445		5400.840	Media file(s)	player #1:Z-Movie\O4-3-10-E4.MP4	0.0	6888.960	25.000	Green	Resting		POINT	3850.360	Z-Movie\O4-3-10-E4.MP4	96259	NA
E4	2025-02-24 13:28:16.445		5400.840	Media file(s)	player #1:Z-Movie\O4-3-10-E4.MP4	0.0	6888.960	25.000	Green	Resting		POINT	3910.080	Z-Movie\O4-3-10-E4.MP4	97752	NA
E4	2025-02-24 13:28:16.445		5400.840	Media file(s)	player #1:Z-Movie\O4-3-10-E4.MP4	0.0	6888.960	25.000	Unmarked	Walking		POINT	3910.680	Z-Movie\O4-3-10-E4.MP4	97767	NA
E4	2025-02-24 13:28:16.445		5400.840	Media file(s)	player #1:Z-Movie\O4-3-10-E4.MP4	0.0	6888.960	25.000	Unmarked	Walking		POINT	3970.160	Z-Movie\O4-3-10-E4.MP4	99254	NA
E4	2025-02-24 13:28:16.445		5400.840	Media file(s)	player #1:Z-Movie\O4-3-10-E4.MP4	0.0	6888.960	25.000	Green	Resting		POINT	3970.280	Z-Movie\O4-3-10-E4.MP4	99257	NA
E4	2025-02-24 13:28:16.445		5400.840	Media file(s)	player #1:Z-Movie\O4-3-10-E4.MP4	0.0	6888.960	25.000	Green	Resting		POINT	4030.080	Z-Movie\O4-3-10-E4.MP4	100752	NA
E4	2025-02-24 13:28:16.445		5400.840	Media file(s)	player #1:Z-Movie\O4-3-10-E4.MP4	0.0	6888.960	25.000	Unmarked	Walking		POINT	4030.160	Z-Movie\O4-3-10-E4.MP4	100754	NA
E4	2025-02-24 13:28:16.445		5400.840	Media file(s)	player #1:Z-Movie\O4-3-10-E4.MP4	0.0	6888.960	25.000	Green	Resting		POINT	4090.160	Z-Movie\O4-3-10-E4.MP4	102254	NA
E4	2025-02-24 13:28:16.445		5400.840	Media file(s)	player #1:Z-Movie\O4-3-10-E4.MP4	0.0	6888.960	25.000	Unmarked	Walking		POINT	4090.360	Z-Movie\O4-3-10-E4.MP4	102259	NA
E4	2025-02-24 13:28:16.445		5400.840	Media file(s)	player #1:Z-Movie\O4-3-10-E4.MP4	0.0	6888.960	25.000	Green	Resting		POINT	4149.960	Z-Movie\O4-3-10-E4.MP4	103749	NA
E4	2025-02-24 13:28:16.445		5400.840	Media file(s)	player #1:Z-Movie\O4-3-10-E4.MP4	0.0	6888.960	25.000	Unmarked	Carry Other		POINT	4150.080	Z-Movie\O4-3-10-E4.MP4	103752	NA
E4	2025-02-24 13:28:16.445		5400.840	Media file(s)	player #1:Z-Movie\O4-3-10-E4.MP4	0.0	6888.960	25.000	Unmarked	Carry Other		POINT	4210.080	Z-Movie\O4-3-10-E4.MP4	105252	NA
E4	2025-02-24 13:28:16.445		5400.840	Media file(s)	player #1:Z-Movie\O4-3-10-E4.MP4	0.0	6888.960	25.000	Green	Resting		POINT	4210.120	Z-Movie\O4-3-10-E4.MP4	105253	NA
E4	2025-02-24 13:28:16.445		5400.840	Media file(s)	player #1:Z-Movie\O4-3-10-E4.MP4	0.0	6888.960	25.000	Green	Resting		POINT	4270.080	Z-Movie\O4-3-10-E4.MP4	106752	NA
E4	2025-02-24 13:28:16.445		5400.840	Media file(s)	player #1:Z-Movie\O4-3-10-E4.MP4	0.0	6888.960	25.000	Unmarked	Walking		POINT	4270.240	Z-Movie\O4-3-10-E4.MP4	106756	NA
E4	2025-02-24 13:28:16.445		5400.840	Media file(s)	player #1:Z-Movie\O4-3-10-E4.MP4	0.0	6888.960	25.000	Green	Resting		POINT	4330.040	Z-Movie\O4-3-10-E4.MP4	108251	NA
E4	2025-02-24 13:28:16.445		5400.840	Media file(s)	player #1:Z-Movie\O4-3-10-E4.MP4	0.0	6888.960	25.000	Unmarked	Walking		POINT	4332.280	Z-Movie\O4-3-10-E4.MP4	108307	NA
E4	2025-02-24 13:28:16.445		5400.840	Media file(s)	player #1:Z-Movie\O4-3-10-E4.MP4	0.0	6888.960	25.000	Green	Resting		POINT	4390.160	Z-Movie\O4-3-10-E4.MP4	109754	NA
E4	2025-02-24 13:28:16.445		5400.840	Media file(s)	player #1:Z-Movie\O4-3-10-E4.MP4	0.0	6888.960	25.000	Unmarked	Walking		POINT	4390.760	Z-Movie\O4-3-10-E4.MP4	109769	NA
E4	2025-02-24 13:28:16.445		5400.840	Media file(s)	player #1:Z-Movie\O4-3-10-E4.MP4	0.0	6888.960	25.000	Green	Resting		POINT	4450.240	Z-Movie\O4-3-10-E4.MP4	111256	NA
E4	2025-02-24 13:28:16.445		5400.840	Media file(s)	player #1:Z-Movie\O4-3-10-E4.MP4	0.0	6888.960	25.000	Unmarked	Resting		POINT	4450.600	Z-Movie\O4-3-10-E4.MP4	111265	NA
E4	2025-02-24 13:28:16.445		5400.840	Media file(s)	player #1:Z-Movie\O4-3-10-E4.MP4	0.0	6888.960	25.000	Green	Resting		POINT	4510.120	Z-Movie\O4-3-10-E4.MP4	112753	NA
E4	2025-02-24 13:28:16.445		5400.840	Media file(s)	player #1:Z-Movie\O4-3-10-E4.MP4	0.0	6888.960	25.000	Unmarked	Walking		POINT	4512.960	Z-Movie\O4-3-10-E4.MP4	112824	NA
E4	2025-02-24 13:28:16.445		5400.840	Media file(s)	player #1:Z-Movie\O4-3-10-E4.MP4	0.0	6888.960	25.000	Green	Resting		POINT	4570.520	Z-Movie\O4-3-10-E4.MP4	114263	NA
E4	2025-02-24 13:28:16.445		5400.840	Media file(s)	player #1:Z-Movie\O4-3-10-E4.MP4	0.0	6888.960	25.000	Unmarked	Walking		POINT	4572.200	Z-Movie\O4-3-10-E4.MP4	114305	NA
E4	2025-02-24 13:28:16.445		5400.840	Media file(s)	player #1:Z-Movie\O4-3-10-E4.MP4	0.0	6888.960	25.000	Green	Resting		POINT	4630.080	Z-Movie\O4-3-10-E4.MP4	115752	NA
E4	2025-02-24 13:28:16.445		5400.840	Media file(s)	player #1:Z-Movie\O4-3-10-E4.MP4	0.0	6888.960	25.000	Unmarked	Walking		POINT	4630.400	Z-Movie\O4-3-10-E4.MP4	115760	NA
E4	2025-02-24 13:28:16.445		5400.840	Media file(s)	player #1:Z-Movie\O4-3-10-E4.MP4	0.0	6888.960	25.000	Green	Resting		POINT	4689.960	Z-Movie\O4-3-10-E4.MP4	117249	NA
E4	2025-02-24 13:28:16.445		5400.840	Media file(s)	player #1:Z-Movie\O4-3-10-E4.MP4	0.0	6888.960	25.000	Unmarked	Carry Other		POINT	4690.160	Z-Movie\O4-3-10-E4.MP4	117255	NA
E4	2025-02-24 13:28:16.445		5400.840	Media file(s)	player #1:Z-Movie\O4-3-10-E4.MP4	0.0	6888.960	25.000	Unmarked	Walking		POINT	4750.280	Z-Movie\O4-3-10-E4.MP4	118757	NA
E4	2025-02-24 13:28:16.445		5400.840	Media file(s)	player #1:Z-Movie\O4-3-10-E4.MP4	0.0	6888.960	25.000	Green	Resting		POINT	4750.320	Z-Movie\O4-3-10-E4.MP4	118758	NA
E4	2025-02-24 13:28:16.445		5400.840	Media file(s)	player #1:Z-Movie\O4-3-10-E4.MP4	0.0	6888.960	25.000	Unmarked	Walking		POINT	4810.440	Z-Movie\O4-3-10-E4.MP4	120261	NA
E4	2025-02-24 13:28:16.445		5400.840	Media file(s)	player #1:Z-Movie\O4-3-10-E4.MP4	0.0	6888.960	25.000	Green	QW interaction		POINT	4810.560	Z-Movie\O4-3-10-E4.MP4	120264	NA
E4	2025-02-24 13:28:16.445		5400.840	Media file(s)	player #1:Z-Movie\O4-3-10-E4.MP4	0.0	6888.960	25.000	Green	Walking		POINT	4870.000	Z-Movie\O4-3-10-E4.MP4	121750	NA
E4	2025-02-24 13:28:16.445		5400.840	Media file(s)	player #1:Z-Movie\O4-3-10-E4.MP4	0.0	6888.960	25.000	Unmarked	Walking		POINT	4870.080	Z-Movie\O4-3-10-E4.MP4	121752	NA
E4	2025-02-24 13:28:16.445		5400.840	Media file(s)	player #1:Z-Movie\O4-3-10-E4.MP4	0.0	6888.960	25.000	Unmarked	Walking		POINT	4929.880	Z-Movie\O4-3-10-E4.MP4	123247	NA
E4	2025-02-24 13:28:16.445		5400.840	Media file(s)	player #1:Z-Movie\O4-3-10-E4.MP4	0.0	6888.960	25.000	Green	Walking		POINT	4930.480	Z-Movie\O4-3-10-E4.MP4	123262	NA
E4	2025-02-24 13:28:16.445		5400.840	Media file(s)	player #1:Z-Movie\O4-3-10-E4.MP4	0.0	6888.960	25.000	Green	Walking		POINT	4990.320	Z-Movie\O4-3-10-E4.MP4	124758	NA
E4	2025-02-24 13:28:16.445		5400.840	Media file(s)	player #1:Z-Movie\O4-3-10-E4.MP4	0.0	6888.960	25.000	Unmarked	Walking		POINT	4990.520	Z-Movie\O4-3-10-E4.MP4	124763	NA
E4	2025-02-24 13:28:16.445		5400.840	Media file(s)	player #1:Z-Movie\O4-3-10-E4.MP4	0.0	6888.960	25.000	Unmarked	Walking		POINT	5050.440	Z-Movie\O4-3-10-E4.MP4	126261	NA
E4	2025-02-24 13:28:16.445		5400.840	Media file(s)	player #1:Z-Movie\O4-3-10-E4.MP4	0.0	6888.960	25.000	Green	Walking		POINT	5050.840	Z-Movie\O4-3-10-E4.MP4	126271	NA
E4	2025-02-24 13:28:16.445		5400.840	Media file(s)	player #1:Z-Movie\O4-3-10-E4.MP4	0.0	6888.960	25.000	Green	Walking		POINT	5110.640	Z-Movie\O4-3-10-E4.MP4	127766	NA
E4	2025-02-24 13:28:16.445		5400.840	Media file(s)	player #1:Z-Movie\O4-3-10-E4.MP4	0.0	6888.960	25.000	Unmarked	Walking		POINT	5111.840	Z-Movie\O4-3-10-E4.MP4	127796	NA
E4	2025-02-24 13:28:16.445		5400.840	Media file(s)	player #1:Z-Movie\O4-3-10-E4.MP4	0.0	6888.960	25.000	Unmarked	Walking		POINT	5170.800	Z-Movie\O4-3-10-E4.MP4	129270	NA
E4	2025-02-24 13:28:16.445		5400.840	Media file(s)	player #1:Z-Movie\O4-3-10-E4.MP4	0.0	6888.960	25.000	Green	Self grooming		POINT	5172.320	Z-Movie\O4-3-10-E4.MP4	129308	NA
E4	2025-02-24 13:28:16.445		5400.840	Media file(s)	player #1:Z-Movie\O4-3-10-E4.MP4	0.0	6888.960	25.000	Unmarked	Walking		POINT	5230.360	Z-Movie\O4-3-10-E4.MP4	130759	NA
E4	2025-02-24 13:28:16.445		5400.840	Media file(s)	player #1:Z-Movie\O4-3-10-E4.MP4	0.0	6888.960	25.000	Green	Walking		POINT	5232.280	Z-Movie\O4-3-10-E4.MP4	130807	NA
E4	2025-02-24 13:28:16.445		5400.840	Media file(s)	player #1:Z-Movie\O4-3-10-E4.MP4	0.0	6888.960	25.000	Unmarked	Resting		POINT	5290.480	Z-Movie\O4-3-10-E4.MP4	132262	NA
E4	2025-02-24 13:28:16.445		5400.840	Media file(s)	player #1:Z-Movie\O4-3-10-E4.MP4	0.0	6888.960	25.000	Green	Walking		POINT	5290.600	Z-Movie\O4-3-10-E4.MP4	132265	NA
E4	2025-02-24 13:28:16.445		5400.840	Media file(s)	player #1:Z-Movie\O4-3-10-E4.MP4	0.0	6888.960	25.000	Unmarked	Walking		POINT	5351.160	Z-Movie\O4-3-10-E4.MP4	133779	NA
E4	2025-02-24 13:28:16.445		5400.840	Media file(s)	player #1:Z-Movie\O4-3-10-E4.MP4	0.0	6888.960	25.000	Green	Walking		POINT	5352.160	Z-Movie\O4-3-10-E4.MP4	133804	NA
E4	2025-02-24 13:28:16.445		5400.840	Media file(s)	player #1:Z-Movie\O4-3-10-E4.MP4	0.0	6888.960	25.000	Green	Self grooming		POINT	5410.160	Z-Movie\O4-3-10-E4.MP4	135254	NA
E4	2025-02-24 13:28:16.445		5400.840	Media file(s)	player #1:Z-Movie\O4-3-10-E4.MP4	0.0	6888.960	25.000	Unmarked	Carry Other		POINT	5410.160	Z-Movie\O4-3-10-E4.MP4	135254	NA
E4	2025-02-24 13:28:16.445		5400.840	Media file(s)	player #1:Z-Movie\O4-3-10-E4.MP4	0.0	6888.960	25.000	Green	Self grooming		POINT	5470.280	Z-Movie\O4-3-10-E4.MP4	136757	NA
E4	2025-02-24 13:28:16.445		5400.840	Media file(s)	player #1:Z-Movie\O4-3-10-E4.MP4	0.0	6888.960	25.000	Unmarked	Walking		POINT	5470.640	Z-Movie\O4-3-10-E4.MP4	136766	NA
E4	2025-02-24 13:28:16.445		5400.840	Media file(s)	player #1:Z-Movie\O4-3-10-E4.MP4	0.0	6888.960	25.000	Green	Self grooming		POINT	5530.440	Z-Movie\O4-3-10-E4.MP4	138261	NA
E4	2025-02-24 13:28:16.445		5400.840	Media file(s)	player #1:Z-Movie\O4-3-10-E4.MP4	0.0	6888.960	25.000	Unmarked	Walking		POINT	5530.440	Z-Movie\O4-3-10-E4.MP4	138261	NA
E4	2025-02-24 13:28:16.445		5400.840	Media file(s)	player #1:Z-Movie\O4-3-10-E4.MP4	0.0	6888.960	25.000	Green	Self grooming		POINT	5590.680	Z-Movie\O4-3-10-E4.MP4	139767	NA
E4	2025-02-24 13:28:16.445		5400.840	Media file(s)	player #1:Z-Movie\O4-3-10-E4.MP4	0.0	6888.960	25.000	Unmarked	Walking		POINT	5591.240	Z-Movie\O4-3-10-E4.MP4	139781	NA
E4	2025-02-24 13:28:16.445		5400.840	Media file(s)	player #1:Z-Movie\O4-3-10-E4.MP4	0.0	6888.960	25.000	Green	Self grooming		POINT	5650.360	Z-Movie\O4-3-10-E4.MP4	141259	NA
E4	2025-02-24 13:28:16.445		5400.840	Media file(s)	player #1:Z-Movie\O4-3-10-E4.MP4	0.0	6888.960	25.000	Unmarked	Walking		POINT	5652.240	Z-Movie\O4-3-10-E4.MP4	141306	NA
E4	2025-02-24 13:28:16.445		5400.840	Media file(s)	player #1:Z-Movie\O4-3-10-E4.MP4	0.0	6888.960	25.000	Green	Self grooming		POINT	5710.440	Z-Movie\O4-3-10-E4.MP4	142761	NA
E4	2025-02-24 13:28:16.445		5400.840	Media file(s)	player #1:Z-Movie\O4-3-10-E4.MP4	0.0	6888.960	25.000	Unmarked	Resting		POINT	5711.840	Z-Movie\O4-3-10-E4.MP4	142796	NA
E4	2025-02-24 13:28:16.445		5400.840	Media file(s)	player #1:Z-Movie\O4-3-10-E4.MP4	0.0	6888.960	25.000	Green	Walking		POINT	5770.240	Z-Movie\O4-3-10-E4.MP4	144256	NA
E4	2025-02-24 13:28:16.445		5400.840	Media file(s)	player #1:Z-Movie\O4-3-10-E4.MP4	0.0	6888.960	25.000	Unmarked	Outside		POINT	5770.280	Z-Movie\O4-3-10-E4.MP4	144257	NA
E4	2025-02-24 13:28:16.445		5400.840	Media file(s)	player #1:Z-Movie\O4-3-10-E4.MP4	0.0	6888.960	25.000	Green	Resting		POINT	5830.360	Z-Movie\O4-3-10-E4.MP4	145759	NA
E4	2025-02-24 13:28:16.445		5400.840	Media file(s)	player #1:Z-Movie\O4-3-10-E4.MP4	0.0	6888.960	25.000	Unmarked	Outside		POINT	5830.960	Z-Movie\O4-3-10-E4.MP4	145774	NA
E4	2025-02-24 13:28:16.445		5400.840	Media file(s)	player #1:Z-Movie\O4-3-10-E4.MP4	0.0	6888.960	25.000	Green	Resting		POINT	5890.400	Z-Movie\O4-3-10-E4.MP4	147260	NA
E4	2025-02-24 13:28:16.445		5400.840	Media file(s)	player #1:Z-Movie\O4-3-10-E4.MP4	0.0	6888.960	25.000	Unmarked	Outside		POINT	5890.840	Z-Movie\O4-3-10-E4.MP4	147271	NA
E4	2025-02-24 13:28:16.445		5400.840	Media file(s)	player #1:Z-Movie\O4-3-10-E4.MP4	0.0	6888.960	25.000	Unmarked	Outside		POINT	5950.320	Z-Movie\O4-3-10-E4.MP4	148758	NA
E4	2025-02-24 13:28:16.445		5400.840	Media file(s)	player #1:Z-Movie\O4-3-10-E4.MP4	0.0	6888.960	25.000	Green	Resting		POINT	5950.400	Z-Movie\O4-3-10-E4.MP4	148760	NA
E4	2025-02-24 13:28:16.445		5400.840	Media file(s)	player #1:Z-Movie\O4-3-10-E4.MP4	0.0	6888.960	25.000	Green	Resting		POINT	6010.080	Z-Movie\O4-3-10-E4.MP4	150252	NA
E4	2025-02-24 13:28:16.445		5400.840	Media file(s)	player #1:Z-Movie\O4-3-10-E4.MP4	0.0	6888.960	25.000	Unmarked	Outside		POINT	6011.200	Z-Movie\O4-3-10-E4.MP4	150280	NA
