# Supplementary material for: Unmated Queens Show Worker‐Like Behaviour and Gene Expression in Polygynous Colonies of the Ant Stigmatomma pallipes
Source: Mol Ecol. 2026 Apr 29;35:e70360. doi: 10.1111/mec.70360 (PMC13126620; doi:10.1111/mec.70360)
Supplement: Supplementary file 3 — Data S1: mec70360‐sup‐0003‐Supinfo.zip. [file MEC-35-e70360-s003.zip › Behavior/O4-Boris/G2.tsv]

Observation id	Observation date	Description	Observation duration	Observation type	Source	Time offset (s)	Media duration (s)	FPS	Subject	Behavior	Behavioral category	Behavior type	Time	Media file name	Image index	Image file path	Comment
G2	2025-02-24 13:58:53.843		5400.360	Media file(s)	player #1:Z-Movie\O4-5-4-G2.MP4	0.0	8729.280	25.000	Blue	Walking		POINT	609.800	Z-Movie\O4-5-4-G2.MP4	15245	NA
G2	2025-02-24 13:58:53.843		5400.360	Media file(s)	player #1:Z-Movie\O4-5-4-G2.MP4	0.0	8729.280	25.000	Green	Self grooming		POINT	610.600	Z-Movie\O4-5-4-G2.MP4	15265	NA
G2	2025-02-24 13:58:53.843		5400.360	Media file(s)	player #1:Z-Movie\O4-5-4-G2.MP4	0.0	8729.280	25.000	Blue	Walking		POINT	670.120	Z-Movie\O4-5-4-G2.MP4	16753	NA
G2	2025-02-24 13:58:53.843		5400.360	Media file(s)	player #1:Z-Movie\O4-5-4-G2.MP4	0.0	8729.280	25.000	Green	Resting		POINT	670.480	Z-Movie\O4-5-4-G2.MP4	16762	NA
G2	2025-02-24 13:58:53.843		5400.360	Media file(s)	player #1:Z-Movie\O4-5-4-G2.MP4	0.0	8729.280	25.000	Green	Resting		POINT	730.080	Z-Movie\O4-5-4-G2.MP4	18252	NA
G2	2025-02-24 13:58:53.843		5400.360	Media file(s)	player #1:Z-Movie\O4-5-4-G2.MP4	0.0	8729.280	25.000	Blue	Walking		POINT	730.200	Z-Movie\O4-5-4-G2.MP4	18255	NA
G2	2025-02-24 13:58:53.843		5400.360	Media file(s)	player #1:Z-Movie\O4-5-4-G2.MP4	0.0	8729.280	25.000	Blue	Walking		POINT	790.200	Z-Movie\O4-5-4-G2.MP4	19755	NA
G2	2025-02-24 13:58:53.843		5400.360	Media file(s)	player #1:Z-Movie\O4-5-4-G2.MP4	0.0	8729.280	25.000	Green	Resting		POINT	790.360	Z-Movie\O4-5-4-G2.MP4	19759	NA
G2	2025-02-24 13:58:53.843		5400.360	Media file(s)	player #1:Z-Movie\O4-5-4-G2.MP4	0.0	8729.280	25.000	Green	Walking		POINT	850.480	Z-Movie\O4-5-4-G2.MP4	21262	NA
G2	2025-02-24 13:58:53.843		5400.360	Media file(s)	player #1:Z-Movie\O4-5-4-G2.MP4	0.0	8729.280	25.000	Blue	Walking		POINT	850.560	Z-Movie\O4-5-4-G2.MP4	21264	NA
G2	2025-02-24 13:58:53.843		5400.360	Media file(s)	player #1:Z-Movie\O4-5-4-G2.MP4	0.0	8729.280	25.000	Blue	Walking		POINT	910.080	Z-Movie\O4-5-4-G2.MP4	22752	NA
G2	2025-02-24 13:58:53.843		5400.360	Media file(s)	player #1:Z-Movie\O4-5-4-G2.MP4	0.0	8729.280	25.000	Green	Walking		POINT	910.600	Z-Movie\O4-5-4-G2.MP4	22765	NA
G2	2025-02-24 13:58:53.843		5400.360	Media file(s)	player #1:Z-Movie\O4-5-4-G2.MP4	0.0	8729.280	25.000	Blue	Walking		POINT	970.240	Z-Movie\O4-5-4-G2.MP4	24256	NA
G2	2025-02-24 13:58:53.843		5400.360	Media file(s)	player #1:Z-Movie\O4-5-4-G2.MP4	0.0	8729.280	25.000	Green	Walking		POINT	971.440	Z-Movie\O4-5-4-G2.MP4	24286	NA
G2	2025-02-24 13:58:53.843		5400.360	Media file(s)	player #1:Z-Movie\O4-5-4-G2.MP4	0.0	8729.280	25.000	Blue	Walking		POINT	1030.000	Z-Movie\O4-5-4-G2.MP4	25750	NA
G2	2025-02-24 13:58:53.843		5400.360	Media file(s)	player #1:Z-Movie\O4-5-4-G2.MP4	0.0	8729.280	25.000	Green	Resting		POINT	1030.000	Z-Movie\O4-5-4-G2.MP4	25750	NA
G2	2025-02-24 13:58:53.843		5400.360	Media file(s)	player #1:Z-Movie\O4-5-4-G2.MP4	0.0	8729.280	25.000	Blue	Walking		POINT	1090.200	Z-Movie\O4-5-4-G2.MP4	27255	NA
G2	2025-02-24 13:58:53.843		5400.360	Media file(s)	player #1:Z-Movie\O4-5-4-G2.MP4	0.0	8729.280	25.000	Green	Resting		POINT	1090.840	Z-Movie\O4-5-4-G2.MP4	27271	NA
G2	2025-02-24 13:58:53.843		5400.360	Media file(s)	player #1:Z-Movie\O4-5-4-G2.MP4	0.0	8729.280	25.000	Green	Walking		POINT	1150.440	Z-Movie\O4-5-4-G2.MP4	28761	NA
G2	2025-02-24 13:58:53.843		5400.360	Media file(s)	player #1:Z-Movie\O4-5-4-G2.MP4	0.0	8729.280	25.000	Blue	Walking		POINT	1150.560	Z-Movie\O4-5-4-G2.MP4	28764	NA
G2	2025-02-24 13:58:53.843		5400.360	Media file(s)	player #1:Z-Movie\O4-5-4-G2.MP4	0.0	8729.280	25.000	Green	Resting		POINT	1210.160	Z-Movie\O4-5-4-G2.MP4	30254	NA
G2	2025-02-24 13:58:53.843		5400.360	Media file(s)	player #1:Z-Movie\O4-5-4-G2.MP4	0.0	8729.280	25.000	Blue	Resting		POINT	1210.600	Z-Movie\O4-5-4-G2.MP4	30265	NA
G2	2025-02-24 13:58:53.843		5400.360	Media file(s)	player #1:Z-Movie\O4-5-4-G2.MP4	0.0	8729.280	25.000	Green	Resting		POINT	1270.120	Z-Movie\O4-5-4-G2.MP4	31753	NA
G2	2025-02-24 13:58:53.843		5400.360	Media file(s)	player #1:Z-Movie\O4-5-4-G2.MP4	0.0	8729.280	25.000	Blue	Resting		POINT	1270.360	Z-Movie\O4-5-4-G2.MP4	31759	NA
G2	2025-02-24 13:58:53.843		5400.360	Media file(s)	player #1:Z-Movie\O4-5-4-G2.MP4	0.0	8729.280	25.000	Blue	Resting		POINT	1330.160	Z-Movie\O4-5-4-G2.MP4	33254	NA
G2	2025-02-24 13:58:53.843		5400.360	Media file(s)	player #1:Z-Movie\O4-5-4-G2.MP4	0.0	8729.280	25.000	Green	Resting		POINT	1330.680	Z-Movie\O4-5-4-G2.MP4	33267	NA
G2	2025-02-24 13:58:53.843		5400.360	Media file(s)	player #1:Z-Movie\O4-5-4-G2.MP4	0.0	8729.280	25.000	Green	Resting		POINT	1389.960	Z-Movie\O4-5-4-G2.MP4	34749	NA
G2	2025-02-24 13:58:53.843		5400.360	Media file(s)	player #1:Z-Movie\O4-5-4-G2.MP4	0.0	8729.280	25.000	Blue	Resting		POINT	1390.240	Z-Movie\O4-5-4-G2.MP4	34756	NA
G2	2025-02-24 13:58:53.843		5400.360	Media file(s)	player #1:Z-Movie\O4-5-4-G2.MP4	0.0	8729.280	25.000	Blue	Walking		POINT	1450.520	Z-Movie\O4-5-4-G2.MP4	36263	NA
G2	2025-02-24 13:58:53.843		5400.360	Media file(s)	player #1:Z-Movie\O4-5-4-G2.MP4	0.0	8729.280	25.000	Green	Resting		POINT	1452.880	Z-Movie\O4-5-4-G2.MP4	36322	NA
G2	2025-02-24 13:58:53.843		5400.360	Media file(s)	player #1:Z-Movie\O4-5-4-G2.MP4	0.0	8729.280	25.000	Blue	Walking		POINT	1510.440	Z-Movie\O4-5-4-G2.MP4	37761	NA
G2	2025-02-24 13:58:53.843		5400.360	Media file(s)	player #1:Z-Movie\O4-5-4-G2.MP4	0.0	8729.280	25.000	Green	Resting		POINT	1511.560	Z-Movie\O4-5-4-G2.MP4	37789	NA
G2	2025-02-24 13:58:53.843		5400.360	Media file(s)	player #1:Z-Movie\O4-5-4-G2.MP4	0.0	8729.280	25.000	Blue	Resting		POINT	1570.360	Z-Movie\O4-5-4-G2.MP4	39259	NA
G2	2025-02-24 13:58:53.843		5400.360	Media file(s)	player #1:Z-Movie\O4-5-4-G2.MP4	0.0	8729.280	25.000	Green	Resting		POINT	1570.440	Z-Movie\O4-5-4-G2.MP4	39261	NA
G2	2025-02-24 13:58:53.843		5400.360	Media file(s)	player #1:Z-Movie\O4-5-4-G2.MP4	0.0	8729.280	25.000	Green	Resting		POINT	1630.080	Z-Movie\O4-5-4-G2.MP4	40752	NA
G2	2025-02-24 13:58:53.843		5400.360	Media file(s)	player #1:Z-Movie\O4-5-4-G2.MP4	0.0	8729.280	25.000	Blue	Resting		POINT	1630.640	Z-Movie\O4-5-4-G2.MP4	40766	NA
G2	2025-02-24 13:58:53.843		5400.360	Media file(s)	player #1:Z-Movie\O4-5-4-G2.MP4	0.0	8729.280	25.000	Blue	Resting		POINT	1689.920	Z-Movie\O4-5-4-G2.MP4	42248	NA
G2	2025-02-24 13:58:53.843		5400.360	Media file(s)	player #1:Z-Movie\O4-5-4-G2.MP4	0.0	8729.280	25.000	Green	Self grooming		POINT	1691.120	Z-Movie\O4-5-4-G2.MP4	42278	NA
G2	2025-02-24 13:58:53.843		5400.360	Media file(s)	player #1:Z-Movie\O4-5-4-G2.MP4	0.0	8729.280	25.000	Green	Walking		POINT	1750.640	Z-Movie\O4-5-4-G2.MP4	43766	NA
G2	2025-02-24 13:58:53.843		5400.360	Media file(s)	player #1:Z-Movie\O4-5-4-G2.MP4	0.0	8729.280	25.000	Blue	Resting		POINT	1751.160	Z-Movie\O4-5-4-G2.MP4	43780	NA
G2	2025-02-24 13:58:53.843		5400.360	Media file(s)	player #1:Z-Movie\O4-5-4-G2.MP4	0.0	8729.280	25.000	Blue	Resting		POINT	1810.080	Z-Movie\O4-5-4-G2.MP4	45252	NA
G2	2025-02-24 13:58:53.843		5400.360	Media file(s)	player #1:Z-Movie\O4-5-4-G2.MP4	0.0	8729.280	25.000	Green	Walking		POINT	1811.720	Z-Movie\O4-5-4-G2.MP4	45293	NA
G2	2025-02-24 13:58:53.843		5400.360	Media file(s)	player #1:Z-Movie\O4-5-4-G2.MP4	0.0	8729.280	25.000	Green	Walking		POINT	1870.520	Z-Movie\O4-5-4-G2.MP4	46763	NA
G2	2025-02-24 13:58:53.843		5400.360	Media file(s)	player #1:Z-Movie\O4-5-4-G2.MP4	0.0	8729.280	25.000	Blue	Resting		POINT	1870.680	Z-Movie\O4-5-4-G2.MP4	46767	NA
G2	2025-02-24 13:58:53.843		5400.360	Media file(s)	player #1:Z-Movie\O4-5-4-G2.MP4	0.0	8729.280	25.000	Blue	Walking		POINT	1930.440	Z-Movie\O4-5-4-G2.MP4	48261	NA
G2	2025-02-24 13:58:53.843		5400.360	Media file(s)	player #1:Z-Movie\O4-5-4-G2.MP4	0.0	8729.280	25.000	Green	Resting		POINT	1930.600	Z-Movie\O4-5-4-G2.MP4	48265	NA
G2	2025-02-24 13:58:53.843		5400.360	Media file(s)	player #1:Z-Movie\O4-5-4-G2.MP4	0.0	8729.280	25.000	Blue	Resting		POINT	1990.040	Z-Movie\O4-5-4-G2.MP4	49751	NA
G2	2025-02-24 13:58:53.843		5400.360	Media file(s)	player #1:Z-Movie\O4-5-4-G2.MP4	0.0	8729.280	25.000	Green	Resting		POINT	1990.760	Z-Movie\O4-5-4-G2.MP4	49769	NA
G2	2025-02-24 13:58:53.843		5400.360	Media file(s)	player #1:Z-Movie\O4-5-4-G2.MP4	0.0	8729.280	25.000	Blue	Resting		POINT	2050.080	Z-Movie\O4-5-4-G2.MP4	51252	NA
G2	2025-02-24 13:58:53.843		5400.360	Media file(s)	player #1:Z-Movie\O4-5-4-G2.MP4	0.0	8729.280	25.000	Green	Resting		POINT	2050.120	Z-Movie\O4-5-4-G2.MP4	51253	NA
G2	2025-02-24 13:58:53.843		5400.360	Media file(s)	player #1:Z-Movie\O4-5-4-G2.MP4	0.0	8729.280	25.000	Green	Resting		POINT	2110.200	Z-Movie\O4-5-4-G2.MP4	52755	NA
G2	2025-02-24 13:58:53.843		5400.360	Media file(s)	player #1:Z-Movie\O4-5-4-G2.MP4	0.0	8729.280	25.000	Blue	Resting		POINT	2110.720	Z-Movie\O4-5-4-G2.MP4	52768	NA
G2	2025-02-24 13:58:53.843		5400.360	Media file(s)	player #1:Z-Movie\O4-5-4-G2.MP4	0.0	8729.280	25.000	Blue	Walking		POINT	2170.120	Z-Movie\O4-5-4-G2.MP4	54253	NA
G2	2025-02-24 13:58:53.843		5400.360	Media file(s)	player #1:Z-Movie\O4-5-4-G2.MP4	0.0	8729.280	25.000	Green	Resting		POINT	2170.880	Z-Movie\O4-5-4-G2.MP4	54272	NA
G2	2025-02-24 13:58:53.843		5400.360	Media file(s)	player #1:Z-Movie\O4-5-4-G2.MP4	0.0	8729.280	25.000	Green	Resting		POINT	2230.320	Z-Movie\O4-5-4-G2.MP4	55759	NA
G2	2025-02-24 13:58:53.843		5400.360	Media file(s)	player #1:Z-Movie\O4-5-4-G2.MP4	0.0	8729.280	25.000	Blue	Walking		POINT	2231.200	Z-Movie\O4-5-4-G2.MP4	55780	NA
G2	2025-02-24 13:58:53.843		5400.360	Media file(s)	player #1:Z-Movie\O4-5-4-G2.MP4	0.0	8729.280	25.000	Green	Brood Care		POINT	2290.240	Z-Movie\O4-5-4-G2.MP4	57256	NA
G2	2025-02-24 13:58:53.843		5400.360	Media file(s)	player #1:Z-Movie\O4-5-4-G2.MP4	0.0	8729.280	25.000	Blue	Walking		POINT	2290.320	Z-Movie\O4-5-4-G2.MP4	57258	NA
G2	2025-02-24 13:58:53.843		5400.360	Media file(s)	player #1:Z-Movie\O4-5-4-G2.MP4	0.0	8729.280	25.000	Blue	Resting		POINT	2349.440	Z-Movie\O4-5-4-G2.MP4	58736	NA
G2	2025-02-24 13:58:53.843		5400.360	Media file(s)	player #1:Z-Movie\O4-5-4-G2.MP4	0.0	8729.280	25.000	Green	Brood Care		POINT	2350.680	Z-Movie\O4-5-4-G2.MP4	58767	NA
G2	2025-02-24 13:58:53.843		5400.360	Media file(s)	player #1:Z-Movie\O4-5-4-G2.MP4	0.0	8729.280	25.000	Green	Walking		POINT	2410.120	Z-Movie\O4-5-4-G2.MP4	60253	NA
G2	2025-02-24 13:58:53.843		5400.360	Media file(s)	player #1:Z-Movie\O4-5-4-G2.MP4	0.0	8729.280	25.000	Blue	Resting		POINT	2410.240	Z-Movie\O4-5-4-G2.MP4	60256	NA
G2	2025-02-24 13:58:53.843		5400.360	Media file(s)	player #1:Z-Movie\O4-5-4-G2.MP4	0.0	8729.280	25.000	Green	QW interaction		POINT	2470.000	Z-Movie\O4-5-4-G2.MP4	61750	NA
G2	2025-02-24 13:58:53.843		5400.360	Media file(s)	player #1:Z-Movie\O4-5-4-G2.MP4	0.0	8729.280	25.000	Blue	Walking		POINT	2470.560	Z-Movie\O4-5-4-G2.MP4	61764	NA
G2	2025-02-24 13:58:53.843		5400.360	Media file(s)	player #1:Z-Movie\O4-5-4-G2.MP4	0.0	8729.280	25.000	Green	QQ interaction		POINT	2530.320	Z-Movie\O4-5-4-G2.MP4	63258	NA
G2	2025-02-24 13:58:53.843		5400.360	Media file(s)	player #1:Z-Movie\O4-5-4-G2.MP4	0.0	8729.280	25.000	Blue	QQ interaction		POINT	2530.400	Z-Movie\O4-5-4-G2.MP4	63260	NA
G2	2025-02-24 13:58:53.843		5400.360	Media file(s)	player #1:Z-Movie\O4-5-4-G2.MP4	0.0	8729.280	25.000	Green	Resting		POINT	2590.200	Z-Movie\O4-5-4-G2.MP4	64755	NA
G2	2025-02-24 13:58:53.843		5400.360	Media file(s)	player #1:Z-Movie\O4-5-4-G2.MP4	0.0	8729.280	25.000	Blue	Walking		POINT	2592.440	Z-Movie\O4-5-4-G2.MP4	64811	NA
G2	2025-02-24 13:58:53.843		5400.360	Media file(s)	player #1:Z-Movie\O4-5-4-G2.MP4	0.0	8729.280	25.000	Green	Resting		POINT	2649.920	Z-Movie\O4-5-4-G2.MP4	66248	NA
G2	2025-02-24 13:58:53.843		5400.360	Media file(s)	player #1:Z-Movie\O4-5-4-G2.MP4	0.0	8729.280	25.000	Blue	Resting		POINT	2650.320	Z-Movie\O4-5-4-G2.MP4	66258	NA
G2	2025-02-24 13:58:53.843		5400.360	Media file(s)	player #1:Z-Movie\O4-5-4-G2.MP4	0.0	8729.280	25.000	Green	Resting		POINT	2709.960	Z-Movie\O4-5-4-G2.MP4	67749	NA
G2	2025-02-24 13:58:53.843		5400.360	Media file(s)	player #1:Z-Movie\O4-5-4-G2.MP4	0.0	8729.280	25.000	Blue	Resting		POINT	2710.040	Z-Movie\O4-5-4-G2.MP4	67751	NA
G2	2025-02-24 13:58:53.843		5400.360	Media file(s)	player #1:Z-Movie\O4-5-4-G2.MP4	0.0	8729.280	25.000	Blue	Resting		POINT	2770.720	Z-Movie\O4-5-4-G2.MP4	69268	NA
G2	2025-02-24 13:58:53.843		5400.360	Media file(s)	player #1:Z-Movie\O4-5-4-G2.MP4	0.0	8729.280	25.000	Green	Resting		POINT	2771.120	Z-Movie\O4-5-4-G2.MP4	69278	NA
G2	2025-02-24 13:58:53.843		5400.360	Media file(s)	player #1:Z-Movie\O4-5-4-G2.MP4	0.0	8729.280	25.000	Green	Walking		POINT	2829.960	Z-Movie\O4-5-4-G2.MP4	70750	NA
G2	2025-02-24 13:58:53.843		5400.360	Media file(s)	player #1:Z-Movie\O4-5-4-G2.MP4	0.0	8729.280	25.000	Blue	Resting		POINT	2830.080	Z-Movie\O4-5-4-G2.MP4	70752	NA
G2	2025-02-24 13:58:53.843		5400.360	Media file(s)	player #1:Z-Movie\O4-5-4-G2.MP4	0.0	8729.280	25.000	Blue	Resting		POINT	2890.200	Z-Movie\O4-5-4-G2.MP4	72255	NA
G2	2025-02-24 13:58:53.843		5400.360	Media file(s)	player #1:Z-Movie\O4-5-4-G2.MP4	0.0	8729.280	25.000	Green	Walking		POINT	2890.440	Z-Movie\O4-5-4-G2.MP4	72261	NA
G2	2025-02-24 13:58:53.843		5400.360	Media file(s)	player #1:Z-Movie\O4-5-4-G2.MP4	0.0	8729.280	25.000	Green	Resting		POINT	2949.920	Z-Movie\O4-5-4-G2.MP4	73748	NA
G2	2025-02-24 13:58:53.843		5400.360	Media file(s)	player #1:Z-Movie\O4-5-4-G2.MP4	0.0	8729.280	25.000	Blue	Resting		POINT	2950.320	Z-Movie\O4-5-4-G2.MP4	73758	NA
G2	2025-02-24 13:58:53.843		5400.360	Media file(s)	player #1:Z-Movie\O4-5-4-G2.MP4	0.0	8729.280	25.000	Green	Resting		POINT	3010.160	Z-Movie\O4-5-4-G2.MP4	75254	NA
G2	2025-02-24 13:58:53.843		5400.360	Media file(s)	player #1:Z-Movie\O4-5-4-G2.MP4	0.0	8729.280	25.000	Blue	Resting		POINT	3012.120	Z-Movie\O4-5-4-G2.MP4	75303	NA
G2	2025-02-24 13:58:53.843		5400.360	Media file(s)	player #1:Z-Movie\O4-5-4-G2.MP4	0.0	8729.280	25.000	Green	Resting		POINT	3070.520	Z-Movie\O4-5-4-G2.MP4	76763	NA
G2	2025-02-24 13:58:53.843		5400.360	Media file(s)	player #1:Z-Movie\O4-5-4-G2.MP4	0.0	8729.280	25.000	Blue	Resting		POINT	3071.680	Z-Movie\O4-5-4-G2.MP4	76792	NA
G2	2025-02-24 13:58:53.843		5400.360	Media file(s)	player #1:Z-Movie\O4-5-4-G2.MP4	0.0	8729.280	25.000	Blue	Resting		POINT	3130.120	Z-Movie\O4-5-4-G2.MP4	78253	NA
G2	2025-02-24 13:58:53.843		5400.360	Media file(s)	player #1:Z-Movie\O4-5-4-G2.MP4	0.0	8729.280	25.000	Green	Resting		POINT	3131.320	Z-Movie\O4-5-4-G2.MP4	78283	NA
G2	2025-02-24 13:58:53.843		5400.360	Media file(s)	player #1:Z-Movie\O4-5-4-G2.MP4	0.0	8729.280	25.000	Green	Resting		POINT	3190.480	Z-Movie\O4-5-4-G2.MP4	79762	NA
G2	2025-02-24 13:58:53.843		5400.360	Media file(s)	player #1:Z-Movie\O4-5-4-G2.MP4	0.0	8729.280	25.000	Blue	Resting		POINT	3191.640	Z-Movie\O4-5-4-G2.MP4	79791	NA
G2	2025-02-24 13:58:53.843		5400.360	Media file(s)	player #1:Z-Movie\O4-5-4-G2.MP4	0.0	8729.280	25.000	Green	Resting		POINT	3250.720	Z-Movie\O4-5-4-G2.MP4	81268	NA
G2	2025-02-24 13:58:53.843		5400.360	Media file(s)	player #1:Z-Movie\O4-5-4-G2.MP4	0.0	8729.280	25.000	Blue	Resting		POINT	3250.840	Z-Movie\O4-5-4-G2.MP4	81272	NA
G2	2025-02-24 13:58:53.843		5400.360	Media file(s)	player #1:Z-Movie\O4-5-4-G2.MP4	0.0	8729.280	25.000	Blue	Resting		POINT	3310.200	Z-Movie\O4-5-4-G2.MP4	82755	NA
G2	2025-02-24 13:58:53.843		5400.360	Media file(s)	player #1:Z-Movie\O4-5-4-G2.MP4	0.0	8729.280	25.000	Green	Resting		POINT	3311.280	Z-Movie\O4-5-4-G2.MP4	82782	NA
G2	2025-02-24 13:58:53.843		5400.360	Media file(s)	player #1:Z-Movie\O4-5-4-G2.MP4	0.0	8729.280	25.000	Blue	Resting		POINT	3370.080	Z-Movie\O4-5-4-G2.MP4	84252	NA
G2	2025-02-24 13:58:53.843		5400.360	Media file(s)	player #1:Z-Movie\O4-5-4-G2.MP4	0.0	8729.280	25.000	Green	Walking		POINT	3371.040	Z-Movie\O4-5-4-G2.MP4	84276	NA
G2	2025-02-24 13:58:53.843		5400.360	Media file(s)	player #1:Z-Movie\O4-5-4-G2.MP4	0.0	8729.280	25.000	Blue	Resting		POINT	3430.200	Z-Movie\O4-5-4-G2.MP4	85755	NA
G2	2025-02-24 13:58:53.843		5400.360	Media file(s)	player #1:Z-Movie\O4-5-4-G2.MP4	0.0	8729.280	25.000	Green	Resting		POINT	3430.480	Z-Movie\O4-5-4-G2.MP4	85762	NA
G2	2025-02-24 13:58:53.843		5400.360	Media file(s)	player #1:Z-Movie\O4-5-4-G2.MP4	0.0	8729.280	25.000	Green	Resting		POINT	3490.640	Z-Movie\O4-5-4-G2.MP4	87266	NA
G2	2025-02-24 13:58:53.843		5400.360	Media file(s)	player #1:Z-Movie\O4-5-4-G2.MP4	0.0	8729.280	25.000	Blue	Walking		POINT	3491.320	Z-Movie\O4-5-4-G2.MP4	87283	NA
G2	2025-02-24 13:58:53.843		5400.360	Media file(s)	player #1:Z-Movie\O4-5-4-G2.MP4	0.0	8729.280	25.000	Blue	Resting		POINT	3550.280	Z-Movie\O4-5-4-G2.MP4	88757	NA
G2	2025-02-24 13:58:53.843		5400.360	Media file(s)	player #1:Z-Movie\O4-5-4-G2.MP4	0.0	8729.280	25.000	Green	Resting		POINT	3550.480	Z-Movie\O4-5-4-G2.MP4	88762	NA
G2	2025-02-24 13:58:53.843		5400.360	Media file(s)	player #1:Z-Movie\O4-5-4-G2.MP4	0.0	8729.280	25.000	Green	Resting		POINT	3610.640	Z-Movie\O4-5-4-G2.MP4	90266	NA
G2	2025-02-24 13:58:53.843		5400.360	Media file(s)	player #1:Z-Movie\O4-5-4-G2.MP4	0.0	8729.280	25.000	Blue	Resting		POINT	3610.680	Z-Movie\O4-5-4-G2.MP4	90267	NA
G2	2025-02-24 13:58:53.843		5400.360	Media file(s)	player #1:Z-Movie\O4-5-4-G2.MP4	0.0	8729.280	25.000	Green	Resting		POINT	3669.760	Z-Movie\O4-5-4-G2.MP4	91744	NA
G2	2025-02-24 13:58:53.843		5400.360	Media file(s)	player #1:Z-Movie\O4-5-4-G2.MP4	0.0	8729.280	25.000	Blue	Resting		POINT	3670.480	Z-Movie\O4-5-4-G2.MP4	91762	NA
G2	2025-02-24 13:58:53.843		5400.360	Media file(s)	player #1:Z-Movie\O4-5-4-G2.MP4	0.0	8729.280	25.000	Green	Resting		POINT	3730.000	Z-Movie\O4-5-4-G2.MP4	93250	NA
G2	2025-02-24 13:58:53.843		5400.360	Media file(s)	player #1:Z-Movie\O4-5-4-G2.MP4	0.0	8729.280	25.000	Blue	Resting		POINT	3730.040	Z-Movie\O4-5-4-G2.MP4	93251	NA
G2	2025-02-24 13:58:53.843		5400.360	Media file(s)	player #1:Z-Movie\O4-5-4-G2.MP4	0.0	8729.280	25.000	Blue	Walking		POINT	3790.080	Z-Movie\O4-5-4-G2.MP4	94753	NA
G2	2025-02-24 13:58:53.843		5400.360	Media file(s)	player #1:Z-Movie\O4-5-4-G2.MP4	0.0	8729.280	25.000	Green	Resting		POINT	3790.240	Z-Movie\O4-5-4-G2.MP4	94756	NA
G2	2025-02-24 13:58:53.843		5400.360	Media file(s)	player #1:Z-Movie\O4-5-4-G2.MP4	0.0	8729.280	25.000	Green	Resting		POINT	3850.520	Z-Movie\O4-5-4-G2.MP4	96263	NA
G2	2025-02-24 13:58:53.843		5400.360	Media file(s)	player #1:Z-Movie\O4-5-4-G2.MP4	0.0	8729.280	25.000	Blue	Walking		POINT	3850.800	Z-Movie\O4-5-4-G2.MP4	96270	NA
G2	2025-02-24 13:58:53.843		5400.360	Media file(s)	player #1:Z-Movie\O4-5-4-G2.MP4	0.0	8729.280	25.000	Blue	Resting		POINT	3910.160	Z-Movie\O4-5-4-G2.MP4	97754	NA
G2	2025-02-24 13:58:53.843		5400.360	Media file(s)	player #1:Z-Movie\O4-5-4-G2.MP4	0.0	8729.280	25.000	Green	Walking		POINT	3910.280	Z-Movie\O4-5-4-G2.MP4	97757	NA
G2	2025-02-24 13:58:53.843		5400.360	Media file(s)	player #1:Z-Movie\O4-5-4-G2.MP4	0.0	8729.280	25.000	Green	Carry Brood		POINT	3971.000	Z-Movie\O4-5-4-G2.MP4	99275	NA
G2	2025-02-24 13:58:53.843		5400.360	Media file(s)	player #1:Z-Movie\O4-5-4-G2.MP4	0.0	8729.280	25.000	Blue	Resting		POINT	3972.200	Z-Movie\O4-5-4-G2.MP4	99305	NA
G2	2025-02-24 13:58:53.843		5400.360	Media file(s)	player #1:Z-Movie\O4-5-4-G2.MP4	0.0	8729.280	25.000	Green	Walking		POINT	4030.640	Z-Movie\O4-5-4-G2.MP4	100766	NA
G2	2025-02-24 13:58:53.843		5400.360	Media file(s)	player #1:Z-Movie\O4-5-4-G2.MP4	0.0	8729.280	25.000	Blue	Walking		POINT	4031.880	Z-Movie\O4-5-4-G2.MP4	100797	NA
G2	2025-02-24 13:58:53.843		5400.360	Media file(s)	player #1:Z-Movie\O4-5-4-G2.MP4	0.0	8729.280	25.000	Blue	Resting		POINT	4090.200	Z-Movie\O4-5-4-G2.MP4	102255	NA
G2	2025-02-24 13:58:53.843		5400.360	Media file(s)	player #1:Z-Movie\O4-5-4-G2.MP4	0.0	8729.280	25.000	Green	Resting		POINT	4090.800	Z-Movie\O4-5-4-G2.MP4	102270	NA
G2	2025-02-24 13:58:53.843		5400.360	Media file(s)	player #1:Z-Movie\O4-5-4-G2.MP4	0.0	8729.280	25.000	Green	Resting		POINT	4149.560	Z-Movie\O4-5-4-G2.MP4	103739	NA
G2	2025-02-24 13:58:53.843		5400.360	Media file(s)	player #1:Z-Movie\O4-5-4-G2.MP4	0.0	8729.280	25.000	Blue	QQ interaction		POINT	4150.760	Z-Movie\O4-5-4-G2.MP4	103769	NA
G2	2025-02-24 13:58:53.843		5400.360	Media file(s)	player #1:Z-Movie\O4-5-4-G2.MP4	0.0	8729.280	25.000	Green	Walking		POINT	4210.200	Z-Movie\O4-5-4-G2.MP4	105255	NA
G2	2025-02-24 13:58:53.843		5400.360	Media file(s)	player #1:Z-Movie\O4-5-4-G2.MP4	0.0	8729.280	25.000	Blue	Resting		POINT	4211.120	Z-Movie\O4-5-4-G2.MP4	105278	NA
G2	2025-02-24 13:58:53.843		5400.360	Media file(s)	player #1:Z-Movie\O4-5-4-G2.MP4	0.0	8729.280	25.000	Green	Resting		POINT	4270.360	Z-Movie\O4-5-4-G2.MP4	106759	NA
G2	2025-02-24 13:58:53.843		5400.360	Media file(s)	player #1:Z-Movie\O4-5-4-G2.MP4	0.0	8729.280	25.000	Blue	Walking		POINT	4271.320	Z-Movie\O4-5-4-G2.MP4	106783	NA
G2	2025-02-24 13:58:53.843		5400.360	Media file(s)	player #1:Z-Movie\O4-5-4-G2.MP4	0.0	8729.280	25.000	Green	Self grooming		POINT	4330.000	Z-Movie\O4-5-4-G2.MP4	108250	NA
G2	2025-02-24 13:58:53.843		5400.360	Media file(s)	player #1:Z-Movie\O4-5-4-G2.MP4	0.0	8729.280	25.000	Blue	QW interaction		POINT	4330.320	Z-Movie\O4-5-4-G2.MP4	108258	NA
G2	2025-02-24 13:58:53.843		5400.360	Media file(s)	player #1:Z-Movie\O4-5-4-G2.MP4	0.0	8729.280	25.000	Blue	Carry Brood		POINT	4390.040	Z-Movie\O4-5-4-G2.MP4	109751	NA
G2	2025-02-24 13:58:53.843		5400.360	Media file(s)	player #1:Z-Movie\O4-5-4-G2.MP4	0.0	8729.280	25.000	Green	Resting		POINT	4390.080	Z-Movie\O4-5-4-G2.MP4	109752	NA
G2	2025-02-24 13:58:53.843		5400.360	Media file(s)	player #1:Z-Movie\O4-5-4-G2.MP4	0.0	8729.280	25.000	Blue	Walking		POINT	4450.680	Z-Movie\O4-5-4-G2.MP4	111267	NA
G2	2025-02-24 13:58:53.843		5400.360	Media file(s)	player #1:Z-Movie\O4-5-4-G2.MP4	0.0	8729.280	25.000	Green	Resting		POINT	4452.320	Z-Movie\O4-5-4-G2.MP4	111308	NA
G2	2025-02-24 13:58:53.843		5400.360	Media file(s)	player #1:Z-Movie\O4-5-4-G2.MP4	0.0	8729.280	25.000	Green	Resting		POINT	4510.080	Z-Movie\O4-5-4-G2.MP4	112752	NA
G2	2025-02-24 13:58:53.843		5400.360	Media file(s)	player #1:Z-Movie\O4-5-4-G2.MP4	0.0	8729.280	25.000	Blue	Carry Brood		POINT	4510.760	Z-Movie\O4-5-4-G2.MP4	112769	NA
G2	2025-02-24 13:58:53.843		5400.360	Media file(s)	player #1:Z-Movie\O4-5-4-G2.MP4	0.0	8729.280	25.000	Green	Resting		POINT	4569.960	Z-Movie\O4-5-4-G2.MP4	114249	NA
G2	2025-02-24 13:58:53.843		5400.360	Media file(s)	player #1:Z-Movie\O4-5-4-G2.MP4	0.0	8729.280	25.000	Blue	QQ interaction		POINT	4570.280	Z-Movie\O4-5-4-G2.MP4	114257	NA
G2	2025-02-24 13:58:53.843		5400.360	Media file(s)	player #1:Z-Movie\O4-5-4-G2.MP4	0.0	8729.280	25.000	Green	Resting		POINT	4630.280	Z-Movie\O4-5-4-G2.MP4	115757	NA
G2	2025-02-24 13:58:53.843		5400.360	Media file(s)	player #1:Z-Movie\O4-5-4-G2.MP4	0.0	8729.280	25.000	Blue	Walking		POINT	4631.200	Z-Movie\O4-5-4-G2.MP4	115780	NA
G2	2025-02-24 13:58:53.843		5400.360	Media file(s)	player #1:Z-Movie\O4-5-4-G2.MP4	0.0	8729.280	25.000	Green	Resting		POINT	4690.280	Z-Movie\O4-5-4-G2.MP4	117257	NA
G2	2025-02-24 13:58:53.843		5400.360	Media file(s)	player #1:Z-Movie\O4-5-4-G2.MP4	0.0	8729.280	25.000	Blue	Walking		POINT	4691.360	Z-Movie\O4-5-4-G2.MP4	117284	NA
G2	2025-02-24 13:58:53.843		5400.360	Media file(s)	player #1:Z-Movie\O4-5-4-G2.MP4	0.0	8729.280	25.000	Blue	Carry Brood		POINT	4750.040	Z-Movie\O4-5-4-G2.MP4	118751	NA
G2	2025-02-24 13:58:53.843		5400.360	Media file(s)	player #1:Z-Movie\O4-5-4-G2.MP4	0.0	8729.280	25.000	Green	Resting		POINT	4750.280	Z-Movie\O4-5-4-G2.MP4	118757	NA
G2	2025-02-24 13:58:53.843		5400.360	Media file(s)	player #1:Z-Movie\O4-5-4-G2.MP4	0.0	8729.280	25.000	Blue	Carry Brood		POINT	4810.320	Z-Movie\O4-5-4-G2.MP4	120258	NA
G2	2025-02-24 13:58:53.843		5400.360	Media file(s)	player #1:Z-Movie\O4-5-4-G2.MP4	0.0	8729.280	25.000	Green	Resting		POINT	4811.600	Z-Movie\O4-5-4-G2.MP4	120290	NA
G2	2025-02-24 13:58:53.843		5400.360	Media file(s)	player #1:Z-Movie\O4-5-4-G2.MP4	0.0	8729.280	25.000	Green	Resting		POINT	4870.320	Z-Movie\O4-5-4-G2.MP4	121758	NA
G2	2025-02-24 13:58:53.843		5400.360	Media file(s)	player #1:Z-Movie\O4-5-4-G2.MP4	0.0	8729.280	25.000	Blue	Walking		POINT	4870.480	Z-Movie\O4-5-4-G2.MP4	121762	NA
G2	2025-02-24 13:58:53.843		5400.360	Media file(s)	player #1:Z-Movie\O4-5-4-G2.MP4	0.0	8729.280	25.000	Green	Resting		POINT	4930.040	Z-Movie\O4-5-4-G2.MP4	123251	NA
G2	2025-02-24 13:58:53.843		5400.360	Media file(s)	player #1:Z-Movie\O4-5-4-G2.MP4	0.0	8729.280	25.000	Blue	Carry Brood		POINT	4930.840	Z-Movie\O4-5-4-G2.MP4	123271	NA
G2	2025-02-24 13:58:53.843		5400.360	Media file(s)	player #1:Z-Movie\O4-5-4-G2.MP4	0.0	8729.280	25.000	Green	Resting		POINT	4990.200	Z-Movie\O4-5-4-G2.MP4	124755	NA
G2	2025-02-24 13:58:53.843		5400.360	Media file(s)	player #1:Z-Movie\O4-5-4-G2.MP4	0.0	8729.280	25.000	Blue	Carry Brood		POINT	4990.360	Z-Movie\O4-5-4-G2.MP4	124759	NA
G2	2025-02-24 13:58:53.843		5400.360	Media file(s)	player #1:Z-Movie\O4-5-4-G2.MP4	0.0	8729.280	25.000	Green	Resting		POINT	5050.080	Z-Movie\O4-5-4-G2.MP4	126252	NA
G2	2025-02-24 13:58:53.843		5400.360	Media file(s)	player #1:Z-Movie\O4-5-4-G2.MP4	0.0	8729.280	25.000	Blue	Carry Brood		POINT	5050.240	Z-Movie\O4-5-4-G2.MP4	126256	NA
G2	2025-02-24 13:58:53.843		5400.360	Media file(s)	player #1:Z-Movie\O4-5-4-G2.MP4	0.0	8729.280	25.000	Green	Resting		POINT	5110.000	Z-Movie\O4-5-4-G2.MP4	127750	NA
G2	2025-02-24 13:58:53.843		5400.360	Media file(s)	player #1:Z-Movie\O4-5-4-G2.MP4	0.0	8729.280	25.000	Blue	Carry Brood		POINT	5110.200	Z-Movie\O4-5-4-G2.MP4	127755	NA
G2	2025-02-24 13:58:53.843		5400.360	Media file(s)	player #1:Z-Movie\O4-5-4-G2.MP4	0.0	8729.280	25.000	Green	Resting		POINT	5170.000	Z-Movie\O4-5-4-G2.MP4	129250	NA
G2	2025-02-24 13:58:53.843		5400.360	Media file(s)	player #1:Z-Movie\O4-5-4-G2.MP4	0.0	8729.280	25.000	Blue	Carry Brood		POINT	5170.120	Z-Movie\O4-5-4-G2.MP4	129253	NA
G2	2025-02-24 13:58:53.843		5400.360	Media file(s)	player #1:Z-Movie\O4-5-4-G2.MP4	0.0	8729.280	25.000	Green	Resting		POINT	5230.080	Z-Movie\O4-5-4-G2.MP4	130752	NA
G2	2025-02-24 13:58:53.843		5400.360	Media file(s)	player #1:Z-Movie\O4-5-4-G2.MP4	0.0	8729.280	25.000	Blue	Walking		POINT	5232.200	Z-Movie\O4-5-4-G2.MP4	130805	NA
G2	2025-02-24 13:58:53.843		5400.360	Media file(s)	player #1:Z-Movie\O4-5-4-G2.MP4	0.0	8729.280	25.000	Green	Resting		POINT	5290.000	Z-Movie\O4-5-4-G2.MP4	132250	NA
G2	2025-02-24 13:58:53.843		5400.360	Media file(s)	player #1:Z-Movie\O4-5-4-G2.MP4	0.0	8729.280	25.000	Blue	Carry Brood		POINT	5290.760	Z-Movie\O4-5-4-G2.MP4	132269	NA
G2	2025-02-24 13:58:53.843		5400.360	Media file(s)	player #1:Z-Movie\O4-5-4-G2.MP4	0.0	8729.280	25.000	Green	Resting		POINT	5350.200	Z-Movie\O4-5-4-G2.MP4	133755	NA
G2	2025-02-24 13:58:53.843		5400.360	Media file(s)	player #1:Z-Movie\O4-5-4-G2.MP4	0.0	8729.280	25.000	Blue	Resting		POINT	5350.280	Z-Movie\O4-5-4-G2.MP4	133757	NA
G2	2025-02-24 13:58:53.843		5400.360	Media file(s)	player #1:Z-Movie\O4-5-4-G2.MP4	0.0	8729.280	25.000	Green	Resting		POINT	5410.240	Z-Movie\O4-5-4-G2.MP4	135256	NA
G2	2025-02-24 13:58:53.843		5400.360	Media file(s)	player #1:Z-Movie\O4-5-4-G2.MP4	0.0	8729.280	25.000	Blue	Resting		POINT	5410.720	Z-Movie\O4-5-4-G2.MP4	135268	NA
G2	2025-02-24 13:58:53.843		5400.360	Media file(s)	player #1:Z-Movie\O4-5-4-G2.MP4	0.0	8729.280	25.000	Green	Resting		POINT	5470.120	Z-Movie\O4-5-4-G2.MP4	136753	NA
G2	2025-02-24 13:58:53.843		5400.360	Media file(s)	player #1:Z-Movie\O4-5-4-G2.MP4	0.0	8729.280	25.000	Blue	Brood Care		POINT	5470.280	Z-Movie\O4-5-4-G2.MP4	136757	NA
G2	2025-02-24 13:58:53.843		5400.360	Media file(s)	player #1:Z-Movie\O4-5-4-G2.MP4	0.0	8729.280	25.000	Blue	Carry Brood		POINT	5530.160	Z-Movie\O4-5-4-G2.MP4	138254	NA
G2	2025-02-24 13:58:53.843		5400.360	Media file(s)	player #1:Z-Movie\O4-5-4-G2.MP4	0.0	8729.280	25.000	Green	Resting		POINT	5530.480	Z-Movie\O4-5-4-G2.MP4	138262	NA
G2	2025-02-24 13:58:53.843		5400.360	Media file(s)	player #1:Z-Movie\O4-5-4-G2.MP4	0.0	8729.280	25.000	Green	Resting		POINT	5590.080	Z-Movie\O4-5-4-G2.MP4	139752	NA
G2	2025-02-24 13:58:53.843		5400.360	Media file(s)	player #1:Z-Movie\O4-5-4-G2.MP4	0.0	8729.280	25.000	Blue	Resting		POINT	5590.240	Z-Movie\O4-5-4-G2.MP4	139756	NA
G2	2025-02-24 13:58:53.843		5400.360	Media file(s)	player #1:Z-Movie\O4-5-4-G2.MP4	0.0	8729.280	25.000	Blue	Resting		POINT	5651.200	Z-Movie\O4-5-4-G2.MP4	141280	NA
G2	2025-02-24 13:58:53.843		5400.360	Media file(s)	player #1:Z-Movie\O4-5-4-G2.MP4	0.0	8729.280	25.000	Green	Resting		POINT	5651.360	Z-Movie\O4-5-4-G2.MP4	141285	NA
G2	2025-02-24 13:58:53.843		5400.360	Media file(s)	player #1:Z-Movie\O4-5-4-G2.MP4	0.0	8729.280	25.000	Green	Resting		POINT	5710.520	Z-Movie\O4-5-4-G2.MP4	142763	NA
G2	2025-02-24 13:58:53.843		5400.360	Media file(s)	player #1:Z-Movie\O4-5-4-G2.MP4	0.0	8729.280	25.000	Blue	Walking		POINT	5712.240	Z-Movie\O4-5-4-G2.MP4	142806	NA
G2	2025-02-24 13:58:53.843		5400.360	Media file(s)	player #1:Z-Movie\O4-5-4-G2.MP4	0.0	8729.280	25.000	Blue	Resting		POINT	5770.080	Z-Movie\O4-5-4-G2.MP4	144252	NA
G2	2025-02-24 13:58:53.843		5400.360	Media file(s)	player #1:Z-Movie\O4-5-4-G2.MP4	0.0	8729.280	25.000	Green	Resting		POINT	5770.200	Z-Movie\O4-5-4-G2.MP4	144255	NA
G2	2025-02-24 13:58:53.843		5400.360	Media file(s)	player #1:Z-Movie\O4-5-4-G2.MP4	0.0	8729.280	25.000	Green	Resting		POINT	5830.200	Z-Movie\O4-5-4-G2.MP4	145755	NA
G2	2025-02-24 13:58:53.843		5400.360	Media file(s)	player #1:Z-Movie\O4-5-4-G2.MP4	0.0	8729.280	25.000	Blue	Resting		POINT	5830.840	Z-Movie\O4-5-4-G2.MP4	145771	NA
G2	2025-02-24 13:58:53.843		5400.360	Media file(s)	player #1:Z-Movie\O4-5-4-G2.MP4	0.0	8729.280	25.000	Green	Resting		POINT	5890.040	Z-Movie\O4-5-4-G2.MP4	147251	NA
G2	2025-02-24 13:58:53.843		5400.360	Media file(s)	player #1:Z-Movie\O4-5-4-G2.MP4	0.0	8729.280	25.000	Blue	Resting		POINT	5893.240	Z-Movie\O4-5-4-G2.MP4	147331	NA
G2	2025-02-24 13:58:53.843		5400.360	Media file(s)	player #1:Z-Movie\O4-5-4-G2.MP4	0.0	8729.280	25.000	Green	Resting		POINT	5949.960	Z-Movie\O4-5-4-G2.MP4	148749	NA
G2	2025-02-24 13:58:53.843		5400.360	Media file(s)	player #1:Z-Movie\O4-5-4-G2.MP4	0.0	8729.280	25.000	Blue	Resting		POINT	5950.120	Z-Movie\O4-5-4-G2.MP4	148753	NA
G2	2025-02-24 13:58:53.843		5400.360	Media file(s)	player #1:Z-Movie\O4-5-4-G2.MP4	0.0	8729.280	25.000	Green	Resting		POINT	6010.000	Z-Movie\O4-5-4-G2.MP4	150250	NA
G2	2025-02-24 13:58:53.843		5400.360	Media file(s)	player #1:Z-Movie\O4-5-4-G2.MP4	0.0	8729.280	25.000	Blue	Resting		POINT	6010.160	Z-Movie\O4-5-4-G2.MP4	150254	NA
