# Supplementary material for: Unmated Queens Show Worker‐Like Behaviour and Gene Expression in Polygynous Colonies of the Ant Stigmatomma pallipes
Source: Mol Ecol. 2026 Apr 29;35:e70360. doi: 10.1111/mec.70360 (PMC13126620; doi:10.1111/mec.70360)
Supplement: Supplementary file 3 — Data S1: mec70360‐sup‐0003‐Supinfo.zip. [file MEC-35-e70360-s003.zip › Behavior/O4-Boris/G5.tsv]

Observation id	Observation date	Description	Observation duration	Observation type	Source	Time offset (s)	Media duration (s)	FPS	Subject	Behavior	Behavioral category	Behavior type	Time	Media file name	Image index	Image file path	Comment
G5	2025-02-24 15:20:13.635		5400.120	Media file(s)	player #1:Z-Movie\O4-2-9-G5.MP4	0.0	6952.800	25.000	Blue	Walking		POINT	610.080	Z-Movie\O4-2-9-G5.MP4	15252	NA
G5	2025-02-24 15:20:13.635		5400.120	Media file(s)	player #1:Z-Movie\O4-2-9-G5.MP4	0.0	6952.800	25.000	Orange	Resting		POINT	610.080	Z-Movie\O4-2-9-G5.MP4	15252	NA
G5	2025-02-24 15:20:13.635		5400.120	Media file(s)	player #1:Z-Movie\O4-2-9-G5.MP4	0.0	6952.800	25.000	Orange	Hemolymph		POINT	670.280	Z-Movie\O4-2-9-G5.MP4	16757	NA
G5	2025-02-24 15:20:13.635		5400.120	Media file(s)	player #1:Z-Movie\O4-2-9-G5.MP4	0.0	6952.800	25.000	Blue	Walking		POINT	670.920	Z-Movie\O4-2-9-G5.MP4	16773	NA
G5	2025-02-24 15:20:13.635		5400.120	Media file(s)	player #1:Z-Movie\O4-2-9-G5.MP4	0.0	6952.800	25.000	Blue	Resting		POINT	730.000	Z-Movie\O4-2-9-G5.MP4	18250	NA
G5	2025-02-24 15:20:13.635		5400.120	Media file(s)	player #1:Z-Movie\O4-2-9-G5.MP4	0.0	6952.800	25.000	Orange	Walking		POINT	730.600	Z-Movie\O4-2-9-G5.MP4	18265	NA
G5	2025-02-24 15:20:13.635		5400.120	Media file(s)	player #1:Z-Movie\O4-2-9-G5.MP4	0.0	6952.800	25.000	Blue	Resting		POINT	790.120	Z-Movie\O4-2-9-G5.MP4	19753	NA
G5	2025-02-24 15:20:13.635		5400.120	Media file(s)	player #1:Z-Movie\O4-2-9-G5.MP4	0.0	6952.800	25.000	Orange	Self grooming		POINT	790.280	Z-Movie\O4-2-9-G5.MP4	19757	NA
G5	2025-02-24 15:20:13.635		5400.120	Media file(s)	player #1:Z-Movie\O4-2-9-G5.MP4	0.0	6952.800	25.000	Blue	Walking		POINT	850.200	Z-Movie\O4-2-9-G5.MP4	21255	NA
G5	2025-02-24 15:20:13.635		5400.120	Media file(s)	player #1:Z-Movie\O4-2-9-G5.MP4	0.0	6952.800	25.000	Orange	Resting		POINT	850.400	Z-Movie\O4-2-9-G5.MP4	21260	NA
G5	2025-02-24 15:20:13.635		5400.120	Media file(s)	player #1:Z-Movie\O4-2-9-G5.MP4	0.0	6952.800	25.000	Blue	Carry Other		POINT	910.080	Z-Movie\O4-2-9-G5.MP4	22752	NA
G5	2025-02-24 15:20:13.635		5400.120	Media file(s)	player #1:Z-Movie\O4-2-9-G5.MP4	0.0	6952.800	25.000	Orange	Resting		POINT	910.160	Z-Movie\O4-2-9-G5.MP4	22754	NA
G5	2025-02-24 15:20:13.635		5400.120	Media file(s)	player #1:Z-Movie\O4-2-9-G5.MP4	0.0	6952.800	25.000	Blue	Carry Other		POINT	970.440	Z-Movie\O4-2-9-G5.MP4	24261	NA
G5	2025-02-24 15:20:13.635		5400.120	Media file(s)	player #1:Z-Movie\O4-2-9-G5.MP4	0.0	6952.800	25.000	Orange	Walking		POINT	970.560	Z-Movie\O4-2-9-G5.MP4	24264	NA
G5	2025-02-24 15:20:13.635		5400.120	Media file(s)	player #1:Z-Movie\O4-2-9-G5.MP4	0.0	6952.800	25.000	Blue	Walking		POINT	1030.680	Z-Movie\O4-2-9-G5.MP4	25767	NA
G5	2025-02-24 15:20:13.635		5400.120	Media file(s)	player #1:Z-Movie\O4-2-9-G5.MP4	0.0	6952.800	25.000	Orange	Walking		POINT	1030.680	Z-Movie\O4-2-9-G5.MP4	25767	NA
G5	2025-02-24 15:20:13.635		5400.120	Media file(s)	player #1:Z-Movie\O4-2-9-G5.MP4	0.0	6952.800	25.000	Orange	Resting		POINT	1090.120	Z-Movie\O4-2-9-G5.MP4	27253	NA
G5	2025-02-24 15:20:13.635		5400.120	Media file(s)	player #1:Z-Movie\O4-2-9-G5.MP4	0.0	6952.800	25.000	Blue	Walking		POINT	1091.840	Z-Movie\O4-2-9-G5.MP4	27296	NA
G5	2025-02-24 15:20:13.635		5400.120	Media file(s)	player #1:Z-Movie\O4-2-9-G5.MP4	0.0	6952.800	25.000	Blue	Walking		POINT	1150.520	Z-Movie\O4-2-9-G5.MP4	28763	NA
G5	2025-02-24 15:20:13.635		5400.120	Media file(s)	player #1:Z-Movie\O4-2-9-G5.MP4	0.0	6952.800	25.000	Orange	Resting		POINT	1151.240	Z-Movie\O4-2-9-G5.MP4	28781	NA
G5	2025-02-24 15:20:13.635		5400.120	Media file(s)	player #1:Z-Movie\O4-2-9-G5.MP4	0.0	6952.800	25.000	Orange	Resting		POINT	1210.800	Z-Movie\O4-2-9-G5.MP4	30270	NA
G5	2025-02-24 15:20:13.635		5400.120	Media file(s)	player #1:Z-Movie\O4-2-9-G5.MP4	0.0	6952.800	25.000	Blue	Walking		POINT	1210.840	Z-Movie\O4-2-9-G5.MP4	30271	NA
G5	2025-02-24 15:20:13.635		5400.120	Media file(s)	player #1:Z-Movie\O4-2-9-G5.MP4	0.0	6952.800	25.000	Orange	Resting		POINT	1270.600	Z-Movie\O4-2-9-G5.MP4	31765	NA
G5	2025-02-24 15:20:13.635		5400.120	Media file(s)	player #1:Z-Movie\O4-2-9-G5.MP4	0.0	6952.800	25.000	Blue	Walking		POINT	1270.640	Z-Movie\O4-2-9-G5.MP4	31766	NA
G5	2025-02-24 15:20:13.635		5400.120	Media file(s)	player #1:Z-Movie\O4-2-9-G5.MP4	0.0	6952.800	25.000	Blue	QW interaction		POINT	1330.960	Z-Movie\O4-2-9-G5.MP4	33274	NA
G5	2025-02-24 15:20:13.635		5400.120	Media file(s)	player #1:Z-Movie\O4-2-9-G5.MP4	0.0	6952.800	25.000	Orange	Resting		POINT	1332.440	Z-Movie\O4-2-9-G5.MP4	33311	NA
G5	2025-02-24 15:20:13.635		5400.120	Media file(s)	player #1:Z-Movie\O4-2-9-G5.MP4	0.0	6952.800	25.000	Blue	Walking		POINT	1390.200	Z-Movie\O4-2-9-G5.MP4	34755	NA
G5	2025-02-24 15:20:13.635		5400.120	Media file(s)	player #1:Z-Movie\O4-2-9-G5.MP4	0.0	6952.800	25.000	Orange	Brood Care		POINT	1391.240	Z-Movie\O4-2-9-G5.MP4	34781	NA
G5	2025-02-24 15:20:13.635		5400.120	Media file(s)	player #1:Z-Movie\O4-2-9-G5.MP4	0.0	6952.800	25.000	Orange	Self grooming		POINT	1450.000	Z-Movie\O4-2-9-G5.MP4	36250	NA
G5	2025-02-24 15:20:13.635		5400.120	Media file(s)	player #1:Z-Movie\O4-2-9-G5.MP4	0.0	6952.800	25.000	Blue	Walking		POINT	1450.200	Z-Movie\O4-2-9-G5.MP4	36255	NA
G5	2025-02-24 15:20:13.635		5400.120	Media file(s)	player #1:Z-Movie\O4-2-9-G5.MP4	0.0	6952.800	25.000	Orange	Resting		POINT	1510.120	Z-Movie\O4-2-9-G5.MP4	37753	NA
G5	2025-02-24 15:20:13.635		5400.120	Media file(s)	player #1:Z-Movie\O4-2-9-G5.MP4	0.0	6952.800	25.000	Blue	Brood Care		POINT	1510.280	Z-Movie\O4-2-9-G5.MP4	37757	NA
G5	2025-02-24 15:20:13.635		5400.120	Media file(s)	player #1:Z-Movie\O4-2-9-G5.MP4	0.0	6952.800	25.000	Orange	Resting		POINT	1570.080	Z-Movie\O4-2-9-G5.MP4	39252	NA
G5	2025-02-24 15:20:13.635		5400.120	Media file(s)	player #1:Z-Movie\O4-2-9-G5.MP4	0.0	6952.800	25.000	Blue	Self grooming		POINT	1570.920	Z-Movie\O4-2-9-G5.MP4	39273	NA
G5	2025-02-24 15:20:13.635		5400.120	Media file(s)	player #1:Z-Movie\O4-2-9-G5.MP4	0.0	6952.800	25.000	Orange	Resting		POINT	1630.040	Z-Movie\O4-2-9-G5.MP4	40751	NA
G5	2025-02-24 15:20:13.635		5400.120	Media file(s)	player #1:Z-Movie\O4-2-9-G5.MP4	0.0	6952.800	25.000	Blue	Walking		POINT	1630.640	Z-Movie\O4-2-9-G5.MP4	40766	NA
G5	2025-02-24 15:20:13.635		5400.120	Media file(s)	player #1:Z-Movie\O4-2-9-G5.MP4	0.0	6952.800	25.000	Orange	Resting		POINT	1690.080	Z-Movie\O4-2-9-G5.MP4	42252	NA
G5	2025-02-24 15:20:13.635		5400.120	Media file(s)	player #1:Z-Movie\O4-2-9-G5.MP4	0.0	6952.800	25.000	Blue	Resting		POINT	1690.880	Z-Movie\O4-2-9-G5.MP4	42272	NA
G5	2025-02-24 15:20:13.635		5400.120	Media file(s)	player #1:Z-Movie\O4-2-9-G5.MP4	0.0	6952.800	25.000	Orange	Resting		POINT	1749.920	Z-Movie\O4-2-9-G5.MP4	43748	NA
G5	2025-02-24 15:20:13.635		5400.120	Media file(s)	player #1:Z-Movie\O4-2-9-G5.MP4	0.0	6952.800	25.000	Blue	Resting		POINT	1750.120	Z-Movie\O4-2-9-G5.MP4	43753	NA
G5	2025-02-24 15:20:13.635		5400.120	Media file(s)	player #1:Z-Movie\O4-2-9-G5.MP4	0.0	6952.800	25.000	Orange	Resting		POINT	1810.080	Z-Movie\O4-2-9-G5.MP4	45252	NA
G5	2025-02-24 15:20:13.635		5400.120	Media file(s)	player #1:Z-Movie\O4-2-9-G5.MP4	0.0	6952.800	25.000	Blue	Walking		POINT	1810.280	Z-Movie\O4-2-9-G5.MP4	45257	NA
G5	2025-02-24 15:20:13.635		5400.120	Media file(s)	player #1:Z-Movie\O4-2-9-G5.MP4	0.0	6952.800	25.000	Blue	Self grooming		POINT	1870.160	Z-Movie\O4-2-9-G5.MP4	46754	NA
G5	2025-02-24 15:20:13.635		5400.120	Media file(s)	player #1:Z-Movie\O4-2-9-G5.MP4	0.0	6952.800	25.000	Orange	Resting		POINT	1870.400	Z-Movie\O4-2-9-G5.MP4	46760	NA
G5	2025-02-24 15:20:13.635		5400.120	Media file(s)	player #1:Z-Movie\O4-2-9-G5.MP4	0.0	6952.800	25.000	Blue	Self grooming		POINT	1930.520	Z-Movie\O4-2-9-G5.MP4	48263	NA
G5	2025-02-24 15:20:13.635		5400.120	Media file(s)	player #1:Z-Movie\O4-2-9-G5.MP4	0.0	6952.800	25.000	Orange	Resting		POINT	1930.880	Z-Movie\O4-2-9-G5.MP4	48272	NA
G5	2025-02-24 15:20:13.635		5400.120	Media file(s)	player #1:Z-Movie\O4-2-9-G5.MP4	0.0	6952.800	25.000	Orange	Resting		POINT	1990.160	Z-Movie\O4-2-9-G5.MP4	49754	NA
G5	2025-02-24 15:20:13.635		5400.120	Media file(s)	player #1:Z-Movie\O4-2-9-G5.MP4	0.0	6952.800	25.000	Blue	Walking		POINT	1990.640	Z-Movie\O4-2-9-G5.MP4	49766	NA
G5	2025-02-24 15:20:13.635		5400.120	Media file(s)	player #1:Z-Movie\O4-2-9-G5.MP4	0.0	6952.800	25.000	Orange	Walking		POINT	2051.240	Z-Movie\O4-2-9-G5.MP4	51281	NA
G5	2025-02-24 15:20:13.635		5400.120	Media file(s)	player #1:Z-Movie\O4-2-9-G5.MP4	0.0	6952.800	25.000	Blue	Walking		POINT	2051.480	Z-Movie\O4-2-9-G5.MP4	51287	NA
G5	2025-02-24 15:20:13.635		5400.120	Media file(s)	player #1:Z-Movie\O4-2-9-G5.MP4	0.0	6952.800	25.000	Blue	QW interaction		POINT	2110.240	Z-Movie\O4-2-9-G5.MP4	52756	NA
G5	2025-02-24 15:20:13.635		5400.120	Media file(s)	player #1:Z-Movie\O4-2-9-G5.MP4	0.0	6952.800	25.000	Orange	Resting		POINT	2111.640	Z-Movie\O4-2-9-G5.MP4	52791	NA
G5	2025-02-24 15:20:13.635		5400.120	Media file(s)	player #1:Z-Movie\O4-2-9-G5.MP4	0.0	6952.800	25.000	Blue	Walking		POINT	2170.680	Z-Movie\O4-2-9-G5.MP4	54267	NA
G5	2025-02-24 15:20:13.635		5400.120	Media file(s)	player #1:Z-Movie\O4-2-9-G5.MP4	0.0	6952.800	25.000	Orange	Resting		POINT	2170.680	Z-Movie\O4-2-9-G5.MP4	54267	NA
G5	2025-02-24 15:20:13.635		5400.120	Media file(s)	player #1:Z-Movie\O4-2-9-G5.MP4	0.0	6952.800	25.000	Blue	Resting		POINT	2230.600	Z-Movie\O4-2-9-G5.MP4	55765	NA
G5	2025-02-24 15:20:13.635		5400.120	Media file(s)	player #1:Z-Movie\O4-2-9-G5.MP4	0.0	6952.800	25.000	Orange	Resting		POINT	2232.040	Z-Movie\O4-2-9-G5.MP4	55801	NA
G5	2025-02-24 15:20:13.635		5400.120	Media file(s)	player #1:Z-Movie\O4-2-9-G5.MP4	0.0	6952.800	25.000	Blue	Resting		POINT	2290.440	Z-Movie\O4-2-9-G5.MP4	57261	NA
G5	2025-02-24 15:20:13.635		5400.120	Media file(s)	player #1:Z-Movie\O4-2-9-G5.MP4	0.0	6952.800	25.000	Orange	Resting		POINT	2290.840	Z-Movie\O4-2-9-G5.MP4	57271	NA
G5	2025-02-24 15:20:13.635		5400.120	Media file(s)	player #1:Z-Movie\O4-2-9-G5.MP4	0.0	6952.800	25.000	Blue	Resting		POINT	2350.040	Z-Movie\O4-2-9-G5.MP4	58751	NA
G5	2025-02-24 15:20:13.635		5400.120	Media file(s)	player #1:Z-Movie\O4-2-9-G5.MP4	0.0	6952.800	25.000	Orange	Resting		POINT	2350.040	Z-Movie\O4-2-9-G5.MP4	58751	NA
G5	2025-02-24 15:20:13.635		5400.120	Media file(s)	player #1:Z-Movie\O4-2-9-G5.MP4	0.0	6952.800	25.000	Blue	Resting		POINT	2410.120	Z-Movie\O4-2-9-G5.MP4	60253	NA
G5	2025-02-24 15:20:13.635		5400.120	Media file(s)	player #1:Z-Movie\O4-2-9-G5.MP4	0.0	6952.800	25.000	Orange	Walking		POINT	2411.040	Z-Movie\O4-2-9-G5.MP4	60276	NA
G5	2025-02-24 15:20:13.635		5400.120	Media file(s)	player #1:Z-Movie\O4-2-9-G5.MP4	0.0	6952.800	25.000	Blue	Resting		POINT	2470.040	Z-Movie\O4-2-9-G5.MP4	61751	NA
G5	2025-02-24 15:20:13.635		5400.120	Media file(s)	player #1:Z-Movie\O4-2-9-G5.MP4	0.0	6952.800	25.000	Orange	Resting		POINT	2470.600	Z-Movie\O4-2-9-G5.MP4	61765	NA
G5	2025-02-24 15:20:13.635		5400.120	Media file(s)	player #1:Z-Movie\O4-2-9-G5.MP4	0.0	6952.800	25.000	Blue	Resting		POINT	2529.920	Z-Movie\O4-2-9-G5.MP4	63248	NA
G5	2025-02-24 15:20:13.635		5400.120	Media file(s)	player #1:Z-Movie\O4-2-9-G5.MP4	0.0	6952.800	25.000	Orange	Resting		POINT	2530.960	Z-Movie\O4-2-9-G5.MP4	63274	NA
G5	2025-02-24 15:20:13.635		5400.120	Media file(s)	player #1:Z-Movie\O4-2-9-G5.MP4	0.0	6952.800	25.000	Blue	Resting		POINT	2590.040	Z-Movie\O4-2-9-G5.MP4	64751	NA
G5	2025-02-24 15:20:13.635		5400.120	Media file(s)	player #1:Z-Movie\O4-2-9-G5.MP4	0.0	6952.800	25.000	Orange	Resting		POINT	2590.040	Z-Movie\O4-2-9-G5.MP4	64752	NA
G5	2025-02-24 15:20:13.635		5400.120	Media file(s)	player #1:Z-Movie\O4-2-9-G5.MP4	0.0	6952.800	25.000	Blue	Resting		POINT	2650.080	Z-Movie\O4-2-9-G5.MP4	66252	NA
G5	2025-02-24 15:20:13.635		5400.120	Media file(s)	player #1:Z-Movie\O4-2-9-G5.MP4	0.0	6952.800	25.000	Orange	Resting		POINT	2650.080	Z-Movie\O4-2-9-G5.MP4	66252	NA
G5	2025-02-24 15:20:13.635		5400.120	Media file(s)	player #1:Z-Movie\O4-2-9-G5.MP4	0.0	6952.800	25.000	Orange	Resting		POINT	2710.040	Z-Movie\O4-2-9-G5.MP4	67751	NA
G5	2025-02-24 15:20:13.635		5400.120	Media file(s)	player #1:Z-Movie\O4-2-9-G5.MP4	0.0	6952.800	25.000	Blue	Resting		POINT	2710.280	Z-Movie\O4-2-9-G5.MP4	67757	NA
G5	2025-02-24 15:20:13.635		5400.120	Media file(s)	player #1:Z-Movie\O4-2-9-G5.MP4	0.0	6952.800	25.000	Blue	Walking		POINT	2770.080	Z-Movie\O4-2-9-G5.MP4	69252	NA
G5	2025-02-24 15:20:13.635		5400.120	Media file(s)	player #1:Z-Movie\O4-2-9-G5.MP4	0.0	6952.800	25.000	Orange	Walking		POINT	2770.080	Z-Movie\O4-2-9-G5.MP4	69252	NA
G5	2025-02-24 15:20:13.635		5400.120	Media file(s)	player #1:Z-Movie\O4-2-9-G5.MP4	0.0	6952.800	25.000	Orange	Resting		POINT	2830.080	Z-Movie\O4-2-9-G5.MP4	70753	NA
G5	2025-02-24 15:20:13.635		5400.120	Media file(s)	player #1:Z-Movie\O4-2-9-G5.MP4	0.0	6952.800	25.000	Blue	Resting		POINT	2830.760	Z-Movie\O4-2-9-G5.MP4	70769	NA
G5	2025-02-24 15:20:13.635		5400.120	Media file(s)	player #1:Z-Movie\O4-2-9-G5.MP4	0.0	6952.800	25.000	Orange	Resting		POINT	2889.920	Z-Movie\O4-2-9-G5.MP4	72248	NA
G5	2025-02-24 15:20:13.635		5400.120	Media file(s)	player #1:Z-Movie\O4-2-9-G5.MP4	0.0	6952.800	25.000	Blue	Resting		POINT	2889.960	Z-Movie\O4-2-9-G5.MP4	72249	NA
G5	2025-02-24 15:20:13.635		5400.120	Media file(s)	player #1:Z-Movie\O4-2-9-G5.MP4	0.0	6952.800	25.000	Orange	Resting		POINT	2950.080	Z-Movie\O4-2-9-G5.MP4	73752	NA
G5	2025-02-24 15:20:13.635		5400.120	Media file(s)	player #1:Z-Movie\O4-2-9-G5.MP4	0.0	6952.800	25.000	Blue	Resting		POINT	2950.240	Z-Movie\O4-2-9-G5.MP4	73756	NA
G5	2025-02-24 15:20:13.635		5400.120	Media file(s)	player #1:Z-Movie\O4-2-9-G5.MP4	0.0	6952.800	25.000	Orange	Resting		POINT	3010.120	Z-Movie\O4-2-9-G5.MP4	75253	NA
G5	2025-02-24 15:20:13.635		5400.120	Media file(s)	player #1:Z-Movie\O4-2-9-G5.MP4	0.0	6952.800	25.000	Blue	Resting		POINT	3010.280	Z-Movie\O4-2-9-G5.MP4	75257	NA
G5	2025-02-24 15:20:13.635		5400.120	Media file(s)	player #1:Z-Movie\O4-2-9-G5.MP4	0.0	6952.800	25.000	Blue	Resting		POINT	3069.920	Z-Movie\O4-2-9-G5.MP4	76748	NA
G5	2025-02-24 15:20:13.635		5400.120	Media file(s)	player #1:Z-Movie\O4-2-9-G5.MP4	0.0	6952.800	25.000	Orange	Resting		POINT	3070.800	Z-Movie\O4-2-9-G5.MP4	76770	NA
G5	2025-02-24 15:20:13.635		5400.120	Media file(s)	player #1:Z-Movie\O4-2-9-G5.MP4	0.0	6952.800	25.000	Orange	Resting		POINT	3130.160	Z-Movie\O4-2-9-G5.MP4	78254	NA
G5	2025-02-24 15:20:13.635		5400.120	Media file(s)	player #1:Z-Movie\O4-2-9-G5.MP4	0.0	6952.800	25.000	Blue	Walking		POINT	3130.400	Z-Movie\O4-2-9-G5.MP4	78260	NA
G5	2025-02-24 15:20:13.635		5400.120	Media file(s)	player #1:Z-Movie\O4-2-9-G5.MP4	0.0	6952.800	25.000	Blue	Walking		POINT	3190.560	Z-Movie\O4-2-9-G5.MP4	79764	NA
G5	2025-02-24 15:20:13.635		5400.120	Media file(s)	player #1:Z-Movie\O4-2-9-G5.MP4	0.0	6952.800	25.000	Orange	Resting		POINT	3190.680	Z-Movie\O4-2-9-G5.MP4	79767	NA
G5	2025-02-24 15:20:13.635		5400.120	Media file(s)	player #1:Z-Movie\O4-2-9-G5.MP4	0.0	6952.800	25.000	Orange	Resting		POINT	3250.560	Z-Movie\O4-2-9-G5.MP4	81264	NA
G5	2025-02-24 15:20:13.635		5400.120	Media file(s)	player #1:Z-Movie\O4-2-9-G5.MP4	0.0	6952.800	25.000	Blue	Resting		POINT	3251.320	Z-Movie\O4-2-9-G5.MP4	81283	NA
G5	2025-02-24 15:20:13.635		5400.120	Media file(s)	player #1:Z-Movie\O4-2-9-G5.MP4	0.0	6952.800	25.000	Orange	Resting		POINT	3310.000	Z-Movie\O4-2-9-G5.MP4	82751	NA
G5	2025-02-24 15:20:13.635		5400.120	Media file(s)	player #1:Z-Movie\O4-2-9-G5.MP4	0.0	6952.800	25.000	Blue	Resting		POINT	3310.080	Z-Movie\O4-2-9-G5.MP4	82752	NA
G5	2025-02-24 15:20:13.635		5400.120	Media file(s)	player #1:Z-Movie\O4-2-9-G5.MP4	0.0	6952.800	25.000	Orange	Resting		POINT	3370.000	Z-Movie\O4-2-9-G5.MP4	84250	NA
G5	2025-02-24 15:20:13.635		5400.120	Media file(s)	player #1:Z-Movie\O4-2-9-G5.MP4	0.0	6952.800	25.000	Blue	Resting		POINT	3370.120	Z-Movie\O4-2-9-G5.MP4	84253	NA
G5	2025-02-24 15:20:13.635		5400.120	Media file(s)	player #1:Z-Movie\O4-2-9-G5.MP4	0.0	6952.800	25.000	Orange	Resting		POINT	3429.920	Z-Movie\O4-2-9-G5.MP4	85748	NA
G5	2025-02-24 15:20:13.635		5400.120	Media file(s)	player #1:Z-Movie\O4-2-9-G5.MP4	0.0	6952.800	25.000	Blue	Resting		POINT	3430.360	Z-Movie\O4-2-9-G5.MP4	85759	NA
G5	2025-02-24 15:20:13.635		5400.120	Media file(s)	player #1:Z-Movie\O4-2-9-G5.MP4	0.0	6952.800	25.000	Orange	Resting		POINT	3490.080	Z-Movie\O4-2-9-G5.MP4	87252	NA
G5	2025-02-24 15:20:13.635		5400.120	Media file(s)	player #1:Z-Movie\O4-2-9-G5.MP4	0.0	6952.800	25.000	Blue	Resting		POINT	3490.680	Z-Movie\O4-2-9-G5.MP4	87267	NA
G5	2025-02-24 15:20:13.635		5400.120	Media file(s)	player #1:Z-Movie\O4-2-9-G5.MP4	0.0	6952.800	25.000	Orange	Resting		POINT	3549.920	Z-Movie\O4-2-9-G5.MP4	88748	NA
G5	2025-02-24 15:20:13.635		5400.120	Media file(s)	player #1:Z-Movie\O4-2-9-G5.MP4	0.0	6952.800	25.000	Blue	Resting		POINT	3550.160	Z-Movie\O4-2-9-G5.MP4	88755	NA
G5	2025-02-24 15:20:13.635		5400.120	Media file(s)	player #1:Z-Movie\O4-2-9-G5.MP4	0.0	6952.800	25.000	Blue	Resting		POINT	3610.040	Z-Movie\O4-2-9-G5.MP4	90251	NA
G5	2025-02-24 15:20:13.635		5400.120	Media file(s)	player #1:Z-Movie\O4-2-9-G5.MP4	0.0	6952.800	25.000	Orange	Resting		POINT	3610.640	Z-Movie\O4-2-9-G5.MP4	90266	NA
G5	2025-02-24 15:20:13.635		5400.120	Media file(s)	player #1:Z-Movie\O4-2-9-G5.MP4	0.0	6952.800	25.000	Orange	Resting		POINT	3669.960	Z-Movie\O4-2-9-G5.MP4	91749	NA
G5	2025-02-24 15:20:13.635		5400.120	Media file(s)	player #1:Z-Movie\O4-2-9-G5.MP4	0.0	6952.800	25.000	Blue	QW interaction		POINT	3670.360	Z-Movie\O4-2-9-G5.MP4	91759	NA
G5	2025-02-24 15:20:13.635		5400.120	Media file(s)	player #1:Z-Movie\O4-2-9-G5.MP4	0.0	6952.800	25.000	Orange	Resting		POINT	3730.200	Z-Movie\O4-2-9-G5.MP4	93255	NA
G5	2025-02-24 15:20:13.635		5400.120	Media file(s)	player #1:Z-Movie\O4-2-9-G5.MP4	0.0	6952.800	25.000	Blue	Walking		POINT	3730.760	Z-Movie\O4-2-9-G5.MP4	93269	NA
G5	2025-02-24 15:20:13.635		5400.120	Media file(s)	player #1:Z-Movie\O4-2-9-G5.MP4	0.0	6952.800	25.000	Orange	Resting		POINT	3790.120	Z-Movie\O4-2-9-G5.MP4	94753	NA
G5	2025-02-24 15:20:13.635		5400.120	Media file(s)	player #1:Z-Movie\O4-2-9-G5.MP4	0.0	6952.800	25.000	Blue	Walking		POINT	3792.680	Z-Movie\O4-2-9-G5.MP4	94817	NA
G5	2025-02-24 15:20:13.635		5400.120	Media file(s)	player #1:Z-Movie\O4-2-9-G5.MP4	0.0	6952.800	25.000	Orange	Resting		POINT	3849.960	Z-Movie\O4-2-9-G5.MP4	96249	NA
G5	2025-02-24 15:20:13.635		5400.120	Media file(s)	player #1:Z-Movie\O4-2-9-G5.MP4	0.0	6952.800	25.000	Blue	Walking		POINT	3853.320	Z-Movie\O4-2-9-G5.MP4	96333	NA
G5	2025-02-24 15:20:13.635		5400.120	Media file(s)	player #1:Z-Movie\O4-2-9-G5.MP4	0.0	6952.800	25.000	Orange	Resting		POINT	3910.160	Z-Movie\O4-2-9-G5.MP4	97755	NA
G5	2025-02-24 15:20:13.635		5400.120	Media file(s)	player #1:Z-Movie\O4-2-9-G5.MP4	0.0	6952.800	25.000	Blue	Resting		POINT	3910.640	Z-Movie\O4-2-9-G5.MP4	97766	NA
G5	2025-02-24 15:20:13.635		5400.120	Media file(s)	player #1:Z-Movie\O4-2-9-G5.MP4	0.0	6952.800	25.000	Orange	Resting		POINT	3970.040	Z-Movie\O4-2-9-G5.MP4	99252	NA
G5	2025-02-24 15:20:13.635		5400.120	Media file(s)	player #1:Z-Movie\O4-2-9-G5.MP4	0.0	6952.800	25.000	Blue	QW interaction		POINT	3970.080	Z-Movie\O4-2-9-G5.MP4	99252	NA
G5	2025-02-24 15:20:13.635		5400.120	Media file(s)	player #1:Z-Movie\O4-2-9-G5.MP4	0.0	6952.800	25.000	Orange	Resting		POINT	4030.320	Z-Movie\O4-2-9-G5.MP4	100758	NA
G5	2025-02-24 15:20:13.635		5400.120	Media file(s)	player #1:Z-Movie\O4-2-9-G5.MP4	0.0	6952.800	25.000	Blue	Self grooming		POINT	4030.400	Z-Movie\O4-2-9-G5.MP4	100760	NA
G5	2025-02-24 15:20:13.635		5400.120	Media file(s)	player #1:Z-Movie\O4-2-9-G5.MP4	0.0	6952.800	25.000	Orange	Resting		POINT	4090.200	Z-Movie\O4-2-9-G5.MP4	102255	NA
G5	2025-02-24 15:20:13.635		5400.120	Media file(s)	player #1:Z-Movie\O4-2-9-G5.MP4	0.0	6952.800	25.000	Blue	Walking		POINT	4090.760	Z-Movie\O4-2-9-G5.MP4	102269	NA
G5	2025-02-24 15:20:13.635		5400.120	Media file(s)	player #1:Z-Movie\O4-2-9-G5.MP4	0.0	6952.800	25.000	Blue	Walking		POINT	4150.360	Z-Movie\O4-2-9-G5.MP4	103759	NA
G5	2025-02-24 15:20:13.635		5400.120	Media file(s)	player #1:Z-Movie\O4-2-9-G5.MP4	0.0	6952.800	25.000	Orange	Resting		POINT	4151.080	Z-Movie\O4-2-9-G5.MP4	103777	NA
G5	2025-02-24 15:20:13.635		5400.120	Media file(s)	player #1:Z-Movie\O4-2-9-G5.MP4	0.0	6952.800	25.000	Orange	Resting		POINT	4210.040	Z-Movie\O4-2-9-G5.MP4	105251	NA
G5	2025-02-24 15:20:13.635		5400.120	Media file(s)	player #1:Z-Movie\O4-2-9-G5.MP4	0.0	6952.800	25.000	Blue	QW interaction		POINT	4210.400	Z-Movie\O4-2-9-G5.MP4	105260	NA
G5	2025-02-24 15:20:13.635		5400.120	Media file(s)	player #1:Z-Movie\O4-2-9-G5.MP4	0.0	6952.800	25.000	Orange	Resting		POINT	4270.000	Z-Movie\O4-2-9-G5.MP4	106750	NA
G5	2025-02-24 15:20:13.635		5400.120	Media file(s)	player #1:Z-Movie\O4-2-9-G5.MP4	0.0	6952.800	25.000	Blue	Resting		POINT	4270.200	Z-Movie\O4-2-9-G5.MP4	106755	NA
G5	2025-02-24 15:20:13.635		5400.120	Media file(s)	player #1:Z-Movie\O4-2-9-G5.MP4	0.0	6952.800	25.000	Blue	Resting		POINT	4330.120	Z-Movie\O4-2-9-G5.MP4	108253	NA
G5	2025-02-24 15:20:13.635		5400.120	Media file(s)	player #1:Z-Movie\O4-2-9-G5.MP4	0.0	6952.800	25.000	Orange	Resting		POINT	4330.160	Z-Movie\O4-2-9-G5.MP4	108254	NA
G5	2025-02-24 15:20:13.635		5400.120	Media file(s)	player #1:Z-Movie\O4-2-9-G5.MP4	0.0	6952.800	25.000	Blue	Resting		POINT	4390.120	Z-Movie\O4-2-9-G5.MP4	109753	NA
G5	2025-02-24 15:20:13.635		5400.120	Media file(s)	player #1:Z-Movie\O4-2-9-G5.MP4	0.0	6952.800	25.000	Orange	Resting		POINT	4390.800	Z-Movie\O4-2-9-G5.MP4	109770	NA
G5	2025-02-24 15:20:13.635		5400.120	Media file(s)	player #1:Z-Movie\O4-2-9-G5.MP4	0.0	6952.800	25.000	Blue	Resting		POINT	4449.920	Z-Movie\O4-2-9-G5.MP4	111248	NA
G5	2025-02-24 15:20:13.635		5400.120	Media file(s)	player #1:Z-Movie\O4-2-9-G5.MP4	0.0	6952.800	25.000	Orange	Resting		POINT	4450.440	Z-Movie\O4-2-9-G5.MP4	111261	NA
G5	2025-02-24 15:20:13.635		5400.120	Media file(s)	player #1:Z-Movie\O4-2-9-G5.MP4	0.0	6952.800	25.000	Blue	Resting		POINT	4509.920	Z-Movie\O4-2-9-G5.MP4	112748	NA
G5	2025-02-24 15:20:13.635		5400.120	Media file(s)	player #1:Z-Movie\O4-2-9-G5.MP4	0.0	6952.800	25.000	Orange	Resting		POINT	4509.920	Z-Movie\O4-2-9-G5.MP4	112748	NA
G5	2025-02-24 15:20:13.635		5400.120	Media file(s)	player #1:Z-Movie\O4-2-9-G5.MP4	0.0	6952.800	25.000	Orange	Resting		POINT	4570.080	Z-Movie\O4-2-9-G5.MP4	114252	NA
G5	2025-02-24 15:20:13.635		5400.120	Media file(s)	player #1:Z-Movie\O4-2-9-G5.MP4	0.0	6952.800	25.000	Blue	Resting		POINT	4570.120	Z-Movie\O4-2-9-G5.MP4	114253	NA
G5	2025-02-24 15:20:13.635		5400.120	Media file(s)	player #1:Z-Movie\O4-2-9-G5.MP4	0.0	6952.800	25.000	Orange	Resting		POINT	4630.120	Z-Movie\O4-2-9-G5.MP4	115753	NA
G5	2025-02-24 15:20:13.635		5400.120	Media file(s)	player #1:Z-Movie\O4-2-9-G5.MP4	0.0	6952.800	25.000	Blue	Resting		POINT	4630.200	Z-Movie\O4-2-9-G5.MP4	115755	NA
G5	2025-02-24 15:20:13.635		5400.120	Media file(s)	player #1:Z-Movie\O4-2-9-G5.MP4	0.0	6952.800	25.000	Blue	Resting		POINT	4690.040	Z-Movie\O4-2-9-G5.MP4	117251	NA
G5	2025-02-24 15:20:13.635		5400.120	Media file(s)	player #1:Z-Movie\O4-2-9-G5.MP4	0.0	6952.800	25.000	Orange	Resting		POINT	4690.040	Z-Movie\O4-2-9-G5.MP4	117251	NA
G5	2025-02-24 15:20:13.635		5400.120	Media file(s)	player #1:Z-Movie\O4-2-9-G5.MP4	0.0	6952.800	25.000	Orange	Resting		POINT	4750.000	Z-Movie\O4-2-9-G5.MP4	118751	NA
G5	2025-02-24 15:20:13.635		5400.120	Media file(s)	player #1:Z-Movie\O4-2-9-G5.MP4	0.0	6952.800	25.000	Blue	Walking		POINT	4750.640	Z-Movie\O4-2-9-G5.MP4	118767	NA
G5	2025-02-24 15:20:13.635		5400.120	Media file(s)	player #1:Z-Movie\O4-2-9-G5.MP4	0.0	6952.800	25.000	Blue	Resting		POINT	4809.920	Z-Movie\O4-2-9-G5.MP4	120248	NA
G5	2025-02-24 15:20:13.635		5400.120	Media file(s)	player #1:Z-Movie\O4-2-9-G5.MP4	0.0	6952.800	25.000	Orange	Resting		POINT	4810.040	Z-Movie\O4-2-9-G5.MP4	120251	NA
G5	2025-02-24 15:20:13.635		5400.120	Media file(s)	player #1:Z-Movie\O4-2-9-G5.MP4	0.0	6952.800	25.000	Orange	Resting		POINT	4869.960	Z-Movie\O4-2-9-G5.MP4	121749	NA
G5	2025-02-24 15:20:13.635		5400.120	Media file(s)	player #1:Z-Movie\O4-2-9-G5.MP4	0.0	6952.800	25.000	Blue	Resting		POINT	4871.000	Z-Movie\O4-2-9-G5.MP4	121775	NA
G5	2025-02-24 15:20:13.635		5400.120	Media file(s)	player #1:Z-Movie\O4-2-9-G5.MP4	0.0	6952.800	25.000	Orange	Resting		POINT	4930.000	Z-Movie\O4-2-9-G5.MP4	123250	NA
G5	2025-02-24 15:20:13.635		5400.120	Media file(s)	player #1:Z-Movie\O4-2-9-G5.MP4	0.0	6952.800	25.000	Blue	Resting		POINT	4930.280	Z-Movie\O4-2-9-G5.MP4	123257	NA
G5	2025-02-24 15:20:13.635		5400.120	Media file(s)	player #1:Z-Movie\O4-2-9-G5.MP4	0.0	6952.800	25.000	Blue	Resting		POINT	4989.920	Z-Movie\O4-2-9-G5.MP4	124748	NA
G5	2025-02-24 15:20:13.635		5400.120	Media file(s)	player #1:Z-Movie\O4-2-9-G5.MP4	0.0	6952.800	25.000	Orange	Resting		POINT	4990.840	Z-Movie\O4-2-9-G5.MP4	124771	NA
G5	2025-02-24 15:20:13.635		5400.120	Media file(s)	player #1:Z-Movie\O4-2-9-G5.MP4	0.0	6952.800	25.000	Blue	Resting		POINT	5050.560	Z-Movie\O4-2-9-G5.MP4	126264	NA
G5	2025-02-24 15:20:13.635		5400.120	Media file(s)	player #1:Z-Movie\O4-2-9-G5.MP4	0.0	6952.800	25.000	Orange	Resting		POINT	5050.640	Z-Movie\O4-2-9-G5.MP4	126266	NA
G5	2025-02-24 15:20:13.635		5400.120	Media file(s)	player #1:Z-Movie\O4-2-9-G5.MP4	0.0	6952.800	25.000	Orange	Resting		POINT	5110.080	Z-Movie\O4-2-9-G5.MP4	127752	NA
G5	2025-02-24 15:20:13.635		5400.120	Media file(s)	player #1:Z-Movie\O4-2-9-G5.MP4	0.0	6952.800	25.000	Blue	Resting		POINT	5110.520	Z-Movie\O4-2-9-G5.MP4	127763	NA
G5	2025-02-24 15:20:13.635		5400.120	Media file(s)	player #1:Z-Movie\O4-2-9-G5.MP4	0.0	6952.800	25.000	Orange	Resting		POINT	5169.920	Z-Movie\O4-2-9-G5.MP4	129248	NA
G5	2025-02-24 15:20:13.635		5400.120	Media file(s)	player #1:Z-Movie\O4-2-9-G5.MP4	0.0	6952.800	25.000	Blue	Resting		POINT	5170.360	Z-Movie\O4-2-9-G5.MP4	129259	NA
G5	2025-02-24 15:20:13.635		5400.120	Media file(s)	player #1:Z-Movie\O4-2-9-G5.MP4	0.0	6952.800	25.000	Blue	Resting		POINT	5230.040	Z-Movie\O4-2-9-G5.MP4	130751	NA
G5	2025-02-24 15:20:13.635		5400.120	Media file(s)	player #1:Z-Movie\O4-2-9-G5.MP4	0.0	6952.800	25.000	Orange	Resting		POINT	5230.120	Z-Movie\O4-2-9-G5.MP4	130753	NA
G5	2025-02-24 15:20:13.635		5400.120	Media file(s)	player #1:Z-Movie\O4-2-9-G5.MP4	0.0	6952.800	25.000	Orange	Resting		POINT	5289.960	Z-Movie\O4-2-9-G5.MP4	132249	NA
G5	2025-02-24 15:20:13.635		5400.120	Media file(s)	player #1:Z-Movie\O4-2-9-G5.MP4	0.0	6952.800	25.000	Blue	Resting		POINT	5290.160	Z-Movie\O4-2-9-G5.MP4	132254	NA
G5	2025-02-24 15:20:13.635		5400.120	Media file(s)	player #1:Z-Movie\O4-2-9-G5.MP4	0.0	6952.800	25.000	Blue	Resting		POINT	5350.080	Z-Movie\O4-2-9-G5.MP4	133752	NA
G5	2025-02-24 15:20:13.635		5400.120	Media file(s)	player #1:Z-Movie\O4-2-9-G5.MP4	0.0	6952.800	25.000	Orange	Resting		POINT	5350.120	Z-Movie\O4-2-9-G5.MP4	133753	NA
G5	2025-02-24 15:20:13.635		5400.120	Media file(s)	player #1:Z-Movie\O4-2-9-G5.MP4	0.0	6952.800	25.000	Blue	Walking		POINT	5408.680	Z-Movie\O4-2-9-G5.MP4	135217	NA
G5	2025-02-24 15:20:13.635		5400.120	Media file(s)	player #1:Z-Movie\O4-2-9-G5.MP4	0.0	6952.800	25.000	Orange	Resting		POINT	5410.040	Z-Movie\O4-2-9-G5.MP4	135251	NA
G5	2025-02-24 15:20:13.635		5400.120	Media file(s)	player #1:Z-Movie\O4-2-9-G5.MP4	0.0	6952.800	25.000	Orange	Resting		POINT	5470.200	Z-Movie\O4-2-9-G5.MP4	136755	NA
G5	2025-02-24 15:20:13.635		5400.120	Media file(s)	player #1:Z-Movie\O4-2-9-G5.MP4	0.0	6952.800	25.000	Blue	Walking		POINT	5470.760	Z-Movie\O4-2-9-G5.MP4	136769	NA
G5	2025-02-24 15:20:13.635		5400.120	Media file(s)	player #1:Z-Movie\O4-2-9-G5.MP4	0.0	6952.800	25.000	Orange	Resting		POINT	5530.120	Z-Movie\O4-2-9-G5.MP4	138253	NA
G5	2025-02-24 15:20:13.635		5400.120	Media file(s)	player #1:Z-Movie\O4-2-9-G5.MP4	0.0	6952.800	25.000	Blue	Resting		POINT	5530.440	Z-Movie\O4-2-9-G5.MP4	138261	NA
G5	2025-02-24 15:20:13.635		5400.120	Media file(s)	player #1:Z-Movie\O4-2-9-G5.MP4	0.0	6952.800	25.000	Orange	Resting		POINT	5590.120	Z-Movie\O4-2-9-G5.MP4	139753	NA
G5	2025-02-24 15:20:13.635		5400.120	Media file(s)	player #1:Z-Movie\O4-2-9-G5.MP4	0.0	6952.800	25.000	Blue	Resting		POINT	5590.200	Z-Movie\O4-2-9-G5.MP4	139755	NA
G5	2025-02-24 15:20:13.635		5400.120	Media file(s)	player #1:Z-Movie\O4-2-9-G5.MP4	0.0	6952.800	25.000	Orange	Resting		POINT	5650.040	Z-Movie\O4-2-9-G5.MP4	141251	NA
G5	2025-02-24 15:20:13.635		5400.120	Media file(s)	player #1:Z-Movie\O4-2-9-G5.MP4	0.0	6952.800	25.000	Blue	Resting		POINT	5650.080	Z-Movie\O4-2-9-G5.MP4	141252	NA
G5	2025-02-24 15:20:13.635		5400.120	Media file(s)	player #1:Z-Movie\O4-2-9-G5.MP4	0.0	6952.800	25.000	Blue	Resting		POINT	5709.880	Z-Movie\O4-2-9-G5.MP4	142747	NA
G5	2025-02-24 15:20:13.635		5400.120	Media file(s)	player #1:Z-Movie\O4-2-9-G5.MP4	0.0	6952.800	25.000	Orange	Resting		POINT	5710.160	Z-Movie\O4-2-9-G5.MP4	142755	NA
G5	2025-02-24 15:20:13.635		5400.120	Media file(s)	player #1:Z-Movie\O4-2-9-G5.MP4	0.0	6952.800	25.000	Blue	Resting		POINT	5769.920	Z-Movie\O4-2-9-G5.MP4	144248	NA
G5	2025-02-24 15:20:13.635		5400.120	Media file(s)	player #1:Z-Movie\O4-2-9-G5.MP4	0.0	6952.800	25.000	Orange	Resting		POINT	5770.080	Z-Movie\O4-2-9-G5.MP4	144252	NA
G5	2025-02-24 15:20:13.635		5400.120	Media file(s)	player #1:Z-Movie\O4-2-9-G5.MP4	0.0	6952.800	25.000	Blue	Resting		POINT	5830.200	Z-Movie\O4-2-9-G5.MP4	145755	NA
G5	2025-02-24 15:20:13.635		5400.120	Media file(s)	player #1:Z-Movie\O4-2-9-G5.MP4	0.0	6952.800	25.000	Orange	Resting		POINT	5830.440	Z-Movie\O4-2-9-G5.MP4	145761	NA
G5	2025-02-24 15:20:13.635		5400.120	Media file(s)	player #1:Z-Movie\O4-2-9-G5.MP4	0.0	6952.800	25.000	Blue	Resting		POINT	5890.240	Z-Movie\O4-2-9-G5.MP4	147256	NA
G5	2025-02-24 15:20:13.635		5400.120	Media file(s)	player #1:Z-Movie\O4-2-9-G5.MP4	0.0	6952.800	25.000	Orange	Resting		POINT	5890.560	Z-Movie\O4-2-9-G5.MP4	147264	NA
G5	2025-02-24 15:20:13.635		5400.120	Media file(s)	player #1:Z-Movie\O4-2-9-G5.MP4	0.0	6952.800	25.000	Orange	Resting		POINT	5950.120	Z-Movie\O4-2-9-G5.MP4	148753	NA
G5	2025-02-24 15:20:13.635		5400.120	Media file(s)	player #1:Z-Movie\O4-2-9-G5.MP4	0.0	6952.800	25.000	Blue	Resting		POINT	5950.240	Z-Movie\O4-2-9-G5.MP4	148756	NA
G5	2025-02-24 15:20:13.635		5400.120	Media file(s)	player #1:Z-Movie\O4-2-9-G5.MP4	0.0	6952.800	25.000	Blue	Resting		POINT	6010.160	Z-Movie\O4-2-9-G5.MP4	150254	NA
G5	2025-02-24 15:20:13.635		5400.120	Media file(s)	player #1:Z-Movie\O4-2-9-G5.MP4	0.0	6952.800	25.000	Orange	Resting		POINT	6010.200	Z-Movie\O4-2-9-G5.MP4	150255	NA
