# Supplementary material for: Unmated Queens Show Worker‐Like Behaviour and Gene Expression in Polygynous Colonies of the Ant Stigmatomma pallipes
Source: Mol Ecol. 2026 Apr 29;35:e70360. doi: 10.1111/mec.70360 (PMC13126620; doi:10.1111/mec.70360)
Supplement: Supplementary file 3 — Data S1: mec70360‐sup‐0003‐Supinfo.zip. [file MEC-35-e70360-s003.zip › Behavior/O4-Boris/G7.tsv]

Observation id	Observation date	Description	Observation duration	Observation type	Source	Time offset (s)	Media duration (s)	FPS	Subject	Behavior	Behavioral category	Behavior type	Time	Media file name	Image index	Image file path	Comment
G7	2024-10-15 12:04:34		5400.282	Media file(s)	player #1:E:/Stigmatomma_queen_variance/O4/O4-1-2-G7.MP4	0.0	7419.840	25.000	Blue	Walking		POINT	610.166	E:/Stigmatomma_queen_variance/O4/O4-1-2-G7.MP4	NA	NA
G7	2024-10-15 12:04:34		5400.282	Media file(s)	player #1:E:/Stigmatomma_queen_variance/O4/O4-1-2-G7.MP4	0.0	7419.840	25.000	Yellow	Resting		POINT	610.166	E:/Stigmatomma_queen_variance/O4/O4-1-2-G7.MP4	NA	NA
G7	2024-10-15 12:04:34		5400.282	Media file(s)	player #1:E:/Stigmatomma_queen_variance/O4/O4-1-2-G7.MP4	0.0	7419.840	25.000	Blue	Resting		POINT	670.240	E:/Stigmatomma_queen_variance/O4/O4-1-2-G7.MP4	NA	NA
G7	2024-10-15 12:04:34		5400.282	Media file(s)	player #1:E:/Stigmatomma_queen_variance/O4/O4-1-2-G7.MP4	0.0	7419.840	25.000	Yellow	Walking		POINT	670.240	E:/Stigmatomma_queen_variance/O4/O4-1-2-G7.MP4	NA	NA
G7	2024-10-15 12:04:34		5400.282	Media file(s)	player #1:E:/Stigmatomma_queen_variance/O4/O4-1-2-G7.MP4	0.0	7419.840	25.000	Blue	Resting		POINT	730.714	E:/Stigmatomma_queen_variance/O4/O4-1-2-G7.MP4	NA	NA
G7	2024-10-15 12:04:34		5400.282	Media file(s)	player #1:E:/Stigmatomma_queen_variance/O4/O4-1-2-G7.MP4	0.0	7419.840	25.000	Yellow	Walking		POINT	730.714	E:/Stigmatomma_queen_variance/O4/O4-1-2-G7.MP4	NA	NA
G7	2024-10-15 12:04:34		5400.282	Media file(s)	player #1:E:/Stigmatomma_queen_variance/O4/O4-1-2-G7.MP4	0.0	7419.840	25.000	Blue	Resting		POINT	790.171	E:/Stigmatomma_queen_variance/O4/O4-1-2-G7.MP4	NA	NA
G7	2024-10-15 12:04:34		5400.282	Media file(s)	player #1:E:/Stigmatomma_queen_variance/O4/O4-1-2-G7.MP4	0.0	7419.840	25.000	Yellow	Resting		POINT	790.171	E:/Stigmatomma_queen_variance/O4/O4-1-2-G7.MP4	NA	NA
G7	2024-10-15 12:04:34		5400.282	Media file(s)	player #1:E:/Stigmatomma_queen_variance/O4/O4-1-2-G7.MP4	0.0	7419.840	25.000	Blue	Resting		POINT	850.943	E:/Stigmatomma_queen_variance/O4/O4-1-2-G7.MP4	NA	NA
G7	2024-10-15 12:04:34		5400.282	Media file(s)	player #1:E:/Stigmatomma_queen_variance/O4/O4-1-2-G7.MP4	0.0	7419.840	25.000	Yellow	Resting		POINT	850.943	E:/Stigmatomma_queen_variance/O4/O4-1-2-G7.MP4	NA	NA
G7	2024-10-15 12:04:34		5400.282	Media file(s)	player #1:E:/Stigmatomma_queen_variance/O4/O4-1-2-G7.MP4	0.0	7419.840	25.000	Blue	Resting		POINT	910.423	E:/Stigmatomma_queen_variance/O4/O4-1-2-G7.MP4	NA	NA
G7	2024-10-15 12:04:34		5400.282	Media file(s)	player #1:E:/Stigmatomma_queen_variance/O4/O4-1-2-G7.MP4	0.0	7419.840	25.000	Yellow	Resting		POINT	910.423	E:/Stigmatomma_queen_variance/O4/O4-1-2-G7.MP4	NA	NA
G7	2024-10-15 12:04:34		5400.282	Media file(s)	player #1:E:/Stigmatomma_queen_variance/O4/O4-1-2-G7.MP4	0.0	7419.840	25.000	Blue	Resting		POINT	970.451	E:/Stigmatomma_queen_variance/O4/O4-1-2-G7.MP4	NA	NA
G7	2024-10-15 12:04:34		5400.282	Media file(s)	player #1:E:/Stigmatomma_queen_variance/O4/O4-1-2-G7.MP4	0.0	7419.840	25.000	Yellow	Resting		POINT	970.451	E:/Stigmatomma_queen_variance/O4/O4-1-2-G7.MP4	NA	NA
G7	2024-10-15 12:04:34		5400.282	Media file(s)	player #1:E:/Stigmatomma_queen_variance/O4/O4-1-2-G7.MP4	0.0	7419.840	25.000	Blue	Resting		POINT	1030.429	E:/Stigmatomma_queen_variance/O4/O4-1-2-G7.MP4	NA	NA
G7	2024-10-15 12:04:34		5400.282	Media file(s)	player #1:E:/Stigmatomma_queen_variance/O4/O4-1-2-G7.MP4	0.0	7419.840	25.000	Yellow	Resting		POINT	1030.429	E:/Stigmatomma_queen_variance/O4/O4-1-2-G7.MP4	NA	NA
G7	2024-10-15 12:04:34		5400.282	Media file(s)	player #1:E:/Stigmatomma_queen_variance/O4/O4-1-2-G7.MP4	0.0	7419.840	25.000	Blue	Walking		POINT	1090.937	E:/Stigmatomma_queen_variance/O4/O4-1-2-G7.MP4	NA	NA
G7	2024-10-15 12:04:34		5400.282	Media file(s)	player #1:E:/Stigmatomma_queen_variance/O4/O4-1-2-G7.MP4	0.0	7419.840	25.000	Yellow	Walking		POINT	1090.937	E:/Stigmatomma_queen_variance/O4/O4-1-2-G7.MP4	NA	NA
G7	2024-10-15 12:04:34		5400.282	Media file(s)	player #1:E:/Stigmatomma_queen_variance/O4/O4-1-2-G7.MP4	0.0	7419.840	25.000	Blue	Resting		POINT	1150.443	E:/Stigmatomma_queen_variance/O4/O4-1-2-G7.MP4	NA	NA
G7	2024-10-15 12:04:34		5400.282	Media file(s)	player #1:E:/Stigmatomma_queen_variance/O4/O4-1-2-G7.MP4	0.0	7419.840	25.000	Yellow	Walking		POINT	1150.443	E:/Stigmatomma_queen_variance/O4/O4-1-2-G7.MP4	NA	NA
G7	2024-10-15 12:04:34		5400.282	Media file(s)	player #1:E:/Stigmatomma_queen_variance/O4/O4-1-2-G7.MP4	0.0	7419.840	25.000	Blue	Resting		POINT	1210.464	E:/Stigmatomma_queen_variance/O4/O4-1-2-G7.MP4	NA	NA
G7	2024-10-15 12:04:34		5400.282	Media file(s)	player #1:E:/Stigmatomma_queen_variance/O4/O4-1-2-G7.MP4	0.0	7419.840	25.000	Yellow	Resting		POINT	1210.464	E:/Stigmatomma_queen_variance/O4/O4-1-2-G7.MP4	NA	NA
G7	2024-10-15 12:04:34		5400.282	Media file(s)	player #1:E:/Stigmatomma_queen_variance/O4/O4-1-2-G7.MP4	0.0	7419.840	25.000	Blue	Resting		POINT	1270.434	E:/Stigmatomma_queen_variance/O4/O4-1-2-G7.MP4	NA	NA
G7	2024-10-15 12:04:34		5400.282	Media file(s)	player #1:E:/Stigmatomma_queen_variance/O4/O4-1-2-G7.MP4	0.0	7419.840	25.000	Yellow	Resting		POINT	1270.434	E:/Stigmatomma_queen_variance/O4/O4-1-2-G7.MP4	NA	NA
G7	2024-10-15 12:04:34		5400.282	Media file(s)	player #1:E:/Stigmatomma_queen_variance/O4/O4-1-2-G7.MP4	0.0	7419.840	25.000	Blue	Resting		POINT	1330.181	E:/Stigmatomma_queen_variance/O4/O4-1-2-G7.MP4	NA	NA
G7	2024-10-15 12:04:34		5400.282	Media file(s)	player #1:E:/Stigmatomma_queen_variance/O4/O4-1-2-G7.MP4	0.0	7419.840	25.000	Yellow	Resting		POINT	1330.181	E:/Stigmatomma_queen_variance/O4/O4-1-2-G7.MP4	NA	NA
G7	2024-10-15 12:04:34		5400.282	Media file(s)	player #1:E:/Stigmatomma_queen_variance/O4/O4-1-2-G7.MP4	0.0	7419.840	25.000	Blue	Resting		POINT	1390.708	E:/Stigmatomma_queen_variance/O4/O4-1-2-G7.MP4	NA	NA
G7	2024-10-15 12:04:34		5400.282	Media file(s)	player #1:E:/Stigmatomma_queen_variance/O4/O4-1-2-G7.MP4	0.0	7419.840	25.000	Yellow	Resting		POINT	1390.708	E:/Stigmatomma_queen_variance/O4/O4-1-2-G7.MP4	NA	NA
G7	2024-10-15 12:04:34		5400.282	Media file(s)	player #1:E:/Stigmatomma_queen_variance/O4/O4-1-2-G7.MP4	0.0	7419.840	25.000	Blue	Resting		POINT	1450.184	E:/Stigmatomma_queen_variance/O4/O4-1-2-G7.MP4	NA	NA
G7	2024-10-15 12:04:34		5400.282	Media file(s)	player #1:E:/Stigmatomma_queen_variance/O4/O4-1-2-G7.MP4	0.0	7419.840	25.000	Yellow	Resting		POINT	1450.184	E:/Stigmatomma_queen_variance/O4/O4-1-2-G7.MP4	NA	NA
G7	2024-10-15 12:04:34		5400.282	Media file(s)	player #1:E:/Stigmatomma_queen_variance/O4/O4-1-2-G7.MP4	0.0	7419.840	25.000	Blue	Resting		POINT	1510.232	E:/Stigmatomma_queen_variance/O4/O4-1-2-G7.MP4	NA	NA
G7	2024-10-15 12:04:34		5400.282	Media file(s)	player #1:E:/Stigmatomma_queen_variance/O4/O4-1-2-G7.MP4	0.0	7419.840	25.000	Yellow	Resting		POINT	1510.232	E:/Stigmatomma_queen_variance/O4/O4-1-2-G7.MP4	NA	NA
G7	2024-10-15 12:04:34		5400.282	Media file(s)	player #1:E:/Stigmatomma_queen_variance/O4/O4-1-2-G7.MP4	0.0	7419.840	25.000	Blue	Resting		POINT	1570.706	E:/Stigmatomma_queen_variance/O4/O4-1-2-G7.MP4	NA	NA
G7	2024-10-15 12:04:34		5400.282	Media file(s)	player #1:E:/Stigmatomma_queen_variance/O4/O4-1-2-G7.MP4	0.0	7419.840	25.000	Yellow	Walking		POINT	1570.706	E:/Stigmatomma_queen_variance/O4/O4-1-2-G7.MP4	NA	NA
G7	2024-10-15 12:04:34		5400.282	Media file(s)	player #1:E:/Stigmatomma_queen_variance/O4/O4-1-2-G7.MP4	0.0	7419.840	25.000	Blue	Resting		POINT	1630.152	E:/Stigmatomma_queen_variance/O4/O4-1-2-G7.MP4	NA	NA
G7	2024-10-15 12:04:34		5400.282	Media file(s)	player #1:E:/Stigmatomma_queen_variance/O4/O4-1-2-G7.MP4	0.0	7419.840	25.000	Yellow	Resting		POINT	1630.152	E:/Stigmatomma_queen_variance/O4/O4-1-2-G7.MP4	NA	NA
G7	2024-10-15 12:04:34		5400.282	Media file(s)	player #1:E:/Stigmatomma_queen_variance/O4/O4-1-2-G7.MP4	0.0	7419.840	25.000	Blue	Resting		POINT	1690.454	E:/Stigmatomma_queen_variance/O4/O4-1-2-G7.MP4	NA	NA
G7	2024-10-15 12:04:34		5400.282	Media file(s)	player #1:E:/Stigmatomma_queen_variance/O4/O4-1-2-G7.MP4	0.0	7419.840	25.000	Yellow	Resting		POINT	1690.454	E:/Stigmatomma_queen_variance/O4/O4-1-2-G7.MP4	NA	NA
G7	2024-10-15 12:04:34		5400.282	Media file(s)	player #1:E:/Stigmatomma_queen_variance/O4/O4-1-2-G7.MP4	0.0	7419.840	25.000	Blue	Resting		POINT	1750.446	E:/Stigmatomma_queen_variance/O4/O4-1-2-G7.MP4	NA	NA
G7	2024-10-15 12:04:34		5400.282	Media file(s)	player #1:E:/Stigmatomma_queen_variance/O4/O4-1-2-G7.MP4	0.0	7419.840	25.000	Yellow	Resting		POINT	1750.446	E:/Stigmatomma_queen_variance/O4/O4-1-2-G7.MP4	NA	NA
G7	2024-10-15 12:04:34		5400.282	Media file(s)	player #1:E:/Stigmatomma_queen_variance/O4/O4-1-2-G7.MP4	0.0	7419.840	25.000	Blue	Resting		POINT	1810.455	E:/Stigmatomma_queen_variance/O4/O4-1-2-G7.MP4	NA	NA
G7	2024-10-15 12:04:34		5400.282	Media file(s)	player #1:E:/Stigmatomma_queen_variance/O4/O4-1-2-G7.MP4	0.0	7419.840	25.000	Yellow	Resting		POINT	1810.455	E:/Stigmatomma_queen_variance/O4/O4-1-2-G7.MP4	NA	NA
G7	2024-10-15 12:04:34		5400.282	Media file(s)	player #1:E:/Stigmatomma_queen_variance/O4/O4-1-2-G7.MP4	0.0	7419.840	25.000	Blue	Resting		POINT	1870.158	E:/Stigmatomma_queen_variance/O4/O4-1-2-G7.MP4	NA	NA
G7	2024-10-15 12:04:34		5400.282	Media file(s)	player #1:E:/Stigmatomma_queen_variance/O4/O4-1-2-G7.MP4	0.0	7419.840	25.000	Yellow	Resting		POINT	1870.158	E:/Stigmatomma_queen_variance/O4/O4-1-2-G7.MP4	NA	NA
G7	2024-10-15 12:04:34		5400.282	Media file(s)	player #1:E:/Stigmatomma_queen_variance/O4/O4-1-2-G7.MP4	0.0	7419.840	25.000	Yellow	Resting		POINT	1930.172	E:/Stigmatomma_queen_variance/O4/O4-1-2-G7.MP4	NA	NA
G7	2024-10-15 12:04:34		5400.282	Media file(s)	player #1:E:/Stigmatomma_queen_variance/O4/O4-1-2-G7.MP4	0.0	7419.840	25.000	Blue	Resting		POINT	1931.706	E:/Stigmatomma_queen_variance/O4/O4-1-2-G7.MP4	NA	NA
G7	2024-10-15 12:04:34		5400.282	Media file(s)	player #1:E:/Stigmatomma_queen_variance/O4/O4-1-2-G7.MP4	0.0	7419.840	25.000	Yellow	Resting		POINT	1990.392	E:/Stigmatomma_queen_variance/O4/O4-1-2-G7.MP4	NA	NA
G7	2024-10-15 12:04:34		5400.282	Media file(s)	player #1:E:/Stigmatomma_queen_variance/O4/O4-1-2-G7.MP4	0.0	7419.840	25.000	Blue	Walking		POINT	1991.391	E:/Stigmatomma_queen_variance/O4/O4-1-2-G7.MP4	NA	NA
G7	2024-10-15 12:04:34		5400.282	Media file(s)	player #1:E:/Stigmatomma_queen_variance/O4/O4-1-2-G7.MP4	0.0	7419.840	25.000	Blue	Walking		POINT	2050.095	E:/Stigmatomma_queen_variance/O4/O4-1-2-G7.MP4	NA	NA
G7	2024-10-15 12:04:34		5400.282	Media file(s)	player #1:E:/Stigmatomma_queen_variance/O4/O4-1-2-G7.MP4	0.0	7419.840	25.000	Yellow	Resting		POINT	2050.095	E:/Stigmatomma_queen_variance/O4/O4-1-2-G7.MP4	NA	NA
G7	2024-10-15 12:04:34		5400.282	Media file(s)	player #1:E:/Stigmatomma_queen_variance/O4/O4-1-2-G7.MP4	0.0	7419.840	25.000	Blue	Walking		POINT	2110.229	E:/Stigmatomma_queen_variance/O4/O4-1-2-G7.MP4	NA	NA
G7	2024-10-15 12:04:34		5400.282	Media file(s)	player #1:E:/Stigmatomma_queen_variance/O4/O4-1-2-G7.MP4	0.0	7419.840	25.000	Yellow	Resting		POINT	2110.229	E:/Stigmatomma_queen_variance/O4/O4-1-2-G7.MP4	NA	NA
G7	2024-10-15 12:04:34		5400.282	Media file(s)	player #1:E:/Stigmatomma_queen_variance/O4/O4-1-2-G7.MP4	0.0	7419.840	25.000	Blue	Resting		POINT	2170.711	E:/Stigmatomma_queen_variance/O4/O4-1-2-G7.MP4	NA	NA
G7	2024-10-15 12:04:34		5400.282	Media file(s)	player #1:E:/Stigmatomma_queen_variance/O4/O4-1-2-G7.MP4	0.0	7419.840	25.000	Yellow	Resting		POINT	2170.711	E:/Stigmatomma_queen_variance/O4/O4-1-2-G7.MP4	NA	NA
G7	2024-10-15 12:04:34		5400.282	Media file(s)	player #1:E:/Stigmatomma_queen_variance/O4/O4-1-2-G7.MP4	0.0	7419.840	25.000	Blue	Resting		POINT	2230.159	E:/Stigmatomma_queen_variance/O4/O4-1-2-G7.MP4	NA	NA
G7	2024-10-15 12:04:34		5400.282	Media file(s)	player #1:E:/Stigmatomma_queen_variance/O4/O4-1-2-G7.MP4	0.0	7419.840	25.000	Yellow	Walking		POINT	2230.159	E:/Stigmatomma_queen_variance/O4/O4-1-2-G7.MP4	NA	NA
G7	2024-10-15 12:04:34		5400.282	Media file(s)	player #1:E:/Stigmatomma_queen_variance/O4/O4-1-2-G7.MP4	0.0	7419.840	25.000	Blue	Resting		POINT	2290.703	E:/Stigmatomma_queen_variance/O4/O4-1-2-G7.MP4	NA	NA
G7	2024-10-15 12:04:34		5400.282	Media file(s)	player #1:E:/Stigmatomma_queen_variance/O4/O4-1-2-G7.MP4	0.0	7419.840	25.000	Yellow	Walking		POINT	2290.703	E:/Stigmatomma_queen_variance/O4/O4-1-2-G7.MP4	NA	NA
G7	2024-10-15 12:04:34		5400.282	Media file(s)	player #1:E:/Stigmatomma_queen_variance/O4/O4-1-2-G7.MP4	0.0	7419.840	25.000	Blue	Walking		POINT	2350.643	E:/Stigmatomma_queen_variance/O4/O4-1-2-G7.MP4	NA	NA
G7	2024-10-15 12:04:34		5400.282	Media file(s)	player #1:E:/Stigmatomma_queen_variance/O4/O4-1-2-G7.MP4	0.0	7419.840	25.000	Yellow	Walking		POINT	2350.643	E:/Stigmatomma_queen_variance/O4/O4-1-2-G7.MP4	NA	NA
G7	2024-10-15 12:04:34		5400.282	Media file(s)	player #1:E:/Stigmatomma_queen_variance/O4/O4-1-2-G7.MP4	0.0	7419.840	25.000	Blue	Walking		POINT	2410.175	E:/Stigmatomma_queen_variance/O4/O4-1-2-G7.MP4	NA	NA
G7	2024-10-15 12:04:34		5400.282	Media file(s)	player #1:E:/Stigmatomma_queen_variance/O4/O4-1-2-G7.MP4	0.0	7419.840	25.000	Yellow	Walking		POINT	2410.175	E:/Stigmatomma_queen_variance/O4/O4-1-2-G7.MP4	NA	NA
G7	2024-10-15 12:04:34		5400.282	Media file(s)	player #1:E:/Stigmatomma_queen_variance/O4/O4-1-2-G7.MP4	0.0	7419.840	25.000	Blue	Walking		POINT	2470.710	E:/Stigmatomma_queen_variance/O4/O4-1-2-G7.MP4	NA	NA
G7	2024-10-15 12:04:34		5400.282	Media file(s)	player #1:E:/Stigmatomma_queen_variance/O4/O4-1-2-G7.MP4	0.0	7419.840	25.000	Yellow	Walking		POINT	2470.710	E:/Stigmatomma_queen_variance/O4/O4-1-2-G7.MP4	NA	NA
G7	2024-10-15 12:04:34		5400.282	Media file(s)	player #1:E:/Stigmatomma_queen_variance/O4/O4-1-2-G7.MP4	0.0	7419.840	25.000	Blue	Walking		POINT	2530.928	E:/Stigmatomma_queen_variance/O4/O4-1-2-G7.MP4	NA	NA
G7	2024-10-15 12:04:34		5400.282	Media file(s)	player #1:E:/Stigmatomma_queen_variance/O4/O4-1-2-G7.MP4	0.0	7419.840	25.000	Yellow	Walking		POINT	2530.928	E:/Stigmatomma_queen_variance/O4/O4-1-2-G7.MP4	NA	NA
G7	2024-10-15 12:04:34		5400.282	Media file(s)	player #1:E:/Stigmatomma_queen_variance/O4/O4-1-2-G7.MP4	0.0	7419.840	25.000	Blue	Resting		POINT	2590.649	E:/Stigmatomma_queen_variance/O4/O4-1-2-G7.MP4	NA	NA
G7	2024-10-15 12:04:34		5400.282	Media file(s)	player #1:E:/Stigmatomma_queen_variance/O4/O4-1-2-G7.MP4	0.0	7419.840	25.000	Yellow	Brood Care		POINT	2590.649	E:/Stigmatomma_queen_variance/O4/O4-1-2-G7.MP4	NA	NA
G7	2024-10-15 12:04:34		5400.282	Media file(s)	player #1:E:/Stigmatomma_queen_variance/O4/O4-1-2-G7.MP4	0.0	7419.840	25.000	Blue	Resting		POINT	2651.187	E:/Stigmatomma_queen_variance/O4/O4-1-2-G7.MP4	NA	NA
G7	2024-10-15 12:04:34		5400.282	Media file(s)	player #1:E:/Stigmatomma_queen_variance/O4/O4-1-2-G7.MP4	0.0	7419.840	25.000	Yellow	Walking		POINT	2651.187	E:/Stigmatomma_queen_variance/O4/O4-1-2-G7.MP4	NA	NA
G7	2024-10-15 12:04:34		5400.282	Media file(s)	player #1:E:/Stigmatomma_queen_variance/O4/O4-1-2-G7.MP4	0.0	7419.840	25.000	Blue	Resting		POINT	2710.450	E:/Stigmatomma_queen_variance/O4/O4-1-2-G7.MP4	NA	NA
G7	2024-10-15 12:04:34		5400.282	Media file(s)	player #1:E:/Stigmatomma_queen_variance/O4/O4-1-2-G7.MP4	0.0	7419.840	25.000	Yellow	Walking		POINT	2710.450	E:/Stigmatomma_queen_variance/O4/O4-1-2-G7.MP4	NA	NA
G7	2024-10-15 12:04:34		5400.282	Media file(s)	player #1:E:/Stigmatomma_queen_variance/O4/O4-1-2-G7.MP4	0.0	7419.840	25.000	Blue	Walking		POINT	2770.454	E:/Stigmatomma_queen_variance/O4/O4-1-2-G7.MP4	NA	NA
G7	2024-10-15 12:04:34		5400.282	Media file(s)	player #1:E:/Stigmatomma_queen_variance/O4/O4-1-2-G7.MP4	0.0	7419.840	25.000	Yellow	Walking		POINT	2770.454	E:/Stigmatomma_queen_variance/O4/O4-1-2-G7.MP4	NA	NA
G7	2024-10-15 12:04:34		5400.282	Media file(s)	player #1:E:/Stigmatomma_queen_variance/O4/O4-1-2-G7.MP4	0.0	7419.840	25.000	Blue	Resting		POINT	2830.149	E:/Stigmatomma_queen_variance/O4/O4-1-2-G7.MP4	NA	NA
G7	2024-10-15 12:04:34		5400.282	Media file(s)	player #1:E:/Stigmatomma_queen_variance/O4/O4-1-2-G7.MP4	0.0	7419.840	25.000	Yellow	Self grooming		POINT	2830.149	E:/Stigmatomma_queen_variance/O4/O4-1-2-G7.MP4	NA	NA
G7	2024-10-15 12:04:34		5400.282	Media file(s)	player #1:E:/Stigmatomma_queen_variance/O4/O4-1-2-G7.MP4	0.0	7419.840	25.000	Blue	Resting		POINT	2890.927	E:/Stigmatomma_queen_variance/O4/O4-1-2-G7.MP4	NA	NA
G7	2024-10-15 12:04:34		5400.282	Media file(s)	player #1:E:/Stigmatomma_queen_variance/O4/O4-1-2-G7.MP4	0.0	7419.840	25.000	Yellow	Resting		POINT	2890.927	E:/Stigmatomma_queen_variance/O4/O4-1-2-G7.MP4	NA	NA
G7	2024-10-15 12:04:34		5400.282	Media file(s)	player #1:E:/Stigmatomma_queen_variance/O4/O4-1-2-G7.MP4	0.0	7419.840	25.000	Blue	Resting		POINT	2950.934	E:/Stigmatomma_queen_variance/O4/O4-1-2-G7.MP4	NA	NA
G7	2024-10-15 12:04:34		5400.282	Media file(s)	player #1:E:/Stigmatomma_queen_variance/O4/O4-1-2-G7.MP4	0.0	7419.840	25.000	Yellow	Resting		POINT	2950.934	E:/Stigmatomma_queen_variance/O4/O4-1-2-G7.MP4	NA	NA
G7	2024-10-15 12:04:34		5400.282	Media file(s)	player #1:E:/Stigmatomma_queen_variance/O4/O4-1-2-G7.MP4	0.0	7419.840	25.000	Blue	Resting		POINT	3010.127	E:/Stigmatomma_queen_variance/O4/O4-1-2-G7.MP4	NA	NA
G7	2024-10-15 12:04:34		5400.282	Media file(s)	player #1:E:/Stigmatomma_queen_variance/O4/O4-1-2-G7.MP4	0.0	7419.840	25.000	Yellow	Resting		POINT	3010.127	E:/Stigmatomma_queen_variance/O4/O4-1-2-G7.MP4	NA	NA
G7	2024-10-15 12:04:34		5400.282	Media file(s)	player #1:E:/Stigmatomma_queen_variance/O4/O4-1-2-G7.MP4	0.0	7419.840	25.000	Blue	Resting		POINT	3071.219	E:/Stigmatomma_queen_variance/O4/O4-1-2-G7.MP4	NA	NA
G7	2024-10-15 12:04:34		5400.282	Media file(s)	player #1:E:/Stigmatomma_queen_variance/O4/O4-1-2-G7.MP4	0.0	7419.840	25.000	Yellow	Resting		POINT	3071.219	E:/Stigmatomma_queen_variance/O4/O4-1-2-G7.MP4	NA	NA
G7	2024-10-15 12:04:34		5400.282	Media file(s)	player #1:E:/Stigmatomma_queen_variance/O4/O4-1-2-G7.MP4	0.0	7419.840	25.000	Blue	Resting		POINT	3130.124	E:/Stigmatomma_queen_variance/O4/O4-1-2-G7.MP4	NA	NA
G7	2024-10-15 12:04:34		5400.282	Media file(s)	player #1:E:/Stigmatomma_queen_variance/O4/O4-1-2-G7.MP4	0.0	7419.840	25.000	Yellow	Self grooming		POINT	3130.124	E:/Stigmatomma_queen_variance/O4/O4-1-2-G7.MP4	NA	NA
G7	2024-10-15 12:04:34		5400.282	Media file(s)	player #1:E:/Stigmatomma_queen_variance/O4/O4-1-2-G7.MP4	0.0	7419.840	25.000	Blue	Resting		POINT	3190.219	E:/Stigmatomma_queen_variance/O4/O4-1-2-G7.MP4	NA	NA
G7	2024-10-15 12:04:34		5400.282	Media file(s)	player #1:E:/Stigmatomma_queen_variance/O4/O4-1-2-G7.MP4	0.0	7419.840	25.000	Yellow	Walking		POINT	3190.219	E:/Stigmatomma_queen_variance/O4/O4-1-2-G7.MP4	NA	NA
G7	2024-10-15 12:04:34		5400.282	Media file(s)	player #1:E:/Stigmatomma_queen_variance/O4/O4-1-2-G7.MP4	0.0	7419.840	25.000	Blue	Walking		POINT	3250.706	E:/Stigmatomma_queen_variance/O4/O4-1-2-G7.MP4	NA	NA
G7	2024-10-15 12:04:34		5400.282	Media file(s)	player #1:E:/Stigmatomma_queen_variance/O4/O4-1-2-G7.MP4	0.0	7419.840	25.000	Yellow	Walking		POINT	3250.706	E:/Stigmatomma_queen_variance/O4/O4-1-2-G7.MP4	NA	NA
G7	2024-10-15 12:04:34		5400.282	Media file(s)	player #1:E:/Stigmatomma_queen_variance/O4/O4-1-2-G7.MP4	0.0	7419.840	25.000	Blue	Resting		POINT	3310.152	E:/Stigmatomma_queen_variance/O4/O4-1-2-G7.MP4	NA	NA
G7	2024-10-15 12:04:34		5400.282	Media file(s)	player #1:E:/Stigmatomma_queen_variance/O4/O4-1-2-G7.MP4	0.0	7419.840	25.000	Yellow	Resting		POINT	3310.152	E:/Stigmatomma_queen_variance/O4/O4-1-2-G7.MP4	NA	NA
G7	2024-10-15 12:04:34		5400.282	Media file(s)	player #1:E:/Stigmatomma_queen_variance/O4/O4-1-2-G7.MP4	0.0	7419.840	25.000	Blue	Walking		POINT	3370.446	E:/Stigmatomma_queen_variance/O4/O4-1-2-G7.MP4	NA	NA
G7	2024-10-15 12:04:34		5400.282	Media file(s)	player #1:E:/Stigmatomma_queen_variance/O4/O4-1-2-G7.MP4	0.0	7419.840	25.000	Yellow	Self grooming		POINT	3370.446	E:/Stigmatomma_queen_variance/O4/O4-1-2-G7.MP4	NA	NA
G7	2024-10-15 12:04:34		5400.282	Media file(s)	player #1:E:/Stigmatomma_queen_variance/O4/O4-1-2-G7.MP4	0.0	7419.840	25.000	Blue	Brood Care		POINT	3430.652	E:/Stigmatomma_queen_variance/O4/O4-1-2-G7.MP4	NA	NA
G7	2024-10-15 12:04:34		5400.282	Media file(s)	player #1:E:/Stigmatomma_queen_variance/O4/O4-1-2-G7.MP4	0.0	7419.840	25.000	Yellow	Walking		POINT	3430.652	E:/Stigmatomma_queen_variance/O4/O4-1-2-G7.MP4	NA	NA
G7	2024-10-15 12:04:34		5400.282	Media file(s)	player #1:E:/Stigmatomma_queen_variance/O4/O4-1-2-G7.MP4	0.0	7419.840	25.000	Blue	Brood Care		POINT	3490.172	E:/Stigmatomma_queen_variance/O4/O4-1-2-G7.MP4	NA	NA
G7	2024-10-15 12:04:34		5400.282	Media file(s)	player #1:E:/Stigmatomma_queen_variance/O4/O4-1-2-G7.MP4	0.0	7419.840	25.000	Yellow	Resting		POINT	3490.172	E:/Stigmatomma_queen_variance/O4/O4-1-2-G7.MP4	NA	NA
G7	2024-10-15 12:04:34		5400.282	Media file(s)	player #1:E:/Stigmatomma_queen_variance/O4/O4-1-2-G7.MP4	0.0	7419.840	25.000	Blue	Brood Care		POINT	3550.713	E:/Stigmatomma_queen_variance/O4/O4-1-2-G7.MP4	NA	NA
G7	2024-10-15 12:04:34		5400.282	Media file(s)	player #1:E:/Stigmatomma_queen_variance/O4/O4-1-2-G7.MP4	0.0	7419.840	25.000	Yellow	Resting		POINT	3550.713	E:/Stigmatomma_queen_variance/O4/O4-1-2-G7.MP4	NA	NA
G7	2024-10-15 12:04:34		5400.282	Media file(s)	player #1:E:/Stigmatomma_queen_variance/O4/O4-1-2-G7.MP4	0.0	7419.840	25.000	Blue	Resting		POINT	3610.170	E:/Stigmatomma_queen_variance/O4/O4-1-2-G7.MP4	NA	NA
G7	2024-10-15 12:04:34		5400.282	Media file(s)	player #1:E:/Stigmatomma_queen_variance/O4/O4-1-2-G7.MP4	0.0	7419.840	25.000	Yellow	Resting		POINT	3610.170	E:/Stigmatomma_queen_variance/O4/O4-1-2-G7.MP4	NA	NA
G7	2024-10-15 12:04:34		5400.282	Media file(s)	player #1:E:/Stigmatomma_queen_variance/O4/O4-1-2-G7.MP4	0.0	7419.840	25.000	Blue	Walking		POINT	3670.722	E:/Stigmatomma_queen_variance/O4/O4-1-2-G7.MP4	NA	NA
G7	2024-10-15 12:04:34		5400.282	Media file(s)	player #1:E:/Stigmatomma_queen_variance/O4/O4-1-2-G7.MP4	0.0	7419.840	25.000	Yellow	Resting		POINT	3670.722	E:/Stigmatomma_queen_variance/O4/O4-1-2-G7.MP4	NA	NA
G7	2024-10-15 12:04:34		5400.282	Media file(s)	player #1:E:/Stigmatomma_queen_variance/O4/O4-1-2-G7.MP4	0.0	7419.840	25.000	Blue	Resting		POINT	3730.925	E:/Stigmatomma_queen_variance/O4/O4-1-2-G7.MP4	NA	NA
G7	2024-10-15 12:04:34		5400.282	Media file(s)	player #1:E:/Stigmatomma_queen_variance/O4/O4-1-2-G7.MP4	0.0	7419.840	25.000	Yellow	Resting		POINT	3730.925	E:/Stigmatomma_queen_variance/O4/O4-1-2-G7.MP4	NA	NA
G7	2024-10-15 12:04:34		5400.282	Media file(s)	player #1:E:/Stigmatomma_queen_variance/O4/O4-1-2-G7.MP4	0.0	7419.840	25.000	Blue	Resting		POINT	3790.435	E:/Stigmatomma_queen_variance/O4/O4-1-2-G7.MP4	NA	NA
G7	2024-10-15 12:04:34		5400.282	Media file(s)	player #1:E:/Stigmatomma_queen_variance/O4/O4-1-2-G7.MP4	0.0	7419.840	25.000	Yellow	Resting		POINT	3790.435	E:/Stigmatomma_queen_variance/O4/O4-1-2-G7.MP4	NA	NA
G7	2024-10-15 12:04:34		5400.282	Media file(s)	player #1:E:/Stigmatomma_queen_variance/O4/O4-1-2-G7.MP4	0.0	7419.840	25.000	Blue	Resting		POINT	3850.443	E:/Stigmatomma_queen_variance/O4/O4-1-2-G7.MP4	NA	NA
G7	2024-10-15 12:04:34		5400.282	Media file(s)	player #1:E:/Stigmatomma_queen_variance/O4/O4-1-2-G7.MP4	0.0	7419.840	25.000	Yellow	Resting		POINT	3850.443	E:/Stigmatomma_queen_variance/O4/O4-1-2-G7.MP4	NA	NA
G7	2024-10-15 12:04:34		5400.282	Media file(s)	player #1:E:/Stigmatomma_queen_variance/O4/O4-1-2-G7.MP4	0.0	7419.840	25.000	Blue	Resting		POINT	3910.152	E:/Stigmatomma_queen_variance/O4/O4-1-2-G7.MP4	NA	NA
G7	2024-10-15 12:04:34		5400.282	Media file(s)	player #1:E:/Stigmatomma_queen_variance/O4/O4-1-2-G7.MP4	0.0	7419.840	25.000	Yellow	Walking		POINT	3910.152	E:/Stigmatomma_queen_variance/O4/O4-1-2-G7.MP4	NA	NA
G7	2024-10-15 12:04:34		5400.282	Media file(s)	player #1:E:/Stigmatomma_queen_variance/O4/O4-1-2-G7.MP4	0.0	7419.840	25.000	Blue	Resting		POINT	3970.467	E:/Stigmatomma_queen_variance/O4/O4-1-2-G7.MP4	NA	NA
G7	2024-10-15 12:04:34		5400.282	Media file(s)	player #1:E:/Stigmatomma_queen_variance/O4/O4-1-2-G7.MP4	0.0	7419.840	25.000	Yellow	Walking		POINT	3970.467	E:/Stigmatomma_queen_variance/O4/O4-1-2-G7.MP4	NA	NA
G7	2024-10-15 12:04:34		5400.282	Media file(s)	player #1:E:/Stigmatomma_queen_variance/O4/O4-1-2-G7.MP4	0.0	7419.840	25.000	Blue	Resting		POINT	4030.152	E:/Stigmatomma_queen_variance/O4/O4-1-2-G7.MP4	NA	NA
G7	2024-10-15 12:04:34		5400.282	Media file(s)	player #1:E:/Stigmatomma_queen_variance/O4/O4-1-2-G7.MP4	0.0	7419.840	25.000	Yellow	Self grooming		POINT	4030.152	E:/Stigmatomma_queen_variance/O4/O4-1-2-G7.MP4	NA	NA
G7	2024-10-15 12:04:34		5400.282	Media file(s)	player #1:E:/Stigmatomma_queen_variance/O4/O4-1-2-G7.MP4	0.0	7419.840	25.000	Blue	Resting		POINT	4090.464	E:/Stigmatomma_queen_variance/O4/O4-1-2-G7.MP4	NA	NA
G7	2024-10-15 12:04:34		5400.282	Media file(s)	player #1:E:/Stigmatomma_queen_variance/O4/O4-1-2-G7.MP4	0.0	7419.840	25.000	Yellow	Resting		POINT	4090.464	E:/Stigmatomma_queen_variance/O4/O4-1-2-G7.MP4	NA	NA
G7	2024-10-15 12:04:34		5400.282	Media file(s)	player #1:E:/Stigmatomma_queen_variance/O4/O4-1-2-G7.MP4	0.0	7419.840	25.000	Blue	Resting		POINT	4150.423	E:/Stigmatomma_queen_variance/O4/O4-1-2-G7.MP4	NA	NA
G7	2024-10-15 12:04:34		5400.282	Media file(s)	player #1:E:/Stigmatomma_queen_variance/O4/O4-1-2-G7.MP4	0.0	7419.840	25.000	Yellow	Resting		POINT	4150.423	E:/Stigmatomma_queen_variance/O4/O4-1-2-G7.MP4	NA	NA
G7	2024-10-15 12:04:34		5400.282	Media file(s)	player #1:E:/Stigmatomma_queen_variance/O4/O4-1-2-G7.MP4	0.0	7419.840	25.000	Blue	Resting		POINT	4210.936	E:/Stigmatomma_queen_variance/O4/O4-1-2-G7.MP4	NA	NA
G7	2024-10-15 12:04:34		5400.282	Media file(s)	player #1:E:/Stigmatomma_queen_variance/O4/O4-1-2-G7.MP4	0.0	7419.840	25.000	Yellow	Resting		POINT	4210.936	E:/Stigmatomma_queen_variance/O4/O4-1-2-G7.MP4	NA	NA
G7	2024-10-15 12:04:34		5400.282	Media file(s)	player #1:E:/Stigmatomma_queen_variance/O4/O4-1-2-G7.MP4	0.0	7419.840	25.000	Blue	Resting		POINT	4270.441	E:/Stigmatomma_queen_variance/O4/O4-1-2-G7.MP4	NA	NA
G7	2024-10-15 12:04:34		5400.282	Media file(s)	player #1:E:/Stigmatomma_queen_variance/O4/O4-1-2-G7.MP4	0.0	7419.840	25.000	Yellow	Resting		POINT	4270.441	E:/Stigmatomma_queen_variance/O4/O4-1-2-G7.MP4	NA	NA
G7	2024-10-15 12:04:34		5400.282	Media file(s)	player #1:E:/Stigmatomma_queen_variance/O4/O4-1-2-G7.MP4	0.0	7419.840	25.000	Blue	Walking		POINT	4330.940	E:/Stigmatomma_queen_variance/O4/O4-1-2-G7.MP4	NA	NA
G7	2024-10-15 12:04:34		5400.282	Media file(s)	player #1:E:/Stigmatomma_queen_variance/O4/O4-1-2-G7.MP4	0.0	7419.840	25.000	Yellow	Walking		POINT	4330.940	E:/Stigmatomma_queen_variance/O4/O4-1-2-G7.MP4	NA	NA
G7	2024-10-15 12:04:34		5400.282	Media file(s)	player #1:E:/Stigmatomma_queen_variance/O4/O4-1-2-G7.MP4	0.0	7419.840	25.000	Blue	Resting		POINT	4390.440	E:/Stigmatomma_queen_variance/O4/O4-1-2-G7.MP4	NA	NA
G7	2024-10-15 12:04:34		5400.282	Media file(s)	player #1:E:/Stigmatomma_queen_variance/O4/O4-1-2-G7.MP4	0.0	7419.840	25.000	Yellow	Resting		POINT	4390.440	E:/Stigmatomma_queen_variance/O4/O4-1-2-G7.MP4	NA	NA
G7	2024-10-15 12:04:34		5400.282	Media file(s)	player #1:E:/Stigmatomma_queen_variance/O4/O4-1-2-G7.MP4	0.0	7419.840	25.000	Blue	Brood Care		POINT	4450.708	E:/Stigmatomma_queen_variance/O4/O4-1-2-G7.MP4	NA	NA
G7	2024-10-15 12:04:34		5400.282	Media file(s)	player #1:E:/Stigmatomma_queen_variance/O4/O4-1-2-G7.MP4	0.0	7419.840	25.000	Yellow	Resting		POINT	4450.708	E:/Stigmatomma_queen_variance/O4/O4-1-2-G7.MP4	NA	NA
G7	2024-10-15 12:04:34		5400.282	Media file(s)	player #1:E:/Stigmatomma_queen_variance/O4/O4-1-2-G7.MP4	0.0	7419.840	25.000	Blue	Resting		POINT	4510.647	E:/Stigmatomma_queen_variance/O4/O4-1-2-G7.MP4	NA	NA
G7	2024-10-15 12:04:34		5400.282	Media file(s)	player #1:E:/Stigmatomma_queen_variance/O4/O4-1-2-G7.MP4	0.0	7419.840	25.000	Yellow	Resting		POINT	4510.647	E:/Stigmatomma_queen_variance/O4/O4-1-2-G7.MP4	NA	NA
G7	2024-10-15 12:04:34		5400.282	Media file(s)	player #1:E:/Stigmatomma_queen_variance/O4/O4-1-2-G7.MP4	0.0	7419.840	25.000	Blue	Resting		POINT	4570.697	E:/Stigmatomma_queen_variance/O4/O4-1-2-G7.MP4	NA	NA
G7	2024-10-15 12:04:34		5400.282	Media file(s)	player #1:E:/Stigmatomma_queen_variance/O4/O4-1-2-G7.MP4	0.0	7419.840	25.000	Yellow	Resting		POINT	4570.697	E:/Stigmatomma_queen_variance/O4/O4-1-2-G7.MP4	NA	NA
G7	2024-10-15 12:04:34		5400.282	Media file(s)	player #1:E:/Stigmatomma_queen_variance/O4/O4-1-2-G7.MP4	0.0	7419.840	25.000	Blue	Resting		POINT	4631.188	E:/Stigmatomma_queen_variance/O4/O4-1-2-G7.MP4	NA	NA
G7	2024-10-15 12:04:34		5400.282	Media file(s)	player #1:E:/Stigmatomma_queen_variance/O4/O4-1-2-G7.MP4	0.0	7419.840	25.000	Yellow	Walking		POINT	4631.188	E:/Stigmatomma_queen_variance/O4/O4-1-2-G7.MP4	NA	NA
G7	2024-10-15 12:04:34		5400.282	Media file(s)	player #1:E:/Stigmatomma_queen_variance/O4/O4-1-2-G7.MP4	0.0	7419.840	25.000	Blue	QW interaction		POINT	4690.132	E:/Stigmatomma_queen_variance/O4/O4-1-2-G7.MP4	NA	NA
G7	2024-10-15 12:04:34		5400.282	Media file(s)	player #1:E:/Stigmatomma_queen_variance/O4/O4-1-2-G7.MP4	0.0	7419.840	25.000	Yellow	Resting		POINT	4690.132	E:/Stigmatomma_queen_variance/O4/O4-1-2-G7.MP4	NA	NA
G7	2024-10-15 12:04:34		5400.282	Media file(s)	player #1:E:/Stigmatomma_queen_variance/O4/O4-1-2-G7.MP4	0.0	7419.840	25.000	Blue	Resting		POINT	4750.234	E:/Stigmatomma_queen_variance/O4/O4-1-2-G7.MP4	NA	NA
G7	2024-10-15 12:04:34		5400.282	Media file(s)	player #1:E:/Stigmatomma_queen_variance/O4/O4-1-2-G7.MP4	0.0	7419.840	25.000	Yellow	Resting		POINT	4750.234	E:/Stigmatomma_queen_variance/O4/O4-1-2-G7.MP4	NA	NA
G7	2024-10-15 12:04:34		5400.282	Media file(s)	player #1:E:/Stigmatomma_queen_variance/O4/O4-1-2-G7.MP4	0.0	7419.840	25.000	Blue	Resting		POINT	4810.167	E:/Stigmatomma_queen_variance/O4/O4-1-2-G7.MP4	NA	NA
G7	2024-10-15 12:04:34		5400.282	Media file(s)	player #1:E:/Stigmatomma_queen_variance/O4/O4-1-2-G7.MP4	0.0	7419.840	25.000	Yellow	Resting		POINT	4810.167	E:/Stigmatomma_queen_variance/O4/O4-1-2-G7.MP4	NA	NA
G7	2024-10-15 12:04:34		5400.282	Media file(s)	player #1:E:/Stigmatomma_queen_variance/O4/O4-1-2-G7.MP4	0.0	7419.840	25.000	Blue	Resting		POINT	4870.717	E:/Stigmatomma_queen_variance/O4/O4-1-2-G7.MP4	NA	NA
G7	2024-10-15 12:04:34		5400.282	Media file(s)	player #1:E:/Stigmatomma_queen_variance/O4/O4-1-2-G7.MP4	0.0	7419.840	25.000	Yellow	Resting		POINT	4870.717	E:/Stigmatomma_queen_variance/O4/O4-1-2-G7.MP4	NA	NA
G7	2024-10-15 12:04:34		5400.282	Media file(s)	player #1:E:/Stigmatomma_queen_variance/O4/O4-1-2-G7.MP4	0.0	7419.840	25.000	Blue	Resting		POINT	4930.169	E:/Stigmatomma_queen_variance/O4/O4-1-2-G7.MP4	NA	NA
G7	2024-10-15 12:04:34		5400.282	Media file(s)	player #1:E:/Stigmatomma_queen_variance/O4/O4-1-2-G7.MP4	0.0	7419.840	25.000	Yellow	Resting		POINT	4930.169	E:/Stigmatomma_queen_variance/O4/O4-1-2-G7.MP4	NA	NA
G7	2024-10-15 12:04:34		5400.282	Media file(s)	player #1:E:/Stigmatomma_queen_variance/O4/O4-1-2-G7.MP4	0.0	7419.840	25.000	Blue	Resting		POINT	4990.232	E:/Stigmatomma_queen_variance/O4/O4-1-2-G7.MP4	NA	NA
G7	2024-10-15 12:04:34		5400.282	Media file(s)	player #1:E:/Stigmatomma_queen_variance/O4/O4-1-2-G7.MP4	0.0	7419.840	25.000	Yellow	Resting		POINT	4990.232	E:/Stigmatomma_queen_variance/O4/O4-1-2-G7.MP4	NA	NA
G7	2024-10-15 12:04:34		5400.282	Media file(s)	player #1:E:/Stigmatomma_queen_variance/O4/O4-1-2-G7.MP4	0.0	7419.840	25.000	Blue	Resting		POINT	5050.934	E:/Stigmatomma_queen_variance/O4/O4-1-2-G7.MP4	NA	NA
G7	2024-10-15 12:04:34		5400.282	Media file(s)	player #1:E:/Stigmatomma_queen_variance/O4/O4-1-2-G7.MP4	0.0	7419.840	25.000	Yellow	Resting		POINT	5050.934	E:/Stigmatomma_queen_variance/O4/O4-1-2-G7.MP4	NA	NA
G7	2024-10-15 12:04:34		5400.282	Media file(s)	player #1:E:/Stigmatomma_queen_variance/O4/O4-1-2-G7.MP4	0.0	7419.840	25.000	Blue	Resting		POINT	5110.431	E:/Stigmatomma_queen_variance/O4/O4-1-2-G7.MP4	NA	NA
G7	2024-10-15 12:04:34		5400.282	Media file(s)	player #1:E:/Stigmatomma_queen_variance/O4/O4-1-2-G7.MP4	0.0	7419.840	25.000	Yellow	Walking		POINT	5110.431	E:/Stigmatomma_queen_variance/O4/O4-1-2-G7.MP4	NA	NA
G7	2024-10-15 12:04:34		5400.282	Media file(s)	player #1:E:/Stigmatomma_queen_variance/O4/O4-1-2-G7.MP4	0.0	7419.840	25.000	Blue	Resting		POINT	5170.446	E:/Stigmatomma_queen_variance/O4/O4-1-2-G7.MP4	NA	NA
G7	2024-10-15 12:04:34		5400.282	Media file(s)	player #1:E:/Stigmatomma_queen_variance/O4/O4-1-2-G7.MP4	0.0	7419.840	25.000	Yellow	Walking		POINT	5170.446	E:/Stigmatomma_queen_variance/O4/O4-1-2-G7.MP4	NA	NA
G7	2024-10-15 12:04:34		5400.282	Media file(s)	player #1:E:/Stigmatomma_queen_variance/O4/O4-1-2-G7.MP4	0.0	7419.840	25.000	Blue	Resting		POINT	5230.640	E:/Stigmatomma_queen_variance/O4/O4-1-2-G7.MP4	NA	NA
G7	2024-10-15 12:04:34		5400.282	Media file(s)	player #1:E:/Stigmatomma_queen_variance/O4/O4-1-2-G7.MP4	0.0	7419.840	25.000	Yellow	Resting		POINT	5230.640	E:/Stigmatomma_queen_variance/O4/O4-1-2-G7.MP4	NA	NA
G7	2024-10-15 12:04:34		5400.282	Media file(s)	player #1:E:/Stigmatomma_queen_variance/O4/O4-1-2-G7.MP4	0.0	7419.840	25.000	Blue	Resting		POINT	5290.166	E:/Stigmatomma_queen_variance/O4/O4-1-2-G7.MP4	NA	NA
G7	2024-10-15 12:04:34		5400.282	Media file(s)	player #1:E:/Stigmatomma_queen_variance/O4/O4-1-2-G7.MP4	0.0	7419.840	25.000	Yellow	Resting		POINT	5290.166	E:/Stigmatomma_queen_variance/O4/O4-1-2-G7.MP4	NA	NA
G7	2024-10-15 12:04:34		5400.282	Media file(s)	player #1:E:/Stigmatomma_queen_variance/O4/O4-1-2-G7.MP4	0.0	7419.840	25.000	Blue	Resting		POINT	5350.225	E:/Stigmatomma_queen_variance/O4/O4-1-2-G7.MP4	NA	NA
G7	2024-10-15 12:04:34		5400.282	Media file(s)	player #1:E:/Stigmatomma_queen_variance/O4/O4-1-2-G7.MP4	0.0	7419.840	25.000	Yellow	Resting		POINT	5350.225	E:/Stigmatomma_queen_variance/O4/O4-1-2-G7.MP4	NA	NA
G7	2024-10-15 12:04:34		5400.282	Media file(s)	player #1:E:/Stigmatomma_queen_variance/O4/O4-1-2-G7.MP4	0.0	7419.840	25.000	Blue	Resting		POINT	5410.711	E:/Stigmatomma_queen_variance/O4/O4-1-2-G7.MP4	NA	NA
G7	2024-10-15 12:04:34		5400.282	Media file(s)	player #1:E:/Stigmatomma_queen_variance/O4/O4-1-2-G7.MP4	0.0	7419.840	25.000	Yellow	Resting		POINT	5410.711	E:/Stigmatomma_queen_variance/O4/O4-1-2-G7.MP4	NA	NA
G7	2024-10-15 12:04:34		5400.282	Media file(s)	player #1:E:/Stigmatomma_queen_variance/O4/O4-1-2-G7.MP4	0.0	7419.840	25.000	Blue	Resting		POINT	5470.641	E:/Stigmatomma_queen_variance/O4/O4-1-2-G7.MP4	NA	NA
G7	2024-10-15 12:04:34		5400.282	Media file(s)	player #1:E:/Stigmatomma_queen_variance/O4/O4-1-2-G7.MP4	0.0	7419.840	25.000	Yellow	Resting		POINT	5470.641	E:/Stigmatomma_queen_variance/O4/O4-1-2-G7.MP4	NA	NA
G7	2024-10-15 12:04:34		5400.282	Media file(s)	player #1:E:/Stigmatomma_queen_variance/O4/O4-1-2-G7.MP4	0.0	7419.840	25.000	Blue	Resting		POINT	5530.179	E:/Stigmatomma_queen_variance/O4/O4-1-2-G7.MP4	NA	NA
G7	2024-10-15 12:04:34		5400.282	Media file(s)	player #1:E:/Stigmatomma_queen_variance/O4/O4-1-2-G7.MP4	0.0	7419.840	25.000	Yellow	Resting		POINT	5530.179	E:/Stigmatomma_queen_variance/O4/O4-1-2-G7.MP4	NA	NA
G7	2024-10-15 12:04:34		5400.282	Media file(s)	player #1:E:/Stigmatomma_queen_variance/O4/O4-1-2-G7.MP4	0.0	7419.840	25.000	Blue	Resting		POINT	5590.216	E:/Stigmatomma_queen_variance/O4/O4-1-2-G7.MP4	NA	NA
G7	2024-10-15 12:04:34		5400.282	Media file(s)	player #1:E:/Stigmatomma_queen_variance/O4/O4-1-2-G7.MP4	0.0	7419.840	25.000	Yellow	Resting		POINT	5590.216	E:/Stigmatomma_queen_variance/O4/O4-1-2-G7.MP4	NA	NA
G7	2024-10-15 12:04:34		5400.282	Media file(s)	player #1:E:/Stigmatomma_queen_variance/O4/O4-1-2-G7.MP4	0.0	7419.840	25.000	Blue	Resting		POINT	5650.164	E:/Stigmatomma_queen_variance/O4/O4-1-2-G7.MP4	NA	NA
G7	2024-10-15 12:04:34		5400.282	Media file(s)	player #1:E:/Stigmatomma_queen_variance/O4/O4-1-2-G7.MP4	0.0	7419.840	25.000	Yellow	Resting		POINT	5650.164	E:/Stigmatomma_queen_variance/O4/O4-1-2-G7.MP4	NA	NA
G7	2024-10-15 12:04:34		5400.282	Media file(s)	player #1:E:/Stigmatomma_queen_variance/O4/O4-1-2-G7.MP4	0.0	7419.840	25.000	Blue	Resting		POINT	5710.717	E:/Stigmatomma_queen_variance/O4/O4-1-2-G7.MP4	NA	NA
G7	2024-10-15 12:04:34		5400.282	Media file(s)	player #1:E:/Stigmatomma_queen_variance/O4/O4-1-2-G7.MP4	0.0	7419.840	25.000	Yellow	Walking		POINT	5710.717	E:/Stigmatomma_queen_variance/O4/O4-1-2-G7.MP4	NA	NA
G7	2024-10-15 12:04:34		5400.282	Media file(s)	player #1:E:/Stigmatomma_queen_variance/O4/O4-1-2-G7.MP4	0.0	7419.840	25.000	Blue	Resting		POINT	5770.187	E:/Stigmatomma_queen_variance/O4/O4-1-2-G7.MP4	NA	NA
G7	2024-10-15 12:04:34		5400.282	Media file(s)	player #1:E:/Stigmatomma_queen_variance/O4/O4-1-2-G7.MP4	0.0	7419.840	25.000	Yellow	Resting		POINT	5770.187	E:/Stigmatomma_queen_variance/O4/O4-1-2-G7.MP4	NA	NA
G7	2024-10-15 12:04:34		5400.282	Media file(s)	player #1:E:/Stigmatomma_queen_variance/O4/O4-1-2-G7.MP4	0.0	7419.840	25.000	Blue	Resting		POINT	5830.947	E:/Stigmatomma_queen_variance/O4/O4-1-2-G7.MP4	NA	NA
G7	2024-10-15 12:04:34		5400.282	Media file(s)	player #1:E:/Stigmatomma_queen_variance/O4/O4-1-2-G7.MP4	0.0	7419.840	25.000	Yellow	Resting		POINT	5830.947	E:/Stigmatomma_queen_variance/O4/O4-1-2-G7.MP4	NA	NA
G7	2024-10-15 12:04:34		5400.282	Media file(s)	player #1:E:/Stigmatomma_queen_variance/O4/O4-1-2-G7.MP4	0.0	7419.840	25.000	Blue	Resting		POINT	5890.642	E:/Stigmatomma_queen_variance/O4/O4-1-2-G7.MP4	NA	NA
G7	2024-10-15 12:04:34		5400.282	Media file(s)	player #1:E:/Stigmatomma_queen_variance/O4/O4-1-2-G7.MP4	0.0	7419.840	25.000	Yellow	Resting		POINT	5890.642	E:/Stigmatomma_queen_variance/O4/O4-1-2-G7.MP4	NA	NA
G7	2024-10-15 12:04:34		5400.282	Media file(s)	player #1:E:/Stigmatomma_queen_variance/O4/O4-1-2-G7.MP4	0.0	7419.840	25.000	Blue	Resting		POINT	5950.438	E:/Stigmatomma_queen_variance/O4/O4-1-2-G7.MP4	NA	NA
G7	2024-10-15 12:04:34		5400.282	Media file(s)	player #1:E:/Stigmatomma_queen_variance/O4/O4-1-2-G7.MP4	0.0	7419.840	25.000	Yellow	Resting		POINT	5950.438	E:/Stigmatomma_queen_variance/O4/O4-1-2-G7.MP4	NA	NA
G7	2024-10-15 12:04:34		5400.282	Media file(s)	player #1:E:/Stigmatomma_queen_variance/O4/O4-1-2-G7.MP4	0.0	7419.840	25.000	Blue	Resting		POINT	6010.448	E:/Stigmatomma_queen_variance/O4/O4-1-2-G7.MP4	NA	NA
G7	2024-10-15 12:04:34		5400.282	Media file(s)	player #1:E:/Stigmatomma_queen_variance/O4/O4-1-2-G7.MP4	0.0	7419.840	25.000	Yellow	Resting		POINT	6010.448	E:/Stigmatomma_queen_variance/O4/O4-1-2-G7.MP4	NA	NA
