# Supplementary material for: Unmated Queens Show Worker‐Like Behaviour and Gene Expression in Polygynous Colonies of the Ant Stigmatomma pallipes
Source: Mol Ecol. 2026 Apr 29;35:e70360. doi: 10.1111/mec.70360 (PMC13126620; doi:10.1111/mec.70360)
Supplement: Supplementary file 3 — Data S1: mec70360‐sup‐0003‐Supinfo.zip. [file MEC-35-e70360-s003.zip › Behavior/O4-Boris/M1.tsv]

Observation id	Observation date	Description	Observation duration	Observation type	Source	Time offset (s)	Media duration (s)	FPS	Subject	Behavior	Behavioral category	Behavior type	Time	Media file name	Image index	Image file path	Comment
M1	2025-02-24 16:04:14.999		5400.080	Media file(s)	player #1:Z-Movie\O4-2-1-M1.MP4	0.0	6703.200	25.000	Orange	Resting		POINT	610.000	Z-Movie\O4-2-1-M1.MP4	15250	NA
M1	2025-02-24 16:04:14.999		5400.080	Media file(s)	player #1:Z-Movie\O4-2-1-M1.MP4	0.0	6703.200	25.000	Pink	Resting		POINT	610.120	Z-Movie\O4-2-1-M1.MP4	15253	NA
M1	2025-02-24 16:04:14.999		5400.080	Media file(s)	player #1:Z-Movie\O4-2-1-M1.MP4	0.0	6703.200	25.000	Pink	Resting		POINT	669.960	Z-Movie\O4-2-1-M1.MP4	16749	NA
M1	2025-02-24 16:04:14.999		5400.080	Media file(s)	player #1:Z-Movie\O4-2-1-M1.MP4	0.0	6703.200	25.000	Orange	Resting		POINT	670.120	Z-Movie\O4-2-1-M1.MP4	16753	NA
M1	2025-02-24 16:04:14.999		5400.080	Media file(s)	player #1:Z-Movie\O4-2-1-M1.MP4	0.0	6703.200	25.000	Pink	Resting		POINT	730.000	Z-Movie\O4-2-1-M1.MP4	18250	NA
M1	2025-02-24 16:04:14.999		5400.080	Media file(s)	player #1:Z-Movie\O4-2-1-M1.MP4	0.0	6703.200	25.000	Orange	Resting		POINT	730.520	Z-Movie\O4-2-1-M1.MP4	18263	NA
M1	2025-02-24 16:04:14.999		5400.080	Media file(s)	player #1:Z-Movie\O4-2-1-M1.MP4	0.0	6703.200	25.000	Pink	Resting		POINT	790.120	Z-Movie\O4-2-1-M1.MP4	19753	NA
M1	2025-02-24 16:04:14.999		5400.080	Media file(s)	player #1:Z-Movie\O4-2-1-M1.MP4	0.0	6703.200	25.000	Orange	Resting		POINT	790.440	Z-Movie\O4-2-1-M1.MP4	19761	NA
M1	2025-02-24 16:04:14.999		5400.080	Media file(s)	player #1:Z-Movie\O4-2-1-M1.MP4	0.0	6703.200	25.000	Orange	Resting		POINT	850.160	Z-Movie\O4-2-1-M1.MP4	21254	NA
M1	2025-02-24 16:04:14.999		5400.080	Media file(s)	player #1:Z-Movie\O4-2-1-M1.MP4	0.0	6703.200	25.000	Pink	Resting		POINT	850.280	Z-Movie\O4-2-1-M1.MP4	21257	NA
M1	2025-02-24 16:04:14.999		5400.080	Media file(s)	player #1:Z-Movie\O4-2-1-M1.MP4	0.0	6703.200	25.000	Pink	Resting		POINT	910.000	Z-Movie\O4-2-1-M1.MP4	22750	NA
M1	2025-02-24 16:04:14.999		5400.080	Media file(s)	player #1:Z-Movie\O4-2-1-M1.MP4	0.0	6703.200	25.000	Orange	Resting		POINT	910.080	Z-Movie\O4-2-1-M1.MP4	22752	NA
M1	2025-02-24 16:04:14.999		5400.080	Media file(s)	player #1:Z-Movie\O4-2-1-M1.MP4	0.0	6703.200	25.000	Orange	Resting		POINT	970.200	Z-Movie\O4-2-1-M1.MP4	24255	NA
M1	2025-02-24 16:04:14.999		5400.080	Media file(s)	player #1:Z-Movie\O4-2-1-M1.MP4	0.0	6703.200	25.000	Pink	Walking		POINT	970.360	Z-Movie\O4-2-1-M1.MP4	24259	NA
M1	2025-02-24 16:04:14.999		5400.080	Media file(s)	player #1:Z-Movie\O4-2-1-M1.MP4	0.0	6703.200	25.000	Pink	Resting		POINT	1030.160	Z-Movie\O4-2-1-M1.MP4	25754	NA
M1	2025-02-24 16:04:14.999		5400.080	Media file(s)	player #1:Z-Movie\O4-2-1-M1.MP4	0.0	6703.200	25.000	Orange	Walking		POINT	1030.320	Z-Movie\O4-2-1-M1.MP4	25758	NA
M1	2025-02-24 16:04:14.999		5400.080	Media file(s)	player #1:Z-Movie\O4-2-1-M1.MP4	0.0	6703.200	25.000	Pink	Resting		POINT	1090.040	Z-Movie\O4-2-1-M1.MP4	27251	NA
M1	2025-02-24 16:04:14.999		5400.080	Media file(s)	player #1:Z-Movie\O4-2-1-M1.MP4	0.0	6703.200	25.000	Orange	Walking		POINT	1090.320	Z-Movie\O4-2-1-M1.MP4	27258	NA
M1	2025-02-24 16:04:14.999		5400.080	Media file(s)	player #1:Z-Movie\O4-2-1-M1.MP4	0.0	6703.200	25.000	Orange	Walking		POINT	1150.240	Z-Movie\O4-2-1-M1.MP4	28756	NA
M1	2025-02-24 16:04:14.999		5400.080	Media file(s)	player #1:Z-Movie\O4-2-1-M1.MP4	0.0	6703.200	25.000	Pink	Walking		POINT	1150.360	Z-Movie\O4-2-1-M1.MP4	28759	NA
M1	2025-02-24 16:04:14.999		5400.080	Media file(s)	player #1:Z-Movie\O4-2-1-M1.MP4	0.0	6703.200	25.000	Orange	Walking		POINT	1210.200	Z-Movie\O4-2-1-M1.MP4	30255	NA
M1	2025-02-24 16:04:14.999		5400.080	Media file(s)	player #1:Z-Movie\O4-2-1-M1.MP4	0.0	6703.200	25.000	Pink	Resting		POINT	1210.280	Z-Movie\O4-2-1-M1.MP4	30257	NA
M1	2025-02-24 16:04:14.999		5400.080	Media file(s)	player #1:Z-Movie\O4-2-1-M1.MP4	0.0	6703.200	25.000	Orange	QW interaction		POINT	1270.320	Z-Movie\O4-2-1-M1.MP4	31758	NA
M1	2025-02-24 16:04:14.999		5400.080	Media file(s)	player #1:Z-Movie\O4-2-1-M1.MP4	0.0	6703.200	25.000	Pink	Resting		POINT	1270.640	Z-Movie\O4-2-1-M1.MP4	31766	NA
M1	2025-02-24 16:04:14.999		5400.080	Media file(s)	player #1:Z-Movie\O4-2-1-M1.MP4	0.0	6703.200	25.000	Orange	Resting		POINT	1330.200	Z-Movie\O4-2-1-M1.MP4	33255	NA
M1	2025-02-24 16:04:14.999		5400.080	Media file(s)	player #1:Z-Movie\O4-2-1-M1.MP4	0.0	6703.200	25.000	Pink	Resting		POINT	1330.240	Z-Movie\O4-2-1-M1.MP4	33256	NA
M1	2025-02-24 16:04:14.999		5400.080	Media file(s)	player #1:Z-Movie\O4-2-1-M1.MP4	0.0	6703.200	25.000	Pink	Resting		POINT	1389.960	Z-Movie\O4-2-1-M1.MP4	34749	NA
M1	2025-02-24 16:04:14.999		5400.080	Media file(s)	player #1:Z-Movie\O4-2-1-M1.MP4	0.0	6703.200	25.000	Orange	Resting		POINT	1390.120	Z-Movie\O4-2-1-M1.MP4	34753	NA
M1	2025-02-24 16:04:14.999		5400.080	Media file(s)	player #1:Z-Movie\O4-2-1-M1.MP4	0.0	6703.200	25.000	Orange	Resting		POINT	1449.960	Z-Movie\O4-2-1-M1.MP4	36249	NA
M1	2025-02-24 16:04:14.999		5400.080	Media file(s)	player #1:Z-Movie\O4-2-1-M1.MP4	0.0	6703.200	25.000	Pink	Resting		POINT	1450.000	Z-Movie\O4-2-1-M1.MP4	36250	NA
M1	2025-02-24 16:04:14.999		5400.080	Media file(s)	player #1:Z-Movie\O4-2-1-M1.MP4	0.0	6703.200	25.000	Orange	Resting		POINT	1510.000	Z-Movie\O4-2-1-M1.MP4	37750	NA
M1	2025-02-24 16:04:14.999		5400.080	Media file(s)	player #1:Z-Movie\O4-2-1-M1.MP4	0.0	6703.200	25.000	Pink	Resting		POINT	1510.040	Z-Movie\O4-2-1-M1.MP4	37751	NA
M1	2025-02-24 16:04:14.999		5400.080	Media file(s)	player #1:Z-Movie\O4-2-1-M1.MP4	0.0	6703.200	25.000	Orange	Resting		POINT	1570.000	Z-Movie\O4-2-1-M1.MP4	39250	NA
M1	2025-02-24 16:04:14.999		5400.080	Media file(s)	player #1:Z-Movie\O4-2-1-M1.MP4	0.0	6703.200	25.000	Pink	Resting		POINT	1570.080	Z-Movie\O4-2-1-M1.MP4	39252	NA
M1	2025-02-24 16:04:14.999		5400.080	Media file(s)	player #1:Z-Movie\O4-2-1-M1.MP4	0.0	6703.200	25.000	Pink	Resting		POINT	1630.160	Z-Movie\O4-2-1-M1.MP4	40754	NA
M1	2025-02-24 16:04:14.999		5400.080	Media file(s)	player #1:Z-Movie\O4-2-1-M1.MP4	0.0	6703.200	25.000	Orange	Walking		POINT	1630.680	Z-Movie\O4-2-1-M1.MP4	40767	NA
M1	2025-02-24 16:04:14.999		5400.080	Media file(s)	player #1:Z-Movie\O4-2-1-M1.MP4	0.0	6703.200	25.000	Pink	Resting		POINT	1690.120	Z-Movie\O4-2-1-M1.MP4	42253	NA
M1	2025-02-24 16:04:14.999		5400.080	Media file(s)	player #1:Z-Movie\O4-2-1-M1.MP4	0.0	6703.200	25.000	Orange	Walking		POINT	1690.200	Z-Movie\O4-2-1-M1.MP4	42255	NA
M1	2025-02-24 16:04:14.999		5400.080	Media file(s)	player #1:Z-Movie\O4-2-1-M1.MP4	0.0	6703.200	25.000	Pink	Resting		POINT	1750.000	Z-Movie\O4-2-1-M1.MP4	43750	NA
M1	2025-02-24 16:04:14.999		5400.080	Media file(s)	player #1:Z-Movie\O4-2-1-M1.MP4	0.0	6703.200	25.000	Orange	Walking		POINT	1750.080	Z-Movie\O4-2-1-M1.MP4	43752	NA
M1	2025-02-24 16:04:14.999		5400.080	Media file(s)	player #1:Z-Movie\O4-2-1-M1.MP4	0.0	6703.200	25.000	Pink	Resting		POINT	1809.880	Z-Movie\O4-2-1-M1.MP4	45247	NA
M1	2025-02-24 16:04:14.999		5400.080	Media file(s)	player #1:Z-Movie\O4-2-1-M1.MP4	0.0	6703.200	25.000	Orange	Self grooming		POINT	1811.960	Z-Movie\O4-2-1-M1.MP4	45299	NA
M1	2025-02-24 16:04:14.999		5400.080	Media file(s)	player #1:Z-Movie\O4-2-1-M1.MP4	0.0	6703.200	25.000	Pink	Resting		POINT	1870.040	Z-Movie\O4-2-1-M1.MP4	46751	NA
M1	2025-02-24 16:04:14.999		5400.080	Media file(s)	player #1:Z-Movie\O4-2-1-M1.MP4	0.0	6703.200	25.000	Orange	Walking		POINT	1870.160	Z-Movie\O4-2-1-M1.MP4	46754	NA
M1	2025-02-24 16:04:14.999		5400.080	Media file(s)	player #1:Z-Movie\O4-2-1-M1.MP4	0.0	6703.200	25.000	Orange	Walking		POINT	1930.160	Z-Movie\O4-2-1-M1.MP4	48254	NA
M1	2025-02-24 16:04:14.999		5400.080	Media file(s)	player #1:Z-Movie\O4-2-1-M1.MP4	0.0	6703.200	25.000	Pink	Resting		POINT	1930.160	Z-Movie\O4-2-1-M1.MP4	48254	NA
M1	2025-02-24 16:04:14.999		5400.080	Media file(s)	player #1:Z-Movie\O4-2-1-M1.MP4	0.0	6703.200	25.000	Pink	Resting		POINT	1990.080	Z-Movie\O4-2-1-M1.MP4	49752	NA
M1	2025-02-24 16:04:14.999		5400.080	Media file(s)	player #1:Z-Movie\O4-2-1-M1.MP4	0.0	6703.200	25.000	Orange	Walking		POINT	1990.120	Z-Movie\O4-2-1-M1.MP4	49753	NA
M1	2025-02-24 16:04:14.999		5400.080	Media file(s)	player #1:Z-Movie\O4-2-1-M1.MP4	0.0	6703.200	25.000	Orange	Walking		POINT	2050.240	Z-Movie\O4-2-1-M1.MP4	51256	NA
M1	2025-02-24 16:04:14.999		5400.080	Media file(s)	player #1:Z-Movie\O4-2-1-M1.MP4	0.0	6703.200	25.000	Pink	Resting		POINT	2050.240	Z-Movie\O4-2-1-M1.MP4	51256	NA
M1	2025-02-24 16:04:14.999		5400.080	Media file(s)	player #1:Z-Movie\O4-2-1-M1.MP4	0.0	6703.200	25.000	Orange	Walking		POINT	2110.080	Z-Movie\O4-2-1-M1.MP4	52752	NA
M1	2025-02-24 16:04:14.999		5400.080	Media file(s)	player #1:Z-Movie\O4-2-1-M1.MP4	0.0	6703.200	25.000	Pink	Resting		POINT	2110.080	Z-Movie\O4-2-1-M1.MP4	52752	NA
M1	2025-02-24 16:04:14.999		5400.080	Media file(s)	player #1:Z-Movie\O4-2-1-M1.MP4	0.0	6703.200	25.000	Orange	Resting		POINT	2170.240	Z-Movie\O4-2-1-M1.MP4	54256	NA
M1	2025-02-24 16:04:14.999		5400.080	Media file(s)	player #1:Z-Movie\O4-2-1-M1.MP4	0.0	6703.200	25.000	Pink	QW interaction		POINT	2170.520	Z-Movie\O4-2-1-M1.MP4	54263	NA
M1	2025-02-24 16:04:14.999		5400.080	Media file(s)	player #1:Z-Movie\O4-2-1-M1.MP4	0.0	6703.200	25.000	Orange	Resting		POINT	2230.040	Z-Movie\O4-2-1-M1.MP4	55751	NA
M1	2025-02-24 16:04:14.999		5400.080	Media file(s)	player #1:Z-Movie\O4-2-1-M1.MP4	0.0	6703.200	25.000	Pink	Resting		POINT	2230.040	Z-Movie\O4-2-1-M1.MP4	55751	NA
M1	2025-02-24 16:04:14.999		5400.080	Media file(s)	player #1:Z-Movie\O4-2-1-M1.MP4	0.0	6703.200	25.000	Orange	Resting		POINT	2290.000	Z-Movie\O4-2-1-M1.MP4	57250	NA
M1	2025-02-24 16:04:14.999		5400.080	Media file(s)	player #1:Z-Movie\O4-2-1-M1.MP4	0.0	6703.200	25.000	Pink	Resting		POINT	2290.040	Z-Movie\O4-2-1-M1.MP4	57251	NA
M1	2025-02-24 16:04:14.999		5400.080	Media file(s)	player #1:Z-Movie\O4-2-1-M1.MP4	0.0	6703.200	25.000	Orange	Resting		POINT	2350.120	Z-Movie\O4-2-1-M1.MP4	58753	NA
M1	2025-02-24 16:04:14.999		5400.080	Media file(s)	player #1:Z-Movie\O4-2-1-M1.MP4	0.0	6703.200	25.000	Pink	Resting		POINT	2350.720	Z-Movie\O4-2-1-M1.MP4	58768	NA
M1	2025-02-24 16:04:14.999		5400.080	Media file(s)	player #1:Z-Movie\O4-2-1-M1.MP4	0.0	6703.200	25.000	Orange	Resting		POINT	2410.040	Z-Movie\O4-2-1-M1.MP4	60251	NA
M1	2025-02-24 16:04:14.999		5400.080	Media file(s)	player #1:Z-Movie\O4-2-1-M1.MP4	0.0	6703.200	25.000	Pink	Resting		POINT	2410.840	Z-Movie\O4-2-1-M1.MP4	60271	NA
M1	2025-02-24 16:04:14.999		5400.080	Media file(s)	player #1:Z-Movie\O4-2-1-M1.MP4	0.0	6703.200	25.000	Orange	Resting		POINT	2470.080	Z-Movie\O4-2-1-M1.MP4	61752	NA
M1	2025-02-24 16:04:14.999		5400.080	Media file(s)	player #1:Z-Movie\O4-2-1-M1.MP4	0.0	6703.200	25.000	Pink	Resting		POINT	2470.680	Z-Movie\O4-2-1-M1.MP4	61767	NA
M1	2025-02-24 16:04:14.999		5400.080	Media file(s)	player #1:Z-Movie\O4-2-1-M1.MP4	0.0	6703.200	25.000	Orange	Walking		POINT	2530.440	Z-Movie\O4-2-1-M1.MP4	63261	NA
M1	2025-02-24 16:04:14.999		5400.080	Media file(s)	player #1:Z-Movie\O4-2-1-M1.MP4	0.0	6703.200	25.000	Pink	Resting		POINT	2532.200	Z-Movie\O4-2-1-M1.MP4	63306	NA
M1	2025-02-24 16:04:14.999		5400.080	Media file(s)	player #1:Z-Movie\O4-2-1-M1.MP4	0.0	6703.200	25.000	Orange	Walking		POINT	2590.440	Z-Movie\O4-2-1-M1.MP4	64761	NA
M1	2025-02-24 16:04:14.999		5400.080	Media file(s)	player #1:Z-Movie\O4-2-1-M1.MP4	0.0	6703.200	25.000	Pink	Resting		POINT	2590.520	Z-Movie\O4-2-1-M1.MP4	64763	NA
M1	2025-02-24 16:04:14.999		5400.080	Media file(s)	player #1:Z-Movie\O4-2-1-M1.MP4	0.0	6703.200	25.000	Orange	Walking		POINT	2649.960	Z-Movie\O4-2-1-M1.MP4	66249	NA
M1	2025-02-24 16:04:14.999		5400.080	Media file(s)	player #1:Z-Movie\O4-2-1-M1.MP4	0.0	6703.200	25.000	Pink	Resting		POINT	2650.480	Z-Movie\O4-2-1-M1.MP4	66262	NA
M1	2025-02-24 16:04:14.999		5400.080	Media file(s)	player #1:Z-Movie\O4-2-1-M1.MP4	0.0	6703.200	25.000	Orange	Walking		POINT	2710.160	Z-Movie\O4-2-1-M1.MP4	67754	NA
M1	2025-02-24 16:04:14.999		5400.080	Media file(s)	player #1:Z-Movie\O4-2-1-M1.MP4	0.0	6703.200	25.000	Pink	Walking		POINT	2711.080	Z-Movie\O4-2-1-M1.MP4	67777	NA
M1	2025-02-24 16:04:14.999		5400.080	Media file(s)	player #1:Z-Movie\O4-2-1-M1.MP4	0.0	6703.200	25.000	Orange	Walking		POINT	2770.400	Z-Movie\O4-2-1-M1.MP4	69260	NA
M1	2025-02-24 16:04:14.999		5400.080	Media file(s)	player #1:Z-Movie\O4-2-1-M1.MP4	0.0	6703.200	25.000	Pink	Resting		POINT	2771.920	Z-Movie\O4-2-1-M1.MP4	69298	NA
M1	2025-02-24 16:04:14.999		5400.080	Media file(s)	player #1:Z-Movie\O4-2-1-M1.MP4	0.0	6703.200	25.000	Orange	Walking		POINT	2830.120	Z-Movie\O4-2-1-M1.MP4	70753	NA
M1	2025-02-24 16:04:14.999		5400.080	Media file(s)	player #1:Z-Movie\O4-2-1-M1.MP4	0.0	6703.200	25.000	Pink	Resting		POINT	2832.440	Z-Movie\O4-2-1-M1.MP4	70811	NA
M1	2025-02-24 16:04:14.999		5400.080	Media file(s)	player #1:Z-Movie\O4-2-1-M1.MP4	0.0	6703.200	25.000	Orange	Walking		POINT	2890.680	Z-Movie\O4-2-1-M1.MP4	72267	NA
M1	2025-02-24 16:04:14.999		5400.080	Media file(s)	player #1:Z-Movie\O4-2-1-M1.MP4	0.0	6703.200	25.000	Pink	Resting		POINT	2891.280	Z-Movie\O4-2-1-M1.MP4	72282	NA
M1	2025-02-24 16:04:14.999		5400.080	Media file(s)	player #1:Z-Movie\O4-2-1-M1.MP4	0.0	6703.200	25.000	Pink	Resting		POINT	2950.080	Z-Movie\O4-2-1-M1.MP4	73752	NA
M1	2025-02-24 16:04:14.999		5400.080	Media file(s)	player #1:Z-Movie\O4-2-1-M1.MP4	0.0	6703.200	25.000	Orange	Walking		POINT	2950.320	Z-Movie\O4-2-1-M1.MP4	73758	NA
M1	2025-02-24 16:04:14.999		5400.080	Media file(s)	player #1:Z-Movie\O4-2-1-M1.MP4	0.0	6703.200	25.000	Pink	Resting		POINT	3010.040	Z-Movie\O4-2-1-M1.MP4	75251	NA
M1	2025-02-24 16:04:14.999		5400.080	Media file(s)	player #1:Z-Movie\O4-2-1-M1.MP4	0.0	6703.200	25.000	Orange	Walking		POINT	3012.160	Z-Movie\O4-2-1-M1.MP4	75304	NA
M1	2025-02-24 16:04:14.999		5400.080	Media file(s)	player #1:Z-Movie\O4-2-1-M1.MP4	0.0	6703.200	25.000	Orange	Walking		POINT	3071.920	Z-Movie\O4-2-1-M1.MP4	76798	NA
M1	2025-02-24 16:04:14.999		5400.080	Media file(s)	player #1:Z-Movie\O4-2-1-M1.MP4	0.0	6703.200	25.000	Pink	Resting		POINT	3072.080	Z-Movie\O4-2-1-M1.MP4	76802	NA
M1	2025-02-24 16:04:14.999		5400.080	Media file(s)	player #1:Z-Movie\O4-2-1-M1.MP4	0.0	6703.200	25.000	Pink	Resting		POINT	3130.480	Z-Movie\O4-2-1-M1.MP4	78263	NA
M1	2025-02-24 16:04:14.999		5400.080	Media file(s)	player #1:Z-Movie\O4-2-1-M1.MP4	0.0	6703.200	25.000	Orange	Carry Other		POINT	3130.560	Z-Movie\O4-2-1-M1.MP4	78264	NA
M1	2025-02-24 16:04:14.999		5400.080	Media file(s)	player #1:Z-Movie\O4-2-1-M1.MP4	0.0	6703.200	25.000	Pink	Resting		POINT	3190.040	Z-Movie\O4-2-1-M1.MP4	79751	NA
M1	2025-02-24 16:04:14.999		5400.080	Media file(s)	player #1:Z-Movie\O4-2-1-M1.MP4	0.0	6703.200	25.000	Orange	Carry Other		POINT	3190.200	Z-Movie\O4-2-1-M1.MP4	79755	NA
M1	2025-02-24 16:04:14.999		5400.080	Media file(s)	player #1:Z-Movie\O4-2-1-M1.MP4	0.0	6703.200	25.000	Orange	Walking		POINT	3250.040	Z-Movie\O4-2-1-M1.MP4	81251	NA
M1	2025-02-24 16:04:14.999		5400.080	Media file(s)	player #1:Z-Movie\O4-2-1-M1.MP4	0.0	6703.200	25.000	Pink	Resting		POINT	3250.200	Z-Movie\O4-2-1-M1.MP4	81255	NA
M1	2025-02-24 16:04:14.999		5400.080	Media file(s)	player #1:Z-Movie\O4-2-1-M1.MP4	0.0	6703.200	25.000	Pink	Resting		POINT	3310.120	Z-Movie\O4-2-1-M1.MP4	82753	NA
M1	2025-02-24 16:04:14.999		5400.080	Media file(s)	player #1:Z-Movie\O4-2-1-M1.MP4	0.0	6703.200	25.000	Orange	Walking		POINT	3311.200	Z-Movie\O4-2-1-M1.MP4	82780	NA
M1	2025-02-24 16:04:14.999		5400.080	Media file(s)	player #1:Z-Movie\O4-2-1-M1.MP4	0.0	6703.200	25.000	Orange	Carry Other		POINT	3369.920	Z-Movie\O4-2-1-M1.MP4	84248	NA
M1	2025-02-24 16:04:14.999		5400.080	Media file(s)	player #1:Z-Movie\O4-2-1-M1.MP4	0.0	6703.200	25.000	Pink	Resting		POINT	3370.400	Z-Movie\O4-2-1-M1.MP4	84260	NA
M1	2025-02-24 16:04:14.999		5400.080	Media file(s)	player #1:Z-Movie\O4-2-1-M1.MP4	0.0	6703.200	25.000	Orange	Walking		POINT	3430.000	Z-Movie\O4-2-1-M1.MP4	85750	NA
M1	2025-02-24 16:04:14.999		5400.080	Media file(s)	player #1:Z-Movie\O4-2-1-M1.MP4	0.0	6703.200	25.000	Pink	Resting		POINT	3430.240	Z-Movie\O4-2-1-M1.MP4	85756	NA
M1	2025-02-24 16:04:14.999		5400.080	Media file(s)	player #1:Z-Movie\O4-2-1-M1.MP4	0.0	6703.200	25.000	Orange	Walking		POINT	3490.200	Z-Movie\O4-2-1-M1.MP4	87255	NA
M1	2025-02-24 16:04:14.999		5400.080	Media file(s)	player #1:Z-Movie\O4-2-1-M1.MP4	0.0	6703.200	25.000	Pink	Resting		POINT	3490.560	Z-Movie\O4-2-1-M1.MP4	87265	NA
M1	2025-02-24 16:04:14.999		5400.080	Media file(s)	player #1:Z-Movie\O4-2-1-M1.MP4	0.0	6703.200	25.000	Pink	Brood Care		POINT	3550.600	Z-Movie\O4-2-1-M1.MP4	88765	NA
M1	2025-02-24 16:04:14.999		5400.080	Media file(s)	player #1:Z-Movie\O4-2-1-M1.MP4	0.0	6703.200	25.000	Orange	Walking		POINT	3550.800	Z-Movie\O4-2-1-M1.MP4	88770	NA
M1	2025-02-24 16:04:14.999		5400.080	Media file(s)	player #1:Z-Movie\O4-2-1-M1.MP4	0.0	6703.200	25.000	Pink	Walking		POINT	3610.480	Z-Movie\O4-2-1-M1.MP4	90262	NA
M1	2025-02-24 16:04:14.999		5400.080	Media file(s)	player #1:Z-Movie\O4-2-1-M1.MP4	0.0	6703.200	25.000	Orange	Walking		POINT	3611.120	Z-Movie\O4-2-1-M1.MP4	90278	NA
M1	2025-02-24 16:04:14.999		5400.080	Media file(s)	player #1:Z-Movie\O4-2-1-M1.MP4	0.0	6703.200	25.000	Orange	Walking		POINT	3670.200	Z-Movie\O4-2-1-M1.MP4	91755	NA
M1	2025-02-24 16:04:14.999		5400.080	Media file(s)	player #1:Z-Movie\O4-2-1-M1.MP4	0.0	6703.200	25.000	Pink	Brood Care		POINT	3671.720	Z-Movie\O4-2-1-M1.MP4	91793	NA
M1	2025-02-24 16:04:14.999		5400.080	Media file(s)	player #1:Z-Movie\O4-2-1-M1.MP4	0.0	6703.200	25.000	Pink	Resting		POINT	3730.320	Z-Movie\O4-2-1-M1.MP4	93258	NA
M1	2025-02-24 16:04:14.999		5400.080	Media file(s)	player #1:Z-Movie\O4-2-1-M1.MP4	0.0	6703.200	25.000	Orange	Walking		POINT	3730.360	Z-Movie\O4-2-1-M1.MP4	93259	NA
M1	2025-02-24 16:04:14.999		5400.080	Media file(s)	player #1:Z-Movie\O4-2-1-M1.MP4	0.0	6703.200	25.000	Orange	Walking		POINT	3789.840	Z-Movie\O4-2-1-M1.MP4	94746	NA
M1	2025-02-24 16:04:14.999		5400.080	Media file(s)	player #1:Z-Movie\O4-2-1-M1.MP4	0.0	6703.200	25.000	Pink	Walking		POINT	3790.960	Z-Movie\O4-2-1-M1.MP4	94774	NA
M1	2025-02-24 16:04:14.999		5400.080	Media file(s)	player #1:Z-Movie\O4-2-1-M1.MP4	0.0	6703.200	25.000	Orange	Walking		POINT	3849.960	Z-Movie\O4-2-1-M1.MP4	96249	NA
M1	2025-02-24 16:04:14.999		5400.080	Media file(s)	player #1:Z-Movie\O4-2-1-M1.MP4	0.0	6703.200	25.000	Pink	Carry Brood		POINT	3850.800	Z-Movie\O4-2-1-M1.MP4	96270	NA
M1	2025-02-24 16:04:14.999		5400.080	Media file(s)	player #1:Z-Movie\O4-2-1-M1.MP4	0.0	6703.200	25.000	Orange	Walking		POINT	3910.000	Z-Movie\O4-2-1-M1.MP4	97750	NA
M1	2025-02-24 16:04:14.999		5400.080	Media file(s)	player #1:Z-Movie\O4-2-1-M1.MP4	0.0	6703.200	25.000	Pink	Walking		POINT	3910.720	Z-Movie\O4-2-1-M1.MP4	97768	NA
M1	2025-02-24 16:04:14.999		5400.080	Media file(s)	player #1:Z-Movie\O4-2-1-M1.MP4	0.0	6703.200	25.000	Orange	Walking		POINT	3971.000	Z-Movie\O4-2-1-M1.MP4	99275	NA
M1	2025-02-24 16:04:14.999		5400.080	Media file(s)	player #1:Z-Movie\O4-2-1-M1.MP4	0.0	6703.200	25.000	Pink	Carry Brood		POINT	3971.160	Z-Movie\O4-2-1-M1.MP4	99279	NA
M1	2025-02-24 16:04:14.999		5400.080	Media file(s)	player #1:Z-Movie\O4-2-1-M1.MP4	0.0	6703.200	25.000	Orange	Resting		POINT	4030.080	Z-Movie\O4-2-1-M1.MP4	100752	NA
M1	2025-02-24 16:04:14.999		5400.080	Media file(s)	player #1:Z-Movie\O4-2-1-M1.MP4	0.0	6703.200	25.000	Pink	Carry Brood		POINT	4030.680	Z-Movie\O4-2-1-M1.MP4	100767	NA
M1	2025-02-24 16:04:14.999		5400.080	Media file(s)	player #1:Z-Movie\O4-2-1-M1.MP4	0.0	6703.200	25.000	Orange	Walking		POINT	4091.240	Z-Movie\O4-2-1-M1.MP4	102281	NA
M1	2025-02-24 16:04:14.999		5400.080	Media file(s)	player #1:Z-Movie\O4-2-1-M1.MP4	0.0	6703.200	25.000	Pink	Walking		POINT	4093.360	Z-Movie\O4-2-1-M1.MP4	102334	NA
M1	2025-02-24 16:04:14.999		5400.080	Media file(s)	player #1:Z-Movie\O4-2-1-M1.MP4	0.0	6703.200	25.000	Orange	Walking		POINT	4150.320	Z-Movie\O4-2-1-M1.MP4	103758	NA
M1	2025-02-24 16:04:14.999		5400.080	Media file(s)	player #1:Z-Movie\O4-2-1-M1.MP4	0.0	6703.200	25.000	Pink	Resting		POINT	4151.360	Z-Movie\O4-2-1-M1.MP4	103784	NA
M1	2025-02-24 16:04:14.999		5400.080	Media file(s)	player #1:Z-Movie\O4-2-1-M1.MP4	0.0	6703.200	25.000	Orange	Walking		POINT	4210.120	Z-Movie\O4-2-1-M1.MP4	105253	NA
M1	2025-02-24 16:04:14.999		5400.080	Media file(s)	player #1:Z-Movie\O4-2-1-M1.MP4	0.0	6703.200	25.000	Pink	Resting		POINT	4210.800	Z-Movie\O4-2-1-M1.MP4	105270	NA
M1	2025-02-24 16:04:14.999		5400.080	Media file(s)	player #1:Z-Movie\O4-2-1-M1.MP4	0.0	6703.200	25.000	Pink	Resting		POINT	4270.160	Z-Movie\O4-2-1-M1.MP4	106754	NA
M1	2025-02-24 16:04:14.999		5400.080	Media file(s)	player #1:Z-Movie\O4-2-1-M1.MP4	0.0	6703.200	25.000	Orange	Walking		POINT	4270.520	Z-Movie\O4-2-1-M1.MP4	106763	NA
M1	2025-02-24 16:04:14.999		5400.080	Media file(s)	player #1:Z-Movie\O4-2-1-M1.MP4	0.0	6703.200	25.000	Orange	Resting		POINT	4330.040	Z-Movie\O4-2-1-M1.MP4	108251	NA
M1	2025-02-24 16:04:14.999		5400.080	Media file(s)	player #1:Z-Movie\O4-2-1-M1.MP4	0.0	6703.200	25.000	Pink	Resting		POINT	4330.080	Z-Movie\O4-2-1-M1.MP4	108252	NA
M1	2025-02-24 16:04:14.999		5400.080	Media file(s)	player #1:Z-Movie\O4-2-1-M1.MP4	0.0	6703.200	25.000	Orange	Resting		POINT	4390.040	Z-Movie\O4-2-1-M1.MP4	109751	NA
M1	2025-02-24 16:04:14.999		5400.080	Media file(s)	player #1:Z-Movie\O4-2-1-M1.MP4	0.0	6703.200	25.000	Pink	Resting		POINT	4390.160	Z-Movie\O4-2-1-M1.MP4	109755	NA
M1	2025-02-24 16:04:14.999		5400.080	Media file(s)	player #1:Z-Movie\O4-2-1-M1.MP4	0.0	6703.200	25.000	Orange	Resting		POINT	4449.960	Z-Movie\O4-2-1-M1.MP4	111249	NA
M1	2025-02-24 16:04:14.999		5400.080	Media file(s)	player #1:Z-Movie\O4-2-1-M1.MP4	0.0	6703.200	25.000	Pink	Resting		POINT	4451.600	Z-Movie\O4-2-1-M1.MP4	111290	NA
M1	2025-02-24 16:04:14.999		5400.080	Media file(s)	player #1:Z-Movie\O4-2-1-M1.MP4	0.0	6703.200	25.000	Pink	Resting		POINT	4509.760	Z-Movie\O4-2-1-M1.MP4	112744	NA
M1	2025-02-24 16:04:14.999		5400.080	Media file(s)	player #1:Z-Movie\O4-2-1-M1.MP4	0.0	6703.200	25.000	Orange	Resting		POINT	4510.000	Z-Movie\O4-2-1-M1.MP4	112750	NA
M1	2025-02-24 16:04:14.999		5400.080	Media file(s)	player #1:Z-Movie\O4-2-1-M1.MP4	0.0	6703.200	25.000	Orange	Resting		POINT	4570.520	Z-Movie\O4-2-1-M1.MP4	114263	NA
M1	2025-02-24 16:04:14.999		5400.080	Media file(s)	player #1:Z-Movie\O4-2-1-M1.MP4	0.0	6703.200	25.000	Pink	Resting		POINT	4571.160	Z-Movie\O4-2-1-M1.MP4	114279	NA
M1	2025-02-24 16:04:14.999		5400.080	Media file(s)	player #1:Z-Movie\O4-2-1-M1.MP4	0.0	6703.200	25.000	Orange	Resting		POINT	4630.280	Z-Movie\O4-2-1-M1.MP4	115757	NA
M1	2025-02-24 16:04:14.999		5400.080	Media file(s)	player #1:Z-Movie\O4-2-1-M1.MP4	0.0	6703.200	25.000	Pink	Resting		POINT	4630.360	Z-Movie\O4-2-1-M1.MP4	115759	NA
M1	2025-02-24 16:04:14.999		5400.080	Media file(s)	player #1:Z-Movie\O4-2-1-M1.MP4	0.0	6703.200	25.000	Orange	Resting		POINT	4689.880	Z-Movie\O4-2-1-M1.MP4	117247	NA
M1	2025-02-24 16:04:14.999		5400.080	Media file(s)	player #1:Z-Movie\O4-2-1-M1.MP4	0.0	6703.200	25.000	Pink	Resting		POINT	4691.920	Z-Movie\O4-2-1-M1.MP4	117298	NA
M1	2025-02-24 16:04:14.999		5400.080	Media file(s)	player #1:Z-Movie\O4-2-1-M1.MP4	0.0	6703.200	25.000	Orange	Resting		POINT	4749.920	Z-Movie\O4-2-1-M1.MP4	118748	NA
M1	2025-02-24 16:04:14.999		5400.080	Media file(s)	player #1:Z-Movie\O4-2-1-M1.MP4	0.0	6703.200	25.000	Pink	Walking		POINT	4751.040	Z-Movie\O4-2-1-M1.MP4	118776	NA
M1	2025-02-24 16:04:14.999		5400.080	Media file(s)	player #1:Z-Movie\O4-2-1-M1.MP4	0.0	6703.200	25.000	Pink	Resting		POINT	4810.440	Z-Movie\O4-2-1-M1.MP4	120261	NA
M1	2025-02-24 16:04:14.999		5400.080	Media file(s)	player #1:Z-Movie\O4-2-1-M1.MP4	0.0	6703.200	25.000	Orange	Resting		POINT	4810.880	Z-Movie\O4-2-1-M1.MP4	120272	NA
M1	2025-02-24 16:04:14.999		5400.080	Media file(s)	player #1:Z-Movie\O4-2-1-M1.MP4	0.0	6703.200	25.000	Pink	Resting		POINT	4870.000	Z-Movie\O4-2-1-M1.MP4	121750	NA
M1	2025-02-24 16:04:14.999		5400.080	Media file(s)	player #1:Z-Movie\O4-2-1-M1.MP4	0.0	6703.200	25.000	Orange	Walking		POINT	4870.280	Z-Movie\O4-2-1-M1.MP4	121757	NA
M1	2025-02-24 16:04:14.999		5400.080	Media file(s)	player #1:Z-Movie\O4-2-1-M1.MP4	0.0	6703.200	25.000	Orange	Walking		POINT	4929.960	Z-Movie\O4-2-1-M1.MP4	123249	NA
M1	2025-02-24 16:04:14.999		5400.080	Media file(s)	player #1:Z-Movie\O4-2-1-M1.MP4	0.0	6703.200	25.000	Pink	Resting		POINT	4930.000	Z-Movie\O4-2-1-M1.MP4	123250	NA
M1	2025-02-24 16:04:14.999		5400.080	Media file(s)	player #1:Z-Movie\O4-2-1-M1.MP4	0.0	6703.200	25.000	Pink	Resting		POINT	4990.000	Z-Movie\O4-2-1-M1.MP4	124750	NA
M1	2025-02-24 16:04:14.999		5400.080	Media file(s)	player #1:Z-Movie\O4-2-1-M1.MP4	0.0	6703.200	25.000	Orange	Walking		POINT	4990.800	Z-Movie\O4-2-1-M1.MP4	124770	NA
M1	2025-02-24 16:04:14.999		5400.080	Media file(s)	player #1:Z-Movie\O4-2-1-M1.MP4	0.0	6703.200	25.000	Orange	Walking		POINT	5050.040	Z-Movie\O4-2-1-M1.MP4	126251	NA
M1	2025-02-24 16:04:14.999		5400.080	Media file(s)	player #1:Z-Movie\O4-2-1-M1.MP4	0.0	6703.200	25.000	Pink	Resting		POINT	5050.120	Z-Movie\O4-2-1-M1.MP4	126253	NA
M1	2025-02-24 16:04:14.999		5400.080	Media file(s)	player #1:Z-Movie\O4-2-1-M1.MP4	0.0	6703.200	25.000	Pink	Resting		POINT	5110.120	Z-Movie\O4-2-1-M1.MP4	127753	NA
M1	2025-02-24 16:04:14.999		5400.080	Media file(s)	player #1:Z-Movie\O4-2-1-M1.MP4	0.0	6703.200	25.000	Orange	Self grooming		POINT	5111.920	Z-Movie\O4-2-1-M1.MP4	127798	NA
M1	2025-02-24 16:04:14.999		5400.080	Media file(s)	player #1:Z-Movie\O4-2-1-M1.MP4	0.0	6703.200	25.000	Orange	Walking		POINT	5170.480	Z-Movie\O4-2-1-M1.MP4	129262	NA
M1	2025-02-24 16:04:14.999		5400.080	Media file(s)	player #1:Z-Movie\O4-2-1-M1.MP4	0.0	6703.200	25.000	Pink	Resting		POINT	5170.960	Z-Movie\O4-2-1-M1.MP4	129274	NA
M1	2025-02-24 16:04:14.999		5400.080	Media file(s)	player #1:Z-Movie\O4-2-1-M1.MP4	0.0	6703.200	25.000	Orange	Resting		POINT	5230.080	Z-Movie\O4-2-1-M1.MP4	130752	NA
M1	2025-02-24 16:04:14.999		5400.080	Media file(s)	player #1:Z-Movie\O4-2-1-M1.MP4	0.0	6703.200	25.000	Pink	Resting		POINT	5230.080	Z-Movie\O4-2-1-M1.MP4	130752	NA
M1	2025-02-24 16:04:14.999		5400.080	Media file(s)	player #1:Z-Movie\O4-2-1-M1.MP4	0.0	6703.200	25.000	Orange	Resting		POINT	5290.000	Z-Movie\O4-2-1-M1.MP4	132250	NA
M1	2025-02-24 16:04:14.999		5400.080	Media file(s)	player #1:Z-Movie\O4-2-1-M1.MP4	0.0	6703.200	25.000	Pink	Resting		POINT	5290.000	Z-Movie\O4-2-1-M1.MP4	132250	NA
M1	2025-02-24 16:04:14.999		5400.080	Media file(s)	player #1:Z-Movie\O4-2-1-M1.MP4	0.0	6703.200	25.000	Orange	Resting		POINT	5349.920	Z-Movie\O4-2-1-M1.MP4	133748	NA
M1	2025-02-24 16:04:14.999		5400.080	Media file(s)	player #1:Z-Movie\O4-2-1-M1.MP4	0.0	6703.200	25.000	Pink	Resting		POINT	5350.000	Z-Movie\O4-2-1-M1.MP4	133750	NA
M1	2025-02-24 16:04:14.999		5400.080	Media file(s)	player #1:Z-Movie\O4-2-1-M1.MP4	0.0	6703.200	25.000	Orange	Resting		POINT	5410.040	Z-Movie\O4-2-1-M1.MP4	135251	NA
M1	2025-02-24 16:04:14.999		5400.080	Media file(s)	player #1:Z-Movie\O4-2-1-M1.MP4	0.0	6703.200	25.000	Pink	Resting		POINT	5410.120	Z-Movie\O4-2-1-M1.MP4	135253	NA
M1	2025-02-24 16:04:14.999		5400.080	Media file(s)	player #1:Z-Movie\O4-2-1-M1.MP4	0.0	6703.200	25.000	Orange	Resting		POINT	5470.000	Z-Movie\O4-2-1-M1.MP4	136750	NA
M1	2025-02-24 16:04:14.999		5400.080	Media file(s)	player #1:Z-Movie\O4-2-1-M1.MP4	0.0	6703.200	25.000	Pink	Resting		POINT	5470.760	Z-Movie\O4-2-1-M1.MP4	136769	NA
M1	2025-02-24 16:04:14.999		5400.080	Media file(s)	player #1:Z-Movie\O4-2-1-M1.MP4	0.0	6703.200	25.000	Orange	Resting		POINT	5529.960	Z-Movie\O4-2-1-M1.MP4	138249	NA
M1	2025-02-24 16:04:14.999		5400.080	Media file(s)	player #1:Z-Movie\O4-2-1-M1.MP4	0.0	6703.200	25.000	Pink	Walking		POINT	5530.760	Z-Movie\O4-2-1-M1.MP4	138269	NA
M1	2025-02-24 16:04:14.999		5400.080	Media file(s)	player #1:Z-Movie\O4-2-1-M1.MP4	0.0	6703.200	25.000	Orange	Resting		POINT	5589.920	Z-Movie\O4-2-1-M1.MP4	139748	NA
M1	2025-02-24 16:04:14.999		5400.080	Media file(s)	player #1:Z-Movie\O4-2-1-M1.MP4	0.0	6703.200	25.000	Pink	Self grooming		POINT	5590.240	Z-Movie\O4-2-1-M1.MP4	139756	NA
M1	2025-02-24 16:04:14.999		5400.080	Media file(s)	player #1:Z-Movie\O4-2-1-M1.MP4	0.0	6703.200	25.000	Pink	Resting		POINT	5650.160	Z-Movie\O4-2-1-M1.MP4	141254	NA
M1	2025-02-24 16:04:14.999		5400.080	Media file(s)	player #1:Z-Movie\O4-2-1-M1.MP4	0.0	6703.200	25.000	Orange	QW interaction		POINT	5650.800	Z-Movie\O4-2-1-M1.MP4	141270	NA
M1	2025-02-24 16:04:14.999		5400.080	Media file(s)	player #1:Z-Movie\O4-2-1-M1.MP4	0.0	6703.200	25.000	Orange	Self grooming		POINT	5710.040	Z-Movie\O4-2-1-M1.MP4	142751	NA
M1	2025-02-24 16:04:14.999		5400.080	Media file(s)	player #1:Z-Movie\O4-2-1-M1.MP4	0.0	6703.200	25.000	Pink	Resting		POINT	5710.040	Z-Movie\O4-2-1-M1.MP4	142751	NA
M1	2025-02-24 16:04:14.999		5400.080	Media file(s)	player #1:Z-Movie\O4-2-1-M1.MP4	0.0	6703.200	25.000	Pink	Resting		POINT	5769.920	Z-Movie\O4-2-1-M1.MP4	144248	NA
M1	2025-02-24 16:04:14.999		5400.080	Media file(s)	player #1:Z-Movie\O4-2-1-M1.MP4	0.0	6703.200	25.000	Orange	Resting		POINT	5770.120	Z-Movie\O4-2-1-M1.MP4	144253	NA
M1	2025-02-24 16:04:14.999		5400.080	Media file(s)	player #1:Z-Movie\O4-2-1-M1.MP4	0.0	6703.200	25.000	Pink	Resting		POINT	5829.920	Z-Movie\O4-2-1-M1.MP4	145748	NA
M1	2025-02-24 16:04:14.999		5400.080	Media file(s)	player #1:Z-Movie\O4-2-1-M1.MP4	0.0	6703.200	25.000	Orange	Resting		POINT	5830.040	Z-Movie\O4-2-1-M1.MP4	145751	NA
M1	2025-02-24 16:04:14.999		5400.080	Media file(s)	player #1:Z-Movie\O4-2-1-M1.MP4	0.0	6703.200	25.000	Pink	Resting		POINT	5889.760	Z-Movie\O4-2-1-M1.MP4	147244	NA
M1	2025-02-24 16:04:14.999		5400.080	Media file(s)	player #1:Z-Movie\O4-2-1-M1.MP4	0.0	6703.200	25.000	Orange	Resting		POINT	5890.160	Z-Movie\O4-2-1-M1.MP4	147254	NA
M1	2025-02-24 16:04:14.999		5400.080	Media file(s)	player #1:Z-Movie\O4-2-1-M1.MP4	0.0	6703.200	25.000	Pink	Resting		POINT	5950.000	Z-Movie\O4-2-1-M1.MP4	148750	NA
M1	2025-02-24 16:04:14.999		5400.080	Media file(s)	player #1:Z-Movie\O4-2-1-M1.MP4	0.0	6703.200	25.000	Orange	Walking		POINT	5950.080	Z-Movie\O4-2-1-M1.MP4	148752	NA
M1	2025-02-24 16:04:14.999		5400.080	Media file(s)	player #1:Z-Movie\O4-2-1-M1.MP4	0.0	6703.200	25.000	Pink	Resting		POINT	6010.000	Z-Movie\O4-2-1-M1.MP4	150250	NA
M1	2025-02-24 16:04:14.999		5400.080	Media file(s)	player #1:Z-Movie\O4-2-1-M1.MP4	0.0	6703.200	25.000	Orange	Walking		POINT	6010.080	Z-Movie\O4-2-1-M1.MP4	150252	NA
