# Supplementary material for: Unmated Queens Show Worker‐Like Behaviour and Gene Expression in Polygynous Colonies of the Ant Stigmatomma pallipes
Source: Mol Ecol. 2026 Apr 29;35:e70360. doi: 10.1111/mec.70360 (PMC13126620; doi:10.1111/mec.70360)
Supplement: Supplementary file 3 — Data S1: mec70360‐sup‐0003‐Supinfo.zip. [file MEC-35-e70360-s003.zip › Behavior/O4-Boris/M10.tsv]

Observation id	Observation date	Description	Observation duration	Observation type	Source	Time offset (s)	Media duration (s)	FPS	Subject	Behavior	Behavioral category	Behavior type	Time	Media file name	Image index	Image file path	Comment
M10	2025-02-24 16:33:00.542		5400.080	Media file(s)	player #1:Z-Movie\O4-3-10-M10.MP4	0.0	6891.360	25.000	Blue	Resting		POINT	609.920	Z-Movie\O4-3-10-M10.MP4	15248	NA
M10	2025-02-24 16:33:00.542		5400.080	Media file(s)	player #1:Z-Movie\O4-3-10-M10.MP4	0.0	6891.360	25.000	Orange	Walking		POINT	610.080	Z-Movie\O4-3-10-M10.MP4	15252	NA
M10	2025-02-24 16:33:00.542		5400.080	Media file(s)	player #1:Z-Movie\O4-3-10-M10.MP4	0.0	6891.360	25.000	Orange	Resting		POINT	670.000	Z-Movie\O4-3-10-M10.MP4	16750	NA
M10	2025-02-24 16:33:00.542		5400.080	Media file(s)	player #1:Z-Movie\O4-3-10-M10.MP4	0.0	6891.360	25.000	Blue	Resting		POINT	670.200	Z-Movie\O4-3-10-M10.MP4	16755	NA
M10	2025-02-24 16:33:00.542		5400.080	Media file(s)	player #1:Z-Movie\O4-3-10-M10.MP4	0.0	6891.360	25.000	Orange	Resting		POINT	729.920	Z-Movie\O4-3-10-M10.MP4	18248	NA
M10	2025-02-24 16:33:00.542		5400.080	Media file(s)	player #1:Z-Movie\O4-3-10-M10.MP4	0.0	6891.360	25.000	Blue	Resting		POINT	729.960	Z-Movie\O4-3-10-M10.MP4	18249	NA
M10	2025-02-24 16:33:00.542		5400.080	Media file(s)	player #1:Z-Movie\O4-3-10-M10.MP4	0.0	6891.360	25.000	Orange	Resting		POINT	790.000	Z-Movie\O4-3-10-M10.MP4	19750	NA
M10	2025-02-24 16:33:00.542		5400.080	Media file(s)	player #1:Z-Movie\O4-3-10-M10.MP4	0.0	6891.360	25.000	Blue	Resting		POINT	790.080	Z-Movie\O4-3-10-M10.MP4	19752	NA
M10	2025-02-24 16:33:00.542		5400.080	Media file(s)	player #1:Z-Movie\O4-3-10-M10.MP4	0.0	6891.360	25.000	Blue	Resting		POINT	849.920	Z-Movie\O4-3-10-M10.MP4	21248	NA
M10	2025-02-24 16:33:00.542		5400.080	Media file(s)	player #1:Z-Movie\O4-3-10-M10.MP4	0.0	6891.360	25.000	Orange	Resting		POINT	849.920	Z-Movie\O4-3-10-M10.MP4	21248	NA
M10	2025-02-24 16:33:00.542		5400.080	Media file(s)	player #1:Z-Movie\O4-3-10-M10.MP4	0.0	6891.360	25.000	Orange	Resting		POINT	909.920	Z-Movie\O4-3-10-M10.MP4	22749	NA
M10	2025-02-24 16:33:00.542		5400.080	Media file(s)	player #1:Z-Movie\O4-3-10-M10.MP4	0.0	6891.360	25.000	Blue	Resting		POINT	910.360	Z-Movie\O4-3-10-M10.MP4	22759	NA
M10	2025-02-24 16:33:00.542		5400.080	Media file(s)	player #1:Z-Movie\O4-3-10-M10.MP4	0.0	6891.360	25.000	Orange	Resting		POINT	970.000	Z-Movie\O4-3-10-M10.MP4	24250	NA
M10	2025-02-24 16:33:00.542		5400.080	Media file(s)	player #1:Z-Movie\O4-3-10-M10.MP4	0.0	6891.360	25.000	Blue	Resting		POINT	970.720	Z-Movie\O4-3-10-M10.MP4	24268	NA
M10	2025-02-24 16:33:00.542		5400.080	Media file(s)	player #1:Z-Movie\O4-3-10-M10.MP4	0.0	6891.360	25.000	Orange	Resting		POINT	1029.960	Z-Movie\O4-3-10-M10.MP4	25749	NA
M10	2025-02-24 16:33:00.542		5400.080	Media file(s)	player #1:Z-Movie\O4-3-10-M10.MP4	0.0	6891.360	25.000	Blue	Resting		POINT	1030.680	Z-Movie\O4-3-10-M10.MP4	25767	NA
M10	2025-02-24 16:33:00.542		5400.080	Media file(s)	player #1:Z-Movie\O4-3-10-M10.MP4	0.0	6891.360	25.000	Orange	Resting		POINT	1089.960	Z-Movie\O4-3-10-M10.MP4	27249	NA
M10	2025-02-24 16:33:00.542		5400.080	Media file(s)	player #1:Z-Movie\O4-3-10-M10.MP4	0.0	6891.360	25.000	Blue	Resting		POINT	1090.120	Z-Movie\O4-3-10-M10.MP4	27253	NA
M10	2025-02-24 16:33:00.542		5400.080	Media file(s)	player #1:Z-Movie\O4-3-10-M10.MP4	0.0	6891.360	25.000	Orange	Resting		POINT	1150.000	Z-Movie\O4-3-10-M10.MP4	28750	NA
M10	2025-02-24 16:33:00.542		5400.080	Media file(s)	player #1:Z-Movie\O4-3-10-M10.MP4	0.0	6891.360	25.000	Blue	Resting		POINT	1150.120	Z-Movie\O4-3-10-M10.MP4	28753	NA
M10	2025-02-24 16:33:00.542		5400.080	Media file(s)	player #1:Z-Movie\O4-3-10-M10.MP4	0.0	6891.360	25.000	Orange	Resting		POINT	1209.880	Z-Movie\O4-3-10-M10.MP4	30247	NA
M10	2025-02-24 16:33:00.542		5400.080	Media file(s)	player #1:Z-Movie\O4-3-10-M10.MP4	0.0	6891.360	25.000	Blue	Resting		POINT	1210.560	Z-Movie\O4-3-10-M10.MP4	30264	NA
M10	2025-02-24 16:33:00.542		5400.080	Media file(s)	player #1:Z-Movie\O4-3-10-M10.MP4	0.0	6891.360	25.000	Orange	Resting		POINT	1269.680	Z-Movie\O4-3-10-M10.MP4	31742	NA
M10	2025-02-24 16:33:00.542		5400.080	Media file(s)	player #1:Z-Movie\O4-3-10-M10.MP4	0.0	6891.360	25.000	Blue	Resting		POINT	1270.000	Z-Movie\O4-3-10-M10.MP4	31750	NA
M10	2025-02-24 16:33:00.542		5400.080	Media file(s)	player #1:Z-Movie\O4-3-10-M10.MP4	0.0	6891.360	25.000	Orange	Resting		POINT	1329.880	Z-Movie\O4-3-10-M10.MP4	33247	NA
M10	2025-02-24 16:33:00.542		5400.080	Media file(s)	player #1:Z-Movie\O4-3-10-M10.MP4	0.0	6891.360	25.000	Blue	Resting		POINT	1330.040	Z-Movie\O4-3-10-M10.MP4	33251	NA
M10	2025-02-24 16:33:00.542		5400.080	Media file(s)	player #1:Z-Movie\O4-3-10-M10.MP4	0.0	6891.360	25.000	Orange	Resting		POINT	1390.080	Z-Movie\O4-3-10-M10.MP4	34752	NA
M10	2025-02-24 16:33:00.542		5400.080	Media file(s)	player #1:Z-Movie\O4-3-10-M10.MP4	0.0	6891.360	25.000	Blue	Resting		POINT	1390.160	Z-Movie\O4-3-10-M10.MP4	34754	NA
M10	2025-02-24 16:33:00.542		5400.080	Media file(s)	player #1:Z-Movie\O4-3-10-M10.MP4	0.0	6891.360	25.000	Orange	Resting		POINT	1450.120	Z-Movie\O4-3-10-M10.MP4	36254	NA
M10	2025-02-24 16:33:00.542		5400.080	Media file(s)	player #1:Z-Movie\O4-3-10-M10.MP4	0.0	6891.360	25.000	Blue	Resting		POINT	1450.640	Z-Movie\O4-3-10-M10.MP4	36266	NA
M10	2025-02-24 16:33:00.542		5400.080	Media file(s)	player #1:Z-Movie\O4-3-10-M10.MP4	0.0	6891.360	25.000	Orange	Resting		POINT	1510.080	Z-Movie\O4-3-10-M10.MP4	37752	NA
M10	2025-02-24 16:33:00.542		5400.080	Media file(s)	player #1:Z-Movie\O4-3-10-M10.MP4	0.0	6891.360	25.000	Blue	Resting		POINT	1510.640	Z-Movie\O4-3-10-M10.MP4	37766	NA
M10	2025-02-24 16:33:00.542		5400.080	Media file(s)	player #1:Z-Movie\O4-3-10-M10.MP4	0.0	6891.360	25.000	Orange	Resting		POINT	1570.040	Z-Movie\O4-3-10-M10.MP4	39251	NA
M10	2025-02-24 16:33:00.542		5400.080	Media file(s)	player #1:Z-Movie\O4-3-10-M10.MP4	0.0	6891.360	25.000	Blue	Resting		POINT	1570.480	Z-Movie\O4-3-10-M10.MP4	39262	NA
M10	2025-02-24 16:33:00.542		5400.080	Media file(s)	player #1:Z-Movie\O4-3-10-M10.MP4	0.0	6891.360	25.000	Blue	Resting		POINT	1630.160	Z-Movie\O4-3-10-M10.MP4	40754	NA
M10	2025-02-24 16:33:00.542		5400.080	Media file(s)	player #1:Z-Movie\O4-3-10-M10.MP4	0.0	6891.360	25.000	Orange	Resting		POINT	1631.720	Z-Movie\O4-3-10-M10.MP4	40793	NA
M10	2025-02-24 16:33:00.542		5400.080	Media file(s)	player #1:Z-Movie\O4-3-10-M10.MP4	0.0	6891.360	25.000	Blue	Resting		POINT	1689.880	Z-Movie\O4-3-10-M10.MP4	42247	NA
M10	2025-02-24 16:33:00.542		5400.080	Media file(s)	player #1:Z-Movie\O4-3-10-M10.MP4	0.0	6891.360	25.000	Orange	Resting		POINT	1690.240	Z-Movie\O4-3-10-M10.MP4	42256	NA
M10	2025-02-24 16:33:00.542		5400.080	Media file(s)	player #1:Z-Movie\O4-3-10-M10.MP4	0.0	6891.360	25.000	Orange	Resting		POINT	1749.960	Z-Movie\O4-3-10-M10.MP4	43749	NA
M10	2025-02-24 16:33:00.542		5400.080	Media file(s)	player #1:Z-Movie\O4-3-10-M10.MP4	0.0	6891.360	25.000	Blue	Resting		POINT	1750.000	Z-Movie\O4-3-10-M10.MP4	43750	NA
M10	2025-02-24 16:33:00.542		5400.080	Media file(s)	player #1:Z-Movie\O4-3-10-M10.MP4	0.0	6891.360	25.000	Orange	Resting		POINT	1809.640	Z-Movie\O4-3-10-M10.MP4	45241	NA
M10	2025-02-24 16:33:00.542		5400.080	Media file(s)	player #1:Z-Movie\O4-3-10-M10.MP4	0.0	6891.360	25.000	Blue	Resting		POINT	1810.080	Z-Movie\O4-3-10-M10.MP4	45252	NA
M10	2025-02-24 16:33:00.542		5400.080	Media file(s)	player #1:Z-Movie\O4-3-10-M10.MP4	0.0	6891.360	25.000	Orange	Resting		POINT	1870.400	Z-Movie\O4-3-10-M10.MP4	46760	NA
M10	2025-02-24 16:33:00.542		5400.080	Media file(s)	player #1:Z-Movie\O4-3-10-M10.MP4	0.0	6891.360	25.000	Blue	Walking		POINT	1871.000	Z-Movie\O4-3-10-M10.MP4	46775	NA
M10	2025-02-24 16:33:00.542		5400.080	Media file(s)	player #1:Z-Movie\O4-3-10-M10.MP4	0.0	6891.360	25.000	Orange	Resting		POINT	1930.640	Z-Movie\O4-3-10-M10.MP4	48266	NA
M10	2025-02-24 16:33:00.542		5400.080	Media file(s)	player #1:Z-Movie\O4-3-10-M10.MP4	0.0	6891.360	25.000	Blue	Resting		POINT	1930.840	Z-Movie\O4-3-10-M10.MP4	48271	NA
M10	2025-02-24 16:33:00.542		5400.080	Media file(s)	player #1:Z-Movie\O4-3-10-M10.MP4	0.0	6891.360	25.000	Orange	Resting		POINT	1990.760	Z-Movie\O4-3-10-M10.MP4	49769	NA
M10	2025-02-24 16:33:00.542		5400.080	Media file(s)	player #1:Z-Movie\O4-3-10-M10.MP4	0.0	6891.360	25.000	Blue	Resting		POINT	1990.800	Z-Movie\O4-3-10-M10.MP4	49770	NA
M10	2025-02-24 16:33:00.542		5400.080	Media file(s)	player #1:Z-Movie\O4-3-10-M10.MP4	0.0	6891.360	25.000	Blue	Resting		POINT	2050.600	Z-Movie\O4-3-10-M10.MP4	51265	NA
M10	2025-02-24 16:33:00.542		5400.080	Media file(s)	player #1:Z-Movie\O4-3-10-M10.MP4	0.0	6891.360	25.000	Orange	Walking		POINT	2050.880	Z-Movie\O4-3-10-M10.MP4	51272	NA
M10	2025-02-24 16:33:00.542		5400.080	Media file(s)	player #1:Z-Movie\O4-3-10-M10.MP4	0.0	6891.360	25.000	Orange	Resting		POINT	2110.480	Z-Movie\O4-3-10-M10.MP4	52762	NA
M10	2025-02-24 16:33:00.542		5400.080	Media file(s)	player #1:Z-Movie\O4-3-10-M10.MP4	0.0	6891.360	25.000	Blue	QW interaction		POINT	2110.720	Z-Movie\O4-3-10-M10.MP4	52768	NA
M10	2025-02-24 16:33:00.542		5400.080	Media file(s)	player #1:Z-Movie\O4-3-10-M10.MP4	0.0	6891.360	25.000	Blue	Walking		POINT	2170.120	Z-Movie\O4-3-10-M10.MP4	54253	NA
M10	2025-02-24 16:33:00.542		5400.080	Media file(s)	player #1:Z-Movie\O4-3-10-M10.MP4	0.0	6891.360	25.000	Orange	Resting		POINT	2171.160	Z-Movie\O4-3-10-M10.MP4	54279	NA
M10	2025-02-24 16:33:00.542		5400.080	Media file(s)	player #1:Z-Movie\O4-3-10-M10.MP4	0.0	6891.360	25.000	Blue	Walking		POINT	2230.120	Z-Movie\O4-3-10-M10.MP4	55753	NA
M10	2025-02-24 16:33:00.542		5400.080	Media file(s)	player #1:Z-Movie\O4-3-10-M10.MP4	0.0	6891.360	25.000	Orange	Resting		POINT	2231.160	Z-Movie\O4-3-10-M10.MP4	55779	NA
M10	2025-02-24 16:33:00.542		5400.080	Media file(s)	player #1:Z-Movie\O4-3-10-M10.MP4	0.0	6891.360	25.000	Orange	Resting		POINT	2290.240	Z-Movie\O4-3-10-M10.MP4	57257	NA
M10	2025-02-24 16:33:00.542		5400.080	Media file(s)	player #1:Z-Movie\O4-3-10-M10.MP4	0.0	6891.360	25.000	Blue	Walking		POINT	2292.640	Z-Movie\O4-3-10-M10.MP4	57316	NA
M10	2025-02-24 16:33:00.542		5400.080	Media file(s)	player #1:Z-Movie\O4-3-10-M10.MP4	0.0	6891.360	25.000	Orange	Resting		POINT	2350.400	Z-Movie\O4-3-10-M10.MP4	58760	NA
M10	2025-02-24 16:33:00.542		5400.080	Media file(s)	player #1:Z-Movie\O4-3-10-M10.MP4	0.0	6891.360	25.000	Blue	Walking		POINT	2351.000	Z-Movie\O4-3-10-M10.MP4	58775	NA
M10	2025-02-24 16:33:00.542		5400.080	Media file(s)	player #1:Z-Movie\O4-3-10-M10.MP4	0.0	6891.360	25.000	Blue	Resting		POINT	2409.960	Z-Movie\O4-3-10-M10.MP4	60249	NA
M10	2025-02-24 16:33:00.542		5400.080	Media file(s)	player #1:Z-Movie\O4-3-10-M10.MP4	0.0	6891.360	25.000	Orange	Resting		POINT	2410.080	Z-Movie\O4-3-10-M10.MP4	60252	NA
M10	2025-02-24 16:33:00.542		5400.080	Media file(s)	player #1:Z-Movie\O4-3-10-M10.MP4	0.0	6891.360	25.000	Orange	Resting		POINT	2470.120	Z-Movie\O4-3-10-M10.MP4	61753	NA
M10	2025-02-24 16:33:00.542		5400.080	Media file(s)	player #1:Z-Movie\O4-3-10-M10.MP4	0.0	6891.360	25.000	Blue	Resting		POINT	2470.200	Z-Movie\O4-3-10-M10.MP4	61755	NA
M10	2025-02-24 16:33:00.542		5400.080	Media file(s)	player #1:Z-Movie\O4-3-10-M10.MP4	0.0	6891.360	25.000	Blue	Resting		POINT	2530.600	Z-Movie\O4-3-10-M10.MP4	63265	NA
M10	2025-02-24 16:33:00.542		5400.080	Media file(s)	player #1:Z-Movie\O4-3-10-M10.MP4	0.0	6891.360	25.000	Orange	Walking		POINT	2530.840	Z-Movie\O4-3-10-M10.MP4	63271	NA
M10	2025-02-24 16:33:00.542		5400.080	Media file(s)	player #1:Z-Movie\O4-3-10-M10.MP4	0.0	6891.360	25.000	Orange	QW interaction		POINT	2590.000	Z-Movie\O4-3-10-M10.MP4	64750	NA
M10	2025-02-24 16:33:00.542		5400.080	Media file(s)	player #1:Z-Movie\O4-3-10-M10.MP4	0.0	6891.360	25.000	Blue	Walking		POINT	2590.720	Z-Movie\O4-3-10-M10.MP4	64768	NA
M10	2025-02-24 16:33:00.542		5400.080	Media file(s)	player #1:Z-Movie\O4-3-10-M10.MP4	0.0	6891.360	25.000	Orange	Resting		POINT	2649.720	Z-Movie\O4-3-10-M10.MP4	66243	NA
M10	2025-02-24 16:33:00.542		5400.080	Media file(s)	player #1:Z-Movie\O4-3-10-M10.MP4	0.0	6891.360	25.000	Blue	Resting		POINT	2651.640	Z-Movie\O4-3-10-M10.MP4	66292	NA
M10	2025-02-24 16:33:00.542		5400.080	Media file(s)	player #1:Z-Movie\O4-3-10-M10.MP4	0.0	6891.360	25.000	Orange	Resting		POINT	2710.120	Z-Movie\O4-3-10-M10.MP4	67753	NA
M10	2025-02-24 16:33:00.542		5400.080	Media file(s)	player #1:Z-Movie\O4-3-10-M10.MP4	0.0	6891.360	25.000	Blue	Resting		POINT	2710.480	Z-Movie\O4-3-10-M10.MP4	67762	NA
M10	2025-02-24 16:33:00.542		5400.080	Media file(s)	player #1:Z-Movie\O4-3-10-M10.MP4	0.0	6891.360	25.000	Blue	Resting		POINT	2770.080	Z-Movie\O4-3-10-M10.MP4	69252	NA
M10	2025-02-24 16:33:00.542		5400.080	Media file(s)	player #1:Z-Movie\O4-3-10-M10.MP4	0.0	6891.360	25.000	Orange	Resting		POINT	2770.520	Z-Movie\O4-3-10-M10.MP4	69263	NA
M10	2025-02-24 16:33:00.542		5400.080	Media file(s)	player #1:Z-Movie\O4-3-10-M10.MP4	0.0	6891.360	25.000	Orange	Resting		POINT	2830.000	Z-Movie\O4-3-10-M10.MP4	70750	NA
M10	2025-02-24 16:33:00.542		5400.080	Media file(s)	player #1:Z-Movie\O4-3-10-M10.MP4	0.0	6891.360	25.000	Blue	Resting		POINT	2830.160	Z-Movie\O4-3-10-M10.MP4	70754	NA
M10	2025-02-24 16:33:00.542		5400.080	Media file(s)	player #1:Z-Movie\O4-3-10-M10.MP4	0.0	6891.360	25.000	Orange	Resting		POINT	2890.000	Z-Movie\O4-3-10-M10.MP4	72251	NA
M10	2025-02-24 16:33:00.542		5400.080	Media file(s)	player #1:Z-Movie\O4-3-10-M10.MP4	0.0	6891.360	25.000	Blue	Resting		POINT	2890.480	Z-Movie\O4-3-10-M10.MP4	72262	NA
M10	2025-02-24 16:33:00.542		5400.080	Media file(s)	player #1:Z-Movie\O4-3-10-M10.MP4	0.0	6891.360	25.000	Orange	Resting		POINT	2951.000	Z-Movie\O4-3-10-M10.MP4	73775	NA
M10	2025-02-24 16:33:00.542		5400.080	Media file(s)	player #1:Z-Movie\O4-3-10-M10.MP4	0.0	6891.360	25.000	Blue	Resting		POINT	2951.840	Z-Movie\O4-3-10-M10.MP4	73796	NA
M10	2025-02-24 16:33:00.542		5400.080	Media file(s)	player #1:Z-Movie\O4-3-10-M10.MP4	0.0	6891.360	25.000	Orange	Resting		POINT	3010.840	Z-Movie\O4-3-10-M10.MP4	75271	NA
M10	2025-02-24 16:33:00.542		5400.080	Media file(s)	player #1:Z-Movie\O4-3-10-M10.MP4	0.0	6891.360	25.000	Blue	Hemolymph		POINT	3013.280	Z-Movie\O4-3-10-M10.MP4	75332	NA
M10	2025-02-24 16:33:00.542		5400.080	Media file(s)	player #1:Z-Movie\O4-3-10-M10.MP4	0.0	6891.360	25.000	Blue	Hemolymph		POINT	3070.400	Z-Movie\O4-3-10-M10.MP4	76760	NA
M10	2025-02-24 16:33:00.542		5400.080	Media file(s)	player #1:Z-Movie\O4-3-10-M10.MP4	0.0	6891.360	25.000	Orange	Resting		POINT	3070.440	Z-Movie\O4-3-10-M10.MP4	76761	NA
M10	2025-02-24 16:33:00.542		5400.080	Media file(s)	player #1:Z-Movie\O4-3-10-M10.MP4	0.0	6891.360	25.000	Orange	Resting		POINT	3130.160	Z-Movie\O4-3-10-M10.MP4	78254	NA
M10	2025-02-24 16:33:00.542		5400.080	Media file(s)	player #1:Z-Movie\O4-3-10-M10.MP4	0.0	6891.360	25.000	Blue	Hemolymph		POINT	3131.040	Z-Movie\O4-3-10-M10.MP4	78276	NA
M10	2025-02-24 16:33:00.542		5400.080	Media file(s)	player #1:Z-Movie\O4-3-10-M10.MP4	0.0	6891.360	25.000	Orange	Resting		POINT	3190.080	Z-Movie\O4-3-10-M10.MP4	79753	NA
M10	2025-02-24 16:33:00.542		5400.080	Media file(s)	player #1:Z-Movie\O4-3-10-M10.MP4	0.0	6891.360	25.000	Blue	Resting		POINT	3192.120	Z-Movie\O4-3-10-M10.MP4	79803	NA
M10	2025-02-24 16:33:00.542		5400.080	Media file(s)	player #1:Z-Movie\O4-3-10-M10.MP4	0.0	6891.360	25.000	Orange	Resting		POINT	3250.240	Z-Movie\O4-3-10-M10.MP4	81256	NA
M10	2025-02-24 16:33:00.542		5400.080	Media file(s)	player #1:Z-Movie\O4-3-10-M10.MP4	0.0	6891.360	25.000	Blue	Resting		POINT	3250.640	Z-Movie\O4-3-10-M10.MP4	81266	NA
M10	2025-02-24 16:33:00.542		5400.080	Media file(s)	player #1:Z-Movie\O4-3-10-M10.MP4	0.0	6891.360	25.000	Blue	Resting		POINT	3310.120	Z-Movie\O4-3-10-M10.MP4	82753	NA
M10	2025-02-24 16:33:00.542		5400.080	Media file(s)	player #1:Z-Movie\O4-3-10-M10.MP4	0.0	6891.360	25.000	Orange	Resting		POINT	3310.360	Z-Movie\O4-3-10-M10.MP4	82759	NA
M10	2025-02-24 16:33:00.542		5400.080	Media file(s)	player #1:Z-Movie\O4-3-10-M10.MP4	0.0	6891.360	25.000	Blue	Resting		POINT	3370.080	Z-Movie\O4-3-10-M10.MP4	84252	NA
M10	2025-02-24 16:33:00.542		5400.080	Media file(s)	player #1:Z-Movie\O4-3-10-M10.MP4	0.0	6891.360	25.000	Orange	Resting		POINT	3370.200	Z-Movie\O4-3-10-M10.MP4	84255	NA
M10	2025-02-24 16:33:00.542		5400.080	Media file(s)	player #1:Z-Movie\O4-3-10-M10.MP4	0.0	6891.360	25.000	Orange	Resting		POINT	3430.080	Z-Movie\O4-3-10-M10.MP4	85752	NA
M10	2025-02-24 16:33:00.542		5400.080	Media file(s)	player #1:Z-Movie\O4-3-10-M10.MP4	0.0	6891.360	25.000	Blue	Resting		POINT	3430.560	Z-Movie\O4-3-10-M10.MP4	85764	NA
M10	2025-02-24 16:33:00.542		5400.080	Media file(s)	player #1:Z-Movie\O4-3-10-M10.MP4	0.0	6891.360	25.000	Orange	Resting		POINT	3490.200	Z-Movie\O4-3-10-M10.MP4	87255	NA
M10	2025-02-24 16:33:00.542		5400.080	Media file(s)	player #1:Z-Movie\O4-3-10-M10.MP4	0.0	6891.360	25.000	Blue	Resting		POINT	3490.520	Z-Movie\O4-3-10-M10.MP4	87263	NA
M10	2025-02-24 16:33:00.542		5400.080	Media file(s)	player #1:Z-Movie\O4-3-10-M10.MP4	0.0	6891.360	25.000	Blue	Resting		POINT	3550.080	Z-Movie\O4-3-10-M10.MP4	88752	NA
M10	2025-02-24 16:33:00.542		5400.080	Media file(s)	player #1:Z-Movie\O4-3-10-M10.MP4	0.0	6891.360	25.000	Orange	Resting		POINT	3550.120	Z-Movie\O4-3-10-M10.MP4	88753	NA
M10	2025-02-24 16:33:00.542		5400.080	Media file(s)	player #1:Z-Movie\O4-3-10-M10.MP4	0.0	6891.360	25.000	Blue	Resting		POINT	3610.160	Z-Movie\O4-3-10-M10.MP4	90254	NA
M10	2025-02-24 16:33:00.542		5400.080	Media file(s)	player #1:Z-Movie\O4-3-10-M10.MP4	0.0	6891.360	25.000	Orange	Walking		POINT	3610.680	Z-Movie\O4-3-10-M10.MP4	90267	NA
M10	2025-02-24 16:33:00.542		5400.080	Media file(s)	player #1:Z-Movie\O4-3-10-M10.MP4	0.0	6891.360	25.000	Blue	Resting		POINT	3669.920	Z-Movie\O4-3-10-M10.MP4	91748	NA
M10	2025-02-24 16:33:00.542		5400.080	Media file(s)	player #1:Z-Movie\O4-3-10-M10.MP4	0.0	6891.360	25.000	Orange	Resting		POINT	3670.720	Z-Movie\O4-3-10-M10.MP4	91768	NA
M10	2025-02-24 16:33:00.542		5400.080	Media file(s)	player #1:Z-Movie\O4-3-10-M10.MP4	0.0	6891.360	25.000	Orange	Resting		POINT	3730.120	Z-Movie\O4-3-10-M10.MP4	93253	NA
M10	2025-02-24 16:33:00.542		5400.080	Media file(s)	player #1:Z-Movie\O4-3-10-M10.MP4	0.0	6891.360	25.000	Blue	Resting		POINT	3730.480	Z-Movie\O4-3-10-M10.MP4	93262	NA
M10	2025-02-24 16:33:00.542		5400.080	Media file(s)	player #1:Z-Movie\O4-3-10-M10.MP4	0.0	6891.360	25.000	Orange	Resting		POINT	3790.040	Z-Movie\O4-3-10-M10.MP4	94752	NA
M10	2025-02-24 16:33:00.542		5400.080	Media file(s)	player #1:Z-Movie\O4-3-10-M10.MP4	0.0	6891.360	25.000	Blue	Resting		POINT	3791.360	Z-Movie\O4-3-10-M10.MP4	94784	NA
M10	2025-02-24 16:33:00.542		5400.080	Media file(s)	player #1:Z-Movie\O4-3-10-M10.MP4	0.0	6891.360	25.000	Orange	Resting		POINT	3850.000	Z-Movie\O4-3-10-M10.MP4	96250	NA
M10	2025-02-24 16:33:00.542		5400.080	Media file(s)	player #1:Z-Movie\O4-3-10-M10.MP4	0.0	6891.360	25.000	Blue	Resting		POINT	3852.120	Z-Movie\O4-3-10-M10.MP4	96303	NA
M10	2025-02-24 16:33:00.542		5400.080	Media file(s)	player #1:Z-Movie\O4-3-10-M10.MP4	0.0	6891.360	25.000	Orange	Resting		POINT	3910.080	Z-Movie\O4-3-10-M10.MP4	97752	NA
M10	2025-02-24 16:33:00.542		5400.080	Media file(s)	player #1:Z-Movie\O4-3-10-M10.MP4	0.0	6891.360	25.000	Blue	Resting		POINT	3910.280	Z-Movie\O4-3-10-M10.MP4	97758	NA
M10	2025-02-24 16:33:00.542		5400.080	Media file(s)	player #1:Z-Movie\O4-3-10-M10.MP4	0.0	6891.360	25.000	Blue	Resting		POINT	3969.960	Z-Movie\O4-3-10-M10.MP4	99249	NA
M10	2025-02-24 16:33:00.542		5400.080	Media file(s)	player #1:Z-Movie\O4-3-10-M10.MP4	0.0	6891.360	25.000	Orange	Resting		POINT	3970.040	Z-Movie\O4-3-10-M10.MP4	99251	NA
M10	2025-02-24 16:33:00.542		5400.080	Media file(s)	player #1:Z-Movie\O4-3-10-M10.MP4	0.0	6891.360	25.000	Blue	Resting		POINT	4030.040	Z-Movie\O4-3-10-M10.MP4	100751	NA
M10	2025-02-24 16:33:00.542		5400.080	Media file(s)	player #1:Z-Movie\O4-3-10-M10.MP4	0.0	6891.360	25.000	Orange	Resting		POINT	4030.120	Z-Movie\O4-3-10-M10.MP4	100753	NA
M10	2025-02-24 16:33:00.542		5400.080	Media file(s)	player #1:Z-Movie\O4-3-10-M10.MP4	0.0	6891.360	25.000	Orange	Resting		POINT	4089.920	Z-Movie\O4-3-10-M10.MP4	102248	NA
M10	2025-02-24 16:33:00.542		5400.080	Media file(s)	player #1:Z-Movie\O4-3-10-M10.MP4	0.0	6891.360	25.000	Blue	Resting		POINT	4090.160	Z-Movie\O4-3-10-M10.MP4	102254	NA
M10	2025-02-24 16:33:00.542		5400.080	Media file(s)	player #1:Z-Movie\O4-3-10-M10.MP4	0.0	6891.360	25.000	Blue	Resting		POINT	4150.120	Z-Movie\O4-3-10-M10.MP4	103754	NA
M10	2025-02-24 16:33:00.542		5400.080	Media file(s)	player #1:Z-Movie\O4-3-10-M10.MP4	0.0	6891.360	25.000	Orange	Resting		POINT	4150.120	Z-Movie\O4-3-10-M10.MP4	103753	NA
M10	2025-02-24 16:33:00.542		5400.080	Media file(s)	player #1:Z-Movie\O4-3-10-M10.MP4	0.0	6891.360	25.000	Orange	Resting		POINT	4210.000	Z-Movie\O4-3-10-M10.MP4	105250	NA
M10	2025-02-24 16:33:00.542		5400.080	Media file(s)	player #1:Z-Movie\O4-3-10-M10.MP4	0.0	6891.360	25.000	Blue	Resting		POINT	4210.440	Z-Movie\O4-3-10-M10.MP4	105261	NA
M10	2025-02-24 16:33:00.542		5400.080	Media file(s)	player #1:Z-Movie\O4-3-10-M10.MP4	0.0	6891.360	25.000	Orange	Resting		POINT	4270.040	Z-Movie\O4-3-10-M10.MP4	106752	NA
M10	2025-02-24 16:33:00.542		5400.080	Media file(s)	player #1:Z-Movie\O4-3-10-M10.MP4	0.0	6891.360	25.000	Blue	Resting		POINT	4270.120	Z-Movie\O4-3-10-M10.MP4	106753	NA
M10	2025-02-24 16:33:00.542		5400.080	Media file(s)	player #1:Z-Movie\O4-3-10-M10.MP4	0.0	6891.360	25.000	Orange	Resting		POINT	4330.440	Z-Movie\O4-3-10-M10.MP4	108261	NA
M10	2025-02-24 16:33:00.542		5400.080	Media file(s)	player #1:Z-Movie\O4-3-10-M10.MP4	0.0	6891.360	25.000	Blue	Resting		POINT	4331.040	Z-Movie\O4-3-10-M10.MP4	108276	NA
M10	2025-02-24 16:33:00.542		5400.080	Media file(s)	player #1:Z-Movie\O4-3-10-M10.MP4	0.0	6891.360	25.000	Orange	Resting		POINT	4390.000	Z-Movie\O4-3-10-M10.MP4	109750	NA
M10	2025-02-24 16:33:00.542		5400.080	Media file(s)	player #1:Z-Movie\O4-3-10-M10.MP4	0.0	6891.360	25.000	Blue	Resting		POINT	4390.040	Z-Movie\O4-3-10-M10.MP4	109751	NA
M10	2025-02-24 16:33:00.542		5400.080	Media file(s)	player #1:Z-Movie\O4-3-10-M10.MP4	0.0	6891.360	25.000	Orange	Resting		POINT	4450.120	Z-Movie\O4-3-10-M10.MP4	111253	NA
M10	2025-02-24 16:33:00.542		5400.080	Media file(s)	player #1:Z-Movie\O4-3-10-M10.MP4	0.0	6891.360	25.000	Blue	Resting		POINT	4450.320	Z-Movie\O4-3-10-M10.MP4	111258	NA
M10	2025-02-24 16:33:00.542		5400.080	Media file(s)	player #1:Z-Movie\O4-3-10-M10.MP4	0.0	6891.360	25.000	Blue	Walking		POINT	4510.000	Z-Movie\O4-3-10-M10.MP4	112750	NA
M10	2025-02-24 16:33:00.542		5400.080	Media file(s)	player #1:Z-Movie\O4-3-10-M10.MP4	0.0	6891.360	25.000	Orange	Resting		POINT	4510.040	Z-Movie\O4-3-10-M10.MP4	112751	NA
M10	2025-02-24 16:33:00.542		5400.080	Media file(s)	player #1:Z-Movie\O4-3-10-M10.MP4	0.0	6891.360	25.000	Orange	Resting		POINT	4570.120	Z-Movie\O4-3-10-M10.MP4	114253	NA
M10	2025-02-24 16:33:00.542		5400.080	Media file(s)	player #1:Z-Movie\O4-3-10-M10.MP4	0.0	6891.360	25.000	Blue	Resting		POINT	4570.240	Z-Movie\O4-3-10-M10.MP4	114256	NA
M10	2025-02-24 16:33:00.542		5400.080	Media file(s)	player #1:Z-Movie\O4-3-10-M10.MP4	0.0	6891.360	25.000	Blue	Resting		POINT	4629.920	Z-Movie\O4-3-10-M10.MP4	115748	NA
M10	2025-02-24 16:33:00.542		5400.080	Media file(s)	player #1:Z-Movie\O4-3-10-M10.MP4	0.0	6891.360	25.000	Orange	Resting		POINT	4630.480	Z-Movie\O4-3-10-M10.MP4	115762	NA
M10	2025-02-24 16:33:00.542		5400.080	Media file(s)	player #1:Z-Movie\O4-3-10-M10.MP4	0.0	6891.360	25.000	Orange	Resting		POINT	4690.080	Z-Movie\O4-3-10-M10.MP4	117252	NA
M10	2025-02-24 16:33:00.542		5400.080	Media file(s)	player #1:Z-Movie\O4-3-10-M10.MP4	0.0	6891.360	25.000	Blue	Resting		POINT	4690.120	Z-Movie\O4-3-10-M10.MP4	117253	NA
M10	2025-02-24 16:33:00.542		5400.080	Media file(s)	player #1:Z-Movie\O4-3-10-M10.MP4	0.0	6891.360	25.000	Orange	Resting		POINT	4750.160	Z-Movie\O4-3-10-M10.MP4	118754	NA
M10	2025-02-24 16:33:00.542		5400.080	Media file(s)	player #1:Z-Movie\O4-3-10-M10.MP4	0.0	6891.360	25.000	Blue	QW interaction		POINT	4751.080	Z-Movie\O4-3-10-M10.MP4	118777	NA
M10	2025-02-24 16:33:00.542		5400.080	Media file(s)	player #1:Z-Movie\O4-3-10-M10.MP4	0.0	6891.360	25.000	Orange	Resting		POINT	4810.640	Z-Movie\O4-3-10-M10.MP4	120266	NA
M10	2025-02-24 16:33:00.542		5400.080	Media file(s)	player #1:Z-Movie\O4-3-10-M10.MP4	0.0	6891.360	25.000	Blue	Walking		POINT	4811.320	Z-Movie\O4-3-10-M10.MP4	120283	NA
M10	2025-02-24 16:33:00.542		5400.080	Media file(s)	player #1:Z-Movie\O4-3-10-M10.MP4	0.0	6891.360	25.000	Blue	Carry Brood		POINT	4870.160	Z-Movie\O4-3-10-M10.MP4	121754	NA
M10	2025-02-24 16:33:00.542		5400.080	Media file(s)	player #1:Z-Movie\O4-3-10-M10.MP4	0.0	6891.360	25.000	Orange	Resting		POINT	4870.200	Z-Movie\O4-3-10-M10.MP4	121755	NA
M10	2025-02-24 16:33:00.542		5400.080	Media file(s)	player #1:Z-Movie\O4-3-10-M10.MP4	0.0	6891.360	25.000	Blue	Brood Care		POINT	4930.920	Z-Movie\O4-3-10-M10.MP4	123273	NA
M10	2025-02-24 16:33:00.542		5400.080	Media file(s)	player #1:Z-Movie\O4-3-10-M10.MP4	0.0	6891.360	25.000	Orange	Resting		POINT	4931.360	Z-Movie\O4-3-10-M10.MP4	123284	NA
M10	2025-02-24 16:33:00.542		5400.080	Media file(s)	player #1:Z-Movie\O4-3-10-M10.MP4	0.0	6891.360	25.000	Blue	Resting		POINT	4990.880	Z-Movie\O4-3-10-M10.MP4	124772	NA
M10	2025-02-24 16:33:00.542		5400.080	Media file(s)	player #1:Z-Movie\O4-3-10-M10.MP4	0.0	6891.360	25.000	Orange	Walking		POINT	4992.240	Z-Movie\O4-3-10-M10.MP4	124806	NA
M10	2025-02-24 16:33:00.542		5400.080	Media file(s)	player #1:Z-Movie\O4-3-10-M10.MP4	0.0	6891.360	25.000	Blue	Resting		POINT	5050.840	Z-Movie\O4-3-10-M10.MP4	126271	NA
M10	2025-02-24 16:33:00.542		5400.080	Media file(s)	player #1:Z-Movie\O4-3-10-M10.MP4	0.0	6891.360	25.000	Orange	Walking		POINT	5051.320	Z-Movie\O4-3-10-M10.MP4	126283	NA
M10	2025-02-24 16:33:00.542		5400.080	Media file(s)	player #1:Z-Movie\O4-3-10-M10.MP4	0.0	6891.360	25.000	Orange	Brood Care		POINT	5111.040	Z-Movie\O4-3-10-M10.MP4	127776	NA
M10	2025-02-24 16:33:00.542		5400.080	Media file(s)	player #1:Z-Movie\O4-3-10-M10.MP4	0.0	6891.360	25.000	Blue	Resting		POINT	5112.360	Z-Movie\O4-3-10-M10.MP4	127809	NA
M10	2025-02-24 16:33:00.542		5400.080	Media file(s)	player #1:Z-Movie\O4-3-10-M10.MP4	0.0	6891.360	25.000	Orange	Walking		POINT	5169.280	Z-Movie\O4-3-10-M10.MP4	129232	NA
M10	2025-02-24 16:33:00.542		5400.080	Media file(s)	player #1:Z-Movie\O4-3-10-M10.MP4	0.0	6891.360	25.000	Blue	Walking		POINT	5171.040	Z-Movie\O4-3-10-M10.MP4	129276	NA
M10	2025-02-24 16:33:00.542		5400.080	Media file(s)	player #1:Z-Movie\O4-3-10-M10.MP4	0.0	6891.360	25.000	Orange	Carry Brood		POINT	5230.120	Z-Movie\O4-3-10-M10.MP4	130753	NA
M10	2025-02-24 16:33:00.542		5400.080	Media file(s)	player #1:Z-Movie\O4-3-10-M10.MP4	0.0	6891.360	25.000	Blue	Walking		POINT	5230.600	Z-Movie\O4-3-10-M10.MP4	130765	NA
M10	2025-02-24 16:33:00.542		5400.080	Media file(s)	player #1:Z-Movie\O4-3-10-M10.MP4	0.0	6891.360	25.000	Blue	Resting		POINT	5290.560	Z-Movie\O4-3-10-M10.MP4	132264	NA
M10	2025-02-24 16:33:00.542		5400.080	Media file(s)	player #1:Z-Movie\O4-3-10-M10.MP4	0.0	6891.360	25.000	Orange	Walking		POINT	5290.600	Z-Movie\O4-3-10-M10.MP4	132265	NA
M10	2025-02-24 16:33:00.542		5400.080	Media file(s)	player #1:Z-Movie\O4-3-10-M10.MP4	0.0	6891.360	25.000	Blue	Resting		POINT	5349.760	Z-Movie\O4-3-10-M10.MP4	133744	NA
M10	2025-02-24 16:33:00.542		5400.080	Media file(s)	player #1:Z-Movie\O4-3-10-M10.MP4	0.0	6891.360	25.000	Orange	Resting		POINT	5351.240	Z-Movie\O4-3-10-M10.MP4	133781	NA
M10	2025-02-24 16:33:00.542		5400.080	Media file(s)	player #1:Z-Movie\O4-3-10-M10.MP4	0.0	6891.360	25.000	Blue	Resting		POINT	5410.200	Z-Movie\O4-3-10-M10.MP4	135255	NA
M10	2025-02-24 16:33:00.542		5400.080	Media file(s)	player #1:Z-Movie\O4-3-10-M10.MP4	0.0	6891.360	25.000	Orange	Brood Care		POINT	5411.280	Z-Movie\O4-3-10-M10.MP4	135282	NA
M10	2025-02-24 16:33:00.542		5400.080	Media file(s)	player #1:Z-Movie\O4-3-10-M10.MP4	0.0	6891.360	25.000	Blue	Resting		POINT	5470.120	Z-Movie\O4-3-10-M10.MP4	136753	NA
M10	2025-02-24 16:33:00.542		5400.080	Media file(s)	player #1:Z-Movie\O4-3-10-M10.MP4	0.0	6891.360	25.000	Orange	Walking		POINT	5471.080	Z-Movie\O4-3-10-M10.MP4	136777	NA
M10	2025-02-24 16:33:00.542		5400.080	Media file(s)	player #1:Z-Movie\O4-3-10-M10.MP4	0.0	6891.360	25.000	Blue	Resting		POINT	5530.080	Z-Movie\O4-3-10-M10.MP4	138253	NA
M10	2025-02-24 16:33:00.542		5400.080	Media file(s)	player #1:Z-Movie\O4-3-10-M10.MP4	0.0	6891.360	25.000	Orange	Resting		POINT	5530.080	Z-Movie\O4-3-10-M10.MP4	138252	NA
M10	2025-02-24 16:33:00.542		5400.080	Media file(s)	player #1:Z-Movie\O4-3-10-M10.MP4	0.0	6891.360	25.000	Blue	Resting		POINT	5589.920	Z-Movie\O4-3-10-M10.MP4	139748	NA
M10	2025-02-24 16:33:00.542		5400.080	Media file(s)	player #1:Z-Movie\O4-3-10-M10.MP4	0.0	6891.360	25.000	Orange	Resting		POINT	5590.080	Z-Movie\O4-3-10-M10.MP4	139752	NA
M10	2025-02-24 16:33:00.542		5400.080	Media file(s)	player #1:Z-Movie\O4-3-10-M10.MP4	0.0	6891.360	25.000	Blue	Resting		POINT	5650.040	Z-Movie\O4-3-10-M10.MP4	141251	NA
M10	2025-02-24 16:33:00.542		5400.080	Media file(s)	player #1:Z-Movie\O4-3-10-M10.MP4	0.0	6891.360	25.000	Orange	Resting		POINT	5650.280	Z-Movie\O4-3-10-M10.MP4	141257	NA
M10	2025-02-24 16:33:00.542		5400.080	Media file(s)	player #1:Z-Movie\O4-3-10-M10.MP4	0.0	6891.360	25.000	Blue	Resting		POINT	5709.960	Z-Movie\O4-3-10-M10.MP4	142749	NA
M10	2025-02-24 16:33:00.542		5400.080	Media file(s)	player #1:Z-Movie\O4-3-10-M10.MP4	0.0	6891.360	25.000	Orange	Resting		POINT	5710.040	Z-Movie\O4-3-10-M10.MP4	142751	NA
M10	2025-02-24 16:33:00.542		5400.080	Media file(s)	player #1:Z-Movie\O4-3-10-M10.MP4	0.0	6891.360	25.000	Blue	Resting		POINT	5770.120	Z-Movie\O4-3-10-M10.MP4	144254	NA
M10	2025-02-24 16:33:00.542		5400.080	Media file(s)	player #1:Z-Movie\O4-3-10-M10.MP4	0.0	6891.360	25.000	Orange	Resting		POINT	5770.440	Z-Movie\O4-3-10-M10.MP4	144261	NA
M10	2025-02-24 16:33:00.542		5400.080	Media file(s)	player #1:Z-Movie\O4-3-10-M10.MP4	0.0	6891.360	25.000	Blue	Resting		POINT	5830.080	Z-Movie\O4-3-10-M10.MP4	145752	NA
M10	2025-02-24 16:33:00.542		5400.080	Media file(s)	player #1:Z-Movie\O4-3-10-M10.MP4	0.0	6891.360	25.000	Orange	Resting		POINT	5830.640	Z-Movie\O4-3-10-M10.MP4	145766	NA
M10	2025-02-24 16:33:00.542		5400.080	Media file(s)	player #1:Z-Movie\O4-3-10-M10.MP4	0.0	6891.360	25.000	Blue	Resting		POINT	5889.880	Z-Movie\O4-3-10-M10.MP4	147247	NA
M10	2025-02-24 16:33:00.542		5400.080	Media file(s)	player #1:Z-Movie\O4-3-10-M10.MP4	0.0	6891.360	25.000	Orange	Resting		POINT	5889.920	Z-Movie\O4-3-10-M10.MP4	147248	NA
M10	2025-02-24 16:33:00.542		5400.080	Media file(s)	player #1:Z-Movie\O4-3-10-M10.MP4	0.0	6891.360	25.000	Blue	Resting		POINT	5950.000	Z-Movie\O4-3-10-M10.MP4	148750	NA
M10	2025-02-24 16:33:00.542		5400.080	Media file(s)	player #1:Z-Movie\O4-3-10-M10.MP4	0.0	6891.360	25.000	Orange	Resting		POINT	5950.000	Z-Movie\O4-3-10-M10.MP4	148750	NA
M10	2025-02-24 16:33:00.542		5400.080	Media file(s)	player #1:Z-Movie\O4-3-10-M10.MP4	0.0	6891.360	25.000	Orange	Resting		POINT	6009.960	Z-Movie\O4-3-10-M10.MP4	150249	NA
M10	2025-02-24 16:33:00.542		5400.080	Media file(s)	player #1:Z-Movie\O4-3-10-M10.MP4	0.0	6891.360	25.000	Blue	Resting		POINT	6010.000	Z-Movie\O4-3-10-M10.MP4	150250	NA
