# Supplementary material for: Unmated Queens Show Worker‐Like Behaviour and Gene Expression in Polygynous Colonies of the Ant Stigmatomma pallipes
Source: Mol Ecol. 2026 Apr 29;35:e70360. doi: 10.1111/mec.70360 (PMC13126620; doi:10.1111/mec.70360)
Supplement: Supplementary file 3 — Data S1: mec70360‐sup‐0003‐Supinfo.zip. [file MEC-35-e70360-s003.zip › Behavior/O4-Boris/M11.tsv]

Observation id	Observation date	Description	Observation duration	Observation type	Source	Time offset (s)	Media duration (s)	FPS	Subject	Behavior	Behavioral category	Behavior type	Time	Media file name	Image index	Image file path	Comment
M11	2025-02-24 16:52:32.203		5400.600	Media file(s)	player #1:Z-Movie\O4-2-1-M11.MP4	0.0	6701.280	25.000	Green	Walking		POINT	610.040	Z-Movie\O4-2-1-M11.MP4	15251	NA
M11	2025-02-24 16:52:32.203		5400.600	Media file(s)	player #1:Z-Movie\O4-2-1-M11.MP4	0.0	6701.280	25.000	Orange	Walking		POINT	610.320	Z-Movie\O4-2-1-M11.MP4	15258	NA
M11	2025-02-24 16:52:32.203		5400.600	Media file(s)	player #1:Z-Movie\O4-2-1-M11.MP4	0.0	6701.280	25.000	Orange	Resting		POINT	669.960	Z-Movie\O4-2-1-M11.MP4	16749	NA
M11	2025-02-24 16:52:32.203		5400.600	Media file(s)	player #1:Z-Movie\O4-2-1-M11.MP4	0.0	6701.280	25.000	Green	Walking		POINT	671.320	Z-Movie\O4-2-1-M11.MP4	16783	NA
M11	2025-02-24 16:52:32.203		5400.600	Media file(s)	player #1:Z-Movie\O4-2-1-M11.MP4	0.0	6701.280	25.000	Orange	Resting		POINT	730.160	Z-Movie\O4-2-1-M11.MP4	18254	NA
M11	2025-02-24 16:52:32.203		5400.600	Media file(s)	player #1:Z-Movie\O4-2-1-M11.MP4	0.0	6701.280	25.000	Green	Walking		POINT	730.480	Z-Movie\O4-2-1-M11.MP4	18262	NA
M11	2025-02-24 16:52:32.203		5400.600	Media file(s)	player #1:Z-Movie\O4-2-1-M11.MP4	0.0	6701.280	25.000	Green	Walking		POINT	790.080	Z-Movie\O4-2-1-M11.MP4	19752	NA
M11	2025-02-24 16:52:32.203		5400.600	Media file(s)	player #1:Z-Movie\O4-2-1-M11.MP4	0.0	6701.280	25.000	Orange	Walking		POINT	790.360	Z-Movie\O4-2-1-M11.MP4	19759	NA
M11	2025-02-24 16:52:32.203		5400.600	Media file(s)	player #1:Z-Movie\O4-2-1-M11.MP4	0.0	6701.280	25.000	Green	Walking		POINT	849.960	Z-Movie\O4-2-1-M11.MP4	21249	NA
M11	2025-02-24 16:52:32.203		5400.600	Media file(s)	player #1:Z-Movie\O4-2-1-M11.MP4	0.0	6701.280	25.000	Orange	Resting		POINT	850.120	Z-Movie\O4-2-1-M11.MP4	21253	NA
M11	2025-02-24 16:52:32.203		5400.600	Media file(s)	player #1:Z-Movie\O4-2-1-M11.MP4	0.0	6701.280	25.000	Green	Walking		POINT	910.160	Z-Movie\O4-2-1-M11.MP4	22754	NA
M11	2025-02-24 16:52:32.203		5400.600	Media file(s)	player #1:Z-Movie\O4-2-1-M11.MP4	0.0	6701.280	25.000	Orange	Resting		POINT	910.240	Z-Movie\O4-2-1-M11.MP4	22756	NA
M11	2025-02-24 16:52:32.203		5400.600	Media file(s)	player #1:Z-Movie\O4-2-1-M11.MP4	0.0	6701.280	25.000	Orange	Resting		POINT	970.120	Z-Movie\O4-2-1-M11.MP4	24253	NA
M11	2025-02-24 16:52:32.203		5400.600	Media file(s)	player #1:Z-Movie\O4-2-1-M11.MP4	0.0	6701.280	25.000	Green	Walking		POINT	970.360	Z-Movie\O4-2-1-M11.MP4	24259	NA
M11	2025-02-24 16:52:32.203		5400.600	Media file(s)	player #1:Z-Movie\O4-2-1-M11.MP4	0.0	6701.280	25.000	Orange	Resting		POINT	1030.080	Z-Movie\O4-2-1-M11.MP4	25752	NA
M11	2025-02-24 16:52:32.203		5400.600	Media file(s)	player #1:Z-Movie\O4-2-1-M11.MP4	0.0	6701.280	25.000	Green	Walking		POINT	1030.600	Z-Movie\O4-2-1-M11.MP4	25765	NA
M11	2025-02-24 16:52:32.203		5400.600	Media file(s)	player #1:Z-Movie\O4-2-1-M11.MP4	0.0	6701.280	25.000	Orange	Resting		POINT	1090.000	Z-Movie\O4-2-1-M11.MP4	27250	NA
M11	2025-02-24 16:52:32.203		5400.600	Media file(s)	player #1:Z-Movie\O4-2-1-M11.MP4	0.0	6701.280	25.000	Green	Walking		POINT	1090.080	Z-Movie\O4-2-1-M11.MP4	27252	NA
M11	2025-02-24 16:52:32.203		5400.600	Media file(s)	player #1:Z-Movie\O4-2-1-M11.MP4	0.0	6701.280	25.000	Green	Walking		POINT	1150.040	Z-Movie\O4-2-1-M11.MP4	28751	NA
M11	2025-02-24 16:52:32.203		5400.600	Media file(s)	player #1:Z-Movie\O4-2-1-M11.MP4	0.0	6701.280	25.000	Orange	Resting		POINT	1150.320	Z-Movie\O4-2-1-M11.MP4	28758	NA
M11	2025-02-24 16:52:32.203		5400.600	Media file(s)	player #1:Z-Movie\O4-2-1-M11.MP4	0.0	6701.280	25.000	Orange	Egg laying		POINT	1210.520	Z-Movie\O4-2-1-M11.MP4	30263	NA
M11	2025-02-24 16:52:32.203		5400.600	Media file(s)	player #1:Z-Movie\O4-2-1-M11.MP4	0.0	6701.280	25.000	Green	Walking		POINT	1210.680	Z-Movie\O4-2-1-M11.MP4	30267	NA
M11	2025-02-24 16:52:32.203		5400.600	Media file(s)	player #1:Z-Movie\O4-2-1-M11.MP4	0.0	6701.280	25.000	Orange	Walking		POINT	1270.560	Z-Movie\O4-2-1-M11.MP4	31764	NA
M11	2025-02-24 16:52:32.203		5400.600	Media file(s)	player #1:Z-Movie\O4-2-1-M11.MP4	0.0	6701.280	25.000	Green	Self grooming		POINT	1270.640	Z-Movie\O4-2-1-M11.MP4	31766	NA
M11	2025-02-24 16:52:32.203		5400.600	Media file(s)	player #1:Z-Movie\O4-2-1-M11.MP4	0.0	6701.280	25.000	Green	Walking		POINT	1330.080	Z-Movie\O4-2-1-M11.MP4	33253	NA
M11	2025-02-24 16:52:32.203		5400.600	Media file(s)	player #1:Z-Movie\O4-2-1-M11.MP4	0.0	6701.280	25.000	Orange	Self grooming		POINT	1330.120	Z-Movie\O4-2-1-M11.MP4	33253	NA
M11	2025-02-24 16:52:32.203		5400.600	Media file(s)	player #1:Z-Movie\O4-2-1-M11.MP4	0.0	6701.280	25.000	Green	Self grooming		POINT	1390.160	Z-Movie\O4-2-1-M11.MP4	34754	NA
M11	2025-02-24 16:52:32.203		5400.600	Media file(s)	player #1:Z-Movie\O4-2-1-M11.MP4	0.0	6701.280	25.000	Orange	Walking		POINT	1390.360	Z-Movie\O4-2-1-M11.MP4	34759	NA
M11	2025-02-24 16:52:32.203		5400.600	Media file(s)	player #1:Z-Movie\O4-2-1-M11.MP4	0.0	6701.280	25.000	Green	Walking		POINT	1449.840	Z-Movie\O4-2-1-M11.MP4	36246	NA
M11	2025-02-24 16:52:32.203		5400.600	Media file(s)	player #1:Z-Movie\O4-2-1-M11.MP4	0.0	6701.280	25.000	Orange	Brood Care		POINT	1449.880	Z-Movie\O4-2-1-M11.MP4	36247	NA
M11	2025-02-24 16:52:32.203		5400.600	Media file(s)	player #1:Z-Movie\O4-2-1-M11.MP4	0.0	6701.280	25.000	Green	Walking		POINT	1510.200	Z-Movie\O4-2-1-M11.MP4	37755	NA
M11	2025-02-24 16:52:32.203		5400.600	Media file(s)	player #1:Z-Movie\O4-2-1-M11.MP4	0.0	6701.280	25.000	Orange	Walking		POINT	1510.600	Z-Movie\O4-2-1-M11.MP4	37765	NA
M11	2025-02-24 16:52:32.203		5400.600	Media file(s)	player #1:Z-Movie\O4-2-1-M11.MP4	0.0	6701.280	25.000	Green	Walking		POINT	1570.640	Z-Movie\O4-2-1-M11.MP4	39266	NA
M11	2025-02-24 16:52:32.203		5400.600	Media file(s)	player #1:Z-Movie\O4-2-1-M11.MP4	0.0	6701.280	25.000	Orange	Resting		POINT	1570.840	Z-Movie\O4-2-1-M11.MP4	39271	NA
M11	2025-02-24 16:52:32.203		5400.600	Media file(s)	player #1:Z-Movie\O4-2-1-M11.MP4	0.0	6701.280	25.000	Orange	Resting		POINT	1630.320	Z-Movie\O4-2-1-M11.MP4	40758	NA
M11	2025-02-24 16:52:32.203		5400.600	Media file(s)	player #1:Z-Movie\O4-2-1-M11.MP4	0.0	6701.280	25.000	Green	Walking		POINT	1630.800	Z-Movie\O4-2-1-M11.MP4	40770	NA
M11	2025-02-24 16:52:32.203		5400.600	Media file(s)	player #1:Z-Movie\O4-2-1-M11.MP4	0.0	6701.280	25.000	Orange	Walking		POINT	1690.680	Z-Movie\O4-2-1-M11.MP4	42267	NA
M11	2025-02-24 16:52:32.203		5400.600	Media file(s)	player #1:Z-Movie\O4-2-1-M11.MP4	0.0	6701.280	25.000	Green	Walking		POINT	1691.960	Z-Movie\O4-2-1-M11.MP4	42299	NA
M11	2025-02-24 16:52:32.203		5400.600	Media file(s)	player #1:Z-Movie\O4-2-1-M11.MP4	0.0	6701.280	25.000	Green	Walking		POINT	1751.440	Z-Movie\O4-2-1-M11.MP4	43786	NA
M11	2025-02-24 16:52:32.203		5400.600	Media file(s)	player #1:Z-Movie\O4-2-1-M11.MP4	0.0	6701.280	25.000	Orange	Walking		POINT	1751.800	Z-Movie\O4-2-1-M11.MP4	43795	NA
M11	2025-02-24 16:52:32.203		5400.600	Media file(s)	player #1:Z-Movie\O4-2-1-M11.MP4	0.0	6701.280	25.000	Orange	Resting		POINT	1810.040	Z-Movie\O4-2-1-M11.MP4	45251	NA
M11	2025-02-24 16:52:32.203		5400.600	Media file(s)	player #1:Z-Movie\O4-2-1-M11.MP4	0.0	6701.280	25.000	Green	Walking		POINT	1810.840	Z-Movie\O4-2-1-M11.MP4	45271	NA
M11	2025-02-24 16:52:32.203		5400.600	Media file(s)	player #1:Z-Movie\O4-2-1-M11.MP4	0.0	6701.280	25.000	Orange	Resting		POINT	1870.040	Z-Movie\O4-2-1-M11.MP4	46751	NA
M11	2025-02-24 16:52:32.203		5400.600	Media file(s)	player #1:Z-Movie\O4-2-1-M11.MP4	0.0	6701.280	25.000	Green	Walking		POINT	1871.160	Z-Movie\O4-2-1-M11.MP4	46779	NA
M11	2025-02-24 16:52:32.203		5400.600	Media file(s)	player #1:Z-Movie\O4-2-1-M11.MP4	0.0	6701.280	25.000	Orange	Resting		POINT	1930.120	Z-Movie\O4-2-1-M11.MP4	48253	NA
M11	2025-02-24 16:52:32.203		5400.600	Media file(s)	player #1:Z-Movie\O4-2-1-M11.MP4	0.0	6701.280	25.000	Green	Walking		POINT	1930.440	Z-Movie\O4-2-1-M11.MP4	48261	NA
M11	2025-02-24 16:52:32.203		5400.600	Media file(s)	player #1:Z-Movie\O4-2-1-M11.MP4	0.0	6701.280	25.000	Orange	Resting		POINT	1989.960	Z-Movie\O4-2-1-M11.MP4	49749	NA
M11	2025-02-24 16:52:32.203		5400.600	Media file(s)	player #1:Z-Movie\O4-2-1-M11.MP4	0.0	6701.280	25.000	Green	Walking		POINT	1990.520	Z-Movie\O4-2-1-M11.MP4	49763	NA
M11	2025-02-24 16:52:32.203		5400.600	Media file(s)	player #1:Z-Movie\O4-2-1-M11.MP4	0.0	6701.280	25.000	Green	Self grooming		POINT	2050.720	Z-Movie\O4-2-1-M11.MP4	51268	NA
M11	2025-02-24 16:52:32.203		5400.600	Media file(s)	player #1:Z-Movie\O4-2-1-M11.MP4	0.0	6701.280	25.000	Orange	Resting		POINT	2050.840	Z-Movie\O4-2-1-M11.MP4	51271	NA
M11	2025-02-24 16:52:32.203		5400.600	Media file(s)	player #1:Z-Movie\O4-2-1-M11.MP4	0.0	6701.280	25.000	Orange	Resting		POINT	2110.040	Z-Movie\O4-2-1-M11.MP4	52751	NA
M11	2025-02-24 16:52:32.203		5400.600	Media file(s)	player #1:Z-Movie\O4-2-1-M11.MP4	0.0	6701.280	25.000	Green	Self grooming		POINT	2111.120	Z-Movie\O4-2-1-M11.MP4	52778	NA
M11	2025-02-24 16:52:32.203		5400.600	Media file(s)	player #1:Z-Movie\O4-2-1-M11.MP4	0.0	6701.280	25.000	Orange	Resting		POINT	2169.880	Z-Movie\O4-2-1-M11.MP4	54247	NA
M11	2025-02-24 16:52:32.203		5400.600	Media file(s)	player #1:Z-Movie\O4-2-1-M11.MP4	0.0	6701.280	25.000	Green	QW interaction		POINT	2171.720	Z-Movie\O4-2-1-M11.MP4	54293	NA
M11	2025-02-24 16:52:32.203		5400.600	Media file(s)	player #1:Z-Movie\O4-2-1-M11.MP4	0.0	6701.280	25.000	Orange	Resting		POINT	2229.920	Z-Movie\O4-2-1-M11.MP4	55748	NA
M11	2025-02-24 16:52:32.203		5400.600	Media file(s)	player #1:Z-Movie\O4-2-1-M11.MP4	0.0	6701.280	25.000	Green	Walking		POINT	2230.440	Z-Movie\O4-2-1-M11.MP4	55761	NA
M11	2025-02-24 16:52:32.203		5400.600	Media file(s)	player #1:Z-Movie\O4-2-1-M11.MP4	0.0	6701.280	25.000	Orange	Resting		POINT	2290.160	Z-Movie\O4-2-1-M11.MP4	57255	NA
M11	2025-02-24 16:52:32.203		5400.600	Media file(s)	player #1:Z-Movie\O4-2-1-M11.MP4	0.0	6701.280	25.000	Green	Walking		POINT	2290.440	Z-Movie\O4-2-1-M11.MP4	57261	NA
M11	2025-02-24 16:52:32.203		5400.600	Media file(s)	player #1:Z-Movie\O4-2-1-M11.MP4	0.0	6701.280	25.000	Green	Walking		POINT	2350.120	Z-Movie\O4-2-1-M11.MP4	58753	NA
M11	2025-02-24 16:52:32.203		5400.600	Media file(s)	player #1:Z-Movie\O4-2-1-M11.MP4	0.0	6701.280	25.000	Orange	Resting		POINT	2350.160	Z-Movie\O4-2-1-M11.MP4	58754	NA
M11	2025-02-24 16:52:32.203		5400.600	Media file(s)	player #1:Z-Movie\O4-2-1-M11.MP4	0.0	6701.280	25.000	Orange	Resting		POINT	2410.200	Z-Movie\O4-2-1-M11.MP4	60255	NA
M11	2025-02-24 16:52:32.203		5400.600	Media file(s)	player #1:Z-Movie\O4-2-1-M11.MP4	0.0	6701.280	25.000	Green	Walking		POINT	2410.280	Z-Movie\O4-2-1-M11.MP4	60257	NA
M11	2025-02-24 16:52:32.203		5400.600	Media file(s)	player #1:Z-Movie\O4-2-1-M11.MP4	0.0	6701.280	25.000	Orange	Resting		POINT	2470.120	Z-Movie\O4-2-1-M11.MP4	61753	NA
M11	2025-02-24 16:52:32.203		5400.600	Media file(s)	player #1:Z-Movie\O4-2-1-M11.MP4	0.0	6701.280	25.000	Green	Walking		POINT	2470.360	Z-Movie\O4-2-1-M11.MP4	61759	NA
M11	2025-02-24 16:52:32.203		5400.600	Media file(s)	player #1:Z-Movie\O4-2-1-M11.MP4	0.0	6701.280	25.000	Orange	Resting		POINT	2530.160	Z-Movie\O4-2-1-M11.MP4	63254	NA
M11	2025-02-24 16:52:32.203		5400.600	Media file(s)	player #1:Z-Movie\O4-2-1-M11.MP4	0.0	6701.280	25.000	Green	Carry Other		POINT	2531.600	Z-Movie\O4-2-1-M11.MP4	63290	NA
M11	2025-02-24 16:52:32.203		5400.600	Media file(s)	player #1:Z-Movie\O4-2-1-M11.MP4	0.0	6701.280	25.000	Orange	Resting		POINT	2590.160	Z-Movie\O4-2-1-M11.MP4	64754	NA
M11	2025-02-24 16:52:32.203		5400.600	Media file(s)	player #1:Z-Movie\O4-2-1-M11.MP4	0.0	6701.280	25.000	Green	Walking		POINT	2590.520	Z-Movie\O4-2-1-M11.MP4	64763	NA
M11	2025-02-24 16:52:32.203		5400.600	Media file(s)	player #1:Z-Movie\O4-2-1-M11.MP4	0.0	6701.280	25.000	Green	Resting		POINT	2650.080	Z-Movie\O4-2-1-M11.MP4	66252	NA
M11	2025-02-24 16:52:32.203		5400.600	Media file(s)	player #1:Z-Movie\O4-2-1-M11.MP4	0.0	6701.280	25.000	Orange	Resting		POINT	2650.120	Z-Movie\O4-2-1-M11.MP4	66253	NA
M11	2025-02-24 16:52:32.203		5400.600	Media file(s)	player #1:Z-Movie\O4-2-1-M11.MP4	0.0	6701.280	25.000	Orange	Resting		POINT	2710.000	Z-Movie\O4-2-1-M11.MP4	67750	NA
M11	2025-02-24 16:52:32.203		5400.600	Media file(s)	player #1:Z-Movie\O4-2-1-M11.MP4	0.0	6701.280	25.000	Green	Resting		POINT	2710.680	Z-Movie\O4-2-1-M11.MP4	67767	NA
M11	2025-02-24 16:52:32.203		5400.600	Media file(s)	player #1:Z-Movie\O4-2-1-M11.MP4	0.0	6701.280	25.000	Orange	Resting		POINT	2770.000	Z-Movie\O4-2-1-M11.MP4	69250	NA
M11	2025-02-24 16:52:32.203		5400.600	Media file(s)	player #1:Z-Movie\O4-2-1-M11.MP4	0.0	6701.280	25.000	Green	Walking		POINT	2770.360	Z-Movie\O4-2-1-M11.MP4	69259	NA
M11	2025-02-24 16:52:32.203		5400.600	Media file(s)	player #1:Z-Movie\O4-2-1-M11.MP4	0.0	6701.280	25.000	Orange	Resting		POINT	2829.880	Z-Movie\O4-2-1-M11.MP4	70747	NA
M11	2025-02-24 16:52:32.203		5400.600	Media file(s)	player #1:Z-Movie\O4-2-1-M11.MP4	0.0	6701.280	25.000	Green	Walking		POINT	2831.040	Z-Movie\O4-2-1-M11.MP4	70776	NA
M11	2025-02-24 16:52:32.203		5400.600	Media file(s)	player #1:Z-Movie\O4-2-1-M11.MP4	0.0	6701.280	25.000	Orange	Resting		POINT	2890.000	Z-Movie\O4-2-1-M11.MP4	72250	NA
M11	2025-02-24 16:52:32.203		5400.600	Media file(s)	player #1:Z-Movie\O4-2-1-M11.MP4	0.0	6701.280	25.000	Green	Walking		POINT	2890.360	Z-Movie\O4-2-1-M11.MP4	72259	NA
M11	2025-02-24 16:52:32.203		5400.600	Media file(s)	player #1:Z-Movie\O4-2-1-M11.MP4	0.0	6701.280	25.000	Orange	Resting		POINT	2950.080	Z-Movie\O4-2-1-M11.MP4	73752	NA
M11	2025-02-24 16:52:32.203		5400.600	Media file(s)	player #1:Z-Movie\O4-2-1-M11.MP4	0.0	6701.280	25.000	Green	Walking		POINT	2950.480	Z-Movie\O4-2-1-M11.MP4	73762	NA
M11	2025-02-24 16:52:32.203		5400.600	Media file(s)	player #1:Z-Movie\O4-2-1-M11.MP4	0.0	6701.280	25.000	Orange	Resting		POINT	3010.040	Z-Movie\O4-2-1-M11.MP4	75251	NA
M11	2025-02-24 16:52:32.203		5400.600	Media file(s)	player #1:Z-Movie\O4-2-1-M11.MP4	0.0	6701.280	25.000	Green	Walking		POINT	3010.560	Z-Movie\O4-2-1-M11.MP4	75264	NA
M11	2025-02-24 16:52:32.203		5400.600	Media file(s)	player #1:Z-Movie\O4-2-1-M11.MP4	0.0	6701.280	25.000	Green	Resting		POINT	3070.160	Z-Movie\O4-2-1-M11.MP4	76754	NA
M11	2025-02-24 16:52:32.203		5400.600	Media file(s)	player #1:Z-Movie\O4-2-1-M11.MP4	0.0	6701.280	25.000	Orange	Walking		POINT	3072.960	Z-Movie\O4-2-1-M11.MP4	76824	NA
M11	2025-02-24 16:52:32.203		5400.600	Media file(s)	player #1:Z-Movie\O4-2-1-M11.MP4	0.0	6701.280	25.000	Orange	Walking		POINT	3130.160	Z-Movie\O4-2-1-M11.MP4	78254	NA
M11	2025-02-24 16:52:32.203		5400.600	Media file(s)	player #1:Z-Movie\O4-2-1-M11.MP4	0.0	6701.280	25.000	Green	Resting		POINT	3130.840	Z-Movie\O4-2-1-M11.MP4	78271	NA
M11	2025-02-24 16:52:32.203		5400.600	Media file(s)	player #1:Z-Movie\O4-2-1-M11.MP4	0.0	6701.280	25.000	Green	Walking		POINT	3190.160	Z-Movie\O4-2-1-M11.MP4	79754	NA
M11	2025-02-24 16:52:32.203		5400.600	Media file(s)	player #1:Z-Movie\O4-2-1-M11.MP4	0.0	6701.280	25.000	Orange	Walking		POINT	3191.080	Z-Movie\O4-2-1-M11.MP4	79777	NA
M11	2025-02-24 16:52:32.203		5400.600	Media file(s)	player #1:Z-Movie\O4-2-1-M11.MP4	0.0	6701.280	25.000	Orange	Walking		POINT	3251.040	Z-Movie\O4-2-1-M11.MP4	81276	NA
M11	2025-02-24 16:52:32.203		5400.600	Media file(s)	player #1:Z-Movie\O4-2-1-M11.MP4	0.0	6701.280	25.000	Green	Resting		POINT	3251.720	Z-Movie\O4-2-1-M11.MP4	81293	NA
M11	2025-02-24 16:52:32.203		5400.600	Media file(s)	player #1:Z-Movie\O4-2-1-M11.MP4	0.0	6701.280	25.000	Orange	Self grooming		POINT	3311.720	Z-Movie\O4-2-1-M11.MP4	82793	NA
M11	2025-02-24 16:52:32.203		5400.600	Media file(s)	player #1:Z-Movie\O4-2-1-M11.MP4	0.0	6701.280	25.000	Green	Resting		POINT	3312.720	Z-Movie\O4-2-1-M11.MP4	82818	NA
M11	2025-02-24 16:52:32.203		5400.600	Media file(s)	player #1:Z-Movie\O4-2-1-M11.MP4	0.0	6701.280	25.000	Green	Resting		POINT	3370.280	Z-Movie\O4-2-1-M11.MP4	84257	NA
M11	2025-02-24 16:52:32.203		5400.600	Media file(s)	player #1:Z-Movie\O4-2-1-M11.MP4	0.0	6701.280	25.000	Orange	Self grooming		POINT	3371.440	Z-Movie\O4-2-1-M11.MP4	84286	NA
M11	2025-02-24 16:52:32.203		5400.600	Media file(s)	player #1:Z-Movie\O4-2-1-M11.MP4	0.0	6701.280	25.000	Green	Resting		POINT	3429.160	Z-Movie\O4-2-1-M11.MP4	85729	NA
M11	2025-02-24 16:52:32.203		5400.600	Media file(s)	player #1:Z-Movie\O4-2-1-M11.MP4	0.0	6701.280	25.000	Orange	Brood Care		POINT	3431.120	Z-Movie\O4-2-1-M11.MP4	85778	NA
M11	2025-02-24 16:52:32.203		5400.600	Media file(s)	player #1:Z-Movie\O4-2-1-M11.MP4	0.0	6701.280	25.000	Green	Resting		POINT	3490.000	Z-Movie\O4-2-1-M11.MP4	87250	NA
M11	2025-02-24 16:52:32.203		5400.600	Media file(s)	player #1:Z-Movie\O4-2-1-M11.MP4	0.0	6701.280	25.000	Orange	Brood Care		POINT	3490.840	Z-Movie\O4-2-1-M11.MP4	87271	NA
M11	2025-02-24 16:52:32.203		5400.600	Media file(s)	player #1:Z-Movie\O4-2-1-M11.MP4	0.0	6701.280	25.000	Green	Resting		POINT	3550.000	Z-Movie\O4-2-1-M11.MP4	88750	NA
M11	2025-02-24 16:52:32.203		5400.600	Media file(s)	player #1:Z-Movie\O4-2-1-M11.MP4	0.0	6701.280	25.000	Orange	Carry Brood		POINT	3550.640	Z-Movie\O4-2-1-M11.MP4	88766	NA
M11	2025-02-24 16:52:32.203		5400.600	Media file(s)	player #1:Z-Movie\O4-2-1-M11.MP4	0.0	6701.280	25.000	Green	Resting		POINT	3609.960	Z-Movie\O4-2-1-M11.MP4	90249	NA
M11	2025-02-24 16:52:32.203		5400.600	Media file(s)	player #1:Z-Movie\O4-2-1-M11.MP4	0.0	6701.280	25.000	Orange	Carry Brood		POINT	3610.200	Z-Movie\O4-2-1-M11.MP4	90255	NA
M11	2025-02-24 16:52:32.203		5400.600	Media file(s)	player #1:Z-Movie\O4-2-1-M11.MP4	0.0	6701.280	25.000	Green	Resting		POINT	3670.200	Z-Movie\O4-2-1-M11.MP4	91755	NA
M11	2025-02-24 16:52:32.203		5400.600	Media file(s)	player #1:Z-Movie\O4-2-1-M11.MP4	0.0	6701.280	25.000	Orange	Carry Brood		POINT	3670.960	Z-Movie\O4-2-1-M11.MP4	91774	NA
M11	2025-02-24 16:52:32.203		5400.600	Media file(s)	player #1:Z-Movie\O4-2-1-M11.MP4	0.0	6701.280	25.000	Orange	Brood Care		POINT	3730.040	Z-Movie\O4-2-1-M11.MP4	93251	NA
M11	2025-02-24 16:52:32.203		5400.600	Media file(s)	player #1:Z-Movie\O4-2-1-M11.MP4	0.0	6701.280	25.000	Green	Resting		POINT	3730.120	Z-Movie\O4-2-1-M11.MP4	93253	NA
M11	2025-02-24 16:52:32.203		5400.600	Media file(s)	player #1:Z-Movie\O4-2-1-M11.MP4	0.0	6701.280	25.000	Green	Resting		POINT	3790.120	Z-Movie\O4-2-1-M11.MP4	94753	NA
M11	2025-02-24 16:52:32.203		5400.600	Media file(s)	player #1:Z-Movie\O4-2-1-M11.MP4	0.0	6701.280	25.000	Orange	Brood Care		POINT	3790.920	Z-Movie\O4-2-1-M11.MP4	94773	NA
M11	2025-02-24 16:52:32.203		5400.600	Media file(s)	player #1:Z-Movie\O4-2-1-M11.MP4	0.0	6701.280	25.000	Green	Resting		POINT	3850.000	Z-Movie\O4-2-1-M11.MP4	96250	NA
M11	2025-02-24 16:52:32.203		5400.600	Media file(s)	player #1:Z-Movie\O4-2-1-M11.MP4	0.0	6701.280	25.000	Orange	Brood Care		POINT	3850.160	Z-Movie\O4-2-1-M11.MP4	96254	NA
M11	2025-02-24 16:52:32.203		5400.600	Media file(s)	player #1:Z-Movie\O4-2-1-M11.MP4	0.0	6701.280	25.000	Green	Walking		POINT	3910.640	Z-Movie\O4-2-1-M11.MP4	97766	NA
M11	2025-02-24 16:52:32.203		5400.600	Media file(s)	player #1:Z-Movie\O4-2-1-M11.MP4	0.0	6701.280	25.000	Orange	Brood Care		POINT	3910.640	Z-Movie\O4-2-1-M11.MP4	97766	NA
M11	2025-02-24 16:52:32.203		5400.600	Media file(s)	player #1:Z-Movie\O4-2-1-M11.MP4	0.0	6701.280	25.000	Green	Resting		POINT	3970.120	Z-Movie\O4-2-1-M11.MP4	99254	NA
M11	2025-02-24 16:52:32.203		5400.600	Media file(s)	player #1:Z-Movie\O4-2-1-M11.MP4	0.0	6701.280	25.000	Orange	Carry Brood		POINT	3971.680	Z-Movie\O4-2-1-M11.MP4	99292	NA
M11	2025-02-24 16:52:32.203		5400.600	Media file(s)	player #1:Z-Movie\O4-2-1-M11.MP4	0.0	6701.280	25.000	Orange	Hemolymph		POINT	4030.480	Z-Movie\O4-2-1-M11.MP4	100762	NA
M11	2025-02-24 16:52:32.203		5400.600	Media file(s)	player #1:Z-Movie\O4-2-1-M11.MP4	0.0	6701.280	25.000	Green	Resting		POINT	4030.640	Z-Movie\O4-2-1-M11.MP4	100766	NA
M11	2025-02-24 16:52:32.203		5400.600	Media file(s)	player #1:Z-Movie\O4-2-1-M11.MP4	0.0	6701.280	25.000	Orange	Carry Brood		POINT	4090.720	Z-Movie\O4-2-1-M11.MP4	102268	NA
M11	2025-02-24 16:52:32.203		5400.600	Media file(s)	player #1:Z-Movie\O4-2-1-M11.MP4	0.0	6701.280	25.000	Green	Walking		POINT	4090.960	Z-Movie\O4-2-1-M11.MP4	102274	NA
M11	2025-02-24 16:52:32.203		5400.600	Media file(s)	player #1:Z-Movie\O4-2-1-M11.MP4	0.0	6701.280	25.000	Orange	Carry Brood		POINT	4150.040	Z-Movie\O4-2-1-M11.MP4	103751	NA
M11	2025-02-24 16:52:32.203		5400.600	Media file(s)	player #1:Z-Movie\O4-2-1-M11.MP4	0.0	6701.280	25.000	Green	Walking		POINT	4150.400	Z-Movie\O4-2-1-M11.MP4	103760	NA
M11	2025-02-24 16:52:32.203		5400.600	Media file(s)	player #1:Z-Movie\O4-2-1-M11.MP4	0.0	6701.280	25.000	Green	Resting		POINT	4210.680	Z-Movie\O4-2-1-M11.MP4	105267	NA
M11	2025-02-24 16:52:32.203		5400.600	Media file(s)	player #1:Z-Movie\O4-2-1-M11.MP4	0.0	6701.280	25.000	Orange	Carry Brood		POINT	4211.480	Z-Movie\O4-2-1-M11.MP4	105287	NA
M11	2025-02-24 16:52:32.203		5400.600	Media file(s)	player #1:Z-Movie\O4-2-1-M11.MP4	0.0	6701.280	25.000	Green	Resting		POINT	4270.280	Z-Movie\O4-2-1-M11.MP4	106757	NA
M11	2025-02-24 16:52:32.203		5400.600	Media file(s)	player #1:Z-Movie\O4-2-1-M11.MP4	0.0	6701.280	25.000	Orange	Carry Brood		POINT	4271.560	Z-Movie\O4-2-1-M11.MP4	106789	NA
M11	2025-02-24 16:52:32.203		5400.600	Media file(s)	player #1:Z-Movie\O4-2-1-M11.MP4	0.0	6701.280	25.000	Green	Walking		POINT	4330.000	Z-Movie\O4-2-1-M11.MP4	108251	NA
M11	2025-02-24 16:52:32.203		5400.600	Media file(s)	player #1:Z-Movie\O4-2-1-M11.MP4	0.0	6701.280	25.000	Orange	Carry Brood		POINT	4330.320	Z-Movie\O4-2-1-M11.MP4	108258	NA
M11	2025-02-24 16:52:32.203		5400.600	Media file(s)	player #1:Z-Movie\O4-2-1-M11.MP4	0.0	6701.280	25.000	Orange	Walking		POINT	4390.400	Z-Movie\O4-2-1-M11.MP4	109760	NA
M11	2025-02-24 16:52:32.203		5400.600	Media file(s)	player #1:Z-Movie\O4-2-1-M11.MP4	0.0	6701.280	25.000	Green	Resting		POINT	4391.160	Z-Movie\O4-2-1-M11.MP4	109779	NA
M11	2025-02-24 16:52:32.203		5400.600	Media file(s)	player #1:Z-Movie\O4-2-1-M11.MP4	0.0	6701.280	25.000	Green	QW interaction		POINT	4450.400	Z-Movie\O4-2-1-M11.MP4	111260	NA
M11	2025-02-24 16:52:32.203		5400.600	Media file(s)	player #1:Z-Movie\O4-2-1-M11.MP4	0.0	6701.280	25.000	Orange	Walking		POINT	4450.720	Z-Movie\O4-2-1-M11.MP4	111268	NA
M11	2025-02-24 16:52:32.203		5400.600	Media file(s)	player #1:Z-Movie\O4-2-1-M11.MP4	0.0	6701.280	25.000	Orange	Brood Care		POINT	4510.120	Z-Movie\O4-2-1-M11.MP4	112753	NA
M11	2025-02-24 16:52:32.203		5400.600	Media file(s)	player #1:Z-Movie\O4-2-1-M11.MP4	0.0	6701.280	25.000	Green	Self grooming		POINT	4510.840	Z-Movie\O4-2-1-M11.MP4	112771	NA
M11	2025-02-24 16:52:32.203		5400.600	Media file(s)	player #1:Z-Movie\O4-2-1-M11.MP4	0.0	6701.280	25.000	Orange	Walking		POINT	4569.920	Z-Movie\O4-2-1-M11.MP4	114248	NA
M11	2025-02-24 16:52:32.203		5400.600	Media file(s)	player #1:Z-Movie\O4-2-1-M11.MP4	0.0	6701.280	25.000	Green	QW interaction		POINT	4571.200	Z-Movie\O4-2-1-M11.MP4	114280	NA
M11	2025-02-24 16:52:32.203		5400.600	Media file(s)	player #1:Z-Movie\O4-2-1-M11.MP4	0.0	6701.280	25.000	Green	Walking		POINT	4630.680	Z-Movie\O4-2-1-M11.MP4	115767	NA
M11	2025-02-24 16:52:32.203		5400.600	Media file(s)	player #1:Z-Movie\O4-2-1-M11.MP4	0.0	6701.280	25.000	Orange	Walking		POINT	4631.160	Z-Movie\O4-2-1-M11.MP4	115779	NA
M11	2025-02-24 16:52:32.203		5400.600	Media file(s)	player #1:Z-Movie\O4-2-1-M11.MP4	0.0	6701.280	25.000	Green	Resting		POINT	4690.120	Z-Movie\O4-2-1-M11.MP4	117253	NA
M11	2025-02-24 16:52:32.203		5400.600	Media file(s)	player #1:Z-Movie\O4-2-1-M11.MP4	0.0	6701.280	25.000	Orange	Resting		POINT	4690.880	Z-Movie\O4-2-1-M11.MP4	117272	NA
M11	2025-02-24 16:52:32.203		5400.600	Media file(s)	player #1:Z-Movie\O4-2-1-M11.MP4	0.0	6701.280	25.000	Orange	Resting		POINT	4750.480	Z-Movie\O4-2-1-M11.MP4	118762	NA
M11	2025-02-24 16:52:32.203		5400.600	Media file(s)	player #1:Z-Movie\O4-2-1-M11.MP4	0.0	6701.280	25.000	Green	Walking		POINT	4750.720	Z-Movie\O4-2-1-M11.MP4	118768	NA
M11	2025-02-24 16:52:32.203		5400.600	Media file(s)	player #1:Z-Movie\O4-2-1-M11.MP4	0.0	6701.280	25.000	Orange	Resting		POINT	4809.960	Z-Movie\O4-2-1-M11.MP4	120249	NA
M11	2025-02-24 16:52:32.203		5400.600	Media file(s)	player #1:Z-Movie\O4-2-1-M11.MP4	0.0	6701.280	25.000	Green	Walking		POINT	4810.720	Z-Movie\O4-2-1-M11.MP4	120268	NA
M11	2025-02-24 16:52:32.203		5400.600	Media file(s)	player #1:Z-Movie\O4-2-1-M11.MP4	0.0	6701.280	25.000	Orange	Resting		POINT	4870.000	Z-Movie\O4-2-1-M11.MP4	121750	NA
M11	2025-02-24 16:52:32.203		5400.600	Media file(s)	player #1:Z-Movie\O4-2-1-M11.MP4	0.0	6701.280	25.000	Green	Resting		POINT	4871.400	Z-Movie\O4-2-1-M11.MP4	121785	NA
M11	2025-02-24 16:52:32.203		5400.600	Media file(s)	player #1:Z-Movie\O4-2-1-M11.MP4	0.0	6701.280	25.000	Orange	Resting		POINT	4929.880	Z-Movie\O4-2-1-M11.MP4	123247	NA
M11	2025-02-24 16:52:32.203		5400.600	Media file(s)	player #1:Z-Movie\O4-2-1-M11.MP4	0.0	6701.280	25.000	Green	Walking		POINT	4932.240	Z-Movie\O4-2-1-M11.MP4	123306	NA
M11	2025-02-24 16:52:32.203		5400.600	Media file(s)	player #1:Z-Movie\O4-2-1-M11.MP4	0.0	6701.280	25.000	Orange	Resting		POINT	4990.520	Z-Movie\O4-2-1-M11.MP4	124763	NA
M11	2025-02-24 16:52:32.203		5400.600	Media file(s)	player #1:Z-Movie\O4-2-1-M11.MP4	0.0	6701.280	25.000	Green	Resting		POINT	4992.440	Z-Movie\O4-2-1-M11.MP4	124811	NA
M11	2025-02-24 16:52:32.203		5400.600	Media file(s)	player #1:Z-Movie\O4-2-1-M11.MP4	0.0	6701.280	25.000	Green	Resting		POINT	5049.800	Z-Movie\O4-2-1-M11.MP4	126245	NA
M11	2025-02-24 16:52:32.203		5400.600	Media file(s)	player #1:Z-Movie\O4-2-1-M11.MP4	0.0	6701.280	25.000	Orange	Resting		POINT	5050.000	Z-Movie\O4-2-1-M11.MP4	126250	NA
M11	2025-02-24 16:52:32.203		5400.600	Media file(s)	player #1:Z-Movie\O4-2-1-M11.MP4	0.0	6701.280	25.000	Green	Resting		POINT	5109.920	Z-Movie\O4-2-1-M11.MP4	127748	NA
M11	2025-02-24 16:52:32.203		5400.600	Media file(s)	player #1:Z-Movie\O4-2-1-M11.MP4	0.0	6701.280	25.000	Orange	Resting		POINT	5110.120	Z-Movie\O4-2-1-M11.MP4	127753	NA
M11	2025-02-24 16:52:32.203		5400.600	Media file(s)	player #1:Z-Movie\O4-2-1-M11.MP4	0.0	6701.280	25.000	Orange	Resting		POINT	5170.120	Z-Movie\O4-2-1-M11.MP4	129253	NA
M11	2025-02-24 16:52:32.203		5400.600	Media file(s)	player #1:Z-Movie\O4-2-1-M11.MP4	0.0	6701.280	25.000	Green	Walking		POINT	5170.160	Z-Movie\O4-2-1-M11.MP4	129254	NA
M11	2025-02-24 16:52:32.203		5400.600	Media file(s)	player #1:Z-Movie\O4-2-1-M11.MP4	0.0	6701.280	25.000	Green	Walking		POINT	5230.440	Z-Movie\O4-2-1-M11.MP4	130761	NA
M11	2025-02-24 16:52:32.203		5400.600	Media file(s)	player #1:Z-Movie\O4-2-1-M11.MP4	0.0	6701.280	25.000	Orange	Resting		POINT	5230.640	Z-Movie\O4-2-1-M11.MP4	130766	NA
M11	2025-02-24 16:52:32.203		5400.600	Media file(s)	player #1:Z-Movie\O4-2-1-M11.MP4	0.0	6701.280	25.000	Orange	Resting		POINT	5289.920	Z-Movie\O4-2-1-M11.MP4	132248	NA
M11	2025-02-24 16:52:32.203		5400.600	Media file(s)	player #1:Z-Movie\O4-2-1-M11.MP4	0.0	6701.280	25.000	Green	Walking		POINT	5290.520	Z-Movie\O4-2-1-M11.MP4	132263	NA
M11	2025-02-24 16:52:32.203		5400.600	Media file(s)	player #1:Z-Movie\O4-2-1-M11.MP4	0.0	6701.280	25.000	Green	Walking		POINT	5350.320	Z-Movie\O4-2-1-M11.MP4	133758	NA
M11	2025-02-24 16:52:32.203		5400.600	Media file(s)	player #1:Z-Movie\O4-2-1-M11.MP4	0.0	6701.280	25.000	Orange	Resting		POINT	5350.600	Z-Movie\O4-2-1-M11.MP4	133765	NA
M11	2025-02-24 16:52:32.203		5400.600	Media file(s)	player #1:Z-Movie\O4-2-1-M11.MP4	0.0	6701.280	25.000	Green	Resting		POINT	5410.240	Z-Movie\O4-2-1-M11.MP4	135256	NA
M11	2025-02-24 16:52:32.203		5400.600	Media file(s)	player #1:Z-Movie\O4-2-1-M11.MP4	0.0	6701.280	25.000	Orange	Resting		POINT	5410.240	Z-Movie\O4-2-1-M11.MP4	135256	NA
M11	2025-02-24 16:52:32.203		5400.600	Media file(s)	player #1:Z-Movie\O4-2-1-M11.MP4	0.0	6701.280	25.000	Orange	Resting		POINT	5470.040	Z-Movie\O4-2-1-M11.MP4	136751	NA
M11	2025-02-24 16:52:32.203		5400.600	Media file(s)	player #1:Z-Movie\O4-2-1-M11.MP4	0.0	6701.280	25.000	Green	Resting		POINT	5470.280	Z-Movie\O4-2-1-M11.MP4	136757	NA
M11	2025-02-24 16:52:32.203		5400.600	Media file(s)	player #1:Z-Movie\O4-2-1-M11.MP4	0.0	6701.280	25.000	Orange	Resting		POINT	5530.000	Z-Movie\O4-2-1-M11.MP4	138250	NA
M11	2025-02-24 16:52:32.203		5400.600	Media file(s)	player #1:Z-Movie\O4-2-1-M11.MP4	0.0	6701.280	25.000	Green	Resting		POINT	5530.560	Z-Movie\O4-2-1-M11.MP4	138264	NA
M11	2025-02-24 16:52:32.203		5400.600	Media file(s)	player #1:Z-Movie\O4-2-1-M11.MP4	0.0	6701.280	25.000	Green	Resting		POINT	5589.960	Z-Movie\O4-2-1-M11.MP4	139749	NA
M11	2025-02-24 16:52:32.203		5400.600	Media file(s)	player #1:Z-Movie\O4-2-1-M11.MP4	0.0	6701.280	25.000	Orange	Resting		POINT	5590.360	Z-Movie\O4-2-1-M11.MP4	139759	NA
M11	2025-02-24 16:52:32.203		5400.600	Media file(s)	player #1:Z-Movie\O4-2-1-M11.MP4	0.0	6701.280	25.000	Orange	Resting		POINT	5649.920	Z-Movie\O4-2-1-M11.MP4	141248	NA
M11	2025-02-24 16:52:32.203		5400.600	Media file(s)	player #1:Z-Movie\O4-2-1-M11.MP4	0.0	6701.280	25.000	Green	Resting		POINT	5650.040	Z-Movie\O4-2-1-M11.MP4	141251	NA
M11	2025-02-24 16:52:32.203		5400.600	Media file(s)	player #1:Z-Movie\O4-2-1-M11.MP4	0.0	6701.280	25.000	Green	Resting		POINT	5709.920	Z-Movie\O4-2-1-M11.MP4	142748	NA
M11	2025-02-24 16:52:32.203		5400.600	Media file(s)	player #1:Z-Movie\O4-2-1-M11.MP4	0.0	6701.280	25.000	Orange	Resting		POINT	5710.280	Z-Movie\O4-2-1-M11.MP4	142757	NA
M11	2025-02-24 16:52:32.203		5400.600	Media file(s)	player #1:Z-Movie\O4-2-1-M11.MP4	0.0	6701.280	25.000	Green	Resting		POINT	5770.200	Z-Movie\O4-2-1-M11.MP4	144255	NA
M11	2025-02-24 16:52:32.203		5400.600	Media file(s)	player #1:Z-Movie\O4-2-1-M11.MP4	0.0	6701.280	25.000	Orange	Resting		POINT	5770.600	Z-Movie\O4-2-1-M11.MP4	144265	NA
M11	2025-02-24 16:52:32.203		5400.600	Media file(s)	player #1:Z-Movie\O4-2-1-M11.MP4	0.0	6701.280	25.000	Green	Resting		POINT	5830.120	Z-Movie\O4-2-1-M11.MP4	145753	NA
M11	2025-02-24 16:52:32.203		5400.600	Media file(s)	player #1:Z-Movie\O4-2-1-M11.MP4	0.0	6701.280	25.000	Orange	Resting		POINT	5830.440	Z-Movie\O4-2-1-M11.MP4	145761	NA
M11	2025-02-24 16:52:32.203		5400.600	Media file(s)	player #1:Z-Movie\O4-2-1-M11.MP4	0.0	6701.280	25.000	Green	Resting		POINT	5889.960	Z-Movie\O4-2-1-M11.MP4	147249	NA
M11	2025-02-24 16:52:32.203		5400.600	Media file(s)	player #1:Z-Movie\O4-2-1-M11.MP4	0.0	6701.280	25.000	Orange	Resting		POINT	5890.080	Z-Movie\O4-2-1-M11.MP4	147253	NA
M11	2025-02-24 16:52:32.203		5400.600	Media file(s)	player #1:Z-Movie\O4-2-1-M11.MP4	0.0	6701.280	25.000	Orange	Resting		POINT	5949.880	Z-Movie\O4-2-1-M11.MP4	148747	NA
M11	2025-02-24 16:52:32.203		5400.600	Media file(s)	player #1:Z-Movie\O4-2-1-M11.MP4	0.0	6701.280	25.000	Green	Resting		POINT	5949.960	Z-Movie\O4-2-1-M11.MP4	148749	NA
M11	2025-02-24 16:52:32.203		5400.600	Media file(s)	player #1:Z-Movie\O4-2-1-M11.MP4	0.0	6701.280	25.000	Green	Resting		POINT	6010.000	Z-Movie\O4-2-1-M11.MP4	150250	NA
M11	2025-02-24 16:52:32.203		5400.600	Media file(s)	player #1:Z-Movie\O4-2-1-M11.MP4	0.0	6701.280	25.000	Orange	Resting		POINT	6010.640	Z-Movie\O4-2-1-M11.MP4	150266	NA
