# Supplementary material for: Unmated Queens Show Worker‐Like Behaviour and Gene Expression in Polygynous Colonies of the Ant Stigmatomma pallipes
Source: Mol Ecol. 2026 Apr 29;35:e70360. doi: 10.1111/mec.70360 (PMC13126620; doi:10.1111/mec.70360)
Supplement: Supplementary file 3 — Data S1: mec70360‐sup‐0003‐Supinfo.zip. [file MEC-35-e70360-s003.zip › Behavior/O4-Boris/M2.tsv]

Observation id	Observation date	Description	Observation duration	Observation type	Source	Time offset (s)	Media duration (s)	FPS	Subject	Behavior	Behavioral category	Behavior type	Time	Media file name	Image index	Image file path	Comment
M2	2025-02-24 17:10:12.982		5400.400	Media file(s)	player #1:Z-Movie\O4-4-3-M2.MP4	0.0	6650.400	25.000	Pink	Resting		POINT	609.960	Z-Movie\O4-4-3-M2.MP4	15249	NA
M2	2025-02-24 17:10:12.982		5400.400	Media file(s)	player #1:Z-Movie\O4-4-3-M2.MP4	0.0	6650.400	25.000	Pink	Resting		POINT	669.880	Z-Movie\O4-4-3-M2.MP4	16747	NA
M2	2025-02-24 17:10:12.982		5400.400	Media file(s)	player #1:Z-Movie\O4-4-3-M2.MP4	0.0	6650.400	25.000	Pink	Resting		POINT	730.040	Z-Movie\O4-4-3-M2.MP4	18251	NA
M2	2025-02-24 17:10:12.982		5400.400	Media file(s)	player #1:Z-Movie\O4-4-3-M2.MP4	0.0	6650.400	25.000	Pink	Resting		POINT	790.040	Z-Movie\O4-4-3-M2.MP4	19751	NA
M2	2025-02-24 17:10:12.982		5400.400	Media file(s)	player #1:Z-Movie\O4-4-3-M2.MP4	0.0	6650.400	25.000	Pink	Resting		POINT	850.120	Z-Movie\O4-4-3-M2.MP4	21253	NA
M2	2025-02-24 17:10:12.982		5400.400	Media file(s)	player #1:Z-Movie\O4-4-3-M2.MP4	0.0	6650.400	25.000	Pink	Resting		POINT	910.000	Z-Movie\O4-4-3-M2.MP4	22750	NA
M2	2025-02-24 17:10:12.982		5400.400	Media file(s)	player #1:Z-Movie\O4-4-3-M2.MP4	0.0	6650.400	25.000	Pink	Resting		POINT	969.960	Z-Movie\O4-4-3-M2.MP4	24249	NA
M2	2025-02-24 17:10:12.982		5400.400	Media file(s)	player #1:Z-Movie\O4-4-3-M2.MP4	0.0	6650.400	25.000	Pink	Walking		POINT	1030.280	Z-Movie\O4-4-3-M2.MP4	25757	NA
M2	2025-02-24 17:10:12.982		5400.400	Media file(s)	player #1:Z-Movie\O4-4-3-M2.MP4	0.0	6650.400	25.000	Pink	Resting		POINT	1090.080	Z-Movie\O4-4-3-M2.MP4	27252	NA
M2	2025-02-24 17:10:12.982		5400.400	Media file(s)	player #1:Z-Movie\O4-4-3-M2.MP4	0.0	6650.400	25.000	Pink	Walking		POINT	1150.560	Z-Movie\O4-4-3-M2.MP4	28764	NA
M2	2025-02-24 17:10:12.982		5400.400	Media file(s)	player #1:Z-Movie\O4-4-3-M2.MP4	0.0	6650.400	25.000	Pink	Walking		POINT	1210.360	Z-Movie\O4-4-3-M2.MP4	30260	NA
M2	2025-02-24 17:10:12.982		5400.400	Media file(s)	player #1:Z-Movie\O4-4-3-M2.MP4	0.0	6650.400	25.000	Pink	Resting		POINT	1269.880	Z-Movie\O4-4-3-M2.MP4	31748	NA
M2	2025-02-24 17:10:12.982		5400.400	Media file(s)	player #1:Z-Movie\O4-4-3-M2.MP4	0.0	6650.400	25.000	Pink	Resting		POINT	1330.520	Z-Movie\O4-4-3-M2.MP4	33263	NA
M2	2025-02-24 17:10:12.982		5400.400	Media file(s)	player #1:Z-Movie\O4-4-3-M2.MP4	0.0	6650.400	25.000	Pink	Resting		POINT	1390.560	Z-Movie\O4-4-3-M2.MP4	34764	NA
M2	2025-02-24 17:10:12.982		5400.400	Media file(s)	player #1:Z-Movie\O4-4-3-M2.MP4	0.0	6650.400	25.000	Pink	Walking		POINT	1450.760	Z-Movie\O4-4-3-M2.MP4	36270	NA
M2	2025-02-24 17:10:12.982		5400.400	Media file(s)	player #1:Z-Movie\O4-4-3-M2.MP4	0.0	6650.400	25.000	Pink	Resting		POINT	1510.320	Z-Movie\O4-4-3-M2.MP4	37758	NA
M2	2025-02-24 17:10:12.982		5400.400	Media file(s)	player #1:Z-Movie\O4-4-3-M2.MP4	0.0	6650.400	25.000	Pink	Resting		POINT	1570.160	Z-Movie\O4-4-3-M2.MP4	39254	NA
M2	2025-02-24 17:10:12.982		5400.400	Media file(s)	player #1:Z-Movie\O4-4-3-M2.MP4	0.0	6650.400	25.000	Pink	Resting		POINT	1630.320	Z-Movie\O4-4-3-M2.MP4	40758	NA
M2	2025-02-24 17:10:12.982		5400.400	Media file(s)	player #1:Z-Movie\O4-4-3-M2.MP4	0.0	6650.400	25.000	Pink	Resting		POINT	1690.240	Z-Movie\O4-4-3-M2.MP4	42256	NA
M2	2025-02-24 17:10:12.982		5400.400	Media file(s)	player #1:Z-Movie\O4-4-3-M2.MP4	0.0	6650.400	25.000	Pink	Resting		POINT	1750.640	Z-Movie\O4-4-3-M2.MP4	43766	NA
M2	2025-02-24 17:10:12.982		5400.400	Media file(s)	player #1:Z-Movie\O4-4-3-M2.MP4	0.0	6650.400	25.000	Pink	Resting		POINT	1810.400	Z-Movie\O4-4-3-M2.MP4	45260	NA
M2	2025-02-24 17:10:12.982		5400.400	Media file(s)	player #1:Z-Movie\O4-4-3-M2.MP4	0.0	6650.400	25.000	Pink	Resting		POINT	1870.200	Z-Movie\O4-4-3-M2.MP4	46755	NA
M2	2025-02-24 17:10:12.982		5400.400	Media file(s)	player #1:Z-Movie\O4-4-3-M2.MP4	0.0	6650.400	25.000	Pink	Resting		POINT	1930.400	Z-Movie\O4-4-3-M2.MP4	48260	NA
M2	2025-02-24 17:10:12.982		5400.400	Media file(s)	player #1:Z-Movie\O4-4-3-M2.MP4	0.0	6650.400	25.000	Pink	Resting		POINT	1990.240	Z-Movie\O4-4-3-M2.MP4	49756	NA
M2	2025-02-24 17:10:12.982		5400.400	Media file(s)	player #1:Z-Movie\O4-4-3-M2.MP4	0.0	6650.400	25.000	Pink	Resting		POINT	2050.160	Z-Movie\O4-4-3-M2.MP4	51254	NA
M2	2025-02-24 17:10:12.982		5400.400	Media file(s)	player #1:Z-Movie\O4-4-3-M2.MP4	0.0	6650.400	25.000	Pink	Resting		POINT	2110.280	Z-Movie\O4-4-3-M2.MP4	52757	NA
M2	2025-02-24 17:10:12.982		5400.400	Media file(s)	player #1:Z-Movie\O4-4-3-M2.MP4	0.0	6650.400	25.000	Pink	Resting		POINT	2170.040	Z-Movie\O4-4-3-M2.MP4	54251	NA
M2	2025-02-24 17:10:12.982		5400.400	Media file(s)	player #1:Z-Movie\O4-4-3-M2.MP4	0.0	6650.400	25.000	Pink	Resting		POINT	2230.120	Z-Movie\O4-4-3-M2.MP4	55753	NA
M2	2025-02-24 17:10:12.982		5400.400	Media file(s)	player #1:Z-Movie\O4-4-3-M2.MP4	0.0	6650.400	25.000	Pink	Resting		POINT	2290.000	Z-Movie\O4-4-3-M2.MP4	57250	NA
M2	2025-02-24 17:10:12.982		5400.400	Media file(s)	player #1:Z-Movie\O4-4-3-M2.MP4	0.0	6650.400	25.000	Pink	Walking		POINT	2350.280	Z-Movie\O4-4-3-M2.MP4	58757	NA
M2	2025-02-24 17:10:12.982		5400.400	Media file(s)	player #1:Z-Movie\O4-4-3-M2.MP4	0.0	6650.400	25.000	Pink	Walking		POINT	2410.400	Z-Movie\O4-4-3-M2.MP4	60260	NA
M2	2025-02-24 17:10:12.982		5400.400	Media file(s)	player #1:Z-Movie\O4-4-3-M2.MP4	0.0	6650.400	25.000	Pink	Brood Care		POINT	2470.920	Z-Movie\O4-4-3-M2.MP4	61773	NA
M2	2025-02-24 17:10:12.982		5400.400	Media file(s)	player #1:Z-Movie\O4-4-3-M2.MP4	0.0	6650.400	25.000	Pink	Brood Care		POINT	2530.880	Z-Movie\O4-4-3-M2.MP4	63272	NA
M2	2025-02-24 17:10:12.982		5400.400	Media file(s)	player #1:Z-Movie\O4-4-3-M2.MP4	0.0	6650.400	25.000	Pink	Walking		POINT	2591.200	Z-Movie\O4-4-3-M2.MP4	64780	NA
M2	2025-02-24 17:10:12.982		5400.400	Media file(s)	player #1:Z-Movie\O4-4-3-M2.MP4	0.0	6650.400	25.000	Pink	Resting		POINT	2650.040	Z-Movie\O4-4-3-M2.MP4	66251	NA
M2	2025-02-24 17:10:12.982		5400.400	Media file(s)	player #1:Z-Movie\O4-4-3-M2.MP4	0.0	6650.400	25.000	Pink	Resting		POINT	2711.040	Z-Movie\O4-4-3-M2.MP4	67776	NA
M2	2025-02-24 17:10:12.982		5400.400	Media file(s)	player #1:Z-Movie\O4-4-3-M2.MP4	0.0	6650.400	25.000	Pink	Resting		POINT	2770.280	Z-Movie\O4-4-3-M2.MP4	69257	NA
M2	2025-02-24 17:10:12.982		5400.400	Media file(s)	player #1:Z-Movie\O4-4-3-M2.MP4	0.0	6650.400	25.000	Pink	Resting		POINT	2830.400	Z-Movie\O4-4-3-M2.MP4	70760	NA
M2	2025-02-24 17:10:12.982		5400.400	Media file(s)	player #1:Z-Movie\O4-4-3-M2.MP4	0.0	6650.400	25.000	Pink	Resting		POINT	2890.240	Z-Movie\O4-4-3-M2.MP4	72256	NA
M2	2025-02-24 17:10:12.982		5400.400	Media file(s)	player #1:Z-Movie\O4-4-3-M2.MP4	0.0	6650.400	25.000	Pink	Carry Brood		POINT	2951.280	Z-Movie\O4-4-3-M2.MP4	73782	NA
M2	2025-02-24 17:10:12.982		5400.400	Media file(s)	player #1:Z-Movie\O4-4-3-M2.MP4	0.0	6650.400	25.000	Pink	Brood Care		POINT	3012.560	Z-Movie\O4-4-3-M2.MP4	75314	NA
M2	2025-02-24 17:10:12.982		5400.400	Media file(s)	player #1:Z-Movie\O4-4-3-M2.MP4	0.0	6650.400	25.000	Pink	Carry Brood		POINT	3071.200	Z-Movie\O4-4-3-M2.MP4	76780	NA
M2	2025-02-24 17:10:12.982		5400.400	Media file(s)	player #1:Z-Movie\O4-4-3-M2.MP4	0.0	6650.400	25.000	Pink	Hemolymph		POINT	3130.600	Z-Movie\O4-4-3-M2.MP4	78265	NA
M2	2025-02-24 17:10:12.982		5400.400	Media file(s)	player #1:Z-Movie\O4-4-3-M2.MP4	0.0	6650.400	25.000	Pink	Hemolymph		POINT	3190.320	Z-Movie\O4-4-3-M2.MP4	79758	NA
M2	2025-02-24 17:10:12.982		5400.400	Media file(s)	player #1:Z-Movie\O4-4-3-M2.MP4	0.0	6650.400	25.000	Pink	Brood Care		POINT	3250.800	Z-Movie\O4-4-3-M2.MP4	81270	NA
M2	2025-02-24 17:10:12.982		5400.400	Media file(s)	player #1:Z-Movie\O4-4-3-M2.MP4	0.0	6650.400	25.000	Pink	Carry Brood		POINT	3311.120	Z-Movie\O4-4-3-M2.MP4	82778	NA
M2	2025-02-24 17:10:12.982		5400.400	Media file(s)	player #1:Z-Movie\O4-4-3-M2.MP4	0.0	6650.400	25.000	Pink	Walking		POINT	3371.640	Z-Movie\O4-4-3-M2.MP4	84291	NA
M2	2025-02-24 17:10:12.982		5400.400	Media file(s)	player #1:Z-Movie\O4-4-3-M2.MP4	0.0	6650.400	25.000	Pink	Carry Brood		POINT	3430.600	Z-Movie\O4-4-3-M2.MP4	85765	NA
M2	2025-02-24 17:10:12.982		5400.400	Media file(s)	player #1:Z-Movie\O4-4-3-M2.MP4	0.0	6650.400	25.000	Pink	Hemolymph		POINT	3490.280	Z-Movie\O4-4-3-M2.MP4	87257	NA
M2	2025-02-24 17:10:12.982		5400.400	Media file(s)	player #1:Z-Movie\O4-4-3-M2.MP4	0.0	6650.400	25.000	Pink	Resting		POINT	3550.880	Z-Movie\O4-4-3-M2.MP4	88772	NA
M2	2025-02-24 17:10:12.982		5400.400	Media file(s)	player #1:Z-Movie\O4-4-3-M2.MP4	0.0	6650.400	25.000	Pink	Brood Care		POINT	3611.160	Z-Movie\O4-4-3-M2.MP4	90279	NA
M2	2025-02-24 17:10:12.982		5400.400	Media file(s)	player #1:Z-Movie\O4-4-3-M2.MP4	0.0	6650.400	25.000	Pink	Brood Care		POINT	3672.040	Z-Movie\O4-4-3-M2.MP4	91802	NA
M2	2025-02-24 17:10:12.982		5400.400	Media file(s)	player #1:Z-Movie\O4-4-3-M2.MP4	0.0	6650.400	25.000	Pink	Resting		POINT	3730.240	Z-Movie\O4-4-3-M2.MP4	93256	NA
M2	2025-02-24 17:10:12.982		5400.400	Media file(s)	player #1:Z-Movie\O4-4-3-M2.MP4	0.0	6650.400	25.000	Pink	Resting		POINT	3790.160	Z-Movie\O4-4-3-M2.MP4	94754	NA
M2	2025-02-24 17:10:12.982		5400.400	Media file(s)	player #1:Z-Movie\O4-4-3-M2.MP4	0.0	6650.400	25.000	Pink	Resting		POINT	3851.120	Z-Movie\O4-4-3-M2.MP4	96278	NA
M2	2025-02-24 17:10:12.982		5400.400	Media file(s)	player #1:Z-Movie\O4-4-3-M2.MP4	0.0	6650.400	25.000	Pink	Carry Brood		POINT	3910.720	Z-Movie\O4-4-3-M2.MP4	97768	NA
M2	2025-02-24 17:10:12.982		5400.400	Media file(s)	player #1:Z-Movie\O4-4-3-M2.MP4	0.0	6650.400	25.000	Pink	Walking		POINT	3970.520	Z-Movie\O4-4-3-M2.MP4	99264	NA
M2	2025-02-24 17:10:12.982		5400.400	Media file(s)	player #1:Z-Movie\O4-4-3-M2.MP4	0.0	6650.400	25.000	Pink	Carry Brood		POINT	4031.440	Z-Movie\O4-4-3-M2.MP4	100786	NA
M2	2025-02-24 17:10:12.982		5400.400	Media file(s)	player #1:Z-Movie\O4-4-3-M2.MP4	0.0	6650.400	25.000	Pink	Brood Care		POINT	4091.320	Z-Movie\O4-4-3-M2.MP4	102283	NA
M2	2025-02-24 17:10:12.982		5400.400	Media file(s)	player #1:Z-Movie\O4-4-3-M2.MP4	0.0	6650.400	25.000	Pink	Resting		POINT	4150.480	Z-Movie\O4-4-3-M2.MP4	103762	NA
M2	2025-02-24 17:10:12.982		5400.400	Media file(s)	player #1:Z-Movie\O4-4-3-M2.MP4	0.0	6650.400	25.000	Pink	Resting		POINT	4210.280	Z-Movie\O4-4-3-M2.MP4	105257	NA
M2	2025-02-24 17:10:12.982		5400.400	Media file(s)	player #1:Z-Movie\O4-4-3-M2.MP4	0.0	6650.400	25.000	Pink	Resting		POINT	4272.520	Z-Movie\O4-4-3-M2.MP4	106813	NA
M2	2025-02-24 17:10:12.982		5400.400	Media file(s)	player #1:Z-Movie\O4-4-3-M2.MP4	0.0	6650.400	25.000	Pink	Resting		POINT	4330.720	Z-Movie\O4-4-3-M2.MP4	108268	NA
M2	2025-02-24 17:10:12.982		5400.400	Media file(s)	player #1:Z-Movie\O4-4-3-M2.MP4	0.0	6650.400	25.000	Pink	Resting		POINT	4390.400	Z-Movie\O4-4-3-M2.MP4	109760	NA
M2	2025-02-24 17:10:12.982		5400.400	Media file(s)	player #1:Z-Movie\O4-4-3-M2.MP4	0.0	6650.400	25.000	Pink	Resting		POINT	4450.080	Z-Movie\O4-4-3-M2.MP4	111253	NA
M2	2025-02-24 17:10:12.982		5400.400	Media file(s)	player #1:Z-Movie\O4-4-3-M2.MP4	0.0	6650.400	25.000	Pink	Resting		POINT	4510.240	Z-Movie\O4-4-3-M2.MP4	112756	NA
M2	2025-02-24 17:10:12.982		5400.400	Media file(s)	player #1:Z-Movie\O4-4-3-M2.MP4	0.0	6650.400	25.000	Pink	Resting		POINT	4570.640	Z-Movie\O4-4-3-M2.MP4	114266	NA
M2	2025-02-24 17:10:12.982		5400.400	Media file(s)	player #1:Z-Movie\O4-4-3-M2.MP4	0.0	6650.400	25.000	Pink	Resting		POINT	4630.240	Z-Movie\O4-4-3-M2.MP4	115756	NA
M2	2025-02-24 17:10:12.982		5400.400	Media file(s)	player #1:Z-Movie\O4-4-3-M2.MP4	0.0	6650.400	25.000	Pink	Resting		POINT	4690.640	Z-Movie\O4-4-3-M2.MP4	117266	NA
M2	2025-02-24 17:10:12.982		5400.400	Media file(s)	player #1:Z-Movie\O4-4-3-M2.MP4	0.0	6650.400	25.000	Pink	Resting		POINT	4750.120	Z-Movie\O4-4-3-M2.MP4	118753	NA
M2	2025-02-24 17:10:12.982		5400.400	Media file(s)	player #1:Z-Movie\O4-4-3-M2.MP4	0.0	6650.400	25.000	Pink	Resting		POINT	4810.160	Z-Movie\O4-4-3-M2.MP4	120254	NA
M2	2025-02-24 17:10:12.982		5400.400	Media file(s)	player #1:Z-Movie\O4-4-3-M2.MP4	0.0	6650.400	25.000	Pink	Resting		POINT	4870.280	Z-Movie\O4-4-3-M2.MP4	121757	NA
M2	2025-02-24 17:10:12.982		5400.400	Media file(s)	player #1:Z-Movie\O4-4-3-M2.MP4	0.0	6650.400	25.000	Pink	Resting		POINT	4931.200	Z-Movie\O4-4-3-M2.MP4	123280	NA
M2	2025-02-24 17:10:12.982		5400.400	Media file(s)	player #1:Z-Movie\O4-4-3-M2.MP4	0.0	6650.400	25.000	Pink	Resting		POINT	4990.440	Z-Movie\O4-4-3-M2.MP4	124762	NA
M2	2025-02-24 17:10:12.982		5400.400	Media file(s)	player #1:Z-Movie\O4-4-3-M2.MP4	0.0	6650.400	25.000	Pink	Resting		POINT	5051.200	Z-Movie\O4-4-3-M2.MP4	126280	NA
M2	2025-02-24 17:10:12.982		5400.400	Media file(s)	player #1:Z-Movie\O4-4-3-M2.MP4	0.0	6650.400	25.000	Pink	Resting		POINT	5110.560	Z-Movie\O4-4-3-M2.MP4	127764	NA
M2	2025-02-24 17:10:12.982		5400.400	Media file(s)	player #1:Z-Movie\O4-4-3-M2.MP4	0.0	6650.400	25.000	Pink	Walking		POINT	5170.440	Z-Movie\O4-4-3-M2.MP4	129261	NA
M2	2025-02-24 17:10:12.982		5400.400	Media file(s)	player #1:Z-Movie\O4-4-3-M2.MP4	0.0	6650.400	25.000	Pink	Walking		POINT	5230.640	Z-Movie\O4-4-3-M2.MP4	130766	NA
M2	2025-02-24 17:10:12.982		5400.400	Media file(s)	player #1:Z-Movie\O4-4-3-M2.MP4	0.0	6650.400	25.000	Pink	Resting		POINT	5291.680	Z-Movie\O4-4-3-M2.MP4	132292	NA
M2	2025-02-24 17:10:12.982		5400.400	Media file(s)	player #1:Z-Movie\O4-4-3-M2.MP4	0.0	6650.400	25.000	Pink	Resting		POINT	5350.160	Z-Movie\O4-4-3-M2.MP4	133754	NA
M2	2025-02-24 17:10:12.982		5400.400	Media file(s)	player #1:Z-Movie\O4-4-3-M2.MP4	0.0	6650.400	25.000	Pink	Resting		POINT	5410.040	Z-Movie\O4-4-3-M2.MP4	135251	NA
M2	2025-02-24 17:10:12.982		5400.400	Media file(s)	player #1:Z-Movie\O4-4-3-M2.MP4	0.0	6650.400	25.000	Pink	Resting		POINT	5470.160	Z-Movie\O4-4-3-M2.MP4	136754	NA
M2	2025-02-24 17:10:12.982		5400.400	Media file(s)	player #1:Z-Movie\O4-4-3-M2.MP4	0.0	6650.400	25.000	Pink	Resting		POINT	5530.200	Z-Movie\O4-4-3-M2.MP4	138255	NA
M2	2025-02-24 17:10:12.982		5400.400	Media file(s)	player #1:Z-Movie\O4-4-3-M2.MP4	0.0	6650.400	25.000	Pink	Resting		POINT	5590.080	Z-Movie\O4-4-3-M2.MP4	139752	NA
M2	2025-02-24 17:10:12.982		5400.400	Media file(s)	player #1:Z-Movie\O4-4-3-M2.MP4	0.0	6650.400	25.000	Pink	Resting		POINT	5650.440	Z-Movie\O4-4-3-M2.MP4	141261	NA
M2	2025-02-24 17:10:12.982		5400.400	Media file(s)	player #1:Z-Movie\O4-4-3-M2.MP4	0.0	6650.400	25.000	Pink	Resting		POINT	5710.120	Z-Movie\O4-4-3-M2.MP4	142753	NA
M2	2025-02-24 17:10:12.982		5400.400	Media file(s)	player #1:Z-Movie\O4-4-3-M2.MP4	0.0	6650.400	25.000	Pink	Resting		POINT	5770.200	Z-Movie\O4-4-3-M2.MP4	144255	NA
M2	2025-02-24 17:10:12.982		5400.400	Media file(s)	player #1:Z-Movie\O4-4-3-M2.MP4	0.0	6650.400	25.000	Pink	Resting		POINT	5830.360	Z-Movie\O4-4-3-M2.MP4	145759	NA
M2	2025-02-24 17:10:12.982		5400.400	Media file(s)	player #1:Z-Movie\O4-4-3-M2.MP4	0.0	6650.400	25.000	Pink	Resting		POINT	5890.000	Z-Movie\O4-4-3-M2.MP4	147250	NA
M2	2025-02-24 17:10:12.982		5400.400	Media file(s)	player #1:Z-Movie\O4-4-3-M2.MP4	0.0	6650.400	25.000	Pink	Resting		POINT	5950.080	Z-Movie\O4-4-3-M2.MP4	148752	NA
M2	2025-02-24 17:10:12.982		5400.400	Media file(s)	player #1:Z-Movie\O4-4-3-M2.MP4	0.0	6650.400	25.000	Pink	Resting		POINT	6010.360	Z-Movie\O4-4-3-M2.MP4	150259	NA
