# Supplementary material for: Unmated Queens Show Worker‐Like Behaviour and Gene Expression in Polygynous Colonies of the Ant Stigmatomma pallipes
Source: Mol Ecol. 2026 Apr 29;35:e70360. doi: 10.1111/mec.70360 (PMC13126620; doi:10.1111/mec.70360)
Supplement: Supplementary file 3 — Data S1: mec70360‐sup‐0003‐Supinfo.zip. [file MEC-35-e70360-s003.zip › Behavior/O4-Boris/M4.tsv]

Observation id	Observation date	Description	Observation duration	Observation type	Source	Time offset (s)	Media duration (s)	FPS	Subject	Behavior	Behavioral category	Behavior type	Time	Media file name	Image index	Image file path	Comment
M4	2025-02-25 10:56:52.213		5398.960	Media file(s)	player #1:Z-Movie\O4-5-7-M4.MP4	0.0	8729.280	25.000	Blue	QW interaction		POINT	610.960	Z-Movie\O4-5-7-M4.MP4	15274	NA
M4	2025-02-25 10:56:52.213		5398.960	Media file(s)	player #1:Z-Movie\O4-5-7-M4.MP4	0.0	8729.280	25.000	Blue	Walking		POINT	670.440	Z-Movie\O4-5-7-M4.MP4	16761	NA
M4	2025-02-25 10:56:52.213		5398.960	Media file(s)	player #1:Z-Movie\O4-5-7-M4.MP4	0.0	8729.280	25.000	Blue	Resting		POINT	730.120	Z-Movie\O4-5-7-M4.MP4	18253	NA
M4	2025-02-25 10:56:52.213		5398.960	Media file(s)	player #1:Z-Movie\O4-5-7-M4.MP4	0.0	8729.280	25.000	Blue	Resting		POINT	790.200	Z-Movie\O4-5-7-M4.MP4	19756	NA
M4	2025-02-25 10:56:52.213		5398.960	Media file(s)	player #1:Z-Movie\O4-5-7-M4.MP4	0.0	8729.280	25.000	Blue	Resting		POINT	851.200	Z-Movie\O4-5-7-M4.MP4	21280	NA
M4	2025-02-25 10:56:52.213		5398.960	Media file(s)	player #1:Z-Movie\O4-5-7-M4.MP4	0.0	8729.280	25.000	Blue	Resting		POINT	910.080	Z-Movie\O4-5-7-M4.MP4	22752	NA
M4	2025-02-25 10:56:52.213		5398.960	Media file(s)	player #1:Z-Movie\O4-5-7-M4.MP4	0.0	8729.280	25.000	Blue	Resting		POINT	970.000	Z-Movie\O4-5-7-M4.MP4	24250	NA
M4	2025-02-25 10:56:52.213		5398.960	Media file(s)	player #1:Z-Movie\O4-5-7-M4.MP4	0.0	8729.280	25.000	Blue	Resting		POINT	1029.920	Z-Movie\O4-5-7-M4.MP4	25748	NA
M4	2025-02-25 10:56:52.213		5398.960	Media file(s)	player #1:Z-Movie\O4-5-7-M4.MP4	0.0	8729.280	25.000	Blue	Resting		POINT	1090.120	Z-Movie\O4-5-7-M4.MP4	27253	NA
M4	2025-02-25 10:56:52.213		5398.960	Media file(s)	player #1:Z-Movie\O4-5-7-M4.MP4	0.0	8729.280	25.000	Blue	Resting		POINT	1150.000	Z-Movie\O4-5-7-M4.MP4	28750	NA
M4	2025-02-25 10:56:52.213		5398.960	Media file(s)	player #1:Z-Movie\O4-5-7-M4.MP4	0.0	8729.280	25.000	Blue	Resting		POINT	1209.960	Z-Movie\O4-5-7-M4.MP4	30249	NA
M4	2025-02-25 10:56:52.213		5398.960	Media file(s)	player #1:Z-Movie\O4-5-7-M4.MP4	0.0	8729.280	25.000	Blue	Resting		POINT	1270.360	Z-Movie\O4-5-7-M4.MP4	31759	NA
M4	2025-02-25 10:56:52.213		5398.960	Media file(s)	player #1:Z-Movie\O4-5-7-M4.MP4	0.0	8729.280	25.000	Blue	Resting		POINT	1330.000	Z-Movie\O4-5-7-M4.MP4	33250	NA
M4	2025-02-25 10:56:52.213		5398.960	Media file(s)	player #1:Z-Movie\O4-5-7-M4.MP4	0.0	8729.280	25.000	Blue	Resting		POINT	1390.000	Z-Movie\O4-5-7-M4.MP4	34750	NA
M4	2025-02-25 10:56:52.213		5398.960	Media file(s)	player #1:Z-Movie\O4-5-7-M4.MP4	0.0	8729.280	25.000	Blue	Resting		POINT	1450.160	Z-Movie\O4-5-7-M4.MP4	36254	NA
M4	2025-02-25 10:56:52.213		5398.960	Media file(s)	player #1:Z-Movie\O4-5-7-M4.MP4	0.0	8729.280	25.000	Blue	Resting		POINT	1510.320	Z-Movie\O4-5-7-M4.MP4	37758	NA
M4	2025-02-25 10:56:52.213		5398.960	Media file(s)	player #1:Z-Movie\O4-5-7-M4.MP4	0.0	8729.280	25.000	Blue	Resting		POINT	1570.160	Z-Movie\O4-5-7-M4.MP4	39254	NA
M4	2025-02-25 10:56:52.213		5398.960	Media file(s)	player #1:Z-Movie\O4-5-7-M4.MP4	0.0	8729.280	25.000	Blue	Resting		POINT	1630.200	Z-Movie\O4-5-7-M4.MP4	40755	NA
M4	2025-02-25 10:56:52.213		5398.960	Media file(s)	player #1:Z-Movie\O4-5-7-M4.MP4	0.0	8729.280	25.000	Blue	Walking		POINT	1690.160	Z-Movie\O4-5-7-M4.MP4	42254	NA
M4	2025-02-25 10:56:52.213		5398.960	Media file(s)	player #1:Z-Movie\O4-5-7-M4.MP4	0.0	8729.280	25.000	Blue	Walking		POINT	1750.280	Z-Movie\O4-5-7-M4.MP4	43757	NA
M4	2025-02-25 10:56:52.213		5398.960	Media file(s)	player #1:Z-Movie\O4-5-7-M4.MP4	0.0	8729.280	25.000	Blue	Resting		POINT	1809.920	Z-Movie\O4-5-7-M4.MP4	45248	NA
M4	2025-02-25 10:56:52.213		5398.960	Media file(s)	player #1:Z-Movie\O4-5-7-M4.MP4	0.0	8729.280	25.000	Blue	Resting		POINT	1869.920	Z-Movie\O4-5-7-M4.MP4	46748	NA
M4	2025-02-25 10:56:52.213		5398.960	Media file(s)	player #1:Z-Movie\O4-5-7-M4.MP4	0.0	8729.280	25.000	Blue	Resting		POINT	1930.120	Z-Movie\O4-5-7-M4.MP4	48253	NA
M4	2025-02-25 10:56:52.213		5398.960	Media file(s)	player #1:Z-Movie\O4-5-7-M4.MP4	0.0	8729.280	25.000	Blue	Resting		POINT	1990.200	Z-Movie\O4-5-7-M4.MP4	49755	NA
M4	2025-02-25 10:56:52.213		5398.960	Media file(s)	player #1:Z-Movie\O4-5-7-M4.MP4	0.0	8729.280	25.000	Blue	Resting		POINT	2050.120	Z-Movie\O4-5-7-M4.MP4	51253	NA
M4	2025-02-25 10:56:52.213		5398.960	Media file(s)	player #1:Z-Movie\O4-5-7-M4.MP4	0.0	8729.280	25.000	Blue	Resting		POINT	2110.040	Z-Movie\O4-5-7-M4.MP4	52751	NA
M4	2025-02-25 10:56:52.213		5398.960	Media file(s)	player #1:Z-Movie\O4-5-7-M4.MP4	0.0	8729.280	25.000	Blue	Resting		POINT	2170.360	Z-Movie\O4-5-7-M4.MP4	54259	NA
M4	2025-02-25 10:56:52.213		5398.960	Media file(s)	player #1:Z-Movie\O4-5-7-M4.MP4	0.0	8729.280	25.000	Blue	Resting		POINT	2230.440	Z-Movie\O4-5-7-M4.MP4	55761	NA
M4	2025-02-25 10:56:52.213		5398.960	Media file(s)	player #1:Z-Movie\O4-5-7-M4.MP4	0.0	8729.280	25.000	Blue	Resting		POINT	2290.240	Z-Movie\O4-5-7-M4.MP4	57256	NA
M4	2025-02-25 10:56:52.213		5398.960	Media file(s)	player #1:Z-Movie\O4-5-7-M4.MP4	0.0	8729.280	25.000	Blue	Resting		POINT	2351.040	Z-Movie\O4-5-7-M4.MP4	58776	NA
M4	2025-02-25 10:56:52.213		5398.960	Media file(s)	player #1:Z-Movie\O4-5-7-M4.MP4	0.0	8729.280	25.000	Blue	Resting		POINT	2411.160	Z-Movie\O4-5-7-M4.MP4	60279	NA
M4	2025-02-25 10:56:52.213		5398.960	Media file(s)	player #1:Z-Movie\O4-5-7-M4.MP4	0.0	8729.280	25.000	Blue	Resting		POINT	2471.000	Z-Movie\O4-5-7-M4.MP4	61775	NA
M4	2025-02-25 10:56:52.213		5398.960	Media file(s)	player #1:Z-Movie\O4-5-7-M4.MP4	0.0	8729.280	25.000	Blue	Resting		POINT	2530.560	Z-Movie\O4-5-7-M4.MP4	63264	NA
M4	2025-02-25 10:56:52.213		5398.960	Media file(s)	player #1:Z-Movie\O4-5-7-M4.MP4	0.0	8729.280	25.000	Blue	Resting		POINT	2590.080	Z-Movie\O4-5-7-M4.MP4	64752	NA
M4	2025-02-25 10:56:52.213		5398.960	Media file(s)	player #1:Z-Movie\O4-5-7-M4.MP4	0.0	8729.280	25.000	Blue	Brood Care		POINT	2650.440	Z-Movie\O4-5-7-M4.MP4	66261	NA
M4	2025-02-25 10:56:52.213		5398.960	Media file(s)	player #1:Z-Movie\O4-5-7-M4.MP4	0.0	8729.280	25.000	Blue	Walking		POINT	2710.720	Z-Movie\O4-5-7-M4.MP4	67768	NA
M4	2025-02-25 10:56:52.213		5398.960	Media file(s)	player #1:Z-Movie\O4-5-7-M4.MP4	0.0	8729.280	25.000	Blue	Brood Care		POINT	2770.240	Z-Movie\O4-5-7-M4.MP4	69256	NA
M4	2025-02-25 10:56:52.213		5398.960	Media file(s)	player #1:Z-Movie\O4-5-7-M4.MP4	0.0	8729.280	25.000	Blue	Resting		POINT	2830.080	Z-Movie\O4-5-7-M4.MP4	70752	NA
M4	2025-02-25 10:56:52.213		5398.960	Media file(s)	player #1:Z-Movie\O4-5-7-M4.MP4	0.0	8729.280	25.000	Blue	Resting		POINT	2890.280	Z-Movie\O4-5-7-M4.MP4	72257	NA
M4	2025-02-25 10:56:52.213		5398.960	Media file(s)	player #1:Z-Movie\O4-5-7-M4.MP4	0.0	8729.280	25.000	Blue	Resting		POINT	2950.480	Z-Movie\O4-5-7-M4.MP4	73762	NA
M4	2025-02-25 10:56:52.213		5398.960	Media file(s)	player #1:Z-Movie\O4-5-7-M4.MP4	0.0	8729.280	25.000	Blue	Resting		POINT	3010.840	Z-Movie\O4-5-7-M4.MP4	75271	NA
M4	2025-02-25 10:56:52.213		5398.960	Media file(s)	player #1:Z-Movie\O4-5-7-M4.MP4	0.0	8729.280	25.000	Blue	Resting		POINT	3070.560	Z-Movie\O4-5-7-M4.MP4	76764	NA
M4	2025-02-25 10:56:52.213		5398.960	Media file(s)	player #1:Z-Movie\O4-5-7-M4.MP4	0.0	8729.280	25.000	Blue	Resting		POINT	3130.120	Z-Movie\O4-5-7-M4.MP4	78253	NA
M4	2025-02-25 10:56:52.213		5398.960	Media file(s)	player #1:Z-Movie\O4-5-7-M4.MP4	0.0	8729.280	25.000	Blue	Resting		POINT	3190.200	Z-Movie\O4-5-7-M4.MP4	79755	NA
M4	2025-02-25 10:56:52.213		5398.960	Media file(s)	player #1:Z-Movie\O4-5-7-M4.MP4	0.0	8729.280	25.000	Blue	Resting		POINT	3250.000	Z-Movie\O4-5-7-M4.MP4	81250	NA
M4	2025-02-25 10:56:52.213		5398.960	Media file(s)	player #1:Z-Movie\O4-5-7-M4.MP4	0.0	8729.280	25.000	Blue	Resting		POINT	3309.960	Z-Movie\O4-5-7-M4.MP4	82749	NA
M4	2025-02-25 10:56:52.213		5398.960	Media file(s)	player #1:Z-Movie\O4-5-7-M4.MP4	0.0	8729.280	25.000	Blue	Resting		POINT	3370.000	Z-Movie\O4-5-7-M4.MP4	84250	NA
M4	2025-02-25 10:56:52.213		5398.960	Media file(s)	player #1:Z-Movie\O4-5-7-M4.MP4	0.0	8729.280	25.000	Blue	Resting		POINT	3430.040	Z-Movie\O4-5-7-M4.MP4	85751	NA
M4	2025-02-25 10:56:52.213		5398.960	Media file(s)	player #1:Z-Movie\O4-5-7-M4.MP4	0.0	8729.280	25.000	Blue	Resting		POINT	3490.200	Z-Movie\O4-5-7-M4.MP4	87255	NA
M4	2025-02-25 10:56:52.213		5398.960	Media file(s)	player #1:Z-Movie\O4-5-7-M4.MP4	0.0	8729.280	25.000	Blue	Resting		POINT	3550.240	Z-Movie\O4-5-7-M4.MP4	88756	NA
M4	2025-02-25 10:56:52.213		5398.960	Media file(s)	player #1:Z-Movie\O4-5-7-M4.MP4	0.0	8729.280	25.000	Blue	Resting		POINT	3610.200	Z-Movie\O4-5-7-M4.MP4	90255	NA
M4	2025-02-25 10:56:52.213		5398.960	Media file(s)	player #1:Z-Movie\O4-5-7-M4.MP4	0.0	8729.280	25.000	Blue	Resting		POINT	3670.200	Z-Movie\O4-5-7-M4.MP4	91755	NA
M4	2025-02-25 10:56:52.213		5398.960	Media file(s)	player #1:Z-Movie\O4-5-7-M4.MP4	0.0	8729.280	25.000	Blue	Resting		POINT	3730.160	Z-Movie\O4-5-7-M4.MP4	93254	NA
M4	2025-02-25 10:56:52.213		5398.960	Media file(s)	player #1:Z-Movie\O4-5-7-M4.MP4	0.0	8729.280	25.000	Blue	Resting		POINT	3790.000	Z-Movie\O4-5-7-M4.MP4	94750	NA
M4	2025-02-25 10:56:52.213		5398.960	Media file(s)	player #1:Z-Movie\O4-5-7-M4.MP4	0.0	8729.280	25.000	Blue	Resting		POINT	3850.520	Z-Movie\O4-5-7-M4.MP4	96263	NA
M4	2025-02-25 10:56:52.213		5398.960	Media file(s)	player #1:Z-Movie\O4-5-7-M4.MP4	0.0	8729.280	25.000	Blue	Resting		POINT	3910.400	Z-Movie\O4-5-7-M4.MP4	97760	NA
M4	2025-02-25 10:56:52.213		5398.960	Media file(s)	player #1:Z-Movie\O4-5-7-M4.MP4	0.0	8729.280	25.000	Blue	Resting		POINT	3970.520	Z-Movie\O4-5-7-M4.MP4	99263	NA
M4	2025-02-25 10:56:52.213		5398.960	Media file(s)	player #1:Z-Movie\O4-5-7-M4.MP4	0.0	8729.280	25.000	Blue	Resting		POINT	4030.600	Z-Movie\O4-5-7-M4.MP4	100765	NA
M4	2025-02-25 10:56:52.213		5398.960	Media file(s)	player #1:Z-Movie\O4-5-7-M4.MP4	0.0	8729.280	25.000	Blue	Resting		POINT	4090.560	Z-Movie\O4-5-7-M4.MP4	102264	NA
M4	2025-02-25 10:56:52.213		5398.960	Media file(s)	player #1:Z-Movie\O4-5-7-M4.MP4	0.0	8729.280	25.000	Blue	Resting		POINT	4150.160	Z-Movie\O4-5-7-M4.MP4	103754	NA
M4	2025-02-25 10:56:52.213		5398.960	Media file(s)	player #1:Z-Movie\O4-5-7-M4.MP4	0.0	8729.280	25.000	Blue	Resting		POINT	4210.240	Z-Movie\O4-5-7-M4.MP4	105256	NA
M4	2025-02-25 10:56:52.213		5398.960	Media file(s)	player #1:Z-Movie\O4-5-7-M4.MP4	0.0	8729.280	25.000	Blue	Resting		POINT	4270.000	Z-Movie\O4-5-7-M4.MP4	106750	NA
M4	2025-02-25 10:56:52.213		5398.960	Media file(s)	player #1:Z-Movie\O4-5-7-M4.MP4	0.0	8729.280	25.000	Blue	Resting		POINT	4330.160	Z-Movie\O4-5-7-M4.MP4	108254	NA
M4	2025-02-25 10:56:52.213		5398.960	Media file(s)	player #1:Z-Movie\O4-5-7-M4.MP4	0.0	8729.280	25.000	Blue	Resting		POINT	4390.120	Z-Movie\O4-5-7-M4.MP4	109753	NA
M4	2025-02-25 10:56:52.213		5398.960	Media file(s)	player #1:Z-Movie\O4-5-7-M4.MP4	0.0	8729.280	25.000	Blue	Resting		POINT	4450.200	Z-Movie\O4-5-7-M4.MP4	111255	NA
M4	2025-02-25 10:56:52.213		5398.960	Media file(s)	player #1:Z-Movie\O4-5-7-M4.MP4	0.0	8729.280	25.000	Blue	Resting		POINT	4510.120	Z-Movie\O4-5-7-M4.MP4	112753	NA
M4	2025-02-25 10:56:52.213		5398.960	Media file(s)	player #1:Z-Movie\O4-5-7-M4.MP4	0.0	8729.280	25.000	Blue	Walking		POINT	4570.720	Z-Movie\O4-5-7-M4.MP4	114269	NA
M4	2025-02-25 10:56:52.213		5398.960	Media file(s)	player #1:Z-Movie\O4-5-7-M4.MP4	0.0	8729.280	25.000	Blue	Resting		POINT	4630.400	Z-Movie\O4-5-7-M4.MP4	115760	NA
M4	2025-02-25 10:56:52.213		5398.960	Media file(s)	player #1:Z-Movie\O4-5-7-M4.MP4	0.0	8729.280	25.000	Blue	Resting		POINT	4689.920	Z-Movie\O4-5-7-M4.MP4	117248	NA
M4	2025-02-25 10:56:52.213		5398.960	Media file(s)	player #1:Z-Movie\O4-5-7-M4.MP4	0.0	8729.280	25.000	Blue	Resting		POINT	4750.280	Z-Movie\O4-5-7-M4.MP4	118757	NA
M4	2025-02-25 10:56:52.213		5398.960	Media file(s)	player #1:Z-Movie\O4-5-7-M4.MP4	0.0	8729.280	25.000	Blue	Resting		POINT	4810.000	Z-Movie\O4-5-7-M4.MP4	120250	NA
M4	2025-02-25 10:56:52.213		5398.960	Media file(s)	player #1:Z-Movie\O4-5-7-M4.MP4	0.0	8729.280	25.000	Blue	Resting		POINT	4869.960	Z-Movie\O4-5-7-M4.MP4	121749	NA
M4	2025-02-25 10:56:52.213		5398.960	Media file(s)	player #1:Z-Movie\O4-5-7-M4.MP4	0.0	8729.280	25.000	Blue	Resting		POINT	4930.040	Z-Movie\O4-5-7-M4.MP4	123251	NA
M4	2025-02-25 10:56:52.213		5398.960	Media file(s)	player #1:Z-Movie\O4-5-7-M4.MP4	0.0	8729.280	25.000	Blue	Resting		POINT	4990.120	Z-Movie\O4-5-7-M4.MP4	124753	NA
M4	2025-02-25 10:56:52.213		5398.960	Media file(s)	player #1:Z-Movie\O4-5-7-M4.MP4	0.0	8729.280	25.000	Blue	Resting		POINT	5049.960	Z-Movie\O4-5-7-M4.MP4	126250	NA
M4	2025-02-25 10:56:52.213		5398.960	Media file(s)	player #1:Z-Movie\O4-5-7-M4.MP4	0.0	8729.280	25.000	Blue	Resting		POINT	5110.000	Z-Movie\O4-5-7-M4.MP4	127750	NA
M4	2025-02-25 10:56:52.213		5398.960	Media file(s)	player #1:Z-Movie\O4-5-7-M4.MP4	0.0	8729.280	25.000	Blue	Resting		POINT	5170.240	Z-Movie\O4-5-7-M4.MP4	129256	NA
M4	2025-02-25 10:56:52.213		5398.960	Media file(s)	player #1:Z-Movie\O4-5-7-M4.MP4	0.0	8729.280	25.000	Blue	Resting		POINT	5230.040	Z-Movie\O4-5-7-M4.MP4	130751	NA
M4	2025-02-25 10:56:52.213		5398.960	Media file(s)	player #1:Z-Movie\O4-5-7-M4.MP4	0.0	8729.280	25.000	Blue	Resting		POINT	5289.920	Z-Movie\O4-5-7-M4.MP4	132248	NA
M4	2025-02-25 10:56:52.213		5398.960	Media file(s)	player #1:Z-Movie\O4-5-7-M4.MP4	0.0	8729.280	25.000	Blue	Resting		POINT	5349.960	Z-Movie\O4-5-7-M4.MP4	133749	NA
M4	2025-02-25 10:56:52.213		5398.960	Media file(s)	player #1:Z-Movie\O4-5-7-M4.MP4	0.0	8729.280	25.000	Blue	Resting		POINT	5410.200	Z-Movie\O4-5-7-M4.MP4	135255	NA
M4	2025-02-25 10:56:52.213		5398.960	Media file(s)	player #1:Z-Movie\O4-5-7-M4.MP4	0.0	8729.280	25.000	Blue	Resting		POINT	5470.600	Z-Movie\O4-5-7-M4.MP4	136765	NA
M4	2025-02-25 10:56:52.213		5398.960	Media file(s)	player #1:Z-Movie\O4-5-7-M4.MP4	0.0	8729.280	25.000	Blue	Resting		POINT	5530.200	Z-Movie\O4-5-7-M4.MP4	138255	NA
M4	2025-02-25 10:56:52.213		5398.960	Media file(s)	player #1:Z-Movie\O4-5-7-M4.MP4	0.0	8729.280	25.000	Blue	Resting		POINT	5590.440	Z-Movie\O4-5-7-M4.MP4	139762	NA
M4	2025-02-25 10:56:52.213		5398.960	Media file(s)	player #1:Z-Movie\O4-5-7-M4.MP4	0.0	8729.280	25.000	Blue	Resting		POINT	5649.920	Z-Movie\O4-5-7-M4.MP4	141248	NA
M4	2025-02-25 10:56:52.213		5398.960	Media file(s)	player #1:Z-Movie\O4-5-7-M4.MP4	0.0	8729.280	25.000	Blue	Resting		POINT	5710.120	Z-Movie\O4-5-7-M4.MP4	142753	NA
M4	2025-02-25 10:56:52.213		5398.960	Media file(s)	player #1:Z-Movie\O4-5-7-M4.MP4	0.0	8729.280	25.000	Blue	Resting		POINT	5770.040	Z-Movie\O4-5-7-M4.MP4	144251	NA
M4	2025-02-25 10:56:52.213		5398.960	Media file(s)	player #1:Z-Movie\O4-5-7-M4.MP4	0.0	8729.280	25.000	Blue	Resting		POINT	5830.240	Z-Movie\O4-5-7-M4.MP4	145756	NA
M4	2025-02-25 10:56:52.213		5398.960	Media file(s)	player #1:Z-Movie\O4-5-7-M4.MP4	0.0	8729.280	25.000	Blue	Resting		POINT	5890.480	Z-Movie\O4-5-7-M4.MP4	147262	NA
M4	2025-02-25 10:56:52.213		5398.960	Media file(s)	player #1:Z-Movie\O4-5-7-M4.MP4	0.0	8729.280	25.000	Blue	Resting		POINT	5949.920	Z-Movie\O4-5-7-M4.MP4	148748	NA
M4	2025-02-25 10:56:52.213		5398.960	Media file(s)	player #1:Z-Movie\O4-5-7-M4.MP4	0.0	8729.280	25.000	Blue	Resting		POINT	6009.920	Z-Movie\O4-5-7-M4.MP4	150248	NA
