# Supplementary material for: Unmated Queens Show Worker‐Like Behaviour and Gene Expression in Polygynous Colonies of the Ant Stigmatomma pallipes
Source: Mol Ecol. 2026 Apr 29;35:e70360. doi: 10.1111/mec.70360 (PMC13126620; doi:10.1111/mec.70360)
Supplement: Supplementary file 3 — Data S1: mec70360‐sup‐0003‐Supinfo.zip. [file MEC-35-e70360-s003.zip › Behavior/O4-Boris/M5.tsv]

Observation id	Observation date	Description	Observation duration	Observation type	Source	Time offset (s)	Media duration (s)	FPS	Subject	Behavior	Behavioral category	Behavior type	Time	Media file name	Image index	Image file path	Comment
M5	2025-02-25 11:12:54.247		5400.080	Media file(s)	player #1:Z-Movie\O4-5-7-M5.MP4	0.0	8745.600	25.000	Blue	Self grooming		POINT	610.000	Z-Movie\O4-5-7-M5.MP4	15250	NA
M5	2025-02-25 11:12:54.247		5400.080	Media file(s)	player #1:Z-Movie\O4-5-7-M5.MP4	0.0	8745.600	25.000	Green	Walking		POINT	610.520	Z-Movie\O4-5-7-M5.MP4	15264	NA
M5	2025-02-25 11:12:54.247		5400.080	Media file(s)	player #1:Z-Movie\O4-5-7-M5.MP4	0.0	8745.600	25.000	Green	Walking		POINT	670.160	Z-Movie\O4-5-7-M5.MP4	16754	NA
M5	2025-02-25 11:12:54.247		5400.080	Media file(s)	player #1:Z-Movie\O4-5-7-M5.MP4	0.0	8745.600	25.000	Blue	Self grooming		POINT	670.440	Z-Movie\O4-5-7-M5.MP4	16761	NA
M5	2025-02-25 11:12:54.247		5400.080	Media file(s)	player #1:Z-Movie\O4-5-7-M5.MP4	0.0	8745.600	25.000	Green	Walking		POINT	730.920	Z-Movie\O4-5-7-M5.MP4	18273	NA
M5	2025-02-25 11:12:54.247		5400.080	Media file(s)	player #1:Z-Movie\O4-5-7-M5.MP4	0.0	8745.600	25.000	Blue	Self grooming		POINT	731.400	Z-Movie\O4-5-7-M5.MP4	18285	NA
M5	2025-02-25 11:12:54.247		5400.080	Media file(s)	player #1:Z-Movie\O4-5-7-M5.MP4	0.0	8745.600	25.000	Blue	Self grooming		POINT	790.120	Z-Movie\O4-5-7-M5.MP4	19753	NA
M5	2025-02-25 11:12:54.247		5400.080	Media file(s)	player #1:Z-Movie\O4-5-7-M5.MP4	0.0	8745.600	25.000	Green	Self grooming		POINT	790.200	Z-Movie\O4-5-7-M5.MP4	19755	NA
M5	2025-02-25 11:12:54.247		5400.080	Media file(s)	player #1:Z-Movie\O4-5-7-M5.MP4	0.0	8745.600	25.000	Green	Walking		POINT	850.080	Z-Movie\O4-5-7-M5.MP4	21252	NA
M5	2025-02-25 11:12:54.247		5400.080	Media file(s)	player #1:Z-Movie\O4-5-7-M5.MP4	0.0	8745.600	25.000	Blue	Self grooming		POINT	850.440	Z-Movie\O4-5-7-M5.MP4	21261	NA
M5	2025-02-25 11:12:54.247		5400.080	Media file(s)	player #1:Z-Movie\O4-5-7-M5.MP4	0.0	8745.600	25.000	Green	Walking		POINT	910.040	Z-Movie\O4-5-7-M5.MP4	22751	NA
M5	2025-02-25 11:12:54.247		5400.080	Media file(s)	player #1:Z-Movie\O4-5-7-M5.MP4	0.0	8745.600	25.000	Blue	Self grooming		POINT	910.840	Z-Movie\O4-5-7-M5.MP4	22771	NA
M5	2025-02-25 11:12:54.247		5400.080	Media file(s)	player #1:Z-Movie\O4-5-7-M5.MP4	0.0	8745.600	25.000	Green	QW interaction		POINT	970.040	Z-Movie\O4-5-7-M5.MP4	24251	NA
M5	2025-02-25 11:12:54.247		5400.080	Media file(s)	player #1:Z-Movie\O4-5-7-M5.MP4	0.0	8745.600	25.000	Blue	Self grooming		POINT	971.600	Z-Movie\O4-5-7-M5.MP4	24290	NA
M5	2025-02-25 11:12:54.247		5400.080	Media file(s)	player #1:Z-Movie\O4-5-7-M5.MP4	0.0	8745.600	25.000	Blue	Walking		POINT	1030.160	Z-Movie\O4-5-7-M5.MP4	25754	NA
M5	2025-02-25 11:12:54.247		5400.080	Media file(s)	player #1:Z-Movie\O4-5-7-M5.MP4	0.0	8745.600	25.000	Green	Self grooming		POINT	1030.240	Z-Movie\O4-5-7-M5.MP4	25756	NA
M5	2025-02-25 11:12:54.247		5400.080	Media file(s)	player #1:Z-Movie\O4-5-7-M5.MP4	0.0	8745.600	25.000	Green	Self grooming		POINT	1089.920	Z-Movie\O4-5-7-M5.MP4	27248	NA
M5	2025-02-25 11:12:54.247		5400.080	Media file(s)	player #1:Z-Movie\O4-5-7-M5.MP4	0.0	8745.600	25.000	Blue	Resting		POINT	1090.040	Z-Movie\O4-5-7-M5.MP4	27252	NA
M5	2025-02-25 11:12:54.247		5400.080	Media file(s)	player #1:Z-Movie\O4-5-7-M5.MP4	0.0	8745.600	25.000	Blue	Resting		POINT	1149.960	Z-Movie\O4-5-7-M5.MP4	28749	NA
M5	2025-02-25 11:12:54.247		5400.080	Media file(s)	player #1:Z-Movie\O4-5-7-M5.MP4	0.0	8745.600	25.000	Green	Self grooming		POINT	1150.000	Z-Movie\O4-5-7-M5.MP4	28750	NA
M5	2025-02-25 11:12:54.247		5400.080	Media file(s)	player #1:Z-Movie\O4-5-7-M5.MP4	0.0	8745.600	25.000	Blue	Resting		POINT	1208.400	Z-Movie\O4-5-7-M5.MP4	30210	NA
M5	2025-02-25 11:12:54.247		5400.080	Media file(s)	player #1:Z-Movie\O4-5-7-M5.MP4	0.0	8745.600	25.000	Green	Self grooming		POINT	1210.200	Z-Movie\O4-5-7-M5.MP4	30255	NA
M5	2025-02-25 11:12:54.247		5400.080	Media file(s)	player #1:Z-Movie\O4-5-7-M5.MP4	0.0	8745.600	25.000	Green	Self grooming		POINT	1269.840	Z-Movie\O4-5-7-M5.MP4	31746	NA
M5	2025-02-25 11:12:54.247		5400.080	Media file(s)	player #1:Z-Movie\O4-5-7-M5.MP4	0.0	8745.600	25.000	Blue	Resting		POINT	1270.160	Z-Movie\O4-5-7-M5.MP4	31754	NA
M5	2025-02-25 11:12:54.247		5400.080	Media file(s)	player #1:Z-Movie\O4-5-7-M5.MP4	0.0	8745.600	25.000	Blue	Resting		POINT	1330.120	Z-Movie\O4-5-7-M5.MP4	33253	NA
M5	2025-02-25 11:12:54.247		5400.080	Media file(s)	player #1:Z-Movie\O4-5-7-M5.MP4	0.0	8745.600	25.000	Green	QQ interaction		POINT	1332.640	Z-Movie\O4-5-7-M5.MP4	33316	NA
M5	2025-02-25 11:12:54.247		5400.080	Media file(s)	player #1:Z-Movie\O4-5-7-M5.MP4	0.0	8745.600	25.000	Blue	Resting		POINT	1390.640	Z-Movie\O4-5-7-M5.MP4	34766	NA
M5	2025-02-25 11:12:54.247		5400.080	Media file(s)	player #1:Z-Movie\O4-5-7-M5.MP4	0.0	8745.600	25.000	Green	Walking		POINT	1390.760	Z-Movie\O4-5-7-M5.MP4	34769	NA
M5	2025-02-25 11:12:54.247		5400.080	Media file(s)	player #1:Z-Movie\O4-5-7-M5.MP4	0.0	8745.600	25.000	Blue	Resting		POINT	1449.960	Z-Movie\O4-5-7-M5.MP4	36249	NA
M5	2025-02-25 11:12:54.247		5400.080	Media file(s)	player #1:Z-Movie\O4-5-7-M5.MP4	0.0	8745.600	25.000	Green	Resting		POINT	1452.560	Z-Movie\O4-5-7-M5.MP4	36314	NA
M5	2025-02-25 11:12:54.247		5400.080	Media file(s)	player #1:Z-Movie\O4-5-7-M5.MP4	0.0	8745.600	25.000	Green	Resting		POINT	1509.840	Z-Movie\O4-5-7-M5.MP4	37746	NA
M5	2025-02-25 11:12:54.247		5400.080	Media file(s)	player #1:Z-Movie\O4-5-7-M5.MP4	0.0	8745.600	25.000	Blue	Resting		POINT	1510.360	Z-Movie\O4-5-7-M5.MP4	37759	NA
M5	2025-02-25 11:12:54.247		5400.080	Media file(s)	player #1:Z-Movie\O4-5-7-M5.MP4	0.0	8745.600	25.000	Green	Resting		POINT	1569.880	Z-Movie\O4-5-7-M5.MP4	39247	NA
M5	2025-02-25 11:12:54.247		5400.080	Media file(s)	player #1:Z-Movie\O4-5-7-M5.MP4	0.0	8745.600	25.000	Blue	Resting		POINT	1570.520	Z-Movie\O4-5-7-M5.MP4	39263	NA
M5	2025-02-25 11:12:54.247		5400.080	Media file(s)	player #1:Z-Movie\O4-5-7-M5.MP4	0.0	8745.600	25.000	Green	Resting		POINT	1630.040	Z-Movie\O4-5-7-M5.MP4	40751	NA
M5	2025-02-25 11:12:54.247		5400.080	Media file(s)	player #1:Z-Movie\O4-5-7-M5.MP4	0.0	8745.600	25.000	Blue	Resting		POINT	1630.120	Z-Movie\O4-5-7-M5.MP4	40754	NA
M5	2025-02-25 11:12:54.247		5400.080	Media file(s)	player #1:Z-Movie\O4-5-7-M5.MP4	0.0	8745.600	25.000	Green	Resting		POINT	1689.800	Z-Movie\O4-5-7-M5.MP4	42245	NA
M5	2025-02-25 11:12:54.247		5400.080	Media file(s)	player #1:Z-Movie\O4-5-7-M5.MP4	0.0	8745.600	25.000	Blue	Walking		POINT	1690.040	Z-Movie\O4-5-7-M5.MP4	42251	NA
M5	2025-02-25 11:12:54.247		5400.080	Media file(s)	player #1:Z-Movie\O4-5-7-M5.MP4	0.0	8745.600	25.000	Green	Resting		POINT	1749.880	Z-Movie\O4-5-7-M5.MP4	43747	NA
M5	2025-02-25 11:12:54.247		5400.080	Media file(s)	player #1:Z-Movie\O4-5-7-M5.MP4	0.0	8745.600	25.000	Blue	Resting		POINT	1750.840	Z-Movie\O4-5-7-M5.MP4	43771	NA
M5	2025-02-25 11:12:54.247		5400.080	Media file(s)	player #1:Z-Movie\O4-5-7-M5.MP4	0.0	8745.600	25.000	Blue	Resting		POINT	1810.480	Z-Movie\O4-5-7-M5.MP4	45262	NA
M5	2025-02-25 11:12:54.247		5400.080	Media file(s)	player #1:Z-Movie\O4-5-7-M5.MP4	0.0	8745.600	25.000	Green	Walking		POINT	1810.920	Z-Movie\O4-5-7-M5.MP4	45273	NA
M5	2025-02-25 11:12:54.247		5400.080	Media file(s)	player #1:Z-Movie\O4-5-7-M5.MP4	0.0	8745.600	25.000	Green	Resting		POINT	1870.080	Z-Movie\O4-5-7-M5.MP4	46752	NA
M5	2025-02-25 11:12:54.247		5400.080	Media file(s)	player #1:Z-Movie\O4-5-7-M5.MP4	0.0	8745.600	25.000	Blue	Walking		POINT	1871.960	Z-Movie\O4-5-7-M5.MP4	46799	NA
M5	2025-02-25 11:12:54.247		5400.080	Media file(s)	player #1:Z-Movie\O4-5-7-M5.MP4	0.0	8745.600	25.000	Green	Resting		POINT	1930.040	Z-Movie\O4-5-7-M5.MP4	48251	NA
M5	2025-02-25 11:12:54.247		5400.080	Media file(s)	player #1:Z-Movie\O4-5-7-M5.MP4	0.0	8745.600	25.000	Blue	Resting		POINT	1930.360	Z-Movie\O4-5-7-M5.MP4	48259	NA
M5	2025-02-25 11:12:54.247		5400.080	Media file(s)	player #1:Z-Movie\O4-5-7-M5.MP4	0.0	8745.600	25.000	Blue	Resting		POINT	1990.080	Z-Movie\O4-5-7-M5.MP4	49752	NA
M5	2025-02-25 11:12:54.247		5400.080	Media file(s)	player #1:Z-Movie\O4-5-7-M5.MP4	0.0	8745.600	25.000	Green	Resting		POINT	1990.200	Z-Movie\O4-5-7-M5.MP4	49755	NA
M5	2025-02-25 11:12:54.247		5400.080	Media file(s)	player #1:Z-Movie\O4-5-7-M5.MP4	0.0	8745.600	25.000	Blue	Resting		POINT	2050.120	Z-Movie\O4-5-7-M5.MP4	51253	NA
M5	2025-02-25 11:12:54.247		5400.080	Media file(s)	player #1:Z-Movie\O4-5-7-M5.MP4	0.0	8745.600	25.000	Green	Resting		POINT	2050.120	Z-Movie\O4-5-7-M5.MP4	51253	NA
M5	2025-02-25 11:12:54.247		5400.080	Media file(s)	player #1:Z-Movie\O4-5-7-M5.MP4	0.0	8745.600	25.000	Green	Resting		POINT	2110.000	Z-Movie\O4-5-7-M5.MP4	52750	NA
M5	2025-02-25 11:12:54.247		5400.080	Media file(s)	player #1:Z-Movie\O4-5-7-M5.MP4	0.0	8745.600	25.000	Blue	Resting		POINT	2110.200	Z-Movie\O4-5-7-M5.MP4	52755	NA
M5	2025-02-25 11:12:54.247		5400.080	Media file(s)	player #1:Z-Movie\O4-5-7-M5.MP4	0.0	8745.600	25.000	Blue	Resting		POINT	2170.600	Z-Movie\O4-5-7-M5.MP4	54265	NA
M5	2025-02-25 11:12:54.247		5400.080	Media file(s)	player #1:Z-Movie\O4-5-7-M5.MP4	0.0	8745.600	25.000	Green	Resting		POINT	2174.040	Z-Movie\O4-5-7-M5.MP4	54351	NA
M5	2025-02-25 11:12:54.247		5400.080	Media file(s)	player #1:Z-Movie\O4-5-7-M5.MP4	0.0	8745.600	25.000	Blue	Resting		POINT	2230.280	Z-Movie\O4-5-7-M5.MP4	55757	NA
M5	2025-02-25 11:12:54.247		5400.080	Media file(s)	player #1:Z-Movie\O4-5-7-M5.MP4	0.0	8745.600	25.000	Green	Resting		POINT	2230.880	Z-Movie\O4-5-7-M5.MP4	55772	NA
M5	2025-02-25 11:12:54.247		5400.080	Media file(s)	player #1:Z-Movie\O4-5-7-M5.MP4	0.0	8745.600	25.000	Blue	Resting		POINT	2289.960	Z-Movie\O4-5-7-M5.MP4	57249	NA
M5	2025-02-25 11:12:54.247		5400.080	Media file(s)	player #1:Z-Movie\O4-5-7-M5.MP4	0.0	8745.600	25.000	Green	Resting		POINT	2290.000	Z-Movie\O4-5-7-M5.MP4	57250	NA
M5	2025-02-25 11:12:54.247		5400.080	Media file(s)	player #1:Z-Movie\O4-5-7-M5.MP4	0.0	8745.600	25.000	Blue	Resting		POINT	2350.000	Z-Movie\O4-5-7-M5.MP4	58750	NA
M5	2025-02-25 11:12:54.247		5400.080	Media file(s)	player #1:Z-Movie\O4-5-7-M5.MP4	0.0	8745.600	25.000	Green	Self grooming		POINT	2350.800	Z-Movie\O4-5-7-M5.MP4	58770	NA
M5	2025-02-25 11:12:54.247		5400.080	Media file(s)	player #1:Z-Movie\O4-5-7-M5.MP4	0.0	8745.600	25.000	Green	Self grooming		POINT	2410.000	Z-Movie\O4-5-7-M5.MP4	60250	NA
M5	2025-02-25 11:12:54.247		5400.080	Media file(s)	player #1:Z-Movie\O4-5-7-M5.MP4	0.0	8745.600	25.000	Blue	Resting		POINT	2410.080	Z-Movie\O4-5-7-M5.MP4	60252	NA
M5	2025-02-25 11:12:54.247		5400.080	Media file(s)	player #1:Z-Movie\O4-5-7-M5.MP4	0.0	8745.600	25.000	Green	QW interaction		POINT	2470.000	Z-Movie\O4-5-7-M5.MP4	61750	NA
M5	2025-02-25 11:12:54.247		5400.080	Media file(s)	player #1:Z-Movie\O4-5-7-M5.MP4	0.0	8745.600	25.000	Blue	Walking		POINT	2470.560	Z-Movie\O4-5-7-M5.MP4	61764	NA
M5	2025-02-25 11:12:54.247		5400.080	Media file(s)	player #1:Z-Movie\O4-5-7-M5.MP4	0.0	8745.600	25.000	Blue	Resting		POINT	2530.200	Z-Movie\O4-5-7-M5.MP4	63255	NA
M5	2025-02-25 11:12:54.247		5400.080	Media file(s)	player #1:Z-Movie\O4-5-7-M5.MP4	0.0	8745.600	25.000	Green	QW interaction		POINT	2530.480	Z-Movie\O4-5-7-M5.MP4	63262	NA
M5	2025-02-25 11:12:54.247		5400.080	Media file(s)	player #1:Z-Movie\O4-5-7-M5.MP4	0.0	8745.600	25.000	Green	QW interaction		POINT	2590.200	Z-Movie\O4-5-7-M5.MP4	64755	NA
M5	2025-02-25 11:12:54.247		5400.080	Media file(s)	player #1:Z-Movie\O4-5-7-M5.MP4	0.0	8745.600	25.000	Blue	Resting		POINT	2590.800	Z-Movie\O4-5-7-M5.MP4	64770	NA
M5	2025-02-25 11:12:54.247		5400.080	Media file(s)	player #1:Z-Movie\O4-5-7-M5.MP4	0.0	8745.600	25.000	Blue	Resting		POINT	2650.720	Z-Movie\O4-5-7-M5.MP4	66268	NA
M5	2025-02-25 11:12:54.247		5400.080	Media file(s)	player #1:Z-Movie\O4-5-7-M5.MP4	0.0	8745.600	25.000	Green	Resting		POINT	2650.880	Z-Movie\O4-5-7-M5.MP4	66272	NA
M5	2025-02-25 11:12:54.247		5400.080	Media file(s)	player #1:Z-Movie\O4-5-7-M5.MP4	0.0	8745.600	25.000	Green	QW interaction		POINT	2710.200	Z-Movie\O4-5-7-M5.MP4	67755	NA
M5	2025-02-25 11:12:54.247		5400.080	Media file(s)	player #1:Z-Movie\O4-5-7-M5.MP4	0.0	8745.600	25.000	Blue	Resting		POINT	2710.560	Z-Movie\O4-5-7-M5.MP4	67764	NA
M5	2025-02-25 11:12:54.247		5400.080	Media file(s)	player #1:Z-Movie\O4-5-7-M5.MP4	0.0	8745.600	25.000	Green	QW interaction		POINT	2770.440	Z-Movie\O4-5-7-M5.MP4	69261	NA
M5	2025-02-25 11:12:54.247		5400.080	Media file(s)	player #1:Z-Movie\O4-5-7-M5.MP4	0.0	8745.600	25.000	Blue	Resting		POINT	2770.720	Z-Movie\O4-5-7-M5.MP4	69268	NA
M5	2025-02-25 11:12:54.247		5400.080	Media file(s)	player #1:Z-Movie\O4-5-7-M5.MP4	0.0	8745.600	25.000	Blue	Resting		POINT	2830.040	Z-Movie\O4-5-7-M5.MP4	70751	NA
M5	2025-02-25 11:12:54.247		5400.080	Media file(s)	player #1:Z-Movie\O4-5-7-M5.MP4	0.0	8745.600	25.000	Green	Resting		POINT	2830.720	Z-Movie\O4-5-7-M5.MP4	70768	NA
M5	2025-02-25 11:12:54.247		5400.080	Media file(s)	player #1:Z-Movie\O4-5-7-M5.MP4	0.0	8745.600	25.000	Blue	Resting		POINT	2890.160	Z-Movie\O4-5-7-M5.MP4	72254	NA
M5	2025-02-25 11:12:54.247		5400.080	Media file(s)	player #1:Z-Movie\O4-5-7-M5.MP4	0.0	8745.600	25.000	Green	Resting		POINT	2890.160	Z-Movie\O4-5-7-M5.MP4	72254	NA
M5	2025-02-25 11:12:54.247		5400.080	Media file(s)	player #1:Z-Movie\O4-5-7-M5.MP4	0.0	8745.600	25.000	Blue	Resting		POINT	2950.040	Z-Movie\O4-5-7-M5.MP4	73751	NA
M5	2025-02-25 11:12:54.247		5400.080	Media file(s)	player #1:Z-Movie\O4-5-7-M5.MP4	0.0	8745.600	25.000	Green	Resting		POINT	2950.520	Z-Movie\O4-5-7-M5.MP4	73763	NA
M5	2025-02-25 11:12:54.247		5400.080	Media file(s)	player #1:Z-Movie\O4-5-7-M5.MP4	0.0	8745.600	25.000	Blue	Resting		POINT	3010.600	Z-Movie\O4-5-7-M5.MP4	75265	NA
M5	2025-02-25 11:12:54.247		5400.080	Media file(s)	player #1:Z-Movie\O4-5-7-M5.MP4	0.0	8745.600	25.000	Green	Resting		POINT	3010.600	Z-Movie\O4-5-7-M5.MP4	75265	NA
M5	2025-02-25 11:12:54.247		5400.080	Media file(s)	player #1:Z-Movie\O4-5-7-M5.MP4	0.0	8745.600	25.000	Green	QW interaction		POINT	3068.560	Z-Movie\O4-5-7-M5.MP4	76714	NA
M5	2025-02-25 11:12:54.247		5400.080	Media file(s)	player #1:Z-Movie\O4-5-7-M5.MP4	0.0	8745.600	25.000	Blue	Resting		POINT	3070.160	Z-Movie\O4-5-7-M5.MP4	76755	NA
M5	2025-02-25 11:12:54.247		5400.080	Media file(s)	player #1:Z-Movie\O4-5-7-M5.MP4	0.0	8745.600	25.000	Blue	Resting		POINT	3130.440	Z-Movie\O4-5-7-M5.MP4	78261	NA
M5	2025-02-25 11:12:54.247		5400.080	Media file(s)	player #1:Z-Movie\O4-5-7-M5.MP4	0.0	8745.600	25.000	Green	Walking		POINT	3131.280	Z-Movie\O4-5-7-M5.MP4	78282	NA
M5	2025-02-25 11:12:54.247		5400.080	Media file(s)	player #1:Z-Movie\O4-5-7-M5.MP4	0.0	8745.600	25.000	Green	Walking		POINT	3189.920	Z-Movie\O4-5-7-M5.MP4	79748	NA
M5	2025-02-25 11:12:54.247		5400.080	Media file(s)	player #1:Z-Movie\O4-5-7-M5.MP4	0.0	8745.600	25.000	Blue	Resting		POINT	3190.520	Z-Movie\O4-5-7-M5.MP4	79763	NA
M5	2025-02-25 11:12:54.247		5400.080	Media file(s)	player #1:Z-Movie\O4-5-7-M5.MP4	0.0	8745.600	25.000	Blue	Walking		POINT	3250.320	Z-Movie\O4-5-7-M5.MP4	81258	NA
M5	2025-02-25 11:12:54.247		5400.080	Media file(s)	player #1:Z-Movie\O4-5-7-M5.MP4	0.0	8745.600	25.000	Green	Walking		POINT	3250.760	Z-Movie\O4-5-7-M5.MP4	81270	NA
M5	2025-02-25 11:12:54.247		5400.080	Media file(s)	player #1:Z-Movie\O4-5-7-M5.MP4	0.0	8745.600	25.000	Blue	Resting		POINT	3309.960	Z-Movie\O4-5-7-M5.MP4	82749	NA
M5	2025-02-25 11:12:54.247		5400.080	Media file(s)	player #1:Z-Movie\O4-5-7-M5.MP4	0.0	8745.600	25.000	Green	Walking		POINT	3310.640	Z-Movie\O4-5-7-M5.MP4	82766	NA
M5	2025-02-25 11:12:54.247		5400.080	Media file(s)	player #1:Z-Movie\O4-5-7-M5.MP4	0.0	8745.600	25.000	Blue	Resting		POINT	3370.680	Z-Movie\O4-5-7-M5.MP4	84267	NA
M5	2025-02-25 11:12:54.247		5400.080	Media file(s)	player #1:Z-Movie\O4-5-7-M5.MP4	0.0	8745.600	25.000	Green	Walking		POINT	3370.800	Z-Movie\O4-5-7-M5.MP4	84270	NA
M5	2025-02-25 11:12:54.247		5400.080	Media file(s)	player #1:Z-Movie\O4-5-7-M5.MP4	0.0	8745.600	25.000	Blue	Resting		POINT	3430.160	Z-Movie\O4-5-7-M5.MP4	85754	NA
M5	2025-02-25 11:12:54.247		5400.080	Media file(s)	player #1:Z-Movie\O4-5-7-M5.MP4	0.0	8745.600	25.000	Green	Walking		POINT	3430.520	Z-Movie\O4-5-7-M5.MP4	85763	NA
M5	2025-02-25 11:12:54.247		5400.080	Media file(s)	player #1:Z-Movie\O4-5-7-M5.MP4	0.0	8745.600	25.000	Blue	Resting		POINT	3490.040	Z-Movie\O4-5-7-M5.MP4	87251	NA
M5	2025-02-25 11:12:54.247		5400.080	Media file(s)	player #1:Z-Movie\O4-5-7-M5.MP4	0.0	8745.600	25.000	Green	Walking		POINT	3491.480	Z-Movie\O4-5-7-M5.MP4	87287	NA
M5	2025-02-25 11:12:54.247		5400.080	Media file(s)	player #1:Z-Movie\O4-5-7-M5.MP4	0.0	8745.600	25.000	Blue	Resting		POINT	3550.000	Z-Movie\O4-5-7-M5.MP4	88750	NA
M5	2025-02-25 11:12:54.247		5400.080	Media file(s)	player #1:Z-Movie\O4-5-7-M5.MP4	0.0	8745.600	25.000	Green	Walking		POINT	3550.640	Z-Movie\O4-5-7-M5.MP4	88766	NA
M5	2025-02-25 11:12:54.247		5400.080	Media file(s)	player #1:Z-Movie\O4-5-7-M5.MP4	0.0	8745.600	25.000	Blue	Resting		POINT	3609.960	Z-Movie\O4-5-7-M5.MP4	90249	NA
M5	2025-02-25 11:12:54.247		5400.080	Media file(s)	player #1:Z-Movie\O4-5-7-M5.MP4	0.0	8745.600	25.000	Green	Brood Care		POINT	3610.160	Z-Movie\O4-5-7-M5.MP4	90254	NA
M5	2025-02-25 11:12:54.247		5400.080	Media file(s)	player #1:Z-Movie\O4-5-7-M5.MP4	0.0	8745.600	25.000	Blue	Resting		POINT	3670.440	Z-Movie\O4-5-7-M5.MP4	91761	NA
M5	2025-02-25 11:12:54.247		5400.080	Media file(s)	player #1:Z-Movie\O4-5-7-M5.MP4	0.0	8745.600	25.000	Green	Resting		POINT	3670.760	Z-Movie\O4-5-7-M5.MP4	91769	NA
M5	2025-02-25 11:12:54.247		5400.080	Media file(s)	player #1:Z-Movie\O4-5-7-M5.MP4	0.0	8745.600	25.000	Green	Resting		POINT	3729.840	Z-Movie\O4-5-7-M5.MP4	93246	NA
M5	2025-02-25 11:12:54.247		5400.080	Media file(s)	player #1:Z-Movie\O4-5-7-M5.MP4	0.0	8745.600	25.000	Blue	Resting		POINT	3730.720	Z-Movie\O4-5-7-M5.MP4	93268	NA
M5	2025-02-25 11:12:54.247		5400.080	Media file(s)	player #1:Z-Movie\O4-5-7-M5.MP4	0.0	8745.600	25.000	Blue	Resting		POINT	3790.160	Z-Movie\O4-5-7-M5.MP4	94754	NA
M5	2025-02-25 11:12:54.247		5400.080	Media file(s)	player #1:Z-Movie\O4-5-7-M5.MP4	0.0	8745.600	25.000	Green	Resting		POINT	3791.640	Z-Movie\O4-5-7-M5.MP4	94791	NA
M5	2025-02-25 11:12:54.247		5400.080	Media file(s)	player #1:Z-Movie\O4-5-7-M5.MP4	0.0	8745.600	25.000	Blue	Resting		POINT	3850.600	Z-Movie\O4-5-7-M5.MP4	96266	NA
M5	2025-02-25 11:12:54.247		5400.080	Media file(s)	player #1:Z-Movie\O4-5-7-M5.MP4	0.0	8745.600	25.000	Green	Resting		POINT	3852.840	Z-Movie\O4-5-7-M5.MP4	96321	NA
M5	2025-02-25 11:12:54.247		5400.080	Media file(s)	player #1:Z-Movie\O4-5-7-M5.MP4	0.0	8745.600	25.000	Blue	Resting		POINT	3910.480	Z-Movie\O4-5-7-M5.MP4	97762	NA
M5	2025-02-25 11:12:54.247		5400.080	Media file(s)	player #1:Z-Movie\O4-5-7-M5.MP4	0.0	8745.600	25.000	Green	Walking		POINT	3912.560	Z-Movie\O4-5-7-M5.MP4	97814	NA
M5	2025-02-25 11:12:54.247		5400.080	Media file(s)	player #1:Z-Movie\O4-5-7-M5.MP4	0.0	8745.600	25.000	Blue	Resting		POINT	3970.320	Z-Movie\O4-5-7-M5.MP4	99258	NA
M5	2025-02-25 11:12:54.247		5400.080	Media file(s)	player #1:Z-Movie\O4-5-7-M5.MP4	0.0	8745.600	25.000	Green	Walking		POINT	3971.360	Z-Movie\O4-5-7-M5.MP4	99284	NA
M5	2025-02-25 11:12:54.247		5400.080	Media file(s)	player #1:Z-Movie\O4-5-7-M5.MP4	0.0	8745.600	25.000	Blue	Resting		POINT	4030.480	Z-Movie\O4-5-7-M5.MP4	100762	NA
M5	2025-02-25 11:12:54.247		5400.080	Media file(s)	player #1:Z-Movie\O4-5-7-M5.MP4	0.0	8745.600	25.000	Green	Outside		POINT	4030.760	Z-Movie\O4-5-7-M5.MP4	100769	NA
M5	2025-02-25 11:12:54.247		5400.080	Media file(s)	player #1:Z-Movie\O4-5-7-M5.MP4	0.0	8745.600	25.000	Green	Outside		POINT	4090.040	Z-Movie\O4-5-7-M5.MP4	102251	NA
M5	2025-02-25 11:12:54.247		5400.080	Media file(s)	player #1:Z-Movie\O4-5-7-M5.MP4	0.0	8745.600	25.000	Blue	Walking		POINT	4090.200	Z-Movie\O4-5-7-M5.MP4	102255	NA
M5	2025-02-25 11:12:54.247		5400.080	Media file(s)	player #1:Z-Movie\O4-5-7-M5.MP4	0.0	8745.600	25.000	Blue	Resting		POINT	4150.120	Z-Movie\O4-5-7-M5.MP4	103754	NA
M5	2025-02-25 11:12:54.247		5400.080	Media file(s)	player #1:Z-Movie\O4-5-7-M5.MP4	0.0	8745.600	25.000	Green	Outside		POINT	4151.120	Z-Movie\O4-5-7-M5.MP4	103778	NA
M5	2025-02-25 11:12:54.247		5400.080	Media file(s)	player #1:Z-Movie\O4-5-7-M5.MP4	0.0	8745.600	25.000	Blue	Resting		POINT	4210.160	Z-Movie\O4-5-7-M5.MP4	105254	NA
M5	2025-02-25 11:12:54.247		5400.080	Media file(s)	player #1:Z-Movie\O4-5-7-M5.MP4	0.0	8745.600	25.000	Green	Outside		POINT	4210.280	Z-Movie\O4-5-7-M5.MP4	105257	NA
M5	2025-02-25 11:12:54.247		5400.080	Media file(s)	player #1:Z-Movie\O4-5-7-M5.MP4	0.0	8745.600	25.000	Green	Outside		POINT	4270.400	Z-Movie\O4-5-7-M5.MP4	106760	NA
M5	2025-02-25 11:12:54.247		5400.080	Media file(s)	player #1:Z-Movie\O4-5-7-M5.MP4	0.0	8745.600	25.000	Blue	Resting		POINT	4270.680	Z-Movie\O4-5-7-M5.MP4	106767	NA
M5	2025-02-25 11:12:54.247		5400.080	Media file(s)	player #1:Z-Movie\O4-5-7-M5.MP4	0.0	8745.600	25.000	Green	Outside		POINT	4330.160	Z-Movie\O4-5-7-M5.MP4	108254	NA
M5	2025-02-25 11:12:54.247		5400.080	Media file(s)	player #1:Z-Movie\O4-5-7-M5.MP4	0.0	8745.600	25.000	Blue	Resting		POINT	4330.280	Z-Movie\O4-5-7-M5.MP4	108257	NA
M5	2025-02-25 11:12:54.247		5400.080	Media file(s)	player #1:Z-Movie\O4-5-7-M5.MP4	0.0	8745.600	25.000	Blue	Resting		POINT	4390.120	Z-Movie\O4-5-7-M5.MP4	109753	NA
M5	2025-02-25 11:12:54.247		5400.080	Media file(s)	player #1:Z-Movie\O4-5-7-M5.MP4	0.0	8745.600	25.000	Green	Outside		POINT	4390.560	Z-Movie\O4-5-7-M5.MP4	109764	NA
M5	2025-02-25 11:12:54.247		5400.080	Media file(s)	player #1:Z-Movie\O4-5-7-M5.MP4	0.0	8745.600	25.000	Green	Outside		POINT	4450.440	Z-Movie\O4-5-7-M5.MP4	111261	NA
M5	2025-02-25 11:12:54.247		5400.080	Media file(s)	player #1:Z-Movie\O4-5-7-M5.MP4	0.0	8745.600	25.000	Blue	Resting		POINT	4452.480	Z-Movie\O4-5-7-M5.MP4	111312	NA
M5	2025-02-25 11:12:54.247		5400.080	Media file(s)	player #1:Z-Movie\O4-5-7-M5.MP4	0.0	8745.600	25.000	Blue	Resting		POINT	4510.200	Z-Movie\O4-5-7-M5.MP4	112755	NA
M5	2025-02-25 11:12:54.247		5400.080	Media file(s)	player #1:Z-Movie\O4-5-7-M5.MP4	0.0	8745.600	25.000	Green	Outside		POINT	4511.680	Z-Movie\O4-5-7-M5.MP4	112792	NA
M5	2025-02-25 11:12:54.247		5400.080	Media file(s)	player #1:Z-Movie\O4-5-7-M5.MP4	0.0	8745.600	25.000	Blue	Resting		POINT	4570.280	Z-Movie\O4-5-7-M5.MP4	114257	NA
M5	2025-02-25 11:12:54.247		5400.080	Media file(s)	player #1:Z-Movie\O4-5-7-M5.MP4	0.0	8745.600	25.000	Green	Outside		POINT	4571.120	Z-Movie\O4-5-7-M5.MP4	114278	NA
M5	2025-02-25 11:12:54.247		5400.080	Media file(s)	player #1:Z-Movie\O4-5-7-M5.MP4	0.0	8745.600	25.000	Blue	Resting		POINT	4630.040	Z-Movie\O4-5-7-M5.MP4	115751	NA
M5	2025-02-25 11:12:54.247		5400.080	Media file(s)	player #1:Z-Movie\O4-5-7-M5.MP4	0.0	8745.600	25.000	Green	Outside		POINT	4630.200	Z-Movie\O4-5-7-M5.MP4	115755	NA
M5	2025-02-25 11:12:54.247		5400.080	Media file(s)	player #1:Z-Movie\O4-5-7-M5.MP4	0.0	8745.600	25.000	Green	Outside		POINT	4690.040	Z-Movie\O4-5-7-M5.MP4	117251	NA
M5	2025-02-25 11:12:54.247		5400.080	Media file(s)	player #1:Z-Movie\O4-5-7-M5.MP4	0.0	8745.600	25.000	Blue	Resting		POINT	4690.200	Z-Movie\O4-5-7-M5.MP4	117255	NA
M5	2025-02-25 11:12:54.247		5400.080	Media file(s)	player #1:Z-Movie\O4-5-7-M5.MP4	0.0	8745.600	25.000	Green	Outside		POINT	4750.600	Z-Movie\O4-5-7-M5.MP4	118765	NA
M5	2025-02-25 11:12:54.247		5400.080	Media file(s)	player #1:Z-Movie\O4-5-7-M5.MP4	0.0	8745.600	25.000	Blue	Resting		POINT	4751.640	Z-Movie\O4-5-7-M5.MP4	118791	NA
M5	2025-02-25 11:12:54.247		5400.080	Media file(s)	player #1:Z-Movie\O4-5-7-M5.MP4	0.0	8745.600	25.000	Blue	Resting		POINT	4810.320	Z-Movie\O4-5-7-M5.MP4	120258	NA
M5	2025-02-25 11:12:54.247		5400.080	Media file(s)	player #1:Z-Movie\O4-5-7-M5.MP4	0.0	8745.600	25.000	Green	Outside		POINT	4810.320	Z-Movie\O4-5-7-M5.MP4	120258	NA
M5	2025-02-25 11:12:54.247		5400.080	Media file(s)	player #1:Z-Movie\O4-5-7-M5.MP4	0.0	8745.600	25.000	Blue	Resting		POINT	4870.080	Z-Movie\O4-5-7-M5.MP4	121752	NA
M5	2025-02-25 11:12:54.247		5400.080	Media file(s)	player #1:Z-Movie\O4-5-7-M5.MP4	0.0	8745.600	25.000	Green	Outside		POINT	4870.160	Z-Movie\O4-5-7-M5.MP4	121754	NA
M5	2025-02-25 11:12:54.247		5400.080	Media file(s)	player #1:Z-Movie\O4-5-7-M5.MP4	0.0	8745.600	25.000	Blue	Resting		POINT	4929.920	Z-Movie\O4-5-7-M5.MP4	123248	NA
M5	2025-02-25 11:12:54.247		5400.080	Media file(s)	player #1:Z-Movie\O4-5-7-M5.MP4	0.0	8745.600	25.000	Green	Outside		POINT	4930.200	Z-Movie\O4-5-7-M5.MP4	123255	NA
M5	2025-02-25 11:12:54.247		5400.080	Media file(s)	player #1:Z-Movie\O4-5-7-M5.MP4	0.0	8745.600	25.000	Green	Outside		POINT	4989.920	Z-Movie\O4-5-7-M5.MP4	124748	NA
M5	2025-02-25 11:12:54.247		5400.080	Media file(s)	player #1:Z-Movie\O4-5-7-M5.MP4	0.0	8745.600	25.000	Blue	Resting		POINT	4992.280	Z-Movie\O4-5-7-M5.MP4	124807	NA
M5	2025-02-25 11:12:54.247		5400.080	Media file(s)	player #1:Z-Movie\O4-5-7-M5.MP4	0.0	8745.600	25.000	Green	Outside		POINT	5050.320	Z-Movie\O4-5-7-M5.MP4	126258	NA
M5	2025-02-25 11:12:54.247		5400.080	Media file(s)	player #1:Z-Movie\O4-5-7-M5.MP4	0.0	8745.600	25.000	Blue	Resting		POINT	5052.880	Z-Movie\O4-5-7-M5.MP4	126322	NA
M5	2025-02-25 11:12:54.247		5400.080	Media file(s)	player #1:Z-Movie\O4-5-7-M5.MP4	0.0	8745.600	25.000	Blue	Resting		POINT	5110.200	Z-Movie\O4-5-7-M5.MP4	127755	NA
M5	2025-02-25 11:12:54.247		5400.080	Media file(s)	player #1:Z-Movie\O4-5-7-M5.MP4	0.0	8745.600	25.000	Green	Outside		POINT	5110.200	Z-Movie\O4-5-7-M5.MP4	127755	NA
M5	2025-02-25 11:12:54.247		5400.080	Media file(s)	player #1:Z-Movie\O4-5-7-M5.MP4	0.0	8745.600	25.000	Blue	Resting		POINT	5170.000	Z-Movie\O4-5-7-M5.MP4	129250	NA
M5	2025-02-25 11:12:54.247		5400.080	Media file(s)	player #1:Z-Movie\O4-5-7-M5.MP4	0.0	8745.600	25.000	Green	Outside		POINT	5170.600	Z-Movie\O4-5-7-M5.MP4	129265	NA
M5	2025-02-25 11:12:54.247		5400.080	Media file(s)	player #1:Z-Movie\O4-5-7-M5.MP4	0.0	8745.600	25.000	Blue	Resting		POINT	5230.160	Z-Movie\O4-5-7-M5.MP4	130754	NA
M5	2025-02-25 11:12:54.247		5400.080	Media file(s)	player #1:Z-Movie\O4-5-7-M5.MP4	0.0	8745.600	25.000	Green	Outside		POINT	5231.240	Z-Movie\O4-5-7-M5.MP4	130781	NA
M5	2025-02-25 11:12:54.247		5400.080	Media file(s)	player #1:Z-Movie\O4-5-7-M5.MP4	0.0	8745.600	25.000	Blue	Resting		POINT	5290.040	Z-Movie\O4-5-7-M5.MP4	132251	NA
M5	2025-02-25 11:12:54.247		5400.080	Media file(s)	player #1:Z-Movie\O4-5-7-M5.MP4	0.0	8745.600	25.000	Green	Outside		POINT	5290.120	Z-Movie\O4-5-7-M5.MP4	132253	NA
M5	2025-02-25 11:12:54.247		5400.080	Media file(s)	player #1:Z-Movie\O4-5-7-M5.MP4	0.0	8745.600	25.000	Green	Outside		POINT	5350.160	Z-Movie\O4-5-7-M5.MP4	133754	NA
M5	2025-02-25 11:12:54.247		5400.080	Media file(s)	player #1:Z-Movie\O4-5-7-M5.MP4	0.0	8745.600	25.000	Blue	Resting		POINT	5350.520	Z-Movie\O4-5-7-M5.MP4	133763	NA
M5	2025-02-25 11:12:54.247		5400.080	Media file(s)	player #1:Z-Movie\O4-5-7-M5.MP4	0.0	8745.600	25.000	Green	Outside		POINT	5410.000	Z-Movie\O4-5-7-M5.MP4	135250	NA
M5	2025-02-25 11:12:54.247		5400.080	Media file(s)	player #1:Z-Movie\O4-5-7-M5.MP4	0.0	8745.600	25.000	Blue	Resting		POINT	5411.840	Z-Movie\O4-5-7-M5.MP4	135296	NA
M5	2025-02-25 11:12:54.247		5400.080	Media file(s)	player #1:Z-Movie\O4-5-7-M5.MP4	0.0	8745.600	25.000	Blue	Resting		POINT	5470.040	Z-Movie\O4-5-7-M5.MP4	136751	NA
M5	2025-02-25 11:12:54.247		5400.080	Media file(s)	player #1:Z-Movie\O4-5-7-M5.MP4	0.0	8745.600	25.000	Green	Outside		POINT	5470.600	Z-Movie\O4-5-7-M5.MP4	136765	NA
M5	2025-02-25 11:12:54.247		5400.080	Media file(s)	player #1:Z-Movie\O4-5-7-M5.MP4	0.0	8745.600	25.000	Green	Outside		POINT	5530.040	Z-Movie\O4-5-7-M5.MP4	138251	NA
M5	2025-02-25 11:12:54.247		5400.080	Media file(s)	player #1:Z-Movie\O4-5-7-M5.MP4	0.0	8745.600	25.000	Blue	Resting		POINT	5530.160	Z-Movie\O4-5-7-M5.MP4	138254	NA
M5	2025-02-25 11:12:54.247		5400.080	Media file(s)	player #1:Z-Movie\O4-5-7-M5.MP4	0.0	8745.600	25.000	Green	Outside		POINT	5590.000	Z-Movie\O4-5-7-M5.MP4	139750	NA
M5	2025-02-25 11:12:54.247		5400.080	Media file(s)	player #1:Z-Movie\O4-5-7-M5.MP4	0.0	8745.600	25.000	Blue	Resting		POINT	5590.240	Z-Movie\O4-5-7-M5.MP4	139756	NA
M5	2025-02-25 11:12:54.247		5400.080	Media file(s)	player #1:Z-Movie\O4-5-7-M5.MP4	0.0	8745.600	25.000	Blue	Resting		POINT	5649.880	Z-Movie\O4-5-7-M5.MP4	141247	NA
M5	2025-02-25 11:12:54.247		5400.080	Media file(s)	player #1:Z-Movie\O4-5-7-M5.MP4	0.0	8745.600	25.000	Green	Walking		POINT	5650.400	Z-Movie\O4-5-7-M5.MP4	141260	NA
M5	2025-02-25 11:12:54.247		5400.080	Media file(s)	player #1:Z-Movie\O4-5-7-M5.MP4	0.0	8745.600	25.000	Blue	Resting		POINT	5710.120	Z-Movie\O4-5-7-M5.MP4	142753	NA
M5	2025-02-25 11:12:54.247		5400.080	Media file(s)	player #1:Z-Movie\O4-5-7-M5.MP4	0.0	8745.600	25.000	Green	Walking		POINT	5710.480	Z-Movie\O4-5-7-M5.MP4	142762	NA
M5	2025-02-25 11:12:54.247		5400.080	Media file(s)	player #1:Z-Movie\O4-5-7-M5.MP4	0.0	8745.600	25.000	Green	Walking		POINT	5770.800	Z-Movie\O4-5-7-M5.MP4	144270	NA
M5	2025-02-25 11:12:54.247		5400.080	Media file(s)	player #1:Z-Movie\O4-5-7-M5.MP4	0.0	8745.600	25.000	Blue	Resting		POINT	5771.080	Z-Movie\O4-5-7-M5.MP4	144277	NA
M5	2025-02-25 11:12:54.247		5400.080	Media file(s)	player #1:Z-Movie\O4-5-7-M5.MP4	0.0	8745.600	25.000	Green	Walking		POINT	5830.520	Z-Movie\O4-5-7-M5.MP4	145763	NA
M5	2025-02-25 11:12:54.247		5400.080	Media file(s)	player #1:Z-Movie\O4-5-7-M5.MP4	0.0	8745.600	25.000	Blue	Resting		POINT	5831.520	Z-Movie\O4-5-7-M5.MP4	145788	NA
M5	2025-02-25 11:12:54.247		5400.080	Media file(s)	player #1:Z-Movie\O4-5-7-M5.MP4	0.0	8745.600	25.000	Blue	Resting		POINT	5890.520	Z-Movie\O4-5-7-M5.MP4	147263	NA
M5	2025-02-25 11:12:54.247		5400.080	Media file(s)	player #1:Z-Movie\O4-5-7-M5.MP4	0.0	8745.600	25.000	Green	Walking		POINT	5890.760	Z-Movie\O4-5-7-M5.MP4	147269	NA
M5	2025-02-25 11:12:54.247		5400.080	Media file(s)	player #1:Z-Movie\O4-5-7-M5.MP4	0.0	8745.600	25.000	Blue	Resting		POINT	5950.040	Z-Movie\O4-5-7-M5.MP4	148751	NA
M5	2025-02-25 11:12:54.247		5400.080	Media file(s)	player #1:Z-Movie\O4-5-7-M5.MP4	0.0	8745.600	25.000	Green	Walking		POINT	5951.040	Z-Movie\O4-5-7-M5.MP4	148776	NA
M5	2025-02-25 11:12:54.247		5400.080	Media file(s)	player #1:Z-Movie\O4-5-7-M5.MP4	0.0	8745.600	25.000	Blue	Resting		POINT	6010.040	Z-Movie\O4-5-7-M5.MP4	150251	NA
M5	2025-02-25 11:12:54.247		5400.080	Media file(s)	player #1:Z-Movie\O4-5-7-M5.MP4	0.0	8745.600	25.000	Green	Walking		POINT	6010.080	Z-Movie\O4-5-7-M5.MP4	150252	NA
