# Supplementary material for: Unmated Queens Show Worker‐Like Behaviour and Gene Expression in Polygynous Colonies of the Ant Stigmatomma pallipes
Source: Mol Ecol. 2026 Apr 29;35:e70360. doi: 10.1111/mec.70360 (PMC13126620; doi:10.1111/mec.70360)
Supplement: Supplementary file 3 — Data S1: mec70360‐sup‐0003‐Supinfo.zip. [file MEC-35-e70360-s003.zip › Behavior/O4-Boris/M8.tsv]

Observation id	Observation date	Description	Observation duration	Observation type	Source	Time offset (s)	Media duration (s)	FPS	Subject	Behavior	Behavioral category	Behavior type	Time	Media file name	Image index	Image file path	Comment
M8	2025-02-25 11:36:36.513		5401.040	Media file(s)	player #1:Z-Movie\O4-5-4-M8.MP4	0.0	12782.400	25.000	Blue	Resting		POINT	609.920	Z-Movie\O4-5-4-M8.MP4	15248	NA
M8	2025-02-25 11:36:36.513		5401.040	Media file(s)	player #1:Z-Movie\O4-5-4-M8.MP4	0.0	12782.400	25.000	Green	Resting		POINT	610.200	Z-Movie\O4-5-4-M8.MP4	15255	NA
M8	2025-02-25 11:36:36.513		5401.040	Media file(s)	player #1:Z-Movie\O4-5-4-M8.MP4	0.0	12782.400	25.000	Blue	Resting		POINT	670.000	Z-Movie\O4-5-4-M8.MP4	16750	NA
M8	2025-02-25 11:36:36.513		5401.040	Media file(s)	player #1:Z-Movie\O4-5-4-M8.MP4	0.0	12782.400	25.000	Green	Resting		POINT	671.000	Z-Movie\O4-5-4-M8.MP4	16775	NA
M8	2025-02-25 11:36:36.513		5401.040	Media file(s)	player #1:Z-Movie\O4-5-4-M8.MP4	0.0	12782.400	25.000	Blue	Resting		POINT	730.080	Z-Movie\O4-5-4-M8.MP4	18252	NA
M8	2025-02-25 11:36:36.513		5401.040	Media file(s)	player #1:Z-Movie\O4-5-4-M8.MP4	0.0	12782.400	25.000	Green	Resting		POINT	730.680	Z-Movie\O4-5-4-M8.MP4	18267	NA
M8	2025-02-25 11:36:36.513		5401.040	Media file(s)	player #1:Z-Movie\O4-5-4-M8.MP4	0.0	12782.400	25.000	Green	Resting		POINT	790.480	Z-Movie\O4-5-4-M8.MP4	19762	NA
M8	2025-02-25 11:36:36.513		5401.040	Media file(s)	player #1:Z-Movie\O4-5-4-M8.MP4	0.0	12782.400	25.000	Blue	Resting		POINT	790.640	Z-Movie\O4-5-4-M8.MP4	19766	NA
M8	2025-02-25 11:36:36.513		5401.040	Media file(s)	player #1:Z-Movie\O4-5-4-M8.MP4	0.0	12782.400	25.000	Green	Resting		POINT	850.240	Z-Movie\O4-5-4-M8.MP4	21256	NA
M8	2025-02-25 11:36:36.513		5401.040	Media file(s)	player #1:Z-Movie\O4-5-4-M8.MP4	0.0	12782.400	25.000	Blue	Walking		POINT	850.440	Z-Movie\O4-5-4-M8.MP4	21261	NA
M8	2025-02-25 11:36:36.513		5401.040	Media file(s)	player #1:Z-Movie\O4-5-4-M8.MP4	0.0	12782.400	25.000	Blue	Walking		POINT	910.040	Z-Movie\O4-5-4-M8.MP4	22751	NA
M8	2025-02-25 11:36:36.513		5401.040	Media file(s)	player #1:Z-Movie\O4-5-4-M8.MP4	0.0	12782.400	25.000	Green	Resting		POINT	910.240	Z-Movie\O4-5-4-M8.MP4	22756	NA
M8	2025-02-25 11:36:36.513		5401.040	Media file(s)	player #1:Z-Movie\O4-5-4-M8.MP4	0.0	12782.400	25.000	Green	Resting		POINT	970.200	Z-Movie\O4-5-4-M8.MP4	24255	NA
M8	2025-02-25 11:36:36.513		5401.040	Media file(s)	player #1:Z-Movie\O4-5-4-M8.MP4	0.0	12782.400	25.000	Blue	Walking		POINT	970.560	Z-Movie\O4-5-4-M8.MP4	24264	NA
M8	2025-02-25 11:36:36.513		5401.040	Media file(s)	player #1:Z-Movie\O4-5-4-M8.MP4	0.0	12782.400	25.000	Green	Resting		POINT	1030.560	Z-Movie\O4-5-4-M8.MP4	25764	NA
M8	2025-02-25 11:36:36.513		5401.040	Media file(s)	player #1:Z-Movie\O4-5-4-M8.MP4	0.0	12782.400	25.000	Blue	Walking		POINT	1031.080	Z-Movie\O4-5-4-M8.MP4	25777	NA
M8	2025-02-25 11:36:36.513		5401.040	Media file(s)	player #1:Z-Movie\O4-5-4-M8.MP4	0.0	12782.400	25.000	Blue	Walking		POINT	1090.400	Z-Movie\O4-5-4-M8.MP4	27260	NA
M8	2025-02-25 11:36:36.513		5401.040	Media file(s)	player #1:Z-Movie\O4-5-4-M8.MP4	0.0	12782.400	25.000	Green	Resting		POINT	1090.720	Z-Movie\O4-5-4-M8.MP4	27268	NA
M8	2025-02-25 11:36:36.513		5401.040	Media file(s)	player #1:Z-Movie\O4-5-4-M8.MP4	0.0	12782.400	25.000	Green	Resting		POINT	1150.280	Z-Movie\O4-5-4-M8.MP4	28757	NA
M8	2025-02-25 11:36:36.513		5401.040	Media file(s)	player #1:Z-Movie\O4-5-4-M8.MP4	0.0	12782.400	25.000	Blue	Walking		POINT	1151.560	Z-Movie\O4-5-4-M8.MP4	28789	NA
M8	2025-02-25 11:36:36.513		5401.040	Media file(s)	player #1:Z-Movie\O4-5-4-M8.MP4	0.0	12782.400	25.000	Green	Resting		POINT	1210.320	Z-Movie\O4-5-4-M8.MP4	30258	NA
M8	2025-02-25 11:36:36.513		5401.040	Media file(s)	player #1:Z-Movie\O4-5-4-M8.MP4	0.0	12782.400	25.000	Blue	Walking		POINT	1210.760	Z-Movie\O4-5-4-M8.MP4	30269	NA
M8	2025-02-25 11:36:36.513		5401.040	Media file(s)	player #1:Z-Movie\O4-5-4-M8.MP4	0.0	12782.400	25.000	Green	Resting		POINT	1270.680	Z-Movie\O4-5-4-M8.MP4	31767	NA
M8	2025-02-25 11:36:36.513		5401.040	Media file(s)	player #1:Z-Movie\O4-5-4-M8.MP4	0.0	12782.400	25.000	Blue	Walking		POINT	1271.040	Z-Movie\O4-5-4-M8.MP4	31776	NA
M8	2025-02-25 11:36:36.513		5401.040	Media file(s)	player #1:Z-Movie\O4-5-4-M8.MP4	0.0	12782.400	25.000	Green	Resting		POINT	1330.640	Z-Movie\O4-5-4-M8.MP4	33266	NA
M8	2025-02-25 11:36:36.513		5401.040	Media file(s)	player #1:Z-Movie\O4-5-4-M8.MP4	0.0	12782.400	25.000	Blue	Walking		POINT	1331.280	Z-Movie\O4-5-4-M8.MP4	33282	NA
M8	2025-02-25 11:36:36.513		5401.040	Media file(s)	player #1:Z-Movie\O4-5-4-M8.MP4	0.0	12782.400	25.000	Blue	Resting		POINT	1389.920	Z-Movie\O4-5-4-M8.MP4	34748	NA
M8	2025-02-25 11:36:36.513		5401.040	Media file(s)	player #1:Z-Movie\O4-5-4-M8.MP4	0.0	12782.400	25.000	Green	Resting		POINT	1390.440	Z-Movie\O4-5-4-M8.MP4	34761	NA
M8	2025-02-25 11:36:36.513		5401.040	Media file(s)	player #1:Z-Movie\O4-5-4-M8.MP4	0.0	12782.400	25.000	Blue	Walking		POINT	1450.560	Z-Movie\O4-5-4-M8.MP4	36264	NA
M8	2025-02-25 11:36:36.513		5401.040	Media file(s)	player #1:Z-Movie\O4-5-4-M8.MP4	0.0	12782.400	25.000	Green	Walking		POINT	1450.800	Z-Movie\O4-5-4-M8.MP4	36271	NA
M8	2025-02-25 11:36:36.513		5401.040	Media file(s)	player #1:Z-Movie\O4-5-4-M8.MP4	0.0	12782.400	25.000	Blue	Brood Care		POINT	1510.760	Z-Movie\O4-5-4-M8.MP4	37769	NA
M8	2025-02-25 11:36:36.513		5401.040	Media file(s)	player #1:Z-Movie\O4-5-4-M8.MP4	0.0	12782.400	25.000	Green	Walking		POINT	1512.040	Z-Movie\O4-5-4-M8.MP4	37801	NA
M8	2025-02-25 11:36:36.513		5401.040	Media file(s)	player #1:Z-Movie\O4-5-4-M8.MP4	0.0	12782.400	25.000	Green	Walking		POINT	1570.480	Z-Movie\O4-5-4-M8.MP4	39262	NA
M8	2025-02-25 11:36:36.513		5401.040	Media file(s)	player #1:Z-Movie\O4-5-4-M8.MP4	0.0	12782.400	25.000	Blue	Walking		POINT	1571.360	Z-Movie\O4-5-4-M8.MP4	39284	NA
M8	2025-02-25 11:36:36.513		5401.040	Media file(s)	player #1:Z-Movie\O4-5-4-M8.MP4	0.0	12782.400	25.000	Green	Resting		POINT	1630.920	Z-Movie\O4-5-4-M8.MP4	40773	NA
M8	2025-02-25 11:36:36.513		5401.040	Media file(s)	player #1:Z-Movie\O4-5-4-M8.MP4	0.0	12782.400	25.000	Blue	Resting		POINT	1631.240	Z-Movie\O4-5-4-M8.MP4	40781	NA
M8	2025-02-25 11:36:36.513		5401.040	Media file(s)	player #1:Z-Movie\O4-5-4-M8.MP4	0.0	12782.400	25.000	Blue	Walking		POINT	1690.040	Z-Movie\O4-5-4-M8.MP4	42251	NA
M8	2025-02-25 11:36:36.513		5401.040	Media file(s)	player #1:Z-Movie\O4-5-4-M8.MP4	0.0	12782.400	25.000	Green	Resting		POINT	1691.520	Z-Movie\O4-5-4-M8.MP4	42288	NA
M8	2025-02-25 11:36:36.513		5401.040	Media file(s)	player #1:Z-Movie\O4-5-4-M8.MP4	0.0	12782.400	25.000	Blue	Resting		POINT	1750.480	Z-Movie\O4-5-4-M8.MP4	43762	NA
M8	2025-02-25 11:36:36.513		5401.040	Media file(s)	player #1:Z-Movie\O4-5-4-M8.MP4	0.0	12782.400	25.000	Green	Walking		POINT	1750.560	Z-Movie\O4-5-4-M8.MP4	43764	NA
M8	2025-02-25 11:36:36.513		5401.040	Media file(s)	player #1:Z-Movie\O4-5-4-M8.MP4	0.0	12782.400	25.000	Blue	Resting		POINT	1809.920	Z-Movie\O4-5-4-M8.MP4	45248	NA
M8	2025-02-25 11:36:36.513		5401.040	Media file(s)	player #1:Z-Movie\O4-5-4-M8.MP4	0.0	12782.400	25.000	Green	Resting		POINT	1810.880	Z-Movie\O4-5-4-M8.MP4	45272	NA
M8	2025-02-25 11:36:36.513		5401.040	Media file(s)	player #1:Z-Movie\O4-5-4-M8.MP4	0.0	12782.400	25.000	Green	Resting		POINT	1870.240	Z-Movie\O4-5-4-M8.MP4	46756	NA
M8	2025-02-25 11:36:36.513		5401.040	Media file(s)	player #1:Z-Movie\O4-5-4-M8.MP4	0.0	12782.400	25.000	Blue	Resting		POINT	1870.400	Z-Movie\O4-5-4-M8.MP4	46760	NA
M8	2025-02-25 11:36:36.513		5401.040	Media file(s)	player #1:Z-Movie\O4-5-4-M8.MP4	0.0	12782.400	25.000	Green	Resting		POINT	1930.200	Z-Movie\O4-5-4-M8.MP4	48255	NA
M8	2025-02-25 11:36:36.513		5401.040	Media file(s)	player #1:Z-Movie\O4-5-4-M8.MP4	0.0	12782.400	25.000	Blue	Walking		POINT	1930.720	Z-Movie\O4-5-4-M8.MP4	48268	NA
M8	2025-02-25 11:36:36.513		5401.040	Media file(s)	player #1:Z-Movie\O4-5-4-M8.MP4	0.0	12782.400	25.000	Blue	Walking		POINT	1990.520	Z-Movie\O4-5-4-M8.MP4	49763	NA
M8	2025-02-25 11:36:36.513		5401.040	Media file(s)	player #1:Z-Movie\O4-5-4-M8.MP4	0.0	12782.400	25.000	Green	Resting		POINT	1990.600	Z-Movie\O4-5-4-M8.MP4	49765	NA
M8	2025-02-25 11:36:36.513		5401.040	Media file(s)	player #1:Z-Movie\O4-5-4-M8.MP4	0.0	12782.400	25.000	Blue	Walking		POINT	2050.960	Z-Movie\O4-5-4-M8.MP4	51274	NA
M8	2025-02-25 11:36:36.513		5401.040	Media file(s)	player #1:Z-Movie\O4-5-4-M8.MP4	0.0	12782.400	25.000	Green	Resting		POINT	2052.920	Z-Movie\O4-5-4-M8.MP4	51323	NA
M8	2025-02-25 11:36:36.513		5401.040	Media file(s)	player #1:Z-Movie\O4-5-4-M8.MP4	0.0	12782.400	25.000	Green	Resting		POINT	2111.560	Z-Movie\O4-5-4-M8.MP4	52789	NA
M8	2025-02-25 11:36:36.513		5401.040	Media file(s)	player #1:Z-Movie\O4-5-4-M8.MP4	0.0	12782.400	25.000	Blue	Walking		POINT	2111.920	Z-Movie\O4-5-4-M8.MP4	52798	NA
M8	2025-02-25 11:36:36.513		5401.040	Media file(s)	player #1:Z-Movie\O4-5-4-M8.MP4	0.0	12782.400	25.000	Green	Resting		POINT	2170.320	Z-Movie\O4-5-4-M8.MP4	54258	NA
M8	2025-02-25 11:36:36.513		5401.040	Media file(s)	player #1:Z-Movie\O4-5-4-M8.MP4	0.0	12782.400	25.000	Blue	Brood Care		POINT	2170.840	Z-Movie\O4-5-4-M8.MP4	54272	NA
M8	2025-02-25 11:36:36.513		5401.040	Media file(s)	player #1:Z-Movie\O4-5-4-M8.MP4	0.0	12782.400	25.000	Blue	Walking		POINT	2230.040	Z-Movie\O4-5-4-M8.MP4	55751	NA
M8	2025-02-25 11:36:36.513		5401.040	Media file(s)	player #1:Z-Movie\O4-5-4-M8.MP4	0.0	12782.400	25.000	Green	Resting		POINT	2230.360	Z-Movie\O4-5-4-M8.MP4	55759	NA
M8	2025-02-25 11:36:36.513		5401.040	Media file(s)	player #1:Z-Movie\O4-5-4-M8.MP4	0.0	12782.400	25.000	Blue	Walking		POINT	2289.280	Z-Movie\O4-5-4-M8.MP4	57232	NA
M8	2025-02-25 11:36:36.513		5401.040	Media file(s)	player #1:Z-Movie\O4-5-4-M8.MP4	0.0	12782.400	25.000	Green	Resting		POINT	2291.960	Z-Movie\O4-5-4-M8.MP4	57299	NA
M8	2025-02-25 11:36:36.513		5401.040	Media file(s)	player #1:Z-Movie\O4-5-4-M8.MP4	0.0	12782.400	25.000	Green	Resting		POINT	2350.160	Z-Movie\O4-5-4-M8.MP4	58754	NA
M8	2025-02-25 11:36:36.513		5401.040	Media file(s)	player #1:Z-Movie\O4-5-4-M8.MP4	0.0	12782.400	25.000	Blue	Walking		POINT	2352.240	Z-Movie\O4-5-4-M8.MP4	58806	NA
M8	2025-02-25 11:36:36.513		5401.040	Media file(s)	player #1:Z-Movie\O4-5-4-M8.MP4	0.0	12782.400	25.000	Green	Resting		POINT	2410.480	Z-Movie\O4-5-4-M8.MP4	60262	NA
M8	2025-02-25 11:36:36.513		5401.040	Media file(s)	player #1:Z-Movie\O4-5-4-M8.MP4	0.0	12782.400	25.000	Blue	Walking		POINT	2410.720	Z-Movie\O4-5-4-M8.MP4	60268	NA
M8	2025-02-25 11:36:36.513		5401.040	Media file(s)	player #1:Z-Movie\O4-5-4-M8.MP4	0.0	12782.400	25.000	Green	Resting		POINT	2470.600	Z-Movie\O4-5-4-M8.MP4	61765	NA
M8	2025-02-25 11:36:36.513		5401.040	Media file(s)	player #1:Z-Movie\O4-5-4-M8.MP4	0.0	12782.400	25.000	Blue	Other		POINT	2470.760	Z-Movie\O4-5-4-M8.MP4	61769	NA
M8	2025-02-25 11:36:36.513		5401.040	Media file(s)	player #1:Z-Movie\O4-5-4-M8.MP4	0.0	12782.400	25.000	Blue	Other		POINT	2530.840	Z-Movie\O4-5-4-M8.MP4	63271	NA
M8	2025-02-25 11:36:36.513		5401.040	Media file(s)	player #1:Z-Movie\O4-5-4-M8.MP4	0.0	12782.400	25.000	Green	Resting		POINT	2530.920	Z-Movie\O4-5-4-M8.MP4	63273	NA
M8	2025-02-25 11:36:36.513		5401.040	Media file(s)	player #1:Z-Movie\O4-5-4-M8.MP4	0.0	12782.400	25.000	Blue	Self grooming		POINT	2590.440	Z-Movie\O4-5-4-M8.MP4	64761	NA
M8	2025-02-25 11:36:36.513		5401.040	Media file(s)	player #1:Z-Movie\O4-5-4-M8.MP4	0.0	12782.400	25.000	Green	Resting		POINT	2590.800	Z-Movie\O4-5-4-M8.MP4	64770	NA
M8	2025-02-25 11:36:36.513		5401.040	Media file(s)	player #1:Z-Movie\O4-5-4-M8.MP4	0.0	12782.400	25.000	Blue	Self grooming		POINT	2650.640	Z-Movie\O4-5-4-M8.MP4	66266	NA
M8	2025-02-25 11:36:36.513		5401.040	Media file(s)	player #1:Z-Movie\O4-5-4-M8.MP4	0.0	12782.400	25.000	Green	Resting		POINT	2651.920	Z-Movie\O4-5-4-M8.MP4	66298	NA
M8	2025-02-25 11:36:36.513		5401.040	Media file(s)	player #1:Z-Movie\O4-5-4-M8.MP4	0.0	12782.400	25.000	Green	Resting		POINT	2710.480	Z-Movie\O4-5-4-M8.MP4	67762	NA
M8	2025-02-25 11:36:36.513		5401.040	Media file(s)	player #1:Z-Movie\O4-5-4-M8.MP4	0.0	12782.400	25.000	Blue	Walking		POINT	2712.360	Z-Movie\O4-5-4-M8.MP4	67809	NA
M8	2025-02-25 11:36:36.513		5401.040	Media file(s)	player #1:Z-Movie\O4-5-4-M8.MP4	0.0	12782.400	25.000	Blue	QW interaction		POINT	2770.080	Z-Movie\O4-5-4-M8.MP4	69252	NA
M8	2025-02-25 11:36:36.513		5401.040	Media file(s)	player #1:Z-Movie\O4-5-4-M8.MP4	0.0	12782.400	25.000	Green	Resting		POINT	2770.280	Z-Movie\O4-5-4-M8.MP4	69257	NA
M8	2025-02-25 11:36:36.513		5401.040	Media file(s)	player #1:Z-Movie\O4-5-4-M8.MP4	0.0	12782.400	25.000	Blue	Self grooming		POINT	2830.400	Z-Movie\O4-5-4-M8.MP4	70760	NA
M8	2025-02-25 11:36:36.513		5401.040	Media file(s)	player #1:Z-Movie\O4-5-4-M8.MP4	0.0	12782.400	25.000	Green	Resting		POINT	2830.680	Z-Movie\O4-5-4-M8.MP4	70768	NA
M8	2025-02-25 11:36:36.513		5401.040	Media file(s)	player #1:Z-Movie\O4-5-4-M8.MP4	0.0	12782.400	25.000	Green	Resting		POINT	2890.160	Z-Movie\O4-5-4-M8.MP4	72254	NA
M8	2025-02-25 11:36:36.513		5401.040	Media file(s)	player #1:Z-Movie\O4-5-4-M8.MP4	0.0	12782.400	25.000	Blue	Walking		POINT	2890.760	Z-Movie\O4-5-4-M8.MP4	72269	NA
M8	2025-02-25 11:36:36.513		5401.040	Media file(s)	player #1:Z-Movie\O4-5-4-M8.MP4	0.0	12782.400	25.000	Green	Resting		POINT	2950.080	Z-Movie\O4-5-4-M8.MP4	73752	NA
M8	2025-02-25 11:36:36.513		5401.040	Media file(s)	player #1:Z-Movie\O4-5-4-M8.MP4	0.0	12782.400	25.000	Blue	Walking		POINT	2951.000	Z-Movie\O4-5-4-M8.MP4	73775	NA
M8	2025-02-25 11:36:36.513		5401.040	Media file(s)	player #1:Z-Movie\O4-5-4-M8.MP4	0.0	12782.400	25.000	Blue	Resting		POINT	3009.960	Z-Movie\O4-5-4-M8.MP4	75249	NA
M8	2025-02-25 11:36:36.513		5401.040	Media file(s)	player #1:Z-Movie\O4-5-4-M8.MP4	0.0	12782.400	25.000	Green	Resting		POINT	3010.080	Z-Movie\O4-5-4-M8.MP4	75252	NA
M8	2025-02-25 11:36:36.513		5401.040	Media file(s)	player #1:Z-Movie\O4-5-4-M8.MP4	0.0	12782.400	25.000	Green	Resting		POINT	3070.000	Z-Movie\O4-5-4-M8.MP4	76750	NA
M8	2025-02-25 11:36:36.513		5401.040	Media file(s)	player #1:Z-Movie\O4-5-4-M8.MP4	0.0	12782.400	25.000	Blue	Resting		POINT	3071.840	Z-Movie\O4-5-4-M8.MP4	76796	NA
M8	2025-02-25 11:36:36.513		5401.040	Media file(s)	player #1:Z-Movie\O4-5-4-M8.MP4	0.0	12782.400	25.000	Blue	Brood Care		POINT	3129.880	Z-Movie\O4-5-4-M8.MP4	78247	NA
M8	2025-02-25 11:36:36.513		5401.040	Media file(s)	player #1:Z-Movie\O4-5-4-M8.MP4	0.0	12782.400	25.000	Green	Resting		POINT	3130.320	Z-Movie\O4-5-4-M8.MP4	78258	NA
M8	2025-02-25 11:36:36.513		5401.040	Media file(s)	player #1:Z-Movie\O4-5-4-M8.MP4	0.0	12782.400	25.000	Blue	Walking		POINT	3190.800	Z-Movie\O4-5-4-M8.MP4	79770	NA
M8	2025-02-25 11:36:36.513		5401.040	Media file(s)	player #1:Z-Movie\O4-5-4-M8.MP4	0.0	12782.400	25.000	Green	Resting		POINT	3194.320	Z-Movie\O4-5-4-M8.MP4	79858	NA
M8	2025-02-25 11:36:36.513		5401.040	Media file(s)	player #1:Z-Movie\O4-5-4-M8.MP4	0.0	12782.400	25.000	Blue	Brood Care		POINT	3250.680	Z-Movie\O4-5-4-M8.MP4	81267	NA
M8	2025-02-25 11:36:36.513		5401.040	Media file(s)	player #1:Z-Movie\O4-5-4-M8.MP4	0.0	12782.400	25.000	Green	Resting		POINT	3251.280	Z-Movie\O4-5-4-M8.MP4	81282	NA
M8	2025-02-25 11:36:36.513		5401.040	Media file(s)	player #1:Z-Movie\O4-5-4-M8.MP4	0.0	12782.400	25.000	Green	Resting		POINT	3310.120	Z-Movie\O4-5-4-M8.MP4	82753	NA
M8	2025-02-25 11:36:36.513		5401.040	Media file(s)	player #1:Z-Movie\O4-5-4-M8.MP4	0.0	12782.400	25.000	Blue	Carry Brood		POINT	3310.840	Z-Movie\O4-5-4-M8.MP4	82771	NA
M8	2025-02-25 11:36:36.513		5401.040	Media file(s)	player #1:Z-Movie\O4-5-4-M8.MP4	0.0	12782.400	25.000	Blue	Carry Brood		POINT	3370.240	Z-Movie\O4-5-4-M8.MP4	84256	NA
M8	2025-02-25 11:36:36.513		5401.040	Media file(s)	player #1:Z-Movie\O4-5-4-M8.MP4	0.0	12782.400	25.000	Green	Resting		POINT	3370.800	Z-Movie\O4-5-4-M8.MP4	84270	NA
M8	2025-02-25 11:36:36.513		5401.040	Media file(s)	player #1:Z-Movie\O4-5-4-M8.MP4	0.0	12782.400	25.000	Green	Resting		POINT	3430.280	Z-Movie\O4-5-4-M8.MP4	85757	NA
M8	2025-02-25 11:36:36.513		5401.040	Media file(s)	player #1:Z-Movie\O4-5-4-M8.MP4	0.0	12782.400	25.000	Blue	Carry Brood		POINT	3430.640	Z-Movie\O4-5-4-M8.MP4	85766	NA
M8	2025-02-25 11:36:36.513		5401.040	Media file(s)	player #1:Z-Movie\O4-5-4-M8.MP4	0.0	12782.400	25.000	Green	Resting		POINT	3490.120	Z-Movie\O4-5-4-M8.MP4	87253	NA
M8	2025-02-25 11:36:36.513		5401.040	Media file(s)	player #1:Z-Movie\O4-5-4-M8.MP4	0.0	12782.400	25.000	Blue	Brood Care		POINT	3491.040	Z-Movie\O4-5-4-M8.MP4	87276	NA
M8	2025-02-25 11:36:36.513		5401.040	Media file(s)	player #1:Z-Movie\O4-5-4-M8.MP4	0.0	12782.400	25.000	Green	Resting		POINT	3550.080	Z-Movie\O4-5-4-M8.MP4	88752	NA
M8	2025-02-25 11:36:36.513		5401.040	Media file(s)	player #1:Z-Movie\O4-5-4-M8.MP4	0.0	12782.400	25.000	Blue	Walking		POINT	3551.720	Z-Movie\O4-5-4-M8.MP4	88793	NA
M8	2025-02-25 11:36:36.513		5401.040	Media file(s)	player #1:Z-Movie\O4-5-4-M8.MP4	0.0	12782.400	25.000	Blue	Walking		POINT	3610.360	Z-Movie\O4-5-4-M8.MP4	90259	NA
M8	2025-02-25 11:36:36.513		5401.040	Media file(s)	player #1:Z-Movie\O4-5-4-M8.MP4	0.0	12782.400	25.000	Green	Resting		POINT	3610.560	Z-Movie\O4-5-4-M8.MP4	90264	NA
M8	2025-02-25 11:36:36.513		5401.040	Media file(s)	player #1:Z-Movie\O4-5-4-M8.MP4	0.0	12782.400	25.000	Blue	Brood Care		POINT	3670.800	Z-Movie\O4-5-4-M8.MP4	91770	NA
M8	2025-02-25 11:36:36.513		5401.040	Media file(s)	player #1:Z-Movie\O4-5-4-M8.MP4	0.0	12782.400	25.000	Green	Resting		POINT	3674.120	Z-Movie\O4-5-4-M8.MP4	91853	NA
M8	2025-02-25 11:36:36.513		5401.040	Media file(s)	player #1:Z-Movie\O4-5-4-M8.MP4	0.0	12782.400	25.000	Green	Resting		POINT	3730.240	Z-Movie\O4-5-4-M8.MP4	93256	NA
M8	2025-02-25 11:36:36.513		5401.040	Media file(s)	player #1:Z-Movie\O4-5-4-M8.MP4	0.0	12782.400	25.000	Blue	Brood Care		POINT	3731.320	Z-Movie\O4-5-4-M8.MP4	93284	NA
M8	2025-02-25 11:36:36.513		5401.040	Media file(s)	player #1:Z-Movie\O4-5-4-M8.MP4	0.0	12782.400	25.000	Green	Resting		POINT	3789.960	Z-Movie\O4-5-4-M8.MP4	94749	NA
M8	2025-02-25 11:36:36.513		5401.040	Media file(s)	player #1:Z-Movie\O4-5-4-M8.MP4	0.0	12782.400	25.000	Blue	Brood Care		POINT	3790.720	Z-Movie\O4-5-4-M8.MP4	94768	NA
M8	2025-02-25 11:36:36.513		5401.040	Media file(s)	player #1:Z-Movie\O4-5-4-M8.MP4	0.0	12782.400	25.000	Blue	Walking		POINT	3850.160	Z-Movie\O4-5-4-M8.MP4	96254	NA
M8	2025-02-25 11:36:36.513		5401.040	Media file(s)	player #1:Z-Movie\O4-5-4-M8.MP4	0.0	12782.400	25.000	Green	Resting		POINT	3852.320	Z-Movie\O4-5-4-M8.MP4	96308	NA
M8	2025-02-25 11:36:36.513		5401.040	Media file(s)	player #1:Z-Movie\O4-5-4-M8.MP4	0.0	12782.400	25.000	Blue	Brood Care		POINT	3910.680	Z-Movie\O4-5-4-M8.MP4	97767	NA
M8	2025-02-25 11:36:36.513		5401.040	Media file(s)	player #1:Z-Movie\O4-5-4-M8.MP4	0.0	12782.400	25.000	Green	Resting		POINT	3913.000	Z-Movie\O4-5-4-M8.MP4	97825	NA
M8	2025-02-25 11:36:36.513		5401.040	Media file(s)	player #1:Z-Movie\O4-5-4-M8.MP4	0.0	12782.400	25.000	Green	Resting		POINT	3970.120	Z-Movie\O4-5-4-M8.MP4	99253	NA
M8	2025-02-25 11:36:36.513		5401.040	Media file(s)	player #1:Z-Movie\O4-5-4-M8.MP4	0.0	12782.400	25.000	Blue	Walking		POINT	3970.240	Z-Movie\O4-5-4-M8.MP4	99256	NA
M8	2025-02-25 11:36:36.513		5401.040	Media file(s)	player #1:Z-Movie\O4-5-4-M8.MP4	0.0	12782.400	25.000	Green	Resting		POINT	4030.040	Z-Movie\O4-5-4-M8.MP4	100751	NA
M8	2025-02-25 11:36:36.513		5401.040	Media file(s)	player #1:Z-Movie\O4-5-4-M8.MP4	0.0	12782.400	25.000	Blue	Brood Care		POINT	4030.800	Z-Movie\O4-5-4-M8.MP4	100770	NA
M8	2025-02-25 11:36:36.513		5401.040	Media file(s)	player #1:Z-Movie\O4-5-4-M8.MP4	0.0	12782.400	25.000	Green	Resting		POINT	4089.920	Z-Movie\O4-5-4-M8.MP4	102248	NA
M8	2025-02-25 11:36:36.513		5401.040	Media file(s)	player #1:Z-Movie\O4-5-4-M8.MP4	0.0	12782.400	25.000	Blue	Walking		POINT	4090.800	Z-Movie\O4-5-4-M8.MP4	102270	NA
M8	2025-02-25 11:36:36.513		5401.040	Media file(s)	player #1:Z-Movie\O4-5-4-M8.MP4	0.0	12782.400	25.000	Blue	Walking		POINT	4149.520	Z-Movie\O4-5-4-M8.MP4	103738	NA
M8	2025-02-25 11:36:36.513		5401.040	Media file(s)	player #1:Z-Movie\O4-5-4-M8.MP4	0.0	12782.400	25.000	Green	Resting		POINT	4150.280	Z-Movie\O4-5-4-M8.MP4	103757	NA
M8	2025-02-25 11:36:36.513		5401.040	Media file(s)	player #1:Z-Movie\O4-5-4-M8.MP4	0.0	12782.400	25.000	Green	Resting		POINT	4210.200	Z-Movie\O4-5-4-M8.MP4	105255	NA
M8	2025-02-25 11:36:36.513		5401.040	Media file(s)	player #1:Z-Movie\O4-5-4-M8.MP4	0.0	12782.400	25.000	Blue	Walking		POINT	4210.320	Z-Movie\O4-5-4-M8.MP4	105258	NA
M8	2025-02-25 11:36:36.513		5401.040	Media file(s)	player #1:Z-Movie\O4-5-4-M8.MP4	0.0	12782.400	25.000	Green	Resting		POINT	4269.800	Z-Movie\O4-5-4-M8.MP4	106745	NA
M8	2025-02-25 11:36:36.513		5401.040	Media file(s)	player #1:Z-Movie\O4-5-4-M8.MP4	0.0	12782.400	25.000	Blue	Walking		POINT	4270.520	Z-Movie\O4-5-4-M8.MP4	106763	NA
M8	2025-02-25 11:36:36.513		5401.040	Media file(s)	player #1:Z-Movie\O4-5-4-M8.MP4	0.0	12782.400	25.000	Green	Resting		POINT	4330.360	Z-Movie\O4-5-4-M8.MP4	108259	NA
M8	2025-02-25 11:36:36.513		5401.040	Media file(s)	player #1:Z-Movie\O4-5-4-M8.MP4	0.0	12782.400	25.000	Blue	Walking		POINT	4330.440	Z-Movie\O4-5-4-M8.MP4	108262	NA
M8	2025-02-25 11:36:36.513		5401.040	Media file(s)	player #1:Z-Movie\O4-5-4-M8.MP4	0.0	12782.400	25.000	Green	Resting		POINT	4390.760	Z-Movie\O4-5-4-M8.MP4	109769	NA
M8	2025-02-25 11:36:36.513		5401.040	Media file(s)	player #1:Z-Movie\O4-5-4-M8.MP4	0.0	12782.400	25.000	Blue	Walking		POINT	4392.400	Z-Movie\O4-5-4-M8.MP4	109810	NA
M8	2025-02-25 11:36:36.513		5401.040	Media file(s)	player #1:Z-Movie\O4-5-4-M8.MP4	0.0	12782.400	25.000	Green	Resting		POINT	4450.280	Z-Movie\O4-5-4-M8.MP4	111257	NA
M8	2025-02-25 11:36:36.513		5401.040	Media file(s)	player #1:Z-Movie\O4-5-4-M8.MP4	0.0	12782.400	25.000	Blue	Brood Care		POINT	4451.880	Z-Movie\O4-5-4-M8.MP4	111297	NA
M8	2025-02-25 11:36:36.513		5401.040	Media file(s)	player #1:Z-Movie\O4-5-4-M8.MP4	0.0	12782.400	25.000	Blue	Walking		POINT	4510.080	Z-Movie\O4-5-4-M8.MP4	112752	NA
M8	2025-02-25 11:36:36.513		5401.040	Media file(s)	player #1:Z-Movie\O4-5-4-M8.MP4	0.0	12782.400	25.000	Green	Resting		POINT	4510.160	Z-Movie\O4-5-4-M8.MP4	112754	NA
M8	2025-02-25 11:36:36.513		5401.040	Media file(s)	player #1:Z-Movie\O4-5-4-M8.MP4	0.0	12782.400	25.000	Blue	Walking		POINT	4569.920	Z-Movie\O4-5-4-M8.MP4	114248	NA
M8	2025-02-25 11:36:36.513		5401.040	Media file(s)	player #1:Z-Movie\O4-5-4-M8.MP4	0.0	12782.400	25.000	Green	Resting		POINT	4570.320	Z-Movie\O4-5-4-M8.MP4	114258	NA
M8	2025-02-25 11:36:36.513		5401.040	Media file(s)	player #1:Z-Movie\O4-5-4-M8.MP4	0.0	12782.400	25.000	Blue	Walking		POINT	4630.200	Z-Movie\O4-5-4-M8.MP4	115755	NA
M8	2025-02-25 11:36:36.513		5401.040	Media file(s)	player #1:Z-Movie\O4-5-4-M8.MP4	0.0	12782.400	25.000	Green	Resting		POINT	4630.520	Z-Movie\O4-5-4-M8.MP4	115763	NA
M8	2025-02-25 11:36:36.513		5401.040	Media file(s)	player #1:Z-Movie\O4-5-4-M8.MP4	0.0	12782.400	25.000	Green	Resting		POINT	4689.880	Z-Movie\O4-5-4-M8.MP4	117247	NA
M8	2025-02-25 11:36:36.513		5401.040	Media file(s)	player #1:Z-Movie\O4-5-4-M8.MP4	0.0	12782.400	25.000	Blue	Carry Brood		POINT	4690.320	Z-Movie\O4-5-4-M8.MP4	117258	NA
M8	2025-02-25 11:36:36.513		5401.040	Media file(s)	player #1:Z-Movie\O4-5-4-M8.MP4	0.0	12782.400	25.000	Blue	Carry Brood		POINT	4750.080	Z-Movie\O4-5-4-M8.MP4	118752	NA
M8	2025-02-25 11:36:36.513		5401.040	Media file(s)	player #1:Z-Movie\O4-5-4-M8.MP4	0.0	12782.400	25.000	Green	Resting		POINT	4750.080	Z-Movie\O4-5-4-M8.MP4	118752	NA
M8	2025-02-25 11:36:36.513		5401.040	Media file(s)	player #1:Z-Movie\O4-5-4-M8.MP4	0.0	12782.400	25.000	Green	Resting		POINT	4810.160	Z-Movie\O4-5-4-M8.MP4	120254	NA
M8	2025-02-25 11:36:36.513		5401.040	Media file(s)	player #1:Z-Movie\O4-5-4-M8.MP4	0.0	12782.400	25.000	Blue	Walking		POINT	4810.280	Z-Movie\O4-5-4-M8.MP4	120257	NA
M8	2025-02-25 11:36:36.513		5401.040	Media file(s)	player #1:Z-Movie\O4-5-4-M8.MP4	0.0	12782.400	25.000	Green	Resting		POINT	4870.120	Z-Movie\O4-5-4-M8.MP4	121753	NA
M8	2025-02-25 11:36:36.513		5401.040	Media file(s)	player #1:Z-Movie\O4-5-4-M8.MP4	0.0	12782.400	25.000	Blue	Walking		POINT	4870.320	Z-Movie\O4-5-4-M8.MP4	121758	NA
M8	2025-02-25 11:36:36.513		5401.040	Media file(s)	player #1:Z-Movie\O4-5-4-M8.MP4	0.0	12782.400	25.000	Blue	Walking		POINT	4929.040	Z-Movie\O4-5-4-M8.MP4	123226	NA
M8	2025-02-25 11:36:36.513		5401.040	Media file(s)	player #1:Z-Movie\O4-5-4-M8.MP4	0.0	12782.400	25.000	Green	Resting		POINT	4930.680	Z-Movie\O4-5-4-M8.MP4	123267	NA
M8	2025-02-25 11:36:36.513		5401.040	Media file(s)	player #1:Z-Movie\O4-5-4-M8.MP4	0.0	12782.400	25.000	Blue	Walking		POINT	4990.160	Z-Movie\O4-5-4-M8.MP4	124754	NA
M8	2025-02-25 11:36:36.513		5401.040	Media file(s)	player #1:Z-Movie\O4-5-4-M8.MP4	0.0	12782.400	25.000	Green	Resting		POINT	4990.240	Z-Movie\O4-5-4-M8.MP4	124756	NA
M8	2025-02-25 11:36:36.513		5401.040	Media file(s)	player #1:Z-Movie\O4-5-4-M8.MP4	0.0	12782.400	25.000	Green	Resting		POINT	5050.280	Z-Movie\O4-5-4-M8.MP4	126257	NA
M8	2025-02-25 11:36:36.513		5401.040	Media file(s)	player #1:Z-Movie\O4-5-4-M8.MP4	0.0	12782.400	25.000	Blue	Walking		POINT	5050.960	Z-Movie\O4-5-4-M8.MP4	126274	NA
M8	2025-02-25 11:36:36.513		5401.040	Media file(s)	player #1:Z-Movie\O4-5-4-M8.MP4	0.0	12782.400	25.000	Blue	Walking		POINT	5110.320	Z-Movie\O4-5-4-M8.MP4	127758	NA
M8	2025-02-25 11:36:36.513		5401.040	Media file(s)	player #1:Z-Movie\O4-5-4-M8.MP4	0.0	12782.400	25.000	Green	Resting		POINT	5111.920	Z-Movie\O4-5-4-M8.MP4	127798	NA
M8	2025-02-25 11:36:36.513		5401.040	Media file(s)	player #1:Z-Movie\O4-5-4-M8.MP4	0.0	12782.400	25.000	Blue	Self grooming		POINT	5170.120	Z-Movie\O4-5-4-M8.MP4	129253	NA
M8	2025-02-25 11:36:36.513		5401.040	Media file(s)	player #1:Z-Movie\O4-5-4-M8.MP4	0.0	12782.400	25.000	Green	Resting		POINT	5172.680	Z-Movie\O4-5-4-M8.MP4	129317	NA
M8	2025-02-25 11:36:36.513		5401.040	Media file(s)	player #1:Z-Movie\O4-5-4-M8.MP4	0.0	12782.400	25.000	Green	Resting		POINT	5230.160	Z-Movie\O4-5-4-M8.MP4	130754	NA
M8	2025-02-25 11:36:36.513		5401.040	Media file(s)	player #1:Z-Movie\O4-5-4-M8.MP4	0.0	12782.400	25.000	Blue	Self grooming		POINT	5230.520	Z-Movie\O4-5-4-M8.MP4	130763	NA
M8	2025-02-25 11:36:36.513		5401.040	Media file(s)	player #1:Z-Movie\O4-5-4-M8.MP4	0.0	12782.400	25.000	Blue	Walking		POINT	5290.400	Z-Movie\O4-5-4-M8.MP4	132260	NA
M8	2025-02-25 11:36:36.513		5401.040	Media file(s)	player #1:Z-Movie\O4-5-4-M8.MP4	0.0	12782.400	25.000	Green	Resting		POINT	5290.440	Z-Movie\O4-5-4-M8.MP4	132261	NA
M8	2025-02-25 11:36:36.513		5401.040	Media file(s)	player #1:Z-Movie\O4-5-4-M8.MP4	0.0	12782.400	25.000	Green	Resting		POINT	5350.200	Z-Movie\O4-5-4-M8.MP4	133755	NA
M8	2025-02-25 11:36:36.513		5401.040	Media file(s)	player #1:Z-Movie\O4-5-4-M8.MP4	0.0	12782.400	25.000	Blue	QW interaction		POINT	5350.480	Z-Movie\O4-5-4-M8.MP4	133762	NA
M8	2025-02-25 11:36:36.513		5401.040	Media file(s)	player #1:Z-Movie\O4-5-4-M8.MP4	0.0	12782.400	25.000	Green	Resting		POINT	5409.960	Z-Movie\O4-5-4-M8.MP4	135249	NA
M8	2025-02-25 11:36:36.513		5401.040	Media file(s)	player #1:Z-Movie\O4-5-4-M8.MP4	0.0	12782.400	25.000	Blue	Walking		POINT	5410.600	Z-Movie\O4-5-4-M8.MP4	135265	NA
M8	2025-02-25 11:36:36.513		5401.040	Media file(s)	player #1:Z-Movie\O4-5-4-M8.MP4	0.0	12782.400	25.000	Blue	Walking		POINT	5470.240	Z-Movie\O4-5-4-M8.MP4	136756	NA
M8	2025-02-25 11:36:36.513		5401.040	Media file(s)	player #1:Z-Movie\O4-5-4-M8.MP4	0.0	12782.400	25.000	Green	Resting		POINT	5474.560	Z-Movie\O4-5-4-M8.MP4	136864	NA
M8	2025-02-25 11:36:36.513		5401.040	Media file(s)	player #1:Z-Movie\O4-5-4-M8.MP4	0.0	12782.400	25.000	Green	Resting		POINT	5530.160	Z-Movie\O4-5-4-M8.MP4	138254	NA
M8	2025-02-25 11:36:36.513		5401.040	Media file(s)	player #1:Z-Movie\O4-5-4-M8.MP4	0.0	12782.400	25.000	Blue	Walking		POINT	5530.520	Z-Movie\O4-5-4-M8.MP4	138263	NA
M8	2025-02-25 11:36:36.513		5401.040	Media file(s)	player #1:Z-Movie\O4-5-4-M8.MP4	0.0	12782.400	25.000	Blue	Brood Care		POINT	5590.040	Z-Movie\O4-5-4-M8.MP4	139751	NA
M8	2025-02-25 11:36:36.513		5401.040	Media file(s)	player #1:Z-Movie\O4-5-4-M8.MP4	0.0	12782.400	25.000	Green	Resting		POINT	5591.520	Z-Movie\O4-5-4-M8.MP4	139788	NA
M8	2025-02-25 11:36:36.513		5401.040	Media file(s)	player #1:Z-Movie\O4-5-4-M8.MP4	0.0	12782.400	25.000	Green	Resting		POINT	5649.720	Z-Movie\O4-5-4-M8.MP4	141243	NA
M8	2025-02-25 11:36:36.513		5401.040	Media file(s)	player #1:Z-Movie\O4-5-4-M8.MP4	0.0	12782.400	25.000	Blue	Walking		POINT	5650.160	Z-Movie\O4-5-4-M8.MP4	141254	NA
M8	2025-02-25 11:36:36.513		5401.040	Media file(s)	player #1:Z-Movie\O4-5-4-M8.MP4	0.0	12782.400	25.000	Blue	Resting		POINT	5710.080	Z-Movie\O4-5-4-M8.MP4	142752	NA
M8	2025-02-25 11:36:36.513		5401.040	Media file(s)	player #1:Z-Movie\O4-5-4-M8.MP4	0.0	12782.400	25.000	Green	Resting		POINT	5710.120	Z-Movie\O4-5-4-M8.MP4	142753	NA
M8	2025-02-25 11:36:36.513		5401.040	Media file(s)	player #1:Z-Movie\O4-5-4-M8.MP4	0.0	12782.400	25.000	Blue	Brood Care		POINT	5770.800	Z-Movie\O4-5-4-M8.MP4	144270	NA
M8	2025-02-25 11:36:36.513		5401.040	Media file(s)	player #1:Z-Movie\O4-5-4-M8.MP4	0.0	12782.400	25.000	Green	Resting		POINT	5772.080	Z-Movie\O4-5-4-M8.MP4	144302	NA
M8	2025-02-25 11:36:36.513		5401.040	Media file(s)	player #1:Z-Movie\O4-5-4-M8.MP4	0.0	12782.400	25.000	Green	Resting		POINT	5830.440	Z-Movie\O4-5-4-M8.MP4	145761	NA
M8	2025-02-25 11:36:36.513		5401.040	Media file(s)	player #1:Z-Movie\O4-5-4-M8.MP4	0.0	12782.400	25.000	Blue	Brood Care		POINT	5830.800	Z-Movie\O4-5-4-M8.MP4	145770	NA
M8	2025-02-25 11:36:36.513		5401.040	Media file(s)	player #1:Z-Movie\O4-5-4-M8.MP4	0.0	12782.400	25.000	Blue	Walking		POINT	5890.120	Z-Movie\O4-5-4-M8.MP4	147253	NA
M8	2025-02-25 11:36:36.513		5401.040	Media file(s)	player #1:Z-Movie\O4-5-4-M8.MP4	0.0	12782.400	25.000	Green	Resting		POINT	5890.200	Z-Movie\O4-5-4-M8.MP4	147255	NA
M8	2025-02-25 11:36:36.513		5401.040	Media file(s)	player #1:Z-Movie\O4-5-4-M8.MP4	0.0	12782.400	25.000	Blue	Resting		POINT	5950.600	Z-Movie\O4-5-4-M8.MP4	148765	NA
M8	2025-02-25 11:36:36.513		5401.040	Media file(s)	player #1:Z-Movie\O4-5-4-M8.MP4	0.0	12782.400	25.000	Green	Resting		POINT	5950.760	Z-Movie\O4-5-4-M8.MP4	148770	NA
M8	2025-02-25 11:36:36.513		5401.040	Media file(s)	player #1:Z-Movie\O4-5-4-M8.MP4	0.0	12782.400	25.000	Green	Resting		POINT	6010.640	Z-Movie\O4-5-4-M8.MP4	150266	NA
M8	2025-02-25 11:36:36.513		5401.040	Media file(s)	player #1:Z-Movie\O4-5-4-M8.MP4	0.0	12782.400	25.000	Blue	Walking		POINT	6010.960	Z-Movie\O4-5-4-M8.MP4	150274	NA
