# Supplementary material for: Unmated Queens Show Worker‐Like Behaviour and Gene Expression in Polygynous Colonies of the Ant Stigmatomma pallipes
Source: Mol Ecol. 2026 Apr 29;35:e70360. doi: 10.1111/mec.70360 (PMC13126620; doi:10.1111/mec.70360)
Supplement: Supplementary file 3 — Data S1: mec70360‐sup‐0003‐Supinfo.zip. [file MEC-35-e70360-s003.zip › Behavior/O4-Boris/N6.tsv]

Observation id	Observation date	Description	Observation duration	Observation type	Source	Time offset (s)	Media duration (s)	FPS	Subject	Behavior	Behavioral category	Behavior type	Time	Media file name	Image index	Image file path	Comment
N6	2025-02-25 12:00:06.584		5400.040	Media file(s)	player #1:Z-Movie\O4-1-8-N6.MP4	0.0	6695.520	25.000	Blue	Walking		POINT	610.880	Z-Movie\O4-1-8-N6.MP4	15272	NA
N6	2025-02-25 12:00:06.584		5400.040	Media file(s)	player #1:Z-Movie\O4-1-8-N6.MP4	0.0	6695.520	25.000	Orange	Walking		POINT	611.280	Z-Movie\O4-1-8-N6.MP4	15282	NA
N6	2025-02-25 12:00:06.584		5400.040	Media file(s)	player #1:Z-Movie\O4-1-8-N6.MP4	0.0	6695.520	25.000	Blue	Resting		POINT	670.360	Z-Movie\O4-1-8-N6.MP4	16759	NA
N6	2025-02-25 12:00:06.584		5400.040	Media file(s)	player #1:Z-Movie\O4-1-8-N6.MP4	0.0	6695.520	25.000	Orange	Resting		POINT	670.400	Z-Movie\O4-1-8-N6.MP4	16760	NA
N6	2025-02-25 12:00:06.584		5400.040	Media file(s)	player #1:Z-Movie\O4-1-8-N6.MP4	0.0	6695.520	25.000	Orange	Resting		POINT	730.000	Z-Movie\O4-1-8-N6.MP4	18250	NA
N6	2025-02-25 12:00:06.584		5400.040	Media file(s)	player #1:Z-Movie\O4-1-8-N6.MP4	0.0	6695.520	25.000	Blue	Resting		POINT	730.280	Z-Movie\O4-1-8-N6.MP4	18257	NA
N6	2025-02-25 12:00:06.584		5400.040	Media file(s)	player #1:Z-Movie\O4-1-8-N6.MP4	0.0	6695.520	25.000	Orange	Resting		POINT	789.840	Z-Movie\O4-1-8-N6.MP4	19746	NA
N6	2025-02-25 12:00:06.584		5400.040	Media file(s)	player #1:Z-Movie\O4-1-8-N6.MP4	0.0	6695.520	25.000	Blue	Resting		POINT	790.160	Z-Movie\O4-1-8-N6.MP4	19754	NA
N6	2025-02-25 12:00:06.584		5400.040	Media file(s)	player #1:Z-Movie\O4-1-8-N6.MP4	0.0	6695.520	25.000	Orange	Resting		POINT	850.120	Z-Movie\O4-1-8-N6.MP4	21253	NA
N6	2025-02-25 12:00:06.584		5400.040	Media file(s)	player #1:Z-Movie\O4-1-8-N6.MP4	0.0	6695.520	25.000	Blue	Resting		POINT	850.320	Z-Movie\O4-1-8-N6.MP4	21258	NA
N6	2025-02-25 12:00:06.584		5400.040	Media file(s)	player #1:Z-Movie\O4-1-8-N6.MP4	0.0	6695.520	25.000	Orange	Resting		POINT	910.080	Z-Movie\O4-1-8-N6.MP4	22752	NA
N6	2025-02-25 12:00:06.584		5400.040	Media file(s)	player #1:Z-Movie\O4-1-8-N6.MP4	0.0	6695.520	25.000	Blue	Resting		POINT	910.160	Z-Movie\O4-1-8-N6.MP4	22754	NA
N6	2025-02-25 12:00:06.584		5400.040	Media file(s)	player #1:Z-Movie\O4-1-8-N6.MP4	0.0	6695.520	25.000	Orange	Resting		POINT	969.880	Z-Movie\O4-1-8-N6.MP4	24247	NA
N6	2025-02-25 12:00:06.584		5400.040	Media file(s)	player #1:Z-Movie\O4-1-8-N6.MP4	0.0	6695.520	25.000	Blue	Resting		POINT	970.600	Z-Movie\O4-1-8-N6.MP4	24265	NA
N6	2025-02-25 12:00:06.584		5400.040	Media file(s)	player #1:Z-Movie\O4-1-8-N6.MP4	0.0	6695.520	25.000	Orange	Resting		POINT	1029.560	Z-Movie\O4-1-8-N6.MP4	25739	NA
N6	2025-02-25 12:00:06.584		5400.040	Media file(s)	player #1:Z-Movie\O4-1-8-N6.MP4	0.0	6695.520	25.000	Blue	Resting		POINT	1032.320	Z-Movie\O4-1-8-N6.MP4	25808	NA
N6	2025-02-25 12:00:06.584		5400.040	Media file(s)	player #1:Z-Movie\O4-1-8-N6.MP4	0.0	6695.520	25.000	Orange	Resting		POINT	1090.000	Z-Movie\O4-1-8-N6.MP4	27250	NA
N6	2025-02-25 12:00:06.584		5400.040	Media file(s)	player #1:Z-Movie\O4-1-8-N6.MP4	0.0	6695.520	25.000	Blue	Resting		POINT	1093.160	Z-Movie\O4-1-8-N6.MP4	27329	NA
N6	2025-02-25 12:00:06.584		5400.040	Media file(s)	player #1:Z-Movie\O4-1-8-N6.MP4	0.0	6695.520	25.000	Orange	Resting		POINT	1150.120	Z-Movie\O4-1-8-N6.MP4	28753	NA
N6	2025-02-25 12:00:06.584		5400.040	Media file(s)	player #1:Z-Movie\O4-1-8-N6.MP4	0.0	6695.520	25.000	Blue	Resting		POINT	1150.160	Z-Movie\O4-1-8-N6.MP4	28754	NA
N6	2025-02-25 12:00:06.584		5400.040	Media file(s)	player #1:Z-Movie\O4-1-8-N6.MP4	0.0	6695.520	25.000	Blue	Resting		POINT	1209.920	Z-Movie\O4-1-8-N6.MP4	30248	NA
N6	2025-02-25 12:00:06.584		5400.040	Media file(s)	player #1:Z-Movie\O4-1-8-N6.MP4	0.0	6695.520	25.000	Orange	Resting		POINT	1211.600	Z-Movie\O4-1-8-N6.MP4	30290	NA
N6	2025-02-25 12:00:06.584		5400.040	Media file(s)	player #1:Z-Movie\O4-1-8-N6.MP4	0.0	6695.520	25.000	Orange	Resting		POINT	1270.200	Z-Movie\O4-1-8-N6.MP4	31755	NA
N6	2025-02-25 12:00:06.584		5400.040	Media file(s)	player #1:Z-Movie\O4-1-8-N6.MP4	0.0	6695.520	25.000	Blue	Resting		POINT	1270.280	Z-Movie\O4-1-8-N6.MP4	31757	NA
N6	2025-02-25 12:00:06.584		5400.040	Media file(s)	player #1:Z-Movie\O4-1-8-N6.MP4	0.0	6695.520	25.000	Blue	Resting		POINT	1330.240	Z-Movie\O4-1-8-N6.MP4	33256	NA
N6	2025-02-25 12:00:06.584		5400.040	Media file(s)	player #1:Z-Movie\O4-1-8-N6.MP4	0.0	6695.520	25.000	Orange	Walking		POINT	1330.560	Z-Movie\O4-1-8-N6.MP4	33264	NA
N6	2025-02-25 12:00:06.584		5400.040	Media file(s)	player #1:Z-Movie\O4-1-8-N6.MP4	0.0	6695.520	25.000	Blue	Resting		POINT	1390.120	Z-Movie\O4-1-8-N6.MP4	34753	NA
N6	2025-02-25 12:00:06.584		5400.040	Media file(s)	player #1:Z-Movie\O4-1-8-N6.MP4	0.0	6695.520	25.000	Orange	Walking		POINT	1390.520	Z-Movie\O4-1-8-N6.MP4	34763	NA
N6	2025-02-25 12:00:06.584		5400.040	Media file(s)	player #1:Z-Movie\O4-1-8-N6.MP4	0.0	6695.520	25.000	Blue	Resting		POINT	1450.200	Z-Movie\O4-1-8-N6.MP4	36255	NA
N6	2025-02-25 12:00:06.584		5400.040	Media file(s)	player #1:Z-Movie\O4-1-8-N6.MP4	0.0	6695.520	25.000	Orange	Walking		POINT	1450.720	Z-Movie\O4-1-8-N6.MP4	36268	NA
N6	2025-02-25 12:00:06.584		5400.040	Media file(s)	player #1:Z-Movie\O4-1-8-N6.MP4	0.0	6695.520	25.000	Blue	Resting		POINT	1510.240	Z-Movie\O4-1-8-N6.MP4	37756	NA
N6	2025-02-25 12:00:06.584		5400.040	Media file(s)	player #1:Z-Movie\O4-1-8-N6.MP4	0.0	6695.520	25.000	Orange	Walking		POINT	1510.560	Z-Movie\O4-1-8-N6.MP4	37764	NA
N6	2025-02-25 12:00:06.584		5400.040	Media file(s)	player #1:Z-Movie\O4-1-8-N6.MP4	0.0	6695.520	25.000	Blue	Resting		POINT	1570.040	Z-Movie\O4-1-8-N6.MP4	39251	NA
N6	2025-02-25 12:00:06.584		5400.040	Media file(s)	player #1:Z-Movie\O4-1-8-N6.MP4	0.0	6695.520	25.000	Orange	QW interaction		POINT	1570.200	Z-Movie\O4-1-8-N6.MP4	39255	NA
N6	2025-02-25 12:00:06.584		5400.040	Media file(s)	player #1:Z-Movie\O4-1-8-N6.MP4	0.0	6695.520	25.000	Blue	Resting		POINT	1630.240	Z-Movie\O4-1-8-N6.MP4	40756	NA
N6	2025-02-25 12:00:06.584		5400.040	Media file(s)	player #1:Z-Movie\O4-1-8-N6.MP4	0.0	6695.520	25.000	Orange	Self grooming		POINT	1630.400	Z-Movie\O4-1-8-N6.MP4	40760	NA
N6	2025-02-25 12:00:06.584		5400.040	Media file(s)	player #1:Z-Movie\O4-1-8-N6.MP4	0.0	6695.520	25.000	Orange	Self grooming		POINT	1689.880	Z-Movie\O4-1-8-N6.MP4	42247	NA
N6	2025-02-25 12:00:06.584		5400.040	Media file(s)	player #1:Z-Movie\O4-1-8-N6.MP4	0.0	6695.520	25.000	Blue	Resting		POINT	1690.440	Z-Movie\O4-1-8-N6.MP4	42261	NA
N6	2025-02-25 12:00:06.584		5400.040	Media file(s)	player #1:Z-Movie\O4-1-8-N6.MP4	0.0	6695.520	25.000	Orange	Resting		POINT	1749.960	Z-Movie\O4-1-8-N6.MP4	43749	NA
N6	2025-02-25 12:00:06.584		5400.040	Media file(s)	player #1:Z-Movie\O4-1-8-N6.MP4	0.0	6695.520	25.000	Blue	Resting		POINT	1750.040	Z-Movie\O4-1-8-N6.MP4	43751	NA
N6	2025-02-25 12:00:06.584		5400.040	Media file(s)	player #1:Z-Movie\O4-1-8-N6.MP4	0.0	6695.520	25.000	Blue	Resting		POINT	1810.240	Z-Movie\O4-1-8-N6.MP4	45256	NA
N6	2025-02-25 12:00:06.584		5400.040	Media file(s)	player #1:Z-Movie\O4-1-8-N6.MP4	0.0	6695.520	25.000	Orange	Resting		POINT	1810.800	Z-Movie\O4-1-8-N6.MP4	45270	NA
N6	2025-02-25 12:00:06.584		5400.040	Media file(s)	player #1:Z-Movie\O4-1-8-N6.MP4	0.0	6695.520	25.000	Orange	Resting		POINT	1870.080	Z-Movie\O4-1-8-N6.MP4	46752	NA
N6	2025-02-25 12:00:06.584		5400.040	Media file(s)	player #1:Z-Movie\O4-1-8-N6.MP4	0.0	6695.520	25.000	Blue	Resting		POINT	1870.120	Z-Movie\O4-1-8-N6.MP4	46753	NA
N6	2025-02-25 12:00:06.584		5400.040	Media file(s)	player #1:Z-Movie\O4-1-8-N6.MP4	0.0	6695.520	25.000	Blue	Resting		POINT	1929.840	Z-Movie\O4-1-8-N6.MP4	48246	NA
N6	2025-02-25 12:00:06.584		5400.040	Media file(s)	player #1:Z-Movie\O4-1-8-N6.MP4	0.0	6695.520	25.000	Orange	Resting		POINT	1929.960	Z-Movie\O4-1-8-N6.MP4	48249	NA
N6	2025-02-25 12:00:06.584		5400.040	Media file(s)	player #1:Z-Movie\O4-1-8-N6.MP4	0.0	6695.520	25.000	Orange	Resting		POINT	1990.000	Z-Movie\O4-1-8-N6.MP4	49750	NA
N6	2025-02-25 12:00:06.584		5400.040	Media file(s)	player #1:Z-Movie\O4-1-8-N6.MP4	0.0	6695.520	25.000	Blue	Resting		POINT	1990.240	Z-Movie\O4-1-8-N6.MP4	49756	NA
N6	2025-02-25 12:00:06.584		5400.040	Media file(s)	player #1:Z-Movie\O4-1-8-N6.MP4	0.0	6695.520	25.000	Orange	Walking		POINT	2050.080	Z-Movie\O4-1-8-N6.MP4	51252	NA
N6	2025-02-25 12:00:06.584		5400.040	Media file(s)	player #1:Z-Movie\O4-1-8-N6.MP4	0.0	6695.520	25.000	Blue	Walking		POINT	2050.360	Z-Movie\O4-1-8-N6.MP4	51259	NA
N6	2025-02-25 12:00:06.584		5400.040	Media file(s)	player #1:Z-Movie\O4-1-8-N6.MP4	0.0	6695.520	25.000	Orange	Resting		POINT	2109.880	Z-Movie\O4-1-8-N6.MP4	52747	NA
N6	2025-02-25 12:00:06.584		5400.040	Media file(s)	player #1:Z-Movie\O4-1-8-N6.MP4	0.0	6695.520	25.000	Blue	Resting		POINT	2110.640	Z-Movie\O4-1-8-N6.MP4	52766	NA
N6	2025-02-25 12:00:06.584		5400.040	Media file(s)	player #1:Z-Movie\O4-1-8-N6.MP4	0.0	6695.520	25.000	Orange	Resting		POINT	2170.280	Z-Movie\O4-1-8-N6.MP4	54257	NA
N6	2025-02-25 12:00:06.584		5400.040	Media file(s)	player #1:Z-Movie\O4-1-8-N6.MP4	0.0	6695.520	25.000	Blue	Walking		POINT	2171.360	Z-Movie\O4-1-8-N6.MP4	54284	NA
N6	2025-02-25 12:00:06.584		5400.040	Media file(s)	player #1:Z-Movie\O4-1-8-N6.MP4	0.0	6695.520	25.000	Blue	Resting		POINT	2230.280	Z-Movie\O4-1-8-N6.MP4	55757	NA
N6	2025-02-25 12:00:06.584		5400.040	Media file(s)	player #1:Z-Movie\O4-1-8-N6.MP4	0.0	6695.520	25.000	Orange	Resting		POINT	2230.280	Z-Movie\O4-1-8-N6.MP4	55757	NA
N6	2025-02-25 12:00:06.584		5400.040	Media file(s)	player #1:Z-Movie\O4-1-8-N6.MP4	0.0	6695.520	25.000	Orange	Resting		POINT	2290.120	Z-Movie\O4-1-8-N6.MP4	57253	NA
N6	2025-02-25 12:00:06.584		5400.040	Media file(s)	player #1:Z-Movie\O4-1-8-N6.MP4	0.0	6695.520	25.000	Blue	Resting		POINT	2290.960	Z-Movie\O4-1-8-N6.MP4	57274	NA
N6	2025-02-25 12:00:06.584		5400.040	Media file(s)	player #1:Z-Movie\O4-1-8-N6.MP4	0.0	6695.520	25.000	Orange	Resting		POINT	2349.920	Z-Movie\O4-1-8-N6.MP4	58748	NA
N6	2025-02-25 12:00:06.584		5400.040	Media file(s)	player #1:Z-Movie\O4-1-8-N6.MP4	0.0	6695.520	25.000	Blue	Resting		POINT	2350.200	Z-Movie\O4-1-8-N6.MP4	58755	NA
N6	2025-02-25 12:00:06.584		5400.040	Media file(s)	player #1:Z-Movie\O4-1-8-N6.MP4	0.0	6695.520	25.000	Orange	Resting		POINT	2410.160	Z-Movie\O4-1-8-N6.MP4	60254	NA
N6	2025-02-25 12:00:06.584		5400.040	Media file(s)	player #1:Z-Movie\O4-1-8-N6.MP4	0.0	6695.520	25.000	Blue	Resting		POINT	2410.200	Z-Movie\O4-1-8-N6.MP4	60255	NA
N6	2025-02-25 12:00:06.584		5400.040	Media file(s)	player #1:Z-Movie\O4-1-8-N6.MP4	0.0	6695.520	25.000	Orange	Resting		POINT	2470.080	Z-Movie\O4-1-8-N6.MP4	61752	NA
N6	2025-02-25 12:00:06.584		5400.040	Media file(s)	player #1:Z-Movie\O4-1-8-N6.MP4	0.0	6695.520	25.000	Blue	Resting		POINT	2470.240	Z-Movie\O4-1-8-N6.MP4	61756	NA
N6	2025-02-25 12:00:06.584		5400.040	Media file(s)	player #1:Z-Movie\O4-1-8-N6.MP4	0.0	6695.520	25.000	Blue	Resting		POINT	2530.040	Z-Movie\O4-1-8-N6.MP4	63253	NA
N6	2025-02-25 12:00:06.584		5400.040	Media file(s)	player #1:Z-Movie\O4-1-8-N6.MP4	0.0	6695.520	25.000	Orange	Resting		POINT	2532.840	Z-Movie\O4-1-8-N6.MP4	63321	NA
N6	2025-02-25 12:00:06.584		5400.040	Media file(s)	player #1:Z-Movie\O4-1-8-N6.MP4	0.0	6695.520	25.000	Orange	Resting		POINT	2589.960	Z-Movie\O4-1-8-N6.MP4	64749	NA
N6	2025-02-25 12:00:06.584		5400.040	Media file(s)	player #1:Z-Movie\O4-1-8-N6.MP4	0.0	6695.520	25.000	Blue	Resting		POINT	2591.920	Z-Movie\O4-1-8-N6.MP4	64798	NA
N6	2025-02-25 12:00:06.584		5400.040	Media file(s)	player #1:Z-Movie\O4-1-8-N6.MP4	0.0	6695.520	25.000	Orange	Resting		POINT	2649.960	Z-Movie\O4-1-8-N6.MP4	66249	NA
N6	2025-02-25 12:00:06.584		5400.040	Media file(s)	player #1:Z-Movie\O4-1-8-N6.MP4	0.0	6695.520	25.000	Blue	Resting		POINT	2651.120	Z-Movie\O4-1-8-N6.MP4	66278	NA
N6	2025-02-25 12:00:06.584		5400.040	Media file(s)	player #1:Z-Movie\O4-1-8-N6.MP4	0.0	6695.520	25.000	Orange	Resting		POINT	2710.400	Z-Movie\O4-1-8-N6.MP4	67760	NA
N6	2025-02-25 12:00:06.584		5400.040	Media file(s)	player #1:Z-Movie\O4-1-8-N6.MP4	0.0	6695.520	25.000	Blue	Self grooming		POINT	2711.760	Z-Movie\O4-1-8-N6.MP4	67794	NA
N6	2025-02-25 12:00:06.584		5400.040	Media file(s)	player #1:Z-Movie\O4-1-8-N6.MP4	0.0	6695.520	25.000	Orange	Resting		POINT	2769.880	Z-Movie\O4-1-8-N6.MP4	69247	NA
N6	2025-02-25 12:00:06.584		5400.040	Media file(s)	player #1:Z-Movie\O4-1-8-N6.MP4	0.0	6695.520	25.000	Blue	Self grooming		POINT	2770.280	Z-Movie\O4-1-8-N6.MP4	69257	NA
N6	2025-02-25 12:00:06.584		5400.040	Media file(s)	player #1:Z-Movie\O4-1-8-N6.MP4	0.0	6695.520	25.000	Blue	Walking		POINT	2830.320	Z-Movie\O4-1-8-N6.MP4	70758	NA
N6	2025-02-25 12:00:06.584		5400.040	Media file(s)	player #1:Z-Movie\O4-1-8-N6.MP4	0.0	6695.520	25.000	Orange	Resting		POINT	2831.240	Z-Movie\O4-1-8-N6.MP4	70781	NA
N6	2025-02-25 12:00:06.584		5400.040	Media file(s)	player #1:Z-Movie\O4-1-8-N6.MP4	0.0	6695.520	25.000	Orange	Resting		POINT	2889.840	Z-Movie\O4-1-8-N6.MP4	72247	NA
N6	2025-02-25 12:00:06.584		5400.040	Media file(s)	player #1:Z-Movie\O4-1-8-N6.MP4	0.0	6695.520	25.000	Blue	Resting		POINT	2890.280	Z-Movie\O4-1-8-N6.MP4	72257	NA
N6	2025-02-25 12:00:06.584		5400.040	Media file(s)	player #1:Z-Movie\O4-1-8-N6.MP4	0.0	6695.520	25.000	Orange	Resting		POINT	2949.960	Z-Movie\O4-1-8-N6.MP4	73749	NA
N6	2025-02-25 12:00:06.584		5400.040	Media file(s)	player #1:Z-Movie\O4-1-8-N6.MP4	0.0	6695.520	25.000	Blue	Resting		POINT	2950.000	Z-Movie\O4-1-8-N6.MP4	73751	NA
N6	2025-02-25 12:00:06.584		5400.040	Media file(s)	player #1:Z-Movie\O4-1-8-N6.MP4	0.0	6695.520	25.000	Blue	Resting		POINT	3010.120	Z-Movie\O4-1-8-N6.MP4	75253	NA
N6	2025-02-25 12:00:06.584		5400.040	Media file(s)	player #1:Z-Movie\O4-1-8-N6.MP4	0.0	6695.520	25.000	Orange	Resting		POINT	3010.400	Z-Movie\O4-1-8-N6.MP4	75260	NA
N6	2025-02-25 12:00:06.584		5400.040	Media file(s)	player #1:Z-Movie\O4-1-8-N6.MP4	0.0	6695.520	25.000	Orange	Resting		POINT	3070.120	Z-Movie\O4-1-8-N6.MP4	76753	NA
N6	2025-02-25 12:00:06.584		5400.040	Media file(s)	player #1:Z-Movie\O4-1-8-N6.MP4	0.0	6695.520	25.000	Blue	Resting		POINT	3070.760	Z-Movie\O4-1-8-N6.MP4	76769	NA
N6	2025-02-25 12:00:06.584		5400.040	Media file(s)	player #1:Z-Movie\O4-1-8-N6.MP4	0.0	6695.520	25.000	Orange	Resting		POINT	3130.040	Z-Movie\O4-1-8-N6.MP4	78251	NA
N6	2025-02-25 12:00:06.584		5400.040	Media file(s)	player #1:Z-Movie\O4-1-8-N6.MP4	0.0	6695.520	25.000	Blue	Resting		POINT	3130.120	Z-Movie\O4-1-8-N6.MP4	78253	NA
N6	2025-02-25 12:00:06.584		5400.040	Media file(s)	player #1:Z-Movie\O4-1-8-N6.MP4	0.0	6695.520	25.000	Orange	Resting		POINT	3190.120	Z-Movie\O4-1-8-N6.MP4	79753	NA
N6	2025-02-25 12:00:06.584		5400.040	Media file(s)	player #1:Z-Movie\O4-1-8-N6.MP4	0.0	6695.520	25.000	Blue	Walking		POINT	3190.640	Z-Movie\O4-1-8-N6.MP4	79766	NA
N6	2025-02-25 12:00:06.584		5400.040	Media file(s)	player #1:Z-Movie\O4-1-8-N6.MP4	0.0	6695.520	25.000	Orange	Resting		POINT	3250.120	Z-Movie\O4-1-8-N6.MP4	81253	NA
N6	2025-02-25 12:00:06.584		5400.040	Media file(s)	player #1:Z-Movie\O4-1-8-N6.MP4	0.0	6695.520	25.000	Blue	Resting		POINT	3250.240	Z-Movie\O4-1-8-N6.MP4	81256	NA
N6	2025-02-25 12:00:06.584		5400.040	Media file(s)	player #1:Z-Movie\O4-1-8-N6.MP4	0.0	6695.520	25.000	Orange	Resting		POINT	3309.840	Z-Movie\O4-1-8-N6.MP4	82746	NA
N6	2025-02-25 12:00:06.584		5400.040	Media file(s)	player #1:Z-Movie\O4-1-8-N6.MP4	0.0	6695.520	25.000	Blue	Resting		POINT	3310.160	Z-Movie\O4-1-8-N6.MP4	82754	NA
N6	2025-02-25 12:00:06.584		5400.040	Media file(s)	player #1:Z-Movie\O4-1-8-N6.MP4	0.0	6695.520	25.000	Orange	Resting		POINT	3370.000	Z-Movie\O4-1-8-N6.MP4	84250	NA
N6	2025-02-25 12:00:06.584		5400.040	Media file(s)	player #1:Z-Movie\O4-1-8-N6.MP4	0.0	6695.520	25.000	Blue	Resting		POINT	3370.160	Z-Movie\O4-1-8-N6.MP4	84254	NA
N6	2025-02-25 12:00:06.584		5400.040	Media file(s)	player #1:Z-Movie\O4-1-8-N6.MP4	0.0	6695.520	25.000	Orange	Resting		POINT	3430.080	Z-Movie\O4-1-8-N6.MP4	85752	NA
N6	2025-02-25 12:00:06.584		5400.040	Media file(s)	player #1:Z-Movie\O4-1-8-N6.MP4	0.0	6695.520	25.000	Blue	Resting		POINT	3430.280	Z-Movie\O4-1-8-N6.MP4	85757	NA
N6	2025-02-25 12:00:06.584		5400.040	Media file(s)	player #1:Z-Movie\O4-1-8-N6.MP4	0.0	6695.520	25.000	Orange	Resting		POINT	3489.920	Z-Movie\O4-1-8-N6.MP4	87248	NA
N6	2025-02-25 12:00:06.584		5400.040	Media file(s)	player #1:Z-Movie\O4-1-8-N6.MP4	0.0	6695.520	25.000	Blue	Resting		POINT	3490.040	Z-Movie\O4-1-8-N6.MP4	87251	NA
N6	2025-02-25 12:00:06.584		5400.040	Media file(s)	player #1:Z-Movie\O4-1-8-N6.MP4	0.0	6695.520	25.000	Orange	Resting		POINT	3549.920	Z-Movie\O4-1-8-N6.MP4	88748	NA
N6	2025-02-25 12:00:06.584		5400.040	Media file(s)	player #1:Z-Movie\O4-1-8-N6.MP4	0.0	6695.520	25.000	Blue	Resting		POINT	3550.040	Z-Movie\O4-1-8-N6.MP4	88751	NA
N6	2025-02-25 12:00:06.584		5400.040	Media file(s)	player #1:Z-Movie\O4-1-8-N6.MP4	0.0	6695.520	25.000	Blue	Resting		POINT	3610.080	Z-Movie\O4-1-8-N6.MP4	90252	NA
N6	2025-02-25 12:00:06.584		5400.040	Media file(s)	player #1:Z-Movie\O4-1-8-N6.MP4	0.0	6695.520	25.000	Orange	Resting		POINT	3610.120	Z-Movie\O4-1-8-N6.MP4	90253	NA
N6	2025-02-25 12:00:06.584		5400.040	Media file(s)	player #1:Z-Movie\O4-1-8-N6.MP4	0.0	6695.520	25.000	Orange	Resting		POINT	3670.000	Z-Movie\O4-1-8-N6.MP4	91750	NA
N6	2025-02-25 12:00:06.584		5400.040	Media file(s)	player #1:Z-Movie\O4-1-8-N6.MP4	0.0	6695.520	25.000	Blue	Resting		POINT	3670.200	Z-Movie\O4-1-8-N6.MP4	91755	NA
N6	2025-02-25 12:00:06.584		5400.040	Media file(s)	player #1:Z-Movie\O4-1-8-N6.MP4	0.0	6695.520	25.000	Orange	Resting		POINT	3730.040	Z-Movie\O4-1-8-N6.MP4	93251	NA
N6	2025-02-25 12:00:06.584		5400.040	Media file(s)	player #1:Z-Movie\O4-1-8-N6.MP4	0.0	6695.520	25.000	Blue	Resting		POINT	3730.200	Z-Movie\O4-1-8-N6.MP4	93255	NA
N6	2025-02-25 12:00:06.584		5400.040	Media file(s)	player #1:Z-Movie\O4-1-8-N6.MP4	0.0	6695.520	25.000	Orange	Resting		POINT	3789.920	Z-Movie\O4-1-8-N6.MP4	94748	NA
N6	2025-02-25 12:00:06.584		5400.040	Media file(s)	player #1:Z-Movie\O4-1-8-N6.MP4	0.0	6695.520	25.000	Blue	Resting		POINT	3790.240	Z-Movie\O4-1-8-N6.MP4	94756	NA
N6	2025-02-25 12:00:06.584		5400.040	Media file(s)	player #1:Z-Movie\O4-1-8-N6.MP4	0.0	6695.520	25.000	Orange	Resting		POINT	3850.000	Z-Movie\O4-1-8-N6.MP4	96250	NA
N6	2025-02-25 12:00:06.584		5400.040	Media file(s)	player #1:Z-Movie\O4-1-8-N6.MP4	0.0	6695.520	25.000	Blue	Resting		POINT	3850.160	Z-Movie\O4-1-8-N6.MP4	96254	NA
N6	2025-02-25 12:00:06.584		5400.040	Media file(s)	player #1:Z-Movie\O4-1-8-N6.MP4	0.0	6695.520	25.000	Orange	Resting		POINT	3910.080	Z-Movie\O4-1-8-N6.MP4	97752	NA
N6	2025-02-25 12:00:06.584		5400.040	Media file(s)	player #1:Z-Movie\O4-1-8-N6.MP4	0.0	6695.520	25.000	Blue	Resting		POINT	3910.320	Z-Movie\O4-1-8-N6.MP4	97758	NA
N6	2025-02-25 12:00:06.584		5400.040	Media file(s)	player #1:Z-Movie\O4-1-8-N6.MP4	0.0	6695.520	25.000	Orange	Resting		POINT	3970.120	Z-Movie\O4-1-8-N6.MP4	99253	NA
N6	2025-02-25 12:00:06.584		5400.040	Media file(s)	player #1:Z-Movie\O4-1-8-N6.MP4	0.0	6695.520	25.000	Blue	Resting		POINT	3970.200	Z-Movie\O4-1-8-N6.MP4	99255	NA
N6	2025-02-25 12:00:06.584		5400.040	Media file(s)	player #1:Z-Movie\O4-1-8-N6.MP4	0.0	6695.520	25.000	Orange	Resting		POINT	4030.000	Z-Movie\O4-1-8-N6.MP4	100750	NA
N6	2025-02-25 12:00:06.584		5400.040	Media file(s)	player #1:Z-Movie\O4-1-8-N6.MP4	0.0	6695.520	25.000	Blue	Resting		POINT	4030.280	Z-Movie\O4-1-8-N6.MP4	100757	NA
N6	2025-02-25 12:00:06.584		5400.040	Media file(s)	player #1:Z-Movie\O4-1-8-N6.MP4	0.0	6695.520	25.000	Orange	Resting		POINT	4089.760	Z-Movie\O4-1-8-N6.MP4	102244	NA
N6	2025-02-25 12:00:06.584		5400.040	Media file(s)	player #1:Z-Movie\O4-1-8-N6.MP4	0.0	6695.520	25.000	Blue	Resting		POINT	4090.120	Z-Movie\O4-1-8-N6.MP4	102253	NA
N6	2025-02-25 12:00:06.584		5400.040	Media file(s)	player #1:Z-Movie\O4-1-8-N6.MP4	0.0	6695.520	25.000	Orange	Resting		POINT	4150.000	Z-Movie\O4-1-8-N6.MP4	103750	NA
N6	2025-02-25 12:00:06.584		5400.040	Media file(s)	player #1:Z-Movie\O4-1-8-N6.MP4	0.0	6695.520	25.000	Blue	Resting		POINT	4150.080	Z-Movie\O4-1-8-N6.MP4	103752	NA
N6	2025-02-25 12:00:06.584		5400.040	Media file(s)	player #1:Z-Movie\O4-1-8-N6.MP4	0.0	6695.520	25.000	Orange	Resting		POINT	4210.000	Z-Movie\O4-1-8-N6.MP4	105250	NA
N6	2025-02-25 12:00:06.584		5400.040	Media file(s)	player #1:Z-Movie\O4-1-8-N6.MP4	0.0	6695.520	25.000	Blue	Resting		POINT	4210.200	Z-Movie\O4-1-8-N6.MP4	105255	NA
N6	2025-02-25 12:00:06.584		5400.040	Media file(s)	player #1:Z-Movie\O4-1-8-N6.MP4	0.0	6695.520	25.000	Orange	Resting		POINT	4269.920	Z-Movie\O4-1-8-N6.MP4	106748	NA
N6	2025-02-25 12:00:06.584		5400.040	Media file(s)	player #1:Z-Movie\O4-1-8-N6.MP4	0.0	6695.520	25.000	Blue	Resting		POINT	4270.760	Z-Movie\O4-1-8-N6.MP4	106769	NA
N6	2025-02-25 12:00:06.584		5400.040	Media file(s)	player #1:Z-Movie\O4-1-8-N6.MP4	0.0	6695.520	25.000	Orange	Resting		POINT	4329.720	Z-Movie\O4-1-8-N6.MP4	108243	NA
N6	2025-02-25 12:00:06.584		5400.040	Media file(s)	player #1:Z-Movie\O4-1-8-N6.MP4	0.0	6695.520	25.000	Blue	Resting		POINT	4330.040	Z-Movie\O4-1-8-N6.MP4	108251	NA
N6	2025-02-25 12:00:06.584		5400.040	Media file(s)	player #1:Z-Movie\O4-1-8-N6.MP4	0.0	6695.520	25.000	Blue	Resting		POINT	4390.400	Z-Movie\O4-1-8-N6.MP4	109760	NA
N6	2025-02-25 12:00:06.584		5400.040	Media file(s)	player #1:Z-Movie\O4-1-8-N6.MP4	0.0	6695.520	25.000	Orange	Resting		POINT	4390.800	Z-Movie\O4-1-8-N6.MP4	109770	NA
N6	2025-02-25 12:00:06.584		5400.040	Media file(s)	player #1:Z-Movie\O4-1-8-N6.MP4	0.0	6695.520	25.000	Blue	Resting		POINT	4450.320	Z-Movie\O4-1-8-N6.MP4	111258	NA
N6	2025-02-25 12:00:06.584		5400.040	Media file(s)	player #1:Z-Movie\O4-1-8-N6.MP4	0.0	6695.520	25.000	Orange	Resting		POINT	4450.360	Z-Movie\O4-1-8-N6.MP4	111259	NA
N6	2025-02-25 12:00:06.584		5400.040	Media file(s)	player #1:Z-Movie\O4-1-8-N6.MP4	0.0	6695.520	25.000	Orange	Resting		POINT	4510.080	Z-Movie\O4-1-8-N6.MP4	112752	NA
N6	2025-02-25 12:00:06.584		5400.040	Media file(s)	player #1:Z-Movie\O4-1-8-N6.MP4	0.0	6695.520	25.000	Blue	Resting		POINT	4510.440	Z-Movie\O4-1-8-N6.MP4	112761	NA
N6	2025-02-25 12:00:06.584		5400.040	Media file(s)	player #1:Z-Movie\O4-1-8-N6.MP4	0.0	6695.520	25.000	Orange	Resting		POINT	4570.040	Z-Movie\O4-1-8-N6.MP4	114251	NA
N6	2025-02-25 12:00:06.584		5400.040	Media file(s)	player #1:Z-Movie\O4-1-8-N6.MP4	0.0	6695.520	25.000	Blue	Resting		POINT	4570.120	Z-Movie\O4-1-8-N6.MP4	114253	NA
N6	2025-02-25 12:00:06.584		5400.040	Media file(s)	player #1:Z-Movie\O4-1-8-N6.MP4	0.0	6695.520	25.000	Orange	Resting		POINT	4629.880	Z-Movie\O4-1-8-N6.MP4	115747	NA
N6	2025-02-25 12:00:06.584		5400.040	Media file(s)	player #1:Z-Movie\O4-1-8-N6.MP4	0.0	6695.520	25.000	Blue	Resting		POINT	4630.320	Z-Movie\O4-1-8-N6.MP4	115758	NA
N6	2025-02-25 12:00:06.584		5400.040	Media file(s)	player #1:Z-Movie\O4-1-8-N6.MP4	0.0	6695.520	25.000	Blue	Resting		POINT	4689.960	Z-Movie\O4-1-8-N6.MP4	117249	NA
N6	2025-02-25 12:00:06.584		5400.040	Media file(s)	player #1:Z-Movie\O4-1-8-N6.MP4	0.0	6695.520	25.000	Orange	Resting		POINT	4689.960	Z-Movie\O4-1-8-N6.MP4	117249	NA
N6	2025-02-25 12:00:06.584		5400.040	Media file(s)	player #1:Z-Movie\O4-1-8-N6.MP4	0.0	6695.520	25.000	Blue	Resting		POINT	4750.000	Z-Movie\O4-1-8-N6.MP4	118750	NA
N6	2025-02-25 12:00:06.584		5400.040	Media file(s)	player #1:Z-Movie\O4-1-8-N6.MP4	0.0	6695.520	25.000	Orange	Resting		POINT	4750.040	Z-Movie\O4-1-8-N6.MP4	118752	NA
N6	2025-02-25 12:00:06.584		5400.040	Media file(s)	player #1:Z-Movie\O4-1-8-N6.MP4	0.0	6695.520	25.000	Orange	Resting		POINT	4809.920	Z-Movie\O4-1-8-N6.MP4	120248	NA
N6	2025-02-25 12:00:06.584		5400.040	Media file(s)	player #1:Z-Movie\O4-1-8-N6.MP4	0.0	6695.520	25.000	Blue	Resting		POINT	4810.880	Z-Movie\O4-1-8-N6.MP4	120272	NA
N6	2025-02-25 12:00:06.584		5400.040	Media file(s)	player #1:Z-Movie\O4-1-8-N6.MP4	0.0	6695.520	25.000	Orange	Resting		POINT	4870.000	Z-Movie\O4-1-8-N6.MP4	121750	NA
N6	2025-02-25 12:00:06.584		5400.040	Media file(s)	player #1:Z-Movie\O4-1-8-N6.MP4	0.0	6695.520	25.000	Blue	Walking		POINT	4870.440	Z-Movie\O4-1-8-N6.MP4	121761	NA
N6	2025-02-25 12:00:06.584		5400.040	Media file(s)	player #1:Z-Movie\O4-1-8-N6.MP4	0.0	6695.520	25.000	Orange	Resting		POINT	4929.960	Z-Movie\O4-1-8-N6.MP4	123249	NA
N6	2025-02-25 12:00:06.584		5400.040	Media file(s)	player #1:Z-Movie\O4-1-8-N6.MP4	0.0	6695.520	25.000	Blue	Walking		POINT	4930.560	Z-Movie\O4-1-8-N6.MP4	123264	NA
N6	2025-02-25 12:00:06.584		5400.040	Media file(s)	player #1:Z-Movie\O4-1-8-N6.MP4	0.0	6695.520	25.000	Blue	Resting		POINT	4990.800	Z-Movie\O4-1-8-N6.MP4	124770	NA
N6	2025-02-25 12:00:06.584		5400.040	Media file(s)	player #1:Z-Movie\O4-1-8-N6.MP4	0.0	6695.520	25.000	Orange	Resting		POINT	4991.400	Z-Movie\O4-1-8-N6.MP4	124785	NA
N6	2025-02-25 12:00:06.584		5400.040	Media file(s)	player #1:Z-Movie\O4-1-8-N6.MP4	0.0	6695.520	25.000	Blue	Resting		POINT	5050.000	Z-Movie\O4-1-8-N6.MP4	126250	NA
N6	2025-02-25 12:00:06.584		5400.040	Media file(s)	player #1:Z-Movie\O4-1-8-N6.MP4	0.0	6695.520	25.000	Orange	Resting		POINT	5050.560	Z-Movie\O4-1-8-N6.MP4	126264	NA
N6	2025-02-25 12:00:06.584		5400.040	Media file(s)	player #1:Z-Movie\O4-1-8-N6.MP4	0.0	6695.520	25.000	Orange	Resting		POINT	5110.160	Z-Movie\O4-1-8-N6.MP4	127754	NA
N6	2025-02-25 12:00:06.584		5400.040	Media file(s)	player #1:Z-Movie\O4-1-8-N6.MP4	0.0	6695.520	25.000	Blue	Resting		POINT	5110.960	Z-Movie\O4-1-8-N6.MP4	127774	NA
N6	2025-02-25 12:00:06.584		5400.040	Media file(s)	player #1:Z-Movie\O4-1-8-N6.MP4	0.0	6695.520	25.000	Orange	Resting		POINT	5170.240	Z-Movie\O4-1-8-N6.MP4	129256	NA
N6	2025-02-25 12:00:06.584		5400.040	Media file(s)	player #1:Z-Movie\O4-1-8-N6.MP4	0.0	6695.520	25.000	Blue	Resting		POINT	5170.640	Z-Movie\O4-1-8-N6.MP4	129266	NA
N6	2025-02-25 12:00:06.584		5400.040	Media file(s)	player #1:Z-Movie\O4-1-8-N6.MP4	0.0	6695.520	25.000	Orange	Resting		POINT	5230.000	Z-Movie\O4-1-8-N6.MP4	130750	NA
N6	2025-02-25 12:00:06.584		5400.040	Media file(s)	player #1:Z-Movie\O4-1-8-N6.MP4	0.0	6695.520	25.000	Blue	Resting		POINT	5230.200	Z-Movie\O4-1-8-N6.MP4	130755	NA
N6	2025-02-25 12:00:06.584		5400.040	Media file(s)	player #1:Z-Movie\O4-1-8-N6.MP4	0.0	6695.520	25.000	Orange	Resting		POINT	5290.040	Z-Movie\O4-1-8-N6.MP4	132252	NA
N6	2025-02-25 12:00:06.584		5400.040	Media file(s)	player #1:Z-Movie\O4-1-8-N6.MP4	0.0	6695.520	25.000	Blue	Resting		POINT	5290.200	Z-Movie\O4-1-8-N6.MP4	132255	NA
N6	2025-02-25 12:00:06.584		5400.040	Media file(s)	player #1:Z-Movie\O4-1-8-N6.MP4	0.0	6695.520	25.000	Orange	Resting		POINT	5350.000	Z-Movie\O4-1-8-N6.MP4	133750	NA
N6	2025-02-25 12:00:06.584		5400.040	Media file(s)	player #1:Z-Movie\O4-1-8-N6.MP4	0.0	6695.520	25.000	Blue	Walking		POINT	5350.720	Z-Movie\O4-1-8-N6.MP4	133768	NA
N6	2025-02-25 12:00:06.584		5400.040	Media file(s)	player #1:Z-Movie\O4-1-8-N6.MP4	0.0	6695.520	25.000	Blue	Resting		POINT	5410.200	Z-Movie\O4-1-8-N6.MP4	135256	NA
N6	2025-02-25 12:00:06.584		5400.040	Media file(s)	player #1:Z-Movie\O4-1-8-N6.MP4	0.0	6695.520	25.000	Orange	Resting		POINT	5413.960	Z-Movie\O4-1-8-N6.MP4	135349	NA
N6	2025-02-25 12:00:06.584		5400.040	Media file(s)	player #1:Z-Movie\O4-1-8-N6.MP4	0.0	6695.520	25.000	Orange	Resting		POINT	5469.880	Z-Movie\O4-1-8-N6.MP4	136747	NA
N6	2025-02-25 12:00:06.584		5400.040	Media file(s)	player #1:Z-Movie\O4-1-8-N6.MP4	0.0	6695.520	25.000	Blue	Resting		POINT	5470.120	Z-Movie\O4-1-8-N6.MP4	136753	NA
N6	2025-02-25 12:00:06.584		5400.040	Media file(s)	player #1:Z-Movie\O4-1-8-N6.MP4	0.0	6695.520	25.000	Blue	Resting		POINT	5530.040	Z-Movie\O4-1-8-N6.MP4	138251	NA
N6	2025-02-25 12:00:06.584		5400.040	Media file(s)	player #1:Z-Movie\O4-1-8-N6.MP4	0.0	6695.520	25.000	Orange	Resting		POINT	5530.440	Z-Movie\O4-1-8-N6.MP4	138261	NA
N6	2025-02-25 12:00:06.584		5400.040	Media file(s)	player #1:Z-Movie\O4-1-8-N6.MP4	0.0	6695.520	25.000	Blue	Resting		POINT	5590.080	Z-Movie\O4-1-8-N6.MP4	139752	NA
N6	2025-02-25 12:00:06.584		5400.040	Media file(s)	player #1:Z-Movie\O4-1-8-N6.MP4	0.0	6695.520	25.000	Orange	Resting		POINT	5590.440	Z-Movie\O4-1-8-N6.MP4	139761	NA
N6	2025-02-25 12:00:06.584		5400.040	Media file(s)	player #1:Z-Movie\O4-1-8-N6.MP4	0.0	6695.520	25.000	Orange	Resting		POINT	5650.120	Z-Movie\O4-1-8-N6.MP4	141253	NA
N6	2025-02-25 12:00:06.584		5400.040	Media file(s)	player #1:Z-Movie\O4-1-8-N6.MP4	0.0	6695.520	25.000	Blue	Resting		POINT	5650.760	Z-Movie\O4-1-8-N6.MP4	141269	NA
N6	2025-02-25 12:00:06.584		5400.040	Media file(s)	player #1:Z-Movie\O4-1-8-N6.MP4	0.0	6695.520	25.000	Orange	Resting		POINT	5709.920	Z-Movie\O4-1-8-N6.MP4	142748	NA
N6	2025-02-25 12:00:06.584		5400.040	Media file(s)	player #1:Z-Movie\O4-1-8-N6.MP4	0.0	6695.520	25.000	Blue	Resting		POINT	5710.120	Z-Movie\O4-1-8-N6.MP4	142753	NA
N6	2025-02-25 12:00:06.584		5400.040	Media file(s)	player #1:Z-Movie\O4-1-8-N6.MP4	0.0	6695.520	25.000	Blue	Resting		POINT	5770.080	Z-Movie\O4-1-8-N6.MP4	144252	NA
N6	2025-02-25 12:00:06.584		5400.040	Media file(s)	player #1:Z-Movie\O4-1-8-N6.MP4	0.0	6695.520	25.000	Orange	Resting		POINT	5770.640	Z-Movie\O4-1-8-N6.MP4	144266	NA
N6	2025-02-25 12:00:06.584		5400.040	Media file(s)	player #1:Z-Movie\O4-1-8-N6.MP4	0.0	6695.520	25.000	Blue	Resting		POINT	5829.960	Z-Movie\O4-1-8-N6.MP4	145749	NA
N6	2025-02-25 12:00:06.584		5400.040	Media file(s)	player #1:Z-Movie\O4-1-8-N6.MP4	0.0	6695.520	25.000	Orange	Resting		POINT	5830.000	Z-Movie\O4-1-8-N6.MP4	145750	NA
N6	2025-02-25 12:00:06.584		5400.040	Media file(s)	player #1:Z-Movie\O4-1-8-N6.MP4	0.0	6695.520	25.000	Orange	Walking		POINT	5890.120	Z-Movie\O4-1-8-N6.MP4	147253	NA
N6	2025-02-25 12:00:06.584		5400.040	Media file(s)	player #1:Z-Movie\O4-1-8-N6.MP4	0.0	6695.520	25.000	Blue	Walking		POINT	5890.240	Z-Movie\O4-1-8-N6.MP4	147256	NA
N6	2025-02-25 12:00:06.584		5400.040	Media file(s)	player #1:Z-Movie\O4-1-8-N6.MP4	0.0	6695.520	25.000	Orange	Walking		POINT	5949.960	Z-Movie\O4-1-8-N6.MP4	148749	NA
N6	2025-02-25 12:00:06.584		5400.040	Media file(s)	player #1:Z-Movie\O4-1-8-N6.MP4	0.0	6695.520	25.000	Blue	Walking		POINT	5950.320	Z-Movie\O4-1-8-N6.MP4	148758	NA
N6	2025-02-25 12:00:06.584		5400.040	Media file(s)	player #1:Z-Movie\O4-1-8-N6.MP4	0.0	6695.520	25.000	Orange	Self grooming		POINT	6010.080	Z-Movie\O4-1-8-N6.MP4	150252	NA
N6	2025-02-25 12:00:06.584		5400.040	Media file(s)	player #1:Z-Movie\O4-1-8-N6.MP4	0.0	6695.520	25.000	Blue	Walking		POINT	6010.920	Z-Movie\O4-1-8-N6.MP4	150273	NA
