# Supplementary material for: Unmated Queens Show Worker‐Like Behaviour and Gene Expression in Polygynous Colonies of the Ant Stigmatomma pallipes
Source: Mol Ecol. 2026 Apr 29;35:e70360. doi: 10.1111/mec.70360 (PMC13126620; doi:10.1111/mec.70360)
Supplement: Supplementary file 3 — Data S1: mec70360‐sup‐0003‐Supinfo.zip. [file MEC-35-e70360-s003.zip › Behavior/O5-Boris/B1.tsv]

Observation id	Observation date	Description	Observation duration	Observation type	Source	Time offset (s)	Media duration (s)	FPS	Subject	Behavior	Behavioral category	Behavior type	Time	Media file name	Image index	Image file path	Comment
B1	2024-09-30 11:35:12.404		5399.960	Media file(s)	player #1:E:/Stigmatomma_queen_variance/B1/O5-5-8-B1.MP4	0.0	6704.160	25.000	Blue	Resting		POINT	610.080	E:/Stigmatomma_queen_variance/B1/O5-5-8-B1.MP4	15252	NA
B1	2024-09-30 11:35:12.404		5399.960	Media file(s)	player #1:E:/Stigmatomma_queen_variance/B1/O5-5-8-B1.MP4	0.0	6704.160	25.000	Green	Resting		POINT	610.080	E:/Stigmatomma_queen_variance/B1/O5-5-8-B1.MP4	15252	NA
B1	2024-09-30 11:35:12.404		5399.960	Media file(s)	player #1:E:/Stigmatomma_queen_variance/B1/O5-5-8-B1.MP4	0.0	6704.160	25.000	Orange	Walking		POINT	610.080	E:/Stigmatomma_queen_variance/B1/O5-5-8-B1.MP4	15252	NA
B1	2024-09-30 11:35:12.404		5399.960	Media file(s)	player #1:E:/Stigmatomma_queen_variance/B1/O5-5-8-B1.MP4	0.0	6704.160	25.000	Pink	Walking		POINT	610.080	E:/Stigmatomma_queen_variance/B1/O5-5-8-B1.MP4	15252	NA
B1	2024-09-30 11:35:12.404		5399.960	Media file(s)	player #1:E:/Stigmatomma_queen_variance/B1/O5-5-8-B1.MP4	0.0	6704.160	25.000	Purple	Resting		POINT	610.080	E:/Stigmatomma_queen_variance/B1/O5-5-8-B1.MP4	15252	NA
B1	2024-09-30 11:35:12.404		5399.960	Media file(s)	player #1:E:/Stigmatomma_queen_variance/B1/O5-5-8-B1.MP4	0.0	6704.160	25.000	Blue	Resting		POINT	670.280	E:/Stigmatomma_queen_variance/B1/O5-5-8-B1.MP4	16757	NA
B1	2024-09-30 11:35:12.404		5399.960	Media file(s)	player #1:E:/Stigmatomma_queen_variance/B1/O5-5-8-B1.MP4	0.0	6704.160	25.000	Green	Resting		POINT	670.280	E:/Stigmatomma_queen_variance/B1/O5-5-8-B1.MP4	16757	NA
B1	2024-09-30 11:35:12.404		5399.960	Media file(s)	player #1:E:/Stigmatomma_queen_variance/B1/O5-5-8-B1.MP4	0.0	6704.160	25.000	Orange	Brood Care		POINT	670.280	E:/Stigmatomma_queen_variance/B1/O5-5-8-B1.MP4	16757	NA
B1	2024-09-30 11:35:12.404		5399.960	Media file(s)	player #1:E:/Stigmatomma_queen_variance/B1/O5-5-8-B1.MP4	0.0	6704.160	25.000	Pink	Walking		POINT	670.280	E:/Stigmatomma_queen_variance/B1/O5-5-8-B1.MP4	16757	NA
B1	2024-09-30 11:35:12.404		5399.960	Media file(s)	player #1:E:/Stigmatomma_queen_variance/B1/O5-5-8-B1.MP4	0.0	6704.160	25.000	Purple	Resting		POINT	670.280	E:/Stigmatomma_queen_variance/B1/O5-5-8-B1.MP4	16757	NA
B1	2024-09-30 11:35:12.404		5399.960	Media file(s)	player #1:E:/Stigmatomma_queen_variance/B1/O5-5-8-B1.MP4	0.0	6704.160	25.000	Blue	Resting		POINT	730.080	E:/Stigmatomma_queen_variance/B1/O5-5-8-B1.MP4	18252	NA
B1	2024-09-30 11:35:12.404		5399.960	Media file(s)	player #1:E:/Stigmatomma_queen_variance/B1/O5-5-8-B1.MP4	0.0	6704.160	25.000	Green	Resting		POINT	730.080	E:/Stigmatomma_queen_variance/B1/O5-5-8-B1.MP4	18252	NA
B1	2024-09-30 11:35:12.404		5399.960	Media file(s)	player #1:E:/Stigmatomma_queen_variance/B1/O5-5-8-B1.MP4	0.0	6704.160	25.000	Orange	Brood Care		POINT	730.080	E:/Stigmatomma_queen_variance/B1/O5-5-8-B1.MP4	18252	NA
B1	2024-09-30 11:35:12.404		5399.960	Media file(s)	player #1:E:/Stigmatomma_queen_variance/B1/O5-5-8-B1.MP4	0.0	6704.160	25.000	Pink	Resting		POINT	730.080	E:/Stigmatomma_queen_variance/B1/O5-5-8-B1.MP4	18252	NA
B1	2024-09-30 11:35:12.404		5399.960	Media file(s)	player #1:E:/Stigmatomma_queen_variance/B1/O5-5-8-B1.MP4	0.0	6704.160	25.000	Purple	Resting		POINT	730.080	E:/Stigmatomma_queen_variance/B1/O5-5-8-B1.MP4	18252	NA
B1	2024-09-30 11:35:12.404		5399.960	Media file(s)	player #1:E:/Stigmatomma_queen_variance/B1/O5-5-8-B1.MP4	0.0	6704.160	25.000	Blue	Resting		POINT	790.040	E:/Stigmatomma_queen_variance/B1/O5-5-8-B1.MP4	19751	NA
B1	2024-09-30 11:35:12.404		5399.960	Media file(s)	player #1:E:/Stigmatomma_queen_variance/B1/O5-5-8-B1.MP4	0.0	6704.160	25.000	Green	Resting		POINT	790.040	E:/Stigmatomma_queen_variance/B1/O5-5-8-B1.MP4	19751	NA
B1	2024-09-30 11:35:12.404		5399.960	Media file(s)	player #1:E:/Stigmatomma_queen_variance/B1/O5-5-8-B1.MP4	0.0	6704.160	25.000	Orange	Brood Care		POINT	790.040	E:/Stigmatomma_queen_variance/B1/O5-5-8-B1.MP4	19751	NA
B1	2024-09-30 11:35:12.404		5399.960	Media file(s)	player #1:E:/Stigmatomma_queen_variance/B1/O5-5-8-B1.MP4	0.0	6704.160	25.000	Pink	Outside		POINT	790.040	E:/Stigmatomma_queen_variance/B1/O5-5-8-B1.MP4	19751	NA
B1	2024-09-30 11:35:12.404		5399.960	Media file(s)	player #1:E:/Stigmatomma_queen_variance/B1/O5-5-8-B1.MP4	0.0	6704.160	25.000	Purple	Resting		POINT	790.040	E:/Stigmatomma_queen_variance/B1/O5-5-8-B1.MP4	19751	NA
B1	2024-09-30 11:35:12.404		5399.960	Media file(s)	player #1:E:/Stigmatomma_queen_variance/B1/O5-5-8-B1.MP4	0.0	6704.160	25.000	Blue	Walking		POINT	850.240	E:/Stigmatomma_queen_variance/B1/O5-5-8-B1.MP4	21256	NA
B1	2024-09-30 11:35:12.404		5399.960	Media file(s)	player #1:E:/Stigmatomma_queen_variance/B1/O5-5-8-B1.MP4	0.0	6704.160	25.000	Green	Walking		POINT	850.240	E:/Stigmatomma_queen_variance/B1/O5-5-8-B1.MP4	21256	NA
B1	2024-09-30 11:35:12.404		5399.960	Media file(s)	player #1:E:/Stigmatomma_queen_variance/B1/O5-5-8-B1.MP4	0.0	6704.160	25.000	Orange	Brood Care		POINT	850.240	E:/Stigmatomma_queen_variance/B1/O5-5-8-B1.MP4	21256	NA
B1	2024-09-30 11:35:12.404		5399.960	Media file(s)	player #1:E:/Stigmatomma_queen_variance/B1/O5-5-8-B1.MP4	0.0	6704.160	25.000	Pink	Walking		POINT	850.240	E:/Stigmatomma_queen_variance/B1/O5-5-8-B1.MP4	21256	NA
B1	2024-09-30 11:35:12.404		5399.960	Media file(s)	player #1:E:/Stigmatomma_queen_variance/B1/O5-5-8-B1.MP4	0.0	6704.160	25.000	Purple	Walking		POINT	850.240	E:/Stigmatomma_queen_variance/B1/O5-5-8-B1.MP4	21256	NA
B1	2024-09-30 11:35:12.404		5399.960	Media file(s)	player #1:E:/Stigmatomma_queen_variance/B1/O5-5-8-B1.MP4	0.0	6704.160	25.000	Blue	Walking		POINT	910.320	E:/Stigmatomma_queen_variance/B1/O5-5-8-B1.MP4	22758	NA
B1	2024-09-30 11:35:12.404		5399.960	Media file(s)	player #1:E:/Stigmatomma_queen_variance/B1/O5-5-8-B1.MP4	0.0	6704.160	25.000	Green	Walking		POINT	910.320	E:/Stigmatomma_queen_variance/B1/O5-5-8-B1.MP4	22758	NA
B1	2024-09-30 11:35:12.404		5399.960	Media file(s)	player #1:E:/Stigmatomma_queen_variance/B1/O5-5-8-B1.MP4	0.0	6704.160	25.000	Orange	Brood Care		POINT	910.320	E:/Stigmatomma_queen_variance/B1/O5-5-8-B1.MP4	22758	NA
B1	2024-09-30 11:35:12.404		5399.960	Media file(s)	player #1:E:/Stigmatomma_queen_variance/B1/O5-5-8-B1.MP4	0.0	6704.160	25.000	Purple	Resting		POINT	910.320	E:/Stigmatomma_queen_variance/B1/O5-5-8-B1.MP4	22758	NA
B1	2024-09-30 11:35:12.404		5399.960	Media file(s)	player #1:E:/Stigmatomma_queen_variance/B1/O5-5-8-B1.MP4	0.0	6704.160	25.000	Pink	Self grooming		POINT	910.320	E:/Stigmatomma_queen_variance/B1/O5-5-8-B1.MP4	22758	NA
B1	2024-09-30 11:35:12.404		5399.960	Media file(s)	player #1:E:/Stigmatomma_queen_variance/B1/O5-5-8-B1.MP4	0.0	6704.160	25.000	Blue	Outside		POINT	970.040	E:/Stigmatomma_queen_variance/B1/O5-5-8-B1.MP4	24251	NA
B1	2024-09-30 11:35:12.404		5399.960	Media file(s)	player #1:E:/Stigmatomma_queen_variance/B1/O5-5-8-B1.MP4	0.0	6704.160	25.000	Green	Resting		POINT	970.040	E:/Stigmatomma_queen_variance/B1/O5-5-8-B1.MP4	24251	NA
B1	2024-09-30 11:35:12.404		5399.960	Media file(s)	player #1:E:/Stigmatomma_queen_variance/B1/O5-5-8-B1.MP4	0.0	6704.160	25.000	Orange	Brood Care		POINT	970.040	E:/Stigmatomma_queen_variance/B1/O5-5-8-B1.MP4	24251	NA
B1	2024-09-30 11:35:12.404		5399.960	Media file(s)	player #1:E:/Stigmatomma_queen_variance/B1/O5-5-8-B1.MP4	0.0	6704.160	25.000	Pink	Walking		POINT	970.040	E:/Stigmatomma_queen_variance/B1/O5-5-8-B1.MP4	24251	NA
B1	2024-09-30 11:35:12.404		5399.960	Media file(s)	player #1:E:/Stigmatomma_queen_variance/B1/O5-5-8-B1.MP4	0.0	6704.160	25.000	Purple	Resting		POINT	970.040	E:/Stigmatomma_queen_variance/B1/O5-5-8-B1.MP4	24251	NA
B1	2024-09-30 11:35:12.404		5399.960	Media file(s)	player #1:E:/Stigmatomma_queen_variance/B1/O5-5-8-B1.MP4	0.0	6704.160	25.000	Blue	Outside		POINT	1030.120	E:/Stigmatomma_queen_variance/B1/O5-5-8-B1.MP4	25753	NA
B1	2024-09-30 11:35:12.404		5399.960	Media file(s)	player #1:E:/Stigmatomma_queen_variance/B1/O5-5-8-B1.MP4	0.0	6704.160	25.000	Green	Resting		POINT	1030.120	E:/Stigmatomma_queen_variance/B1/O5-5-8-B1.MP4	25753	NA
B1	2024-09-30 11:35:12.404		5399.960	Media file(s)	player #1:E:/Stigmatomma_queen_variance/B1/O5-5-8-B1.MP4	0.0	6704.160	25.000	Orange	Brood Care		POINT	1030.120	E:/Stigmatomma_queen_variance/B1/O5-5-8-B1.MP4	25753	NA
B1	2024-09-30 11:35:12.404		5399.960	Media file(s)	player #1:E:/Stigmatomma_queen_variance/B1/O5-5-8-B1.MP4	0.0	6704.160	25.000	Pink	Walking		POINT	1030.120	E:/Stigmatomma_queen_variance/B1/O5-5-8-B1.MP4	25753	NA
B1	2024-09-30 11:35:12.404		5399.960	Media file(s)	player #1:E:/Stigmatomma_queen_variance/B1/O5-5-8-B1.MP4	0.0	6704.160	25.000	Purple	Resting		POINT	1030.120	E:/Stigmatomma_queen_variance/B1/O5-5-8-B1.MP4	25753	NA
B1	2024-09-30 11:35:12.404		5399.960	Media file(s)	player #1:E:/Stigmatomma_queen_variance/B1/O5-5-8-B1.MP4	0.0	6704.160	25.000	Blue	Outside		POINT	1090.080	E:/Stigmatomma_queen_variance/B1/O5-5-8-B1.MP4	27252	NA
B1	2024-09-30 11:35:12.404		5399.960	Media file(s)	player #1:E:/Stigmatomma_queen_variance/B1/O5-5-8-B1.MP4	0.0	6704.160	25.000	Green	Resting		POINT	1090.080	E:/Stigmatomma_queen_variance/B1/O5-5-8-B1.MP4	27252	NA
B1	2024-09-30 11:35:12.404		5399.960	Media file(s)	player #1:E:/Stigmatomma_queen_variance/B1/O5-5-8-B1.MP4	0.0	6704.160	25.000	Orange	Brood Care		POINT	1090.080	E:/Stigmatomma_queen_variance/B1/O5-5-8-B1.MP4	27252	NA
B1	2024-09-30 11:35:12.404		5399.960	Media file(s)	player #1:E:/Stigmatomma_queen_variance/B1/O5-5-8-B1.MP4	0.0	6704.160	25.000	Pink	Resting		POINT	1090.080	E:/Stigmatomma_queen_variance/B1/O5-5-8-B1.MP4	27252	NA
B1	2024-09-30 11:35:12.404		5399.960	Media file(s)	player #1:E:/Stigmatomma_queen_variance/B1/O5-5-8-B1.MP4	0.0	6704.160	25.000	Purple	Resting		POINT	1090.080	E:/Stigmatomma_queen_variance/B1/O5-5-8-B1.MP4	27252	NA
B1	2024-09-30 11:35:12.404		5399.960	Media file(s)	player #1:E:/Stigmatomma_queen_variance/B1/O5-5-8-B1.MP4	0.0	6704.160	25.000	Blue	Outside		POINT	1150.400	E:/Stigmatomma_queen_variance/B1/O5-5-8-B1.MP4	28760	NA
B1	2024-09-30 11:35:12.404		5399.960	Media file(s)	player #1:E:/Stigmatomma_queen_variance/B1/O5-5-8-B1.MP4	0.0	6704.160	25.000	Green	Resting		POINT	1150.400	E:/Stigmatomma_queen_variance/B1/O5-5-8-B1.MP4	28760	NA
B1	2024-09-30 11:35:12.404		5399.960	Media file(s)	player #1:E:/Stigmatomma_queen_variance/B1/O5-5-8-B1.MP4	0.0	6704.160	25.000	Orange	Brood Care		POINT	1150.400	E:/Stigmatomma_queen_variance/B1/O5-5-8-B1.MP4	28760	NA
B1	2024-09-30 11:35:12.404		5399.960	Media file(s)	player #1:E:/Stigmatomma_queen_variance/B1/O5-5-8-B1.MP4	0.0	6704.160	25.000	Pink	Resting		POINT	1150.400	E:/Stigmatomma_queen_variance/B1/O5-5-8-B1.MP4	28760	NA
B1	2024-09-30 11:35:12.404		5399.960	Media file(s)	player #1:E:/Stigmatomma_queen_variance/B1/O5-5-8-B1.MP4	0.0	6704.160	25.000	Purple	Resting		POINT	1150.400	E:/Stigmatomma_queen_variance/B1/O5-5-8-B1.MP4	28760	NA
B1	2024-09-30 11:35:12.404		5399.960	Media file(s)	player #1:E:/Stigmatomma_queen_variance/B1/O5-5-8-B1.MP4	0.0	6704.160	25.000	Green	Resting		POINT	1210.080	E:/Stigmatomma_queen_variance/B1/O5-5-8-B1.MP4	30252	NA
B1	2024-09-30 11:35:12.404		5399.960	Media file(s)	player #1:E:/Stigmatomma_queen_variance/B1/O5-5-8-B1.MP4	0.0	6704.160	25.000	Orange	Brood Care		POINT	1210.080	E:/Stigmatomma_queen_variance/B1/O5-5-8-B1.MP4	30252	NA
B1	2024-09-30 11:35:12.404		5399.960	Media file(s)	player #1:E:/Stigmatomma_queen_variance/B1/O5-5-8-B1.MP4	0.0	6704.160	25.000	Pink	Resting		POINT	1210.080	E:/Stigmatomma_queen_variance/B1/O5-5-8-B1.MP4	30252	NA
B1	2024-09-30 11:35:12.404		5399.960	Media file(s)	player #1:E:/Stigmatomma_queen_variance/B1/O5-5-8-B1.MP4	0.0	6704.160	25.000	Purple	Resting		POINT	1210.080	E:/Stigmatomma_queen_variance/B1/O5-5-8-B1.MP4	30252	NA
B1	2024-09-30 11:35:12.404		5399.960	Media file(s)	player #1:E:/Stigmatomma_queen_variance/B1/O5-5-8-B1.MP4	0.0	6704.160	25.000	Blue	Outside		POINT	1210.320	E:/Stigmatomma_queen_variance/B1/O5-5-8-B1.MP4	30258	NA
B1	2024-09-30 11:35:12.404		5399.960	Media file(s)	player #1:E:/Stigmatomma_queen_variance/B1/O5-5-8-B1.MP4	0.0	6704.160	25.000	Blue	Outside		POINT	1270.200	E:/Stigmatomma_queen_variance/B1/O5-5-8-B1.MP4	31755	NA
B1	2024-09-30 11:35:12.404		5399.960	Media file(s)	player #1:E:/Stigmatomma_queen_variance/B1/O5-5-8-B1.MP4	0.0	6704.160	25.000	Green	Resting		POINT	1270.200	E:/Stigmatomma_queen_variance/B1/O5-5-8-B1.MP4	31755	NA
B1	2024-09-30 11:35:12.404		5399.960	Media file(s)	player #1:E:/Stigmatomma_queen_variance/B1/O5-5-8-B1.MP4	0.0	6704.160	25.000	Orange	Walking		POINT	1270.200	E:/Stigmatomma_queen_variance/B1/O5-5-8-B1.MP4	31755	NA
B1	2024-09-30 11:35:12.404		5399.960	Media file(s)	player #1:E:/Stigmatomma_queen_variance/B1/O5-5-8-B1.MP4	0.0	6704.160	25.000	Pink	Resting		POINT	1270.200	E:/Stigmatomma_queen_variance/B1/O5-5-8-B1.MP4	31755	NA
B1	2024-09-30 11:35:12.404		5399.960	Media file(s)	player #1:E:/Stigmatomma_queen_variance/B1/O5-5-8-B1.MP4	0.0	6704.160	25.000	Purple	Resting		POINT	1270.200	E:/Stigmatomma_queen_variance/B1/O5-5-8-B1.MP4	31755	NA
B1	2024-09-30 11:35:12.404		5399.960	Media file(s)	player #1:E:/Stigmatomma_queen_variance/B1/O5-5-8-B1.MP4	0.0	6704.160	25.000	Blue	Outside		POINT	1330.120	E:/Stigmatomma_queen_variance/B1/O5-5-8-B1.MP4	33253	NA
B1	2024-09-30 11:35:12.404		5399.960	Media file(s)	player #1:E:/Stigmatomma_queen_variance/B1/O5-5-8-B1.MP4	0.0	6704.160	25.000	Green	Resting		POINT	1330.120	E:/Stigmatomma_queen_variance/B1/O5-5-8-B1.MP4	33253	NA
B1	2024-09-30 11:35:12.404		5399.960	Media file(s)	player #1:E:/Stigmatomma_queen_variance/B1/O5-5-8-B1.MP4	0.0	6704.160	25.000	Orange	Resting		POINT	1330.120	E:/Stigmatomma_queen_variance/B1/O5-5-8-B1.MP4	33253	NA
B1	2024-09-30 11:35:12.404		5399.960	Media file(s)	player #1:E:/Stigmatomma_queen_variance/B1/O5-5-8-B1.MP4	0.0	6704.160	25.000	Pink	Resting		POINT	1330.120	E:/Stigmatomma_queen_variance/B1/O5-5-8-B1.MP4	33253	NA
B1	2024-09-30 11:35:12.404		5399.960	Media file(s)	player #1:E:/Stigmatomma_queen_variance/B1/O5-5-8-B1.MP4	0.0	6704.160	25.000	Purple	Resting		POINT	1330.120	E:/Stigmatomma_queen_variance/B1/O5-5-8-B1.MP4	33253	NA
B1	2024-09-30 11:35:12.404		5399.960	Media file(s)	player #1:E:/Stigmatomma_queen_variance/B1/O5-5-8-B1.MP4	0.0	6704.160	25.000	Blue	Outside		POINT	1390.080	E:/Stigmatomma_queen_variance/B1/O5-5-8-B1.MP4	34752	NA
B1	2024-09-30 11:35:12.404		5399.960	Media file(s)	player #1:E:/Stigmatomma_queen_variance/B1/O5-5-8-B1.MP4	0.0	6704.160	25.000	Green	Resting		POINT	1390.080	E:/Stigmatomma_queen_variance/B1/O5-5-8-B1.MP4	34752	NA
B1	2024-09-30 11:35:12.404		5399.960	Media file(s)	player #1:E:/Stigmatomma_queen_variance/B1/O5-5-8-B1.MP4	0.0	6704.160	25.000	Orange	Resting		POINT	1390.080	E:/Stigmatomma_queen_variance/B1/O5-5-8-B1.MP4	34752	NA
B1	2024-09-30 11:35:12.404		5399.960	Media file(s)	player #1:E:/Stigmatomma_queen_variance/B1/O5-5-8-B1.MP4	0.0	6704.160	25.000	Pink	Resting		POINT	1390.080	E:/Stigmatomma_queen_variance/B1/O5-5-8-B1.MP4	34752	NA
B1	2024-09-30 11:35:12.404		5399.960	Media file(s)	player #1:E:/Stigmatomma_queen_variance/B1/O5-5-8-B1.MP4	0.0	6704.160	25.000	Purple	Resting		POINT	1390.080	E:/Stigmatomma_queen_variance/B1/O5-5-8-B1.MP4	34752	NA
B1	2024-09-30 11:35:12.404		5399.960	Media file(s)	player #1:E:/Stigmatomma_queen_variance/B1/O5-5-8-B1.MP4	0.0	6704.160	25.000	Blue	Outside		POINT	1450.000	E:/Stigmatomma_queen_variance/B1/O5-5-8-B1.MP4	36250	NA
B1	2024-09-30 11:35:12.404		5399.960	Media file(s)	player #1:E:/Stigmatomma_queen_variance/B1/O5-5-8-B1.MP4	0.0	6704.160	25.000	Green	Resting		POINT	1450.000	E:/Stigmatomma_queen_variance/B1/O5-5-8-B1.MP4	36250	NA
B1	2024-09-30 11:35:12.404		5399.960	Media file(s)	player #1:E:/Stigmatomma_queen_variance/B1/O5-5-8-B1.MP4	0.0	6704.160	25.000	Orange	Brood Care		POINT	1450.000	E:/Stigmatomma_queen_variance/B1/O5-5-8-B1.MP4	36250	NA
B1	2024-09-30 11:35:12.404		5399.960	Media file(s)	player #1:E:/Stigmatomma_queen_variance/B1/O5-5-8-B1.MP4	0.0	6704.160	25.000	Pink	Resting		POINT	1450.000	E:/Stigmatomma_queen_variance/B1/O5-5-8-B1.MP4	36250	NA
B1	2024-09-30 11:35:12.404		5399.960	Media file(s)	player #1:E:/Stigmatomma_queen_variance/B1/O5-5-8-B1.MP4	0.0	6704.160	25.000	Purple	Resting		POINT	1450.000	E:/Stigmatomma_queen_variance/B1/O5-5-8-B1.MP4	36250	NA
B1	2024-09-30 11:35:12.404		5399.960	Media file(s)	player #1:E:/Stigmatomma_queen_variance/B1/O5-5-8-B1.MP4	0.0	6704.160	25.000	Blue	Outside		POINT	1510.120	E:/Stigmatomma_queen_variance/B1/O5-5-8-B1.MP4	37753	NA
B1	2024-09-30 11:35:12.404		5399.960	Media file(s)	player #1:E:/Stigmatomma_queen_variance/B1/O5-5-8-B1.MP4	0.0	6704.160	25.000	Green	Resting		POINT	1510.120	E:/Stigmatomma_queen_variance/B1/O5-5-8-B1.MP4	37753	NA
B1	2024-09-30 11:35:12.404		5399.960	Media file(s)	player #1:E:/Stigmatomma_queen_variance/B1/O5-5-8-B1.MP4	0.0	6704.160	25.000	Orange	Resting		POINT	1510.120	E:/Stigmatomma_queen_variance/B1/O5-5-8-B1.MP4	37753	NA
B1	2024-09-30 11:35:12.404		5399.960	Media file(s)	player #1:E:/Stigmatomma_queen_variance/B1/O5-5-8-B1.MP4	0.0	6704.160	25.000	Pink	Resting		POINT	1510.120	E:/Stigmatomma_queen_variance/B1/O5-5-8-B1.MP4	37753	NA
B1	2024-09-30 11:35:12.404		5399.960	Media file(s)	player #1:E:/Stigmatomma_queen_variance/B1/O5-5-8-B1.MP4	0.0	6704.160	25.000	Purple	Resting		POINT	1510.120	E:/Stigmatomma_queen_variance/B1/O5-5-8-B1.MP4	37753	NA
B1	2024-09-30 11:35:12.404		5399.960	Media file(s)	player #1:E:/Stigmatomma_queen_variance/B1/O5-5-8-B1.MP4	0.0	6704.160	25.000	Green	Resting		POINT	1570.200	E:/Stigmatomma_queen_variance/B1/O5-5-8-B1.MP4	39255	NA
B1	2024-09-30 11:35:12.404		5399.960	Media file(s)	player #1:E:/Stigmatomma_queen_variance/B1/O5-5-8-B1.MP4	0.0	6704.160	25.000	Orange	Resting		POINT	1570.200	E:/Stigmatomma_queen_variance/B1/O5-5-8-B1.MP4	39255	NA
B1	2024-09-30 11:35:12.404		5399.960	Media file(s)	player #1:E:/Stigmatomma_queen_variance/B1/O5-5-8-B1.MP4	0.0	6704.160	25.000	Pink	Resting		POINT	1570.200	E:/Stigmatomma_queen_variance/B1/O5-5-8-B1.MP4	39255	NA
B1	2024-09-30 11:35:12.404		5399.960	Media file(s)	player #1:E:/Stigmatomma_queen_variance/B1/O5-5-8-B1.MP4	0.0	6704.160	25.000	Purple	Resting		POINT	1570.200	E:/Stigmatomma_queen_variance/B1/O5-5-8-B1.MP4	39255	NA
B1	2024-09-30 11:35:12.404		5399.960	Media file(s)	player #1:E:/Stigmatomma_queen_variance/B1/O5-5-8-B1.MP4	0.0	6704.160	25.000	Blue	Outside		POINT	1570.200	E:/Stigmatomma_queen_variance/B1/O5-5-8-B1.MP4	39255	NA
B1	2024-09-30 11:35:12.404		5399.960	Media file(s)	player #1:E:/Stigmatomma_queen_variance/B1/O5-5-8-B1.MP4	0.0	6704.160	25.000	Blue	Outside		POINT	1630.080	E:/Stigmatomma_queen_variance/B1/O5-5-8-B1.MP4	40752	NA
B1	2024-09-30 11:35:12.404		5399.960	Media file(s)	player #1:E:/Stigmatomma_queen_variance/B1/O5-5-8-B1.MP4	0.0	6704.160	25.000	Green	Resting		POINT	1630.080	E:/Stigmatomma_queen_variance/B1/O5-5-8-B1.MP4	40752	NA
B1	2024-09-30 11:35:12.404		5399.960	Media file(s)	player #1:E:/Stigmatomma_queen_variance/B1/O5-5-8-B1.MP4	0.0	6704.160	25.000	Orange	Brood Care		POINT	1630.080	E:/Stigmatomma_queen_variance/B1/O5-5-8-B1.MP4	40752	NA
B1	2024-09-30 11:35:12.404		5399.960	Media file(s)	player #1:E:/Stigmatomma_queen_variance/B1/O5-5-8-B1.MP4	0.0	6704.160	25.000	Pink	Resting		POINT	1630.080	E:/Stigmatomma_queen_variance/B1/O5-5-8-B1.MP4	40752	NA
B1	2024-09-30 11:35:12.404		5399.960	Media file(s)	player #1:E:/Stigmatomma_queen_variance/B1/O5-5-8-B1.MP4	0.0	6704.160	25.000	Purple	Resting		POINT	1630.080	E:/Stigmatomma_queen_variance/B1/O5-5-8-B1.MP4	40752	NA
B1	2024-09-30 11:35:12.404		5399.960	Media file(s)	player #1:E:/Stigmatomma_queen_variance/B1/O5-5-8-B1.MP4	0.0	6704.160	25.000	Blue	Outside		POINT	1690.160	E:/Stigmatomma_queen_variance/B1/O5-5-8-B1.MP4	42254	NA
B1	2024-09-30 11:35:12.404		5399.960	Media file(s)	player #1:E:/Stigmatomma_queen_variance/B1/O5-5-8-B1.MP4	0.0	6704.160	25.000	Green	Resting		POINT	1690.160	E:/Stigmatomma_queen_variance/B1/O5-5-8-B1.MP4	42254	NA
B1	2024-09-30 11:35:12.404		5399.960	Media file(s)	player #1:E:/Stigmatomma_queen_variance/B1/O5-5-8-B1.MP4	0.0	6704.160	25.000	Orange	Walking		POINT	1690.160	E:/Stigmatomma_queen_variance/B1/O5-5-8-B1.MP4	42254	NA
B1	2024-09-30 11:35:12.404		5399.960	Media file(s)	player #1:E:/Stigmatomma_queen_variance/B1/O5-5-8-B1.MP4	0.0	6704.160	25.000	Pink	Resting		POINT	1690.160	E:/Stigmatomma_queen_variance/B1/O5-5-8-B1.MP4	42254	NA
B1	2024-09-30 11:35:12.404		5399.960	Media file(s)	player #1:E:/Stigmatomma_queen_variance/B1/O5-5-8-B1.MP4	0.0	6704.160	25.000	Purple	Resting		POINT	1690.160	E:/Stigmatomma_queen_variance/B1/O5-5-8-B1.MP4	42254	NA
B1	2024-09-30 11:35:12.404		5399.960	Media file(s)	player #1:E:/Stigmatomma_queen_variance/B1/O5-5-8-B1.MP4	0.0	6704.160	25.000	Blue	Outside		POINT	1750.040	E:/Stigmatomma_queen_variance/B1/O5-5-8-B1.MP4	43751	NA
B1	2024-09-30 11:35:12.404		5399.960	Media file(s)	player #1:E:/Stigmatomma_queen_variance/B1/O5-5-8-B1.MP4	0.0	6704.160	25.000	Green	Resting		POINT	1750.040	E:/Stigmatomma_queen_variance/B1/O5-5-8-B1.MP4	43751	NA
B1	2024-09-30 11:35:12.404		5399.960	Media file(s)	player #1:E:/Stigmatomma_queen_variance/B1/O5-5-8-B1.MP4	0.0	6704.160	25.000	Orange	Resting		POINT	1750.040	E:/Stigmatomma_queen_variance/B1/O5-5-8-B1.MP4	43751	NA
B1	2024-09-30 11:35:12.404		5399.960	Media file(s)	player #1:E:/Stigmatomma_queen_variance/B1/O5-5-8-B1.MP4	0.0	6704.160	25.000	Pink	Resting		POINT	1750.040	E:/Stigmatomma_queen_variance/B1/O5-5-8-B1.MP4	43751	NA
B1	2024-09-30 11:35:12.404		5399.960	Media file(s)	player #1:E:/Stigmatomma_queen_variance/B1/O5-5-8-B1.MP4	0.0	6704.160	25.000	Purple	Resting		POINT	1750.040	E:/Stigmatomma_queen_variance/B1/O5-5-8-B1.MP4	43751	NA
B1	2024-09-30 11:35:12.404		5399.960	Media file(s)	player #1:E:/Stigmatomma_queen_variance/B1/O5-5-8-B1.MP4	0.0	6704.160	25.000	Blue	Outside		POINT	1810.400	E:/Stigmatomma_queen_variance/B1/O5-5-8-B1.MP4	45260	NA
B1	2024-09-30 11:35:12.404		5399.960	Media file(s)	player #1:E:/Stigmatomma_queen_variance/B1/O5-5-8-B1.MP4	0.0	6704.160	25.000	Green	Resting		POINT	1810.400	E:/Stigmatomma_queen_variance/B1/O5-5-8-B1.MP4	45260	NA
B1	2024-09-30 11:35:12.404		5399.960	Media file(s)	player #1:E:/Stigmatomma_queen_variance/B1/O5-5-8-B1.MP4	0.0	6704.160	25.000	Orange	Brood Care		POINT	1810.400	E:/Stigmatomma_queen_variance/B1/O5-5-8-B1.MP4	45260	NA
B1	2024-09-30 11:35:12.404		5399.960	Media file(s)	player #1:E:/Stigmatomma_queen_variance/B1/O5-5-8-B1.MP4	0.0	6704.160	25.000	Pink	Walking		POINT	1810.400	E:/Stigmatomma_queen_variance/B1/O5-5-8-B1.MP4	45260	NA
B1	2024-09-30 11:35:12.404		5399.960	Media file(s)	player #1:E:/Stigmatomma_queen_variance/B1/O5-5-8-B1.MP4	0.0	6704.160	25.000	Purple	Walking		POINT	1810.400	E:/Stigmatomma_queen_variance/B1/O5-5-8-B1.MP4	45260	NA
B1	2024-09-30 11:35:12.404		5399.960	Media file(s)	player #1:E:/Stigmatomma_queen_variance/B1/O5-5-8-B1.MP4	0.0	6704.160	25.000	Blue	Outside		POINT	1870.360	E:/Stigmatomma_queen_variance/B1/O5-5-8-B1.MP4	46759	NA
B1	2024-09-30 11:35:12.404		5399.960	Media file(s)	player #1:E:/Stigmatomma_queen_variance/B1/O5-5-8-B1.MP4	0.0	6704.160	25.000	Green	Resting		POINT	1870.360	E:/Stigmatomma_queen_variance/B1/O5-5-8-B1.MP4	46759	NA
B1	2024-09-30 11:35:12.404		5399.960	Media file(s)	player #1:E:/Stigmatomma_queen_variance/B1/O5-5-8-B1.MP4	0.0	6704.160	25.000	Orange	Brood Care		POINT	1870.360	E:/Stigmatomma_queen_variance/B1/O5-5-8-B1.MP4	46759	NA
B1	2024-09-30 11:35:12.404		5399.960	Media file(s)	player #1:E:/Stigmatomma_queen_variance/B1/O5-5-8-B1.MP4	0.0	6704.160	25.000	Pink	Resting		POINT	1870.360	E:/Stigmatomma_queen_variance/B1/O5-5-8-B1.MP4	46759	NA
B1	2024-09-30 11:35:12.404		5399.960	Media file(s)	player #1:E:/Stigmatomma_queen_variance/B1/O5-5-8-B1.MP4	0.0	6704.160	25.000	Purple	Walking		POINT	1870.360	E:/Stigmatomma_queen_variance/B1/O5-5-8-B1.MP4	46759	NA
B1	2024-09-30 11:35:12.404		5399.960	Media file(s)	player #1:E:/Stigmatomma_queen_variance/B1/O5-5-8-B1.MP4	0.0	6704.160	25.000	Blue	Outside		POINT	1930.240	E:/Stigmatomma_queen_variance/B1/O5-5-8-B1.MP4	48256	NA
B1	2024-09-30 11:35:12.404		5399.960	Media file(s)	player #1:E:/Stigmatomma_queen_variance/B1/O5-5-8-B1.MP4	0.0	6704.160	25.000	Green	Resting		POINT	1930.240	E:/Stigmatomma_queen_variance/B1/O5-5-8-B1.MP4	48256	NA
B1	2024-09-30 11:35:12.404		5399.960	Media file(s)	player #1:E:/Stigmatomma_queen_variance/B1/O5-5-8-B1.MP4	0.0	6704.160	25.000	Orange	Resting		POINT	1930.240	E:/Stigmatomma_queen_variance/B1/O5-5-8-B1.MP4	48256	NA
B1	2024-09-30 11:35:12.404		5399.960	Media file(s)	player #1:E:/Stigmatomma_queen_variance/B1/O5-5-8-B1.MP4	0.0	6704.160	25.000	Pink	Walking		POINT	1930.240	E:/Stigmatomma_queen_variance/B1/O5-5-8-B1.MP4	48256	NA
B1	2024-09-30 11:35:12.404		5399.960	Media file(s)	player #1:E:/Stigmatomma_queen_variance/B1/O5-5-8-B1.MP4	0.0	6704.160	25.000	Purple	Outside		POINT	1930.240	E:/Stigmatomma_queen_variance/B1/O5-5-8-B1.MP4	48256	NA
B1	2024-09-30 11:35:12.404		5399.960	Media file(s)	player #1:E:/Stigmatomma_queen_variance/B1/O5-5-8-B1.MP4	0.0	6704.160	25.000	Purple	Outside		POINT	1990.320	E:/Stigmatomma_queen_variance/B1/O5-5-8-B1.MP4	49758	NA
B1	2024-09-30 11:35:12.404		5399.960	Media file(s)	player #1:E:/Stigmatomma_queen_variance/B1/O5-5-8-B1.MP4	0.0	6704.160	25.000	Blue	Outside		POINT	1990.320	E:/Stigmatomma_queen_variance/B1/O5-5-8-B1.MP4	49758	NA
B1	2024-09-30 11:35:12.404		5399.960	Media file(s)	player #1:E:/Stigmatomma_queen_variance/B1/O5-5-8-B1.MP4	0.0	6704.160	25.000	Green	Resting		POINT	1990.320	E:/Stigmatomma_queen_variance/B1/O5-5-8-B1.MP4	49758	NA
B1	2024-09-30 11:35:12.404		5399.960	Media file(s)	player #1:E:/Stigmatomma_queen_variance/B1/O5-5-8-B1.MP4	0.0	6704.160	25.000	Orange	Resting		POINT	1990.320	E:/Stigmatomma_queen_variance/B1/O5-5-8-B1.MP4	49758	NA
B1	2024-09-30 11:35:12.404		5399.960	Media file(s)	player #1:E:/Stigmatomma_queen_variance/B1/O5-5-8-B1.MP4	0.0	6704.160	25.000	Pink	Resting		POINT	1990.320	E:/Stigmatomma_queen_variance/B1/O5-5-8-B1.MP4	49758	NA
B1	2024-09-30 11:35:12.404		5399.960	Media file(s)	player #1:E:/Stigmatomma_queen_variance/B1/O5-5-8-B1.MP4	0.0	6704.160	25.000	Blue	Outside		POINT	2050.040	E:/Stigmatomma_queen_variance/B1/O5-5-8-B1.MP4	51251	NA
B1	2024-09-30 11:35:12.404		5399.960	Media file(s)	player #1:E:/Stigmatomma_queen_variance/B1/O5-5-8-B1.MP4	0.0	6704.160	25.000	Green	Self grooming		POINT	2050.040	E:/Stigmatomma_queen_variance/B1/O5-5-8-B1.MP4	51251	NA
B1	2024-09-30 11:35:12.404		5399.960	Media file(s)	player #1:E:/Stigmatomma_queen_variance/B1/O5-5-8-B1.MP4	0.0	6704.160	25.000	Orange	Walking		POINT	2050.040	E:/Stigmatomma_queen_variance/B1/O5-5-8-B1.MP4	51251	NA
B1	2024-09-30 11:35:12.404		5399.960	Media file(s)	player #1:E:/Stigmatomma_queen_variance/B1/O5-5-8-B1.MP4	0.0	6704.160	25.000	Pink	Walking		POINT	2050.040	E:/Stigmatomma_queen_variance/B1/O5-5-8-B1.MP4	51251	NA
B1	2024-09-30 11:35:12.404		5399.960	Media file(s)	player #1:E:/Stigmatomma_queen_variance/B1/O5-5-8-B1.MP4	0.0	6704.160	25.000	Purple	Outside		POINT	2050.040	E:/Stigmatomma_queen_variance/B1/O5-5-8-B1.MP4	51251	NA
B1	2024-09-30 11:35:12.404		5399.960	Media file(s)	player #1:E:/Stigmatomma_queen_variance/B1/O5-5-8-B1.MP4	0.0	6704.160	25.000	Blue	Outside		POINT	2110.080	E:/Stigmatomma_queen_variance/B1/O5-5-8-B1.MP4	52752	NA
B1	2024-09-30 11:35:12.404		5399.960	Media file(s)	player #1:E:/Stigmatomma_queen_variance/B1/O5-5-8-B1.MP4	0.0	6704.160	25.000	Green	Brood Care		POINT	2110.080	E:/Stigmatomma_queen_variance/B1/O5-5-8-B1.MP4	52752	NA
B1	2024-09-30 11:35:12.404		5399.960	Media file(s)	player #1:E:/Stigmatomma_queen_variance/B1/O5-5-8-B1.MP4	0.0	6704.160	25.000	Orange	Walking		POINT	2110.080	E:/Stigmatomma_queen_variance/B1/O5-5-8-B1.MP4	52752	NA
B1	2024-09-30 11:35:12.404		5399.960	Media file(s)	player #1:E:/Stigmatomma_queen_variance/B1/O5-5-8-B1.MP4	0.0	6704.160	25.000	Purple	Outside		POINT	2110.080	E:/Stigmatomma_queen_variance/B1/O5-5-8-B1.MP4	52752	NA
B1	2024-09-30 11:35:12.404		5399.960	Media file(s)	player #1:E:/Stigmatomma_queen_variance/B1/O5-5-8-B1.MP4	0.0	6704.160	25.000	Pink	Resting		POINT	2110.640	E:/Stigmatomma_queen_variance/B1/O5-5-8-B1.MP4	52766	NA
B1	2024-09-30 11:35:12.404		5399.960	Media file(s)	player #1:E:/Stigmatomma_queen_variance/B1/O5-5-8-B1.MP4	0.0	6704.160	25.000	Purple	Outside		POINT	2170.080	E:/Stigmatomma_queen_variance/B1/O5-5-8-B1.MP4	54252	NA
B1	2024-09-30 11:35:12.404		5399.960	Media file(s)	player #1:E:/Stigmatomma_queen_variance/B1/O5-5-8-B1.MP4	0.0	6704.160	25.000	Blue	Outside		POINT	2170.080	E:/Stigmatomma_queen_variance/B1/O5-5-8-B1.MP4	54252	NA
B1	2024-09-30 11:35:12.404		5399.960	Media file(s)	player #1:E:/Stigmatomma_queen_variance/B1/O5-5-8-B1.MP4	0.0	6704.160	25.000	Green	Brood Care		POINT	2170.080	E:/Stigmatomma_queen_variance/B1/O5-5-8-B1.MP4	54252	NA
B1	2024-09-30 11:35:12.404		5399.960	Media file(s)	player #1:E:/Stigmatomma_queen_variance/B1/O5-5-8-B1.MP4	0.0	6704.160	25.000	Orange	Walking		POINT	2170.080	E:/Stigmatomma_queen_variance/B1/O5-5-8-B1.MP4	54252	NA
B1	2024-09-30 11:35:12.404		5399.960	Media file(s)	player #1:E:/Stigmatomma_queen_variance/B1/O5-5-8-B1.MP4	0.0	6704.160	25.000	Pink	Walking		POINT	2170.080	E:/Stigmatomma_queen_variance/B1/O5-5-8-B1.MP4	54252	NA
B1	2024-09-30 11:35:12.404		5399.960	Media file(s)	player #1:E:/Stigmatomma_queen_variance/B1/O5-5-8-B1.MP4	0.0	6704.160	25.000	Blue	Outside		POINT	2230.200	E:/Stigmatomma_queen_variance/B1/O5-5-8-B1.MP4	55755	NA
B1	2024-09-30 11:35:12.404		5399.960	Media file(s)	player #1:E:/Stigmatomma_queen_variance/B1/O5-5-8-B1.MP4	0.0	6704.160	25.000	Green	Brood Care		POINT	2230.200	E:/Stigmatomma_queen_variance/B1/O5-5-8-B1.MP4	55755	NA
B1	2024-09-30 11:35:12.404		5399.960	Media file(s)	player #1:E:/Stigmatomma_queen_variance/B1/O5-5-8-B1.MP4	0.0	6704.160	25.000	Orange	Walking		POINT	2230.200	E:/Stigmatomma_queen_variance/B1/O5-5-8-B1.MP4	55755	NA
B1	2024-09-30 11:35:12.404		5399.960	Media file(s)	player #1:E:/Stigmatomma_queen_variance/B1/O5-5-8-B1.MP4	0.0	6704.160	25.000	Pink	Resting		POINT	2230.200	E:/Stigmatomma_queen_variance/B1/O5-5-8-B1.MP4	55755	NA
B1	2024-09-30 11:35:12.404		5399.960	Media file(s)	player #1:E:/Stigmatomma_queen_variance/B1/O5-5-8-B1.MP4	0.0	6704.160	25.000	Purple	Outside		POINT	2230.200	E:/Stigmatomma_queen_variance/B1/O5-5-8-B1.MP4	55755	NA
B1	2024-09-30 11:35:12.404		5399.960	Media file(s)	player #1:E:/Stigmatomma_queen_variance/B1/O5-5-8-B1.MP4	0.0	6704.160	25.000	Blue	Outside		POINT	2290.280	E:/Stigmatomma_queen_variance/B1/O5-5-8-B1.MP4	57257	NA
B1	2024-09-30 11:35:12.404		5399.960	Media file(s)	player #1:E:/Stigmatomma_queen_variance/B1/O5-5-8-B1.MP4	0.0	6704.160	25.000	Green	Resting		POINT	2290.280	E:/Stigmatomma_queen_variance/B1/O5-5-8-B1.MP4	57257	NA
B1	2024-09-30 11:35:12.404		5399.960	Media file(s)	player #1:E:/Stigmatomma_queen_variance/B1/O5-5-8-B1.MP4	0.0	6704.160	25.000	Orange	Resting		POINT	2290.280	E:/Stigmatomma_queen_variance/B1/O5-5-8-B1.MP4	57257	NA
B1	2024-09-30 11:35:12.404		5399.960	Media file(s)	player #1:E:/Stigmatomma_queen_variance/B1/O5-5-8-B1.MP4	0.0	6704.160	25.000	Pink	Resting		POINT	2290.280	E:/Stigmatomma_queen_variance/B1/O5-5-8-B1.MP4	57257	NA
B1	2024-09-30 11:35:12.404		5399.960	Media file(s)	player #1:E:/Stigmatomma_queen_variance/B1/O5-5-8-B1.MP4	0.0	6704.160	25.000	Purple	Self grooming		POINT	2290.280	E:/Stigmatomma_queen_variance/B1/O5-5-8-B1.MP4	57257	NA
B1	2024-09-30 11:35:12.404		5399.960	Media file(s)	player #1:E:/Stigmatomma_queen_variance/B1/O5-5-8-B1.MP4	0.0	6704.160	25.000	Blue	Outside		POINT	2350.240	E:/Stigmatomma_queen_variance/B1/O5-5-8-B1.MP4	58756	NA
B1	2024-09-30 11:35:12.404		5399.960	Media file(s)	player #1:E:/Stigmatomma_queen_variance/B1/O5-5-8-B1.MP4	0.0	6704.160	25.000	Green	Resting		POINT	2350.240	E:/Stigmatomma_queen_variance/B1/O5-5-8-B1.MP4	58756	NA
B1	2024-09-30 11:35:12.404		5399.960	Media file(s)	player #1:E:/Stigmatomma_queen_variance/B1/O5-5-8-B1.MP4	0.0	6704.160	25.000	Orange	Resting		POINT	2350.240	E:/Stigmatomma_queen_variance/B1/O5-5-8-B1.MP4	58756	NA
B1	2024-09-30 11:35:12.404		5399.960	Media file(s)	player #1:E:/Stigmatomma_queen_variance/B1/O5-5-8-B1.MP4	0.0	6704.160	25.000	Pink	Resting		POINT	2350.240	E:/Stigmatomma_queen_variance/B1/O5-5-8-B1.MP4	58756	NA
B1	2024-09-30 11:35:12.404		5399.960	Media file(s)	player #1:E:/Stigmatomma_queen_variance/B1/O5-5-8-B1.MP4	0.0	6704.160	25.000	Purple	Self grooming		POINT	2350.240	E:/Stigmatomma_queen_variance/B1/O5-5-8-B1.MP4	58756	NA
B1	2024-09-30 11:35:12.404		5399.960	Media file(s)	player #1:E:/Stigmatomma_queen_variance/B1/O5-5-8-B1.MP4	0.0	6704.160	25.000	Blue	Outside		POINT	2410.160	E:/Stigmatomma_queen_variance/B1/O5-5-8-B1.MP4	60254	NA
B1	2024-09-30 11:35:12.404		5399.960	Media file(s)	player #1:E:/Stigmatomma_queen_variance/B1/O5-5-8-B1.MP4	0.0	6704.160	25.000	Green	Resting		POINT	2410.160	E:/Stigmatomma_queen_variance/B1/O5-5-8-B1.MP4	60254	NA
B1	2024-09-30 11:35:12.404		5399.960	Media file(s)	player #1:E:/Stigmatomma_queen_variance/B1/O5-5-8-B1.MP4	0.0	6704.160	25.000	Orange	Resting		POINT	2410.160	E:/Stigmatomma_queen_variance/B1/O5-5-8-B1.MP4	60254	NA
B1	2024-09-30 11:35:12.404		5399.960	Media file(s)	player #1:E:/Stigmatomma_queen_variance/B1/O5-5-8-B1.MP4	0.0	6704.160	25.000	Pink	Resting		POINT	2410.160	E:/Stigmatomma_queen_variance/B1/O5-5-8-B1.MP4	60254	NA
B1	2024-09-30 11:35:12.404		5399.960	Media file(s)	player #1:E:/Stigmatomma_queen_variance/B1/O5-5-8-B1.MP4	0.0	6704.160	25.000	Purple	Self grooming		POINT	2410.160	E:/Stigmatomma_queen_variance/B1/O5-5-8-B1.MP4	60254	NA
B1	2024-09-30 11:35:12.404		5399.960	Media file(s)	player #1:E:/Stigmatomma_queen_variance/B1/O5-5-8-B1.MP4	0.0	6704.160	25.000	Blue	Outside		POINT	2470.160	E:/Stigmatomma_queen_variance/B1/O5-5-8-B1.MP4	61754	NA
B1	2024-09-30 11:35:12.404		5399.960	Media file(s)	player #1:E:/Stigmatomma_queen_variance/B1/O5-5-8-B1.MP4	0.0	6704.160	25.000	Green	Resting		POINT	2470.160	E:/Stigmatomma_queen_variance/B1/O5-5-8-B1.MP4	61754	NA
B1	2024-09-30 11:35:12.404		5399.960	Media file(s)	player #1:E:/Stigmatomma_queen_variance/B1/O5-5-8-B1.MP4	0.0	6704.160	25.000	Orange	Resting		POINT	2470.160	E:/Stigmatomma_queen_variance/B1/O5-5-8-B1.MP4	61754	NA
B1	2024-09-30 11:35:12.404		5399.960	Media file(s)	player #1:E:/Stigmatomma_queen_variance/B1/O5-5-8-B1.MP4	0.0	6704.160	25.000	Pink	Resting		POINT	2470.160	E:/Stigmatomma_queen_variance/B1/O5-5-8-B1.MP4	61754	NA
B1	2024-09-30 11:35:12.404		5399.960	Media file(s)	player #1:E:/Stigmatomma_queen_variance/B1/O5-5-8-B1.MP4	0.0	6704.160	25.000	Purple	Self grooming		POINT	2470.160	E:/Stigmatomma_queen_variance/B1/O5-5-8-B1.MP4	61754	NA
B1	2024-09-30 11:35:12.404		5399.960	Media file(s)	player #1:E:/Stigmatomma_queen_variance/B1/O5-5-8-B1.MP4	0.0	6704.160	25.000	Purple	Self grooming		POINT	2530.120	E:/Stigmatomma_queen_variance/B1/O5-5-8-B1.MP4	63253	NA
B1	2024-09-30 11:35:12.404		5399.960	Media file(s)	player #1:E:/Stigmatomma_queen_variance/B1/O5-5-8-B1.MP4	0.0	6704.160	25.000	Blue	Outside		POINT	2530.160	E:/Stigmatomma_queen_variance/B1/O5-5-8-B1.MP4	63254	NA
B1	2024-09-30 11:35:12.404		5399.960	Media file(s)	player #1:E:/Stigmatomma_queen_variance/B1/O5-5-8-B1.MP4	0.0	6704.160	25.000	Green	Brood Care		POINT	2530.160	E:/Stigmatomma_queen_variance/B1/O5-5-8-B1.MP4	63254	NA
B1	2024-09-30 11:35:12.404		5399.960	Media file(s)	player #1:E:/Stigmatomma_queen_variance/B1/O5-5-8-B1.MP4	0.0	6704.160	25.000	Orange	Resting		POINT	2530.160	E:/Stigmatomma_queen_variance/B1/O5-5-8-B1.MP4	63254	NA
B1	2024-09-30 11:35:12.404		5399.960	Media file(s)	player #1:E:/Stigmatomma_queen_variance/B1/O5-5-8-B1.MP4	0.0	6704.160	25.000	Pink	Resting		POINT	2530.160	E:/Stigmatomma_queen_variance/B1/O5-5-8-B1.MP4	63254	NA
B1	2024-09-30 11:35:12.404		5399.960	Media file(s)	player #1:E:/Stigmatomma_queen_variance/B1/O5-5-8-B1.MP4	0.0	6704.160	25.000	Blue	Outside		POINT	2590.360	E:/Stigmatomma_queen_variance/B1/O5-5-8-B1.MP4	64759	NA
B1	2024-09-30 11:35:12.404		5399.960	Media file(s)	player #1:E:/Stigmatomma_queen_variance/B1/O5-5-8-B1.MP4	0.0	6704.160	25.000	Green	Brood Care		POINT	2590.360	E:/Stigmatomma_queen_variance/B1/O5-5-8-B1.MP4	64759	NA
B1	2024-09-30 11:35:12.404		5399.960	Media file(s)	player #1:E:/Stigmatomma_queen_variance/B1/O5-5-8-B1.MP4	0.0	6704.160	25.000	Orange	Resting		POINT	2590.360	E:/Stigmatomma_queen_variance/B1/O5-5-8-B1.MP4	64759	NA
B1	2024-09-30 11:35:12.404		5399.960	Media file(s)	player #1:E:/Stigmatomma_queen_variance/B1/O5-5-8-B1.MP4	0.0	6704.160	25.000	Pink	Walking		POINT	2590.360	E:/Stigmatomma_queen_variance/B1/O5-5-8-B1.MP4	64759	NA
B1	2024-09-30 11:35:12.404		5399.960	Media file(s)	player #1:E:/Stigmatomma_queen_variance/B1/O5-5-8-B1.MP4	0.0	6704.160	25.000	Purple	Walking		POINT	2590.360	E:/Stigmatomma_queen_variance/B1/O5-5-8-B1.MP4	64759	NA
B1	2024-09-30 11:35:12.404		5399.960	Media file(s)	player #1:E:/Stigmatomma_queen_variance/B1/O5-5-8-B1.MP4	0.0	6704.160	25.000	Blue	Outside		POINT	2650.480	E:/Stigmatomma_queen_variance/B1/O5-5-8-B1.MP4	66262	NA
B1	2024-09-30 11:35:12.404		5399.960	Media file(s)	player #1:E:/Stigmatomma_queen_variance/B1/O5-5-8-B1.MP4	0.0	6704.160	25.000	Green	Brood Care		POINT	2650.480	E:/Stigmatomma_queen_variance/B1/O5-5-8-B1.MP4	66262	NA
B1	2024-09-30 11:35:12.404		5399.960	Media file(s)	player #1:E:/Stigmatomma_queen_variance/B1/O5-5-8-B1.MP4	0.0	6704.160	25.000	Orange	Resting		POINT	2650.480	E:/Stigmatomma_queen_variance/B1/O5-5-8-B1.MP4	66262	NA
B1	2024-09-30 11:35:12.404		5399.960	Media file(s)	player #1:E:/Stigmatomma_queen_variance/B1/O5-5-8-B1.MP4	0.0	6704.160	25.000	Pink	Walking		POINT	2650.480	E:/Stigmatomma_queen_variance/B1/O5-5-8-B1.MP4	66262	NA
B1	2024-09-30 11:35:12.404		5399.960	Media file(s)	player #1:E:/Stigmatomma_queen_variance/B1/O5-5-8-B1.MP4	0.0	6704.160	25.000	Purple	Resting		POINT	2650.480	E:/Stigmatomma_queen_variance/B1/O5-5-8-B1.MP4	66262	NA
B1	2024-09-30 11:35:12.404		5399.960	Media file(s)	player #1:E:/Stigmatomma_queen_variance/B1/O5-5-8-B1.MP4	0.0	6704.160	25.000	Blue	Outside		POINT	2710.280	E:/Stigmatomma_queen_variance/B1/O5-5-8-B1.MP4	67757	NA
B1	2024-09-30 11:35:12.404		5399.960	Media file(s)	player #1:E:/Stigmatomma_queen_variance/B1/O5-5-8-B1.MP4	0.0	6704.160	25.000	Green	Brood Care		POINT	2710.280	E:/Stigmatomma_queen_variance/B1/O5-5-8-B1.MP4	67757	NA
B1	2024-09-30 11:35:12.404		5399.960	Media file(s)	player #1:E:/Stigmatomma_queen_variance/B1/O5-5-8-B1.MP4	0.0	6704.160	25.000	Orange	Walking		POINT	2710.280	E:/Stigmatomma_queen_variance/B1/O5-5-8-B1.MP4	67757	NA
B1	2024-09-30 11:35:12.404		5399.960	Media file(s)	player #1:E:/Stigmatomma_queen_variance/B1/O5-5-8-B1.MP4	0.0	6704.160	25.000	Pink	Walking		POINT	2710.280	E:/Stigmatomma_queen_variance/B1/O5-5-8-B1.MP4	67757	NA
B1	2024-09-30 11:35:12.404		5399.960	Media file(s)	player #1:E:/Stigmatomma_queen_variance/B1/O5-5-8-B1.MP4	0.0	6704.160	25.000	Purple	Walking		POINT	2710.280	E:/Stigmatomma_queen_variance/B1/O5-5-8-B1.MP4	67757	NA
B1	2024-09-30 11:35:12.404		5399.960	Media file(s)	player #1:E:/Stigmatomma_queen_variance/B1/O5-5-8-B1.MP4	0.0	6704.160	25.000	Blue	Outside		POINT	2770.480	E:/Stigmatomma_queen_variance/B1/O5-5-8-B1.MP4	69262	NA
B1	2024-09-30 11:35:12.404		5399.960	Media file(s)	player #1:E:/Stigmatomma_queen_variance/B1/O5-5-8-B1.MP4	0.0	6704.160	25.000	Green	Hemolymph		POINT	2770.480	E:/Stigmatomma_queen_variance/B1/O5-5-8-B1.MP4	69262	NA
B1	2024-09-30 11:35:12.404		5399.960	Media file(s)	player #1:E:/Stigmatomma_queen_variance/B1/O5-5-8-B1.MP4	0.0	6704.160	25.000	Orange	Brood Care		POINT	2770.480	E:/Stigmatomma_queen_variance/B1/O5-5-8-B1.MP4	69262	NA
B1	2024-09-30 11:35:12.404		5399.960	Media file(s)	player #1:E:/Stigmatomma_queen_variance/B1/O5-5-8-B1.MP4	0.0	6704.160	25.000	Pink	Walking		POINT	2770.480	E:/Stigmatomma_queen_variance/B1/O5-5-8-B1.MP4	69262	NA
B1	2024-09-30 11:35:12.404		5399.960	Media file(s)	player #1:E:/Stigmatomma_queen_variance/B1/O5-5-8-B1.MP4	0.0	6704.160	25.000	Purple	Walking		POINT	2770.480	E:/Stigmatomma_queen_variance/B1/O5-5-8-B1.MP4	69262	NA
B1	2024-09-30 11:35:12.404		5399.960	Media file(s)	player #1:E:/Stigmatomma_queen_variance/B1/O5-5-8-B1.MP4	0.0	6704.160	25.000	Blue	Outside		POINT	2830.160	E:/Stigmatomma_queen_variance/B1/O5-5-8-B1.MP4	70754	NA
B1	2024-09-30 11:35:12.404		5399.960	Media file(s)	player #1:E:/Stigmatomma_queen_variance/B1/O5-5-8-B1.MP4	0.0	6704.160	25.000	Green	Hemolymph		POINT	2830.160	E:/Stigmatomma_queen_variance/B1/O5-5-8-B1.MP4	70754	NA
B1	2024-09-30 11:35:12.404		5399.960	Media file(s)	player #1:E:/Stigmatomma_queen_variance/B1/O5-5-8-B1.MP4	0.0	6704.160	25.000	Orange	Resting		POINT	2830.400	E:/Stigmatomma_queen_variance/B1/O5-5-8-B1.MP4	70760	NA
B1	2024-09-30 11:35:12.404		5399.960	Media file(s)	player #1:E:/Stigmatomma_queen_variance/B1/O5-5-8-B1.MP4	0.0	6704.160	25.000	Pink	Resting		POINT	2830.400	E:/Stigmatomma_queen_variance/B1/O5-5-8-B1.MP4	70760	NA
B1	2024-09-30 11:35:12.404		5399.960	Media file(s)	player #1:E:/Stigmatomma_queen_variance/B1/O5-5-8-B1.MP4	0.0	6704.160	25.000	Purple	Walking		POINT	2830.400	E:/Stigmatomma_queen_variance/B1/O5-5-8-B1.MP4	70760	NA
B1	2024-09-30 11:35:12.404		5399.960	Media file(s)	player #1:E:/Stigmatomma_queen_variance/B1/O5-5-8-B1.MP4	0.0	6704.160	25.000	Blue	Outside		POINT	2890.240	E:/Stigmatomma_queen_variance/B1/O5-5-8-B1.MP4	72256	NA
B1	2024-09-30 11:35:12.404		5399.960	Media file(s)	player #1:E:/Stigmatomma_queen_variance/B1/O5-5-8-B1.MP4	0.0	6704.160	25.000	Green	Carry Brood		POINT	2890.240	E:/Stigmatomma_queen_variance/B1/O5-5-8-B1.MP4	72256	NA
B1	2024-09-30 11:35:12.404		5399.960	Media file(s)	player #1:E:/Stigmatomma_queen_variance/B1/O5-5-8-B1.MP4	0.0	6704.160	25.000	Orange	Resting		POINT	2890.240	E:/Stigmatomma_queen_variance/B1/O5-5-8-B1.MP4	72256	NA
B1	2024-09-30 11:35:12.404		5399.960	Media file(s)	player #1:E:/Stigmatomma_queen_variance/B1/O5-5-8-B1.MP4	0.0	6704.160	25.000	Pink	Resting		POINT	2890.240	E:/Stigmatomma_queen_variance/B1/O5-5-8-B1.MP4	72256	NA
B1	2024-09-30 11:35:12.404		5399.960	Media file(s)	player #1:E:/Stigmatomma_queen_variance/B1/O5-5-8-B1.MP4	0.0	6704.160	25.000	Purple	Resting		POINT	2890.240	E:/Stigmatomma_queen_variance/B1/O5-5-8-B1.MP4	72256	NA
B1	2024-09-30 11:35:12.404		5399.960	Media file(s)	player #1:E:/Stigmatomma_queen_variance/B1/O5-5-8-B1.MP4	0.0	6704.160	25.000	Blue	Outside		POINT	2950.120	E:/Stigmatomma_queen_variance/B1/O5-5-8-B1.MP4	73753	NA
B1	2024-09-30 11:35:12.404		5399.960	Media file(s)	player #1:E:/Stigmatomma_queen_variance/B1/O5-5-8-B1.MP4	0.0	6704.160	25.000	Green	Hemolymph		POINT	2950.120	E:/Stigmatomma_queen_variance/B1/O5-5-8-B1.MP4	73753	NA
B1	2024-09-30 11:35:12.404		5399.960	Media file(s)	player #1:E:/Stigmatomma_queen_variance/B1/O5-5-8-B1.MP4	0.0	6704.160	25.000	Orange	Walking		POINT	2950.400	E:/Stigmatomma_queen_variance/B1/O5-5-8-B1.MP4	73760	NA
B1	2024-09-30 11:35:12.404		5399.960	Media file(s)	player #1:E:/Stigmatomma_queen_variance/B1/O5-5-8-B1.MP4	0.0	6704.160	25.000	Pink	Resting		POINT	2950.680	E:/Stigmatomma_queen_variance/B1/O5-5-8-B1.MP4	73767	NA
B1	2024-09-30 11:35:12.404		5399.960	Media file(s)	player #1:E:/Stigmatomma_queen_variance/B1/O5-5-8-B1.MP4	0.0	6704.160	25.000	Purple	Resting		POINT	2950.680	E:/Stigmatomma_queen_variance/B1/O5-5-8-B1.MP4	73767	NA
B1	2024-09-30 11:35:12.404		5399.960	Media file(s)	player #1:E:/Stigmatomma_queen_variance/B1/O5-5-8-B1.MP4	0.0	6704.160	25.000	Blue	Outside		POINT	3010.240	E:/Stigmatomma_queen_variance/B1/O5-5-8-B1.MP4	75256	NA
B1	2024-09-30 11:35:12.404		5399.960	Media file(s)	player #1:E:/Stigmatomma_queen_variance/B1/O5-5-8-B1.MP4	0.0	6704.160	25.000	Green	Hemolymph		POINT	3010.240	E:/Stigmatomma_queen_variance/B1/O5-5-8-B1.MP4	75256	NA
B1	2024-09-30 11:35:12.404		5399.960	Media file(s)	player #1:E:/Stigmatomma_queen_variance/B1/O5-5-8-B1.MP4	0.0	6704.160	25.000	Orange	QQ interaction		POINT	3010.240	E:/Stigmatomma_queen_variance/B1/O5-5-8-B1.MP4	75256	NA
B1	2024-09-30 11:35:12.404		5399.960	Media file(s)	player #1:E:/Stigmatomma_queen_variance/B1/O5-5-8-B1.MP4	0.0	6704.160	25.000	Pink	Resting		POINT	3010.240	E:/Stigmatomma_queen_variance/B1/O5-5-8-B1.MP4	75256	NA
B1	2024-09-30 11:35:12.404		5399.960	Media file(s)	player #1:E:/Stigmatomma_queen_variance/B1/O5-5-8-B1.MP4	0.0	6704.160	25.000	Purple	QQ interaction		POINT	3010.240	E:/Stigmatomma_queen_variance/B1/O5-5-8-B1.MP4	75256	NA
B1	2024-09-30 11:35:12.404		5399.960	Media file(s)	player #1:E:/Stigmatomma_queen_variance/B1/O5-5-8-B1.MP4	0.0	6704.160	25.000	Blue	Outside		POINT	3070.000	E:/Stigmatomma_queen_variance/B1/O5-5-8-B1.MP4	76750	NA
B1	2024-09-30 11:35:12.404		5399.960	Media file(s)	player #1:E:/Stigmatomma_queen_variance/B1/O5-5-8-B1.MP4	0.0	6704.160	25.000	Green	Hemolymph		POINT	3070.000	E:/Stigmatomma_queen_variance/B1/O5-5-8-B1.MP4	76750	NA
B1	2024-09-30 11:35:12.404		5399.960	Media file(s)	player #1:E:/Stigmatomma_queen_variance/B1/O5-5-8-B1.MP4	0.0	6704.160	25.000	Orange	Resting		POINT	3070.000	E:/Stigmatomma_queen_variance/B1/O5-5-8-B1.MP4	76750	NA
B1	2024-09-30 11:35:12.404		5399.960	Media file(s)	player #1:E:/Stigmatomma_queen_variance/B1/O5-5-8-B1.MP4	0.0	6704.160	25.000	Pink	Resting		POINT	3070.000	E:/Stigmatomma_queen_variance/B1/O5-5-8-B1.MP4	76750	NA
B1	2024-09-30 11:35:12.404		5399.960	Media file(s)	player #1:E:/Stigmatomma_queen_variance/B1/O5-5-8-B1.MP4	0.0	6704.160	25.000	Purple	Resting		POINT	3070.000	E:/Stigmatomma_queen_variance/B1/O5-5-8-B1.MP4	76750	NA
B1	2024-09-30 11:35:12.404		5399.960	Media file(s)	player #1:E:/Stigmatomma_queen_variance/B1/O5-5-8-B1.MP4	0.0	6704.160	25.000	Blue	Outside		POINT	3130.280	E:/Stigmatomma_queen_variance/B1/O5-5-8-B1.MP4	78257	NA
B1	2024-09-30 11:35:12.404		5399.960	Media file(s)	player #1:E:/Stigmatomma_queen_variance/B1/O5-5-8-B1.MP4	0.0	6704.160	25.000	Green	Hemolymph		POINT	3130.280	E:/Stigmatomma_queen_variance/B1/O5-5-8-B1.MP4	78257	NA
B1	2024-09-30 11:35:12.404		5399.960	Media file(s)	player #1:E:/Stigmatomma_queen_variance/B1/O5-5-8-B1.MP4	0.0	6704.160	25.000	Orange	Resting		POINT	3130.280	E:/Stigmatomma_queen_variance/B1/O5-5-8-B1.MP4	78257	NA
B1	2024-09-30 11:35:12.404		5399.960	Media file(s)	player #1:E:/Stigmatomma_queen_variance/B1/O5-5-8-B1.MP4	0.0	6704.160	25.000	Pink	Resting		POINT	3130.280	E:/Stigmatomma_queen_variance/B1/O5-5-8-B1.MP4	78257	NA
B1	2024-09-30 11:35:12.404		5399.960	Media file(s)	player #1:E:/Stigmatomma_queen_variance/B1/O5-5-8-B1.MP4	0.0	6704.160	25.000	Purple	Walking		POINT	3130.280	E:/Stigmatomma_queen_variance/B1/O5-5-8-B1.MP4	78257	NA
B1	2024-09-30 11:35:12.404		5399.960	Media file(s)	player #1:E:/Stigmatomma_queen_variance/B1/O5-5-8-B1.MP4	0.0	6704.160	25.000	Blue	Outside		POINT	3190.040	E:/Stigmatomma_queen_variance/B1/O5-5-8-B1.MP4	79751	NA
B1	2024-09-30 11:35:12.404		5399.960	Media file(s)	player #1:E:/Stigmatomma_queen_variance/B1/O5-5-8-B1.MP4	0.0	6704.160	25.000	Green	Hemolymph		POINT	3190.040	E:/Stigmatomma_queen_variance/B1/O5-5-8-B1.MP4	79751	NA
B1	2024-09-30 11:35:12.404		5399.960	Media file(s)	player #1:E:/Stigmatomma_queen_variance/B1/O5-5-8-B1.MP4	0.0	6704.160	25.000	Orange	Resting		POINT	3190.040	E:/Stigmatomma_queen_variance/B1/O5-5-8-B1.MP4	79751	NA
B1	2024-09-30 11:35:12.404		5399.960	Media file(s)	player #1:E:/Stigmatomma_queen_variance/B1/O5-5-8-B1.MP4	0.0	6704.160	25.000	Pink	Resting		POINT	3190.040	E:/Stigmatomma_queen_variance/B1/O5-5-8-B1.MP4	79751	NA
B1	2024-09-30 11:35:12.404		5399.960	Media file(s)	player #1:E:/Stigmatomma_queen_variance/B1/O5-5-8-B1.MP4	0.0	6704.160	25.000	Purple	Self grooming		POINT	3190.040	E:/Stigmatomma_queen_variance/B1/O5-5-8-B1.MP4	79751	NA
B1	2024-09-30 11:35:12.404		5399.960	Media file(s)	player #1:E:/Stigmatomma_queen_variance/B1/O5-5-8-B1.MP4	0.0	6704.160	25.000	Blue	Outside		POINT	3250.040	E:/Stigmatomma_queen_variance/B1/O5-5-8-B1.MP4	81251	NA
B1	2024-09-30 11:35:12.404		5399.960	Media file(s)	player #1:E:/Stigmatomma_queen_variance/B1/O5-5-8-B1.MP4	0.0	6704.160	25.000	Green	Hemolymph		POINT	3250.040	E:/Stigmatomma_queen_variance/B1/O5-5-8-B1.MP4	81251	NA
B1	2024-09-30 11:35:12.404		5399.960	Media file(s)	player #1:E:/Stigmatomma_queen_variance/B1/O5-5-8-B1.MP4	0.0	6704.160	25.000	Orange	Walking		POINT	3250.040	E:/Stigmatomma_queen_variance/B1/O5-5-8-B1.MP4	81251	NA
B1	2024-09-30 11:35:12.404		5399.960	Media file(s)	player #1:E:/Stigmatomma_queen_variance/B1/O5-5-8-B1.MP4	0.0	6704.160	25.000	Pink	Resting		POINT	3250.040	E:/Stigmatomma_queen_variance/B1/O5-5-8-B1.MP4	81251	NA
B1	2024-09-30 11:35:12.404		5399.960	Media file(s)	player #1:E:/Stigmatomma_queen_variance/B1/O5-5-8-B1.MP4	0.0	6704.160	25.000	Purple	Walking		POINT	3250.040	E:/Stigmatomma_queen_variance/B1/O5-5-8-B1.MP4	81251	NA
B1	2024-09-30 11:35:12.404		5399.960	Media file(s)	player #1:E:/Stigmatomma_queen_variance/B1/O5-5-8-B1.MP4	0.0	6704.160	25.000	Blue	Outside		POINT	3310.640	E:/Stigmatomma_queen_variance/B1/O5-5-8-B1.MP4	82766	NA
B1	2024-09-30 11:35:12.404		5399.960	Media file(s)	player #1:E:/Stigmatomma_queen_variance/B1/O5-5-8-B1.MP4	0.0	6704.160	25.000	Green	Brood Care		POINT	3310.640	E:/Stigmatomma_queen_variance/B1/O5-5-8-B1.MP4	82766	NA
B1	2024-09-30 11:35:12.404		5399.960	Media file(s)	player #1:E:/Stigmatomma_queen_variance/B1/O5-5-8-B1.MP4	0.0	6704.160	25.000	Orange	Walking		POINT	3310.640	E:/Stigmatomma_queen_variance/B1/O5-5-8-B1.MP4	82766	NA
B1	2024-09-30 11:35:12.404		5399.960	Media file(s)	player #1:E:/Stigmatomma_queen_variance/B1/O5-5-8-B1.MP4	0.0	6704.160	25.000	Pink	Resting		POINT	3310.640	E:/Stigmatomma_queen_variance/B1/O5-5-8-B1.MP4	82766	NA
B1	2024-09-30 11:35:12.404		5399.960	Media file(s)	player #1:E:/Stigmatomma_queen_variance/B1/O5-5-8-B1.MP4	0.0	6704.160	25.000	Purple	Walking		POINT	3310.640	E:/Stigmatomma_queen_variance/B1/O5-5-8-B1.MP4	82766	NA
B1	2024-09-30 11:35:12.404		5399.960	Media file(s)	player #1:E:/Stigmatomma_queen_variance/B1/O5-5-8-B1.MP4	0.0	6704.160	25.000	Blue	Outside		POINT	3370.040	E:/Stigmatomma_queen_variance/B1/O5-5-8-B1.MP4	84251	NA
B1	2024-09-30 11:35:12.404		5399.960	Media file(s)	player #1:E:/Stigmatomma_queen_variance/B1/O5-5-8-B1.MP4	0.0	6704.160	25.000	Green	Hemolymph		POINT	3370.040	E:/Stigmatomma_queen_variance/B1/O5-5-8-B1.MP4	84251	NA
B1	2024-09-30 11:35:12.404		5399.960	Media file(s)	player #1:E:/Stigmatomma_queen_variance/B1/O5-5-8-B1.MP4	0.0	6704.160	25.000	Orange	Walking		POINT	3370.040	E:/Stigmatomma_queen_variance/B1/O5-5-8-B1.MP4	84251	NA
B1	2024-09-30 11:35:12.404		5399.960	Media file(s)	player #1:E:/Stigmatomma_queen_variance/B1/O5-5-8-B1.MP4	0.0	6704.160	25.000	Pink	Resting		POINT	3370.040	E:/Stigmatomma_queen_variance/B1/O5-5-8-B1.MP4	84251	NA
B1	2024-09-30 11:35:12.404		5399.960	Media file(s)	player #1:E:/Stigmatomma_queen_variance/B1/O5-5-8-B1.MP4	0.0	6704.160	25.000	Purple	Walking		POINT	3370.040	E:/Stigmatomma_queen_variance/B1/O5-5-8-B1.MP4	84251	NA
B1	2024-09-30 11:35:12.404		5399.960	Media file(s)	player #1:E:/Stigmatomma_queen_variance/B1/O5-5-8-B1.MP4	0.0	6704.160	25.000	Blue	Outside		POINT	3430.200	E:/Stigmatomma_queen_variance/B1/O5-5-8-B1.MP4	85755	NA
B1	2024-09-30 11:35:12.404		5399.960	Media file(s)	player #1:E:/Stigmatomma_queen_variance/B1/O5-5-8-B1.MP4	0.0	6704.160	25.000	Green	Hemolymph		POINT	3430.200	E:/Stigmatomma_queen_variance/B1/O5-5-8-B1.MP4	85755	NA
B1	2024-09-30 11:35:12.404		5399.960	Media file(s)	player #1:E:/Stigmatomma_queen_variance/B1/O5-5-8-B1.MP4	0.0	6704.160	25.000	Orange	Walking		POINT	3430.200	E:/Stigmatomma_queen_variance/B1/O5-5-8-B1.MP4	85755	NA
B1	2024-09-30 11:35:12.404		5399.960	Media file(s)	player #1:E:/Stigmatomma_queen_variance/B1/O5-5-8-B1.MP4	0.0	6704.160	25.000	Pink	Resting		POINT	3430.200	E:/Stigmatomma_queen_variance/B1/O5-5-8-B1.MP4	85755	NA
B1	2024-09-30 11:35:12.404		5399.960	Media file(s)	player #1:E:/Stigmatomma_queen_variance/B1/O5-5-8-B1.MP4	0.0	6704.160	25.000	Purple	Walking		POINT	3430.200	E:/Stigmatomma_queen_variance/B1/O5-5-8-B1.MP4	85755	NA
B1	2024-09-30 11:35:12.404		5399.960	Media file(s)	player #1:E:/Stigmatomma_queen_variance/B1/O5-5-8-B1.MP4	0.0	6704.160	25.000	Blue	Outside		POINT	3490.000	E:/Stigmatomma_queen_variance/B1/O5-5-8-B1.MP4	87250	NA
B1	2024-09-30 11:35:12.404		5399.960	Media file(s)	player #1:E:/Stigmatomma_queen_variance/B1/O5-5-8-B1.MP4	0.0	6704.160	25.000	Green	Hemolymph		POINT	3490.000	E:/Stigmatomma_queen_variance/B1/O5-5-8-B1.MP4	87250	NA
B1	2024-09-30 11:35:12.404		5399.960	Media file(s)	player #1:E:/Stigmatomma_queen_variance/B1/O5-5-8-B1.MP4	0.0	6704.160	25.000	Orange	Resting		POINT	3490.000	E:/Stigmatomma_queen_variance/B1/O5-5-8-B1.MP4	87250	NA
B1	2024-09-30 11:35:12.404		5399.960	Media file(s)	player #1:E:/Stigmatomma_queen_variance/B1/O5-5-8-B1.MP4	0.0	6704.160	25.000	Pink	Resting		POINT	3490.000	E:/Stigmatomma_queen_variance/B1/O5-5-8-B1.MP4	87250	NA
B1	2024-09-30 11:35:12.404		5399.960	Media file(s)	player #1:E:/Stigmatomma_queen_variance/B1/O5-5-8-B1.MP4	0.0	6704.160	25.000	Purple	Outside		POINT	3490.000	E:/Stigmatomma_queen_variance/B1/O5-5-8-B1.MP4	87250	NA
B1	2024-09-30 11:35:12.404		5399.960	Media file(s)	player #1:E:/Stigmatomma_queen_variance/B1/O5-5-8-B1.MP4	0.0	6704.160	25.000	Blue	Outside		POINT	3550.200	E:/Stigmatomma_queen_variance/B1/O5-5-8-B1.MP4	88755	NA
B1	2024-09-30 11:35:12.404		5399.960	Media file(s)	player #1:E:/Stigmatomma_queen_variance/B1/O5-5-8-B1.MP4	0.0	6704.160	25.000	Green	Brood Care		POINT	3550.200	E:/Stigmatomma_queen_variance/B1/O5-5-8-B1.MP4	88755	NA
B1	2024-09-30 11:35:12.404		5399.960	Media file(s)	player #1:E:/Stigmatomma_queen_variance/B1/O5-5-8-B1.MP4	0.0	6704.160	25.000	Orange	Resting		POINT	3550.200	E:/Stigmatomma_queen_variance/B1/O5-5-8-B1.MP4	88755	NA
B1	2024-09-30 11:35:12.404		5399.960	Media file(s)	player #1:E:/Stigmatomma_queen_variance/B1/O5-5-8-B1.MP4	0.0	6704.160	25.000	Pink	Resting		POINT	3550.200	E:/Stigmatomma_queen_variance/B1/O5-5-8-B1.MP4	88755	NA
B1	2024-09-30 11:35:12.404		5399.960	Media file(s)	player #1:E:/Stigmatomma_queen_variance/B1/O5-5-8-B1.MP4	0.0	6704.160	25.000	Purple	Outside		POINT	3550.200	E:/Stigmatomma_queen_variance/B1/O5-5-8-B1.MP4	88755	NA
B1	2024-09-30 11:35:12.404		5399.960	Media file(s)	player #1:E:/Stigmatomma_queen_variance/B1/O5-5-8-B1.MP4	0.0	6704.160	25.000	Blue	Outside		POINT	3610.080	E:/Stigmatomma_queen_variance/B1/O5-5-8-B1.MP4	90252	NA
B1	2024-09-30 11:35:12.404		5399.960	Media file(s)	player #1:E:/Stigmatomma_queen_variance/B1/O5-5-8-B1.MP4	0.0	6704.160	25.000	Green	Self grooming		POINT	3610.080	E:/Stigmatomma_queen_variance/B1/O5-5-8-B1.MP4	90252	NA
B1	2024-09-30 11:35:12.404		5399.960	Media file(s)	player #1:E:/Stigmatomma_queen_variance/B1/O5-5-8-B1.MP4	0.0	6704.160	25.000	Orange	Resting		POINT	3610.080	E:/Stigmatomma_queen_variance/B1/O5-5-8-B1.MP4	90252	NA
B1	2024-09-30 11:35:12.404		5399.960	Media file(s)	player #1:E:/Stigmatomma_queen_variance/B1/O5-5-8-B1.MP4	0.0	6704.160	25.000	Pink	Resting		POINT	3610.080	E:/Stigmatomma_queen_variance/B1/O5-5-8-B1.MP4	90252	NA
B1	2024-09-30 11:35:12.404		5399.960	Media file(s)	player #1:E:/Stigmatomma_queen_variance/B1/O5-5-8-B1.MP4	0.0	6704.160	25.000	Purple	Outside		POINT	3610.080	E:/Stigmatomma_queen_variance/B1/O5-5-8-B1.MP4	90252	NA
B1	2024-09-30 11:35:12.404		5399.960	Media file(s)	player #1:E:/Stigmatomma_queen_variance/B1/O5-5-8-B1.MP4	0.0	6704.160	25.000	Blue	Outside		POINT	3670.320	E:/Stigmatomma_queen_variance/B1/O5-5-8-B1.MP4	91758	NA
B1	2024-09-30 11:35:12.404		5399.960	Media file(s)	player #1:E:/Stigmatomma_queen_variance/B1/O5-5-8-B1.MP4	0.0	6704.160	25.000	Green	Hemolymph		POINT	3670.320	E:/Stigmatomma_queen_variance/B1/O5-5-8-B1.MP4	91758	NA
B1	2024-09-30 11:35:12.404		5399.960	Media file(s)	player #1:E:/Stigmatomma_queen_variance/B1/O5-5-8-B1.MP4	0.0	6704.160	25.000	Orange	Resting		POINT	3670.320	E:/Stigmatomma_queen_variance/B1/O5-5-8-B1.MP4	91758	NA
B1	2024-09-30 11:35:12.404		5399.960	Media file(s)	player #1:E:/Stigmatomma_queen_variance/B1/O5-5-8-B1.MP4	0.0	6704.160	25.000	Pink	Resting		POINT	3670.320	E:/Stigmatomma_queen_variance/B1/O5-5-8-B1.MP4	91758	NA
B1	2024-09-30 11:35:12.404		5399.960	Media file(s)	player #1:E:/Stigmatomma_queen_variance/B1/O5-5-8-B1.MP4	0.0	6704.160	25.000	Purple	Outside		POINT	3670.320	E:/Stigmatomma_queen_variance/B1/O5-5-8-B1.MP4	91758	NA
B1	2024-09-30 11:35:12.404		5399.960	Media file(s)	player #1:E:/Stigmatomma_queen_variance/B1/O5-5-8-B1.MP4	0.0	6704.160	25.000	Blue	Outside		POINT	3730.160	E:/Stigmatomma_queen_variance/B1/O5-5-8-B1.MP4	93254	NA
B1	2024-09-30 11:35:12.404		5399.960	Media file(s)	player #1:E:/Stigmatomma_queen_variance/B1/O5-5-8-B1.MP4	0.0	6704.160	25.000	Green	Hemolymph		POINT	3730.160	E:/Stigmatomma_queen_variance/B1/O5-5-8-B1.MP4	93254	NA
B1	2024-09-30 11:35:12.404		5399.960	Media file(s)	player #1:E:/Stigmatomma_queen_variance/B1/O5-5-8-B1.MP4	0.0	6704.160	25.000	Orange	Resting		POINT	3730.160	E:/Stigmatomma_queen_variance/B1/O5-5-8-B1.MP4	93254	NA
B1	2024-09-30 11:35:12.404		5399.960	Media file(s)	player #1:E:/Stigmatomma_queen_variance/B1/O5-5-8-B1.MP4	0.0	6704.160	25.000	Pink	Resting		POINT	3730.160	E:/Stigmatomma_queen_variance/B1/O5-5-8-B1.MP4	93254	NA
B1	2024-09-30 11:35:12.404		5399.960	Media file(s)	player #1:E:/Stigmatomma_queen_variance/B1/O5-5-8-B1.MP4	0.0	6704.160	25.000	Purple	Outside		POINT	3730.160	E:/Stigmatomma_queen_variance/B1/O5-5-8-B1.MP4	93254	NA
B1	2024-09-30 11:35:12.404		5399.960	Media file(s)	player #1:E:/Stigmatomma_queen_variance/B1/O5-5-8-B1.MP4	0.0	6704.160	25.000	Blue	Outside		POINT	3790.000	E:/Stigmatomma_queen_variance/B1/O5-5-8-B1.MP4	94750	NA
B1	2024-09-30 11:35:12.404		5399.960	Media file(s)	player #1:E:/Stigmatomma_queen_variance/B1/O5-5-8-B1.MP4	0.0	6704.160	25.000	Green	Hemolymph		POINT	3790.000	E:/Stigmatomma_queen_variance/B1/O5-5-8-B1.MP4	94750	NA
B1	2024-09-30 11:35:12.404		5399.960	Media file(s)	player #1:E:/Stigmatomma_queen_variance/B1/O5-5-8-B1.MP4	0.0	6704.160	25.000	Orange	Resting		POINT	3790.000	E:/Stigmatomma_queen_variance/B1/O5-5-8-B1.MP4	94750	NA
B1	2024-09-30 11:35:12.404		5399.960	Media file(s)	player #1:E:/Stigmatomma_queen_variance/B1/O5-5-8-B1.MP4	0.0	6704.160	25.000	Pink	Resting		POINT	3790.000	E:/Stigmatomma_queen_variance/B1/O5-5-8-B1.MP4	94750	NA
B1	2024-09-30 11:35:12.404		5399.960	Media file(s)	player #1:E:/Stigmatomma_queen_variance/B1/O5-5-8-B1.MP4	0.0	6704.160	25.000	Purple	Outside		POINT	3790.000	E:/Stigmatomma_queen_variance/B1/O5-5-8-B1.MP4	94750	NA
B1	2024-09-30 11:35:12.404		5399.960	Media file(s)	player #1:E:/Stigmatomma_queen_variance/B1/O5-5-8-B1.MP4	0.0	6704.160	25.000	Blue	Outside		POINT	3850.200	E:/Stigmatomma_queen_variance/B1/O5-5-8-B1.MP4	96255	NA
B1	2024-09-30 11:35:12.404		5399.960	Media file(s)	player #1:E:/Stigmatomma_queen_variance/B1/O5-5-8-B1.MP4	0.0	6704.160	25.000	Green	Hemolymph		POINT	3850.200	E:/Stigmatomma_queen_variance/B1/O5-5-8-B1.MP4	96255	NA
B1	2024-09-30 11:35:12.404		5399.960	Media file(s)	player #1:E:/Stigmatomma_queen_variance/B1/O5-5-8-B1.MP4	0.0	6704.160	25.000	Orange	Resting		POINT	3850.200	E:/Stigmatomma_queen_variance/B1/O5-5-8-B1.MP4	96255	NA
B1	2024-09-30 11:35:12.404		5399.960	Media file(s)	player #1:E:/Stigmatomma_queen_variance/B1/O5-5-8-B1.MP4	0.0	6704.160	25.000	Pink	Resting		POINT	3850.200	E:/Stigmatomma_queen_variance/B1/O5-5-8-B1.MP4	96255	NA
B1	2024-09-30 11:35:12.404		5399.960	Media file(s)	player #1:E:/Stigmatomma_queen_variance/B1/O5-5-8-B1.MP4	0.0	6704.160	25.000	Purple	Outside		POINT	3850.200	E:/Stigmatomma_queen_variance/B1/O5-5-8-B1.MP4	96255	NA
B1	2024-09-30 11:35:12.404		5399.960	Media file(s)	player #1:E:/Stigmatomma_queen_variance/B1/O5-5-8-B1.MP4	0.0	6704.160	25.000	Blue	Outside		POINT	3910.080	E:/Stigmatomma_queen_variance/B1/O5-5-8-B1.MP4	97752	NA
B1	2024-09-30 11:35:12.404		5399.960	Media file(s)	player #1:E:/Stigmatomma_queen_variance/B1/O5-5-8-B1.MP4	0.0	6704.160	25.000	Green	Hemolymph		POINT	3910.080	E:/Stigmatomma_queen_variance/B1/O5-5-8-B1.MP4	97752	NA
B1	2024-09-30 11:35:12.404		5399.960	Media file(s)	player #1:E:/Stigmatomma_queen_variance/B1/O5-5-8-B1.MP4	0.0	6704.160	25.000	Orange	Resting		POINT	3910.080	E:/Stigmatomma_queen_variance/B1/O5-5-8-B1.MP4	97752	NA
B1	2024-09-30 11:35:12.404		5399.960	Media file(s)	player #1:E:/Stigmatomma_queen_variance/B1/O5-5-8-B1.MP4	0.0	6704.160	25.000	Pink	Resting		POINT	3910.080	E:/Stigmatomma_queen_variance/B1/O5-5-8-B1.MP4	97752	NA
B1	2024-09-30 11:35:12.404		5399.960	Media file(s)	player #1:E:/Stigmatomma_queen_variance/B1/O5-5-8-B1.MP4	0.0	6704.160	25.000	Purple	Outside		POINT	3910.080	E:/Stigmatomma_queen_variance/B1/O5-5-8-B1.MP4	97752	NA
B1	2024-09-30 11:35:12.404		5399.960	Media file(s)	player #1:E:/Stigmatomma_queen_variance/B1/O5-5-8-B1.MP4	0.0	6704.160	25.000	Blue	Outside		POINT	3970.080	E:/Stigmatomma_queen_variance/B1/O5-5-8-B1.MP4	99252	NA
B1	2024-09-30 11:35:12.404		5399.960	Media file(s)	player #1:E:/Stigmatomma_queen_variance/B1/O5-5-8-B1.MP4	0.0	6704.160	25.000	Green	Self grooming		POINT	3970.080	E:/Stigmatomma_queen_variance/B1/O5-5-8-B1.MP4	99252	NA
B1	2024-09-30 11:35:12.404		5399.960	Media file(s)	player #1:E:/Stigmatomma_queen_variance/B1/O5-5-8-B1.MP4	0.0	6704.160	25.000	Orange	Resting		POINT	3970.080	E:/Stigmatomma_queen_variance/B1/O5-5-8-B1.MP4	99252	NA
B1	2024-09-30 11:35:12.404		5399.960	Media file(s)	player #1:E:/Stigmatomma_queen_variance/B1/O5-5-8-B1.MP4	0.0	6704.160	25.000	Pink	Resting		POINT	3970.080	E:/Stigmatomma_queen_variance/B1/O5-5-8-B1.MP4	99252	NA
B1	2024-09-30 11:35:12.404		5399.960	Media file(s)	player #1:E:/Stigmatomma_queen_variance/B1/O5-5-8-B1.MP4	0.0	6704.160	25.000	Purple	Outside		POINT	3970.080	E:/Stigmatomma_queen_variance/B1/O5-5-8-B1.MP4	99252	NA
B1	2024-09-30 11:35:12.404		5399.960	Media file(s)	player #1:E:/Stigmatomma_queen_variance/B1/O5-5-8-B1.MP4	0.0	6704.160	25.000	Blue	Outside		POINT	4030.000	E:/Stigmatomma_queen_variance/B1/O5-5-8-B1.MP4	100750	NA
B1	2024-09-30 11:35:12.404		5399.960	Media file(s)	player #1:E:/Stigmatomma_queen_variance/B1/O5-5-8-B1.MP4	0.0	6704.160	25.000	Green	Brood Care		POINT	4030.000	E:/Stigmatomma_queen_variance/B1/O5-5-8-B1.MP4	100750	NA
B1	2024-09-30 11:35:12.404		5399.960	Media file(s)	player #1:E:/Stigmatomma_queen_variance/B1/O5-5-8-B1.MP4	0.0	6704.160	25.000	Orange	Resting		POINT	4030.000	E:/Stigmatomma_queen_variance/B1/O5-5-8-B1.MP4	100750	NA
B1	2024-09-30 11:35:12.404		5399.960	Media file(s)	player #1:E:/Stigmatomma_queen_variance/B1/O5-5-8-B1.MP4	0.0	6704.160	25.000	Pink	Resting		POINT	4030.000	E:/Stigmatomma_queen_variance/B1/O5-5-8-B1.MP4	100750	NA
B1	2024-09-30 11:35:12.404		5399.960	Media file(s)	player #1:E:/Stigmatomma_queen_variance/B1/O5-5-8-B1.MP4	0.0	6704.160	25.000	Purple	Outside		POINT	4030.000	E:/Stigmatomma_queen_variance/B1/O5-5-8-B1.MP4	100750	NA
B1	2024-09-30 11:35:12.404		5399.960	Media file(s)	player #1:E:/Stigmatomma_queen_variance/B1/O5-5-8-B1.MP4	0.0	6704.160	25.000	Blue	Outside		POINT	4090.280	E:/Stigmatomma_queen_variance/B1/O5-5-8-B1.MP4	102257	NA
B1	2024-09-30 11:35:12.404		5399.960	Media file(s)	player #1:E:/Stigmatomma_queen_variance/B1/O5-5-8-B1.MP4	0.0	6704.160	25.000	Green	Resting		POINT	4090.280	E:/Stigmatomma_queen_variance/B1/O5-5-8-B1.MP4	102257	NA
B1	2024-09-30 11:35:12.404		5399.960	Media file(s)	player #1:E:/Stigmatomma_queen_variance/B1/O5-5-8-B1.MP4	0.0	6704.160	25.000	Orange	Resting		POINT	4090.280	E:/Stigmatomma_queen_variance/B1/O5-5-8-B1.MP4	102257	NA
B1	2024-09-30 11:35:12.404		5399.960	Media file(s)	player #1:E:/Stigmatomma_queen_variance/B1/O5-5-8-B1.MP4	0.0	6704.160	25.000	Pink	Resting		POINT	4090.280	E:/Stigmatomma_queen_variance/B1/O5-5-8-B1.MP4	102257	NA
B1	2024-09-30 11:35:12.404		5399.960	Media file(s)	player #1:E:/Stigmatomma_queen_variance/B1/O5-5-8-B1.MP4	0.0	6704.160	25.000	Purple	Outside		POINT	4090.280	E:/Stigmatomma_queen_variance/B1/O5-5-8-B1.MP4	102257	NA
B1	2024-09-30 11:35:12.404		5399.960	Media file(s)	player #1:E:/Stigmatomma_queen_variance/B1/O5-5-8-B1.MP4	0.0	6704.160	25.000	Blue	Outside		POINT	4150.280	E:/Stigmatomma_queen_variance/B1/O5-5-8-B1.MP4	103757	NA
B1	2024-09-30 11:35:12.404		5399.960	Media file(s)	player #1:E:/Stigmatomma_queen_variance/B1/O5-5-8-B1.MP4	0.0	6704.160	25.000	Green	Hemolymph		POINT	4150.280	E:/Stigmatomma_queen_variance/B1/O5-5-8-B1.MP4	103757	NA
B1	2024-09-30 11:35:12.404		5399.960	Media file(s)	player #1:E:/Stigmatomma_queen_variance/B1/O5-5-8-B1.MP4	0.0	6704.160	25.000	Orange	Resting		POINT	4150.280	E:/Stigmatomma_queen_variance/B1/O5-5-8-B1.MP4	103757	NA
B1	2024-09-30 11:35:12.404		5399.960	Media file(s)	player #1:E:/Stigmatomma_queen_variance/B1/O5-5-8-B1.MP4	0.0	6704.160	25.000	Pink	Walking		POINT	4150.280	E:/Stigmatomma_queen_variance/B1/O5-5-8-B1.MP4	103757	NA
B1	2024-09-30 11:35:12.404		5399.960	Media file(s)	player #1:E:/Stigmatomma_queen_variance/B1/O5-5-8-B1.MP4	0.0	6704.160	25.000	Purple	Outside		POINT	4150.280	E:/Stigmatomma_queen_variance/B1/O5-5-8-B1.MP4	103757	NA
B1	2024-09-30 11:35:12.404		5399.960	Media file(s)	player #1:E:/Stigmatomma_queen_variance/B1/O5-5-8-B1.MP4	0.0	6704.160	25.000	Blue	Outside		POINT	4210.400	E:/Stigmatomma_queen_variance/B1/O5-5-8-B1.MP4	105260	NA
B1	2024-09-30 11:35:12.404		5399.960	Media file(s)	player #1:E:/Stigmatomma_queen_variance/B1/O5-5-8-B1.MP4	0.0	6704.160	25.000	Green	Hemolymph		POINT	4210.400	E:/Stigmatomma_queen_variance/B1/O5-5-8-B1.MP4	105260	NA
B1	2024-09-30 11:35:12.404		5399.960	Media file(s)	player #1:E:/Stigmatomma_queen_variance/B1/O5-5-8-B1.MP4	0.0	6704.160	25.000	Orange	Resting		POINT	4210.400	E:/Stigmatomma_queen_variance/B1/O5-5-8-B1.MP4	105260	NA
B1	2024-09-30 11:35:12.404		5399.960	Media file(s)	player #1:E:/Stigmatomma_queen_variance/B1/O5-5-8-B1.MP4	0.0	6704.160	25.000	Pink	Walking		POINT	4210.400	E:/Stigmatomma_queen_variance/B1/O5-5-8-B1.MP4	105260	NA
B1	2024-09-30 11:35:12.404		5399.960	Media file(s)	player #1:E:/Stigmatomma_queen_variance/B1/O5-5-8-B1.MP4	0.0	6704.160	25.000	Purple	Outside		POINT	4210.400	E:/Stigmatomma_queen_variance/B1/O5-5-8-B1.MP4	105260	NA
B1	2024-09-30 11:35:12.404		5399.960	Media file(s)	player #1:E:/Stigmatomma_queen_variance/B1/O5-5-8-B1.MP4	0.0	6704.160	25.000	Blue	Outside		POINT	4270.280	E:/Stigmatomma_queen_variance/B1/O5-5-8-B1.MP4	106757	NA
B1	2024-09-30 11:35:12.404		5399.960	Media file(s)	player #1:E:/Stigmatomma_queen_variance/B1/O5-5-8-B1.MP4	0.0	6704.160	25.000	Green	Hemolymph		POINT	4270.280	E:/Stigmatomma_queen_variance/B1/O5-5-8-B1.MP4	106757	NA
B1	2024-09-30 11:35:12.404		5399.960	Media file(s)	player #1:E:/Stigmatomma_queen_variance/B1/O5-5-8-B1.MP4	0.0	6704.160	25.000	Orange	Resting		POINT	4270.280	E:/Stigmatomma_queen_variance/B1/O5-5-8-B1.MP4	106757	NA
B1	2024-09-30 11:35:12.404		5399.960	Media file(s)	player #1:E:/Stigmatomma_queen_variance/B1/O5-5-8-B1.MP4	0.0	6704.160	25.000	Purple	Outside		POINT	4270.280	E:/Stigmatomma_queen_variance/B1/O5-5-8-B1.MP4	106757	NA
B1	2024-09-30 11:35:12.404		5399.960	Media file(s)	player #1:E:/Stigmatomma_queen_variance/B1/O5-5-8-B1.MP4	0.0	6704.160	25.000	Pink	Resting		POINT	4270.600	E:/Stigmatomma_queen_variance/B1/O5-5-8-B1.MP4	106765	NA
B1	2024-09-30 11:35:12.404		5399.960	Media file(s)	player #1:E:/Stigmatomma_queen_variance/B1/O5-5-8-B1.MP4	0.0	6704.160	25.000	Blue	Outside		POINT	4330.040	E:/Stigmatomma_queen_variance/B1/O5-5-8-B1.MP4	108251	NA
B1	2024-09-30 11:35:12.404		5399.960	Media file(s)	player #1:E:/Stigmatomma_queen_variance/B1/O5-5-8-B1.MP4	0.0	6704.160	25.000	Green	Hemolymph		POINT	4330.040	E:/Stigmatomma_queen_variance/B1/O5-5-8-B1.MP4	108251	NA
B1	2024-09-30 11:35:12.404		5399.960	Media file(s)	player #1:E:/Stigmatomma_queen_variance/B1/O5-5-8-B1.MP4	0.0	6704.160	25.000	Orange	Resting		POINT	4330.040	E:/Stigmatomma_queen_variance/B1/O5-5-8-B1.MP4	108251	NA
B1	2024-09-30 11:35:12.404		5399.960	Media file(s)	player #1:E:/Stigmatomma_queen_variance/B1/O5-5-8-B1.MP4	0.0	6704.160	25.000	Pink	Resting		POINT	4330.040	E:/Stigmatomma_queen_variance/B1/O5-5-8-B1.MP4	108251	NA
B1	2024-09-30 11:35:12.404		5399.960	Media file(s)	player #1:E:/Stigmatomma_queen_variance/B1/O5-5-8-B1.MP4	0.0	6704.160	25.000	Purple	Outside		POINT	4330.040	E:/Stigmatomma_queen_variance/B1/O5-5-8-B1.MP4	108251	NA
B1	2024-09-30 11:35:12.404		5399.960	Media file(s)	player #1:E:/Stigmatomma_queen_variance/B1/O5-5-8-B1.MP4	0.0	6704.160	25.000	Blue	Outside		POINT	4390.560	E:/Stigmatomma_queen_variance/B1/O5-5-8-B1.MP4	109764	NA
B1	2024-09-30 11:35:12.404		5399.960	Media file(s)	player #1:E:/Stigmatomma_queen_variance/B1/O5-5-8-B1.MP4	0.0	6704.160	25.000	Green	Hemolymph		POINT	4390.560	E:/Stigmatomma_queen_variance/B1/O5-5-8-B1.MP4	109764	NA
B1	2024-09-30 11:35:12.404		5399.960	Media file(s)	player #1:E:/Stigmatomma_queen_variance/B1/O5-5-8-B1.MP4	0.0	6704.160	25.000	Orange	Resting		POINT	4390.560	E:/Stigmatomma_queen_variance/B1/O5-5-8-B1.MP4	109764	NA
B1	2024-09-30 11:35:12.404		5399.960	Media file(s)	player #1:E:/Stigmatomma_queen_variance/B1/O5-5-8-B1.MP4	0.0	6704.160	25.000	Purple	Outside		POINT	4390.560	E:/Stigmatomma_queen_variance/B1/O5-5-8-B1.MP4	109764	NA
B1	2024-09-30 11:35:12.404		5399.960	Media file(s)	player #1:E:/Stigmatomma_queen_variance/B1/O5-5-8-B1.MP4	0.0	6704.160	25.000	Pink	Walking		POINT	4390.800	E:/Stigmatomma_queen_variance/B1/O5-5-8-B1.MP4	109770	NA
B1	2024-09-30 11:35:12.404		5399.960	Media file(s)	player #1:E:/Stigmatomma_queen_variance/B1/O5-5-8-B1.MP4	0.0	6704.160	25.000	Blue	Outside		POINT	4450.160	E:/Stigmatomma_queen_variance/B1/O5-5-8-B1.MP4	111254	NA
B1	2024-09-30 11:35:12.404		5399.960	Media file(s)	player #1:E:/Stigmatomma_queen_variance/B1/O5-5-8-B1.MP4	0.0	6704.160	25.000	Green	Hemolymph		POINT	4450.160	E:/Stigmatomma_queen_variance/B1/O5-5-8-B1.MP4	111254	NA
B1	2024-09-30 11:35:12.404		5399.960	Media file(s)	player #1:E:/Stigmatomma_queen_variance/B1/O5-5-8-B1.MP4	0.0	6704.160	25.000	Orange	Resting		POINT	4450.160	E:/Stigmatomma_queen_variance/B1/O5-5-8-B1.MP4	111254	NA
B1	2024-09-30 11:35:12.404		5399.960	Media file(s)	player #1:E:/Stigmatomma_queen_variance/B1/O5-5-8-B1.MP4	0.0	6704.160	25.000	Pink	Resting		POINT	4450.160	E:/Stigmatomma_queen_variance/B1/O5-5-8-B1.MP4	111254	NA
B1	2024-09-30 11:35:12.404		5399.960	Media file(s)	player #1:E:/Stigmatomma_queen_variance/B1/O5-5-8-B1.MP4	0.0	6704.160	25.000	Purple	Outside		POINT	4450.160	E:/Stigmatomma_queen_variance/B1/O5-5-8-B1.MP4	111254	NA
B1	2024-09-30 11:35:12.404		5399.960	Media file(s)	player #1:E:/Stigmatomma_queen_variance/B1/O5-5-8-B1.MP4	0.0	6704.160	25.000	Blue	Outside		POINT	4510.080	E:/Stigmatomma_queen_variance/B1/O5-5-8-B1.MP4	112752	NA
B1	2024-09-30 11:35:12.404		5399.960	Media file(s)	player #1:E:/Stigmatomma_queen_variance/B1/O5-5-8-B1.MP4	0.0	6704.160	25.000	Green	Hemolymph		POINT	4510.080	E:/Stigmatomma_queen_variance/B1/O5-5-8-B1.MP4	112752	NA
B1	2024-09-30 11:35:12.404		5399.960	Media file(s)	player #1:E:/Stigmatomma_queen_variance/B1/O5-5-8-B1.MP4	0.0	6704.160	25.000	Orange	Resting		POINT	4510.080	E:/Stigmatomma_queen_variance/B1/O5-5-8-B1.MP4	112752	NA
B1	2024-09-30 11:35:12.404		5399.960	Media file(s)	player #1:E:/Stigmatomma_queen_variance/B1/O5-5-8-B1.MP4	0.0	6704.160	25.000	Purple	Outside		POINT	4510.080	E:/Stigmatomma_queen_variance/B1/O5-5-8-B1.MP4	112752	NA
B1	2024-09-30 11:35:12.404		5399.960	Media file(s)	player #1:E:/Stigmatomma_queen_variance/B1/O5-5-8-B1.MP4	0.0	6704.160	25.000	Pink	Resting		POINT	4510.400	E:/Stigmatomma_queen_variance/B1/O5-5-8-B1.MP4	112760	NA
B1	2024-09-30 11:35:12.404		5399.960	Media file(s)	player #1:E:/Stigmatomma_queen_variance/B1/O5-5-8-B1.MP4	0.0	6704.160	25.000	Blue	Outside		POINT	4570.200	E:/Stigmatomma_queen_variance/B1/O5-5-8-B1.MP4	114255	NA
B1	2024-09-30 11:35:12.404		5399.960	Media file(s)	player #1:E:/Stigmatomma_queen_variance/B1/O5-5-8-B1.MP4	0.0	6704.160	25.000	Green	Brood Care		POINT	4570.200	E:/Stigmatomma_queen_variance/B1/O5-5-8-B1.MP4	114255	NA
B1	2024-09-30 11:35:12.404		5399.960	Media file(s)	player #1:E:/Stigmatomma_queen_variance/B1/O5-5-8-B1.MP4	0.0	6704.160	25.000	Orange	Resting		POINT	4570.200	E:/Stigmatomma_queen_variance/B1/O5-5-8-B1.MP4	114255	NA
B1	2024-09-30 11:35:12.404		5399.960	Media file(s)	player #1:E:/Stigmatomma_queen_variance/B1/O5-5-8-B1.MP4	0.0	6704.160	25.000	Pink	Outside		POINT	4570.200	E:/Stigmatomma_queen_variance/B1/O5-5-8-B1.MP4	114255	NA
B1	2024-09-30 11:35:12.404		5399.960	Media file(s)	player #1:E:/Stigmatomma_queen_variance/B1/O5-5-8-B1.MP4	0.0	6704.160	25.000	Purple	Outside		POINT	4570.200	E:/Stigmatomma_queen_variance/B1/O5-5-8-B1.MP4	114255	NA
B1	2024-09-30 11:35:12.404		5399.960	Media file(s)	player #1:E:/Stigmatomma_queen_variance/B1/O5-5-8-B1.MP4	0.0	6704.160	25.000	Blue	Outside		POINT	4630.560	E:/Stigmatomma_queen_variance/B1/O5-5-8-B1.MP4	115764	NA
B1	2024-09-30 11:35:12.404		5399.960	Media file(s)	player #1:E:/Stigmatomma_queen_variance/B1/O5-5-8-B1.MP4	0.0	6704.160	25.000	Green	Brood Care		POINT	4630.560	E:/Stigmatomma_queen_variance/B1/O5-5-8-B1.MP4	115764	NA
B1	2024-09-30 11:35:12.404		5399.960	Media file(s)	player #1:E:/Stigmatomma_queen_variance/B1/O5-5-8-B1.MP4	0.0	6704.160	25.000	Orange	Resting		POINT	4630.560	E:/Stigmatomma_queen_variance/B1/O5-5-8-B1.MP4	115764	NA
B1	2024-09-30 11:35:12.404		5399.960	Media file(s)	player #1:E:/Stigmatomma_queen_variance/B1/O5-5-8-B1.MP4	0.0	6704.160	25.000	Pink	Walking		POINT	4630.560	E:/Stigmatomma_queen_variance/B1/O5-5-8-B1.MP4	115764	NA
B1	2024-09-30 11:35:12.404		5399.960	Media file(s)	player #1:E:/Stigmatomma_queen_variance/B1/O5-5-8-B1.MP4	0.0	6704.160	25.000	Purple	Outside		POINT	4630.560	E:/Stigmatomma_queen_variance/B1/O5-5-8-B1.MP4	115764	NA
B1	2024-09-30 11:35:12.404		5399.960	Media file(s)	player #1:E:/Stigmatomma_queen_variance/B1/O5-5-8-B1.MP4	0.0	6704.160	25.000	Blue	Outside		POINT	4690.160	E:/Stigmatomma_queen_variance/B1/O5-5-8-B1.MP4	117254	NA
B1	2024-09-30 11:35:12.404		5399.960	Media file(s)	player #1:E:/Stigmatomma_queen_variance/B1/O5-5-8-B1.MP4	0.0	6704.160	25.000	Green	Hemolymph		POINT	4690.160	E:/Stigmatomma_queen_variance/B1/O5-5-8-B1.MP4	117254	NA
B1	2024-09-30 11:35:12.404		5399.960	Media file(s)	player #1:E:/Stigmatomma_queen_variance/B1/O5-5-8-B1.MP4	0.0	6704.160	25.000	Orange	Resting		POINT	4690.160	E:/Stigmatomma_queen_variance/B1/O5-5-8-B1.MP4	117254	NA
B1	2024-09-30 11:35:12.404		5399.960	Media file(s)	player #1:E:/Stigmatomma_queen_variance/B1/O5-5-8-B1.MP4	0.0	6704.160	25.000	Pink	Resting		POINT	4690.160	E:/Stigmatomma_queen_variance/B1/O5-5-8-B1.MP4	117254	NA
B1	2024-09-30 11:35:12.404		5399.960	Media file(s)	player #1:E:/Stigmatomma_queen_variance/B1/O5-5-8-B1.MP4	0.0	6704.160	25.000	Purple	Outside		POINT	4690.160	E:/Stigmatomma_queen_variance/B1/O5-5-8-B1.MP4	117254	NA
B1	2024-09-30 11:35:12.404		5399.960	Media file(s)	player #1:E:/Stigmatomma_queen_variance/B1/O5-5-8-B1.MP4	0.0	6704.160	25.000	Blue	Outside		POINT	4750.080	E:/Stigmatomma_queen_variance/B1/O5-5-8-B1.MP4	118752	NA
B1	2024-09-30 11:35:12.404		5399.960	Media file(s)	player #1:E:/Stigmatomma_queen_variance/B1/O5-5-8-B1.MP4	0.0	6704.160	25.000	Green	Brood Care		POINT	4750.080	E:/Stigmatomma_queen_variance/B1/O5-5-8-B1.MP4	118752	NA
B1	2024-09-30 11:35:12.404		5399.960	Media file(s)	player #1:E:/Stigmatomma_queen_variance/B1/O5-5-8-B1.MP4	0.0	6704.160	25.000	Orange	Resting		POINT	4750.080	E:/Stigmatomma_queen_variance/B1/O5-5-8-B1.MP4	118752	NA
B1	2024-09-30 11:35:12.404		5399.960	Media file(s)	player #1:E:/Stigmatomma_queen_variance/B1/O5-5-8-B1.MP4	0.0	6704.160	25.000	Pink	Walking		POINT	4750.080	E:/Stigmatomma_queen_variance/B1/O5-5-8-B1.MP4	118752	NA
B1	2024-09-30 11:35:12.404		5399.960	Media file(s)	player #1:E:/Stigmatomma_queen_variance/B1/O5-5-8-B1.MP4	0.0	6704.160	25.000	Purple	Outside		POINT	4750.080	E:/Stigmatomma_queen_variance/B1/O5-5-8-B1.MP4	118752	NA
B1	2024-09-30 11:35:12.404		5399.960	Media file(s)	player #1:E:/Stigmatomma_queen_variance/B1/O5-5-8-B1.MP4	0.0	6704.160	25.000	Blue	Outside		POINT	4810.360	E:/Stigmatomma_queen_variance/B1/O5-5-8-B1.MP4	120259	NA
B1	2024-09-30 11:35:12.404		5399.960	Media file(s)	player #1:E:/Stigmatomma_queen_variance/B1/O5-5-8-B1.MP4	0.0	6704.160	25.000	Green	Self grooming		POINT	4810.560	E:/Stigmatomma_queen_variance/B1/O5-5-8-B1.MP4	120264	NA
B1	2024-09-30 11:35:12.404		5399.960	Media file(s)	player #1:E:/Stigmatomma_queen_variance/B1/O5-5-8-B1.MP4	0.0	6704.160	25.000	Orange	Resting		POINT	4810.560	E:/Stigmatomma_queen_variance/B1/O5-5-8-B1.MP4	120264	NA
B1	2024-09-30 11:35:12.404		5399.960	Media file(s)	player #1:E:/Stigmatomma_queen_variance/B1/O5-5-8-B1.MP4	0.0	6704.160	25.000	Pink	Walking		POINT	4810.560	E:/Stigmatomma_queen_variance/B1/O5-5-8-B1.MP4	120264	NA
B1	2024-09-30 11:35:12.404		5399.960	Media file(s)	player #1:E:/Stigmatomma_queen_variance/B1/O5-5-8-B1.MP4	0.0	6704.160	25.000	Purple	Outside		POINT	4810.560	E:/Stigmatomma_queen_variance/B1/O5-5-8-B1.MP4	120264	NA
B1	2024-09-30 11:35:12.404		5399.960	Media file(s)	player #1:E:/Stigmatomma_queen_variance/B1/O5-5-8-B1.MP4	0.0	6704.160	25.000	Blue	Outside		POINT	4870.320	E:/Stigmatomma_queen_variance/B1/O5-5-8-B1.MP4	121758	NA
B1	2024-09-30 11:35:12.404		5399.960	Media file(s)	player #1:E:/Stigmatomma_queen_variance/B1/O5-5-8-B1.MP4	0.0	6704.160	25.000	Green	Hemolymph		POINT	4870.320	E:/Stigmatomma_queen_variance/B1/O5-5-8-B1.MP4	121758	NA
B1	2024-09-30 11:35:12.404		5399.960	Media file(s)	player #1:E:/Stigmatomma_queen_variance/B1/O5-5-8-B1.MP4	0.0	6704.160	25.000	Orange	Resting		POINT	4870.320	E:/Stigmatomma_queen_variance/B1/O5-5-8-B1.MP4	121758	NA
B1	2024-09-30 11:35:12.404		5399.960	Media file(s)	player #1:E:/Stigmatomma_queen_variance/B1/O5-5-8-B1.MP4	0.0	6704.160	25.000	Pink	Walking		POINT	4870.320	E:/Stigmatomma_queen_variance/B1/O5-5-8-B1.MP4	121758	NA
B1	2024-09-30 11:35:12.404		5399.960	Media file(s)	player #1:E:/Stigmatomma_queen_variance/B1/O5-5-8-B1.MP4	0.0	6704.160	25.000	Purple	Outside		POINT	4870.320	E:/Stigmatomma_queen_variance/B1/O5-5-8-B1.MP4	121758	NA
B1	2024-09-30 11:35:12.404		5399.960	Media file(s)	player #1:E:/Stigmatomma_queen_variance/B1/O5-5-8-B1.MP4	0.0	6704.160	25.000	Blue	Outside		POINT	4930.200	E:/Stigmatomma_queen_variance/B1/O5-5-8-B1.MP4	123255	NA
B1	2024-09-30 11:35:12.404		5399.960	Media file(s)	player #1:E:/Stigmatomma_queen_variance/B1/O5-5-8-B1.MP4	0.0	6704.160	25.000	Green	Walking		POINT	4930.200	E:/Stigmatomma_queen_variance/B1/O5-5-8-B1.MP4	123255	NA
B1	2024-09-30 11:35:12.404		5399.960	Media file(s)	player #1:E:/Stigmatomma_queen_variance/B1/O5-5-8-B1.MP4	0.0	6704.160	25.000	Orange	Walking		POINT	4930.200	E:/Stigmatomma_queen_variance/B1/O5-5-8-B1.MP4	123255	NA
B1	2024-09-30 11:35:12.404		5399.960	Media file(s)	player #1:E:/Stigmatomma_queen_variance/B1/O5-5-8-B1.MP4	0.0	6704.160	25.000	Pink	Walking		POINT	4930.200	E:/Stigmatomma_queen_variance/B1/O5-5-8-B1.MP4	123255	NA
B1	2024-09-30 11:35:12.404		5399.960	Media file(s)	player #1:E:/Stigmatomma_queen_variance/B1/O5-5-8-B1.MP4	0.0	6704.160	25.000	Purple	Outside		POINT	4930.200	E:/Stigmatomma_queen_variance/B1/O5-5-8-B1.MP4	123255	NA
B1	2024-09-30 11:35:12.404		5399.960	Media file(s)	player #1:E:/Stigmatomma_queen_variance/B1/O5-5-8-B1.MP4	0.0	6704.160	25.000	Blue	Outside		POINT	4990.360	E:/Stigmatomma_queen_variance/B1/O5-5-8-B1.MP4	124759	NA
B1	2024-09-30 11:35:12.404		5399.960	Media file(s)	player #1:E:/Stigmatomma_queen_variance/B1/O5-5-8-B1.MP4	0.0	6704.160	25.000	Green	Walking		POINT	4990.360	E:/Stigmatomma_queen_variance/B1/O5-5-8-B1.MP4	124759	NA
B1	2024-09-30 11:35:12.404		5399.960	Media file(s)	player #1:E:/Stigmatomma_queen_variance/B1/O5-5-8-B1.MP4	0.0	6704.160	25.000	Orange	Resting		POINT	4990.360	E:/Stigmatomma_queen_variance/B1/O5-5-8-B1.MP4	124759	NA
B1	2024-09-30 11:35:12.404		5399.960	Media file(s)	player #1:E:/Stigmatomma_queen_variance/B1/O5-5-8-B1.MP4	0.0	6704.160	25.000	Pink	Walking		POINT	4990.360	E:/Stigmatomma_queen_variance/B1/O5-5-8-B1.MP4	124759	NA
B1	2024-09-30 11:35:12.404		5399.960	Media file(s)	player #1:E:/Stigmatomma_queen_variance/B1/O5-5-8-B1.MP4	0.0	6704.160	25.000	Purple	Outside		POINT	4990.360	E:/Stigmatomma_queen_variance/B1/O5-5-8-B1.MP4	124759	NA
B1	2024-09-30 11:35:12.404		5399.960	Media file(s)	player #1:E:/Stigmatomma_queen_variance/B1/O5-5-8-B1.MP4	0.0	6704.160	25.000	Blue	Outside		POINT	5050.200	E:/Stigmatomma_queen_variance/B1/O5-5-8-B1.MP4	126255	NA
B1	2024-09-30 11:35:12.404		5399.960	Media file(s)	player #1:E:/Stigmatomma_queen_variance/B1/O5-5-8-B1.MP4	0.0	6704.160	25.000	Green	Brood Care		POINT	5050.200	E:/Stigmatomma_queen_variance/B1/O5-5-8-B1.MP4	126255	NA
B1	2024-09-30 11:35:12.404		5399.960	Media file(s)	player #1:E:/Stigmatomma_queen_variance/B1/O5-5-8-B1.MP4	0.0	6704.160	25.000	Orange	Brood Care		POINT	5050.200	E:/Stigmatomma_queen_variance/B1/O5-5-8-B1.MP4	126255	NA
B1	2024-09-30 11:35:12.404		5399.960	Media file(s)	player #1:E:/Stigmatomma_queen_variance/B1/O5-5-8-B1.MP4	0.0	6704.160	25.000	Pink	Resting		POINT	5050.200	E:/Stigmatomma_queen_variance/B1/O5-5-8-B1.MP4	126255	NA
B1	2024-09-30 11:35:12.404		5399.960	Media file(s)	player #1:E:/Stigmatomma_queen_variance/B1/O5-5-8-B1.MP4	0.0	6704.160	25.000	Purple	Outside		POINT	5050.200	E:/Stigmatomma_queen_variance/B1/O5-5-8-B1.MP4	126255	NA
B1	2024-09-30 11:35:12.404		5399.960	Media file(s)	player #1:E:/Stigmatomma_queen_variance/B1/O5-5-8-B1.MP4	0.0	6704.160	25.000	Blue	Outside		POINT	5110.040	E:/Stigmatomma_queen_variance/B1/O5-5-8-B1.MP4	127751	NA
B1	2024-09-30 11:35:12.404		5399.960	Media file(s)	player #1:E:/Stigmatomma_queen_variance/B1/O5-5-8-B1.MP4	0.0	6704.160	25.000	Green	Brood Care		POINT	5110.040	E:/Stigmatomma_queen_variance/B1/O5-5-8-B1.MP4	127751	NA
B1	2024-09-30 11:35:12.404		5399.960	Media file(s)	player #1:E:/Stigmatomma_queen_variance/B1/O5-5-8-B1.MP4	0.0	6704.160	25.000	Orange	Brood Care		POINT	5110.040	E:/Stigmatomma_queen_variance/B1/O5-5-8-B1.MP4	127751	NA
B1	2024-09-30 11:35:12.404		5399.960	Media file(s)	player #1:E:/Stigmatomma_queen_variance/B1/O5-5-8-B1.MP4	0.0	6704.160	25.000	Pink	Resting		POINT	5110.040	E:/Stigmatomma_queen_variance/B1/O5-5-8-B1.MP4	127751	NA
B1	2024-09-30 11:35:12.404		5399.960	Media file(s)	player #1:E:/Stigmatomma_queen_variance/B1/O5-5-8-B1.MP4	0.0	6704.160	25.000	Purple	Outside		POINT	5110.040	E:/Stigmatomma_queen_variance/B1/O5-5-8-B1.MP4	127751	NA
B1	2024-09-30 11:35:12.404		5399.960	Media file(s)	player #1:E:/Stigmatomma_queen_variance/B1/O5-5-8-B1.MP4	0.0	6704.160	25.000	Blue	Outside		POINT	5170.440	E:/Stigmatomma_queen_variance/B1/O5-5-8-B1.MP4	129261	NA
B1	2024-09-30 11:35:12.404		5399.960	Media file(s)	player #1:E:/Stigmatomma_queen_variance/B1/O5-5-8-B1.MP4	0.0	6704.160	25.000	Green	Resting		POINT	5170.440	E:/Stigmatomma_queen_variance/B1/O5-5-8-B1.MP4	129261	NA
B1	2024-09-30 11:35:12.404		5399.960	Media file(s)	player #1:E:/Stigmatomma_queen_variance/B1/O5-5-8-B1.MP4	0.0	6704.160	25.000	Orange	Walking		POINT	5170.440	E:/Stigmatomma_queen_variance/B1/O5-5-8-B1.MP4	129261	NA
B1	2024-09-30 11:35:12.404		5399.960	Media file(s)	player #1:E:/Stigmatomma_queen_variance/B1/O5-5-8-B1.MP4	0.0	6704.160	25.000	Pink	Walking		POINT	5170.440	E:/Stigmatomma_queen_variance/B1/O5-5-8-B1.MP4	129261	NA
B1	2024-09-30 11:35:12.404		5399.960	Media file(s)	player #1:E:/Stigmatomma_queen_variance/B1/O5-5-8-B1.MP4	0.0	6704.160	25.000	Purple	Outside		POINT	5170.440	E:/Stigmatomma_queen_variance/B1/O5-5-8-B1.MP4	129261	NA
B1	2024-09-30 11:35:12.404		5399.960	Media file(s)	player #1:E:/Stigmatomma_queen_variance/B1/O5-5-8-B1.MP4	0.0	6704.160	25.000	Blue	Outside		POINT	5230.600	E:/Stigmatomma_queen_variance/B1/O5-5-8-B1.MP4	130765	NA
B1	2024-09-30 11:35:12.404		5399.960	Media file(s)	player #1:E:/Stigmatomma_queen_variance/B1/O5-5-8-B1.MP4	0.0	6704.160	25.000	Green	Walking		POINT	5230.600	E:/Stigmatomma_queen_variance/B1/O5-5-8-B1.MP4	130765	NA
B1	2024-09-30 11:35:12.404		5399.960	Media file(s)	player #1:E:/Stigmatomma_queen_variance/B1/O5-5-8-B1.MP4	0.0	6704.160	25.000	Orange	Resting		POINT	5230.600	E:/Stigmatomma_queen_variance/B1/O5-5-8-B1.MP4	130765	NA
B1	2024-09-30 11:35:12.404		5399.960	Media file(s)	player #1:E:/Stigmatomma_queen_variance/B1/O5-5-8-B1.MP4	0.0	6704.160	25.000	Pink	Resting		POINT	5230.600	E:/Stigmatomma_queen_variance/B1/O5-5-8-B1.MP4	130765	NA
B1	2024-09-30 11:35:12.404		5399.960	Media file(s)	player #1:E:/Stigmatomma_queen_variance/B1/O5-5-8-B1.MP4	0.0	6704.160	25.000	Purple	Outside		POINT	5230.600	E:/Stigmatomma_queen_variance/B1/O5-5-8-B1.MP4	130765	NA
B1	2024-09-30 11:35:12.404		5399.960	Media file(s)	player #1:E:/Stigmatomma_queen_variance/B1/O5-5-8-B1.MP4	0.0	6704.160	25.000	Blue	Outside		POINT	5290.080	E:/Stigmatomma_queen_variance/B1/O5-5-8-B1.MP4	132252	NA
B1	2024-09-30 11:35:12.404		5399.960	Media file(s)	player #1:E:/Stigmatomma_queen_variance/B1/O5-5-8-B1.MP4	0.0	6704.160	25.000	Green	Resting		POINT	5290.080	E:/Stigmatomma_queen_variance/B1/O5-5-8-B1.MP4	132252	NA
B1	2024-09-30 11:35:12.404		5399.960	Media file(s)	player #1:E:/Stigmatomma_queen_variance/B1/O5-5-8-B1.MP4	0.0	6704.160	25.000	Orange	Resting		POINT	5290.080	E:/Stigmatomma_queen_variance/B1/O5-5-8-B1.MP4	132252	NA
B1	2024-09-30 11:35:12.404		5399.960	Media file(s)	player #1:E:/Stigmatomma_queen_variance/B1/O5-5-8-B1.MP4	0.0	6704.160	25.000	Pink	Resting		POINT	5290.080	E:/Stigmatomma_queen_variance/B1/O5-5-8-B1.MP4	132252	NA
B1	2024-09-30 11:35:12.404		5399.960	Media file(s)	player #1:E:/Stigmatomma_queen_variance/B1/O5-5-8-B1.MP4	0.0	6704.160	25.000	Purple	Outside		POINT	5290.080	E:/Stigmatomma_queen_variance/B1/O5-5-8-B1.MP4	132252	NA
B1	2024-09-30 11:35:12.404		5399.960	Media file(s)	player #1:E:/Stigmatomma_queen_variance/B1/O5-5-8-B1.MP4	0.0	6704.160	25.000	Blue	Outside		POINT	5350.120	E:/Stigmatomma_queen_variance/B1/O5-5-8-B1.MP4	133753	NA
B1	2024-09-30 11:35:12.404		5399.960	Media file(s)	player #1:E:/Stigmatomma_queen_variance/B1/O5-5-8-B1.MP4	0.0	6704.160	25.000	Green	Resting		POINT	5350.600	E:/Stigmatomma_queen_variance/B1/O5-5-8-B1.MP4	133765	NA
B1	2024-09-30 11:35:12.404		5399.960	Media file(s)	player #1:E:/Stigmatomma_queen_variance/B1/O5-5-8-B1.MP4	0.0	6704.160	25.000	Orange	Resting		POINT	5350.600	E:/Stigmatomma_queen_variance/B1/O5-5-8-B1.MP4	133765	NA
B1	2024-09-30 11:35:12.404		5399.960	Media file(s)	player #1:E:/Stigmatomma_queen_variance/B1/O5-5-8-B1.MP4	0.0	6704.160	25.000	Pink	Resting		POINT	5350.600	E:/Stigmatomma_queen_variance/B1/O5-5-8-B1.MP4	133765	NA
B1	2024-09-30 11:35:12.404		5399.960	Media file(s)	player #1:E:/Stigmatomma_queen_variance/B1/O5-5-8-B1.MP4	0.0	6704.160	25.000	Purple	Outside		POINT	5350.600	E:/Stigmatomma_queen_variance/B1/O5-5-8-B1.MP4	133765	NA
B1	2024-09-30 11:35:12.404		5399.960	Media file(s)	player #1:E:/Stigmatomma_queen_variance/B1/O5-5-8-B1.MP4	0.0	6704.160	25.000	Blue	Outside		POINT	5410.160	E:/Stigmatomma_queen_variance/B1/O5-5-8-B1.MP4	135254	NA
B1	2024-09-30 11:35:12.404		5399.960	Media file(s)	player #1:E:/Stigmatomma_queen_variance/B1/O5-5-8-B1.MP4	0.0	6704.160	25.000	Green	Walking		POINT	5410.160	E:/Stigmatomma_queen_variance/B1/O5-5-8-B1.MP4	135254	NA
B1	2024-09-30 11:35:12.404		5399.960	Media file(s)	player #1:E:/Stigmatomma_queen_variance/B1/O5-5-8-B1.MP4	0.0	6704.160	25.000	Orange	Resting		POINT	5410.160	E:/Stigmatomma_queen_variance/B1/O5-5-8-B1.MP4	135254	NA
B1	2024-09-30 11:35:12.404		5399.960	Media file(s)	player #1:E:/Stigmatomma_queen_variance/B1/O5-5-8-B1.MP4	0.0	6704.160	25.000	Pink	Resting		POINT	5410.160	E:/Stigmatomma_queen_variance/B1/O5-5-8-B1.MP4	135254	NA
B1	2024-09-30 11:35:12.404		5399.960	Media file(s)	player #1:E:/Stigmatomma_queen_variance/B1/O5-5-8-B1.MP4	0.0	6704.160	25.000	Purple	Outside		POINT	5410.160	E:/Stigmatomma_queen_variance/B1/O5-5-8-B1.MP4	135254	NA
B1	2024-09-30 11:35:12.404		5399.960	Media file(s)	player #1:E:/Stigmatomma_queen_variance/B1/O5-5-8-B1.MP4	0.0	6704.160	25.000	Blue	Outside		POINT	5470.200	E:/Stigmatomma_queen_variance/B1/O5-5-8-B1.MP4	136755	NA
B1	2024-09-30 11:35:12.404		5399.960	Media file(s)	player #1:E:/Stigmatomma_queen_variance/B1/O5-5-8-B1.MP4	0.0	6704.160	25.000	Green	Resting		POINT	5470.200	E:/Stigmatomma_queen_variance/B1/O5-5-8-B1.MP4	136755	NA
B1	2024-09-30 11:35:12.404		5399.960	Media file(s)	player #1:E:/Stigmatomma_queen_variance/B1/O5-5-8-B1.MP4	0.0	6704.160	25.000	Orange	Resting		POINT	5470.200	E:/Stigmatomma_queen_variance/B1/O5-5-8-B1.MP4	136755	NA
B1	2024-09-30 11:35:12.404		5399.960	Media file(s)	player #1:E:/Stigmatomma_queen_variance/B1/O5-5-8-B1.MP4	0.0	6704.160	25.000	Pink	Resting		POINT	5470.200	E:/Stigmatomma_queen_variance/B1/O5-5-8-B1.MP4	136755	NA
B1	2024-09-30 11:35:12.404		5399.960	Media file(s)	player #1:E:/Stigmatomma_queen_variance/B1/O5-5-8-B1.MP4	0.0	6704.160	25.000	Purple	Outside		POINT	5470.200	E:/Stigmatomma_queen_variance/B1/O5-5-8-B1.MP4	136755	NA
B1	2024-09-30 11:35:12.404		5399.960	Media file(s)	player #1:E:/Stigmatomma_queen_variance/B1/O5-5-8-B1.MP4	0.0	6704.160	25.000	Blue	Outside		POINT	5530.280	E:/Stigmatomma_queen_variance/B1/O5-5-8-B1.MP4	138257	NA
B1	2024-09-30 11:35:12.404		5399.960	Media file(s)	player #1:E:/Stigmatomma_queen_variance/B1/O5-5-8-B1.MP4	0.0	6704.160	25.000	Green	Resting		POINT	5530.280	E:/Stigmatomma_queen_variance/B1/O5-5-8-B1.MP4	138257	NA
B1	2024-09-30 11:35:12.404		5399.960	Media file(s)	player #1:E:/Stigmatomma_queen_variance/B1/O5-5-8-B1.MP4	0.0	6704.160	25.000	Orange	Resting		POINT	5530.280	E:/Stigmatomma_queen_variance/B1/O5-5-8-B1.MP4	138257	NA
B1	2024-09-30 11:35:12.404		5399.960	Media file(s)	player #1:E:/Stigmatomma_queen_variance/B1/O5-5-8-B1.MP4	0.0	6704.160	25.000	Pink	Resting		POINT	5530.280	E:/Stigmatomma_queen_variance/B1/O5-5-8-B1.MP4	138257	NA
B1	2024-09-30 11:35:12.404		5399.960	Media file(s)	player #1:E:/Stigmatomma_queen_variance/B1/O5-5-8-B1.MP4	0.0	6704.160	25.000	Purple	Outside		POINT	5530.280	E:/Stigmatomma_queen_variance/B1/O5-5-8-B1.MP4	138257	NA
B1	2024-09-30 11:35:12.404		5399.960	Media file(s)	player #1:E:/Stigmatomma_queen_variance/B1/O5-5-8-B1.MP4	0.0	6704.160	25.000	Blue	Outside		POINT	5590.040	E:/Stigmatomma_queen_variance/B1/O5-5-8-B1.MP4	139751	NA
B1	2024-09-30 11:35:12.404		5399.960	Media file(s)	player #1:E:/Stigmatomma_queen_variance/B1/O5-5-8-B1.MP4	0.0	6704.160	25.000	Green	Resting		POINT	5590.040	E:/Stigmatomma_queen_variance/B1/O5-5-8-B1.MP4	139751	NA
B1	2024-09-30 11:35:12.404		5399.960	Media file(s)	player #1:E:/Stigmatomma_queen_variance/B1/O5-5-8-B1.MP4	0.0	6704.160	25.000	Orange	Resting		POINT	5590.040	E:/Stigmatomma_queen_variance/B1/O5-5-8-B1.MP4	139751	NA
B1	2024-09-30 11:35:12.404		5399.960	Media file(s)	player #1:E:/Stigmatomma_queen_variance/B1/O5-5-8-B1.MP4	0.0	6704.160	25.000	Pink	Resting		POINT	5590.040	E:/Stigmatomma_queen_variance/B1/O5-5-8-B1.MP4	139751	NA
B1	2024-09-30 11:35:12.404		5399.960	Media file(s)	player #1:E:/Stigmatomma_queen_variance/B1/O5-5-8-B1.MP4	0.0	6704.160	25.000	Purple	Outside		POINT	5590.040	E:/Stigmatomma_queen_variance/B1/O5-5-8-B1.MP4	139751	NA
B1	2024-09-30 11:35:12.404		5399.960	Media file(s)	player #1:E:/Stigmatomma_queen_variance/B1/O5-5-8-B1.MP4	0.0	6704.160	25.000	Blue	Outside		POINT	5650.080	E:/Stigmatomma_queen_variance/B1/O5-5-8-B1.MP4	141252	NA
B1	2024-09-30 11:35:12.404		5399.960	Media file(s)	player #1:E:/Stigmatomma_queen_variance/B1/O5-5-8-B1.MP4	0.0	6704.160	25.000	Green	Resting		POINT	5650.080	E:/Stigmatomma_queen_variance/B1/O5-5-8-B1.MP4	141252	NA
B1	2024-09-30 11:35:12.404		5399.960	Media file(s)	player #1:E:/Stigmatomma_queen_variance/B1/O5-5-8-B1.MP4	0.0	6704.160	25.000	Orange	Resting		POINT	5650.080	E:/Stigmatomma_queen_variance/B1/O5-5-8-B1.MP4	141252	NA
B1	2024-09-30 11:35:12.404		5399.960	Media file(s)	player #1:E:/Stigmatomma_queen_variance/B1/O5-5-8-B1.MP4	0.0	6704.160	25.000	Pink	Resting		POINT	5650.080	E:/Stigmatomma_queen_variance/B1/O5-5-8-B1.MP4	141252	NA
B1	2024-09-30 11:35:12.404		5399.960	Media file(s)	player #1:E:/Stigmatomma_queen_variance/B1/O5-5-8-B1.MP4	0.0	6704.160	25.000	Purple	Outside		POINT	5650.080	E:/Stigmatomma_queen_variance/B1/O5-5-8-B1.MP4	141252	NA
B1	2024-09-30 11:35:12.404		5399.960	Media file(s)	player #1:E:/Stigmatomma_queen_variance/B1/O5-5-8-B1.MP4	0.0	6704.160	25.000	Blue	Outside		POINT	5710.080	E:/Stigmatomma_queen_variance/B1/O5-5-8-B1.MP4	142752	NA
B1	2024-09-30 11:35:12.404		5399.960	Media file(s)	player #1:E:/Stigmatomma_queen_variance/B1/O5-5-8-B1.MP4	0.0	6704.160	25.000	Green	Resting		POINT	5710.080	E:/Stigmatomma_queen_variance/B1/O5-5-8-B1.MP4	142752	NA
B1	2024-09-30 11:35:12.404		5399.960	Media file(s)	player #1:E:/Stigmatomma_queen_variance/B1/O5-5-8-B1.MP4	0.0	6704.160	25.000	Orange	Resting		POINT	5710.080	E:/Stigmatomma_queen_variance/B1/O5-5-8-B1.MP4	142752	NA
B1	2024-09-30 11:35:12.404		5399.960	Media file(s)	player #1:E:/Stigmatomma_queen_variance/B1/O5-5-8-B1.MP4	0.0	6704.160	25.000	Pink	Resting		POINT	5710.080	E:/Stigmatomma_queen_variance/B1/O5-5-8-B1.MP4	142752	NA
B1	2024-09-30 11:35:12.404		5399.960	Media file(s)	player #1:E:/Stigmatomma_queen_variance/B1/O5-5-8-B1.MP4	0.0	6704.160	25.000	Purple	Outside		POINT	5710.080	E:/Stigmatomma_queen_variance/B1/O5-5-8-B1.MP4	142752	NA
B1	2024-09-30 11:35:12.404		5399.960	Media file(s)	player #1:E:/Stigmatomma_queen_variance/B1/O5-5-8-B1.MP4	0.0	6704.160	25.000	Blue	Outside		POINT	5770.240	E:/Stigmatomma_queen_variance/B1/O5-5-8-B1.MP4	144256	NA
B1	2024-09-30 11:35:12.404		5399.960	Media file(s)	player #1:E:/Stigmatomma_queen_variance/B1/O5-5-8-B1.MP4	0.0	6704.160	25.000	Green	Resting		POINT	5770.240	E:/Stigmatomma_queen_variance/B1/O5-5-8-B1.MP4	144256	NA
B1	2024-09-30 11:35:12.404		5399.960	Media file(s)	player #1:E:/Stigmatomma_queen_variance/B1/O5-5-8-B1.MP4	0.0	6704.160	25.000	Orange	Resting		POINT	5770.240	E:/Stigmatomma_queen_variance/B1/O5-5-8-B1.MP4	144256	NA
B1	2024-09-30 11:35:12.404		5399.960	Media file(s)	player #1:E:/Stigmatomma_queen_variance/B1/O5-5-8-B1.MP4	0.0	6704.160	25.000	Pink	Resting		POINT	5770.240	E:/Stigmatomma_queen_variance/B1/O5-5-8-B1.MP4	144256	NA
B1	2024-09-30 11:35:12.404		5399.960	Media file(s)	player #1:E:/Stigmatomma_queen_variance/B1/O5-5-8-B1.MP4	0.0	6704.160	25.000	Purple	Outside		POINT	5770.240	E:/Stigmatomma_queen_variance/B1/O5-5-8-B1.MP4	144256	NA
B1	2024-09-30 11:35:12.404		5399.960	Media file(s)	player #1:E:/Stigmatomma_queen_variance/B1/O5-5-8-B1.MP4	0.0	6704.160	25.000	Blue	Outside		POINT	5830.080	E:/Stigmatomma_queen_variance/B1/O5-5-8-B1.MP4	145752	NA
B1	2024-09-30 11:35:12.404		5399.960	Media file(s)	player #1:E:/Stigmatomma_queen_variance/B1/O5-5-8-B1.MP4	0.0	6704.160	25.000	Green	Resting		POINT	5830.080	E:/Stigmatomma_queen_variance/B1/O5-5-8-B1.MP4	145752	NA
B1	2024-09-30 11:35:12.404		5399.960	Media file(s)	player #1:E:/Stigmatomma_queen_variance/B1/O5-5-8-B1.MP4	0.0	6704.160	25.000	Orange	Resting		POINT	5830.080	E:/Stigmatomma_queen_variance/B1/O5-5-8-B1.MP4	145752	NA
B1	2024-09-30 11:35:12.404		5399.960	Media file(s)	player #1:E:/Stigmatomma_queen_variance/B1/O5-5-8-B1.MP4	0.0	6704.160	25.000	Pink	Resting		POINT	5830.080	E:/Stigmatomma_queen_variance/B1/O5-5-8-B1.MP4	145752	NA
B1	2024-09-30 11:35:12.404		5399.960	Media file(s)	player #1:E:/Stigmatomma_queen_variance/B1/O5-5-8-B1.MP4	0.0	6704.160	25.000	Purple	Outside		POINT	5830.080	E:/Stigmatomma_queen_variance/B1/O5-5-8-B1.MP4	145752	NA
B1	2024-09-30 11:35:12.404		5399.960	Media file(s)	player #1:E:/Stigmatomma_queen_variance/B1/O5-5-8-B1.MP4	0.0	6704.160	25.000	Blue	Outside		POINT	5890.120	E:/Stigmatomma_queen_variance/B1/O5-5-8-B1.MP4	147253	NA
B1	2024-09-30 11:35:12.404		5399.960	Media file(s)	player #1:E:/Stigmatomma_queen_variance/B1/O5-5-8-B1.MP4	0.0	6704.160	25.000	Green	Resting		POINT	5890.120	E:/Stigmatomma_queen_variance/B1/O5-5-8-B1.MP4	147253	NA
B1	2024-09-30 11:35:12.404		5399.960	Media file(s)	player #1:E:/Stigmatomma_queen_variance/B1/O5-5-8-B1.MP4	0.0	6704.160	25.000	Orange	Resting		POINT	5890.120	E:/Stigmatomma_queen_variance/B1/O5-5-8-B1.MP4	147253	NA
B1	2024-09-30 11:35:12.404		5399.960	Media file(s)	player #1:E:/Stigmatomma_queen_variance/B1/O5-5-8-B1.MP4	0.0	6704.160	25.000	Pink	Resting		POINT	5890.120	E:/Stigmatomma_queen_variance/B1/O5-5-8-B1.MP4	147253	NA
B1	2024-09-30 11:35:12.404		5399.960	Media file(s)	player #1:E:/Stigmatomma_queen_variance/B1/O5-5-8-B1.MP4	0.0	6704.160	25.000	Purple	Outside		POINT	5890.120	E:/Stigmatomma_queen_variance/B1/O5-5-8-B1.MP4	147253	NA
B1	2024-09-30 11:35:12.404		5399.960	Media file(s)	player #1:E:/Stigmatomma_queen_variance/B1/O5-5-8-B1.MP4	0.0	6704.160	25.000	Blue	Outside		POINT	5950.240	E:/Stigmatomma_queen_variance/B1/O5-5-8-B1.MP4	148756	NA
B1	2024-09-30 11:35:12.404		5399.960	Media file(s)	player #1:E:/Stigmatomma_queen_variance/B1/O5-5-8-B1.MP4	0.0	6704.160	25.000	Green	Resting		POINT	5950.240	E:/Stigmatomma_queen_variance/B1/O5-5-8-B1.MP4	148756	NA
B1	2024-09-30 11:35:12.404		5399.960	Media file(s)	player #1:E:/Stigmatomma_queen_variance/B1/O5-5-8-B1.MP4	0.0	6704.160	25.000	Orange	Resting		POINT	5950.240	E:/Stigmatomma_queen_variance/B1/O5-5-8-B1.MP4	148756	NA
B1	2024-09-30 11:35:12.404		5399.960	Media file(s)	player #1:E:/Stigmatomma_queen_variance/B1/O5-5-8-B1.MP4	0.0	6704.160	25.000	Pink	Resting		POINT	5950.240	E:/Stigmatomma_queen_variance/B1/O5-5-8-B1.MP4	148756	NA
B1	2024-09-30 11:35:12.404		5399.960	Media file(s)	player #1:E:/Stigmatomma_queen_variance/B1/O5-5-8-B1.MP4	0.0	6704.160	25.000	Purple	Outside		POINT	5950.240	E:/Stigmatomma_queen_variance/B1/O5-5-8-B1.MP4	148756	NA
B1	2024-09-30 11:35:12.404		5399.960	Media file(s)	player #1:E:/Stigmatomma_queen_variance/B1/O5-5-8-B1.MP4	0.0	6704.160	25.000	Blue	Outside		POINT	6010.040	E:/Stigmatomma_queen_variance/B1/O5-5-8-B1.MP4	150251	NA
B1	2024-09-30 11:35:12.404		5399.960	Media file(s)	player #1:E:/Stigmatomma_queen_variance/B1/O5-5-8-B1.MP4	0.0	6704.160	25.000	Green	Resting		POINT	6010.040	E:/Stigmatomma_queen_variance/B1/O5-5-8-B1.MP4	150251	NA
B1	2024-09-30 11:35:12.404		5399.960	Media file(s)	player #1:E:/Stigmatomma_queen_variance/B1/O5-5-8-B1.MP4	0.0	6704.160	25.000	Orange	Resting		POINT	6010.040	E:/Stigmatomma_queen_variance/B1/O5-5-8-B1.MP4	150251	NA
B1	2024-09-30 11:35:12.404		5399.960	Media file(s)	player #1:E:/Stigmatomma_queen_variance/B1/O5-5-8-B1.MP4	0.0	6704.160	25.000	Pink	Resting		POINT	6010.040	E:/Stigmatomma_queen_variance/B1/O5-5-8-B1.MP4	150251	NA
B1	2024-09-30 11:35:12.404		5399.960	Media file(s)	player #1:E:/Stigmatomma_queen_variance/B1/O5-5-8-B1.MP4	0.0	6704.160	25.000	Purple	Outside		POINT	6010.040	E:/Stigmatomma_queen_variance/B1/O5-5-8-B1.MP4	150251	NA
