# Supplementary material for: Unmated Queens Show Worker‐Like Behaviour and Gene Expression in Polygynous Colonies of the Ant Stigmatomma pallipes
Source: Mol Ecol. 2026 Apr 29;35:e70360. doi: 10.1111/mec.70360 (PMC13126620; doi:10.1111/mec.70360)
Supplement: Supplementary file 3 — Data S1: mec70360‐sup‐0003‐Supinfo.zip. [file MEC-35-e70360-s003.zip › Behavior/O5-Boris/B5.tsv]

Observation id	Observation date	Description	Observation duration	Observation type	Source	Time offset (s)	Media duration (s)	FPS	Subject	Behavior	Behavioral category	Behavior type	Time	Media file name	Image index	Image file path	Comment
B5	2024-09-23 13:12:07.436		5399.560	Media file(s)	player #1:G:/Stigmatomma_queen_variance/O5/O5-4-10-B5.MP4	0.0	6640.320	25.000	Blue	Egg laying		POINT	610.960	G:/Stigmatomma_queen_variance/O5/O5-4-10-B5.MP4	15274	NA
B5	2024-09-23 13:12:07.436		5399.560	Media file(s)	player #1:G:/Stigmatomma_queen_variance/O5/O5-4-10-B5.MP4	0.0	6640.320	25.000	Blue	Walking		POINT	670.200	G:/Stigmatomma_queen_variance/O5/O5-4-10-B5.MP4	16755	NA
B5	2024-09-23 13:12:07.436		5399.560	Media file(s)	player #1:G:/Stigmatomma_queen_variance/O5/O5-4-10-B5.MP4	0.0	6640.320	25.000	Blue	Self grooming		POINT	730.040	G:/Stigmatomma_queen_variance/O5/O5-4-10-B5.MP4	18251	NA
B5	2024-09-23 13:12:07.436		5399.560	Media file(s)	player #1:G:/Stigmatomma_queen_variance/O5/O5-4-10-B5.MP4	0.0	6640.320	25.000	Blue	Resting		POINT	790.480	G:/Stigmatomma_queen_variance/O5/O5-4-10-B5.MP4	19762	NA
B5	2024-09-23 13:12:07.436		5399.560	Media file(s)	player #1:G:/Stigmatomma_queen_variance/O5/O5-4-10-B5.MP4	0.0	6640.320	25.000	Blue	Resting		POINT	850.080	G:/Stigmatomma_queen_variance/O5/O5-4-10-B5.MP4	21252	NA
B5	2024-09-23 13:12:07.436		5399.560	Media file(s)	player #1:G:/Stigmatomma_queen_variance/O5/O5-4-10-B5.MP4	0.0	6640.320	25.000	Blue	Brood Care		POINT	910.440	G:/Stigmatomma_queen_variance/O5/O5-4-10-B5.MP4	22761	NA
B5	2024-09-23 13:12:07.436		5399.560	Media file(s)	player #1:G:/Stigmatomma_queen_variance/O5/O5-4-10-B5.MP4	0.0	6640.320	25.000	Blue	Brood Care		POINT	970.760	G:/Stigmatomma_queen_variance/O5/O5-4-10-B5.MP4	24269	NA
B5	2024-09-23 13:12:07.436		5399.560	Media file(s)	player #1:G:/Stigmatomma_queen_variance/O5/O5-4-10-B5.MP4	0.0	6640.320	25.000	Blue	Brood Care		POINT	1031.920	G:/Stigmatomma_queen_variance/O5/O5-4-10-B5.MP4	25798	NA
B5	2024-09-23 13:12:07.436		5399.560	Media file(s)	player #1:G:/Stigmatomma_queen_variance/O5/O5-4-10-B5.MP4	0.0	6640.320	25.000	Blue	Hemolymph		POINT	1090.240	G:/Stigmatomma_queen_variance/O5/O5-4-10-B5.MP4	27256	NA
B5	2024-09-23 13:12:07.436		5399.560	Media file(s)	player #1:G:/Stigmatomma_queen_variance/O5/O5-4-10-B5.MP4	0.0	6640.320	25.000	Blue	Walking		POINT	1150.560	G:/Stigmatomma_queen_variance/O5/O5-4-10-B5.MP4	28764	NA
B5	2024-09-23 13:12:07.436		5399.560	Media file(s)	player #1:G:/Stigmatomma_queen_variance/O5/O5-4-10-B5.MP4	0.0	6640.320	25.000	Blue	Walking		POINT	1210.520	G:/Stigmatomma_queen_variance/O5/O5-4-10-B5.MP4	30263	NA
B5	2024-09-23 13:12:07.436		5399.560	Media file(s)	player #1:G:/Stigmatomma_queen_variance/O5/O5-4-10-B5.MP4	0.0	6640.320	25.000	Blue	Hemolymph		POINT	1270.040	G:/Stigmatomma_queen_variance/O5/O5-4-10-B5.MP4	31751	NA
B5	2024-09-23 13:12:07.436		5399.560	Media file(s)	player #1:G:/Stigmatomma_queen_variance/O5/O5-4-10-B5.MP4	0.0	6640.320	25.000	Blue	Carry Brood		POINT	1330.880	G:/Stigmatomma_queen_variance/O5/O5-4-10-B5.MP4	33272	NA
B5	2024-09-23 13:12:07.436		5399.560	Media file(s)	player #1:G:/Stigmatomma_queen_variance/O5/O5-4-10-B5.MP4	0.0	6640.320	25.000	Blue	Hemolymph		POINT	1390.200	G:/Stigmatomma_queen_variance/O5/O5-4-10-B5.MP4	34755	NA
B5	2024-09-23 13:12:07.436		5399.560	Media file(s)	player #1:G:/Stigmatomma_queen_variance/O5/O5-4-10-B5.MP4	0.0	6640.320	25.000	Blue	Hemolymph		POINT	1450.160	G:/Stigmatomma_queen_variance/O5/O5-4-10-B5.MP4	36254	NA
B5	2024-09-23 13:12:07.436		5399.560	Media file(s)	player #1:G:/Stigmatomma_queen_variance/O5/O5-4-10-B5.MP4	0.0	6640.320	25.000	Blue	Hemolymph		POINT	1510.680	G:/Stigmatomma_queen_variance/O5/O5-4-10-B5.MP4	37767	NA
B5	2024-09-23 13:12:07.436		5399.560	Media file(s)	player #1:G:/Stigmatomma_queen_variance/O5/O5-4-10-B5.MP4	0.0	6640.320	25.000	Blue	Brood Care		POINT	1570.720	G:/Stigmatomma_queen_variance/O5/O5-4-10-B5.MP4	39268	NA
B5	2024-09-23 13:12:07.436		5399.560	Media file(s)	player #1:G:/Stigmatomma_queen_variance/O5/O5-4-10-B5.MP4	0.0	6640.320	25.000	Blue	Hemolymph		POINT	1630.200	G:/Stigmatomma_queen_variance/O5/O5-4-10-B5.MP4	40755	NA
B5	2024-09-23 13:12:07.436		5399.560	Media file(s)	player #1:G:/Stigmatomma_queen_variance/O5/O5-4-10-B5.MP4	0.0	6640.320	25.000	Blue	Hemolymph		POINT	1690.160	G:/Stigmatomma_queen_variance/O5/O5-4-10-B5.MP4	42254	NA
B5	2024-09-23 13:12:07.436		5399.560	Media file(s)	player #1:G:/Stigmatomma_queen_variance/O5/O5-4-10-B5.MP4	0.0	6640.320	25.000	Blue	Hemolymph		POINT	1750.200	G:/Stigmatomma_queen_variance/O5/O5-4-10-B5.MP4	43755	NA
B5	2024-09-23 13:12:07.436		5399.560	Media file(s)	player #1:G:/Stigmatomma_queen_variance/O5/O5-4-10-B5.MP4	0.0	6640.320	25.000	Blue	Hemolymph		POINT	1810.200	G:/Stigmatomma_queen_variance/O5/O5-4-10-B5.MP4	45255	NA
B5	2024-09-23 13:12:07.436		5399.560	Media file(s)	player #1:G:/Stigmatomma_queen_variance/O5/O5-4-10-B5.MP4	0.0	6640.320	25.000	Blue	Hemolymph		POINT	1870.280	G:/Stigmatomma_queen_variance/O5/O5-4-10-B5.MP4	46758	NA
B5	2024-09-23 13:12:07.436		5399.560	Media file(s)	player #1:G:/Stigmatomma_queen_variance/O5/O5-4-10-B5.MP4	0.0	6640.320	25.000	Blue	Hemolymph		POINT	1930.160	G:/Stigmatomma_queen_variance/O5/O5-4-10-B5.MP4	48254	NA
B5	2024-09-23 13:12:07.436		5399.560	Media file(s)	player #1:G:/Stigmatomma_queen_variance/O5/O5-4-10-B5.MP4	0.0	6640.320	25.000	Blue	Hemolymph		POINT	1990.280	G:/Stigmatomma_queen_variance/O5/O5-4-10-B5.MP4	49757	NA
B5	2024-09-23 13:12:07.436		5399.560	Media file(s)	player #1:G:/Stigmatomma_queen_variance/O5/O5-4-10-B5.MP4	0.0	6640.320	25.000	Blue	Brood Care		POINT	2050.360	G:/Stigmatomma_queen_variance/O5/O5-4-10-B5.MP4	51259	NA
B5	2024-09-23 13:12:07.436		5399.560	Media file(s)	player #1:G:/Stigmatomma_queen_variance/O5/O5-4-10-B5.MP4	0.0	6640.320	25.000	Blue	Hemolymph		POINT	2110.400	G:/Stigmatomma_queen_variance/O5/O5-4-10-B5.MP4	52760	NA
B5	2024-09-23 13:12:07.436		5399.560	Media file(s)	player #1:G:/Stigmatomma_queen_variance/O5/O5-4-10-B5.MP4	0.0	6640.320	25.000	Blue	Hemolymph		POINT	2170.160	G:/Stigmatomma_queen_variance/O5/O5-4-10-B5.MP4	54254	NA
B5	2024-09-23 13:12:07.436		5399.560	Media file(s)	player #1:G:/Stigmatomma_queen_variance/O5/O5-4-10-B5.MP4	0.0	6640.320	25.000	Blue	Hemolymph		POINT	2230.040	G:/Stigmatomma_queen_variance/O5/O5-4-10-B5.MP4	55751	NA
B5	2024-09-23 13:12:07.436		5399.560	Media file(s)	player #1:G:/Stigmatomma_queen_variance/O5/O5-4-10-B5.MP4	0.0	6640.320	25.000	Blue	Hemolymph		POINT	2290.360	G:/Stigmatomma_queen_variance/O5/O5-4-10-B5.MP4	57259	NA
B5	2024-09-23 13:12:07.436		5399.560	Media file(s)	player #1:G:/Stigmatomma_queen_variance/O5/O5-4-10-B5.MP4	0.0	6640.320	25.000	Blue	Hemolymph		POINT	2350.200	G:/Stigmatomma_queen_variance/O5/O5-4-10-B5.MP4	58755	NA
B5	2024-09-23 13:12:07.436		5399.560	Media file(s)	player #1:G:/Stigmatomma_queen_variance/O5/O5-4-10-B5.MP4	0.0	6640.320	25.000	Blue	Hemolymph		POINT	2410.200	G:/Stigmatomma_queen_variance/O5/O5-4-10-B5.MP4	60255	NA
B5	2024-09-23 13:12:07.436		5399.560	Media file(s)	player #1:G:/Stigmatomma_queen_variance/O5/O5-4-10-B5.MP4	0.0	6640.320	25.000	Blue	Hemolymph		POINT	2470.080	G:/Stigmatomma_queen_variance/O5/O5-4-10-B5.MP4	61752	NA
B5	2024-09-23 13:12:07.436		5399.560	Media file(s)	player #1:G:/Stigmatomma_queen_variance/O5/O5-4-10-B5.MP4	0.0	6640.320	25.000	Blue	Resting		POINT	2530.680	G:/Stigmatomma_queen_variance/O5/O5-4-10-B5.MP4	63267	NA
B5	2024-09-23 13:12:07.436		5399.560	Media file(s)	player #1:G:/Stigmatomma_queen_variance/O5/O5-4-10-B5.MP4	0.0	6640.320	25.000	Blue	Resting		POINT	2590.240	G:/Stigmatomma_queen_variance/O5/O5-4-10-B5.MP4	64756	NA
B5	2024-09-23 13:12:07.436		5399.560	Media file(s)	player #1:G:/Stigmatomma_queen_variance/O5/O5-4-10-B5.MP4	0.0	6640.320	25.000	Blue	Resting		POINT	2649.960	G:/Stigmatomma_queen_variance/O5/O5-4-10-B5.MP4	66249	NA
B5	2024-09-23 13:12:07.436		5399.560	Media file(s)	player #1:G:/Stigmatomma_queen_variance/O5/O5-4-10-B5.MP4	0.0	6640.320	25.000	Blue	Resting		POINT	2710.080	G:/Stigmatomma_queen_variance/O5/O5-4-10-B5.MP4	67752	NA
B5	2024-09-23 13:12:07.436		5399.560	Media file(s)	player #1:G:/Stigmatomma_queen_variance/O5/O5-4-10-B5.MP4	0.0	6640.320	25.000	Blue	Hemolymph		POINT	2770.000	G:/Stigmatomma_queen_variance/O5/O5-4-10-B5.MP4	69250	NA
B5	2024-09-23 13:12:07.436		5399.560	Media file(s)	player #1:G:/Stigmatomma_queen_variance/O5/O5-4-10-B5.MP4	0.0	6640.320	25.000	Blue	Hemolymph		POINT	2830.880	G:/Stigmatomma_queen_variance/O5/O5-4-10-B5.MP4	70772	NA
B5	2024-09-23 13:12:07.436		5399.560	Media file(s)	player #1:G:/Stigmatomma_queen_variance/O5/O5-4-10-B5.MP4	0.0	6640.320	25.000	Blue	Self grooming		POINT	2891.120	G:/Stigmatomma_queen_variance/O5/O5-4-10-B5.MP4	72278	NA
B5	2024-09-23 13:12:07.436		5399.560	Media file(s)	player #1:G:/Stigmatomma_queen_variance/O5/O5-4-10-B5.MP4	0.0	6640.320	25.000	Blue	Walking		POINT	2950.520	G:/Stigmatomma_queen_variance/O5/O5-4-10-B5.MP4	73763	NA
B5	2024-09-23 13:12:07.436		5399.560	Media file(s)	player #1:G:/Stigmatomma_queen_variance/O5/O5-4-10-B5.MP4	0.0	6640.320	25.000	Blue	Walking		POINT	3010.320	G:/Stigmatomma_queen_variance/O5/O5-4-10-B5.MP4	75258	NA
B5	2024-09-23 13:12:07.436		5399.560	Media file(s)	player #1:G:/Stigmatomma_queen_variance/O5/O5-4-10-B5.MP4	0.0	6640.320	25.000	Blue	Walking		POINT	3071.280	G:/Stigmatomma_queen_variance/O5/O5-4-10-B5.MP4	76782	NA
B5	2024-09-23 13:12:07.436		5399.560	Media file(s)	player #1:G:/Stigmatomma_queen_variance/O5/O5-4-10-B5.MP4	0.0	6640.320	25.000	Blue	Resting		POINT	3131.240	G:/Stigmatomma_queen_variance/O5/O5-4-10-B5.MP4	78281	NA
B5	2024-09-23 13:12:07.436		5399.560	Media file(s)	player #1:G:/Stigmatomma_queen_variance/O5/O5-4-10-B5.MP4	0.0	6640.320	25.000	Blue	Resting		POINT	3190.240	G:/Stigmatomma_queen_variance/O5/O5-4-10-B5.MP4	79756	NA
B5	2024-09-23 13:12:07.436		5399.560	Media file(s)	player #1:G:/Stigmatomma_queen_variance/O5/O5-4-10-B5.MP4	0.0	6640.320	25.000	Blue	Resting		POINT	3250.280	G:/Stigmatomma_queen_variance/O5/O5-4-10-B5.MP4	81257	NA
B5	2024-09-23 13:12:07.436		5399.560	Media file(s)	player #1:G:/Stigmatomma_queen_variance/O5/O5-4-10-B5.MP4	0.0	6640.320	25.000	Blue	Resting		POINT	3310.440	G:/Stigmatomma_queen_variance/O5/O5-4-10-B5.MP4	82761	NA
B5	2024-09-23 13:12:07.436		5399.560	Media file(s)	player #1:G:/Stigmatomma_queen_variance/O5/O5-4-10-B5.MP4	0.0	6640.320	25.000	Blue	Resting		POINT	3372.040	G:/Stigmatomma_queen_variance/O5/O5-4-10-B5.MP4	84301	NA
B5	2024-09-23 13:12:07.436		5399.560	Media file(s)	player #1:G:/Stigmatomma_queen_variance/O5/O5-4-10-B5.MP4	0.0	6640.320	25.000	Blue	Hemolymph		POINT	3430.120	G:/Stigmatomma_queen_variance/O5/O5-4-10-B5.MP4	85753	NA
B5	2024-09-23 13:12:07.436		5399.560	Media file(s)	player #1:G:/Stigmatomma_queen_variance/O5/O5-4-10-B5.MP4	0.0	6640.320	25.000	Blue	Self grooming		POINT	3490.160	G:/Stigmatomma_queen_variance/O5/O5-4-10-B5.MP4	87254	NA
B5	2024-09-23 13:12:07.436		5399.560	Media file(s)	player #1:G:/Stigmatomma_queen_variance/O5/O5-4-10-B5.MP4	0.0	6640.320	25.000	Blue	Walking		POINT	3550.320	G:/Stigmatomma_queen_variance/O5/O5-4-10-B5.MP4	88758	NA
B5	2024-09-23 13:12:07.436		5399.560	Media file(s)	player #1:G:/Stigmatomma_queen_variance/O5/O5-4-10-B5.MP4	0.0	6640.320	25.000	Blue	Resting		POINT	3610.160	G:/Stigmatomma_queen_variance/O5/O5-4-10-B5.MP4	90254	NA
B5	2024-09-23 13:12:07.436		5399.560	Media file(s)	player #1:G:/Stigmatomma_queen_variance/O5/O5-4-10-B5.MP4	0.0	6640.320	25.000	Blue	Resting		POINT	3670.200	G:/Stigmatomma_queen_variance/O5/O5-4-10-B5.MP4	91755	NA
B5	2024-09-23 13:12:07.436		5399.560	Media file(s)	player #1:G:/Stigmatomma_queen_variance/O5/O5-4-10-B5.MP4	0.0	6640.320	25.000	Blue	Resting		POINT	3730.160	G:/Stigmatomma_queen_variance/O5/O5-4-10-B5.MP4	93254	NA
B5	2024-09-23 13:12:07.436		5399.560	Media file(s)	player #1:G:/Stigmatomma_queen_variance/O5/O5-4-10-B5.MP4	0.0	6640.320	25.000	Blue	Resting		POINT	3790.080	G:/Stigmatomma_queen_variance/O5/O5-4-10-B5.MP4	94752	NA
B5	2024-09-23 13:12:07.436		5399.560	Media file(s)	player #1:G:/Stigmatomma_queen_variance/O5/O5-4-10-B5.MP4	0.0	6640.320	25.000	Blue	Resting		POINT	3850.200	G:/Stigmatomma_queen_variance/O5/O5-4-10-B5.MP4	96255	NA
B5	2024-09-23 13:12:07.436		5399.560	Media file(s)	player #1:G:/Stigmatomma_queen_variance/O5/O5-4-10-B5.MP4	0.0	6640.320	25.000	Blue	Resting		POINT	3910.200	G:/Stigmatomma_queen_variance/O5/O5-4-10-B5.MP4	97755	NA
B5	2024-09-23 13:12:07.436		5399.560	Media file(s)	player #1:G:/Stigmatomma_queen_variance/O5/O5-4-10-B5.MP4	0.0	6640.320	25.000	Blue	Resting		POINT	3970.200	G:/Stigmatomma_queen_variance/O5/O5-4-10-B5.MP4	99255	NA
B5	2024-09-23 13:12:07.436		5399.560	Media file(s)	player #1:G:/Stigmatomma_queen_variance/O5/O5-4-10-B5.MP4	0.0	6640.320	25.000	Blue	Resting		POINT	4030.120	G:/Stigmatomma_queen_variance/O5/O5-4-10-B5.MP4	100753	NA
B5	2024-09-23 13:12:07.436		5399.560	Media file(s)	player #1:G:/Stigmatomma_queen_variance/O5/O5-4-10-B5.MP4	0.0	6640.320	25.000	Blue	Resting		POINT	4090.160	G:/Stigmatomma_queen_variance/O5/O5-4-10-B5.MP4	102254	NA
B5	2024-09-23 13:12:07.436		5399.560	Media file(s)	player #1:G:/Stigmatomma_queen_variance/O5/O5-4-10-B5.MP4	0.0	6640.320	25.000	Blue	Resting		POINT	4150.160	G:/Stigmatomma_queen_variance/O5/O5-4-10-B5.MP4	103754	NA
B5	2024-09-23 13:12:07.436		5399.560	Media file(s)	player #1:G:/Stigmatomma_queen_variance/O5/O5-4-10-B5.MP4	0.0	6640.320	25.000	Blue	Resting		POINT	4210.200	G:/Stigmatomma_queen_variance/O5/O5-4-10-B5.MP4	105255	NA
B5	2024-09-23 13:12:07.436		5399.560	Media file(s)	player #1:G:/Stigmatomma_queen_variance/O5/O5-4-10-B5.MP4	0.0	6640.320	25.000	Blue	Resting		POINT	4270.120	G:/Stigmatomma_queen_variance/O5/O5-4-10-B5.MP4	106753	NA
B5	2024-09-23 13:12:07.436		5399.560	Media file(s)	player #1:G:/Stigmatomma_queen_variance/O5/O5-4-10-B5.MP4	0.0	6640.320	25.000	Blue	Resting		POINT	4330.120	G:/Stigmatomma_queen_variance/O5/O5-4-10-B5.MP4	108253	NA
B5	2024-09-23 13:12:07.436		5399.560	Media file(s)	player #1:G:/Stigmatomma_queen_variance/O5/O5-4-10-B5.MP4	0.0	6640.320	25.000	Blue	Resting		POINT	4390.200	G:/Stigmatomma_queen_variance/O5/O5-4-10-B5.MP4	109755	NA
B5	2024-09-23 13:12:07.436		5399.560	Media file(s)	player #1:G:/Stigmatomma_queen_variance/O5/O5-4-10-B5.MP4	0.0	6640.320	25.000	Blue	Resting		POINT	4450.240	G:/Stigmatomma_queen_variance/O5/O5-4-10-B5.MP4	111256	NA
B5	2024-09-23 13:12:07.436		5399.560	Media file(s)	player #1:G:/Stigmatomma_queen_variance/O5/O5-4-10-B5.MP4	0.0	6640.320	25.000	Blue	Resting		POINT	4510.160	G:/Stigmatomma_queen_variance/O5/O5-4-10-B5.MP4	112754	NA
B5	2024-09-23 13:12:07.436		5399.560	Media file(s)	player #1:G:/Stigmatomma_queen_variance/O5/O5-4-10-B5.MP4	0.0	6640.320	25.000	Blue	Resting		POINT	4570.760	G:/Stigmatomma_queen_variance/O5/O5-4-10-B5.MP4	114269	NA
B5	2024-09-23 13:12:07.436		5399.560	Media file(s)	player #1:G:/Stigmatomma_queen_variance/O5/O5-4-10-B5.MP4	0.0	6640.320	25.000	Blue	Resting		POINT	4630.240	G:/Stigmatomma_queen_variance/O5/O5-4-10-B5.MP4	115756	NA
B5	2024-09-23 13:12:07.436		5399.560	Media file(s)	player #1:G:/Stigmatomma_queen_variance/O5/O5-4-10-B5.MP4	0.0	6640.320	25.000	Blue	Resting		POINT	4690.160	G:/Stigmatomma_queen_variance/O5/O5-4-10-B5.MP4	117254	NA
B5	2024-09-23 13:12:07.436		5399.560	Media file(s)	player #1:G:/Stigmatomma_queen_variance/O5/O5-4-10-B5.MP4	0.0	6640.320	25.000	Blue	Resting		POINT	4750.160	G:/Stigmatomma_queen_variance/O5/O5-4-10-B5.MP4	118754	NA
B5	2024-09-23 13:12:07.436		5399.560	Media file(s)	player #1:G:/Stigmatomma_queen_variance/O5/O5-4-10-B5.MP4	0.0	6640.320	25.000	Blue	Resting		POINT	4810.000	G:/Stigmatomma_queen_variance/O5/O5-4-10-B5.MP4	120250	NA
B5	2024-09-23 13:12:07.436		5399.560	Media file(s)	player #1:G:/Stigmatomma_queen_variance/O5/O5-4-10-B5.MP4	0.0	6640.320	25.000	Blue	Resting		POINT	4870.160	G:/Stigmatomma_queen_variance/O5/O5-4-10-B5.MP4	121754	NA
B5	2024-09-23 13:12:07.436		5399.560	Media file(s)	player #1:G:/Stigmatomma_queen_variance/O5/O5-4-10-B5.MP4	0.0	6640.320	25.000	Blue	Walking		POINT	4930.040	G:/Stigmatomma_queen_variance/O5/O5-4-10-B5.MP4	123251	NA
B5	2024-09-23 13:12:07.436		5399.560	Media file(s)	player #1:G:/Stigmatomma_queen_variance/O5/O5-4-10-B5.MP4	0.0	6640.320	25.000	Blue	Walking		POINT	4990.240	G:/Stigmatomma_queen_variance/O5/O5-4-10-B5.MP4	124756	NA
B5	2024-09-23 13:12:07.436		5399.560	Media file(s)	player #1:G:/Stigmatomma_queen_variance/O5/O5-4-10-B5.MP4	0.0	6640.320	25.000	Blue	Resting		POINT	5050.240	G:/Stigmatomma_queen_variance/O5/O5-4-10-B5.MP4	126256	NA
B5	2024-09-23 13:12:07.436		5399.560	Media file(s)	player #1:G:/Stigmatomma_queen_variance/O5/O5-4-10-B5.MP4	0.0	6640.320	25.000	Blue	Resting		POINT	5110.760	G:/Stigmatomma_queen_variance/O5/O5-4-10-B5.MP4	127769	NA
B5	2024-09-23 13:12:07.436		5399.560	Media file(s)	player #1:G:/Stigmatomma_queen_variance/O5/O5-4-10-B5.MP4	0.0	6640.320	25.000	Blue	Resting		POINT	5170.280	G:/Stigmatomma_queen_variance/O5/O5-4-10-B5.MP4	129257	NA
B5	2024-09-23 13:12:07.436		5399.560	Media file(s)	player #1:G:/Stigmatomma_queen_variance/O5/O5-4-10-B5.MP4	0.0	6640.320	25.000	Blue	Resting		POINT	5230.080	G:/Stigmatomma_queen_variance/O5/O5-4-10-B5.MP4	130752	NA
B5	2024-09-23 13:12:07.436		5399.560	Media file(s)	player #1:G:/Stigmatomma_queen_variance/O5/O5-4-10-B5.MP4	0.0	6640.320	25.000	Blue	Resting		POINT	5290.200	G:/Stigmatomma_queen_variance/O5/O5-4-10-B5.MP4	132255	NA
B5	2024-09-23 13:12:07.436		5399.560	Media file(s)	player #1:G:/Stigmatomma_queen_variance/O5/O5-4-10-B5.MP4	0.0	6640.320	25.000	Blue	Self grooming		POINT	5349.840	G:/Stigmatomma_queen_variance/O5/O5-4-10-B5.MP4	133746	NA
B5	2024-09-23 13:12:07.436		5399.560	Media file(s)	player #1:G:/Stigmatomma_queen_variance/O5/O5-4-10-B5.MP4	0.0	6640.320	25.000	Blue	Resting		POINT	5410.080	G:/Stigmatomma_queen_variance/O5/O5-4-10-B5.MP4	135252	NA
B5	2024-09-23 13:12:07.436		5399.560	Media file(s)	player #1:G:/Stigmatomma_queen_variance/O5/O5-4-10-B5.MP4	0.0	6640.320	25.000	Blue	Resting		POINT	5469.960	G:/Stigmatomma_queen_variance/O5/O5-4-10-B5.MP4	136749	NA
B5	2024-09-23 13:12:07.436		5399.560	Media file(s)	player #1:G:/Stigmatomma_queen_variance/O5/O5-4-10-B5.MP4	0.0	6640.320	25.000	Blue	Resting		POINT	5530.120	G:/Stigmatomma_queen_variance/O5/O5-4-10-B5.MP4	138253	NA
B5	2024-09-23 13:12:07.436		5399.560	Media file(s)	player #1:G:/Stigmatomma_queen_variance/O5/O5-4-10-B5.MP4	0.0	6640.320	25.000	Blue	Walking		POINT	5590.240	G:/Stigmatomma_queen_variance/O5/O5-4-10-B5.MP4	139756	NA
B5	2024-09-23 13:12:07.436		5399.560	Media file(s)	player #1:G:/Stigmatomma_queen_variance/O5/O5-4-10-B5.MP4	0.0	6640.320	25.000	Blue	Resting		POINT	5650.280	G:/Stigmatomma_queen_variance/O5/O5-4-10-B5.MP4	141257	NA
B5	2024-09-23 13:12:07.436		5399.560	Media file(s)	player #1:G:/Stigmatomma_queen_variance/O5/O5-4-10-B5.MP4	0.0	6640.320	25.000	Blue	Resting		POINT	5710.880	G:/Stigmatomma_queen_variance/O5/O5-4-10-B5.MP4	142772	NA
B5	2024-09-23 13:12:07.436		5399.560	Media file(s)	player #1:G:/Stigmatomma_queen_variance/O5/O5-4-10-B5.MP4	0.0	6640.320	25.000	Blue	Brood Care		POINT	5770.840	G:/Stigmatomma_queen_variance/O5/O5-4-10-B5.MP4	144271	NA
B5	2024-09-23 13:12:07.436		5399.560	Media file(s)	player #1:G:/Stigmatomma_queen_variance/O5/O5-4-10-B5.MP4	0.0	6640.320	25.000	Blue	Walking		POINT	5829.520	G:/Stigmatomma_queen_variance/O5/O5-4-10-B5.MP4	145738	NA
B5	2024-09-23 13:12:07.436		5399.560	Media file(s)	player #1:G:/Stigmatomma_queen_variance/O5/O5-4-10-B5.MP4	0.0	6640.320	25.000	Blue	Resting		POINT	5890.600	G:/Stigmatomma_queen_variance/O5/O5-4-10-B5.MP4	147265	NA
B5	2024-09-23 13:12:07.436		5399.560	Media file(s)	player #1:G:/Stigmatomma_queen_variance/O5/O5-4-10-B5.MP4	0.0	6640.320	25.000	Blue	Brood Care		POINT	5950.560	G:/Stigmatomma_queen_variance/O5/O5-4-10-B5.MP4	148764	NA
B5	2024-09-23 13:12:07.436		5399.560	Media file(s)	player #1:G:/Stigmatomma_queen_variance/O5/O5-4-10-B5.MP4	0.0	6640.320	25.000	Blue	Walking		POINT	6010.520	G:/Stigmatomma_queen_variance/O5/O5-4-10-B5.MP4	150263	NA
