# Supplementary material for: Unmated Queens Show Worker‐Like Behaviour and Gene Expression in Polygynous Colonies of the Ant Stigmatomma pallipes
Source: Mol Ecol. 2026 Apr 29;35:e70360. doi: 10.1111/mec.70360 (PMC13126620; doi:10.1111/mec.70360)
Supplement: Supplementary file 3 — Data S1: mec70360‐sup‐0003‐Supinfo.zip. [file MEC-35-e70360-s003.zip › Behavior/O5-Boris/C14.tsv]

Observation id	Observation date	Description	Observation duration	Observation type	Source	Time offset (s)	Media duration (s)	FPS	Subject	Behavior	Behavioral category	Behavior type	Time	Media file name	Image index	Image file path	Comment
C14	2024-09-27 11:38:00.903		5398.920	Media file(s)	player #1:G:/Stigmatomma_queen_variance/O5/O5-4-5-C14.MP4	0.0	6611.040	25.000	Blue	Resting		POINT	611.200	G:/Stigmatomma_queen_variance/O5/O5-4-5-C14.MP4	15280	NA
C14	2024-09-27 11:38:00.903		5398.920	Media file(s)	player #1:G:/Stigmatomma_queen_variance/O5/O5-4-5-C14.MP4	0.0	6611.040	25.000	Green	QW interaction		POINT	611.200	G:/Stigmatomma_queen_variance/O5/O5-4-5-C14.MP4	15280	NA
C14	2024-09-27 11:38:00.903		5398.920	Media file(s)	player #1:G:/Stigmatomma_queen_variance/O5/O5-4-5-C14.MP4	0.0	6611.040	25.000	Blue	Resting		POINT	670.320	G:/Stigmatomma_queen_variance/O5/O5-4-5-C14.MP4	16758	NA
C14	2024-09-27 11:38:00.903		5398.920	Media file(s)	player #1:G:/Stigmatomma_queen_variance/O5/O5-4-5-C14.MP4	0.0	6611.040	25.000	Green	Resting		POINT	670.320	G:/Stigmatomma_queen_variance/O5/O5-4-5-C14.MP4	16758	NA
C14	2024-09-27 11:38:00.903		5398.920	Media file(s)	player #1:G:/Stigmatomma_queen_variance/O5/O5-4-5-C14.MP4	0.0	6611.040	25.000	Blue	Walking		POINT	730.280	G:/Stigmatomma_queen_variance/O5/O5-4-5-C14.MP4	18257	NA
C14	2024-09-27 11:38:00.903		5398.920	Media file(s)	player #1:G:/Stigmatomma_queen_variance/O5/O5-4-5-C14.MP4	0.0	6611.040	25.000	Green	Resting		POINT	730.280	G:/Stigmatomma_queen_variance/O5/O5-4-5-C14.MP4	18257	NA
C14	2024-09-27 11:38:00.903		5398.920	Media file(s)	player #1:G:/Stigmatomma_queen_variance/O5/O5-4-5-C14.MP4	0.0	6611.040	25.000	Blue	Resting		POINT	790.320	G:/Stigmatomma_queen_variance/O5/O5-4-5-C14.MP4	19758	NA
C14	2024-09-27 11:38:00.903		5398.920	Media file(s)	player #1:G:/Stigmatomma_queen_variance/O5/O5-4-5-C14.MP4	0.0	6611.040	25.000	Green	Resting		POINT	790.320	G:/Stigmatomma_queen_variance/O5/O5-4-5-C14.MP4	19758	NA
C14	2024-09-27 11:38:00.903		5398.920	Media file(s)	player #1:G:/Stigmatomma_queen_variance/O5/O5-4-5-C14.MP4	0.0	6611.040	25.000	Blue	Resting		POINT	850.320	G:/Stigmatomma_queen_variance/O5/O5-4-5-C14.MP4	21258	NA
C14	2024-09-27 11:38:00.903		5398.920	Media file(s)	player #1:G:/Stigmatomma_queen_variance/O5/O5-4-5-C14.MP4	0.0	6611.040	25.000	Green	Resting		POINT	850.320	G:/Stigmatomma_queen_variance/O5/O5-4-5-C14.MP4	21258	NA
C14	2024-09-27 11:38:00.903		5398.920	Media file(s)	player #1:G:/Stigmatomma_queen_variance/O5/O5-4-5-C14.MP4	0.0	6611.040	25.000	Blue	Walking		POINT	910.160	G:/Stigmatomma_queen_variance/O5/O5-4-5-C14.MP4	22754	NA
C14	2024-09-27 11:38:00.903		5398.920	Media file(s)	player #1:G:/Stigmatomma_queen_variance/O5/O5-4-5-C14.MP4	0.0	6611.040	25.000	Green	Walking		POINT	910.160	G:/Stigmatomma_queen_variance/O5/O5-4-5-C14.MP4	22754	NA
C14	2024-09-27 11:38:00.903		5398.920	Media file(s)	player #1:G:/Stigmatomma_queen_variance/O5/O5-4-5-C14.MP4	0.0	6611.040	25.000	Blue	Resting		POINT	970.200	G:/Stigmatomma_queen_variance/O5/O5-4-5-C14.MP4	24255	NA
C14	2024-09-27 11:38:00.903		5398.920	Media file(s)	player #1:G:/Stigmatomma_queen_variance/O5/O5-4-5-C14.MP4	0.0	6611.040	25.000	Green	Resting		POINT	970.200	G:/Stigmatomma_queen_variance/O5/O5-4-5-C14.MP4	24255	NA
C14	2024-09-27 11:38:00.903		5398.920	Media file(s)	player #1:G:/Stigmatomma_queen_variance/O5/O5-4-5-C14.MP4	0.0	6611.040	25.000	Blue	Resting		POINT	1030.280	G:/Stigmatomma_queen_variance/O5/O5-4-5-C14.MP4	25757	NA
C14	2024-09-27 11:38:00.903		5398.920	Media file(s)	player #1:G:/Stigmatomma_queen_variance/O5/O5-4-5-C14.MP4	0.0	6611.040	25.000	Green	Resting		POINT	1030.280	G:/Stigmatomma_queen_variance/O5/O5-4-5-C14.MP4	25757	NA
C14	2024-09-27 11:38:00.903		5398.920	Media file(s)	player #1:G:/Stigmatomma_queen_variance/O5/O5-4-5-C14.MP4	0.0	6611.040	25.000	Blue	Resting		POINT	1090.280	G:/Stigmatomma_queen_variance/O5/O5-4-5-C14.MP4	27257	NA
C14	2024-09-27 11:38:00.903		5398.920	Media file(s)	player #1:G:/Stigmatomma_queen_variance/O5/O5-4-5-C14.MP4	0.0	6611.040	25.000	Green	Resting		POINT	1090.280	G:/Stigmatomma_queen_variance/O5/O5-4-5-C14.MP4	27257	NA
C14	2024-09-27 11:38:00.903		5398.920	Media file(s)	player #1:G:/Stigmatomma_queen_variance/O5/O5-4-5-C14.MP4	0.0	6611.040	25.000	Blue	Resting		POINT	1150.040	G:/Stigmatomma_queen_variance/O5/O5-4-5-C14.MP4	28751	NA
C14	2024-09-27 11:38:00.903		5398.920	Media file(s)	player #1:G:/Stigmatomma_queen_variance/O5/O5-4-5-C14.MP4	0.0	6611.040	25.000	Green	Resting		POINT	1150.040	G:/Stigmatomma_queen_variance/O5/O5-4-5-C14.MP4	28751	NA
C14	2024-09-27 11:38:00.903		5398.920	Media file(s)	player #1:G:/Stigmatomma_queen_variance/O5/O5-4-5-C14.MP4	0.0	6611.040	25.000	Blue	Resting		POINT	1210.240	G:/Stigmatomma_queen_variance/O5/O5-4-5-C14.MP4	30256	NA
C14	2024-09-27 11:38:00.903		5398.920	Media file(s)	player #1:G:/Stigmatomma_queen_variance/O5/O5-4-5-C14.MP4	0.0	6611.040	25.000	Green	Walking		POINT	1210.240	G:/Stigmatomma_queen_variance/O5/O5-4-5-C14.MP4	30256	NA
C14	2024-09-27 11:38:00.903		5398.920	Media file(s)	player #1:G:/Stigmatomma_queen_variance/O5/O5-4-5-C14.MP4	0.0	6611.040	25.000	Blue	Resting		POINT	1270.520	G:/Stigmatomma_queen_variance/O5/O5-4-5-C14.MP4	31763	NA
C14	2024-09-27 11:38:00.903		5398.920	Media file(s)	player #1:G:/Stigmatomma_queen_variance/O5/O5-4-5-C14.MP4	0.0	6611.040	25.000	Green	Walking		POINT	1270.520	G:/Stigmatomma_queen_variance/O5/O5-4-5-C14.MP4	31763	NA
C14	2024-09-27 11:38:00.903		5398.920	Media file(s)	player #1:G:/Stigmatomma_queen_variance/O5/O5-4-5-C14.MP4	0.0	6611.040	25.000	Blue	Resting		POINT	1330.200	G:/Stigmatomma_queen_variance/O5/O5-4-5-C14.MP4	33255	NA
C14	2024-09-27 11:38:00.903		5398.920	Media file(s)	player #1:G:/Stigmatomma_queen_variance/O5/O5-4-5-C14.MP4	0.0	6611.040	25.000	Green	QW interaction		POINT	1330.200	G:/Stigmatomma_queen_variance/O5/O5-4-5-C14.MP4	33255	NA
C14	2024-09-27 11:38:00.903		5398.920	Media file(s)	player #1:G:/Stigmatomma_queen_variance/O5/O5-4-5-C14.MP4	0.0	6611.040	25.000	Blue	Walking		POINT	1390.560	G:/Stigmatomma_queen_variance/O5/O5-4-5-C14.MP4	34764	NA
C14	2024-09-27 11:38:00.903		5398.920	Media file(s)	player #1:G:/Stigmatomma_queen_variance/O5/O5-4-5-C14.MP4	0.0	6611.040	25.000	Green	Hemolymph		POINT	1390.560	G:/Stigmatomma_queen_variance/O5/O5-4-5-C14.MP4	34764	NA
C14	2024-09-27 11:38:00.903		5398.920	Media file(s)	player #1:G:/Stigmatomma_queen_variance/O5/O5-4-5-C14.MP4	0.0	6611.040	25.000	Blue	Walking		POINT	1450.160	G:/Stigmatomma_queen_variance/O5/O5-4-5-C14.MP4	36254	NA
C14	2024-09-27 11:38:00.903		5398.920	Media file(s)	player #1:G:/Stigmatomma_queen_variance/O5/O5-4-5-C14.MP4	0.0	6611.040	25.000	Green	Hemolymph		POINT	1450.160	G:/Stigmatomma_queen_variance/O5/O5-4-5-C14.MP4	36254	NA
C14	2024-09-27 11:38:00.903		5398.920	Media file(s)	player #1:G:/Stigmatomma_queen_variance/O5/O5-4-5-C14.MP4	0.0	6611.040	25.000	Blue	Outside		POINT	1510.440	G:/Stigmatomma_queen_variance/O5/O5-4-5-C14.MP4	37761	NA
C14	2024-09-27 11:38:00.903		5398.920	Media file(s)	player #1:G:/Stigmatomma_queen_variance/O5/O5-4-5-C14.MP4	0.0	6611.040	25.000	Green	Hemolymph		POINT	1510.440	G:/Stigmatomma_queen_variance/O5/O5-4-5-C14.MP4	37761	NA
C14	2024-09-27 11:38:00.903		5398.920	Media file(s)	player #1:G:/Stigmatomma_queen_variance/O5/O5-4-5-C14.MP4	0.0	6611.040	25.000	Blue	Walking		POINT	1570.960	G:/Stigmatomma_queen_variance/O5/O5-4-5-C14.MP4	39274	NA
C14	2024-09-27 11:38:00.903		5398.920	Media file(s)	player #1:G:/Stigmatomma_queen_variance/O5/O5-4-5-C14.MP4	0.0	6611.040	25.000	Green	Hemolymph		POINT	1570.960	G:/Stigmatomma_queen_variance/O5/O5-4-5-C14.MP4	39274	NA
C14	2024-09-27 11:38:00.903		5398.920	Media file(s)	player #1:G:/Stigmatomma_queen_variance/O5/O5-4-5-C14.MP4	0.0	6611.040	25.000	Blue	Self grooming		POINT	1630.360	G:/Stigmatomma_queen_variance/O5/O5-4-5-C14.MP4	40759	NA
C14	2024-09-27 11:38:00.903		5398.920	Media file(s)	player #1:G:/Stigmatomma_queen_variance/O5/O5-4-5-C14.MP4	0.0	6611.040	25.000	Green	Hemolymph		POINT	1630.360	G:/Stigmatomma_queen_variance/O5/O5-4-5-C14.MP4	40759	NA
C14	2024-09-27 11:38:00.903		5398.920	Media file(s)	player #1:G:/Stigmatomma_queen_variance/O5/O5-4-5-C14.MP4	0.0	6611.040	25.000	Blue	Walking		POINT	1690.320	G:/Stigmatomma_queen_variance/O5/O5-4-5-C14.MP4	42258	NA
C14	2024-09-27 11:38:00.903		5398.920	Media file(s)	player #1:G:/Stigmatomma_queen_variance/O5/O5-4-5-C14.MP4	0.0	6611.040	25.000	Green	Hemolymph		POINT	1690.320	G:/Stigmatomma_queen_variance/O5/O5-4-5-C14.MP4	42258	NA
C14	2024-09-27 11:38:00.903		5398.920	Media file(s)	player #1:G:/Stigmatomma_queen_variance/O5/O5-4-5-C14.MP4	0.0	6611.040	25.000	Blue	Walking		POINT	1751.480	G:/Stigmatomma_queen_variance/O5/O5-4-5-C14.MP4	43787	NA
C14	2024-09-27 11:38:00.903		5398.920	Media file(s)	player #1:G:/Stigmatomma_queen_variance/O5/O5-4-5-C14.MP4	0.0	6611.040	25.000	Green	Hemolymph		POINT	1751.480	G:/Stigmatomma_queen_variance/O5/O5-4-5-C14.MP4	43787	NA
C14	2024-09-27 11:38:00.903		5398.920	Media file(s)	player #1:G:/Stigmatomma_queen_variance/O5/O5-4-5-C14.MP4	0.0	6611.040	25.000	Blue	Walking		POINT	1810.200	G:/Stigmatomma_queen_variance/O5/O5-4-5-C14.MP4	45255	NA
C14	2024-09-27 11:38:00.903		5398.920	Media file(s)	player #1:G:/Stigmatomma_queen_variance/O5/O5-4-5-C14.MP4	0.0	6611.040	25.000	Green	Hemolymph		POINT	1810.200	G:/Stigmatomma_queen_variance/O5/O5-4-5-C14.MP4	45255	NA
C14	2024-09-27 11:38:00.903		5398.920	Media file(s)	player #1:G:/Stigmatomma_queen_variance/O5/O5-4-5-C14.MP4	0.0	6611.040	25.000	Blue	Resting		POINT	1870.080	G:/Stigmatomma_queen_variance/O5/O5-4-5-C14.MP4	46752	NA
C14	2024-09-27 11:38:00.903		5398.920	Media file(s)	player #1:G:/Stigmatomma_queen_variance/O5/O5-4-5-C14.MP4	0.0	6611.040	25.000	Green	Hemolymph		POINT	1870.080	G:/Stigmatomma_queen_variance/O5/O5-4-5-C14.MP4	46752	NA
C14	2024-09-27 11:38:00.903		5398.920	Media file(s)	player #1:G:/Stigmatomma_queen_variance/O5/O5-4-5-C14.MP4	0.0	6611.040	25.000	Blue	Resting		POINT	1930.200	G:/Stigmatomma_queen_variance/O5/O5-4-5-C14.MP4	48255	NA
C14	2024-09-27 11:38:00.903		5398.920	Media file(s)	player #1:G:/Stigmatomma_queen_variance/O5/O5-4-5-C14.MP4	0.0	6611.040	25.000	Green	Resting		POINT	1930.200	G:/Stigmatomma_queen_variance/O5/O5-4-5-C14.MP4	48255	NA
C14	2024-09-27 11:38:00.903		5398.920	Media file(s)	player #1:G:/Stigmatomma_queen_variance/O5/O5-4-5-C14.MP4	0.0	6611.040	25.000	Blue	Walking		POINT	1990.320	G:/Stigmatomma_queen_variance/O5/O5-4-5-C14.MP4	49758	NA
C14	2024-09-27 11:38:00.903		5398.920	Media file(s)	player #1:G:/Stigmatomma_queen_variance/O5/O5-4-5-C14.MP4	0.0	6611.040	25.000	Green	Hemolymph		POINT	1990.320	G:/Stigmatomma_queen_variance/O5/O5-4-5-C14.MP4	49758	NA
C14	2024-09-27 11:38:00.903		5398.920	Media file(s)	player #1:G:/Stigmatomma_queen_variance/O5/O5-4-5-C14.MP4	0.0	6611.040	25.000	Blue	Resting		POINT	2050.280	G:/Stigmatomma_queen_variance/O5/O5-4-5-C14.MP4	51257	NA
C14	2024-09-27 11:38:00.903		5398.920	Media file(s)	player #1:G:/Stigmatomma_queen_variance/O5/O5-4-5-C14.MP4	0.0	6611.040	25.000	Green	QW interaction		POINT	2050.280	G:/Stigmatomma_queen_variance/O5/O5-4-5-C14.MP4	51257	NA
C14	2024-09-27 11:38:00.903		5398.920	Media file(s)	player #1:G:/Stigmatomma_queen_variance/O5/O5-4-5-C14.MP4	0.0	6611.040	25.000	Blue	Resting		POINT	2110.520	G:/Stigmatomma_queen_variance/O5/O5-4-5-C14.MP4	52763	NA
C14	2024-09-27 11:38:00.903		5398.920	Media file(s)	player #1:G:/Stigmatomma_queen_variance/O5/O5-4-5-C14.MP4	0.0	6611.040	25.000	Green	QW interaction		POINT	2110.520	G:/Stigmatomma_queen_variance/O5/O5-4-5-C14.MP4	52763	NA
C14	2024-09-27 11:38:00.903		5398.920	Media file(s)	player #1:G:/Stigmatomma_queen_variance/O5/O5-4-5-C14.MP4	0.0	6611.040	25.000	Blue	Resting		POINT	2171.200	G:/Stigmatomma_queen_variance/O5/O5-4-5-C14.MP4	54280	NA
C14	2024-09-27 11:38:00.903		5398.920	Media file(s)	player #1:G:/Stigmatomma_queen_variance/O5/O5-4-5-C14.MP4	0.0	6611.040	25.000	Green	Hemolymph		POINT	2171.200	G:/Stigmatomma_queen_variance/O5/O5-4-5-C14.MP4	54280	NA
C14	2024-09-27 11:38:00.903		5398.920	Media file(s)	player #1:G:/Stigmatomma_queen_variance/O5/O5-4-5-C14.MP4	0.0	6611.040	25.000	Blue	Resting		POINT	2230.000	G:/Stigmatomma_queen_variance/O5/O5-4-5-C14.MP4	55750	NA
C14	2024-09-27 11:38:00.903		5398.920	Media file(s)	player #1:G:/Stigmatomma_queen_variance/O5/O5-4-5-C14.MP4	0.0	6611.040	25.000	Green	QW interaction		POINT	2230.000	G:/Stigmatomma_queen_variance/O5/O5-4-5-C14.MP4	55750	NA
C14	2024-09-27 11:38:00.903		5398.920	Media file(s)	player #1:G:/Stigmatomma_queen_variance/O5/O5-4-5-C14.MP4	0.0	6611.040	25.000	Blue	Resting		POINT	2291.200	G:/Stigmatomma_queen_variance/O5/O5-4-5-C14.MP4	57280	NA
C14	2024-09-27 11:38:00.903		5398.920	Media file(s)	player #1:G:/Stigmatomma_queen_variance/O5/O5-4-5-C14.MP4	0.0	6611.040	25.000	Green	Hemolymph		POINT	2291.200	G:/Stigmatomma_queen_variance/O5/O5-4-5-C14.MP4	57280	NA
C14	2024-09-27 11:38:00.903		5398.920	Media file(s)	player #1:G:/Stigmatomma_queen_variance/O5/O5-4-5-C14.MP4	0.0	6611.040	25.000	Blue	Resting		POINT	2350.480	G:/Stigmatomma_queen_variance/O5/O5-4-5-C14.MP4	58762	NA
C14	2024-09-27 11:38:00.903		5398.920	Media file(s)	player #1:G:/Stigmatomma_queen_variance/O5/O5-4-5-C14.MP4	0.0	6611.040	25.000	Green	Hemolymph		POINT	2350.480	G:/Stigmatomma_queen_variance/O5/O5-4-5-C14.MP4	58762	NA
C14	2024-09-27 11:38:00.903		5398.920	Media file(s)	player #1:G:/Stigmatomma_queen_variance/O5/O5-4-5-C14.MP4	0.0	6611.040	25.000	Blue	Resting		POINT	2410.840	G:/Stigmatomma_queen_variance/O5/O5-4-5-C14.MP4	60271	NA
C14	2024-09-27 11:38:00.903		5398.920	Media file(s)	player #1:G:/Stigmatomma_queen_variance/O5/O5-4-5-C14.MP4	0.0	6611.040	25.000	Green	Hemolymph		POINT	2410.840	G:/Stigmatomma_queen_variance/O5/O5-4-5-C14.MP4	60271	NA
C14	2024-09-27 11:38:00.903		5398.920	Media file(s)	player #1:G:/Stigmatomma_queen_variance/O5/O5-4-5-C14.MP4	0.0	6611.040	25.000	Blue	Resting		POINT	2470.560	G:/Stigmatomma_queen_variance/O5/O5-4-5-C14.MP4	61764	NA
C14	2024-09-27 11:38:00.903		5398.920	Media file(s)	player #1:G:/Stigmatomma_queen_variance/O5/O5-4-5-C14.MP4	0.0	6611.040	25.000	Green	Hemolymph		POINT	2470.560	G:/Stigmatomma_queen_variance/O5/O5-4-5-C14.MP4	61764	NA
C14	2024-09-27 11:38:00.903		5398.920	Media file(s)	player #1:G:/Stigmatomma_queen_variance/O5/O5-4-5-C14.MP4	0.0	6611.040	25.000	Blue	Resting		POINT	2530.360	G:/Stigmatomma_queen_variance/O5/O5-4-5-C14.MP4	63259	NA
C14	2024-09-27 11:38:00.903		5398.920	Media file(s)	player #1:G:/Stigmatomma_queen_variance/O5/O5-4-5-C14.MP4	0.0	6611.040	25.000	Green	Hemolymph		POINT	2530.360	G:/Stigmatomma_queen_variance/O5/O5-4-5-C14.MP4	63259	NA
C14	2024-09-27 11:38:00.903		5398.920	Media file(s)	player #1:G:/Stigmatomma_queen_variance/O5/O5-4-5-C14.MP4	0.0	6611.040	25.000	Blue	Resting		POINT	2590.560	G:/Stigmatomma_queen_variance/O5/O5-4-5-C14.MP4	64764	NA
C14	2024-09-27 11:38:00.903		5398.920	Media file(s)	player #1:G:/Stigmatomma_queen_variance/O5/O5-4-5-C14.MP4	0.0	6611.040	25.000	Green	Hemolymph		POINT	2590.560	G:/Stigmatomma_queen_variance/O5/O5-4-5-C14.MP4	64764	NA
C14	2024-09-27 11:38:00.903		5398.920	Media file(s)	player #1:G:/Stigmatomma_queen_variance/O5/O5-4-5-C14.MP4	0.0	6611.040	25.000	Blue	Resting		POINT	2650.080	G:/Stigmatomma_queen_variance/O5/O5-4-5-C14.MP4	66252	NA
C14	2024-09-27 11:38:00.903		5398.920	Media file(s)	player #1:G:/Stigmatomma_queen_variance/O5/O5-4-5-C14.MP4	0.0	6611.040	25.000	Green	Hemolymph		POINT	2650.080	G:/Stigmatomma_queen_variance/O5/O5-4-5-C14.MP4	66252	NA
C14	2024-09-27 11:38:00.903		5398.920	Media file(s)	player #1:G:/Stigmatomma_queen_variance/O5/O5-4-5-C14.MP4	0.0	6611.040	25.000	Blue	Walking		POINT	2710.080	G:/Stigmatomma_queen_variance/O5/O5-4-5-C14.MP4	67752	NA
C14	2024-09-27 11:38:00.903		5398.920	Media file(s)	player #1:G:/Stigmatomma_queen_variance/O5/O5-4-5-C14.MP4	0.0	6611.040	25.000	Green	Hemolymph		POINT	2710.080	G:/Stigmatomma_queen_variance/O5/O5-4-5-C14.MP4	67752	NA
C14	2024-09-27 11:38:00.903		5398.920	Media file(s)	player #1:G:/Stigmatomma_queen_variance/O5/O5-4-5-C14.MP4	0.0	6611.040	25.000	Blue	QQ interaction		POINT	2770.320	G:/Stigmatomma_queen_variance/O5/O5-4-5-C14.MP4	69258	NA
C14	2024-09-27 11:38:00.903		5398.920	Media file(s)	player #1:G:/Stigmatomma_queen_variance/O5/O5-4-5-C14.MP4	0.0	6611.040	25.000	Green	Hemolymph		POINT	2770.320	G:/Stigmatomma_queen_variance/O5/O5-4-5-C14.MP4	69258	NA
C14	2024-09-27 11:38:00.903		5398.920	Media file(s)	player #1:G:/Stigmatomma_queen_variance/O5/O5-4-5-C14.MP4	0.0	6611.040	25.000	Blue	Resting		POINT	2830.240	G:/Stigmatomma_queen_variance/O5/O5-4-5-C14.MP4	70756	NA
C14	2024-09-27 11:38:00.903		5398.920	Media file(s)	player #1:G:/Stigmatomma_queen_variance/O5/O5-4-5-C14.MP4	0.0	6611.040	25.000	Green	Hemolymph		POINT	2830.240	G:/Stigmatomma_queen_variance/O5/O5-4-5-C14.MP4	70756	NA
C14	2024-09-27 11:38:00.903		5398.920	Media file(s)	player #1:G:/Stigmatomma_queen_variance/O5/O5-4-5-C14.MP4	0.0	6611.040	25.000	Blue	Walking		POINT	2890.480	G:/Stigmatomma_queen_variance/O5/O5-4-5-C14.MP4	72262	NA
C14	2024-09-27 11:38:00.903		5398.920	Media file(s)	player #1:G:/Stigmatomma_queen_variance/O5/O5-4-5-C14.MP4	0.0	6611.040	25.000	Green	Hemolymph		POINT	2890.480	G:/Stigmatomma_queen_variance/O5/O5-4-5-C14.MP4	72262	NA
C14	2024-09-27 11:38:00.903		5398.920	Media file(s)	player #1:G:/Stigmatomma_queen_variance/O5/O5-4-5-C14.MP4	0.0	6611.040	25.000	Blue	Walking		POINT	2950.120	G:/Stigmatomma_queen_variance/O5/O5-4-5-C14.MP4	73753	NA
C14	2024-09-27 11:38:00.903		5398.920	Media file(s)	player #1:G:/Stigmatomma_queen_variance/O5/O5-4-5-C14.MP4	0.0	6611.040	25.000	Green	Hemolymph		POINT	2950.120	G:/Stigmatomma_queen_variance/O5/O5-4-5-C14.MP4	73753	NA
C14	2024-09-27 11:38:00.903		5398.920	Media file(s)	player #1:G:/Stigmatomma_queen_variance/O5/O5-4-5-C14.MP4	0.0	6611.040	25.000	Blue	Self grooming		POINT	3010.000	G:/Stigmatomma_queen_variance/O5/O5-4-5-C14.MP4	75250	NA
C14	2024-09-27 11:38:00.903		5398.920	Media file(s)	player #1:G:/Stigmatomma_queen_variance/O5/O5-4-5-C14.MP4	0.0	6611.040	25.000	Green	Hemolymph		POINT	3010.000	G:/Stigmatomma_queen_variance/O5/O5-4-5-C14.MP4	75250	NA
C14	2024-09-27 11:38:00.903		5398.920	Media file(s)	player #1:G:/Stigmatomma_queen_variance/O5/O5-4-5-C14.MP4	0.0	6611.040	25.000	Blue	Resting		POINT	3070.520	G:/Stigmatomma_queen_variance/O5/O5-4-5-C14.MP4	76763	NA
C14	2024-09-27 11:38:00.903		5398.920	Media file(s)	player #1:G:/Stigmatomma_queen_variance/O5/O5-4-5-C14.MP4	0.0	6611.040	25.000	Green	Hemolymph		POINT	3070.520	G:/Stigmatomma_queen_variance/O5/O5-4-5-C14.MP4	76763	NA
C14	2024-09-27 11:38:00.903		5398.920	Media file(s)	player #1:G:/Stigmatomma_queen_variance/O5/O5-4-5-C14.MP4	0.0	6611.040	25.000	Blue	Walking		POINT	3130.440	G:/Stigmatomma_queen_variance/O5/O5-4-5-C14.MP4	78261	NA
C14	2024-09-27 11:38:00.903		5398.920	Media file(s)	player #1:G:/Stigmatomma_queen_variance/O5/O5-4-5-C14.MP4	0.0	6611.040	25.000	Green	Hemolymph		POINT	3130.440	G:/Stigmatomma_queen_variance/O5/O5-4-5-C14.MP4	78261	NA
C14	2024-09-27 11:38:00.903		5398.920	Media file(s)	player #1:G:/Stigmatomma_queen_variance/O5/O5-4-5-C14.MP4	0.0	6611.040	25.000	Blue	Walking		POINT	3190.080	G:/Stigmatomma_queen_variance/O5/O5-4-5-C14.MP4	79752	NA
C14	2024-09-27 11:38:00.903		5398.920	Media file(s)	player #1:G:/Stigmatomma_queen_variance/O5/O5-4-5-C14.MP4	0.0	6611.040	25.000	Green	Resting		POINT	3190.080	G:/Stigmatomma_queen_variance/O5/O5-4-5-C14.MP4	79752	NA
C14	2024-09-27 11:38:00.903		5398.920	Media file(s)	player #1:G:/Stigmatomma_queen_variance/O5/O5-4-5-C14.MP4	0.0	6611.040	25.000	Blue	Walking		POINT	3250.560	G:/Stigmatomma_queen_variance/O5/O5-4-5-C14.MP4	81264	NA
C14	2024-09-27 11:38:00.903		5398.920	Media file(s)	player #1:G:/Stigmatomma_queen_variance/O5/O5-4-5-C14.MP4	0.0	6611.040	25.000	Green	Resting		POINT	3250.560	G:/Stigmatomma_queen_variance/O5/O5-4-5-C14.MP4	81264	NA
C14	2024-09-27 11:38:00.903		5398.920	Media file(s)	player #1:G:/Stigmatomma_queen_variance/O5/O5-4-5-C14.MP4	0.0	6611.040	25.000	Blue	Walking		POINT	3310.440	G:/Stigmatomma_queen_variance/O5/O5-4-5-C14.MP4	82761	NA
C14	2024-09-27 11:38:00.903		5398.920	Media file(s)	player #1:G:/Stigmatomma_queen_variance/O5/O5-4-5-C14.MP4	0.0	6611.040	25.000	Green	Brood Care		POINT	3310.440	G:/Stigmatomma_queen_variance/O5/O5-4-5-C14.MP4	82761	NA
C14	2024-09-27 11:38:00.903		5398.920	Media file(s)	player #1:G:/Stigmatomma_queen_variance/O5/O5-4-5-C14.MP4	0.0	6611.040	25.000	Blue	Walking		POINT	3370.320	G:/Stigmatomma_queen_variance/O5/O5-4-5-C14.MP4	84258	NA
C14	2024-09-27 11:38:00.903		5398.920	Media file(s)	player #1:G:/Stigmatomma_queen_variance/O5/O5-4-5-C14.MP4	0.0	6611.040	25.000	Green	QW interaction		POINT	3370.320	G:/Stigmatomma_queen_variance/O5/O5-4-5-C14.MP4	84258	NA
C14	2024-09-27 11:38:00.903		5398.920	Media file(s)	player #1:G:/Stigmatomma_queen_variance/O5/O5-4-5-C14.MP4	0.0	6611.040	25.000	Blue	Resting		POINT	3430.320	G:/Stigmatomma_queen_variance/O5/O5-4-5-C14.MP4	85758	NA
C14	2024-09-27 11:38:00.903		5398.920	Media file(s)	player #1:G:/Stigmatomma_queen_variance/O5/O5-4-5-C14.MP4	0.0	6611.040	25.000	Green	Hemolymph		POINT	3430.320	G:/Stigmatomma_queen_variance/O5/O5-4-5-C14.MP4	85758	NA
C14	2024-09-27 11:38:00.903		5398.920	Media file(s)	player #1:G:/Stigmatomma_queen_variance/O5/O5-4-5-C14.MP4	0.0	6611.040	25.000	Blue	Resting		POINT	3490.080	G:/Stigmatomma_queen_variance/O5/O5-4-5-C14.MP4	87252	NA
C14	2024-09-27 11:38:00.903		5398.920	Media file(s)	player #1:G:/Stigmatomma_queen_variance/O5/O5-4-5-C14.MP4	0.0	6611.040	25.000	Green	QW interaction		POINT	3490.080	G:/Stigmatomma_queen_variance/O5/O5-4-5-C14.MP4	87252	NA
C14	2024-09-27 11:38:00.903		5398.920	Media file(s)	player #1:G:/Stigmatomma_queen_variance/O5/O5-4-5-C14.MP4	0.0	6611.040	25.000	Blue	Carry Other		POINT	3550.840	G:/Stigmatomma_queen_variance/O5/O5-4-5-C14.MP4	88771	NA
C14	2024-09-27 11:38:00.903		5398.920	Media file(s)	player #1:G:/Stigmatomma_queen_variance/O5/O5-4-5-C14.MP4	0.0	6611.040	25.000	Green	Hemolymph		POINT	3550.840	G:/Stigmatomma_queen_variance/O5/O5-4-5-C14.MP4	88771	NA
C14	2024-09-27 11:38:00.903		5398.920	Media file(s)	player #1:G:/Stigmatomma_queen_variance/O5/O5-4-5-C14.MP4	0.0	6611.040	25.000	Blue	Resting		POINT	3610.800	G:/Stigmatomma_queen_variance/O5/O5-4-5-C14.MP4	90270	NA
C14	2024-09-27 11:38:00.903		5398.920	Media file(s)	player #1:G:/Stigmatomma_queen_variance/O5/O5-4-5-C14.MP4	0.0	6611.040	25.000	Green	Self grooming		POINT	3610.800	G:/Stigmatomma_queen_variance/O5/O5-4-5-C14.MP4	90270	NA
C14	2024-09-27 11:38:00.903		5398.920	Media file(s)	player #1:G:/Stigmatomma_queen_variance/O5/O5-4-5-C14.MP4	0.0	6611.040	25.000	Blue	Resting		POINT	3670.720	G:/Stigmatomma_queen_variance/O5/O5-4-5-C14.MP4	91768	NA
C14	2024-09-27 11:38:00.903		5398.920	Media file(s)	player #1:G:/Stigmatomma_queen_variance/O5/O5-4-5-C14.MP4	0.0	6611.040	25.000	Green	Carry Brood		POINT	3670.720	G:/Stigmatomma_queen_variance/O5/O5-4-5-C14.MP4	91768	NA
C14	2024-09-27 11:38:00.903		5398.920	Media file(s)	player #1:G:/Stigmatomma_queen_variance/O5/O5-4-5-C14.MP4	0.0	6611.040	25.000	Blue	Walking		POINT	3730.000	G:/Stigmatomma_queen_variance/O5/O5-4-5-C14.MP4	93250	NA
C14	2024-09-27 11:38:00.903		5398.920	Media file(s)	player #1:G:/Stigmatomma_queen_variance/O5/O5-4-5-C14.MP4	0.0	6611.040	25.000	Green	Hemolymph		POINT	3730.000	G:/Stigmatomma_queen_variance/O5/O5-4-5-C14.MP4	93250	NA
C14	2024-09-27 11:38:00.903		5398.920	Media file(s)	player #1:G:/Stigmatomma_queen_variance/O5/O5-4-5-C14.MP4	0.0	6611.040	25.000	Blue	Resting		POINT	3790.160	G:/Stigmatomma_queen_variance/O5/O5-4-5-C14.MP4	94754	NA
C14	2024-09-27 11:38:00.903		5398.920	Media file(s)	player #1:G:/Stigmatomma_queen_variance/O5/O5-4-5-C14.MP4	0.0	6611.040	25.000	Green	Hemolymph		POINT	3790.160	G:/Stigmatomma_queen_variance/O5/O5-4-5-C14.MP4	94754	NA
C14	2024-09-27 11:38:00.903		5398.920	Media file(s)	player #1:G:/Stigmatomma_queen_variance/O5/O5-4-5-C14.MP4	0.0	6611.040	25.000	Blue	Resting		POINT	3850.200	G:/Stigmatomma_queen_variance/O5/O5-4-5-C14.MP4	96255	NA
C14	2024-09-27 11:38:00.903		5398.920	Media file(s)	player #1:G:/Stigmatomma_queen_variance/O5/O5-4-5-C14.MP4	0.0	6611.040	25.000	Green	Hemolymph		POINT	3850.200	G:/Stigmatomma_queen_variance/O5/O5-4-5-C14.MP4	96255	NA
C14	2024-09-27 11:38:00.903		5398.920	Media file(s)	player #1:G:/Stigmatomma_queen_variance/O5/O5-4-5-C14.MP4	0.0	6611.040	25.000	Blue	Resting		POINT	3910.640	G:/Stigmatomma_queen_variance/O5/O5-4-5-C14.MP4	97766	NA
C14	2024-09-27 11:38:00.903		5398.920	Media file(s)	player #1:G:/Stigmatomma_queen_variance/O5/O5-4-5-C14.MP4	0.0	6611.040	25.000	Green	Resting		POINT	3910.640	G:/Stigmatomma_queen_variance/O5/O5-4-5-C14.MP4	97766	NA
C14	2024-09-27 11:38:00.903		5398.920	Media file(s)	player #1:G:/Stigmatomma_queen_variance/O5/O5-4-5-C14.MP4	0.0	6611.040	25.000	Blue	Resting		POINT	3970.320	G:/Stigmatomma_queen_variance/O5/O5-4-5-C14.MP4	99258	NA
C14	2024-09-27 11:38:00.903		5398.920	Media file(s)	player #1:G:/Stigmatomma_queen_variance/O5/O5-4-5-C14.MP4	0.0	6611.040	25.000	Green	Hemolymph		POINT	3970.320	G:/Stigmatomma_queen_variance/O5/O5-4-5-C14.MP4	99258	NA
C14	2024-09-27 11:38:00.903		5398.920	Media file(s)	player #1:G:/Stigmatomma_queen_variance/O5/O5-4-5-C14.MP4	0.0	6611.040	25.000	Blue	Resting		POINT	4030.560	G:/Stigmatomma_queen_variance/O5/O5-4-5-C14.MP4	100764	NA
C14	2024-09-27 11:38:00.903		5398.920	Media file(s)	player #1:G:/Stigmatomma_queen_variance/O5/O5-4-5-C14.MP4	0.0	6611.040	25.000	Green	Self grooming		POINT	4030.560	G:/Stigmatomma_queen_variance/O5/O5-4-5-C14.MP4	100764	NA
C14	2024-09-27 11:38:00.903		5398.920	Media file(s)	player #1:G:/Stigmatomma_queen_variance/O5/O5-4-5-C14.MP4	0.0	6611.040	25.000	Blue	Resting		POINT	4090.360	G:/Stigmatomma_queen_variance/O5/O5-4-5-C14.MP4	102259	NA
C14	2024-09-27 11:38:00.903		5398.920	Media file(s)	player #1:G:/Stigmatomma_queen_variance/O5/O5-4-5-C14.MP4	0.0	6611.040	25.000	Green	Hemolymph		POINT	4090.360	G:/Stigmatomma_queen_variance/O5/O5-4-5-C14.MP4	102259	NA
C14	2024-09-27 11:38:00.903		5398.920	Media file(s)	player #1:G:/Stigmatomma_queen_variance/O5/O5-4-5-C14.MP4	0.0	6611.040	25.000	Blue	Resting		POINT	4150.200	G:/Stigmatomma_queen_variance/O5/O5-4-5-C14.MP4	103755	NA
C14	2024-09-27 11:38:00.903		5398.920	Media file(s)	player #1:G:/Stigmatomma_queen_variance/O5/O5-4-5-C14.MP4	0.0	6611.040	25.000	Green	Carry Brood		POINT	4150.200	G:/Stigmatomma_queen_variance/O5/O5-4-5-C14.MP4	103755	NA
C14	2024-09-27 11:38:00.903		5398.920	Media file(s)	player #1:G:/Stigmatomma_queen_variance/O5/O5-4-5-C14.MP4	0.0	6611.040	25.000	Blue	Resting		POINT	4210.320	G:/Stigmatomma_queen_variance/O5/O5-4-5-C14.MP4	105258	NA
C14	2024-09-27 11:38:00.903		5398.920	Media file(s)	player #1:G:/Stigmatomma_queen_variance/O5/O5-4-5-C14.MP4	0.0	6611.040	25.000	Green	Hemolymph		POINT	4210.320	G:/Stigmatomma_queen_variance/O5/O5-4-5-C14.MP4	105258	NA
C14	2024-09-27 11:38:00.903		5398.920	Media file(s)	player #1:G:/Stigmatomma_queen_variance/O5/O5-4-5-C14.MP4	0.0	6611.040	25.000	Blue	Resting		POINT	4270.200	G:/Stigmatomma_queen_variance/O5/O5-4-5-C14.MP4	106755	NA
C14	2024-09-27 11:38:00.903		5398.920	Media file(s)	player #1:G:/Stigmatomma_queen_variance/O5/O5-4-5-C14.MP4	0.0	6611.040	25.000	Green	Hemolymph		POINT	4270.200	G:/Stigmatomma_queen_variance/O5/O5-4-5-C14.MP4	106755	NA
C14	2024-09-27 11:38:00.903		5398.920	Media file(s)	player #1:G:/Stigmatomma_queen_variance/O5/O5-4-5-C14.MP4	0.0	6611.040	25.000	Blue	Resting		POINT	4331.040	G:/Stigmatomma_queen_variance/O5/O5-4-5-C14.MP4	108276	NA
C14	2024-09-27 11:38:00.903		5398.920	Media file(s)	player #1:G:/Stigmatomma_queen_variance/O5/O5-4-5-C14.MP4	0.0	6611.040	25.000	Green	Hemolymph		POINT	4331.040	G:/Stigmatomma_queen_variance/O5/O5-4-5-C14.MP4	108276	NA
C14	2024-09-27 11:38:00.903		5398.920	Media file(s)	player #1:G:/Stigmatomma_queen_variance/O5/O5-4-5-C14.MP4	0.0	6611.040	25.000	Green	Hemolymph		POINT	4390.080	G:/Stigmatomma_queen_variance/O5/O5-4-5-C14.MP4	109752	NA
C14	2024-09-27 11:38:00.903		5398.920	Media file(s)	player #1:G:/Stigmatomma_queen_variance/O5/O5-4-5-C14.MP4	0.0	6611.040	25.000	Blue	Walking		POINT	4390.520	G:/Stigmatomma_queen_variance/O5/O5-4-5-C14.MP4	109763	NA
C14	2024-09-27 11:38:00.903		5398.920	Media file(s)	player #1:G:/Stigmatomma_queen_variance/O5/O5-4-5-C14.MP4	0.0	6611.040	25.000	Green	Hemolymph		POINT	4451.200	G:/Stigmatomma_queen_variance/O5/O5-4-5-C14.MP4	111280	NA
C14	2024-09-27 11:38:00.903		5398.920	Media file(s)	player #1:G:/Stigmatomma_queen_variance/O5/O5-4-5-C14.MP4	0.0	6611.040	25.000	Blue	Walking		POINT	4451.200	G:/Stigmatomma_queen_variance/O5/O5-4-5-C14.MP4	111280	NA
C14	2024-09-27 11:38:00.903		5398.920	Media file(s)	player #1:G:/Stigmatomma_queen_variance/O5/O5-4-5-C14.MP4	0.0	6611.040	25.000	Blue	Walking		POINT	4510.240	G:/Stigmatomma_queen_variance/O5/O5-4-5-C14.MP4	112756	NA
C14	2024-09-27 11:38:00.903		5398.920	Media file(s)	player #1:G:/Stigmatomma_queen_variance/O5/O5-4-5-C14.MP4	0.0	6611.040	25.000	Green	Hemolymph		POINT	4510.240	G:/Stigmatomma_queen_variance/O5/O5-4-5-C14.MP4	112756	NA
C14	2024-09-27 11:38:00.903		5398.920	Media file(s)	player #1:G:/Stigmatomma_queen_variance/O5/O5-4-5-C14.MP4	0.0	6611.040	25.000	Blue	Resting		POINT	4570.560	G:/Stigmatomma_queen_variance/O5/O5-4-5-C14.MP4	114264	NA
C14	2024-09-27 11:38:00.903		5398.920	Media file(s)	player #1:G:/Stigmatomma_queen_variance/O5/O5-4-5-C14.MP4	0.0	6611.040	25.000	Green	Hemolymph		POINT	4570.560	G:/Stigmatomma_queen_variance/O5/O5-4-5-C14.MP4	114264	NA
C14	2024-09-27 11:38:00.903		5398.920	Media file(s)	player #1:G:/Stigmatomma_queen_variance/O5/O5-4-5-C14.MP4	0.0	6611.040	25.000	Blue	Resting		POINT	4630.200	G:/Stigmatomma_queen_variance/O5/O5-4-5-C14.MP4	115755	NA
C14	2024-09-27 11:38:00.903		5398.920	Media file(s)	player #1:G:/Stigmatomma_queen_variance/O5/O5-4-5-C14.MP4	0.0	6611.040	25.000	Green	Resting		POINT	4630.200	G:/Stigmatomma_queen_variance/O5/O5-4-5-C14.MP4	115755	NA
C14	2024-09-27 11:38:00.903		5398.920	Media file(s)	player #1:G:/Stigmatomma_queen_variance/O5/O5-4-5-C14.MP4	0.0	6611.040	25.000	Blue	Resting		POINT	4690.120	G:/Stigmatomma_queen_variance/O5/O5-4-5-C14.MP4	117253	NA
C14	2024-09-27 11:38:00.903		5398.920	Media file(s)	player #1:G:/Stigmatomma_queen_variance/O5/O5-4-5-C14.MP4	0.0	6611.040	25.000	Green	Brood Care		POINT	4690.120	G:/Stigmatomma_queen_variance/O5/O5-4-5-C14.MP4	117253	NA
C14	2024-09-27 11:38:00.903		5398.920	Media file(s)	player #1:G:/Stigmatomma_queen_variance/O5/O5-4-5-C14.MP4	0.0	6611.040	25.000	Blue	Resting		POINT	4750.160	G:/Stigmatomma_queen_variance/O5/O5-4-5-C14.MP4	118754	NA
C14	2024-09-27 11:38:00.903		5398.920	Media file(s)	player #1:G:/Stigmatomma_queen_variance/O5/O5-4-5-C14.MP4	0.0	6611.040	25.000	Green	Hemolymph		POINT	4750.160	G:/Stigmatomma_queen_variance/O5/O5-4-5-C14.MP4	118754	NA
C14	2024-09-27 11:38:00.903		5398.920	Media file(s)	player #1:G:/Stigmatomma_queen_variance/O5/O5-4-5-C14.MP4	0.0	6611.040	25.000	Blue	Resting		POINT	4810.280	G:/Stigmatomma_queen_variance/O5/O5-4-5-C14.MP4	120257	NA
C14	2024-09-27 11:38:00.903		5398.920	Media file(s)	player #1:G:/Stigmatomma_queen_variance/O5/O5-4-5-C14.MP4	0.0	6611.040	25.000	Green	Hemolymph		POINT	4810.280	G:/Stigmatomma_queen_variance/O5/O5-4-5-C14.MP4	120257	NA
C14	2024-09-27 11:38:00.903		5398.920	Media file(s)	player #1:G:/Stigmatomma_queen_variance/O5/O5-4-5-C14.MP4	0.0	6611.040	25.000	Blue	Resting		POINT	4870.000	G:/Stigmatomma_queen_variance/O5/O5-4-5-C14.MP4	121750	NA
C14	2024-09-27 11:38:00.903		5398.920	Media file(s)	player #1:G:/Stigmatomma_queen_variance/O5/O5-4-5-C14.MP4	0.0	6611.040	25.000	Green	Hemolymph		POINT	4870.000	G:/Stigmatomma_queen_variance/O5/O5-4-5-C14.MP4	121750	NA
C14	2024-09-27 11:38:00.903		5398.920	Media file(s)	player #1:G:/Stigmatomma_queen_variance/O5/O5-4-5-C14.MP4	0.0	6611.040	25.000	Blue	Resting		POINT	4930.320	G:/Stigmatomma_queen_variance/O5/O5-4-5-C14.MP4	123258	NA
C14	2024-09-27 11:38:00.903		5398.920	Media file(s)	player #1:G:/Stigmatomma_queen_variance/O5/O5-4-5-C14.MP4	0.0	6611.040	25.000	Green	Hemolymph		POINT	4930.320	G:/Stigmatomma_queen_variance/O5/O5-4-5-C14.MP4	123258	NA
C14	2024-09-27 11:38:00.903		5398.920	Media file(s)	player #1:G:/Stigmatomma_queen_variance/O5/O5-4-5-C14.MP4	0.0	6611.040	25.000	Blue	Resting		POINT	4990.240	G:/Stigmatomma_queen_variance/O5/O5-4-5-C14.MP4	124756	NA
C14	2024-09-27 11:38:00.903		5398.920	Media file(s)	player #1:G:/Stigmatomma_queen_variance/O5/O5-4-5-C14.MP4	0.0	6611.040	25.000	Green	Hemolymph		POINT	4990.240	G:/Stigmatomma_queen_variance/O5/O5-4-5-C14.MP4	124756	NA
C14	2024-09-27 11:38:00.903		5398.920	Media file(s)	player #1:G:/Stigmatomma_queen_variance/O5/O5-4-5-C14.MP4	0.0	6611.040	25.000	Blue	Resting		POINT	5050.000	G:/Stigmatomma_queen_variance/O5/O5-4-5-C14.MP4	126250	NA
C14	2024-09-27 11:38:00.903		5398.920	Media file(s)	player #1:G:/Stigmatomma_queen_variance/O5/O5-4-5-C14.MP4	0.0	6611.040	25.000	Green	Hemolymph		POINT	5050.000	G:/Stigmatomma_queen_variance/O5/O5-4-5-C14.MP4	126250	NA
C14	2024-09-27 11:38:00.903		5398.920	Media file(s)	player #1:G:/Stigmatomma_queen_variance/O5/O5-4-5-C14.MP4	0.0	6611.040	25.000	Blue	Resting		POINT	5110.040	G:/Stigmatomma_queen_variance/O5/O5-4-5-C14.MP4	127751	NA
C14	2024-09-27 11:38:00.903		5398.920	Media file(s)	player #1:G:/Stigmatomma_queen_variance/O5/O5-4-5-C14.MP4	0.0	6611.040	25.000	Green	Hemolymph		POINT	5110.040	G:/Stigmatomma_queen_variance/O5/O5-4-5-C14.MP4	127751	NA
C14	2024-09-27 11:38:00.903		5398.920	Media file(s)	player #1:G:/Stigmatomma_queen_variance/O5/O5-4-5-C14.MP4	0.0	6611.040	25.000	Blue	Resting		POINT	5170.240	G:/Stigmatomma_queen_variance/O5/O5-4-5-C14.MP4	129256	NA
C14	2024-09-27 11:38:00.903		5398.920	Media file(s)	player #1:G:/Stigmatomma_queen_variance/O5/O5-4-5-C14.MP4	0.0	6611.040	25.000	Green	Hemolymph		POINT	5170.240	G:/Stigmatomma_queen_variance/O5/O5-4-5-C14.MP4	129256	NA
C14	2024-09-27 11:38:00.903		5398.920	Media file(s)	player #1:G:/Stigmatomma_queen_variance/O5/O5-4-5-C14.MP4	0.0	6611.040	25.000	Blue	Resting		POINT	5230.800	G:/Stigmatomma_queen_variance/O5/O5-4-5-C14.MP4	130770	NA
C14	2024-09-27 11:38:00.903		5398.920	Media file(s)	player #1:G:/Stigmatomma_queen_variance/O5/O5-4-5-C14.MP4	0.0	6611.040	25.000	Green	Hemolymph		POINT	5230.800	G:/Stigmatomma_queen_variance/O5/O5-4-5-C14.MP4	130770	NA
C14	2024-09-27 11:38:00.903		5398.920	Media file(s)	player #1:G:/Stigmatomma_queen_variance/O5/O5-4-5-C14.MP4	0.0	6611.040	25.000	Blue	Resting		POINT	5290.200	G:/Stigmatomma_queen_variance/O5/O5-4-5-C14.MP4	132255	NA
C14	2024-09-27 11:38:00.903		5398.920	Media file(s)	player #1:G:/Stigmatomma_queen_variance/O5/O5-4-5-C14.MP4	0.0	6611.040	25.000	Green	Self grooming		POINT	5290.200	G:/Stigmatomma_queen_variance/O5/O5-4-5-C14.MP4	132255	NA
C14	2024-09-27 11:38:00.903		5398.920	Media file(s)	player #1:G:/Stigmatomma_queen_variance/O5/O5-4-5-C14.MP4	0.0	6611.040	25.000	Blue	Resting		POINT	5350.240	G:/Stigmatomma_queen_variance/O5/O5-4-5-C14.MP4	133756	NA
C14	2024-09-27 11:38:00.903		5398.920	Media file(s)	player #1:G:/Stigmatomma_queen_variance/O5/O5-4-5-C14.MP4	0.0	6611.040	25.000	Green	Brood Care		POINT	5350.240	G:/Stigmatomma_queen_variance/O5/O5-4-5-C14.MP4	133756	NA
C14	2024-09-27 11:38:00.903		5398.920	Media file(s)	player #1:G:/Stigmatomma_queen_variance/O5/O5-4-5-C14.MP4	0.0	6611.040	25.000	Blue	Resting		POINT	5410.320	G:/Stigmatomma_queen_variance/O5/O5-4-5-C14.MP4	135258	NA
C14	2024-09-27 11:38:00.903		5398.920	Media file(s)	player #1:G:/Stigmatomma_queen_variance/O5/O5-4-5-C14.MP4	0.0	6611.040	25.000	Green	Hemolymph		POINT	5410.320	G:/Stigmatomma_queen_variance/O5/O5-4-5-C14.MP4	135258	NA
C14	2024-09-27 11:38:00.903		5398.920	Media file(s)	player #1:G:/Stigmatomma_queen_variance/O5/O5-4-5-C14.MP4	0.0	6611.040	25.000	Blue	Resting		POINT	5470.040	G:/Stigmatomma_queen_variance/O5/O5-4-5-C14.MP4	136751	NA
C14	2024-09-27 11:38:00.903		5398.920	Media file(s)	player #1:G:/Stigmatomma_queen_variance/O5/O5-4-5-C14.MP4	0.0	6611.040	25.000	Green	Brood Care		POINT	5470.040	G:/Stigmatomma_queen_variance/O5/O5-4-5-C14.MP4	136751	NA
C14	2024-09-27 11:38:00.903		5398.920	Media file(s)	player #1:G:/Stigmatomma_queen_variance/O5/O5-4-5-C14.MP4	0.0	6611.040	25.000	Blue	Resting		POINT	5530.200	G:/Stigmatomma_queen_variance/O5/O5-4-5-C14.MP4	138255	NA
C14	2024-09-27 11:38:00.903		5398.920	Media file(s)	player #1:G:/Stigmatomma_queen_variance/O5/O5-4-5-C14.MP4	0.0	6611.040	25.000	Green	Brood Care		POINT	5530.200	G:/Stigmatomma_queen_variance/O5/O5-4-5-C14.MP4	138255	NA
C14	2024-09-27 11:38:00.903		5398.920	Media file(s)	player #1:G:/Stigmatomma_queen_variance/O5/O5-4-5-C14.MP4	0.0	6611.040	25.000	Blue	Resting		POINT	5590.120	G:/Stigmatomma_queen_variance/O5/O5-4-5-C14.MP4	139753	NA
C14	2024-09-27 11:38:00.903		5398.920	Media file(s)	player #1:G:/Stigmatomma_queen_variance/O5/O5-4-5-C14.MP4	0.0	6611.040	25.000	Green	Hemolymph		POINT	5590.120	G:/Stigmatomma_queen_variance/O5/O5-4-5-C14.MP4	139753	NA
C14	2024-09-27 11:38:00.903		5398.920	Media file(s)	player #1:G:/Stigmatomma_queen_variance/O5/O5-4-5-C14.MP4	0.0	6611.040	25.000	Blue	Walking		POINT	5650.280	G:/Stigmatomma_queen_variance/O5/O5-4-5-C14.MP4	141257	NA
C14	2024-09-27 11:38:00.903		5398.920	Media file(s)	player #1:G:/Stigmatomma_queen_variance/O5/O5-4-5-C14.MP4	0.0	6611.040	25.000	Green	Hemolymph		POINT	5650.280	G:/Stigmatomma_queen_variance/O5/O5-4-5-C14.MP4	141257	NA
C14	2024-09-27 11:38:00.903		5398.920	Media file(s)	player #1:G:/Stigmatomma_queen_variance/O5/O5-4-5-C14.MP4	0.0	6611.040	25.000	Blue	Resting		POINT	5711.080	G:/Stigmatomma_queen_variance/O5/O5-4-5-C14.MP4	142777	NA
C14	2024-09-27 11:38:00.903		5398.920	Media file(s)	player #1:G:/Stigmatomma_queen_variance/O5/O5-4-5-C14.MP4	0.0	6611.040	25.000	Green	Hemolymph		POINT	5711.080	G:/Stigmatomma_queen_variance/O5/O5-4-5-C14.MP4	142777	NA
C14	2024-09-27 11:38:00.903		5398.920	Media file(s)	player #1:G:/Stigmatomma_queen_variance/O5/O5-4-5-C14.MP4	0.0	6611.040	25.000	Blue	Resting		POINT	5770.360	G:/Stigmatomma_queen_variance/O5/O5-4-5-C14.MP4	144259	NA
C14	2024-09-27 11:38:00.903		5398.920	Media file(s)	player #1:G:/Stigmatomma_queen_variance/O5/O5-4-5-C14.MP4	0.0	6611.040	25.000	Green	Hemolymph		POINT	5770.360	G:/Stigmatomma_queen_variance/O5/O5-4-5-C14.MP4	144259	NA
C14	2024-09-27 11:38:00.903		5398.920	Media file(s)	player #1:G:/Stigmatomma_queen_variance/O5/O5-4-5-C14.MP4	0.0	6611.040	25.000	Blue	Resting		POINT	5830.240	G:/Stigmatomma_queen_variance/O5/O5-4-5-C14.MP4	145756	NA
C14	2024-09-27 11:38:00.903		5398.920	Media file(s)	player #1:G:/Stigmatomma_queen_variance/O5/O5-4-5-C14.MP4	0.0	6611.040	25.000	Green	Hemolymph		POINT	5830.240	G:/Stigmatomma_queen_variance/O5/O5-4-5-C14.MP4	145756	NA
C14	2024-09-27 11:38:00.903		5398.920	Media file(s)	player #1:G:/Stigmatomma_queen_variance/O5/O5-4-5-C14.MP4	0.0	6611.040	25.000	Blue	Resting		POINT	5891.720	G:/Stigmatomma_queen_variance/O5/O5-4-5-C14.MP4	147293	NA
C14	2024-09-27 11:38:00.903		5398.920	Media file(s)	player #1:G:/Stigmatomma_queen_variance/O5/O5-4-5-C14.MP4	0.0	6611.040	25.000	Green	QW interaction		POINT	5891.720	G:/Stigmatomma_queen_variance/O5/O5-4-5-C14.MP4	147293	NA
C14	2024-09-27 11:38:00.903		5398.920	Media file(s)	player #1:G:/Stigmatomma_queen_variance/O5/O5-4-5-C14.MP4	0.0	6611.040	25.000	Blue	Resting		POINT	5950.400	G:/Stigmatomma_queen_variance/O5/O5-4-5-C14.MP4	148760	NA
C14	2024-09-27 11:38:00.903		5398.920	Media file(s)	player #1:G:/Stigmatomma_queen_variance/O5/O5-4-5-C14.MP4	0.0	6611.040	25.000	Green	Hemolymph		POINT	5950.400	G:/Stigmatomma_queen_variance/O5/O5-4-5-C14.MP4	148760	NA
C14	2024-09-27 11:38:00.903		5398.920	Media file(s)	player #1:G:/Stigmatomma_queen_variance/O5/O5-4-5-C14.MP4	0.0	6611.040	25.000	Blue	Resting		POINT	6010.120	G:/Stigmatomma_queen_variance/O5/O5-4-5-C14.MP4	150253	NA
C14	2024-09-27 11:38:00.903		5398.920	Media file(s)	player #1:G:/Stigmatomma_queen_variance/O5/O5-4-5-C14.MP4	0.0	6611.040	25.000	Green	Hemolymph		POINT	6010.120	G:/Stigmatomma_queen_variance/O5/O5-4-5-C14.MP4	150253	NA
