# Supplementary material for: Unmated Queens Show Worker‐Like Behaviour and Gene Expression in Polygynous Colonies of the Ant Stigmatomma pallipes
Source: Mol Ecol. 2026 Apr 29;35:e70360. doi: 10.1111/mec.70360 (PMC13126620; doi:10.1111/mec.70360)
Supplement: Supplementary file 3 — Data S1: mec70360‐sup‐0003‐Supinfo.zip. [file MEC-35-e70360-s003.zip › Behavior/O5-Boris/C8.tsv]

Observation id	Observation date	Description	Observation duration	Observation type	Source	Time offset (s)	Media duration (s)	FPS	Subject	Behavior	Behavioral category	Behavior type	Time	Media file name	Image index	Image file path	Comment
C8	2024-11-09 14:03:18		5399.771	Media file(s)	player #1:G:/Stigmatomma_queen_variance/O5/O5-5-8-C8.MP4	0.0	6701.760	25.000	Blue	Resting		POINT	610.389	G:/Stigmatomma_queen_variance/O5/O5-5-8-C8.MP4	NA	NA
C8	2024-11-09 14:03:18		5399.771	Media file(s)	player #1:G:/Stigmatomma_queen_variance/O5/O5-5-8-C8.MP4	0.0	6701.760	25.000	Blue	Resting		POINT	670.134	G:/Stigmatomma_queen_variance/O5/O5-5-8-C8.MP4	NA	NA
C8	2024-11-09 14:03:18		5399.771	Media file(s)	player #1:G:/Stigmatomma_queen_variance/O5/O5-5-8-C8.MP4	0.0	6701.760	25.000	Blue	Resting		POINT	730.178	G:/Stigmatomma_queen_variance/O5/O5-5-8-C8.MP4	NA	NA
C8	2024-11-09 14:03:18		5399.771	Media file(s)	player #1:G:/Stigmatomma_queen_variance/O5/O5-5-8-C8.MP4	0.0	6701.760	25.000	Blue	Walking		POINT	790.364	G:/Stigmatomma_queen_variance/O5/O5-5-8-C8.MP4	NA	NA
C8	2024-11-09 14:03:18		5399.771	Media file(s)	player #1:G:/Stigmatomma_queen_variance/O5/O5-5-8-C8.MP4	0.0	6701.760	25.000	Blue	QW interaction		POINT	850.128	G:/Stigmatomma_queen_variance/O5/O5-5-8-C8.MP4	NA	NA
C8	2024-11-09 14:03:18		5399.771	Media file(s)	player #1:G:/Stigmatomma_queen_variance/O5/O5-5-8-C8.MP4	0.0	6701.760	25.000	Blue	QW interaction		POINT	910.866	G:/Stigmatomma_queen_variance/O5/O5-5-8-C8.MP4	NA	NA
C8	2024-11-09 14:03:18		5399.771	Media file(s)	player #1:G:/Stigmatomma_queen_variance/O5/O5-5-8-C8.MP4	0.0	6701.760	25.000	Blue	Walking		POINT	970.608	G:/Stigmatomma_queen_variance/O5/O5-5-8-C8.MP4	NA	NA
C8	2024-11-09 14:03:18		5399.771	Media file(s)	player #1:G:/Stigmatomma_queen_variance/O5/O5-5-8-C8.MP4	0.0	6701.760	25.000	Blue	Walking		POINT	1030.368	G:/Stigmatomma_queen_variance/O5/O5-5-8-C8.MP4	NA	NA
C8	2024-11-09 14:03:18		5399.771	Media file(s)	player #1:G:/Stigmatomma_queen_variance/O5/O5-5-8-C8.MP4	0.0	6701.760	25.000	Blue	Resting		POINT	1090.846	G:/Stigmatomma_queen_variance/O5/O5-5-8-C8.MP4	NA	NA
C8	2024-11-09 14:03:18		5399.771	Media file(s)	player #1:G:/Stigmatomma_queen_variance/O5/O5-5-8-C8.MP4	0.0	6701.760	25.000	Blue	Resting		POINT	1150.108	G:/Stigmatomma_queen_variance/O5/O5-5-8-C8.MP4	NA	NA
C8	2024-11-09 14:03:18		5399.771	Media file(s)	player #1:G:/Stigmatomma_queen_variance/O5/O5-5-8-C8.MP4	0.0	6701.760	25.000	Blue	Resting		POINT	1210.586	G:/Stigmatomma_queen_variance/O5/O5-5-8-C8.MP4	NA	NA
C8	2024-11-09 14:03:18		5399.771	Media file(s)	player #1:G:/Stigmatomma_queen_variance/O5/O5-5-8-C8.MP4	0.0	6701.760	25.000	Blue	Walking		POINT	1270.888	G:/Stigmatomma_queen_variance/O5/O5-5-8-C8.MP4	NA	NA
C8	2024-11-09 14:03:18		5399.771	Media file(s)	player #1:G:/Stigmatomma_queen_variance/O5/O5-5-8-C8.MP4	0.0	6701.760	25.000	Blue	Resting		POINT	1330.674	G:/Stigmatomma_queen_variance/O5/O5-5-8-C8.MP4	NA	NA
C8	2024-11-09 14:03:18		5399.771	Media file(s)	player #1:G:/Stigmatomma_queen_variance/O5/O5-5-8-C8.MP4	0.0	6701.760	25.000	Blue	Resting		POINT	1390.366	G:/Stigmatomma_queen_variance/O5/O5-5-8-C8.MP4	NA	NA
C8	2024-11-09 14:03:18		5399.771	Media file(s)	player #1:G:/Stigmatomma_queen_variance/O5/O5-5-8-C8.MP4	0.0	6701.760	25.000	Blue	Resting		POINT	1450.344	G:/Stigmatomma_queen_variance/O5/O5-5-8-C8.MP4	NA	NA
C8	2024-11-09 14:03:18		5399.771	Media file(s)	player #1:G:/Stigmatomma_queen_variance/O5/O5-5-8-C8.MP4	0.0	6701.760	25.000	Blue	Resting		POINT	1510.366	G:/Stigmatomma_queen_variance/O5/O5-5-8-C8.MP4	NA	NA
C8	2024-11-09 14:03:18		5399.771	Media file(s)	player #1:G:/Stigmatomma_queen_variance/O5/O5-5-8-C8.MP4	0.0	6701.760	25.000	Blue	Resting		POINT	1570.384	G:/Stigmatomma_queen_variance/O5/O5-5-8-C8.MP4	NA	NA
C8	2024-11-09 14:03:18		5399.771	Media file(s)	player #1:G:/Stigmatomma_queen_variance/O5/O5-5-8-C8.MP4	0.0	6701.760	25.000	Blue	Resting		POINT	1630.374	G:/Stigmatomma_queen_variance/O5/O5-5-8-C8.MP4	NA	NA
C8	2024-11-09 14:03:18		5399.771	Media file(s)	player #1:G:/Stigmatomma_queen_variance/O5/O5-5-8-C8.MP4	0.0	6701.760	25.000	Blue	Resting		POINT	1690.616	G:/Stigmatomma_queen_variance/O5/O5-5-8-C8.MP4	NA	NA
C8	2024-11-09 14:03:18		5399.771	Media file(s)	player #1:G:/Stigmatomma_queen_variance/O5/O5-5-8-C8.MP4	0.0	6701.760	25.000	Blue	Walking		POINT	1750.866	G:/Stigmatomma_queen_variance/O5/O5-5-8-C8.MP4	NA	NA
C8	2024-11-09 14:03:18		5399.771	Media file(s)	player #1:G:/Stigmatomma_queen_variance/O5/O5-5-8-C8.MP4	0.0	6701.760	25.000	Blue	Resting		POINT	1810.440	G:/Stigmatomma_queen_variance/O5/O5-5-8-C8.MP4	NA	NA
C8	2024-11-09 14:03:18		5399.771	Media file(s)	player #1:G:/Stigmatomma_queen_variance/O5/O5-5-8-C8.MP4	0.0	6701.760	25.000	Blue	Resting		POINT	1870.366	G:/Stigmatomma_queen_variance/O5/O5-5-8-C8.MP4	NA	NA
C8	2024-11-09 14:03:18		5399.771	Media file(s)	player #1:G:/Stigmatomma_queen_variance/O5/O5-5-8-C8.MP4	0.0	6701.760	25.000	Blue	Resting		POINT	1930.096	G:/Stigmatomma_queen_variance/O5/O5-5-8-C8.MP4	NA	NA
C8	2024-11-09 14:03:18		5399.771	Media file(s)	player #1:G:/Stigmatomma_queen_variance/O5/O5-5-8-C8.MP4	0.0	6701.760	25.000	Blue	Resting		POINT	1990.624	G:/Stigmatomma_queen_variance/O5/O5-5-8-C8.MP4	NA	NA
C8	2024-11-09 14:03:18		5399.771	Media file(s)	player #1:G:/Stigmatomma_queen_variance/O5/O5-5-8-C8.MP4	0.0	6701.760	25.000	Blue	Resting		POINT	2050.618	G:/Stigmatomma_queen_variance/O5/O5-5-8-C8.MP4	NA	NA
C8	2024-11-09 14:03:18		5399.771	Media file(s)	player #1:G:/Stigmatomma_queen_variance/O5/O5-5-8-C8.MP4	0.0	6701.760	25.000	Blue	Resting		POINT	2110.864	G:/Stigmatomma_queen_variance/O5/O5-5-8-C8.MP4	NA	NA
C8	2024-11-09 14:03:18		5399.771	Media file(s)	player #1:G:/Stigmatomma_queen_variance/O5/O5-5-8-C8.MP4	0.0	6701.760	25.000	Blue	Resting		POINT	2171.344	G:/Stigmatomma_queen_variance/O5/O5-5-8-C8.MP4	NA	NA
C8	2024-11-09 14:03:18		5399.771	Media file(s)	player #1:G:/Stigmatomma_queen_variance/O5/O5-5-8-C8.MP4	0.0	6701.760	25.000	Blue	Resting		POINT	2230.106	G:/Stigmatomma_queen_variance/O5/O5-5-8-C8.MP4	NA	NA
C8	2024-11-09 14:03:18		5399.771	Media file(s)	player #1:G:/Stigmatomma_queen_variance/O5/O5-5-8-C8.MP4	0.0	6701.760	25.000	Blue	Resting		POINT	2290.386	G:/Stigmatomma_queen_variance/O5/O5-5-8-C8.MP4	NA	NA
C8	2024-11-09 14:03:18		5399.771	Media file(s)	player #1:G:/Stigmatomma_queen_variance/O5/O5-5-8-C8.MP4	0.0	6701.760	25.000	Blue	Resting		POINT	2350.414	G:/Stigmatomma_queen_variance/O5/O5-5-8-C8.MP4	NA	NA
C8	2024-11-09 14:03:18		5399.771	Media file(s)	player #1:G:/Stigmatomma_queen_variance/O5/O5-5-8-C8.MP4	0.0	6701.760	25.000	Blue	Resting		POINT	2411.160	G:/Stigmatomma_queen_variance/O5/O5-5-8-C8.MP4	NA	NA
C8	2024-11-09 14:03:18		5399.771	Media file(s)	player #1:G:/Stigmatomma_queen_variance/O5/O5-5-8-C8.MP4	0.0	6701.760	25.000	Blue	Resting		POINT	2470.324	G:/Stigmatomma_queen_variance/O5/O5-5-8-C8.MP4	NA	NA
C8	2024-11-09 14:03:18		5399.771	Media file(s)	player #1:G:/Stigmatomma_queen_variance/O5/O5-5-8-C8.MP4	0.0	6701.760	25.000	Blue	Resting		POINT	2530.148	G:/Stigmatomma_queen_variance/O5/O5-5-8-C8.MP4	NA	NA
C8	2024-11-09 14:03:18		5399.771	Media file(s)	player #1:G:/Stigmatomma_queen_variance/O5/O5-5-8-C8.MP4	0.0	6701.760	25.000	Blue	Resting		POINT	2590.106	G:/Stigmatomma_queen_variance/O5/O5-5-8-C8.MP4	NA	NA
C8	2024-11-09 14:03:18		5399.771	Media file(s)	player #1:G:/Stigmatomma_queen_variance/O5/O5-5-8-C8.MP4	0.0	6701.760	25.000	Blue	Walking		POINT	2650.656	G:/Stigmatomma_queen_variance/O5/O5-5-8-C8.MP4	NA	NA
C8	2024-11-09 14:03:18		5399.771	Media file(s)	player #1:G:/Stigmatomma_queen_variance/O5/O5-5-8-C8.MP4	0.0	6701.760	25.000	Blue	Walking		POINT	2711.140	G:/Stigmatomma_queen_variance/O5/O5-5-8-C8.MP4	NA	NA
C8	2024-11-09 14:03:18		5399.771	Media file(s)	player #1:G:/Stigmatomma_queen_variance/O5/O5-5-8-C8.MP4	0.0	6701.760	25.000	Blue	Walking		POINT	2770.850	G:/Stigmatomma_queen_variance/O5/O5-5-8-C8.MP4	NA	NA
C8	2024-11-09 14:03:18		5399.771	Media file(s)	player #1:G:/Stigmatomma_queen_variance/O5/O5-5-8-C8.MP4	0.0	6701.760	25.000	Blue	Walking		POINT	2830.108	G:/Stigmatomma_queen_variance/O5/O5-5-8-C8.MP4	NA	NA
C8	2024-11-09 14:03:18		5399.771	Media file(s)	player #1:G:/Stigmatomma_queen_variance/O5/O5-5-8-C8.MP4	0.0	6701.760	25.000	Blue	Walking		POINT	2889.886	G:/Stigmatomma_queen_variance/O5/O5-5-8-C8.MP4	NA	NA
C8	2024-11-09 14:03:18		5399.771	Media file(s)	player #1:G:/Stigmatomma_queen_variance/O5/O5-5-8-C8.MP4	0.0	6701.760	25.000	Blue	Walking		POINT	2950.108	G:/Stigmatomma_queen_variance/O5/O5-5-8-C8.MP4	NA	NA
C8	2024-11-09 14:03:18		5399.771	Media file(s)	player #1:G:/Stigmatomma_queen_variance/O5/O5-5-8-C8.MP4	0.0	6701.760	25.000	Blue	Walking		POINT	3010.400	G:/Stigmatomma_queen_variance/O5/O5-5-8-C8.MP4	NA	NA
C8	2024-11-09 14:03:18		5399.771	Media file(s)	player #1:G:/Stigmatomma_queen_variance/O5/O5-5-8-C8.MP4	0.0	6701.760	25.000	Blue	Carry Brood		POINT	3070.128	G:/Stigmatomma_queen_variance/O5/O5-5-8-C8.MP4	NA	NA
C8	2024-11-09 14:03:18		5399.771	Media file(s)	player #1:G:/Stigmatomma_queen_variance/O5/O5-5-8-C8.MP4	0.0	6701.760	25.000	Blue	Walking		POINT	3130.404	G:/Stigmatomma_queen_variance/O5/O5-5-8-C8.MP4	NA	NA
C8	2024-11-09 14:03:18		5399.771	Media file(s)	player #1:G:/Stigmatomma_queen_variance/O5/O5-5-8-C8.MP4	0.0	6701.760	25.000	Blue	Self grooming		POINT	3190.864	G:/Stigmatomma_queen_variance/O5/O5-5-8-C8.MP4	NA	NA
C8	2024-11-09 14:03:18		5399.771	Media file(s)	player #1:G:/Stigmatomma_queen_variance/O5/O5-5-8-C8.MP4	0.0	6701.760	25.000	Blue	Walking		POINT	3250.674	G:/Stigmatomma_queen_variance/O5/O5-5-8-C8.MP4	NA	NA
C8	2024-11-09 14:03:18		5399.771	Media file(s)	player #1:G:/Stigmatomma_queen_variance/O5/O5-5-8-C8.MP4	0.0	6701.760	25.000	Blue	Egg laying		POINT	3310.606	G:/Stigmatomma_queen_variance/O5/O5-5-8-C8.MP4	NA	NA
C8	2024-11-09 14:03:18		5399.771	Media file(s)	player #1:G:/Stigmatomma_queen_variance/O5/O5-5-8-C8.MP4	0.0	6701.760	25.000	Blue	Self grooming		POINT	3370.480	G:/Stigmatomma_queen_variance/O5/O5-5-8-C8.MP4	84262	NA
C8	2024-11-09 14:03:18		5399.771	Media file(s)	player #1:G:/Stigmatomma_queen_variance/O5/O5-5-8-C8.MP4	0.0	6701.760	25.000	Blue	Walking		POINT	3430.080	G:/Stigmatomma_queen_variance/O5/O5-5-8-C8.MP4	85752	NA
C8	2024-11-09 14:03:18		5399.771	Media file(s)	player #1:G:/Stigmatomma_queen_variance/O5/O5-5-8-C8.MP4	0.0	6701.760	25.000	Blue	Resting		POINT	3490.280	G:/Stigmatomma_queen_variance/O5/O5-5-8-C8.MP4	87257	NA
C8	2024-11-09 14:03:18		5399.771	Media file(s)	player #1:G:/Stigmatomma_queen_variance/O5/O5-5-8-C8.MP4	0.0	6701.760	25.000	Blue	Resting		POINT	3550.040	G:/Stigmatomma_queen_variance/O5/O5-5-8-C8.MP4	88751	NA
C8	2024-11-09 14:03:18		5399.771	Media file(s)	player #1:G:/Stigmatomma_queen_variance/O5/O5-5-8-C8.MP4	0.0	6701.760	25.000	Blue	Resting		POINT	3610.040	G:/Stigmatomma_queen_variance/O5/O5-5-8-C8.MP4	90251	NA
C8	2024-11-09 14:03:18		5399.771	Media file(s)	player #1:G:/Stigmatomma_queen_variance/O5/O5-5-8-C8.MP4	0.0	6701.760	25.000	Blue	Resting		POINT	3669.960	G:/Stigmatomma_queen_variance/O5/O5-5-8-C8.MP4	91749	NA
C8	2024-11-09 14:03:18		5399.771	Media file(s)	player #1:G:/Stigmatomma_queen_variance/O5/O5-5-8-C8.MP4	0.0	6701.760	25.000	Blue	Resting		POINT	3730.000	G:/Stigmatomma_queen_variance/O5/O5-5-8-C8.MP4	93250	NA
C8	2024-11-09 14:03:18		5399.771	Media file(s)	player #1:G:/Stigmatomma_queen_variance/O5/O5-5-8-C8.MP4	0.0	6701.760	25.000	Blue	Resting		POINT	3790.040	G:/Stigmatomma_queen_variance/O5/O5-5-8-C8.MP4	94752	NA
C8	2024-11-09 14:03:18		5399.771	Media file(s)	player #1:G:/Stigmatomma_queen_variance/O5/O5-5-8-C8.MP4	0.0	6701.760	25.000	Blue	Resting		POINT	3850.000	G:/Stigmatomma_queen_variance/O5/O5-5-8-C8.MP4	96250	NA
C8	2024-11-09 14:03:18		5399.771	Media file(s)	player #1:G:/Stigmatomma_queen_variance/O5/O5-5-8-C8.MP4	0.0	6701.760	25.000	Blue	Resting		POINT	3909.800	G:/Stigmatomma_queen_variance/O5/O5-5-8-C8.MP4	97745	NA
C8	2024-11-09 14:03:18		5399.771	Media file(s)	player #1:G:/Stigmatomma_queen_variance/O5/O5-5-8-C8.MP4	0.0	6701.760	25.000	Blue	Resting		POINT	3970.040	G:/Stigmatomma_queen_variance/O5/O5-5-8-C8.MP4	99251	NA
C8	2024-11-09 14:03:18		5399.771	Media file(s)	player #1:G:/Stigmatomma_queen_variance/O5/O5-5-8-C8.MP4	0.0	6701.760	25.000	Blue	Resting		POINT	4030.160	G:/Stigmatomma_queen_variance/O5/O5-5-8-C8.MP4	100754	NA
C8	2024-11-09 14:03:18		5399.771	Media file(s)	player #1:G:/Stigmatomma_queen_variance/O5/O5-5-8-C8.MP4	0.0	6701.760	25.000	Blue	Resting		POINT	4090.000	G:/Stigmatomma_queen_variance/O5/O5-5-8-C8.MP4	102250	NA
C8	2024-11-09 14:03:18		5399.771	Media file(s)	player #1:G:/Stigmatomma_queen_variance/O5/O5-5-8-C8.MP4	0.0	6701.760	25.000	Blue	Resting		POINT	4150.120	G:/Stigmatomma_queen_variance/O5/O5-5-8-C8.MP4	103753	NA
C8	2024-11-09 14:03:18		5399.771	Media file(s)	player #1:G:/Stigmatomma_queen_variance/O5/O5-5-8-C8.MP4	0.0	6701.760	25.000	Blue	Resting		POINT	4210.280	G:/Stigmatomma_queen_variance/O5/O5-5-8-C8.MP4	105257	NA
C8	2024-11-09 14:03:18		5399.771	Media file(s)	player #1:G:/Stigmatomma_queen_variance/O5/O5-5-8-C8.MP4	0.0	6701.760	25.000	Blue	Resting		POINT	4271.680	G:/Stigmatomma_queen_variance/O5/O5-5-8-C8.MP4	106792	NA
C8	2024-11-09 14:03:18		5399.771	Media file(s)	player #1:G:/Stigmatomma_queen_variance/O5/O5-5-8-C8.MP4	0.0	6701.760	25.000	Blue	Resting		POINT	4330.120	G:/Stigmatomma_queen_variance/O5/O5-5-8-C8.MP4	108253	NA
C8	2024-11-09 14:03:18		5399.771	Media file(s)	player #1:G:/Stigmatomma_queen_variance/O5/O5-5-8-C8.MP4	0.0	6701.760	25.000	Blue	Resting		POINT	4390.120	G:/Stigmatomma_queen_variance/O5/O5-5-8-C8.MP4	109753	NA
C8	2024-11-09 14:03:18		5399.771	Media file(s)	player #1:G:/Stigmatomma_queen_variance/O5/O5-5-8-C8.MP4	0.0	6701.760	25.000	Blue	Resting		POINT	4450.200	G:/Stigmatomma_queen_variance/O5/O5-5-8-C8.MP4	111255	NA
C8	2024-11-09 14:03:18		5399.771	Media file(s)	player #1:G:/Stigmatomma_queen_variance/O5/O5-5-8-C8.MP4	0.0	6701.760	25.000	Blue	Resting		POINT	4510.120	G:/Stigmatomma_queen_variance/O5/O5-5-8-C8.MP4	112753	NA
C8	2024-11-09 14:03:18		5399.771	Media file(s)	player #1:G:/Stigmatomma_queen_variance/O5/O5-5-8-C8.MP4	0.0	6701.760	25.000	Blue	Resting		POINT	4570.040	G:/Stigmatomma_queen_variance/O5/O5-5-8-C8.MP4	114251	NA
C8	2024-11-09 14:03:18		5399.771	Media file(s)	player #1:G:/Stigmatomma_queen_variance/O5/O5-5-8-C8.MP4	0.0	6701.760	25.000	Blue	Resting		POINT	4630.200	G:/Stigmatomma_queen_variance/O5/O5-5-8-C8.MP4	115755	NA
C8	2024-11-09 14:03:18		5399.771	Media file(s)	player #1:G:/Stigmatomma_queen_variance/O5/O5-5-8-C8.MP4	0.0	6701.760	25.000	Blue	Resting		POINT	4690.160	G:/Stigmatomma_queen_variance/O5/O5-5-8-C8.MP4	117254	NA
C8	2024-11-09 14:03:18		5399.771	Media file(s)	player #1:G:/Stigmatomma_queen_variance/O5/O5-5-8-C8.MP4	0.0	6701.760	25.000	Blue	Resting		POINT	4750.200	G:/Stigmatomma_queen_variance/O5/O5-5-8-C8.MP4	118755	NA
C8	2024-11-09 14:03:18		5399.771	Media file(s)	player #1:G:/Stigmatomma_queen_variance/O5/O5-5-8-C8.MP4	0.0	6701.760	25.000	Blue	Resting		POINT	4810.080	G:/Stigmatomma_queen_variance/O5/O5-5-8-C8.MP4	120253	NA
C8	2024-11-09 14:03:18		5399.771	Media file(s)	player #1:G:/Stigmatomma_queen_variance/O5/O5-5-8-C8.MP4	0.0	6701.760	25.000	Blue	Resting		POINT	4870.120	G:/Stigmatomma_queen_variance/O5/O5-5-8-C8.MP4	121753	NA
C8	2024-11-09 14:03:18		5399.771	Media file(s)	player #1:G:/Stigmatomma_queen_variance/O5/O5-5-8-C8.MP4	0.0	6701.760	25.000	Blue	Resting		POINT	4930.120	G:/Stigmatomma_queen_variance/O5/O5-5-8-C8.MP4	123253	NA
C8	2024-11-09 14:03:18		5399.771	Media file(s)	player #1:G:/Stigmatomma_queen_variance/O5/O5-5-8-C8.MP4	0.0	6701.760	25.000	Blue	Resting		POINT	4990.040	G:/Stigmatomma_queen_variance/O5/O5-5-8-C8.MP4	124751	NA
C8	2024-11-09 14:03:18		5399.771	Media file(s)	player #1:G:/Stigmatomma_queen_variance/O5/O5-5-8-C8.MP4	0.0	6701.760	25.000	Blue	Resting		POINT	5050.160	G:/Stigmatomma_queen_variance/O5/O5-5-8-C8.MP4	126254	NA
C8	2024-11-09 14:03:18		5399.771	Media file(s)	player #1:G:/Stigmatomma_queen_variance/O5/O5-5-8-C8.MP4	0.0	6701.760	25.000	Blue	Resting		POINT	5110.040	G:/Stigmatomma_queen_variance/O5/O5-5-8-C8.MP4	127751	NA
C8	2024-11-09 14:03:18		5399.771	Media file(s)	player #1:G:/Stigmatomma_queen_variance/O5/O5-5-8-C8.MP4	0.0	6701.760	25.000	Blue	Resting		POINT	5170.200	G:/Stigmatomma_queen_variance/O5/O5-5-8-C8.MP4	129255	NA
C8	2024-11-09 14:03:18		5399.771	Media file(s)	player #1:G:/Stigmatomma_queen_variance/O5/O5-5-8-C8.MP4	0.0	6701.760	25.000	Blue	Resting		POINT	5230.240	G:/Stigmatomma_queen_variance/O5/O5-5-8-C8.MP4	130756	NA
C8	2024-11-09 14:03:18		5399.771	Media file(s)	player #1:G:/Stigmatomma_queen_variance/O5/O5-5-8-C8.MP4	0.0	6701.760	25.000	Blue	Resting		POINT	5290.080	G:/Stigmatomma_queen_variance/O5/O5-5-8-C8.MP4	132252	NA
C8	2024-11-09 14:03:18		5399.771	Media file(s)	player #1:G:/Stigmatomma_queen_variance/O5/O5-5-8-C8.MP4	0.0	6701.760	25.000	Blue	Resting		POINT	5350.080	G:/Stigmatomma_queen_variance/O5/O5-5-8-C8.MP4	133752	NA
C8	2024-11-09 14:03:18		5399.771	Media file(s)	player #1:G:/Stigmatomma_queen_variance/O5/O5-5-8-C8.MP4	0.0	6701.760	25.000	Blue	Resting		POINT	5410.080	G:/Stigmatomma_queen_variance/O5/O5-5-8-C8.MP4	135252	NA
C8	2024-11-09 14:03:18		5399.771	Media file(s)	player #1:G:/Stigmatomma_queen_variance/O5/O5-5-8-C8.MP4	0.0	6701.760	25.000	Blue	Resting		POINT	5470.200	G:/Stigmatomma_queen_variance/O5/O5-5-8-C8.MP4	136755	NA
C8	2024-11-09 14:03:18		5399.771	Media file(s)	player #1:G:/Stigmatomma_queen_variance/O5/O5-5-8-C8.MP4	0.0	6701.760	25.000	Blue	Resting		POINT	5529.920	G:/Stigmatomma_queen_variance/O5/O5-5-8-C8.MP4	138248	NA
C8	2024-11-09 14:03:18		5399.771	Media file(s)	player #1:G:/Stigmatomma_queen_variance/O5/O5-5-8-C8.MP4	0.0	6701.760	25.000	Blue	Resting		POINT	5590.440	G:/Stigmatomma_queen_variance/O5/O5-5-8-C8.MP4	139761	NA
C8	2024-11-09 14:03:18		5399.771	Media file(s)	player #1:G:/Stigmatomma_queen_variance/O5/O5-5-8-C8.MP4	0.0	6701.760	25.000	Blue	Resting		POINT	5650.080	G:/Stigmatomma_queen_variance/O5/O5-5-8-C8.MP4	141252	NA
C8	2024-11-09 14:03:18		5399.771	Media file(s)	player #1:G:/Stigmatomma_queen_variance/O5/O5-5-8-C8.MP4	0.0	6701.760	25.000	Blue	Resting		POINT	5709.640	G:/Stigmatomma_queen_variance/O5/O5-5-8-C8.MP4	142741	NA
C8	2024-11-09 14:03:18		5399.771	Media file(s)	player #1:G:/Stigmatomma_queen_variance/O5/O5-5-8-C8.MP4	0.0	6701.760	25.000	Blue	Resting		POINT	5770.120	G:/Stigmatomma_queen_variance/O5/O5-5-8-C8.MP4	144253	NA
C8	2024-11-09 14:03:18		5399.771	Media file(s)	player #1:G:/Stigmatomma_queen_variance/O5/O5-5-8-C8.MP4	0.0	6701.760	25.000	Blue	Resting		POINT	5830.360	G:/Stigmatomma_queen_variance/O5/O5-5-8-C8.MP4	145759	NA
C8	2024-11-09 14:03:18		5399.771	Media file(s)	player #1:G:/Stigmatomma_queen_variance/O5/O5-5-8-C8.MP4	0.0	6701.760	25.000	Blue	Resting		POINT	5890.120	G:/Stigmatomma_queen_variance/O5/O5-5-8-C8.MP4	147253	NA
C8	2024-11-09 14:03:18		5399.771	Media file(s)	player #1:G:/Stigmatomma_queen_variance/O5/O5-5-8-C8.MP4	0.0	6701.760	25.000	Blue	Resting		POINT	5950.040	G:/Stigmatomma_queen_variance/O5/O5-5-8-C8.MP4	148751	NA
C8	2024-11-09 14:03:18		5399.771	Media file(s)	player #1:G:/Stigmatomma_queen_variance/O5/O5-5-8-C8.MP4	0.0	6701.760	25.000	Blue	Resting		POINT	6010.160	G:/Stigmatomma_queen_variance/O5/O5-5-8-C8.MP4	150254	NA
