# Supplementary material for: Unmated Queens Show Worker‐Like Behaviour and Gene Expression in Polygynous Colonies of the Ant Stigmatomma pallipes
Source: Mol Ecol. 2026 Apr 29;35:e70360. doi: 10.1111/mec.70360 (PMC13126620; doi:10.1111/mec.70360)
Supplement: Supplementary file 3 — Data S1: mec70360‐sup‐0003‐Supinfo.zip. [file MEC-35-e70360-s003.zip › Behavior/O5-Boris/D2.tsv]

Observation id	Observation date	Description	Observation duration	Observation type	Source	Time offset (s)	Media duration (s)	FPS	Subject	Behavior	Behavioral category	Behavior type	Time	Media file name	Image index	Image file path	Comment
D2	2024-09-29 15:28:42.216		5399.600	Media file(s)	player #1:G:/Stigmatomma_queen_variance/O5/O5-1-9-D2.MP4	0.0	6669.120	25.000	Blue	Walking		POINT	610.480	G:/Stigmatomma_queen_variance/O5/O5-1-9-D2.MP4	15262	NA
D2	2024-09-29 15:28:42.216		5399.600	Media file(s)	player #1:G:/Stigmatomma_queen_variance/O5/O5-1-9-D2.MP4	0.0	6669.120	25.000	Green	Walking		POINT	610.480	G:/Stigmatomma_queen_variance/O5/O5-1-9-D2.MP4	15262	NA
D2	2024-09-29 15:28:42.216		5399.600	Media file(s)	player #1:G:/Stigmatomma_queen_variance/O5/O5-1-9-D2.MP4	0.0	6669.120	25.000	Orange	Walking		POINT	610.480	G:/Stigmatomma_queen_variance/O5/O5-1-9-D2.MP4	15262	NA
D2	2024-09-29 15:28:42.216		5399.600	Media file(s)	player #1:G:/Stigmatomma_queen_variance/O5/O5-1-9-D2.MP4	0.0	6669.120	25.000	Blue	Walking		POINT	670.080	G:/Stigmatomma_queen_variance/O5/O5-1-9-D2.MP4	16752	NA
D2	2024-09-29 15:28:42.216		5399.600	Media file(s)	player #1:G:/Stigmatomma_queen_variance/O5/O5-1-9-D2.MP4	0.0	6669.120	25.000	Green	Walking		POINT	670.080	G:/Stigmatomma_queen_variance/O5/O5-1-9-D2.MP4	16752	NA
D2	2024-09-29 15:28:42.216		5399.600	Media file(s)	player #1:G:/Stigmatomma_queen_variance/O5/O5-1-9-D2.MP4	0.0	6669.120	25.000	Orange	Brood Care		POINT	670.080	G:/Stigmatomma_queen_variance/O5/O5-1-9-D2.MP4	16752	NA
D2	2024-09-29 15:28:42.216		5399.600	Media file(s)	player #1:G:/Stigmatomma_queen_variance/O5/O5-1-9-D2.MP4	0.0	6669.120	25.000	Blue	Walking		POINT	730.600	G:/Stigmatomma_queen_variance/O5/O5-1-9-D2.MP4	18265	NA
D2	2024-09-29 15:28:42.216		5399.600	Media file(s)	player #1:G:/Stigmatomma_queen_variance/O5/O5-1-9-D2.MP4	0.0	6669.120	25.000	Green	Walking		POINT	730.600	G:/Stigmatomma_queen_variance/O5/O5-1-9-D2.MP4	18265	NA
D2	2024-09-29 15:28:42.216		5399.600	Media file(s)	player #1:G:/Stigmatomma_queen_variance/O5/O5-1-9-D2.MP4	0.0	6669.120	25.000	Orange	Brood Care		POINT	730.600	G:/Stigmatomma_queen_variance/O5/O5-1-9-D2.MP4	18265	NA
D2	2024-09-29 15:28:42.216		5399.600	Media file(s)	player #1:G:/Stigmatomma_queen_variance/O5/O5-1-9-D2.MP4	0.0	6669.120	25.000	Blue	Walking		POINT	790.200	G:/Stigmatomma_queen_variance/O5/O5-1-9-D2.MP4	19755	NA
D2	2024-09-29 15:28:42.216		5399.600	Media file(s)	player #1:G:/Stigmatomma_queen_variance/O5/O5-1-9-D2.MP4	0.0	6669.120	25.000	Green	Walking		POINT	790.200	G:/Stigmatomma_queen_variance/O5/O5-1-9-D2.MP4	19755	NA
D2	2024-09-29 15:28:42.216		5399.600	Media file(s)	player #1:G:/Stigmatomma_queen_variance/O5/O5-1-9-D2.MP4	0.0	6669.120	25.000	Orange	Brood Care		POINT	790.200	G:/Stigmatomma_queen_variance/O5/O5-1-9-D2.MP4	19755	NA
D2	2024-09-29 15:28:42.216		5399.600	Media file(s)	player #1:G:/Stigmatomma_queen_variance/O5/O5-1-9-D2.MP4	0.0	6669.120	25.000	Blue	Resting		POINT	850.120	G:/Stigmatomma_queen_variance/O5/O5-1-9-D2.MP4	21253	NA
D2	2024-09-29 15:28:42.216		5399.600	Media file(s)	player #1:G:/Stigmatomma_queen_variance/O5/O5-1-9-D2.MP4	0.0	6669.120	25.000	Green	Walking		POINT	850.120	G:/Stigmatomma_queen_variance/O5/O5-1-9-D2.MP4	21253	NA
D2	2024-09-29 15:28:42.216		5399.600	Media file(s)	player #1:G:/Stigmatomma_queen_variance/O5/O5-1-9-D2.MP4	0.0	6669.120	25.000	Orange	Walking		POINT	850.120	G:/Stigmatomma_queen_variance/O5/O5-1-9-D2.MP4	21253	NA
D2	2024-09-29 15:28:42.216		5399.600	Media file(s)	player #1:G:/Stigmatomma_queen_variance/O5/O5-1-9-D2.MP4	0.0	6669.120	25.000	Blue	QW interaction		POINT	910.160	G:/Stigmatomma_queen_variance/O5/O5-1-9-D2.MP4	22754	NA
D2	2024-09-29 15:28:42.216		5399.600	Media file(s)	player #1:G:/Stigmatomma_queen_variance/O5/O5-1-9-D2.MP4	0.0	6669.120	25.000	Green	Walking		POINT	910.160	G:/Stigmatomma_queen_variance/O5/O5-1-9-D2.MP4	22754	NA
D2	2024-09-29 15:28:42.216		5399.600	Media file(s)	player #1:G:/Stigmatomma_queen_variance/O5/O5-1-9-D2.MP4	0.0	6669.120	25.000	Orange	QW interaction		POINT	910.160	G:/Stigmatomma_queen_variance/O5/O5-1-9-D2.MP4	22754	NA
D2	2024-09-29 15:28:42.216		5399.600	Media file(s)	player #1:G:/Stigmatomma_queen_variance/O5/O5-1-9-D2.MP4	0.0	6669.120	25.000	Blue	QW interaction		POINT	970.360	G:/Stigmatomma_queen_variance/O5/O5-1-9-D2.MP4	24259	NA
D2	2024-09-29 15:28:42.216		5399.600	Media file(s)	player #1:G:/Stigmatomma_queen_variance/O5/O5-1-9-D2.MP4	0.0	6669.120	25.000	Green	Self grooming		POINT	970.360	G:/Stigmatomma_queen_variance/O5/O5-1-9-D2.MP4	24259	NA
D2	2024-09-29 15:28:42.216		5399.600	Media file(s)	player #1:G:/Stigmatomma_queen_variance/O5/O5-1-9-D2.MP4	0.0	6669.120	25.000	Orange	Brood Care		POINT	970.360	G:/Stigmatomma_queen_variance/O5/O5-1-9-D2.MP4	24259	NA
D2	2024-09-29 15:28:42.216		5399.600	Media file(s)	player #1:G:/Stigmatomma_queen_variance/O5/O5-1-9-D2.MP4	0.0	6669.120	25.000	Blue	QW interaction		POINT	1030.160	G:/Stigmatomma_queen_variance/O5/O5-1-9-D2.MP4	25754	NA
D2	2024-09-29 15:28:42.216		5399.600	Media file(s)	player #1:G:/Stigmatomma_queen_variance/O5/O5-1-9-D2.MP4	0.0	6669.120	25.000	Green	Self grooming		POINT	1030.160	G:/Stigmatomma_queen_variance/O5/O5-1-9-D2.MP4	25754	NA
D2	2024-09-29 15:28:42.216		5399.600	Media file(s)	player #1:G:/Stigmatomma_queen_variance/O5/O5-1-9-D2.MP4	0.0	6669.120	25.000	Orange	Walking		POINT	1030.160	G:/Stigmatomma_queen_variance/O5/O5-1-9-D2.MP4	25754	NA
D2	2024-09-29 15:28:42.216		5399.600	Media file(s)	player #1:G:/Stigmatomma_queen_variance/O5/O5-1-9-D2.MP4	0.0	6669.120	25.000	Blue	QW interaction		POINT	1090.280	G:/Stigmatomma_queen_variance/O5/O5-1-9-D2.MP4	27257	NA
D2	2024-09-29 15:28:42.216		5399.600	Media file(s)	player #1:G:/Stigmatomma_queen_variance/O5/O5-1-9-D2.MP4	0.0	6669.120	25.000	Green	Walking		POINT	1090.280	G:/Stigmatomma_queen_variance/O5/O5-1-9-D2.MP4	27257	NA
D2	2024-09-29 15:28:42.216		5399.600	Media file(s)	player #1:G:/Stigmatomma_queen_variance/O5/O5-1-9-D2.MP4	0.0	6669.120	25.000	Orange	Brood Care		POINT	1090.280	G:/Stigmatomma_queen_variance/O5/O5-1-9-D2.MP4	27257	NA
D2	2024-09-29 15:28:42.216		5399.600	Media file(s)	player #1:G:/Stigmatomma_queen_variance/O5/O5-1-9-D2.MP4	0.0	6669.120	25.000	Blue	QW interaction		POINT	1150.240	G:/Stigmatomma_queen_variance/O5/O5-1-9-D2.MP4	28756	NA
D2	2024-09-29 15:28:42.216		5399.600	Media file(s)	player #1:G:/Stigmatomma_queen_variance/O5/O5-1-9-D2.MP4	0.0	6669.120	25.000	Green	Walking		POINT	1150.240	G:/Stigmatomma_queen_variance/O5/O5-1-9-D2.MP4	28756	NA
D2	2024-09-29 15:28:42.216		5399.600	Media file(s)	player #1:G:/Stigmatomma_queen_variance/O5/O5-1-9-D2.MP4	0.0	6669.120	25.000	Orange	Walking		POINT	1150.240	G:/Stigmatomma_queen_variance/O5/O5-1-9-D2.MP4	28756	NA
D2	2024-09-29 15:28:42.216		5399.600	Media file(s)	player #1:G:/Stigmatomma_queen_variance/O5/O5-1-9-D2.MP4	0.0	6669.120	25.000	Blue	QW interaction		POINT	1210.440	G:/Stigmatomma_queen_variance/O5/O5-1-9-D2.MP4	30261	NA
D2	2024-09-29 15:28:42.216		5399.600	Media file(s)	player #1:G:/Stigmatomma_queen_variance/O5/O5-1-9-D2.MP4	0.0	6669.120	25.000	Green	Self grooming		POINT	1210.440	G:/Stigmatomma_queen_variance/O5/O5-1-9-D2.MP4	30261	NA
D2	2024-09-29 15:28:42.216		5399.600	Media file(s)	player #1:G:/Stigmatomma_queen_variance/O5/O5-1-9-D2.MP4	0.0	6669.120	25.000	Orange	Walking		POINT	1210.440	G:/Stigmatomma_queen_variance/O5/O5-1-9-D2.MP4	30261	NA
D2	2024-09-29 15:28:42.216		5399.600	Media file(s)	player #1:G:/Stigmatomma_queen_variance/O5/O5-1-9-D2.MP4	0.0	6669.120	25.000	Blue	QW interaction		POINT	1270.480	G:/Stigmatomma_queen_variance/O5/O5-1-9-D2.MP4	31762	NA
D2	2024-09-29 15:28:42.216		5399.600	Media file(s)	player #1:G:/Stigmatomma_queen_variance/O5/O5-1-9-D2.MP4	0.0	6669.120	25.000	Green	Walking		POINT	1270.480	G:/Stigmatomma_queen_variance/O5/O5-1-9-D2.MP4	31762	NA
D2	2024-09-29 15:28:42.216		5399.600	Media file(s)	player #1:G:/Stigmatomma_queen_variance/O5/O5-1-9-D2.MP4	0.0	6669.120	25.000	Orange	Carry Brood		POINT	1270.480	G:/Stigmatomma_queen_variance/O5/O5-1-9-D2.MP4	31762	NA
D2	2024-09-29 15:28:42.216		5399.600	Media file(s)	player #1:G:/Stigmatomma_queen_variance/O5/O5-1-9-D2.MP4	0.0	6669.120	25.000	Blue	QW interaction		POINT	1330.240	G:/Stigmatomma_queen_variance/O5/O5-1-9-D2.MP4	33256	NA
D2	2024-09-29 15:28:42.216		5399.600	Media file(s)	player #1:G:/Stigmatomma_queen_variance/O5/O5-1-9-D2.MP4	0.0	6669.120	25.000	Green	Walking		POINT	1330.240	G:/Stigmatomma_queen_variance/O5/O5-1-9-D2.MP4	33256	NA
D2	2024-09-29 15:28:42.216		5399.600	Media file(s)	player #1:G:/Stigmatomma_queen_variance/O5/O5-1-9-D2.MP4	0.0	6669.120	25.000	Orange	Walking		POINT	1330.240	G:/Stigmatomma_queen_variance/O5/O5-1-9-D2.MP4	33256	NA
D2	2024-09-29 15:28:42.216		5399.600	Media file(s)	player #1:G:/Stigmatomma_queen_variance/O5/O5-1-9-D2.MP4	0.0	6669.120	25.000	Blue	QW interaction		POINT	1390.840	G:/Stigmatomma_queen_variance/O5/O5-1-9-D2.MP4	34771	NA
D2	2024-09-29 15:28:42.216		5399.600	Media file(s)	player #1:G:/Stigmatomma_queen_variance/O5/O5-1-9-D2.MP4	0.0	6669.120	25.000	Green	Walking		POINT	1390.840	G:/Stigmatomma_queen_variance/O5/O5-1-9-D2.MP4	34771	NA
D2	2024-09-29 15:28:42.216		5399.600	Media file(s)	player #1:G:/Stigmatomma_queen_variance/O5/O5-1-9-D2.MP4	0.0	6669.120	25.000	Orange	Walking		POINT	1390.840	G:/Stigmatomma_queen_variance/O5/O5-1-9-D2.MP4	34771	NA
D2	2024-09-29 15:28:42.216		5399.600	Media file(s)	player #1:G:/Stigmatomma_queen_variance/O5/O5-1-9-D2.MP4	0.0	6669.120	25.000	Blue	Self grooming		POINT	1450.800	G:/Stigmatomma_queen_variance/O5/O5-1-9-D2.MP4	36270	NA
D2	2024-09-29 15:28:42.216		5399.600	Media file(s)	player #1:G:/Stigmatomma_queen_variance/O5/O5-1-9-D2.MP4	0.0	6669.120	25.000	Green	Walking		POINT	1450.800	G:/Stigmatomma_queen_variance/O5/O5-1-9-D2.MP4	36270	NA
D2	2024-09-29 15:28:42.216		5399.600	Media file(s)	player #1:G:/Stigmatomma_queen_variance/O5/O5-1-9-D2.MP4	0.0	6669.120	25.000	Orange	Walking		POINT	1450.800	G:/Stigmatomma_queen_variance/O5/O5-1-9-D2.MP4	36270	NA
D2	2024-09-29 15:28:42.216		5399.600	Media file(s)	player #1:G:/Stigmatomma_queen_variance/O5/O5-1-9-D2.MP4	0.0	6669.120	25.000	Blue	QW interaction		POINT	1510.160	G:/Stigmatomma_queen_variance/O5/O5-1-9-D2.MP4	37754	NA
D2	2024-09-29 15:28:42.216		5399.600	Media file(s)	player #1:G:/Stigmatomma_queen_variance/O5/O5-1-9-D2.MP4	0.0	6669.120	25.000	Green	Walking		POINT	1510.160	G:/Stigmatomma_queen_variance/O5/O5-1-9-D2.MP4	37754	NA
D2	2024-09-29 15:28:42.216		5399.600	Media file(s)	player #1:G:/Stigmatomma_queen_variance/O5/O5-1-9-D2.MP4	0.0	6669.120	25.000	Orange	Walking		POINT	1510.160	G:/Stigmatomma_queen_variance/O5/O5-1-9-D2.MP4	37754	NA
D2	2024-09-29 15:28:42.216		5399.600	Media file(s)	player #1:G:/Stigmatomma_queen_variance/O5/O5-1-9-D2.MP4	0.0	6669.120	25.000	Blue	QW interaction		POINT	1570.360	G:/Stigmatomma_queen_variance/O5/O5-1-9-D2.MP4	39259	NA
D2	2024-09-29 15:28:42.216		5399.600	Media file(s)	player #1:G:/Stigmatomma_queen_variance/O5/O5-1-9-D2.MP4	0.0	6669.120	25.000	Green	Self grooming		POINT	1570.360	G:/Stigmatomma_queen_variance/O5/O5-1-9-D2.MP4	39259	NA
D2	2024-09-29 15:28:42.216		5399.600	Media file(s)	player #1:G:/Stigmatomma_queen_variance/O5/O5-1-9-D2.MP4	0.0	6669.120	25.000	Orange	Brood Care		POINT	1570.360	G:/Stigmatomma_queen_variance/O5/O5-1-9-D2.MP4	39259	NA
D2	2024-09-29 15:28:42.216		5399.600	Media file(s)	player #1:G:/Stigmatomma_queen_variance/O5/O5-1-9-D2.MP4	0.0	6669.120	25.000	Blue	QW interaction		POINT	1630.400	G:/Stigmatomma_queen_variance/O5/O5-1-9-D2.MP4	40760	NA
D2	2024-09-29 15:28:42.216		5399.600	Media file(s)	player #1:G:/Stigmatomma_queen_variance/O5/O5-1-9-D2.MP4	0.0	6669.120	25.000	Green	Self grooming		POINT	1630.400	G:/Stigmatomma_queen_variance/O5/O5-1-9-D2.MP4	40760	NA
D2	2024-09-29 15:28:42.216		5399.600	Media file(s)	player #1:G:/Stigmatomma_queen_variance/O5/O5-1-9-D2.MP4	0.0	6669.120	25.000	Orange	Walking		POINT	1630.400	G:/Stigmatomma_queen_variance/O5/O5-1-9-D2.MP4	40760	NA
D2	2024-09-29 15:28:42.216		5399.600	Media file(s)	player #1:G:/Stigmatomma_queen_variance/O5/O5-1-9-D2.MP4	0.0	6669.120	25.000	Blue	Brood Care		POINT	1690.400	G:/Stigmatomma_queen_variance/O5/O5-1-9-D2.MP4	42260	NA
D2	2024-09-29 15:28:42.216		5399.600	Media file(s)	player #1:G:/Stigmatomma_queen_variance/O5/O5-1-9-D2.MP4	0.0	6669.120	25.000	Green	Self grooming		POINT	1690.400	G:/Stigmatomma_queen_variance/O5/O5-1-9-D2.MP4	42260	NA
D2	2024-09-29 15:28:42.216		5399.600	Media file(s)	player #1:G:/Stigmatomma_queen_variance/O5/O5-1-9-D2.MP4	0.0	6669.120	25.000	Orange	Walking		POINT	1690.400	G:/Stigmatomma_queen_variance/O5/O5-1-9-D2.MP4	42260	NA
D2	2024-09-29 15:28:42.216		5399.600	Media file(s)	player #1:G:/Stigmatomma_queen_variance/O5/O5-1-9-D2.MP4	0.0	6669.120	25.000	Blue	Walking		POINT	1750.880	G:/Stigmatomma_queen_variance/O5/O5-1-9-D2.MP4	43772	NA
D2	2024-09-29 15:28:42.216		5399.600	Media file(s)	player #1:G:/Stigmatomma_queen_variance/O5/O5-1-9-D2.MP4	0.0	6669.120	25.000	Green	Walking		POINT	1750.880	G:/Stigmatomma_queen_variance/O5/O5-1-9-D2.MP4	43772	NA
D2	2024-09-29 15:28:42.216		5399.600	Media file(s)	player #1:G:/Stigmatomma_queen_variance/O5/O5-1-9-D2.MP4	0.0	6669.120	25.000	Orange	Walking		POINT	1751.360	G:/Stigmatomma_queen_variance/O5/O5-1-9-D2.MP4	43784	NA
D2	2024-09-29 15:28:42.216		5399.600	Media file(s)	player #1:G:/Stigmatomma_queen_variance/O5/O5-1-9-D2.MP4	0.0	6669.120	25.000	Blue	Walking		POINT	1810.360	G:/Stigmatomma_queen_variance/O5/O5-1-9-D2.MP4	45259	NA
D2	2024-09-29 15:28:42.216		5399.600	Media file(s)	player #1:G:/Stigmatomma_queen_variance/O5/O5-1-9-D2.MP4	0.0	6669.120	25.000	Green	Walking		POINT	1810.360	G:/Stigmatomma_queen_variance/O5/O5-1-9-D2.MP4	45259	NA
D2	2024-09-29 15:28:42.216		5399.600	Media file(s)	player #1:G:/Stigmatomma_queen_variance/O5/O5-1-9-D2.MP4	0.0	6669.120	25.000	Orange	Brood Care		POINT	1810.360	G:/Stigmatomma_queen_variance/O5/O5-1-9-D2.MP4	45259	NA
D2	2024-09-29 15:28:42.216		5399.600	Media file(s)	player #1:G:/Stigmatomma_queen_variance/O5/O5-1-9-D2.MP4	0.0	6669.120	25.000	Blue	Walking		POINT	1871.160	G:/Stigmatomma_queen_variance/O5/O5-1-9-D2.MP4	46779	NA
D2	2024-09-29 15:28:42.216		5399.600	Media file(s)	player #1:G:/Stigmatomma_queen_variance/O5/O5-1-9-D2.MP4	0.0	6669.120	25.000	Green	Walking		POINT	1871.160	G:/Stigmatomma_queen_variance/O5/O5-1-9-D2.MP4	46779	NA
D2	2024-09-29 15:28:42.216		5399.600	Media file(s)	player #1:G:/Stigmatomma_queen_variance/O5/O5-1-9-D2.MP4	0.0	6669.120	25.000	Orange	Walking		POINT	1871.160	G:/Stigmatomma_queen_variance/O5/O5-1-9-D2.MP4	46779	NA
D2	2024-09-29 15:28:42.216		5399.600	Media file(s)	player #1:G:/Stigmatomma_queen_variance/O5/O5-1-9-D2.MP4	0.0	6669.120	25.000	Blue	Walking		POINT	1930.800	G:/Stigmatomma_queen_variance/O5/O5-1-9-D2.MP4	48270	NA
D2	2024-09-29 15:28:42.216		5399.600	Media file(s)	player #1:G:/Stigmatomma_queen_variance/O5/O5-1-9-D2.MP4	0.0	6669.120	25.000	Green	Walking		POINT	1930.800	G:/Stigmatomma_queen_variance/O5/O5-1-9-D2.MP4	48270	NA
D2	2024-09-29 15:28:42.216		5399.600	Media file(s)	player #1:G:/Stigmatomma_queen_variance/O5/O5-1-9-D2.MP4	0.0	6669.120	25.000	Orange	Walking		POINT	1930.800	G:/Stigmatomma_queen_variance/O5/O5-1-9-D2.MP4	48270	NA
D2	2024-09-29 15:28:42.216		5399.600	Media file(s)	player #1:G:/Stigmatomma_queen_variance/O5/O5-1-9-D2.MP4	0.0	6669.120	25.000	Blue	Self grooming		POINT	1990.360	G:/Stigmatomma_queen_variance/O5/O5-1-9-D2.MP4	49759	NA
D2	2024-09-29 15:28:42.216		5399.600	Media file(s)	player #1:G:/Stigmatomma_queen_variance/O5/O5-1-9-D2.MP4	0.0	6669.120	25.000	Green	Walking		POINT	1990.880	G:/Stigmatomma_queen_variance/O5/O5-1-9-D2.MP4	49772	NA
D2	2024-09-29 15:28:42.216		5399.600	Media file(s)	player #1:G:/Stigmatomma_queen_variance/O5/O5-1-9-D2.MP4	0.0	6669.120	25.000	Orange	Walking		POINT	1991.280	G:/Stigmatomma_queen_variance/O5/O5-1-9-D2.MP4	49782	NA
D2	2024-09-29 15:28:42.216		5399.600	Media file(s)	player #1:G:/Stigmatomma_queen_variance/O5/O5-1-9-D2.MP4	0.0	6669.120	25.000	Blue	Resting		POINT	2050.440	G:/Stigmatomma_queen_variance/O5/O5-1-9-D2.MP4	51261	NA
D2	2024-09-29 15:28:42.216		5399.600	Media file(s)	player #1:G:/Stigmatomma_queen_variance/O5/O5-1-9-D2.MP4	0.0	6669.120	25.000	Green	Walking		POINT	2050.440	G:/Stigmatomma_queen_variance/O5/O5-1-9-D2.MP4	51261	NA
D2	2024-09-29 15:28:42.216		5399.600	Media file(s)	player #1:G:/Stigmatomma_queen_variance/O5/O5-1-9-D2.MP4	0.0	6669.120	25.000	Orange	Self grooming		POINT	2050.440	G:/Stigmatomma_queen_variance/O5/O5-1-9-D2.MP4	51261	NA
D2	2024-09-29 15:28:42.216		5399.600	Media file(s)	player #1:G:/Stigmatomma_queen_variance/O5/O5-1-9-D2.MP4	0.0	6669.120	25.000	Blue	Resting		POINT	2110.200	G:/Stigmatomma_queen_variance/O5/O5-1-9-D2.MP4	52755	NA
D2	2024-09-29 15:28:42.216		5399.600	Media file(s)	player #1:G:/Stigmatomma_queen_variance/O5/O5-1-9-D2.MP4	0.0	6669.120	25.000	Green	QQ interaction		POINT	2110.200	G:/Stigmatomma_queen_variance/O5/O5-1-9-D2.MP4	52755	NA
D2	2024-09-29 15:28:42.216		5399.600	Media file(s)	player #1:G:/Stigmatomma_queen_variance/O5/O5-1-9-D2.MP4	0.0	6669.120	25.000	Orange	QQ interaction		POINT	2110.200	G:/Stigmatomma_queen_variance/O5/O5-1-9-D2.MP4	52755	NA
D2	2024-09-29 15:28:42.216		5399.600	Media file(s)	player #1:G:/Stigmatomma_queen_variance/O5/O5-1-9-D2.MP4	0.0	6669.120	25.000	Blue	Resting		POINT	2170.120	G:/Stigmatomma_queen_variance/O5/O5-1-9-D2.MP4	54253	NA
D2	2024-09-29 15:28:42.216		5399.600	Media file(s)	player #1:G:/Stigmatomma_queen_variance/O5/O5-1-9-D2.MP4	0.0	6669.120	25.000	Green	QQ interaction		POINT	2170.120	G:/Stigmatomma_queen_variance/O5/O5-1-9-D2.MP4	54253	NA
D2	2024-09-29 15:28:42.216		5399.600	Media file(s)	player #1:G:/Stigmatomma_queen_variance/O5/O5-1-9-D2.MP4	0.0	6669.120	25.000	Orange	QQ interaction		POINT	2170.120	G:/Stigmatomma_queen_variance/O5/O5-1-9-D2.MP4	54253	NA
D2	2024-09-29 15:28:42.216		5399.600	Media file(s)	player #1:G:/Stigmatomma_queen_variance/O5/O5-1-9-D2.MP4	0.0	6669.120	25.000	Blue	Resting		POINT	2230.440	G:/Stigmatomma_queen_variance/O5/O5-1-9-D2.MP4	55761	NA
D2	2024-09-29 15:28:42.216		5399.600	Media file(s)	player #1:G:/Stigmatomma_queen_variance/O5/O5-1-9-D2.MP4	0.0	6669.120	25.000	Green	Self grooming		POINT	2230.440	G:/Stigmatomma_queen_variance/O5/O5-1-9-D2.MP4	55761	NA
D2	2024-09-29 15:28:42.216		5399.600	Media file(s)	player #1:G:/Stigmatomma_queen_variance/O5/O5-1-9-D2.MP4	0.0	6669.120	25.000	Orange	Walking		POINT	2230.440	G:/Stigmatomma_queen_variance/O5/O5-1-9-D2.MP4	55761	NA
D2	2024-09-29 15:28:42.216		5399.600	Media file(s)	player #1:G:/Stigmatomma_queen_variance/O5/O5-1-9-D2.MP4	0.0	6669.120	25.000	Blue	Resting		POINT	2290.440	G:/Stigmatomma_queen_variance/O5/O5-1-9-D2.MP4	57261	NA
D2	2024-09-29 15:28:42.216		5399.600	Media file(s)	player #1:G:/Stigmatomma_queen_variance/O5/O5-1-9-D2.MP4	0.0	6669.120	25.000	Green	Brood Care		POINT	2290.440	G:/Stigmatomma_queen_variance/O5/O5-1-9-D2.MP4	57261	NA
D2	2024-09-29 15:28:42.216		5399.600	Media file(s)	player #1:G:/Stigmatomma_queen_variance/O5/O5-1-9-D2.MP4	0.0	6669.120	25.000	Orange	Walking		POINT	2290.440	G:/Stigmatomma_queen_variance/O5/O5-1-9-D2.MP4	57261	NA
D2	2024-09-29 15:28:42.216		5399.600	Media file(s)	player #1:G:/Stigmatomma_queen_variance/O5/O5-1-9-D2.MP4	0.0	6669.120	25.000	Blue	Resting		POINT	2350.560	G:/Stigmatomma_queen_variance/O5/O5-1-9-D2.MP4	58764	NA
D2	2024-09-29 15:28:42.216		5399.600	Media file(s)	player #1:G:/Stigmatomma_queen_variance/O5/O5-1-9-D2.MP4	0.0	6669.120	25.000	Green	Brood Care		POINT	2350.560	G:/Stigmatomma_queen_variance/O5/O5-1-9-D2.MP4	58764	NA
D2	2024-09-29 15:28:42.216		5399.600	Media file(s)	player #1:G:/Stigmatomma_queen_variance/O5/O5-1-9-D2.MP4	0.0	6669.120	25.000	Orange	Brood Care		POINT	2350.560	G:/Stigmatomma_queen_variance/O5/O5-1-9-D2.MP4	58764	NA
D2	2024-09-29 15:28:42.216		5399.600	Media file(s)	player #1:G:/Stigmatomma_queen_variance/O5/O5-1-9-D2.MP4	0.0	6669.120	25.000	Blue	Resting		POINT	2410.080	G:/Stigmatomma_queen_variance/O5/O5-1-9-D2.MP4	60252	NA
D2	2024-09-29 15:28:42.216		5399.600	Media file(s)	player #1:G:/Stigmatomma_queen_variance/O5/O5-1-9-D2.MP4	0.0	6669.120	25.000	Green	Walking		POINT	2410.080	G:/Stigmatomma_queen_variance/O5/O5-1-9-D2.MP4	60252	NA
D2	2024-09-29 15:28:42.216		5399.600	Media file(s)	player #1:G:/Stigmatomma_queen_variance/O5/O5-1-9-D2.MP4	0.0	6669.120	25.000	Orange	Brood Care		POINT	2410.080	G:/Stigmatomma_queen_variance/O5/O5-1-9-D2.MP4	60252	NA
D2	2024-09-29 15:28:42.216		5399.600	Media file(s)	player #1:G:/Stigmatomma_queen_variance/O5/O5-1-9-D2.MP4	0.0	6669.120	25.000	Blue	Resting		POINT	2471.240	G:/Stigmatomma_queen_variance/O5/O5-1-9-D2.MP4	61781	NA
D2	2024-09-29 15:28:42.216		5399.600	Media file(s)	player #1:G:/Stigmatomma_queen_variance/O5/O5-1-9-D2.MP4	0.0	6669.120	25.000	Green	Resting		POINT	2471.240	G:/Stigmatomma_queen_variance/O5/O5-1-9-D2.MP4	61781	NA
D2	2024-09-29 15:28:42.216		5399.600	Media file(s)	player #1:G:/Stigmatomma_queen_variance/O5/O5-1-9-D2.MP4	0.0	6669.120	25.000	Orange	Brood Care		POINT	2471.240	G:/Stigmatomma_queen_variance/O5/O5-1-9-D2.MP4	61781	NA
D2	2024-09-29 15:28:42.216		5399.600	Media file(s)	player #1:G:/Stigmatomma_queen_variance/O5/O5-1-9-D2.MP4	0.0	6669.120	25.000	Blue	Resting		POINT	2530.000	G:/Stigmatomma_queen_variance/O5/O5-1-9-D2.MP4	63250	NA
D2	2024-09-29 15:28:42.216		5399.600	Media file(s)	player #1:G:/Stigmatomma_queen_variance/O5/O5-1-9-D2.MP4	0.0	6669.120	25.000	Green	Brood Care		POINT	2530.000	G:/Stigmatomma_queen_variance/O5/O5-1-9-D2.MP4	63250	NA
D2	2024-09-29 15:28:42.216		5399.600	Media file(s)	player #1:G:/Stigmatomma_queen_variance/O5/O5-1-9-D2.MP4	0.0	6669.120	25.000	Orange	Self grooming		POINT	2530.000	G:/Stigmatomma_queen_variance/O5/O5-1-9-D2.MP4	63250	NA
D2	2024-09-29 15:28:42.216		5399.600	Media file(s)	player #1:G:/Stigmatomma_queen_variance/O5/O5-1-9-D2.MP4	0.0	6669.120	25.000	Blue	Resting		POINT	2590.360	G:/Stigmatomma_queen_variance/O5/O5-1-9-D2.MP4	64759	NA
D2	2024-09-29 15:28:42.216		5399.600	Media file(s)	player #1:G:/Stigmatomma_queen_variance/O5/O5-1-9-D2.MP4	0.0	6669.120	25.000	Green	Brood Care		POINT	2590.360	G:/Stigmatomma_queen_variance/O5/O5-1-9-D2.MP4	64759	NA
D2	2024-09-29 15:28:42.216		5399.600	Media file(s)	player #1:G:/Stigmatomma_queen_variance/O5/O5-1-9-D2.MP4	0.0	6669.120	25.000	Orange	Brood Care		POINT	2590.360	G:/Stigmatomma_queen_variance/O5/O5-1-9-D2.MP4	64759	NA
D2	2024-09-29 15:28:42.216		5399.600	Media file(s)	player #1:G:/Stigmatomma_queen_variance/O5/O5-1-9-D2.MP4	0.0	6669.120	25.000	Blue	Resting		POINT	2650.320	G:/Stigmatomma_queen_variance/O5/O5-1-9-D2.MP4	66258	NA
D2	2024-09-29 15:28:42.216		5399.600	Media file(s)	player #1:G:/Stigmatomma_queen_variance/O5/O5-1-9-D2.MP4	0.0	6669.120	25.000	Green	Brood Care		POINT	2650.320	G:/Stigmatomma_queen_variance/O5/O5-1-9-D2.MP4	66258	NA
D2	2024-09-29 15:28:42.216		5399.600	Media file(s)	player #1:G:/Stigmatomma_queen_variance/O5/O5-1-9-D2.MP4	0.0	6669.120	25.000	Orange	Brood Care		POINT	2650.320	G:/Stigmatomma_queen_variance/O5/O5-1-9-D2.MP4	66258	NA
D2	2024-09-29 15:28:42.216		5399.600	Media file(s)	player #1:G:/Stigmatomma_queen_variance/O5/O5-1-9-D2.MP4	0.0	6669.120	25.000	Blue	Resting		POINT	2710.280	G:/Stigmatomma_queen_variance/O5/O5-1-9-D2.MP4	67757	NA
D2	2024-09-29 15:28:42.216		5399.600	Media file(s)	player #1:G:/Stigmatomma_queen_variance/O5/O5-1-9-D2.MP4	0.0	6669.120	25.000	Green	Brood Care		POINT	2710.280	G:/Stigmatomma_queen_variance/O5/O5-1-9-D2.MP4	67757	NA
D2	2024-09-29 15:28:42.216		5399.600	Media file(s)	player #1:G:/Stigmatomma_queen_variance/O5/O5-1-9-D2.MP4	0.0	6669.120	25.000	Orange	Brood Care		POINT	2710.280	G:/Stigmatomma_queen_variance/O5/O5-1-9-D2.MP4	67757	NA
D2	2024-09-29 15:28:42.216		5399.600	Media file(s)	player #1:G:/Stigmatomma_queen_variance/O5/O5-1-9-D2.MP4	0.0	6669.120	25.000	Blue	Resting		POINT	2770.360	G:/Stigmatomma_queen_variance/O5/O5-1-9-D2.MP4	69259	NA
D2	2024-09-29 15:28:42.216		5399.600	Media file(s)	player #1:G:/Stigmatomma_queen_variance/O5/O5-1-9-D2.MP4	0.0	6669.120	25.000	Green	Brood Care		POINT	2770.360	G:/Stigmatomma_queen_variance/O5/O5-1-9-D2.MP4	69259	NA
D2	2024-09-29 15:28:42.216		5399.600	Media file(s)	player #1:G:/Stigmatomma_queen_variance/O5/O5-1-9-D2.MP4	0.0	6669.120	25.000	Orange	Self grooming		POINT	2770.360	G:/Stigmatomma_queen_variance/O5/O5-1-9-D2.MP4	69259	NA
D2	2024-09-29 15:28:42.216		5399.600	Media file(s)	player #1:G:/Stigmatomma_queen_variance/O5/O5-1-9-D2.MP4	0.0	6669.120	25.000	Blue	Resting		POINT	2830.120	G:/Stigmatomma_queen_variance/O5/O5-1-9-D2.MP4	70753	NA
D2	2024-09-29 15:28:42.216		5399.600	Media file(s)	player #1:G:/Stigmatomma_queen_variance/O5/O5-1-9-D2.MP4	0.0	6669.120	25.000	Green	Brood Care		POINT	2830.120	G:/Stigmatomma_queen_variance/O5/O5-1-9-D2.MP4	70753	NA
D2	2024-09-29 15:28:42.216		5399.600	Media file(s)	player #1:G:/Stigmatomma_queen_variance/O5/O5-1-9-D2.MP4	0.0	6669.120	25.000	Orange	Walking		POINT	2830.120	G:/Stigmatomma_queen_variance/O5/O5-1-9-D2.MP4	70753	NA
D2	2024-09-29 15:28:42.216		5399.600	Media file(s)	player #1:G:/Stigmatomma_queen_variance/O5/O5-1-9-D2.MP4	0.0	6669.120	25.000	Blue	Brood Care		POINT	2890.120	G:/Stigmatomma_queen_variance/O5/O5-1-9-D2.MP4	72253	NA
D2	2024-09-29 15:28:42.216		5399.600	Media file(s)	player #1:G:/Stigmatomma_queen_variance/O5/O5-1-9-D2.MP4	0.0	6669.120	25.000	Green	Walking		POINT	2890.120	G:/Stigmatomma_queen_variance/O5/O5-1-9-D2.MP4	72253	NA
D2	2024-09-29 15:28:42.216		5399.600	Media file(s)	player #1:G:/Stigmatomma_queen_variance/O5/O5-1-9-D2.MP4	0.0	6669.120	25.000	Orange	Walking		POINT	2890.120	G:/Stigmatomma_queen_variance/O5/O5-1-9-D2.MP4	72253	NA
D2	2024-09-29 15:28:42.216		5399.600	Media file(s)	player #1:G:/Stigmatomma_queen_variance/O5/O5-1-9-D2.MP4	0.0	6669.120	25.000	Blue	Brood Care		POINT	2950.280	G:/Stigmatomma_queen_variance/O5/O5-1-9-D2.MP4	73757	NA
D2	2024-09-29 15:28:42.216		5399.600	Media file(s)	player #1:G:/Stigmatomma_queen_variance/O5/O5-1-9-D2.MP4	0.0	6669.120	25.000	Green	Self grooming		POINT	2950.280	G:/Stigmatomma_queen_variance/O5/O5-1-9-D2.MP4	73757	NA
D2	2024-09-29 15:28:42.216		5399.600	Media file(s)	player #1:G:/Stigmatomma_queen_variance/O5/O5-1-9-D2.MP4	0.0	6669.120	25.000	Orange	Walking		POINT	2950.800	G:/Stigmatomma_queen_variance/O5/O5-1-9-D2.MP4	73770	NA
D2	2024-09-29 15:28:42.216		5399.600	Media file(s)	player #1:G:/Stigmatomma_queen_variance/O5/O5-1-9-D2.MP4	0.0	6669.120	25.000	Blue	Resting		POINT	3010.080	G:/Stigmatomma_queen_variance/O5/O5-1-9-D2.MP4	75252	NA
D2	2024-09-29 15:28:42.216		5399.600	Media file(s)	player #1:G:/Stigmatomma_queen_variance/O5/O5-1-9-D2.MP4	0.0	6669.120	25.000	Green	Brood Care		POINT	3010.080	G:/Stigmatomma_queen_variance/O5/O5-1-9-D2.MP4	75252	NA
D2	2024-09-29 15:28:42.216		5399.600	Media file(s)	player #1:G:/Stigmatomma_queen_variance/O5/O5-1-9-D2.MP4	0.0	6669.120	25.000	Orange	Walking		POINT	3010.080	G:/Stigmatomma_queen_variance/O5/O5-1-9-D2.MP4	75252	NA
D2	2024-09-29 15:28:42.216		5399.600	Media file(s)	player #1:G:/Stigmatomma_queen_variance/O5/O5-1-9-D2.MP4	0.0	6669.120	25.000	Blue	Resting		POINT	3070.000	G:/Stigmatomma_queen_variance/O5/O5-1-9-D2.MP4	76750	NA
D2	2024-09-29 15:28:42.216		5399.600	Media file(s)	player #1:G:/Stigmatomma_queen_variance/O5/O5-1-9-D2.MP4	0.0	6669.120	25.000	Green	Brood Care		POINT	3070.000	G:/Stigmatomma_queen_variance/O5/O5-1-9-D2.MP4	76750	NA
D2	2024-09-29 15:28:42.216		5399.600	Media file(s)	player #1:G:/Stigmatomma_queen_variance/O5/O5-1-9-D2.MP4	0.0	6669.120	25.000	Orange	Brood Care		POINT	3070.000	G:/Stigmatomma_queen_variance/O5/O5-1-9-D2.MP4	76750	NA
D2	2024-09-29 15:28:42.216		5399.600	Media file(s)	player #1:G:/Stigmatomma_queen_variance/O5/O5-1-9-D2.MP4	0.0	6669.120	25.000	Blue	Resting		POINT	3130.280	G:/Stigmatomma_queen_variance/O5/O5-1-9-D2.MP4	78257	NA
D2	2024-09-29 15:28:42.216		5399.600	Media file(s)	player #1:G:/Stigmatomma_queen_variance/O5/O5-1-9-D2.MP4	0.0	6669.120	25.000	Green	Brood Care		POINT	3130.280	G:/Stigmatomma_queen_variance/O5/O5-1-9-D2.MP4	78257	NA
D2	2024-09-29 15:28:42.216		5399.600	Media file(s)	player #1:G:/Stigmatomma_queen_variance/O5/O5-1-9-D2.MP4	0.0	6669.120	25.000	Orange	Walking		POINT	3130.280	G:/Stigmatomma_queen_variance/O5/O5-1-9-D2.MP4	78257	NA
D2	2024-09-29 15:28:42.216		5399.600	Media file(s)	player #1:G:/Stigmatomma_queen_variance/O5/O5-1-9-D2.MP4	0.0	6669.120	25.000	Blue	Resting		POINT	3190.520	G:/Stigmatomma_queen_variance/O5/O5-1-9-D2.MP4	79763	NA
D2	2024-09-29 15:28:42.216		5399.600	Media file(s)	player #1:G:/Stigmatomma_queen_variance/O5/O5-1-9-D2.MP4	0.0	6669.120	25.000	Green	Brood Care		POINT	3190.520	G:/Stigmatomma_queen_variance/O5/O5-1-9-D2.MP4	79763	NA
D2	2024-09-29 15:28:42.216		5399.600	Media file(s)	player #1:G:/Stigmatomma_queen_variance/O5/O5-1-9-D2.MP4	0.0	6669.120	25.000	Orange	Brood Care		POINT	3190.520	G:/Stigmatomma_queen_variance/O5/O5-1-9-D2.MP4	79763	NA
D2	2024-09-29 15:28:42.216		5399.600	Media file(s)	player #1:G:/Stigmatomma_queen_variance/O5/O5-1-9-D2.MP4	0.0	6669.120	25.000	Blue	Resting		POINT	3250.280	G:/Stigmatomma_queen_variance/O5/O5-1-9-D2.MP4	81257	NA
D2	2024-09-29 15:28:42.216		5399.600	Media file(s)	player #1:G:/Stigmatomma_queen_variance/O5/O5-1-9-D2.MP4	0.0	6669.120	25.000	Green	Brood Care		POINT	3250.280	G:/Stigmatomma_queen_variance/O5/O5-1-9-D2.MP4	81257	NA
D2	2024-09-29 15:28:42.216		5399.600	Media file(s)	player #1:G:/Stigmatomma_queen_variance/O5/O5-1-9-D2.MP4	0.0	6669.120	25.000	Orange	Brood Care		POINT	3250.280	G:/Stigmatomma_queen_variance/O5/O5-1-9-D2.MP4	81257	NA
D2	2024-09-29 15:28:42.216		5399.600	Media file(s)	player #1:G:/Stigmatomma_queen_variance/O5/O5-1-9-D2.MP4	0.0	6669.120	25.000	Blue	Resting		POINT	3310.280	G:/Stigmatomma_queen_variance/O5/O5-1-9-D2.MP4	82757	NA
D2	2024-09-29 15:28:42.216		5399.600	Media file(s)	player #1:G:/Stigmatomma_queen_variance/O5/O5-1-9-D2.MP4	0.0	6669.120	25.000	Green	Walking		POINT	3310.280	G:/Stigmatomma_queen_variance/O5/O5-1-9-D2.MP4	82757	NA
D2	2024-09-29 15:28:42.216		5399.600	Media file(s)	player #1:G:/Stigmatomma_queen_variance/O5/O5-1-9-D2.MP4	0.0	6669.120	25.000	Orange	Brood Care		POINT	3310.640	G:/Stigmatomma_queen_variance/O5/O5-1-9-D2.MP4	82766	NA
D2	2024-09-29 15:28:42.216		5399.600	Media file(s)	player #1:G:/Stigmatomma_queen_variance/O5/O5-1-9-D2.MP4	0.0	6669.120	25.000	Blue	Resting		POINT	3370.080	G:/Stigmatomma_queen_variance/O5/O5-1-9-D2.MP4	84252	NA
D2	2024-09-29 15:28:42.216		5399.600	Media file(s)	player #1:G:/Stigmatomma_queen_variance/O5/O5-1-9-D2.MP4	0.0	6669.120	25.000	Green	Walking		POINT	3370.080	G:/Stigmatomma_queen_variance/O5/O5-1-9-D2.MP4	84252	NA
D2	2024-09-29 15:28:42.216		5399.600	Media file(s)	player #1:G:/Stigmatomma_queen_variance/O5/O5-1-9-D2.MP4	0.0	6669.120	25.000	Orange	Resting		POINT	3370.080	G:/Stigmatomma_queen_variance/O5/O5-1-9-D2.MP4	84252	NA
D2	2024-09-29 15:28:42.216		5399.600	Media file(s)	player #1:G:/Stigmatomma_queen_variance/O5/O5-1-9-D2.MP4	0.0	6669.120	25.000	Blue	Resting		POINT	3430.280	G:/Stigmatomma_queen_variance/O5/O5-1-9-D2.MP4	85757	NA
D2	2024-09-29 15:28:42.216		5399.600	Media file(s)	player #1:G:/Stigmatomma_queen_variance/O5/O5-1-9-D2.MP4	0.0	6669.120	25.000	Green	Brood Care		POINT	3430.720	G:/Stigmatomma_queen_variance/O5/O5-1-9-D2.MP4	85768	NA
D2	2024-09-29 15:28:42.216		5399.600	Media file(s)	player #1:G:/Stigmatomma_queen_variance/O5/O5-1-9-D2.MP4	0.0	6669.120	25.000	Orange	Brood Care		POINT	3430.720	G:/Stigmatomma_queen_variance/O5/O5-1-9-D2.MP4	85768	NA
D2	2024-09-29 15:28:42.216		5399.600	Media file(s)	player #1:G:/Stigmatomma_queen_variance/O5/O5-1-9-D2.MP4	0.0	6669.120	25.000	Blue	Resting		POINT	3490.440	G:/Stigmatomma_queen_variance/O5/O5-1-9-D2.MP4	87261	NA
D2	2024-09-29 15:28:42.216		5399.600	Media file(s)	player #1:G:/Stigmatomma_queen_variance/O5/O5-1-9-D2.MP4	0.0	6669.120	25.000	Green	Brood Care		POINT	3490.440	G:/Stigmatomma_queen_variance/O5/O5-1-9-D2.MP4	87261	NA
D2	2024-09-29 15:28:42.216		5399.600	Media file(s)	player #1:G:/Stigmatomma_queen_variance/O5/O5-1-9-D2.MP4	0.0	6669.120	25.000	Orange	Brood Care		POINT	3490.440	G:/Stigmatomma_queen_variance/O5/O5-1-9-D2.MP4	87261	NA
D2	2024-09-29 15:28:42.216		5399.600	Media file(s)	player #1:G:/Stigmatomma_queen_variance/O5/O5-1-9-D2.MP4	0.0	6669.120	25.000	Blue	Resting		POINT	3550.280	G:/Stigmatomma_queen_variance/O5/O5-1-9-D2.MP4	88757	NA
D2	2024-09-29 15:28:42.216		5399.600	Media file(s)	player #1:G:/Stigmatomma_queen_variance/O5/O5-1-9-D2.MP4	0.0	6669.120	25.000	Green	Walking		POINT	3550.280	G:/Stigmatomma_queen_variance/O5/O5-1-9-D2.MP4	88757	NA
D2	2024-09-29 15:28:42.216		5399.600	Media file(s)	player #1:G:/Stigmatomma_queen_variance/O5/O5-1-9-D2.MP4	0.0	6669.120	25.000	Orange	Self grooming		POINT	3550.280	G:/Stigmatomma_queen_variance/O5/O5-1-9-D2.MP4	88757	NA
D2	2024-09-29 15:28:42.216		5399.600	Media file(s)	player #1:G:/Stigmatomma_queen_variance/O5/O5-1-9-D2.MP4	0.0	6669.120	25.000	Blue	Resting		POINT	3610.120	G:/Stigmatomma_queen_variance/O5/O5-1-9-D2.MP4	90253	NA
D2	2024-09-29 15:28:42.216		5399.600	Media file(s)	player #1:G:/Stigmatomma_queen_variance/O5/O5-1-9-D2.MP4	0.0	6669.120	25.000	Green	Walking		POINT	3610.120	G:/Stigmatomma_queen_variance/O5/O5-1-9-D2.MP4	90253	NA
D2	2024-09-29 15:28:42.216		5399.600	Media file(s)	player #1:G:/Stigmatomma_queen_variance/O5/O5-1-9-D2.MP4	0.0	6669.120	25.000	Orange	QW interaction		POINT	3610.120	G:/Stigmatomma_queen_variance/O5/O5-1-9-D2.MP4	90253	NA
D2	2024-09-29 15:28:42.216		5399.600	Media file(s)	player #1:G:/Stigmatomma_queen_variance/O5/O5-1-9-D2.MP4	0.0	6669.120	25.000	Blue	Resting		POINT	3670.400	G:/Stigmatomma_queen_variance/O5/O5-1-9-D2.MP4	91760	NA
D2	2024-09-29 15:28:42.216		5399.600	Media file(s)	player #1:G:/Stigmatomma_queen_variance/O5/O5-1-9-D2.MP4	0.0	6669.120	25.000	Green	Walking		POINT	3670.400	G:/Stigmatomma_queen_variance/O5/O5-1-9-D2.MP4	91760	NA
D2	2024-09-29 15:28:42.216		5399.600	Media file(s)	player #1:G:/Stigmatomma_queen_variance/O5/O5-1-9-D2.MP4	0.0	6669.120	25.000	Orange	QW interaction		POINT	3670.400	G:/Stigmatomma_queen_variance/O5/O5-1-9-D2.MP4	91760	NA
D2	2024-09-29 15:28:42.216		5399.600	Media file(s)	player #1:G:/Stigmatomma_queen_variance/O5/O5-1-9-D2.MP4	0.0	6669.120	25.000	Blue	Resting		POINT	3730.440	G:/Stigmatomma_queen_variance/O5/O5-1-9-D2.MP4	93261	NA
D2	2024-09-29 15:28:42.216		5399.600	Media file(s)	player #1:G:/Stigmatomma_queen_variance/O5/O5-1-9-D2.MP4	0.0	6669.120	25.000	Green	Walking		POINT	3730.440	G:/Stigmatomma_queen_variance/O5/O5-1-9-D2.MP4	93261	NA
D2	2024-09-29 15:28:42.216		5399.600	Media file(s)	player #1:G:/Stigmatomma_queen_variance/O5/O5-1-9-D2.MP4	0.0	6669.120	25.000	Orange	Walking		POINT	3730.440	G:/Stigmatomma_queen_variance/O5/O5-1-9-D2.MP4	93261	NA
D2	2024-09-29 15:28:42.216		5399.600	Media file(s)	player #1:G:/Stigmatomma_queen_variance/O5/O5-1-9-D2.MP4	0.0	6669.120	25.000	Blue	Resting		POINT	3790.120	G:/Stigmatomma_queen_variance/O5/O5-1-9-D2.MP4	94753	NA
D2	2024-09-29 15:28:42.216		5399.600	Media file(s)	player #1:G:/Stigmatomma_queen_variance/O5/O5-1-9-D2.MP4	0.0	6669.120	25.000	Green	Walking		POINT	3790.120	G:/Stigmatomma_queen_variance/O5/O5-1-9-D2.MP4	94753	NA
D2	2024-09-29 15:28:42.216		5399.600	Media file(s)	player #1:G:/Stigmatomma_queen_variance/O5/O5-1-9-D2.MP4	0.0	6669.120	25.000	Orange	Carry Other		POINT	3790.120	G:/Stigmatomma_queen_variance/O5/O5-1-9-D2.MP4	94753	NA
D2	2024-09-29 15:28:42.216		5399.600	Media file(s)	player #1:G:/Stigmatomma_queen_variance/O5/O5-1-9-D2.MP4	0.0	6669.120	25.000	Blue	Resting		POINT	3850.360	G:/Stigmatomma_queen_variance/O5/O5-1-9-D2.MP4	96259	NA
D2	2024-09-29 15:28:42.216		5399.600	Media file(s)	player #1:G:/Stigmatomma_queen_variance/O5/O5-1-9-D2.MP4	0.0	6669.120	25.000	Green	Resting		POINT	3850.720	G:/Stigmatomma_queen_variance/O5/O5-1-9-D2.MP4	96268	NA
D2	2024-09-29 15:28:42.216		5399.600	Media file(s)	player #1:G:/Stigmatomma_queen_variance/O5/O5-1-9-D2.MP4	0.0	6669.120	25.000	Orange	Brood Care		POINT	3850.720	G:/Stigmatomma_queen_variance/O5/O5-1-9-D2.MP4	96268	NA
D2	2024-09-29 15:28:42.216		5399.600	Media file(s)	player #1:G:/Stigmatomma_queen_variance/O5/O5-1-9-D2.MP4	0.0	6669.120	25.000	Blue	Resting		POINT	3910.440	G:/Stigmatomma_queen_variance/O5/O5-1-9-D2.MP4	97761	NA
D2	2024-09-29 15:28:42.216		5399.600	Media file(s)	player #1:G:/Stigmatomma_queen_variance/O5/O5-1-9-D2.MP4	0.0	6669.120	25.000	Green	Brood Care		POINT	3910.440	G:/Stigmatomma_queen_variance/O5/O5-1-9-D2.MP4	97761	NA
D2	2024-09-29 15:28:42.216		5399.600	Media file(s)	player #1:G:/Stigmatomma_queen_variance/O5/O5-1-9-D2.MP4	0.0	6669.120	25.000	Orange	Walking		POINT	3910.920	G:/Stigmatomma_queen_variance/O5/O5-1-9-D2.MP4	97773	NA
D2	2024-09-29 15:28:42.216		5399.600	Media file(s)	player #1:G:/Stigmatomma_queen_variance/O5/O5-1-9-D2.MP4	0.0	6669.120	25.000	Blue	Resting		POINT	3970.080	G:/Stigmatomma_queen_variance/O5/O5-1-9-D2.MP4	99252	NA
D2	2024-09-29 15:28:42.216		5399.600	Media file(s)	player #1:G:/Stigmatomma_queen_variance/O5/O5-1-9-D2.MP4	0.0	6669.120	25.000	Green	Brood Care		POINT	3970.080	G:/Stigmatomma_queen_variance/O5/O5-1-9-D2.MP4	99252	NA
D2	2024-09-29 15:28:42.216		5399.600	Media file(s)	player #1:G:/Stigmatomma_queen_variance/O5/O5-1-9-D2.MP4	0.0	6669.120	25.000	Orange	Brood Care		POINT	3970.080	G:/Stigmatomma_queen_variance/O5/O5-1-9-D2.MP4	99252	NA
D2	2024-09-29 15:28:42.216		5399.600	Media file(s)	player #1:G:/Stigmatomma_queen_variance/O5/O5-1-9-D2.MP4	0.0	6669.120	25.000	Blue	Brood Care		POINT	4030.320	G:/Stigmatomma_queen_variance/O5/O5-1-9-D2.MP4	100758	NA
D2	2024-09-29 15:28:42.216		5399.600	Media file(s)	player #1:G:/Stigmatomma_queen_variance/O5/O5-1-9-D2.MP4	0.0	6669.120	25.000	Green	Brood Care		POINT	4030.320	G:/Stigmatomma_queen_variance/O5/O5-1-9-D2.MP4	100758	NA
D2	2024-09-29 15:28:42.216		5399.600	Media file(s)	player #1:G:/Stigmatomma_queen_variance/O5/O5-1-9-D2.MP4	0.0	6669.120	25.000	Orange	Brood Care		POINT	4030.320	G:/Stigmatomma_queen_variance/O5/O5-1-9-D2.MP4	100758	NA
D2	2024-09-29 15:28:42.216		5399.600	Media file(s)	player #1:G:/Stigmatomma_queen_variance/O5/O5-1-9-D2.MP4	0.0	6669.120	25.000	Blue	Walking		POINT	4090.440	G:/Stigmatomma_queen_variance/O5/O5-1-9-D2.MP4	102261	NA
D2	2024-09-29 15:28:42.216		5399.600	Media file(s)	player #1:G:/Stigmatomma_queen_variance/O5/O5-1-9-D2.MP4	0.0	6669.120	25.000	Green	Walking		POINT	4090.440	G:/Stigmatomma_queen_variance/O5/O5-1-9-D2.MP4	102261	NA
D2	2024-09-29 15:28:42.216		5399.600	Media file(s)	player #1:G:/Stigmatomma_queen_variance/O5/O5-1-9-D2.MP4	0.0	6669.120	25.000	Orange	Brood Care		POINT	4090.440	G:/Stigmatomma_queen_variance/O5/O5-1-9-D2.MP4	102261	NA
D2	2024-09-29 15:28:42.216		5399.600	Media file(s)	player #1:G:/Stigmatomma_queen_variance/O5/O5-1-9-D2.MP4	0.0	6669.120	25.000	Blue	Walking		POINT	4150.360	G:/Stigmatomma_queen_variance/O5/O5-1-9-D2.MP4	103759	NA
D2	2024-09-29 15:28:42.216		5399.600	Media file(s)	player #1:G:/Stigmatomma_queen_variance/O5/O5-1-9-D2.MP4	0.0	6669.120	25.000	Green	Walking		POINT	4150.360	G:/Stigmatomma_queen_variance/O5/O5-1-9-D2.MP4	103759	NA
D2	2024-09-29 15:28:42.216		5399.600	Media file(s)	player #1:G:/Stigmatomma_queen_variance/O5/O5-1-9-D2.MP4	0.0	6669.120	25.000	Orange	Brood Care		POINT	4150.360	G:/Stigmatomma_queen_variance/O5/O5-1-9-D2.MP4	103759	NA
D2	2024-09-29 15:28:42.216		5399.600	Media file(s)	player #1:G:/Stigmatomma_queen_variance/O5/O5-1-9-D2.MP4	0.0	6669.120	25.000	Blue	Walking		POINT	4210.760	G:/Stigmatomma_queen_variance/O5/O5-1-9-D2.MP4	105269	NA
D2	2024-09-29 15:28:42.216		5399.600	Media file(s)	player #1:G:/Stigmatomma_queen_variance/O5/O5-1-9-D2.MP4	0.0	6669.120	25.000	Green	Self grooming		POINT	4210.760	G:/Stigmatomma_queen_variance/O5/O5-1-9-D2.MP4	105269	NA
D2	2024-09-29 15:28:42.216		5399.600	Media file(s)	player #1:G:/Stigmatomma_queen_variance/O5/O5-1-9-D2.MP4	0.0	6669.120	25.000	Orange	Brood Care		POINT	4210.760	G:/Stigmatomma_queen_variance/O5/O5-1-9-D2.MP4	105269	NA
D2	2024-09-29 15:28:42.216		5399.600	Media file(s)	player #1:G:/Stigmatomma_queen_variance/O5/O5-1-9-D2.MP4	0.0	6669.120	25.000	Blue	Walking		POINT	4270.360	G:/Stigmatomma_queen_variance/O5/O5-1-9-D2.MP4	106759	NA
D2	2024-09-29 15:28:42.216		5399.600	Media file(s)	player #1:G:/Stigmatomma_queen_variance/O5/O5-1-9-D2.MP4	0.0	6669.120	25.000	Green	Walking		POINT	4270.360	G:/Stigmatomma_queen_variance/O5/O5-1-9-D2.MP4	106759	NA
D2	2024-09-29 15:28:42.216		5399.600	Media file(s)	player #1:G:/Stigmatomma_queen_variance/O5/O5-1-9-D2.MP4	0.0	6669.120	25.000	Orange	Brood Care		POINT	4270.360	G:/Stigmatomma_queen_variance/O5/O5-1-9-D2.MP4	106759	NA
D2	2024-09-29 15:28:42.216		5399.600	Media file(s)	player #1:G:/Stigmatomma_queen_variance/O5/O5-1-9-D2.MP4	0.0	6669.120	25.000	Blue	Walking		POINT	4330.880	G:/Stigmatomma_queen_variance/O5/O5-1-9-D2.MP4	108272	NA
D2	2024-09-29 15:28:42.216		5399.600	Media file(s)	player #1:G:/Stigmatomma_queen_variance/O5/O5-1-9-D2.MP4	0.0	6669.120	25.000	Green	QW interaction		POINT	4330.880	G:/Stigmatomma_queen_variance/O5/O5-1-9-D2.MP4	108272	NA
D2	2024-09-29 15:28:42.216		5399.600	Media file(s)	player #1:G:/Stigmatomma_queen_variance/O5/O5-1-9-D2.MP4	0.0	6669.120	25.000	Orange	Brood Care		POINT	4330.880	G:/Stigmatomma_queen_variance/O5/O5-1-9-D2.MP4	108272	NA
D2	2024-09-29 15:28:42.216		5399.600	Media file(s)	player #1:G:/Stigmatomma_queen_variance/O5/O5-1-9-D2.MP4	0.0	6669.120	25.000	Blue	Brood Care		POINT	4390.320	G:/Stigmatomma_queen_variance/O5/O5-1-9-D2.MP4	109758	NA
D2	2024-09-29 15:28:42.216		5399.600	Media file(s)	player #1:G:/Stigmatomma_queen_variance/O5/O5-1-9-D2.MP4	0.0	6669.120	25.000	Green	QW interaction		POINT	4390.320	G:/Stigmatomma_queen_variance/O5/O5-1-9-D2.MP4	109758	NA
D2	2024-09-29 15:28:42.216		5399.600	Media file(s)	player #1:G:/Stigmatomma_queen_variance/O5/O5-1-9-D2.MP4	0.0	6669.120	25.000	Orange	Brood Care		POINT	4390.320	G:/Stigmatomma_queen_variance/O5/O5-1-9-D2.MP4	109758	NA
D2	2024-09-29 15:28:42.216		5399.600	Media file(s)	player #1:G:/Stigmatomma_queen_variance/O5/O5-1-9-D2.MP4	0.0	6669.120	25.000	Blue	Walking		POINT	4450.360	G:/Stigmatomma_queen_variance/O5/O5-1-9-D2.MP4	111259	NA
D2	2024-09-29 15:28:42.216		5399.600	Media file(s)	player #1:G:/Stigmatomma_queen_variance/O5/O5-1-9-D2.MP4	0.0	6669.120	25.000	Green	Walking		POINT	4450.720	G:/Stigmatomma_queen_variance/O5/O5-1-9-D2.MP4	111268	NA
D2	2024-09-29 15:28:42.216		5399.600	Media file(s)	player #1:G:/Stigmatomma_queen_variance/O5/O5-1-9-D2.MP4	0.0	6669.120	25.000	Orange	Brood Care		POINT	4451.120	G:/Stigmatomma_queen_variance/O5/O5-1-9-D2.MP4	111278	NA
D2	2024-09-29 15:28:42.216		5399.600	Media file(s)	player #1:G:/Stigmatomma_queen_variance/O5/O5-1-9-D2.MP4	0.0	6669.120	25.000	Blue	Walking		POINT	4510.240	G:/Stigmatomma_queen_variance/O5/O5-1-9-D2.MP4	112756	NA
D2	2024-09-29 15:28:42.216		5399.600	Media file(s)	player #1:G:/Stigmatomma_queen_variance/O5/O5-1-9-D2.MP4	0.0	6669.120	25.000	Green	Resting		POINT	4510.240	G:/Stigmatomma_queen_variance/O5/O5-1-9-D2.MP4	112756	NA
D2	2024-09-29 15:28:42.216		5399.600	Media file(s)	player #1:G:/Stigmatomma_queen_variance/O5/O5-1-9-D2.MP4	0.0	6669.120	25.000	Orange	Resting		POINT	4510.240	G:/Stigmatomma_queen_variance/O5/O5-1-9-D2.MP4	112756	NA
D2	2024-09-29 15:28:42.216		5399.600	Media file(s)	player #1:G:/Stigmatomma_queen_variance/O5/O5-1-9-D2.MP4	0.0	6669.120	25.000	Blue	QQ interaction		POINT	4570.520	G:/Stigmatomma_queen_variance/O5/O5-1-9-D2.MP4	114263	NA
D2	2024-09-29 15:28:42.216		5399.600	Media file(s)	player #1:G:/Stigmatomma_queen_variance/O5/O5-1-9-D2.MP4	0.0	6669.120	25.000	Green	QQ interaction		POINT	4570.520	G:/Stigmatomma_queen_variance/O5/O5-1-9-D2.MP4	114263	NA
D2	2024-09-29 15:28:42.216		5399.600	Media file(s)	player #1:G:/Stigmatomma_queen_variance/O5/O5-1-9-D2.MP4	0.0	6669.120	25.000	Orange	Brood Care		POINT	4570.520	G:/Stigmatomma_queen_variance/O5/O5-1-9-D2.MP4	114263	NA
D2	2024-09-29 15:28:42.216		5399.600	Media file(s)	player #1:G:/Stigmatomma_queen_variance/O5/O5-1-9-D2.MP4	0.0	6669.120	25.000	Blue	Resting		POINT	4630.440	G:/Stigmatomma_queen_variance/O5/O5-1-9-D2.MP4	115761	NA
D2	2024-09-29 15:28:42.216		5399.600	Media file(s)	player #1:G:/Stigmatomma_queen_variance/O5/O5-1-9-D2.MP4	0.0	6669.120	25.000	Green	Walking		POINT	4630.440	G:/Stigmatomma_queen_variance/O5/O5-1-9-D2.MP4	115761	NA
D2	2024-09-29 15:28:42.216		5399.600	Media file(s)	player #1:G:/Stigmatomma_queen_variance/O5/O5-1-9-D2.MP4	0.0	6669.120	25.000	Orange	Resting		POINT	4630.440	G:/Stigmatomma_queen_variance/O5/O5-1-9-D2.MP4	115761	NA
D2	2024-09-29 15:28:42.216		5399.600	Media file(s)	player #1:G:/Stigmatomma_queen_variance/O5/O5-1-9-D2.MP4	0.0	6669.120	25.000	Blue	Resting		POINT	4690.160	G:/Stigmatomma_queen_variance/O5/O5-1-9-D2.MP4	117254	NA
D2	2024-09-29 15:28:42.216		5399.600	Media file(s)	player #1:G:/Stigmatomma_queen_variance/O5/O5-1-9-D2.MP4	0.0	6669.120	25.000	Green	Walking		POINT	4690.160	G:/Stigmatomma_queen_variance/O5/O5-1-9-D2.MP4	117254	NA
D2	2024-09-29 15:28:42.216		5399.600	Media file(s)	player #1:G:/Stigmatomma_queen_variance/O5/O5-1-9-D2.MP4	0.0	6669.120	25.000	Orange	Resting		POINT	4690.160	G:/Stigmatomma_queen_variance/O5/O5-1-9-D2.MP4	117254	NA
D2	2024-09-29 15:28:42.216		5399.600	Media file(s)	player #1:G:/Stigmatomma_queen_variance/O5/O5-1-9-D2.MP4	0.0	6669.120	25.000	Blue	Walking		POINT	4750.000	G:/Stigmatomma_queen_variance/O5/O5-1-9-D2.MP4	118750	NA
D2	2024-09-29 15:28:42.216		5399.600	Media file(s)	player #1:G:/Stigmatomma_queen_variance/O5/O5-1-9-D2.MP4	0.0	6669.120	25.000	Green	Brood Care		POINT	4750.000	G:/Stigmatomma_queen_variance/O5/O5-1-9-D2.MP4	118750	NA
D2	2024-09-29 15:28:42.216		5399.600	Media file(s)	player #1:G:/Stigmatomma_queen_variance/O5/O5-1-9-D2.MP4	0.0	6669.120	25.000	Orange	Resting		POINT	4750.000	G:/Stigmatomma_queen_variance/O5/O5-1-9-D2.MP4	118750	NA
D2	2024-09-29 15:28:42.216		5399.600	Media file(s)	player #1:G:/Stigmatomma_queen_variance/O5/O5-1-9-D2.MP4	0.0	6669.120	25.000	Blue	Resting		POINT	4810.280	G:/Stigmatomma_queen_variance/O5/O5-1-9-D2.MP4	120257	NA
D2	2024-09-29 15:28:42.216		5399.600	Media file(s)	player #1:G:/Stigmatomma_queen_variance/O5/O5-1-9-D2.MP4	0.0	6669.120	25.000	Green	Brood Care		POINT	4810.280	G:/Stigmatomma_queen_variance/O5/O5-1-9-D2.MP4	120257	NA
D2	2024-09-29 15:28:42.216		5399.600	Media file(s)	player #1:G:/Stigmatomma_queen_variance/O5/O5-1-9-D2.MP4	0.0	6669.120	25.000	Orange	Brood Care		POINT	4810.280	G:/Stigmatomma_queen_variance/O5/O5-1-9-D2.MP4	120257	NA
D2	2024-09-29 15:28:42.216		5399.600	Media file(s)	player #1:G:/Stigmatomma_queen_variance/O5/O5-1-9-D2.MP4	0.0	6669.120	25.000	Blue	Resting		POINT	4870.080	G:/Stigmatomma_queen_variance/O5/O5-1-9-D2.MP4	121752	NA
D2	2024-09-29 15:28:42.216		5399.600	Media file(s)	player #1:G:/Stigmatomma_queen_variance/O5/O5-1-9-D2.MP4	0.0	6669.120	25.000	Green	Brood Care		POINT	4870.080	G:/Stigmatomma_queen_variance/O5/O5-1-9-D2.MP4	121752	NA
D2	2024-09-29 15:28:42.216		5399.600	Media file(s)	player #1:G:/Stigmatomma_queen_variance/O5/O5-1-9-D2.MP4	0.0	6669.120	25.000	Orange	QW interaction		POINT	4870.080	G:/Stigmatomma_queen_variance/O5/O5-1-9-D2.MP4	121752	NA
D2	2024-09-29 15:28:42.216		5399.600	Media file(s)	player #1:G:/Stigmatomma_queen_variance/O5/O5-1-9-D2.MP4	0.0	6669.120	25.000	Blue	Resting		POINT	4930.240	G:/Stigmatomma_queen_variance/O5/O5-1-9-D2.MP4	123256	NA
D2	2024-09-29 15:28:42.216		5399.600	Media file(s)	player #1:G:/Stigmatomma_queen_variance/O5/O5-1-9-D2.MP4	0.0	6669.120	25.000	Green	Brood Care		POINT	4930.240	G:/Stigmatomma_queen_variance/O5/O5-1-9-D2.MP4	123256	NA
D2	2024-09-29 15:28:42.216		5399.600	Media file(s)	player #1:G:/Stigmatomma_queen_variance/O5/O5-1-9-D2.MP4	0.0	6669.120	25.000	Orange	Hemolymph		POINT	4930.240	G:/Stigmatomma_queen_variance/O5/O5-1-9-D2.MP4	123256	NA
D2	2024-09-29 15:28:42.216		5399.600	Media file(s)	player #1:G:/Stigmatomma_queen_variance/O5/O5-1-9-D2.MP4	0.0	6669.120	25.000	Blue	Walking		POINT	4990.720	G:/Stigmatomma_queen_variance/O5/O5-1-9-D2.MP4	124768	NA
D2	2024-09-29 15:28:42.216		5399.600	Media file(s)	player #1:G:/Stigmatomma_queen_variance/O5/O5-1-9-D2.MP4	0.0	6669.120	25.000	Green	Brood Care		POINT	4990.720	G:/Stigmatomma_queen_variance/O5/O5-1-9-D2.MP4	124768	NA
D2	2024-09-29 15:28:42.216		5399.600	Media file(s)	player #1:G:/Stigmatomma_queen_variance/O5/O5-1-9-D2.MP4	0.0	6669.120	25.000	Orange	Hemolymph		POINT	4990.720	G:/Stigmatomma_queen_variance/O5/O5-1-9-D2.MP4	124768	NA
D2	2024-09-29 15:28:42.216		5399.600	Media file(s)	player #1:G:/Stigmatomma_queen_variance/O5/O5-1-9-D2.MP4	0.0	6669.120	25.000	Blue	Walking		POINT	5050.400	G:/Stigmatomma_queen_variance/O5/O5-1-9-D2.MP4	126260	NA
D2	2024-09-29 15:28:42.216		5399.600	Media file(s)	player #1:G:/Stigmatomma_queen_variance/O5/O5-1-9-D2.MP4	0.0	6669.120	25.000	Green	Walking		POINT	5050.400	G:/Stigmatomma_queen_variance/O5/O5-1-9-D2.MP4	126260	NA
D2	2024-09-29 15:28:42.216		5399.600	Media file(s)	player #1:G:/Stigmatomma_queen_variance/O5/O5-1-9-D2.MP4	0.0	6669.120	25.000	Orange	Resting		POINT	5050.400	G:/Stigmatomma_queen_variance/O5/O5-1-9-D2.MP4	126260	NA
D2	2024-09-29 15:28:42.216		5399.600	Media file(s)	player #1:G:/Stigmatomma_queen_variance/O5/O5-1-9-D2.MP4	0.0	6669.120	25.000	Blue	Walking		POINT	5110.440	G:/Stigmatomma_queen_variance/O5/O5-1-9-D2.MP4	127761	NA
D2	2024-09-29 15:28:42.216		5399.600	Media file(s)	player #1:G:/Stigmatomma_queen_variance/O5/O5-1-9-D2.MP4	0.0	6669.120	25.000	Green	Brood Care		POINT	5110.440	G:/Stigmatomma_queen_variance/O5/O5-1-9-D2.MP4	127761	NA
D2	2024-09-29 15:28:42.216		5399.600	Media file(s)	player #1:G:/Stigmatomma_queen_variance/O5/O5-1-9-D2.MP4	0.0	6669.120	25.000	Orange	Resting		POINT	5110.440	G:/Stigmatomma_queen_variance/O5/O5-1-9-D2.MP4	127761	NA
D2	2024-09-29 15:28:42.216		5399.600	Media file(s)	player #1:G:/Stigmatomma_queen_variance/O5/O5-1-9-D2.MP4	0.0	6669.120	25.000	Blue	Brood Care		POINT	5170.440	G:/Stigmatomma_queen_variance/O5/O5-1-9-D2.MP4	129261	NA
D2	2024-09-29 15:28:42.216		5399.600	Media file(s)	player #1:G:/Stigmatomma_queen_variance/O5/O5-1-9-D2.MP4	0.0	6669.120	25.000	Green	Carry Brood		POINT	5170.440	G:/Stigmatomma_queen_variance/O5/O5-1-9-D2.MP4	129261	NA
D2	2024-09-29 15:28:42.216		5399.600	Media file(s)	player #1:G:/Stigmatomma_queen_variance/O5/O5-1-9-D2.MP4	0.0	6669.120	25.000	Orange	Resting		POINT	5171.480	G:/Stigmatomma_queen_variance/O5/O5-1-9-D2.MP4	129287	NA
D2	2024-09-29 15:28:42.216		5399.600	Media file(s)	player #1:G:/Stigmatomma_queen_variance/O5/O5-1-9-D2.MP4	0.0	6669.120	25.000	Blue	Resting		POINT	5231.520	G:/Stigmatomma_queen_variance/O5/O5-1-9-D2.MP4	130788	NA
D2	2024-09-29 15:28:42.216		5399.600	Media file(s)	player #1:G:/Stigmatomma_queen_variance/O5/O5-1-9-D2.MP4	0.0	6669.120	25.000	Green	Self grooming		POINT	5231.520	G:/Stigmatomma_queen_variance/O5/O5-1-9-D2.MP4	130788	NA
D2	2024-09-29 15:28:42.216		5399.600	Media file(s)	player #1:G:/Stigmatomma_queen_variance/O5/O5-1-9-D2.MP4	0.0	6669.120	25.000	Orange	Resting		POINT	5231.520	G:/Stigmatomma_queen_variance/O5/O5-1-9-D2.MP4	130788	NA
D2	2024-09-29 15:28:42.216		5399.600	Media file(s)	player #1:G:/Stigmatomma_queen_variance/O5/O5-1-9-D2.MP4	0.0	6669.120	25.000	Blue	Resting		POINT	5290.400	G:/Stigmatomma_queen_variance/O5/O5-1-9-D2.MP4	132260	NA
D2	2024-09-29 15:28:42.216		5399.600	Media file(s)	player #1:G:/Stigmatomma_queen_variance/O5/O5-1-9-D2.MP4	0.0	6669.120	25.000	Green	Walking		POINT	5290.400	G:/Stigmatomma_queen_variance/O5/O5-1-9-D2.MP4	132260	NA
D2	2024-09-29 15:28:42.216		5399.600	Media file(s)	player #1:G:/Stigmatomma_queen_variance/O5/O5-1-9-D2.MP4	0.0	6669.120	25.000	Orange	Resting		POINT	5290.400	G:/Stigmatomma_queen_variance/O5/O5-1-9-D2.MP4	132260	NA
D2	2024-09-29 15:28:42.216		5399.600	Media file(s)	player #1:G:/Stigmatomma_queen_variance/O5/O5-1-9-D2.MP4	0.0	6669.120	25.000	Blue	Hemolymph		POINT	5350.280	G:/Stigmatomma_queen_variance/O5/O5-1-9-D2.MP4	133757	NA
D2	2024-09-29 15:28:42.216		5399.600	Media file(s)	player #1:G:/Stigmatomma_queen_variance/O5/O5-1-9-D2.MP4	0.0	6669.120	25.000	Green	Walking		POINT	5350.280	G:/Stigmatomma_queen_variance/O5/O5-1-9-D2.MP4	133757	NA
D2	2024-09-29 15:28:42.216		5399.600	Media file(s)	player #1:G:/Stigmatomma_queen_variance/O5/O5-1-9-D2.MP4	0.0	6669.120	25.000	Orange	Resting		POINT	5350.280	G:/Stigmatomma_queen_variance/O5/O5-1-9-D2.MP4	133757	NA
D2	2024-09-29 15:28:42.216		5399.600	Media file(s)	player #1:G:/Stigmatomma_queen_variance/O5/O5-1-9-D2.MP4	0.0	6669.120	25.000	Blue	Resting		POINT	5410.480	G:/Stigmatomma_queen_variance/O5/O5-1-9-D2.MP4	135262	NA
D2	2024-09-29 15:28:42.216		5399.600	Media file(s)	player #1:G:/Stigmatomma_queen_variance/O5/O5-1-9-D2.MP4	0.0	6669.120	25.000	Green	Walking		POINT	5410.480	G:/Stigmatomma_queen_variance/O5/O5-1-9-D2.MP4	135262	NA
D2	2024-09-29 15:28:42.216		5399.600	Media file(s)	player #1:G:/Stigmatomma_queen_variance/O5/O5-1-9-D2.MP4	0.0	6669.120	25.000	Orange	Resting		POINT	5410.480	G:/Stigmatomma_queen_variance/O5/O5-1-9-D2.MP4	135262	NA
D2	2024-09-29 15:28:42.216		5399.600	Media file(s)	player #1:G:/Stigmatomma_queen_variance/O5/O5-1-9-D2.MP4	0.0	6669.120	25.000	Blue	Hemolymph		POINT	5470.080	G:/Stigmatomma_queen_variance/O5/O5-1-9-D2.MP4	136752	NA
D2	2024-09-29 15:28:42.216		5399.600	Media file(s)	player #1:G:/Stigmatomma_queen_variance/O5/O5-1-9-D2.MP4	0.0	6669.120	25.000	Green	Brood Care		POINT	5470.080	G:/Stigmatomma_queen_variance/O5/O5-1-9-D2.MP4	136752	NA
D2	2024-09-29 15:28:42.216		5399.600	Media file(s)	player #1:G:/Stigmatomma_queen_variance/O5/O5-1-9-D2.MP4	0.0	6669.120	25.000	Orange	Walking		POINT	5470.080	G:/Stigmatomma_queen_variance/O5/O5-1-9-D2.MP4	136752	NA
D2	2024-09-29 15:28:42.216		5399.600	Media file(s)	player #1:G:/Stigmatomma_queen_variance/O5/O5-1-9-D2.MP4	0.0	6669.120	25.000	Blue	Hemolymph		POINT	5530.560	G:/Stigmatomma_queen_variance/O5/O5-1-9-D2.MP4	138264	NA
D2	2024-09-29 15:28:42.216		5399.600	Media file(s)	player #1:G:/Stigmatomma_queen_variance/O5/O5-1-9-D2.MP4	0.0	6669.120	25.000	Green	Brood Care		POINT	5530.560	G:/Stigmatomma_queen_variance/O5/O5-1-9-D2.MP4	138264	NA
D2	2024-09-29 15:28:42.216		5399.600	Media file(s)	player #1:G:/Stigmatomma_queen_variance/O5/O5-1-9-D2.MP4	0.0	6669.120	25.000	Orange	Self grooming		POINT	5531.040	G:/Stigmatomma_queen_variance/O5/O5-1-9-D2.MP4	138276	NA
D2	2024-09-29 15:28:42.216		5399.600	Media file(s)	player #1:G:/Stigmatomma_queen_variance/O5/O5-1-9-D2.MP4	0.0	6669.120	25.000	Blue	Hemolymph		POINT	5590.160	G:/Stigmatomma_queen_variance/O5/O5-1-9-D2.MP4	139754	NA
D2	2024-09-29 15:28:42.216		5399.600	Media file(s)	player #1:G:/Stigmatomma_queen_variance/O5/O5-1-9-D2.MP4	0.0	6669.120	25.000	Green	Brood Care		POINT	5590.160	G:/Stigmatomma_queen_variance/O5/O5-1-9-D2.MP4	139754	NA
D2	2024-09-29 15:28:42.216		5399.600	Media file(s)	player #1:G:/Stigmatomma_queen_variance/O5/O5-1-9-D2.MP4	0.0	6669.120	25.000	Orange	Self grooming		POINT	5590.160	G:/Stigmatomma_queen_variance/O5/O5-1-9-D2.MP4	139754	NA
D2	2024-09-29 15:28:42.216		5399.600	Media file(s)	player #1:G:/Stigmatomma_queen_variance/O5/O5-1-9-D2.MP4	0.0	6669.120	25.000	Blue	Hemolymph		POINT	5650.440	G:/Stigmatomma_queen_variance/O5/O5-1-9-D2.MP4	141261	NA
D2	2024-09-29 15:28:42.216		5399.600	Media file(s)	player #1:G:/Stigmatomma_queen_variance/O5/O5-1-9-D2.MP4	0.0	6669.120	25.000	Green	Walking		POINT	5650.440	G:/Stigmatomma_queen_variance/O5/O5-1-9-D2.MP4	141261	NA
D2	2024-09-29 15:28:42.216		5399.600	Media file(s)	player #1:G:/Stigmatomma_queen_variance/O5/O5-1-9-D2.MP4	0.0	6669.120	25.000	Orange	Walking		POINT	5650.440	G:/Stigmatomma_queen_variance/O5/O5-1-9-D2.MP4	141261	NA
D2	2024-09-29 15:28:42.216		5399.600	Media file(s)	player #1:G:/Stigmatomma_queen_variance/O5/O5-1-9-D2.MP4	0.0	6669.120	25.000	Blue	Resting		POINT	5710.080	G:/Stigmatomma_queen_variance/O5/O5-1-9-D2.MP4	142752	NA
D2	2024-09-29 15:28:42.216		5399.600	Media file(s)	player #1:G:/Stigmatomma_queen_variance/O5/O5-1-9-D2.MP4	0.0	6669.120	25.000	Green	Brood Care		POINT	5710.080	G:/Stigmatomma_queen_variance/O5/O5-1-9-D2.MP4	142752	NA
D2	2024-09-29 15:28:42.216		5399.600	Media file(s)	player #1:G:/Stigmatomma_queen_variance/O5/O5-1-9-D2.MP4	0.0	6669.120	25.000	Orange	Resting		POINT	5710.600	G:/Stigmatomma_queen_variance/O5/O5-1-9-D2.MP4	142765	NA
D2	2024-09-29 15:28:42.216		5399.600	Media file(s)	player #1:G:/Stigmatomma_queen_variance/O5/O5-1-9-D2.MP4	0.0	6669.120	25.000	Blue	Resting		POINT	5770.200	G:/Stigmatomma_queen_variance/O5/O5-1-9-D2.MP4	144255	NA
D2	2024-09-29 15:28:42.216		5399.600	Media file(s)	player #1:G:/Stigmatomma_queen_variance/O5/O5-1-9-D2.MP4	0.0	6669.120	25.000	Green	Resting		POINT	5770.200	G:/Stigmatomma_queen_variance/O5/O5-1-9-D2.MP4	144255	NA
D2	2024-09-29 15:28:42.216		5399.600	Media file(s)	player #1:G:/Stigmatomma_queen_variance/O5/O5-1-9-D2.MP4	0.0	6669.120	25.000	Orange	Walking		POINT	5770.200	G:/Stigmatomma_queen_variance/O5/O5-1-9-D2.MP4	144255	NA
D2	2024-09-29 15:28:42.216		5399.600	Media file(s)	player #1:G:/Stigmatomma_queen_variance/O5/O5-1-9-D2.MP4	0.0	6669.120	25.000	Blue	Resting		POINT	5830.360	G:/Stigmatomma_queen_variance/O5/O5-1-9-D2.MP4	145759	NA
D2	2024-09-29 15:28:42.216		5399.600	Media file(s)	player #1:G:/Stigmatomma_queen_variance/O5/O5-1-9-D2.MP4	0.0	6669.120	25.000	Green	Walking		POINT	5830.360	G:/Stigmatomma_queen_variance/O5/O5-1-9-D2.MP4	145759	NA
D2	2024-09-29 15:28:42.216		5399.600	Media file(s)	player #1:G:/Stigmatomma_queen_variance/O5/O5-1-9-D2.MP4	0.0	6669.120	25.000	Orange	Walking		POINT	5830.360	G:/Stigmatomma_queen_variance/O5/O5-1-9-D2.MP4	145759	NA
D2	2024-09-29 15:28:42.216		5399.600	Media file(s)	player #1:G:/Stigmatomma_queen_variance/O5/O5-1-9-D2.MP4	0.0	6669.120	25.000	Blue	Resting		POINT	5890.320	G:/Stigmatomma_queen_variance/O5/O5-1-9-D2.MP4	147258	NA
D2	2024-09-29 15:28:42.216		5399.600	Media file(s)	player #1:G:/Stigmatomma_queen_variance/O5/O5-1-9-D2.MP4	0.0	6669.120	25.000	Green	Walking		POINT	5890.320	G:/Stigmatomma_queen_variance/O5/O5-1-9-D2.MP4	147258	NA
D2	2024-09-29 15:28:42.216		5399.600	Media file(s)	player #1:G:/Stigmatomma_queen_variance/O5/O5-1-9-D2.MP4	0.0	6669.120	25.000	Orange	Walking		POINT	5890.320	G:/Stigmatomma_queen_variance/O5/O5-1-9-D2.MP4	147258	NA
D2	2024-09-29 15:28:42.216		5399.600	Media file(s)	player #1:G:/Stigmatomma_queen_variance/O5/O5-1-9-D2.MP4	0.0	6669.120	25.000	Blue	Resting		POINT	5950.640	G:/Stigmatomma_queen_variance/O5/O5-1-9-D2.MP4	148766	NA
D2	2024-09-29 15:28:42.216		5399.600	Media file(s)	player #1:G:/Stigmatomma_queen_variance/O5/O5-1-9-D2.MP4	0.0	6669.120	25.000	Green	Carry Brood		POINT	5950.640	G:/Stigmatomma_queen_variance/O5/O5-1-9-D2.MP4	148766	NA
D2	2024-09-29 15:28:42.216		5399.600	Media file(s)	player #1:G:/Stigmatomma_queen_variance/O5/O5-1-9-D2.MP4	0.0	6669.120	25.000	Orange	Walking		POINT	5950.640	G:/Stigmatomma_queen_variance/O5/O5-1-9-D2.MP4	148766	NA
D2	2024-09-29 15:28:42.216		5399.600	Media file(s)	player #1:G:/Stigmatomma_queen_variance/O5/O5-1-9-D2.MP4	0.0	6669.120	25.000	Blue	Resting		POINT	6010.080	G:/Stigmatomma_queen_variance/O5/O5-1-9-D2.MP4	150252	NA
D2	2024-09-29 15:28:42.216		5399.600	Media file(s)	player #1:G:/Stigmatomma_queen_variance/O5/O5-1-9-D2.MP4	0.0	6669.120	25.000	Green	Brood Care		POINT	6010.080	G:/Stigmatomma_queen_variance/O5/O5-1-9-D2.MP4	150252	NA
D2	2024-09-29 15:28:42.216		5399.600	Media file(s)	player #1:G:/Stigmatomma_queen_variance/O5/O5-1-9-D2.MP4	0.0	6669.120	25.000	Orange	Walking		POINT	6010.080	G:/Stigmatomma_queen_variance/O5/O5-1-9-D2.MP4	150252	NA
