# Supplementary material for: Unmated Queens Show Worker‐Like Behaviour and Gene Expression in Polygynous Colonies of the Ant Stigmatomma pallipes
Source: Mol Ecol. 2026 Apr 29;35:e70360. doi: 10.1111/mec.70360 (PMC13126620; doi:10.1111/mec.70360)
Supplement: Supplementary file 3 — Data S1: mec70360‐sup‐0003‐Supinfo.zip. [file MEC-35-e70360-s003.zip › Behavior/O5-Boris/E11E8.tsv]

Observation id	Observation date	Description	Observation duration	Observation type	Source	Time offset (s)	Media duration (s)	FPS	Subject	Behavior	Behavioral category	Behavior type	Time	Media file name	Image index	Image file path	Comment
E11E8	2024-09-28 13:09:24.212		5399.600	Media file(s)	player #1:O5-3-7-E11E8.MP4	0.0	6745.440	25.000	Blue	Resting		POINT	610.680	O5-3-7-E11E8.MP4	15267	NA
E11E8	2024-09-28 13:09:24.212		5399.600	Media file(s)	player #1:O5-3-7-E11E8.MP4	0.0	6745.440	25.000	Green	Resting		POINT	610.680	O5-3-7-E11E8.MP4	15267	NA
E11E8	2024-09-28 13:09:24.212		5399.600	Media file(s)	player #1:O5-3-7-E11E8.MP4	0.0	6745.440	25.000	Orange	Resting		POINT	610.680	O5-3-7-E11E8.MP4	15267	NA
E11E8	2024-09-28 13:09:24.212		5399.600	Media file(s)	player #1:O5-3-7-E11E8.MP4	0.0	6745.440	25.000	Blue	Resting		POINT	670.200	O5-3-7-E11E8.MP4	16755	NA
E11E8	2024-09-28 13:09:24.212		5399.600	Media file(s)	player #1:O5-3-7-E11E8.MP4	0.0	6745.440	25.000	Green	Walking		POINT	670.200	O5-3-7-E11E8.MP4	16755	NA
E11E8	2024-09-28 13:09:24.212		5399.600	Media file(s)	player #1:O5-3-7-E11E8.MP4	0.0	6745.440	25.000	Orange	Walking		POINT	670.200	O5-3-7-E11E8.MP4	16755	NA
E11E8	2024-09-28 13:09:24.212		5399.600	Media file(s)	player #1:O5-3-7-E11E8.MP4	0.0	6745.440	25.000	Blue	Resting		POINT	730.080	O5-3-7-E11E8.MP4	18252	NA
E11E8	2024-09-28 13:09:24.212		5399.600	Media file(s)	player #1:O5-3-7-E11E8.MP4	0.0	6745.440	25.000	Green	Brood Care		POINT	730.080	O5-3-7-E11E8.MP4	18252	NA
E11E8	2024-09-28 13:09:24.212		5399.600	Media file(s)	player #1:O5-3-7-E11E8.MP4	0.0	6745.440	25.000	Orange	Walking		POINT	730.080	O5-3-7-E11E8.MP4	18252	NA
E11E8	2024-09-28 13:09:24.212		5399.600	Media file(s)	player #1:O5-3-7-E11E8.MP4	0.0	6745.440	25.000	Blue	Resting		POINT	790.200	O5-3-7-E11E8.MP4	19755	NA
E11E8	2024-09-28 13:09:24.212		5399.600	Media file(s)	player #1:O5-3-7-E11E8.MP4	0.0	6745.440	25.000	Green	Walking		POINT	790.200	O5-3-7-E11E8.MP4	19755	NA
E11E8	2024-09-28 13:09:24.212		5399.600	Media file(s)	player #1:O5-3-7-E11E8.MP4	0.0	6745.440	25.000	Orange	Brood Care		POINT	790.200	O5-3-7-E11E8.MP4	19755	NA
E11E8	2024-09-28 13:09:24.212		5399.600	Media file(s)	player #1:O5-3-7-E11E8.MP4	0.0	6745.440	25.000	Blue	Resting		POINT	850.400	O5-3-7-E11E8.MP4	21260	NA
E11E8	2024-09-28 13:09:24.212		5399.600	Media file(s)	player #1:O5-3-7-E11E8.MP4	0.0	6745.440	25.000	Green	Brood Care		POINT	850.400	O5-3-7-E11E8.MP4	21260	NA
E11E8	2024-09-28 13:09:24.212		5399.600	Media file(s)	player #1:O5-3-7-E11E8.MP4	0.0	6745.440	25.000	Orange	Brood Care		POINT	850.400	O5-3-7-E11E8.MP4	21260	NA
E11E8	2024-09-28 13:09:24.212		5399.600	Media file(s)	player #1:O5-3-7-E11E8.MP4	0.0	6745.440	25.000	Blue	Resting		POINT	910.120	O5-3-7-E11E8.MP4	22753	NA
E11E8	2024-09-28 13:09:24.212		5399.600	Media file(s)	player #1:O5-3-7-E11E8.MP4	0.0	6745.440	25.000	Green	Brood Care		POINT	910.120	O5-3-7-E11E8.MP4	22753	NA
E11E8	2024-09-28 13:09:24.212		5399.600	Media file(s)	player #1:O5-3-7-E11E8.MP4	0.0	6745.440	25.000	Orange	Walking		POINT	910.120	O5-3-7-E11E8.MP4	22753	NA
E11E8	2024-09-28 13:09:24.212		5399.600	Media file(s)	player #1:O5-3-7-E11E8.MP4	0.0	6745.440	25.000	Blue	Resting		POINT	970.320	O5-3-7-E11E8.MP4	24258	NA
E11E8	2024-09-28 13:09:24.212		5399.600	Media file(s)	player #1:O5-3-7-E11E8.MP4	0.0	6745.440	25.000	Green	Walking		POINT	970.320	O5-3-7-E11E8.MP4	24258	NA
E11E8	2024-09-28 13:09:24.212		5399.600	Media file(s)	player #1:O5-3-7-E11E8.MP4	0.0	6745.440	25.000	Orange	Walking		POINT	970.320	O5-3-7-E11E8.MP4	24258	NA
E11E8	2024-09-28 13:09:24.212		5399.600	Media file(s)	player #1:O5-3-7-E11E8.MP4	0.0	6745.440	25.000	Blue	Walking		POINT	1030.880	O5-3-7-E11E8.MP4	25772	NA
E11E8	2024-09-28 13:09:24.212		5399.600	Media file(s)	player #1:O5-3-7-E11E8.MP4	0.0	6745.440	25.000	Green	Walking		POINT	1030.880	O5-3-7-E11E8.MP4	25772	NA
E11E8	2024-09-28 13:09:24.212		5399.600	Media file(s)	player #1:O5-3-7-E11E8.MP4	0.0	6745.440	25.000	Orange	Walking		POINT	1030.880	O5-3-7-E11E8.MP4	25772	NA
E11E8	2024-09-28 13:09:24.212		5399.600	Media file(s)	player #1:O5-3-7-E11E8.MP4	0.0	6745.440	25.000	Blue	Resting		POINT	1090.160	O5-3-7-E11E8.MP4	27254	NA
E11E8	2024-09-28 13:09:24.212		5399.600	Media file(s)	player #1:O5-3-7-E11E8.MP4	0.0	6745.440	25.000	Green	Resting		POINT	1090.160	O5-3-7-E11E8.MP4	27254	NA
E11E8	2024-09-28 13:09:24.212		5399.600	Media file(s)	player #1:O5-3-7-E11E8.MP4	0.0	6745.440	25.000	Orange	Resting		POINT	1090.160	O5-3-7-E11E8.MP4	27254	NA
E11E8	2024-09-28 13:09:24.212		5399.600	Media file(s)	player #1:O5-3-7-E11E8.MP4	0.0	6745.440	25.000	Blue	Brood Care		POINT	1150.240	O5-3-7-E11E8.MP4	28756	NA
E11E8	2024-09-28 13:09:24.212		5399.600	Media file(s)	player #1:O5-3-7-E11E8.MP4	0.0	6745.440	25.000	Green	Resting		POINT	1150.240	O5-3-7-E11E8.MP4	28756	NA
E11E8	2024-09-28 13:09:24.212		5399.600	Media file(s)	player #1:O5-3-7-E11E8.MP4	0.0	6745.440	25.000	Orange	Resting		POINT	1150.240	O5-3-7-E11E8.MP4	28756	NA
E11E8	2024-09-28 13:09:24.212		5399.600	Media file(s)	player #1:O5-3-7-E11E8.MP4	0.0	6745.440	25.000	Blue	Brood Care		POINT	1210.080	O5-3-7-E11E8.MP4	30252	NA
E11E8	2024-09-28 13:09:24.212		5399.600	Media file(s)	player #1:O5-3-7-E11E8.MP4	0.0	6745.440	25.000	Green	Walking		POINT	1210.080	O5-3-7-E11E8.MP4	30252	NA
E11E8	2024-09-28 13:09:24.212		5399.600	Media file(s)	player #1:O5-3-7-E11E8.MP4	0.0	6745.440	25.000	Orange	Walking		POINT	1210.080	O5-3-7-E11E8.MP4	30252	NA
E11E8	2024-09-28 13:09:24.212		5399.600	Media file(s)	player #1:O5-3-7-E11E8.MP4	0.0	6745.440	25.000	Blue	Walking		POINT	1270.480	O5-3-7-E11E8.MP4	31762	NA
E11E8	2024-09-28 13:09:24.212		5399.600	Media file(s)	player #1:O5-3-7-E11E8.MP4	0.0	6745.440	25.000	Green	Brood Care		POINT	1270.480	O5-3-7-E11E8.MP4	31762	NA
E11E8	2024-09-28 13:09:24.212		5399.600	Media file(s)	player #1:O5-3-7-E11E8.MP4	0.0	6745.440	25.000	Orange	Resting		POINT	1270.480	O5-3-7-E11E8.MP4	31762	NA
E11E8	2024-09-28 13:09:24.212		5399.600	Media file(s)	player #1:O5-3-7-E11E8.MP4	0.0	6745.440	25.000	Blue	Carry Brood		POINT	1330.320	O5-3-7-E11E8.MP4	33258	NA
E11E8	2024-09-28 13:09:24.212		5399.600	Media file(s)	player #1:O5-3-7-E11E8.MP4	0.0	6745.440	25.000	Green	Self grooming		POINT	1330.320	O5-3-7-E11E8.MP4	33258	NA
E11E8	2024-09-28 13:09:24.212		5399.600	Media file(s)	player #1:O5-3-7-E11E8.MP4	0.0	6745.440	25.000	Orange	Walking		POINT	1330.320	O5-3-7-E11E8.MP4	33258	NA
E11E8	2024-09-28 13:09:24.212		5399.600	Media file(s)	player #1:O5-3-7-E11E8.MP4	0.0	6745.440	25.000	Blue	Hemolymph		POINT	1390.320	O5-3-7-E11E8.MP4	34758	NA
E11E8	2024-09-28 13:09:24.212		5399.600	Media file(s)	player #1:O5-3-7-E11E8.MP4	0.0	6745.440	25.000	Green	Brood Care		POINT	1390.320	O5-3-7-E11E8.MP4	34758	NA
E11E8	2024-09-28 13:09:24.212		5399.600	Media file(s)	player #1:O5-3-7-E11E8.MP4	0.0	6745.440	25.000	Orange	Walking		POINT	1390.320	O5-3-7-E11E8.MP4	34758	NA
E11E8	2024-09-28 13:09:24.212		5399.600	Media file(s)	player #1:O5-3-7-E11E8.MP4	0.0	6745.440	25.000	Blue	Brood Care		POINT	1450.760	O5-3-7-E11E8.MP4	36269	NA
E11E8	2024-09-28 13:09:24.212		5399.600	Media file(s)	player #1:O5-3-7-E11E8.MP4	0.0	6745.440	25.000	Green	QW interaction		POINT	1450.760	O5-3-7-E11E8.MP4	36269	NA
E11E8	2024-09-28 13:09:24.212		5399.600	Media file(s)	player #1:O5-3-7-E11E8.MP4	0.0	6745.440	25.000	Orange	Brood Care		POINT	1450.760	O5-3-7-E11E8.MP4	36269	NA
E11E8	2024-09-28 13:09:24.212		5399.600	Media file(s)	player #1:O5-3-7-E11E8.MP4	0.0	6745.440	25.000	Blue	Walking		POINT	1510.160	O5-3-7-E11E8.MP4	37754	NA
E11E8	2024-09-28 13:09:24.212		5399.600	Media file(s)	player #1:O5-3-7-E11E8.MP4	0.0	6745.440	25.000	Green	Resting		POINT	1510.160	O5-3-7-E11E8.MP4	37754	NA
E11E8	2024-09-28 13:09:24.212		5399.600	Media file(s)	player #1:O5-3-7-E11E8.MP4	0.0	6745.440	25.000	Orange	Walking		POINT	1510.160	O5-3-7-E11E8.MP4	37754	NA
E11E8	2024-09-28 13:09:24.212		5399.600	Media file(s)	player #1:O5-3-7-E11E8.MP4	0.0	6745.440	25.000	Blue	Walking		POINT	1570.680	O5-3-7-E11E8.MP4	39267	NA
E11E8	2024-09-28 13:09:24.212		5399.600	Media file(s)	player #1:O5-3-7-E11E8.MP4	0.0	6745.440	25.000	Green	Resting		POINT	1570.680	O5-3-7-E11E8.MP4	39267	NA
E11E8	2024-09-28 13:09:24.212		5399.600	Media file(s)	player #1:O5-3-7-E11E8.MP4	0.0	6745.440	25.000	Orange	Resting		POINT	1570.680	O5-3-7-E11E8.MP4	39267	NA
E11E8	2024-09-28 13:09:24.212		5399.600	Media file(s)	player #1:O5-3-7-E11E8.MP4	0.0	6745.440	25.000	Blue	Brood Care		POINT	1631.920	O5-3-7-E11E8.MP4	40798	NA
E11E8	2024-09-28 13:09:24.212		5399.600	Media file(s)	player #1:O5-3-7-E11E8.MP4	0.0	6745.440	25.000	Green	Resting		POINT	1631.920	O5-3-7-E11E8.MP4	40798	NA
E11E8	2024-09-28 13:09:24.212		5399.600	Media file(s)	player #1:O5-3-7-E11E8.MP4	0.0	6745.440	25.000	Orange	Resting		POINT	1631.920	O5-3-7-E11E8.MP4	40798	NA
E11E8	2024-09-28 13:09:24.212		5399.600	Media file(s)	player #1:O5-3-7-E11E8.MP4	0.0	6745.440	25.000	Blue	Hemolymph		POINT	1690.280	O5-3-7-E11E8.MP4	42257	NA
E11E8	2024-09-28 13:09:24.212		5399.600	Media file(s)	player #1:O5-3-7-E11E8.MP4	0.0	6745.440	25.000	Green	Resting		POINT	1690.280	O5-3-7-E11E8.MP4	42257	NA
E11E8	2024-09-28 13:09:24.212		5399.600	Media file(s)	player #1:O5-3-7-E11E8.MP4	0.0	6745.440	25.000	Orange	Resting		POINT	1690.280	O5-3-7-E11E8.MP4	42257	NA
E11E8	2024-09-28 13:09:24.212		5399.600	Media file(s)	player #1:O5-3-7-E11E8.MP4	0.0	6745.440	25.000	Blue	Hemolymph		POINT	1750.680	O5-3-7-E11E8.MP4	43767	NA
E11E8	2024-09-28 13:09:24.212		5399.600	Media file(s)	player #1:O5-3-7-E11E8.MP4	0.0	6745.440	25.000	Green	Resting		POINT	1750.680	O5-3-7-E11E8.MP4	43767	NA
E11E8	2024-09-28 13:09:24.212		5399.600	Media file(s)	player #1:O5-3-7-E11E8.MP4	0.0	6745.440	25.000	Orange	Walking		POINT	1750.680	O5-3-7-E11E8.MP4	43767	NA
E11E8	2024-09-28 13:09:24.212		5399.600	Media file(s)	player #1:O5-3-7-E11E8.MP4	0.0	6745.440	25.000	Blue	Hemolymph		POINT	1810.280	O5-3-7-E11E8.MP4	45257	NA
E11E8	2024-09-28 13:09:24.212		5399.600	Media file(s)	player #1:O5-3-7-E11E8.MP4	0.0	6745.440	25.000	Green	Resting		POINT	1810.280	O5-3-7-E11E8.MP4	45257	NA
E11E8	2024-09-28 13:09:24.212		5399.600	Media file(s)	player #1:O5-3-7-E11E8.MP4	0.0	6745.440	25.000	Orange	Resting		POINT	1810.280	O5-3-7-E11E8.MP4	45257	NA
E11E8	2024-09-28 13:09:24.212		5399.600	Media file(s)	player #1:O5-3-7-E11E8.MP4	0.0	6745.440	25.000	Blue	Hemolymph		POINT	1871.200	O5-3-7-E11E8.MP4	46780	NA
E11E8	2024-09-28 13:09:24.212		5399.600	Media file(s)	player #1:O5-3-7-E11E8.MP4	0.0	6745.440	25.000	Green	Walking		POINT	1871.200	O5-3-7-E11E8.MP4	46780	NA
E11E8	2024-09-28 13:09:24.212		5399.600	Media file(s)	player #1:O5-3-7-E11E8.MP4	0.0	6745.440	25.000	Orange	Walking		POINT	1871.200	O5-3-7-E11E8.MP4	46780	NA
E11E8	2024-09-28 13:09:24.212		5399.600	Media file(s)	player #1:O5-3-7-E11E8.MP4	0.0	6745.440	25.000	Blue	Brood Care		POINT	1930.440	O5-3-7-E11E8.MP4	48261	NA
E11E8	2024-09-28 13:09:24.212		5399.600	Media file(s)	player #1:O5-3-7-E11E8.MP4	0.0	6745.440	25.000	Green	Resting		POINT	1930.440	O5-3-7-E11E8.MP4	48261	NA
E11E8	2024-09-28 13:09:24.212		5399.600	Media file(s)	player #1:O5-3-7-E11E8.MP4	0.0	6745.440	25.000	Orange	Walking		POINT	1930.440	O5-3-7-E11E8.MP4	48261	NA
E11E8	2024-09-28 13:09:24.212		5399.600	Media file(s)	player #1:O5-3-7-E11E8.MP4	0.0	6745.440	25.000	Blue	Brood Care		POINT	1990.920	O5-3-7-E11E8.MP4	49773	NA
E11E8	2024-09-28 13:09:24.212		5399.600	Media file(s)	player #1:O5-3-7-E11E8.MP4	0.0	6745.440	25.000	Green	Resting		POINT	1991.480	O5-3-7-E11E8.MP4	49787	NA
E11E8	2024-09-28 13:09:24.212		5399.600	Media file(s)	player #1:O5-3-7-E11E8.MP4	0.0	6745.440	25.000	Orange	Walking		POINT	1991.480	O5-3-7-E11E8.MP4	49787	NA
E11E8	2024-09-28 13:09:24.212		5399.600	Media file(s)	player #1:O5-3-7-E11E8.MP4	0.0	6745.440	25.000	Blue	QW interaction		POINT	2050.080	O5-3-7-E11E8.MP4	51252	NA
E11E8	2024-09-28 13:09:24.212		5399.600	Media file(s)	player #1:O5-3-7-E11E8.MP4	0.0	6745.440	25.000	Green	Brood Care		POINT	2050.080	O5-3-7-E11E8.MP4	51252	NA
E11E8	2024-09-28 13:09:24.212		5399.600	Media file(s)	player #1:O5-3-7-E11E8.MP4	0.0	6745.440	25.000	Orange	Walking		POINT	2050.080	O5-3-7-E11E8.MP4	51252	NA
E11E8	2024-09-28 13:09:24.212		5399.600	Media file(s)	player #1:O5-3-7-E11E8.MP4	0.0	6745.440	25.000	Blue	Brood Care		POINT	2110.040	O5-3-7-E11E8.MP4	52751	NA
E11E8	2024-09-28 13:09:24.212		5399.600	Media file(s)	player #1:O5-3-7-E11E8.MP4	0.0	6745.440	25.000	Green	Brood Care		POINT	2110.040	O5-3-7-E11E8.MP4	52751	NA
E11E8	2024-09-28 13:09:24.212		5399.600	Media file(s)	player #1:O5-3-7-E11E8.MP4	0.0	6745.440	25.000	Orange	Resting		POINT	2110.040	O5-3-7-E11E8.MP4	52751	NA
E11E8	2024-09-28 13:09:24.212		5399.600	Media file(s)	player #1:O5-3-7-E11E8.MP4	0.0	6745.440	25.000	Orange	Walking		POINT	2171.960	O5-3-7-E11E8.MP4	54299	NA
E11E8	2024-09-28 13:09:24.212		5399.600	Media file(s)	player #1:O5-3-7-E11E8.MP4	0.0	6745.440	25.000	Blue	Hemolymph		POINT	2171.960	O5-3-7-E11E8.MP4	54299	NA
E11E8	2024-09-28 13:09:24.212		5399.600	Media file(s)	player #1:O5-3-7-E11E8.MP4	0.0	6745.440	25.000	Green	Brood Care		POINT	2171.960	O5-3-7-E11E8.MP4	54299	NA
E11E8	2024-09-28 13:09:24.212		5399.600	Media file(s)	player #1:O5-3-7-E11E8.MP4	0.0	6745.440	25.000	Blue	Hemolymph		POINT	2230.200	O5-3-7-E11E8.MP4	55755	NA
E11E8	2024-09-28 13:09:24.212		5399.600	Media file(s)	player #1:O5-3-7-E11E8.MP4	0.0	6745.440	25.000	Green	Self grooming		POINT	2230.200	O5-3-7-E11E8.MP4	55755	NA
E11E8	2024-09-28 13:09:24.212		5399.600	Media file(s)	player #1:O5-3-7-E11E8.MP4	0.0	6745.440	25.000	Orange	Walking		POINT	2230.200	O5-3-7-E11E8.MP4	55755	NA
E11E8	2024-09-28 13:09:24.212		5399.600	Media file(s)	player #1:O5-3-7-E11E8.MP4	0.0	6745.440	25.000	Blue	Hemolymph		POINT	2290.160	O5-3-7-E11E8.MP4	57254	NA
E11E8	2024-09-28 13:09:24.212		5399.600	Media file(s)	player #1:O5-3-7-E11E8.MP4	0.0	6745.440	25.000	Green	Walking		POINT	2290.160	O5-3-7-E11E8.MP4	57254	NA
E11E8	2024-09-28 13:09:24.212		5399.600	Media file(s)	player #1:O5-3-7-E11E8.MP4	0.0	6745.440	25.000	Orange	Resting		POINT	2290.160	O5-3-7-E11E8.MP4	57254	NA
E11E8	2024-09-28 13:09:24.212		5399.600	Media file(s)	player #1:O5-3-7-E11E8.MP4	0.0	6745.440	25.000	Blue	Brood Care		POINT	2350.440	O5-3-7-E11E8.MP4	58761	NA
E11E8	2024-09-28 13:09:24.212		5399.600	Media file(s)	player #1:O5-3-7-E11E8.MP4	0.0	6745.440	25.000	Green	Brood Care		POINT	2350.440	O5-3-7-E11E8.MP4	58761	NA
E11E8	2024-09-28 13:09:24.212		5399.600	Media file(s)	player #1:O5-3-7-E11E8.MP4	0.0	6745.440	25.000	Orange	Resting		POINT	2350.440	O5-3-7-E11E8.MP4	58761	NA
E11E8	2024-09-28 13:09:24.212		5399.600	Media file(s)	player #1:O5-3-7-E11E8.MP4	0.0	6745.440	25.000	Blue	Brood Care		POINT	2411.240	O5-3-7-E11E8.MP4	60281	NA
E11E8	2024-09-28 13:09:24.212		5399.600	Media file(s)	player #1:O5-3-7-E11E8.MP4	0.0	6745.440	25.000	Green	QW interaction		POINT	2411.240	O5-3-7-E11E8.MP4	60281	NA
E11E8	2024-09-28 13:09:24.212		5399.600	Media file(s)	player #1:O5-3-7-E11E8.MP4	0.0	6745.440	25.000	Orange	Resting		POINT	2411.240	O5-3-7-E11E8.MP4	60281	NA
E11E8	2024-09-28 13:09:24.212		5399.600	Media file(s)	player #1:O5-3-7-E11E8.MP4	0.0	6745.440	25.000	Blue	Brood Care		POINT	2470.360	O5-3-7-E11E8.MP4	61759	NA
E11E8	2024-09-28 13:09:24.212		5399.600	Media file(s)	player #1:O5-3-7-E11E8.MP4	0.0	6745.440	25.000	Green	Brood Care		POINT	2470.360	O5-3-7-E11E8.MP4	61759	NA
E11E8	2024-09-28 13:09:24.212		5399.600	Media file(s)	player #1:O5-3-7-E11E8.MP4	0.0	6745.440	25.000	Orange	Resting		POINT	2470.360	O5-3-7-E11E8.MP4	61759	NA
E11E8	2024-09-28 13:09:24.212		5399.600	Media file(s)	player #1:O5-3-7-E11E8.MP4	0.0	6745.440	25.000	Blue	Resting		POINT	2530.080	O5-3-7-E11E8.MP4	63252	NA
E11E8	2024-09-28 13:09:24.212		5399.600	Media file(s)	player #1:O5-3-7-E11E8.MP4	0.0	6745.440	25.000	Green	Resting		POINT	2530.080	O5-3-7-E11E8.MP4	63252	NA
E11E8	2024-09-28 13:09:24.212		5399.600	Media file(s)	player #1:O5-3-7-E11E8.MP4	0.0	6745.440	25.000	Orange	Resting		POINT	2530.080	O5-3-7-E11E8.MP4	63252	NA
E11E8	2024-09-28 13:09:24.212		5399.600	Media file(s)	player #1:O5-3-7-E11E8.MP4	0.0	6745.440	25.000	Blue	Brood Care		POINT	2590.200	O5-3-7-E11E8.MP4	64755	NA
E11E8	2024-09-28 13:09:24.212		5399.600	Media file(s)	player #1:O5-3-7-E11E8.MP4	0.0	6745.440	25.000	Green	Resting		POINT	2590.200	O5-3-7-E11E8.MP4	64755	NA
E11E8	2024-09-28 13:09:24.212		5399.600	Media file(s)	player #1:O5-3-7-E11E8.MP4	0.0	6745.440	25.000	Orange	Resting		POINT	2590.200	O5-3-7-E11E8.MP4	64755	NA
E11E8	2024-09-28 13:09:24.212		5399.600	Media file(s)	player #1:O5-3-7-E11E8.MP4	0.0	6745.440	25.000	Blue	Brood Care		POINT	2650.080	O5-3-7-E11E8.MP4	66252	NA
E11E8	2024-09-28 13:09:24.212		5399.600	Media file(s)	player #1:O5-3-7-E11E8.MP4	0.0	6745.440	25.000	Green	Resting		POINT	2650.080	O5-3-7-E11E8.MP4	66252	NA
E11E8	2024-09-28 13:09:24.212		5399.600	Media file(s)	player #1:O5-3-7-E11E8.MP4	0.0	6745.440	25.000	Orange	Resting		POINT	2650.080	O5-3-7-E11E8.MP4	66252	NA
E11E8	2024-09-28 13:09:24.212		5399.600	Media file(s)	player #1:O5-3-7-E11E8.MP4	0.0	6745.440	25.000	Blue	Resting		POINT	2710.040	O5-3-7-E11E8.MP4	67751	NA
E11E8	2024-09-28 13:09:24.212		5399.600	Media file(s)	player #1:O5-3-7-E11E8.MP4	0.0	6745.440	25.000	Green	Resting		POINT	2710.040	O5-3-7-E11E8.MP4	67751	NA
E11E8	2024-09-28 13:09:24.212		5399.600	Media file(s)	player #1:O5-3-7-E11E8.MP4	0.0	6745.440	25.000	Orange	Resting		POINT	2710.040	O5-3-7-E11E8.MP4	67751	NA
E11E8	2024-09-28 13:09:24.212		5399.600	Media file(s)	player #1:O5-3-7-E11E8.MP4	0.0	6745.440	25.000	Blue	Resting		POINT	2770.240	O5-3-7-E11E8.MP4	69256	NA
E11E8	2024-09-28 13:09:24.212		5399.600	Media file(s)	player #1:O5-3-7-E11E8.MP4	0.0	6745.440	25.000	Green	Resting		POINT	2770.240	O5-3-7-E11E8.MP4	69256	NA
E11E8	2024-09-28 13:09:24.212		5399.600	Media file(s)	player #1:O5-3-7-E11E8.MP4	0.0	6745.440	25.000	Orange	Resting		POINT	2770.240	O5-3-7-E11E8.MP4	69256	NA
E11E8	2024-09-28 13:09:24.212		5399.600	Media file(s)	player #1:O5-3-7-E11E8.MP4	0.0	6745.440	25.000	Orange	Resting		POINT	2830.040	O5-3-7-E11E8.MP4	70751	NA
E11E8	2024-09-28 13:09:24.212		5399.600	Media file(s)	player #1:O5-3-7-E11E8.MP4	0.0	6745.440	25.000	Blue	Resting		POINT	2830.320	O5-3-7-E11E8.MP4	70758	NA
E11E8	2024-09-28 13:09:24.212		5399.600	Media file(s)	player #1:O5-3-7-E11E8.MP4	0.0	6745.440	25.000	Green	Resting		POINT	2830.320	O5-3-7-E11E8.MP4	70758	NA
E11E8	2024-09-28 13:09:24.212		5399.600	Media file(s)	player #1:O5-3-7-E11E8.MP4	0.0	6745.440	25.000	Blue	Brood Care		POINT	2890.000	O5-3-7-E11E8.MP4	72250	NA
E11E8	2024-09-28 13:09:24.212		5399.600	Media file(s)	player #1:O5-3-7-E11E8.MP4	0.0	6745.440	25.000	Green	Walking		POINT	2890.000	O5-3-7-E11E8.MP4	72250	NA
E11E8	2024-09-28 13:09:24.212		5399.600	Media file(s)	player #1:O5-3-7-E11E8.MP4	0.0	6745.440	25.000	Orange	Resting		POINT	2890.000	O5-3-7-E11E8.MP4	72250	NA
E11E8	2024-09-28 13:09:24.212		5399.600	Media file(s)	player #1:O5-3-7-E11E8.MP4	0.0	6745.440	25.000	Blue	Resting		POINT	2950.440	O5-3-7-E11E8.MP4	73761	NA
E11E8	2024-09-28 13:09:24.212		5399.600	Media file(s)	player #1:O5-3-7-E11E8.MP4	0.0	6745.440	25.000	Green	Walking		POINT	2950.440	O5-3-7-E11E8.MP4	73761	NA
E11E8	2024-09-28 13:09:24.212		5399.600	Media file(s)	player #1:O5-3-7-E11E8.MP4	0.0	6745.440	25.000	Orange	Resting		POINT	2950.440	O5-3-7-E11E8.MP4	73761	NA
E11E8	2024-09-28 13:09:24.212		5399.600	Media file(s)	player #1:O5-3-7-E11E8.MP4	0.0	6745.440	25.000	Blue	Resting		POINT	3010.520	O5-3-7-E11E8.MP4	75263	NA
E11E8	2024-09-28 13:09:24.212		5399.600	Media file(s)	player #1:O5-3-7-E11E8.MP4	0.0	6745.440	25.000	Green	Walking		POINT	3010.520	O5-3-7-E11E8.MP4	75263	NA
E11E8	2024-09-28 13:09:24.212		5399.600	Media file(s)	player #1:O5-3-7-E11E8.MP4	0.0	6745.440	25.000	Orange	Walking		POINT	3010.520	O5-3-7-E11E8.MP4	75263	NA
E11E8	2024-09-28 13:09:24.212		5399.600	Media file(s)	player #1:O5-3-7-E11E8.MP4	0.0	6745.440	25.000	Blue	Walking		POINT	3070.200	O5-3-7-E11E8.MP4	76755	NA
E11E8	2024-09-28 13:09:24.212		5399.600	Media file(s)	player #1:O5-3-7-E11E8.MP4	0.0	6745.440	25.000	Green	Walking		POINT	3070.200	O5-3-7-E11E8.MP4	76755	NA
E11E8	2024-09-28 13:09:24.212		5399.600	Media file(s)	player #1:O5-3-7-E11E8.MP4	0.0	6745.440	25.000	Orange	Walking		POINT	3070.200	O5-3-7-E11E8.MP4	76755	NA
E11E8	2024-09-28 13:09:24.212		5399.600	Media file(s)	player #1:O5-3-7-E11E8.MP4	0.0	6745.440	25.000	Blue	Self grooming		POINT	3130.400	O5-3-7-E11E8.MP4	78260	NA
E11E8	2024-09-28 13:09:24.212		5399.600	Media file(s)	player #1:O5-3-7-E11E8.MP4	0.0	6745.440	25.000	Green	Resting		POINT	3130.400	O5-3-7-E11E8.MP4	78260	NA
E11E8	2024-09-28 13:09:24.212		5399.600	Media file(s)	player #1:O5-3-7-E11E8.MP4	0.0	6745.440	25.000	Orange	Brood Care		POINT	3130.400	O5-3-7-E11E8.MP4	78260	NA
E11E8	2024-09-28 13:09:24.212		5399.600	Media file(s)	player #1:O5-3-7-E11E8.MP4	0.0	6745.440	25.000	Blue	Self grooming		POINT	3190.080	O5-3-7-E11E8.MP4	79752	NA
E11E8	2024-09-28 13:09:24.212		5399.600	Media file(s)	player #1:O5-3-7-E11E8.MP4	0.0	6745.440	25.000	Green	Resting		POINT	3190.080	O5-3-7-E11E8.MP4	79752	NA
E11E8	2024-09-28 13:09:24.212		5399.600	Media file(s)	player #1:O5-3-7-E11E8.MP4	0.0	6745.440	25.000	Orange	Brood Care		POINT	3190.080	O5-3-7-E11E8.MP4	79752	NA
E11E8	2024-09-28 13:09:24.212		5399.600	Media file(s)	player #1:O5-3-7-E11E8.MP4	0.0	6745.440	25.000	Blue	Walking		POINT	3251.480	O5-3-7-E11E8.MP4	81287	NA
E11E8	2024-09-28 13:09:24.212		5399.600	Media file(s)	player #1:O5-3-7-E11E8.MP4	0.0	6745.440	25.000	Green	Resting		POINT	3251.480	O5-3-7-E11E8.MP4	81287	NA
E11E8	2024-09-28 13:09:24.212		5399.600	Media file(s)	player #1:O5-3-7-E11E8.MP4	0.0	6745.440	25.000	Orange	Walking		POINT	3251.480	O5-3-7-E11E8.MP4	81287	NA
E11E8	2024-09-28 13:09:24.212		5399.600	Media file(s)	player #1:O5-3-7-E11E8.MP4	0.0	6745.440	25.000	Blue	Walking		POINT	3310.400	O5-3-7-E11E8.MP4	82760	NA
E11E8	2024-09-28 13:09:24.212		5399.600	Media file(s)	player #1:O5-3-7-E11E8.MP4	0.0	6745.440	25.000	Green	Walking		POINT	3310.400	O5-3-7-E11E8.MP4	82760	NA
E11E8	2024-09-28 13:09:24.212		5399.600	Media file(s)	player #1:O5-3-7-E11E8.MP4	0.0	6745.440	25.000	Orange	Walking		POINT	3310.400	O5-3-7-E11E8.MP4	82760	NA
E11E8	2024-09-28 13:09:24.212		5399.600	Media file(s)	player #1:O5-3-7-E11E8.MP4	0.0	6745.440	25.000	Blue	Walking		POINT	3370.200	O5-3-7-E11E8.MP4	84255	NA
E11E8	2024-09-28 13:09:24.212		5399.600	Media file(s)	player #1:O5-3-7-E11E8.MP4	0.0	6745.440	25.000	Green	Resting		POINT	3370.760	O5-3-7-E11E8.MP4	84269	NA
E11E8	2024-09-28 13:09:24.212		5399.600	Media file(s)	player #1:O5-3-7-E11E8.MP4	0.0	6745.440	25.000	Orange	Walking		POINT	3370.760	O5-3-7-E11E8.MP4	84269	NA
E11E8	2024-09-28 13:09:24.212		5399.600	Media file(s)	player #1:O5-3-7-E11E8.MP4	0.0	6745.440	25.000	Blue	Walking		POINT	3430.120	O5-3-7-E11E8.MP4	85753	NA
E11E8	2024-09-28 13:09:24.212		5399.600	Media file(s)	player #1:O5-3-7-E11E8.MP4	0.0	6745.440	25.000	Green	Resting		POINT	3430.600	O5-3-7-E11E8.MP4	85765	NA
E11E8	2024-09-28 13:09:24.212		5399.600	Media file(s)	player #1:O5-3-7-E11E8.MP4	0.0	6745.440	25.000	Orange	Brood Care		POINT	3430.600	O5-3-7-E11E8.MP4	85765	NA
E11E8	2024-09-28 13:09:24.212		5399.600	Media file(s)	player #1:O5-3-7-E11E8.MP4	0.0	6745.440	25.000	Blue	Walking		POINT	3490.480	O5-3-7-E11E8.MP4	87262	NA
E11E8	2024-09-28 13:09:24.212		5399.600	Media file(s)	player #1:O5-3-7-E11E8.MP4	0.0	6745.440	25.000	Green	Resting		POINT	3490.480	O5-3-7-E11E8.MP4	87262	NA
E11E8	2024-09-28 13:09:24.212		5399.600	Media file(s)	player #1:O5-3-7-E11E8.MP4	0.0	6745.440	25.000	Orange	Walking		POINT	3490.480	O5-3-7-E11E8.MP4	87262	NA
E11E8	2024-09-28 13:09:24.212		5399.600	Media file(s)	player #1:O5-3-7-E11E8.MP4	0.0	6745.440	25.000	Blue	Resting		POINT	3550.680	O5-3-7-E11E8.MP4	88767	NA
E11E8	2024-09-28 13:09:24.212		5399.600	Media file(s)	player #1:O5-3-7-E11E8.MP4	0.0	6745.440	25.000	Green	Resting		POINT	3550.680	O5-3-7-E11E8.MP4	88767	NA
E11E8	2024-09-28 13:09:24.212		5399.600	Media file(s)	player #1:O5-3-7-E11E8.MP4	0.0	6745.440	25.000	Orange	Walking		POINT	3550.680	O5-3-7-E11E8.MP4	88767	NA
E11E8	2024-09-28 13:09:24.212		5399.600	Media file(s)	player #1:O5-3-7-E11E8.MP4	0.0	6745.440	25.000	Blue	Resting		POINT	3610.560	O5-3-7-E11E8.MP4	90264	NA
E11E8	2024-09-28 13:09:24.212		5399.600	Media file(s)	player #1:O5-3-7-E11E8.MP4	0.0	6745.440	25.000	Green	Resting		POINT	3610.560	O5-3-7-E11E8.MP4	90264	NA
E11E8	2024-09-28 13:09:24.212		5399.600	Media file(s)	player #1:O5-3-7-E11E8.MP4	0.0	6745.440	25.000	Orange	Brood Care		POINT	3610.560	O5-3-7-E11E8.MP4	90264	NA
E11E8	2024-09-28 13:09:24.212		5399.600	Media file(s)	player #1:O5-3-7-E11E8.MP4	0.0	6745.440	25.000	Blue	Resting		POINT	3670.840	O5-3-7-E11E8.MP4	91771	NA
E11E8	2024-09-28 13:09:24.212		5399.600	Media file(s)	player #1:O5-3-7-E11E8.MP4	0.0	6745.440	25.000	Green	Resting		POINT	3670.840	O5-3-7-E11E8.MP4	91771	NA
E11E8	2024-09-28 13:09:24.212		5399.600	Media file(s)	player #1:O5-3-7-E11E8.MP4	0.0	6745.440	25.000	Orange	Brood Care		POINT	3670.840	O5-3-7-E11E8.MP4	91771	NA
E11E8	2024-09-28 13:09:24.212		5399.600	Media file(s)	player #1:O5-3-7-E11E8.MP4	0.0	6745.440	25.000	Blue	Walking		POINT	3730.280	O5-3-7-E11E8.MP4	93257	NA
E11E8	2024-09-28 13:09:24.212		5399.600	Media file(s)	player #1:O5-3-7-E11E8.MP4	0.0	6745.440	25.000	Green	QW interaction		POINT	3730.280	O5-3-7-E11E8.MP4	93257	NA
E11E8	2024-09-28 13:09:24.212		5399.600	Media file(s)	player #1:O5-3-7-E11E8.MP4	0.0	6745.440	25.000	Orange	Brood Care		POINT	3730.280	O5-3-7-E11E8.MP4	93257	NA
E11E8	2024-09-28 13:09:24.212		5399.600	Media file(s)	player #1:O5-3-7-E11E8.MP4	0.0	6745.440	25.000	Blue	Resting		POINT	3790.080	O5-3-7-E11E8.MP4	94752	NA
E11E8	2024-09-28 13:09:24.212		5399.600	Media file(s)	player #1:O5-3-7-E11E8.MP4	0.0	6745.440	25.000	Green	Resting		POINT	3790.080	O5-3-7-E11E8.MP4	94752	NA
E11E8	2024-09-28 13:09:24.212		5399.600	Media file(s)	player #1:O5-3-7-E11E8.MP4	0.0	6745.440	25.000	Orange	Brood Care		POINT	3790.080	O5-3-7-E11E8.MP4	94752	NA
E11E8	2024-09-28 13:09:24.212		5399.600	Media file(s)	player #1:O5-3-7-E11E8.MP4	0.0	6745.440	25.000	Blue	QQ interaction		POINT	3850.160	O5-3-7-E11E8.MP4	96254	NA
E11E8	2024-09-28 13:09:24.212		5399.600	Media file(s)	player #1:O5-3-7-E11E8.MP4	0.0	6745.440	25.000	Green	QQ interaction		POINT	3850.160	O5-3-7-E11E8.MP4	96254	NA
E11E8	2024-09-28 13:09:24.212		5399.600	Media file(s)	player #1:O5-3-7-E11E8.MP4	0.0	6745.440	25.000	Orange	Self grooming		POINT	3850.160	O5-3-7-E11E8.MP4	96254	NA
E11E8	2024-09-28 13:09:24.212		5399.600	Media file(s)	player #1:O5-3-7-E11E8.MP4	0.0	6745.440	25.000	Blue	Resting		POINT	3910.120	O5-3-7-E11E8.MP4	97753	NA
E11E8	2024-09-28 13:09:24.212		5399.600	Media file(s)	player #1:O5-3-7-E11E8.MP4	0.0	6745.440	25.000	Green	Resting		POINT	3910.120	O5-3-7-E11E8.MP4	97753	NA
E11E8	2024-09-28 13:09:24.212		5399.600	Media file(s)	player #1:O5-3-7-E11E8.MP4	0.0	6745.440	25.000	Orange	Self grooming		POINT	3910.120	O5-3-7-E11E8.MP4	97753	NA
E11E8	2024-09-28 13:09:24.212		5399.600	Media file(s)	player #1:O5-3-7-E11E8.MP4	0.0	6745.440	25.000	Blue	Walking		POINT	3970.200	O5-3-7-E11E8.MP4	99255	NA
E11E8	2024-09-28 13:09:24.212		5399.600	Media file(s)	player #1:O5-3-7-E11E8.MP4	0.0	6745.440	25.000	Green	Resting		POINT	3970.200	O5-3-7-E11E8.MP4	99255	NA
E11E8	2024-09-28 13:09:24.212		5399.600	Media file(s)	player #1:O5-3-7-E11E8.MP4	0.0	6745.440	25.000	Orange	Brood Care		POINT	3970.200	O5-3-7-E11E8.MP4	99255	NA
E11E8	2024-09-28 13:09:24.212		5399.600	Media file(s)	player #1:O5-3-7-E11E8.MP4	0.0	6745.440	25.000	Blue	Resting		POINT	4030.280	O5-3-7-E11E8.MP4	100757	NA
E11E8	2024-09-28 13:09:24.212		5399.600	Media file(s)	player #1:O5-3-7-E11E8.MP4	0.0	6745.440	25.000	Green	QW interaction		POINT	4030.280	O5-3-7-E11E8.MP4	100757	NA
E11E8	2024-09-28 13:09:24.212		5399.600	Media file(s)	player #1:O5-3-7-E11E8.MP4	0.0	6745.440	25.000	Orange	QW interaction		POINT	4030.280	O5-3-7-E11E8.MP4	100757	NA
E11E8	2024-09-28 13:09:24.212		5399.600	Media file(s)	player #1:O5-3-7-E11E8.MP4	0.0	6745.440	25.000	Blue	Resting		POINT	4090.200	O5-3-7-E11E8.MP4	102255	NA
E11E8	2024-09-28 13:09:24.212		5399.600	Media file(s)	player #1:O5-3-7-E11E8.MP4	0.0	6745.440	25.000	Green	QW interaction		POINT	4090.200	O5-3-7-E11E8.MP4	102255	NA
E11E8	2024-09-28 13:09:24.212		5399.600	Media file(s)	player #1:O5-3-7-E11E8.MP4	0.0	6745.440	25.000	Orange	QW interaction		POINT	4090.200	O5-3-7-E11E8.MP4	102255	NA
E11E8	2024-09-28 13:09:24.212		5399.600	Media file(s)	player #1:O5-3-7-E11E8.MP4	0.0	6745.440	25.000	Blue	Resting		POINT	4150.240	O5-3-7-E11E8.MP4	103756	NA
E11E8	2024-09-28 13:09:24.212		5399.600	Media file(s)	player #1:O5-3-7-E11E8.MP4	0.0	6745.440	25.000	Green	Resting		POINT	4150.240	O5-3-7-E11E8.MP4	103756	NA
E11E8	2024-09-28 13:09:24.212		5399.600	Media file(s)	player #1:O5-3-7-E11E8.MP4	0.0	6745.440	25.000	Orange	Carry Other		POINT	4150.240	O5-3-7-E11E8.MP4	103756	NA
E11E8	2024-09-28 13:09:24.212		5399.600	Media file(s)	player #1:O5-3-7-E11E8.MP4	0.0	6745.440	25.000	Blue	Resting		POINT	4210.080	O5-3-7-E11E8.MP4	105252	NA
E11E8	2024-09-28 13:09:24.212		5399.600	Media file(s)	player #1:O5-3-7-E11E8.MP4	0.0	6745.440	25.000	Green	Resting		POINT	4210.080	O5-3-7-E11E8.MP4	105252	NA
E11E8	2024-09-28 13:09:24.212		5399.600	Media file(s)	player #1:O5-3-7-E11E8.MP4	0.0	6745.440	25.000	Orange	Walking		POINT	4210.080	O5-3-7-E11E8.MP4	105252	NA
E11E8	2024-09-28 13:09:24.212		5399.600	Media file(s)	player #1:O5-3-7-E11E8.MP4	0.0	6745.440	25.000	Blue	Walking		POINT	4270.280	O5-3-7-E11E8.MP4	106757	NA
E11E8	2024-09-28 13:09:24.212		5399.600	Media file(s)	player #1:O5-3-7-E11E8.MP4	0.0	6745.440	25.000	Green	Resting		POINT	4270.280	O5-3-7-E11E8.MP4	106757	NA
E11E8	2024-09-28 13:09:24.212		5399.600	Media file(s)	player #1:O5-3-7-E11E8.MP4	0.0	6745.440	25.000	Orange	Walking		POINT	4270.280	O5-3-7-E11E8.MP4	106757	NA
E11E8	2024-09-28 13:09:24.212		5399.600	Media file(s)	player #1:O5-3-7-E11E8.MP4	0.0	6745.440	25.000	Blue	Walking		POINT	4330.160	O5-3-7-E11E8.MP4	108254	NA
E11E8	2024-09-28 13:09:24.212		5399.600	Media file(s)	player #1:O5-3-7-E11E8.MP4	0.0	6745.440	25.000	Green	Resting		POINT	4330.160	O5-3-7-E11E8.MP4	108254	NA
E11E8	2024-09-28 13:09:24.212		5399.600	Media file(s)	player #1:O5-3-7-E11E8.MP4	0.0	6745.440	25.000	Orange	Resting		POINT	4330.160	O5-3-7-E11E8.MP4	108254	NA
E11E8	2024-09-28 13:09:24.212		5399.600	Media file(s)	player #1:O5-3-7-E11E8.MP4	0.0	6745.440	25.000	Blue	Resting		POINT	4390.240	O5-3-7-E11E8.MP4	109756	NA
E11E8	2024-09-28 13:09:24.212		5399.600	Media file(s)	player #1:O5-3-7-E11E8.MP4	0.0	6745.440	25.000	Green	Resting		POINT	4390.240	O5-3-7-E11E8.MP4	109756	NA
E11E8	2024-09-28 13:09:24.212		5399.600	Media file(s)	player #1:O5-3-7-E11E8.MP4	0.0	6745.440	25.000	Orange	Walking		POINT	4390.240	O5-3-7-E11E8.MP4	109756	NA
E11E8	2024-09-28 13:09:24.212		5399.600	Media file(s)	player #1:O5-3-7-E11E8.MP4	0.0	6745.440	25.000	Blue	Resting		POINT	4450.240	O5-3-7-E11E8.MP4	111256	NA
E11E8	2024-09-28 13:09:24.212		5399.600	Media file(s)	player #1:O5-3-7-E11E8.MP4	0.0	6745.440	25.000	Green	Resting		POINT	4450.240	O5-3-7-E11E8.MP4	111256	NA
E11E8	2024-09-28 13:09:24.212		5399.600	Media file(s)	player #1:O5-3-7-E11E8.MP4	0.0	6745.440	25.000	Orange	Resting		POINT	4450.240	O5-3-7-E11E8.MP4	111256	NA
E11E8	2024-09-28 13:09:24.212		5399.600	Media file(s)	player #1:O5-3-7-E11E8.MP4	0.0	6745.440	25.000	Blue	Self grooming		POINT	4510.120	O5-3-7-E11E8.MP4	112753	NA
E11E8	2024-09-28 13:09:24.212		5399.600	Media file(s)	player #1:O5-3-7-E11E8.MP4	0.0	6745.440	25.000	Green	Resting		POINT	4510.120	O5-3-7-E11E8.MP4	112753	NA
E11E8	2024-09-28 13:09:24.212		5399.600	Media file(s)	player #1:O5-3-7-E11E8.MP4	0.0	6745.440	25.000	Orange	Walking		POINT	4510.120	O5-3-7-E11E8.MP4	112753	NA
E11E8	2024-09-28 13:09:24.212		5399.600	Media file(s)	player #1:O5-3-7-E11E8.MP4	0.0	6745.440	25.000	Blue	Resting		POINT	4570.560	O5-3-7-E11E8.MP4	114264	NA
E11E8	2024-09-28 13:09:24.212		5399.600	Media file(s)	player #1:O5-3-7-E11E8.MP4	0.0	6745.440	25.000	Green	Resting		POINT	4570.560	O5-3-7-E11E8.MP4	114264	NA
E11E8	2024-09-28 13:09:24.212		5399.600	Media file(s)	player #1:O5-3-7-E11E8.MP4	0.0	6745.440	25.000	Orange	Walking		POINT	4570.560	O5-3-7-E11E8.MP4	114264	NA
E11E8	2024-09-28 13:09:24.212		5399.600	Media file(s)	player #1:O5-3-7-E11E8.MP4	0.0	6745.440	25.000	Blue	Resting		POINT	4630.160	O5-3-7-E11E8.MP4	115754	NA
E11E8	2024-09-28 13:09:24.212		5399.600	Media file(s)	player #1:O5-3-7-E11E8.MP4	0.0	6745.440	25.000	Green	Resting		POINT	4630.160	O5-3-7-E11E8.MP4	115754	NA
E11E8	2024-09-28 13:09:24.212		5399.600	Media file(s)	player #1:O5-3-7-E11E8.MP4	0.0	6745.440	25.000	Orange	Walking		POINT	4630.160	O5-3-7-E11E8.MP4	115754	NA
E11E8	2024-09-28 13:09:24.212		5399.600	Media file(s)	player #1:O5-3-7-E11E8.MP4	0.0	6745.440	25.000	Blue	Resting		POINT	4690.400	O5-3-7-E11E8.MP4	117260	NA
E11E8	2024-09-28 13:09:24.212		5399.600	Media file(s)	player #1:O5-3-7-E11E8.MP4	0.0	6745.440	25.000	Green	Resting		POINT	4690.400	O5-3-7-E11E8.MP4	117260	NA
E11E8	2024-09-28 13:09:24.212		5399.600	Media file(s)	player #1:O5-3-7-E11E8.MP4	0.0	6745.440	25.000	Orange	Walking		POINT	4690.400	O5-3-7-E11E8.MP4	117260	NA
E11E8	2024-09-28 13:09:24.212		5399.600	Media file(s)	player #1:O5-3-7-E11E8.MP4	0.0	6745.440	25.000	Blue	Walking		POINT	4750.080	O5-3-7-E11E8.MP4	118752	NA
E11E8	2024-09-28 13:09:24.212		5399.600	Media file(s)	player #1:O5-3-7-E11E8.MP4	0.0	6745.440	25.000	Green	Resting		POINT	4750.080	O5-3-7-E11E8.MP4	118752	NA
E11E8	2024-09-28 13:09:24.212		5399.600	Media file(s)	player #1:O5-3-7-E11E8.MP4	0.0	6745.440	25.000	Orange	Walking		POINT	4750.080	O5-3-7-E11E8.MP4	118752	NA
E11E8	2024-09-28 13:09:24.212		5399.600	Media file(s)	player #1:O5-3-7-E11E8.MP4	0.0	6745.440	25.000	Blue	Resting		POINT	4810.040	O5-3-7-E11E8.MP4	120251	NA
E11E8	2024-09-28 13:09:24.212		5399.600	Media file(s)	player #1:O5-3-7-E11E8.MP4	0.0	6745.440	25.000	Green	Resting		POINT	4810.040	O5-3-7-E11E8.MP4	120251	NA
E11E8	2024-09-28 13:09:24.212		5399.600	Media file(s)	player #1:O5-3-7-E11E8.MP4	0.0	6745.440	25.000	Orange	Brood Care		POINT	4810.040	O5-3-7-E11E8.MP4	120251	NA
E11E8	2024-09-28 13:09:24.212		5399.600	Media file(s)	player #1:O5-3-7-E11E8.MP4	0.0	6745.440	25.000	Blue	Walking		POINT	4870.120	O5-3-7-E11E8.MP4	121753	NA
E11E8	2024-09-28 13:09:24.212		5399.600	Media file(s)	player #1:O5-3-7-E11E8.MP4	0.0	6745.440	25.000	Green	Resting		POINT	4870.120	O5-3-7-E11E8.MP4	121753	NA
E11E8	2024-09-28 13:09:24.212		5399.600	Media file(s)	player #1:O5-3-7-E11E8.MP4	0.0	6745.440	25.000	Orange	Self grooming		POINT	4870.120	O5-3-7-E11E8.MP4	121753	NA
E11E8	2024-09-28 13:09:24.212		5399.600	Media file(s)	player #1:O5-3-7-E11E8.MP4	0.0	6745.440	25.000	Blue	Resting		POINT	4930.400	O5-3-7-E11E8.MP4	123260	NA
E11E8	2024-09-28 13:09:24.212		5399.600	Media file(s)	player #1:O5-3-7-E11E8.MP4	0.0	6745.440	25.000	Green	Resting		POINT	4930.400	O5-3-7-E11E8.MP4	123260	NA
E11E8	2024-09-28 13:09:24.212		5399.600	Media file(s)	player #1:O5-3-7-E11E8.MP4	0.0	6745.440	25.000	Orange	Walking		POINT	4930.400	O5-3-7-E11E8.MP4	123260	NA
E11E8	2024-09-28 13:09:24.212		5399.600	Media file(s)	player #1:O5-3-7-E11E8.MP4	0.0	6745.440	25.000	Blue	Resting		POINT	4990.000	O5-3-7-E11E8.MP4	124750	NA
E11E8	2024-09-28 13:09:24.212		5399.600	Media file(s)	player #1:O5-3-7-E11E8.MP4	0.0	6745.440	25.000	Green	Resting		POINT	4990.000	O5-3-7-E11E8.MP4	124750	NA
E11E8	2024-09-28 13:09:24.212		5399.600	Media file(s)	player #1:O5-3-7-E11E8.MP4	0.0	6745.440	25.000	Orange	Resting		POINT	4990.000	O5-3-7-E11E8.MP4	124750	NA
E11E8	2024-09-28 13:09:24.212		5399.600	Media file(s)	player #1:O5-3-7-E11E8.MP4	0.0	6745.440	25.000	Blue	Resting		POINT	5050.200	O5-3-7-E11E8.MP4	126255	NA
E11E8	2024-09-28 13:09:24.212		5399.600	Media file(s)	player #1:O5-3-7-E11E8.MP4	0.0	6745.440	25.000	Green	Resting		POINT	5050.200	O5-3-7-E11E8.MP4	126255	NA
E11E8	2024-09-28 13:09:24.212		5399.600	Media file(s)	player #1:O5-3-7-E11E8.MP4	0.0	6745.440	25.000	Orange	Walking		POINT	5050.200	O5-3-7-E11E8.MP4	126255	NA
E11E8	2024-09-28 13:09:24.212		5399.600	Media file(s)	player #1:O5-3-7-E11E8.MP4	0.0	6745.440	25.000	Blue	Resting		POINT	5110.400	O5-3-7-E11E8.MP4	127760	NA
E11E8	2024-09-28 13:09:24.212		5399.600	Media file(s)	player #1:O5-3-7-E11E8.MP4	0.0	6745.440	25.000	Green	Resting		POINT	5110.400	O5-3-7-E11E8.MP4	127760	NA
E11E8	2024-09-28 13:09:24.212		5399.600	Media file(s)	player #1:O5-3-7-E11E8.MP4	0.0	6745.440	25.000	Orange	Walking		POINT	5110.400	O5-3-7-E11E8.MP4	127760	NA
E11E8	2024-09-28 13:09:24.212		5399.600	Media file(s)	player #1:O5-3-7-E11E8.MP4	0.0	6745.440	25.000	Blue	Resting		POINT	5170.080	O5-3-7-E11E8.MP4	129252	NA
E11E8	2024-09-28 13:09:24.212		5399.600	Media file(s)	player #1:O5-3-7-E11E8.MP4	0.0	6745.440	25.000	Green	Resting		POINT	5170.080	O5-3-7-E11E8.MP4	129252	NA
E11E8	2024-09-28 13:09:24.212		5399.600	Media file(s)	player #1:O5-3-7-E11E8.MP4	0.0	6745.440	25.000	Orange	Resting		POINT	5170.080	O5-3-7-E11E8.MP4	129252	NA
E11E8	2024-09-28 13:09:24.212		5399.600	Media file(s)	player #1:O5-3-7-E11E8.MP4	0.0	6745.440	25.000	Blue	Resting		POINT	5230.040	O5-3-7-E11E8.MP4	130751	NA
E11E8	2024-09-28 13:09:24.212		5399.600	Media file(s)	player #1:O5-3-7-E11E8.MP4	0.0	6745.440	25.000	Green	Resting		POINT	5230.040	O5-3-7-E11E8.MP4	130751	NA
E11E8	2024-09-28 13:09:24.212		5399.600	Media file(s)	player #1:O5-3-7-E11E8.MP4	0.0	6745.440	25.000	Orange	Resting		POINT	5230.040	O5-3-7-E11E8.MP4	130751	NA
E11E8	2024-09-28 13:09:24.212		5399.600	Media file(s)	player #1:O5-3-7-E11E8.MP4	0.0	6745.440	25.000	Blue	Resting		POINT	5290.240	O5-3-7-E11E8.MP4	132256	NA
E11E8	2024-09-28 13:09:24.212		5399.600	Media file(s)	player #1:O5-3-7-E11E8.MP4	0.0	6745.440	25.000	Green	Resting		POINT	5290.240	O5-3-7-E11E8.MP4	132256	NA
E11E8	2024-09-28 13:09:24.212		5399.600	Media file(s)	player #1:O5-3-7-E11E8.MP4	0.0	6745.440	25.000	Orange	Walking		POINT	5290.240	O5-3-7-E11E8.MP4	132256	NA
E11E8	2024-09-28 13:09:24.212		5399.600	Media file(s)	player #1:O5-3-7-E11E8.MP4	0.0	6745.440	25.000	Blue	Resting		POINT	5350.040	O5-3-7-E11E8.MP4	133751	NA
E11E8	2024-09-28 13:09:24.212		5399.600	Media file(s)	player #1:O5-3-7-E11E8.MP4	0.0	6745.440	25.000	Green	Resting		POINT	5350.040	O5-3-7-E11E8.MP4	133751	NA
E11E8	2024-09-28 13:09:24.212		5399.600	Media file(s)	player #1:O5-3-7-E11E8.MP4	0.0	6745.440	25.000	Orange	Brood Care		POINT	5350.040	O5-3-7-E11E8.MP4	133751	NA
E11E8	2024-09-28 13:09:24.212		5399.600	Media file(s)	player #1:O5-3-7-E11E8.MP4	0.0	6745.440	25.000	Blue	Walking		POINT	5410.480	O5-3-7-E11E8.MP4	135262	NA
E11E8	2024-09-28 13:09:24.212		5399.600	Media file(s)	player #1:O5-3-7-E11E8.MP4	0.0	6745.440	25.000	Green	Resting		POINT	5410.480	O5-3-7-E11E8.MP4	135262	NA
E11E8	2024-09-28 13:09:24.212		5399.600	Media file(s)	player #1:O5-3-7-E11E8.MP4	0.0	6745.440	25.000	Orange	Resting		POINT	5410.480	O5-3-7-E11E8.MP4	135262	NA
E11E8	2024-09-28 13:09:24.212		5399.600	Media file(s)	player #1:O5-3-7-E11E8.MP4	0.0	6745.440	25.000	Blue	Resting		POINT	5470.000	O5-3-7-E11E8.MP4	136750	NA
E11E8	2024-09-28 13:09:24.212		5399.600	Media file(s)	player #1:O5-3-7-E11E8.MP4	0.0	6745.440	25.000	Green	Resting		POINT	5470.000	O5-3-7-E11E8.MP4	136750	NA
E11E8	2024-09-28 13:09:24.212		5399.600	Media file(s)	player #1:O5-3-7-E11E8.MP4	0.0	6745.440	25.000	Orange	Resting		POINT	5470.000	O5-3-7-E11E8.MP4	136750	NA
E11E8	2024-09-28 13:09:24.212		5399.600	Media file(s)	player #1:O5-3-7-E11E8.MP4	0.0	6745.440	25.000	Blue	Resting		POINT	5530.320	O5-3-7-E11E8.MP4	138258	NA
E11E8	2024-09-28 13:09:24.212		5399.600	Media file(s)	player #1:O5-3-7-E11E8.MP4	0.0	6745.440	25.000	Green	Resting		POINT	5530.320	O5-3-7-E11E8.MP4	138258	NA
E11E8	2024-09-28 13:09:24.212		5399.600	Media file(s)	player #1:O5-3-7-E11E8.MP4	0.0	6745.440	25.000	Orange	Resting		POINT	5530.320	O5-3-7-E11E8.MP4	138258	NA
E11E8	2024-09-28 13:09:24.212		5399.600	Media file(s)	player #1:O5-3-7-E11E8.MP4	0.0	6745.440	25.000	Blue	Resting		POINT	5590.760	O5-3-7-E11E8.MP4	139769	NA
E11E8	2024-09-28 13:09:24.212		5399.600	Media file(s)	player #1:O5-3-7-E11E8.MP4	0.0	6745.440	25.000	Green	Resting		POINT	5590.760	O5-3-7-E11E8.MP4	139769	NA
E11E8	2024-09-28 13:09:24.212		5399.600	Media file(s)	player #1:O5-3-7-E11E8.MP4	0.0	6745.440	25.000	Orange	Resting		POINT	5590.760	O5-3-7-E11E8.MP4	139769	NA
E11E8	2024-09-28 13:09:24.212		5399.600	Media file(s)	player #1:O5-3-7-E11E8.MP4	0.0	6745.440	25.000	Blue	Resting		POINT	5650.000	O5-3-7-E11E8.MP4	141250	NA
E11E8	2024-09-28 13:09:24.212		5399.600	Media file(s)	player #1:O5-3-7-E11E8.MP4	0.0	6745.440	25.000	Green	Resting		POINT	5650.000	O5-3-7-E11E8.MP4	141250	NA
E11E8	2024-09-28 13:09:24.212		5399.600	Media file(s)	player #1:O5-3-7-E11E8.MP4	0.0	6745.440	25.000	Orange	Resting		POINT	5650.000	O5-3-7-E11E8.MP4	141250	NA
E11E8	2024-09-28 13:09:24.212		5399.600	Media file(s)	player #1:O5-3-7-E11E8.MP4	0.0	6745.440	25.000	Blue	Resting		POINT	5710.280	O5-3-7-E11E8.MP4	142757	NA
E11E8	2024-09-28 13:09:24.212		5399.600	Media file(s)	player #1:O5-3-7-E11E8.MP4	0.0	6745.440	25.000	Green	Resting		POINT	5710.280	O5-3-7-E11E8.MP4	142757	NA
E11E8	2024-09-28 13:09:24.212		5399.600	Media file(s)	player #1:O5-3-7-E11E8.MP4	0.0	6745.440	25.000	Orange	Resting		POINT	5710.280	O5-3-7-E11E8.MP4	142757	NA
E11E8	2024-09-28 13:09:24.212		5399.600	Media file(s)	player #1:O5-3-7-E11E8.MP4	0.0	6745.440	25.000	Blue	Resting		POINT	5770.400	O5-3-7-E11E8.MP4	144260	NA
E11E8	2024-09-28 13:09:24.212		5399.600	Media file(s)	player #1:O5-3-7-E11E8.MP4	0.0	6745.440	25.000	Green	Resting		POINT	5770.400	O5-3-7-E11E8.MP4	144260	NA
E11E8	2024-09-28 13:09:24.212		5399.600	Media file(s)	player #1:O5-3-7-E11E8.MP4	0.0	6745.440	25.000	Orange	Brood Care		POINT	5770.400	O5-3-7-E11E8.MP4	144260	NA
E11E8	2024-09-28 13:09:24.212		5399.600	Media file(s)	player #1:O5-3-7-E11E8.MP4	0.0	6745.440	25.000	Blue	Walking		POINT	5830.600	O5-3-7-E11E8.MP4	145765	NA
E11E8	2024-09-28 13:09:24.212		5399.600	Media file(s)	player #1:O5-3-7-E11E8.MP4	0.0	6745.440	25.000	Green	Resting		POINT	5830.600	O5-3-7-E11E8.MP4	145765	NA
E11E8	2024-09-28 13:09:24.212		5399.600	Media file(s)	player #1:O5-3-7-E11E8.MP4	0.0	6745.440	25.000	Orange	Resting		POINT	5830.600	O5-3-7-E11E8.MP4	145765	NA
E11E8	2024-09-28 13:09:24.212		5399.600	Media file(s)	player #1:O5-3-7-E11E8.MP4	0.0	6745.440	25.000	Blue	Resting		POINT	5890.120	O5-3-7-E11E8.MP4	147253	NA
E11E8	2024-09-28 13:09:24.212		5399.600	Media file(s)	player #1:O5-3-7-E11E8.MP4	0.0	6745.440	25.000	Green	Resting		POINT	5890.120	O5-3-7-E11E8.MP4	147253	NA
E11E8	2024-09-28 13:09:24.212		5399.600	Media file(s)	player #1:O5-3-7-E11E8.MP4	0.0	6745.440	25.000	Orange	Resting		POINT	5890.120	O5-3-7-E11E8.MP4	147253	NA
E11E8	2024-09-28 13:09:24.212		5399.600	Media file(s)	player #1:O5-3-7-E11E8.MP4	0.0	6745.440	25.000	Blue	Resting		POINT	5950.000	O5-3-7-E11E8.MP4	148750	NA
E11E8	2024-09-28 13:09:24.212		5399.600	Media file(s)	player #1:O5-3-7-E11E8.MP4	0.0	6745.440	25.000	Green	Resting		POINT	5950.000	O5-3-7-E11E8.MP4	148750	NA
E11E8	2024-09-28 13:09:24.212		5399.600	Media file(s)	player #1:O5-3-7-E11E8.MP4	0.0	6745.440	25.000	Orange	Resting		POINT	5950.000	O5-3-7-E11E8.MP4	148750	NA
E11E8	2024-09-28 13:09:24.212		5399.600	Media file(s)	player #1:O5-3-7-E11E8.MP4	0.0	6745.440	25.000	Blue	Self grooming		POINT	6010.280	O5-3-7-E11E8.MP4	150257	NA
E11E8	2024-09-28 13:09:24.212		5399.600	Media file(s)	player #1:O5-3-7-E11E8.MP4	0.0	6745.440	25.000	Green	Resting		POINT	6010.280	O5-3-7-E11E8.MP4	150257	NA
E11E8	2024-09-28 13:09:24.212		5399.600	Media file(s)	player #1:O5-3-7-E11E8.MP4	0.0	6745.440	25.000	Orange	Walking		POINT	6010.280	O5-3-7-E11E8.MP4	150257	NA
