# Supplementary material for: Unmated Queens Show Worker‐Like Behaviour and Gene Expression in Polygynous Colonies of the Ant Stigmatomma pallipes
Source: Mol Ecol. 2026 Apr 29;35:e70360. doi: 10.1111/mec.70360 (PMC13126620; doi:10.1111/mec.70360)
Supplement: Supplementary file 3 — Data S1: mec70360‐sup‐0003‐Supinfo.zip. [file MEC-35-e70360-s003.zip › Behavior/O5-Boris/E4.tsv]

Observation id	Observation date	Description	Observation duration	Observation type	Source	Time offset (s)	Media duration (s)	FPS	Subject	Behavior	Behavioral category	Behavior type	Time	Media file name	Image index	Image file path	Comment
E4	2024-09-27 21:33:08.780		5400.120	Media file(s)	player #1:G:/Stigmatomma_queen_variance/O5/O5-4-10-E4.MP4	0.0	6641.760	25.000	Blue	Resting		POINT	610.080	G:/Stigmatomma_queen_variance/O5/O5-4-10-E4.MP4	15252	NA
E4	2024-09-27 21:33:08.780		5400.120	Media file(s)	player #1:G:/Stigmatomma_queen_variance/O5/O5-4-10-E4.MP4	0.0	6641.760	25.000	Green	Walking		POINT	610.080	G:/Stigmatomma_queen_variance/O5/O5-4-10-E4.MP4	15252	NA
E4	2024-09-27 21:33:08.780		5400.120	Media file(s)	player #1:G:/Stigmatomma_queen_variance/O5/O5-4-10-E4.MP4	0.0	6641.760	25.000	Unmarked	Walking		POINT	610.080	G:/Stigmatomma_queen_variance/O5/O5-4-10-E4.MP4	15252	NA
E4	2024-09-27 21:33:08.780		5400.120	Media file(s)	player #1:G:/Stigmatomma_queen_variance/O5/O5-4-10-E4.MP4	0.0	6641.760	25.000	Blue	Walking		POINT	670.520	G:/Stigmatomma_queen_variance/O5/O5-4-10-E4.MP4	16763	NA
E4	2024-09-27 21:33:08.780		5400.120	Media file(s)	player #1:G:/Stigmatomma_queen_variance/O5/O5-4-10-E4.MP4	0.0	6641.760	25.000	Green	QW interaction		POINT	670.520	G:/Stigmatomma_queen_variance/O5/O5-4-10-E4.MP4	16763	NA
E4	2024-09-27 21:33:08.780		5400.120	Media file(s)	player #1:G:/Stigmatomma_queen_variance/O5/O5-4-10-E4.MP4	0.0	6641.760	25.000	Unmarked	Walking		POINT	670.520	G:/Stigmatomma_queen_variance/O5/O5-4-10-E4.MP4	16763	NA
E4	2024-09-27 21:33:08.780		5400.120	Media file(s)	player #1:G:/Stigmatomma_queen_variance/O5/O5-4-10-E4.MP4	0.0	6641.760	25.000	Blue	Walking		POINT	732.040	G:/Stigmatomma_queen_variance/O5/O5-4-10-E4.MP4	18301	NA
E4	2024-09-27 21:33:08.780		5400.120	Media file(s)	player #1:G:/Stigmatomma_queen_variance/O5/O5-4-10-E4.MP4	0.0	6641.760	25.000	Green	QW interaction		POINT	732.040	G:/Stigmatomma_queen_variance/O5/O5-4-10-E4.MP4	18301	NA
E4	2024-09-27 21:33:08.780		5400.120	Media file(s)	player #1:G:/Stigmatomma_queen_variance/O5/O5-4-10-E4.MP4	0.0	6641.760	25.000	Unmarked	Walking		POINT	732.040	G:/Stigmatomma_queen_variance/O5/O5-4-10-E4.MP4	18301	NA
E4	2024-09-27 21:33:08.780		5400.120	Media file(s)	player #1:G:/Stigmatomma_queen_variance/O5/O5-4-10-E4.MP4	0.0	6641.760	25.000	Blue	Walking		POINT	790.440	G:/Stigmatomma_queen_variance/O5/O5-4-10-E4.MP4	19761	NA
E4	2024-09-27 21:33:08.780		5400.120	Media file(s)	player #1:G:/Stigmatomma_queen_variance/O5/O5-4-10-E4.MP4	0.0	6641.760	25.000	Green	Walking		POINT	790.440	G:/Stigmatomma_queen_variance/O5/O5-4-10-E4.MP4	19761	NA
E4	2024-09-27 21:33:08.780		5400.120	Media file(s)	player #1:G:/Stigmatomma_queen_variance/O5/O5-4-10-E4.MP4	0.0	6641.760	25.000	Unmarked	Walking		POINT	790.440	G:/Stigmatomma_queen_variance/O5/O5-4-10-E4.MP4	19761	NA
E4	2024-09-27 21:33:08.780		5400.120	Media file(s)	player #1:G:/Stigmatomma_queen_variance/O5/O5-4-10-E4.MP4	0.0	6641.760	25.000	Blue	Walking		POINT	850.280	G:/Stigmatomma_queen_variance/O5/O5-4-10-E4.MP4	21257	NA
E4	2024-09-27 21:33:08.780		5400.120	Media file(s)	player #1:G:/Stigmatomma_queen_variance/O5/O5-4-10-E4.MP4	0.0	6641.760	25.000	Green	Walking		POINT	850.280	G:/Stigmatomma_queen_variance/O5/O5-4-10-E4.MP4	21257	NA
E4	2024-09-27 21:33:08.780		5400.120	Media file(s)	player #1:G:/Stigmatomma_queen_variance/O5/O5-4-10-E4.MP4	0.0	6641.760	25.000	Unmarked	Walking		POINT	850.280	G:/Stigmatomma_queen_variance/O5/O5-4-10-E4.MP4	21257	NA
E4	2024-09-27 21:33:08.780		5400.120	Media file(s)	player #1:G:/Stigmatomma_queen_variance/O5/O5-4-10-E4.MP4	0.0	6641.760	25.000	Blue	Walking		POINT	910.840	G:/Stigmatomma_queen_variance/O5/O5-4-10-E4.MP4	22771	NA
E4	2024-09-27 21:33:08.780		5400.120	Media file(s)	player #1:G:/Stigmatomma_queen_variance/O5/O5-4-10-E4.MP4	0.0	6641.760	25.000	Green	Resting		POINT	910.840	G:/Stigmatomma_queen_variance/O5/O5-4-10-E4.MP4	22771	NA
E4	2024-09-27 21:33:08.780		5400.120	Media file(s)	player #1:G:/Stigmatomma_queen_variance/O5/O5-4-10-E4.MP4	0.0	6641.760	25.000	Unmarked	Self grooming		POINT	910.840	G:/Stigmatomma_queen_variance/O5/O5-4-10-E4.MP4	22771	NA
E4	2024-09-27 21:33:08.780		5400.120	Media file(s)	player #1:G:/Stigmatomma_queen_variance/O5/O5-4-10-E4.MP4	0.0	6641.760	25.000	Blue	Walking		POINT	970.000	G:/Stigmatomma_queen_variance/O5/O5-4-10-E4.MP4	24250	NA
E4	2024-09-27 21:33:08.780		5400.120	Media file(s)	player #1:G:/Stigmatomma_queen_variance/O5/O5-4-10-E4.MP4	0.0	6641.760	25.000	Green	Walking		POINT	970.000	G:/Stigmatomma_queen_variance/O5/O5-4-10-E4.MP4	24250	NA
E4	2024-09-27 21:33:08.780		5400.120	Media file(s)	player #1:G:/Stigmatomma_queen_variance/O5/O5-4-10-E4.MP4	0.0	6641.760	25.000	Unmarked	Self grooming		POINT	970.000	G:/Stigmatomma_queen_variance/O5/O5-4-10-E4.MP4	24250	NA
E4	2024-09-27 21:33:08.780		5400.120	Media file(s)	player #1:G:/Stigmatomma_queen_variance/O5/O5-4-10-E4.MP4	0.0	6641.760	25.000	Blue	Walking		POINT	1030.320	G:/Stigmatomma_queen_variance/O5/O5-4-10-E4.MP4	25758	NA
E4	2024-09-27 21:33:08.780		5400.120	Media file(s)	player #1:G:/Stigmatomma_queen_variance/O5/O5-4-10-E4.MP4	0.0	6641.760	25.000	Green	Walking		POINT	1030.320	G:/Stigmatomma_queen_variance/O5/O5-4-10-E4.MP4	25758	NA
E4	2024-09-27 21:33:08.780		5400.120	Media file(s)	player #1:G:/Stigmatomma_queen_variance/O5/O5-4-10-E4.MP4	0.0	6641.760	25.000	Unmarked	Self grooming		POINT	1030.320	G:/Stigmatomma_queen_variance/O5/O5-4-10-E4.MP4	25758	NA
E4	2024-09-27 21:33:08.780		5400.120	Media file(s)	player #1:G:/Stigmatomma_queen_variance/O5/O5-4-10-E4.MP4	0.0	6641.760	25.000	Blue	Walking		POINT	1091.080	G:/Stigmatomma_queen_variance/O5/O5-4-10-E4.MP4	27277	NA
E4	2024-09-27 21:33:08.780		5400.120	Media file(s)	player #1:G:/Stigmatomma_queen_variance/O5/O5-4-10-E4.MP4	0.0	6641.760	25.000	Green	Walking		POINT	1091.080	G:/Stigmatomma_queen_variance/O5/O5-4-10-E4.MP4	27277	NA
E4	2024-09-27 21:33:08.780		5400.120	Media file(s)	player #1:G:/Stigmatomma_queen_variance/O5/O5-4-10-E4.MP4	0.0	6641.760	25.000	Unmarked	Brood Care		POINT	1091.080	G:/Stigmatomma_queen_variance/O5/O5-4-10-E4.MP4	27277	NA
E4	2024-09-27 21:33:08.780		5400.120	Media file(s)	player #1:G:/Stigmatomma_queen_variance/O5/O5-4-10-E4.MP4	0.0	6641.760	25.000	Blue	Walking		POINT	1150.040	G:/Stigmatomma_queen_variance/O5/O5-4-10-E4.MP4	28751	NA
E4	2024-09-27 21:33:08.780		5400.120	Media file(s)	player #1:G:/Stigmatomma_queen_variance/O5/O5-4-10-E4.MP4	0.0	6641.760	25.000	Green	Resting		POINT	1150.040	G:/Stigmatomma_queen_variance/O5/O5-4-10-E4.MP4	28751	NA
E4	2024-09-27 21:33:08.780		5400.120	Media file(s)	player #1:G:/Stigmatomma_queen_variance/O5/O5-4-10-E4.MP4	0.0	6641.760	25.000	Unmarked	Resting		POINT	1150.040	G:/Stigmatomma_queen_variance/O5/O5-4-10-E4.MP4	28751	NA
E4	2024-09-27 21:33:08.780		5400.120	Media file(s)	player #1:G:/Stigmatomma_queen_variance/O5/O5-4-10-E4.MP4	0.0	6641.760	25.000	Blue	Resting		POINT	1210.160	G:/Stigmatomma_queen_variance/O5/O5-4-10-E4.MP4	30254	NA
E4	2024-09-27 21:33:08.780		5400.120	Media file(s)	player #1:G:/Stigmatomma_queen_variance/O5/O5-4-10-E4.MP4	0.0	6641.760	25.000	Green	Resting		POINT	1210.160	G:/Stigmatomma_queen_variance/O5/O5-4-10-E4.MP4	30254	NA
E4	2024-09-27 21:33:08.780		5400.120	Media file(s)	player #1:G:/Stigmatomma_queen_variance/O5/O5-4-10-E4.MP4	0.0	6641.760	25.000	Unmarked	Brood Care		POINT	1210.160	G:/Stigmatomma_queen_variance/O5/O5-4-10-E4.MP4	30254	NA
E4	2024-09-27 21:33:08.780		5400.120	Media file(s)	player #1:G:/Stigmatomma_queen_variance/O5/O5-4-10-E4.MP4	0.0	6641.760	25.000	Blue	Resting		POINT	1270.040	G:/Stigmatomma_queen_variance/O5/O5-4-10-E4.MP4	31751	NA
E4	2024-09-27 21:33:08.780		5400.120	Media file(s)	player #1:G:/Stigmatomma_queen_variance/O5/O5-4-10-E4.MP4	0.0	6641.760	25.000	Green	Resting		POINT	1270.040	G:/Stigmatomma_queen_variance/O5/O5-4-10-E4.MP4	31751	NA
E4	2024-09-27 21:33:08.780		5400.120	Media file(s)	player #1:G:/Stigmatomma_queen_variance/O5/O5-4-10-E4.MP4	0.0	6641.760	25.000	Unmarked	Walking		POINT	1270.040	G:/Stigmatomma_queen_variance/O5/O5-4-10-E4.MP4	31751	NA
E4	2024-09-27 21:33:08.780		5400.120	Media file(s)	player #1:G:/Stigmatomma_queen_variance/O5/O5-4-10-E4.MP4	0.0	6641.760	25.000	Blue	Resting		POINT	1330.200	G:/Stigmatomma_queen_variance/O5/O5-4-10-E4.MP4	33255	NA
E4	2024-09-27 21:33:08.780		5400.120	Media file(s)	player #1:G:/Stigmatomma_queen_variance/O5/O5-4-10-E4.MP4	0.0	6641.760	25.000	Green	Resting		POINT	1330.200	G:/Stigmatomma_queen_variance/O5/O5-4-10-E4.MP4	33255	NA
E4	2024-09-27 21:33:08.780		5400.120	Media file(s)	player #1:G:/Stigmatomma_queen_variance/O5/O5-4-10-E4.MP4	0.0	6641.760	25.000	Unmarked	Walking		POINT	1330.200	G:/Stigmatomma_queen_variance/O5/O5-4-10-E4.MP4	33255	NA
E4	2024-09-27 21:33:08.780		5400.120	Media file(s)	player #1:G:/Stigmatomma_queen_variance/O5/O5-4-10-E4.MP4	0.0	6641.760	25.000	Blue	Resting		POINT	1390.080	G:/Stigmatomma_queen_variance/O5/O5-4-10-E4.MP4	34752	NA
E4	2024-09-27 21:33:08.780		5400.120	Media file(s)	player #1:G:/Stigmatomma_queen_variance/O5/O5-4-10-E4.MP4	0.0	6641.760	25.000	Green	Resting		POINT	1390.080	G:/Stigmatomma_queen_variance/O5/O5-4-10-E4.MP4	34752	NA
E4	2024-09-27 21:33:08.780		5400.120	Media file(s)	player #1:G:/Stigmatomma_queen_variance/O5/O5-4-10-E4.MP4	0.0	6641.760	25.000	Unmarked	Resting		POINT	1390.080	G:/Stigmatomma_queen_variance/O5/O5-4-10-E4.MP4	34752	NA
E4	2024-09-27 21:33:08.780		5400.120	Media file(s)	player #1:G:/Stigmatomma_queen_variance/O5/O5-4-10-E4.MP4	0.0	6641.760	25.000	Blue	Resting		POINT	1450.160	G:/Stigmatomma_queen_variance/O5/O5-4-10-E4.MP4	36254	NA
E4	2024-09-27 21:33:08.780		5400.120	Media file(s)	player #1:G:/Stigmatomma_queen_variance/O5/O5-4-10-E4.MP4	0.0	6641.760	25.000	Green	Resting		POINT	1450.160	G:/Stigmatomma_queen_variance/O5/O5-4-10-E4.MP4	36254	NA
E4	2024-09-27 21:33:08.780		5400.120	Media file(s)	player #1:G:/Stigmatomma_queen_variance/O5/O5-4-10-E4.MP4	0.0	6641.760	25.000	Unmarked	Brood Care		POINT	1450.160	G:/Stigmatomma_queen_variance/O5/O5-4-10-E4.MP4	36254	NA
E4	2024-09-27 21:33:08.780		5400.120	Media file(s)	player #1:G:/Stigmatomma_queen_variance/O5/O5-4-10-E4.MP4	0.0	6641.760	25.000	Blue	Resting		POINT	1510.040	G:/Stigmatomma_queen_variance/O5/O5-4-10-E4.MP4	37751	NA
E4	2024-09-27 21:33:08.780		5400.120	Media file(s)	player #1:G:/Stigmatomma_queen_variance/O5/O5-4-10-E4.MP4	0.0	6641.760	25.000	Green	Resting		POINT	1510.040	G:/Stigmatomma_queen_variance/O5/O5-4-10-E4.MP4	37751	NA
E4	2024-09-27 21:33:08.780		5400.120	Media file(s)	player #1:G:/Stigmatomma_queen_variance/O5/O5-4-10-E4.MP4	0.0	6641.760	25.000	Unmarked	Brood Care		POINT	1510.040	G:/Stigmatomma_queen_variance/O5/O5-4-10-E4.MP4	37751	NA
E4	2024-09-27 21:33:08.780		5400.120	Media file(s)	player #1:G:/Stigmatomma_queen_variance/O5/O5-4-10-E4.MP4	0.0	6641.760	25.000	Blue	Resting		POINT	1570.000	G:/Stigmatomma_queen_variance/O5/O5-4-10-E4.MP4	39250	NA
E4	2024-09-27 21:33:08.780		5400.120	Media file(s)	player #1:G:/Stigmatomma_queen_variance/O5/O5-4-10-E4.MP4	0.0	6641.760	25.000	Green	Resting		POINT	1570.000	G:/Stigmatomma_queen_variance/O5/O5-4-10-E4.MP4	39250	NA
E4	2024-09-27 21:33:08.780		5400.120	Media file(s)	player #1:G:/Stigmatomma_queen_variance/O5/O5-4-10-E4.MP4	0.0	6641.760	25.000	Unmarked	Walking		POINT	1570.000	G:/Stigmatomma_queen_variance/O5/O5-4-10-E4.MP4	39250	NA
E4	2024-09-27 21:33:08.780		5400.120	Media file(s)	player #1:G:/Stigmatomma_queen_variance/O5/O5-4-10-E4.MP4	0.0	6641.760	25.000	Blue	Resting		POINT	1630.040	G:/Stigmatomma_queen_variance/O5/O5-4-10-E4.MP4	40751	NA
E4	2024-09-27 21:33:08.780		5400.120	Media file(s)	player #1:G:/Stigmatomma_queen_variance/O5/O5-4-10-E4.MP4	0.0	6641.760	25.000	Green	Resting		POINT	1630.040	G:/Stigmatomma_queen_variance/O5/O5-4-10-E4.MP4	40751	NA
E4	2024-09-27 21:33:08.780		5400.120	Media file(s)	player #1:G:/Stigmatomma_queen_variance/O5/O5-4-10-E4.MP4	0.0	6641.760	25.000	Unmarked	Resting		POINT	1630.040	G:/Stigmatomma_queen_variance/O5/O5-4-10-E4.MP4	40751	NA
E4	2024-09-27 21:33:08.780		5400.120	Media file(s)	player #1:G:/Stigmatomma_queen_variance/O5/O5-4-10-E4.MP4	0.0	6641.760	25.000	Blue	Resting		POINT	1690.240	G:/Stigmatomma_queen_variance/O5/O5-4-10-E4.MP4	42256	NA
E4	2024-09-27 21:33:08.780		5400.120	Media file(s)	player #1:G:/Stigmatomma_queen_variance/O5/O5-4-10-E4.MP4	0.0	6641.760	25.000	Green	Resting		POINT	1690.240	G:/Stigmatomma_queen_variance/O5/O5-4-10-E4.MP4	42256	NA
E4	2024-09-27 21:33:08.780		5400.120	Media file(s)	player #1:G:/Stigmatomma_queen_variance/O5/O5-4-10-E4.MP4	0.0	6641.760	25.000	Unmarked	Resting		POINT	1690.240	G:/Stigmatomma_queen_variance/O5/O5-4-10-E4.MP4	42256	NA
E4	2024-09-27 21:33:08.780		5400.120	Media file(s)	player #1:G:/Stigmatomma_queen_variance/O5/O5-4-10-E4.MP4	0.0	6641.760	25.000	Blue	Walking		POINT	1750.760	G:/Stigmatomma_queen_variance/O5/O5-4-10-E4.MP4	43769	NA
E4	2024-09-27 21:33:08.780		5400.120	Media file(s)	player #1:G:/Stigmatomma_queen_variance/O5/O5-4-10-E4.MP4	0.0	6641.760	25.000	Green	Resting		POINT	1750.760	G:/Stigmatomma_queen_variance/O5/O5-4-10-E4.MP4	43769	NA
E4	2024-09-27 21:33:08.780		5400.120	Media file(s)	player #1:G:/Stigmatomma_queen_variance/O5/O5-4-10-E4.MP4	0.0	6641.760	25.000	Unmarked	Resting		POINT	1750.760	G:/Stigmatomma_queen_variance/O5/O5-4-10-E4.MP4	43769	NA
E4	2024-09-27 21:33:08.780		5400.120	Media file(s)	player #1:G:/Stigmatomma_queen_variance/O5/O5-4-10-E4.MP4	0.0	6641.760	25.000	Blue	Resting		POINT	1810.520	G:/Stigmatomma_queen_variance/O5/O5-4-10-E4.MP4	45263	NA
E4	2024-09-27 21:33:08.780		5400.120	Media file(s)	player #1:G:/Stigmatomma_queen_variance/O5/O5-4-10-E4.MP4	0.0	6641.760	25.000	Green	Resting		POINT	1810.520	G:/Stigmatomma_queen_variance/O5/O5-4-10-E4.MP4	45263	NA
E4	2024-09-27 21:33:08.780		5400.120	Media file(s)	player #1:G:/Stigmatomma_queen_variance/O5/O5-4-10-E4.MP4	0.0	6641.760	25.000	Unmarked	Resting		POINT	1810.520	G:/Stigmatomma_queen_variance/O5/O5-4-10-E4.MP4	45263	NA
E4	2024-09-27 21:33:08.780		5400.120	Media file(s)	player #1:G:/Stigmatomma_queen_variance/O5/O5-4-10-E4.MP4	0.0	6641.760	25.000	Blue	Resting		POINT	1870.000	G:/Stigmatomma_queen_variance/O5/O5-4-10-E4.MP4	46750	NA
E4	2024-09-27 21:33:08.780		5400.120	Media file(s)	player #1:G:/Stigmatomma_queen_variance/O5/O5-4-10-E4.MP4	0.0	6641.760	25.000	Green	Resting		POINT	1870.000	G:/Stigmatomma_queen_variance/O5/O5-4-10-E4.MP4	46750	NA
E4	2024-09-27 21:33:08.780		5400.120	Media file(s)	player #1:G:/Stigmatomma_queen_variance/O5/O5-4-10-E4.MP4	0.0	6641.760	25.000	Unmarked	Resting		POINT	1870.000	G:/Stigmatomma_queen_variance/O5/O5-4-10-E4.MP4	46750	NA
E4	2024-09-27 21:33:08.780		5400.120	Media file(s)	player #1:G:/Stigmatomma_queen_variance/O5/O5-4-10-E4.MP4	0.0	6641.760	25.000	Blue	Resting		POINT	1930.080	G:/Stigmatomma_queen_variance/O5/O5-4-10-E4.MP4	48252	NA
E4	2024-09-27 21:33:08.780		5400.120	Media file(s)	player #1:G:/Stigmatomma_queen_variance/O5/O5-4-10-E4.MP4	0.0	6641.760	25.000	Green	Resting		POINT	1930.080	G:/Stigmatomma_queen_variance/O5/O5-4-10-E4.MP4	48252	NA
E4	2024-09-27 21:33:08.780		5400.120	Media file(s)	player #1:G:/Stigmatomma_queen_variance/O5/O5-4-10-E4.MP4	0.0	6641.760	25.000	Unmarked	Resting		POINT	1930.080	G:/Stigmatomma_queen_variance/O5/O5-4-10-E4.MP4	48252	NA
E4	2024-09-27 21:33:08.780		5400.120	Media file(s)	player #1:G:/Stigmatomma_queen_variance/O5/O5-4-10-E4.MP4	0.0	6641.760	25.000	Blue	Resting		POINT	1990.080	G:/Stigmatomma_queen_variance/O5/O5-4-10-E4.MP4	49752	NA
E4	2024-09-27 21:33:08.780		5400.120	Media file(s)	player #1:G:/Stigmatomma_queen_variance/O5/O5-4-10-E4.MP4	0.0	6641.760	25.000	Green	Resting		POINT	1990.080	G:/Stigmatomma_queen_variance/O5/O5-4-10-E4.MP4	49752	NA
E4	2024-09-27 21:33:08.780		5400.120	Media file(s)	player #1:G:/Stigmatomma_queen_variance/O5/O5-4-10-E4.MP4	0.0	6641.760	25.000	Unmarked	Resting		POINT	1990.080	G:/Stigmatomma_queen_variance/O5/O5-4-10-E4.MP4	49752	NA
E4	2024-09-27 21:33:08.780		5400.120	Media file(s)	player #1:G:/Stigmatomma_queen_variance/O5/O5-4-10-E4.MP4	0.0	6641.760	25.000	Blue	Resting		POINT	2050.080	G:/Stigmatomma_queen_variance/O5/O5-4-10-E4.MP4	51252	NA
E4	2024-09-27 21:33:08.780		5400.120	Media file(s)	player #1:G:/Stigmatomma_queen_variance/O5/O5-4-10-E4.MP4	0.0	6641.760	25.000	Green	Resting		POINT	2050.080	G:/Stigmatomma_queen_variance/O5/O5-4-10-E4.MP4	51252	NA
E4	2024-09-27 21:33:08.780		5400.120	Media file(s)	player #1:G:/Stigmatomma_queen_variance/O5/O5-4-10-E4.MP4	0.0	6641.760	25.000	Unmarked	Resting		POINT	2050.080	G:/Stigmatomma_queen_variance/O5/O5-4-10-E4.MP4	51252	NA
E4	2024-09-27 21:33:08.780		5400.120	Media file(s)	player #1:G:/Stigmatomma_queen_variance/O5/O5-4-10-E4.MP4	0.0	6641.760	25.000	Blue	Resting		POINT	2110.080	G:/Stigmatomma_queen_variance/O5/O5-4-10-E4.MP4	52752	NA
E4	2024-09-27 21:33:08.780		5400.120	Media file(s)	player #1:G:/Stigmatomma_queen_variance/O5/O5-4-10-E4.MP4	0.0	6641.760	25.000	Green	Resting		POINT	2110.080	G:/Stigmatomma_queen_variance/O5/O5-4-10-E4.MP4	52752	NA
E4	2024-09-27 21:33:08.780		5400.120	Media file(s)	player #1:G:/Stigmatomma_queen_variance/O5/O5-4-10-E4.MP4	0.0	6641.760	25.000	Unmarked	Resting		POINT	2110.080	G:/Stigmatomma_queen_variance/O5/O5-4-10-E4.MP4	52752	NA
E4	2024-09-27 21:33:08.780		5400.120	Media file(s)	player #1:G:/Stigmatomma_queen_variance/O5/O5-4-10-E4.MP4	0.0	6641.760	25.000	Blue	Resting		POINT	2170.040	G:/Stigmatomma_queen_variance/O5/O5-4-10-E4.MP4	54251	NA
E4	2024-09-27 21:33:08.780		5400.120	Media file(s)	player #1:G:/Stigmatomma_queen_variance/O5/O5-4-10-E4.MP4	0.0	6641.760	25.000	Green	Resting		POINT	2170.040	G:/Stigmatomma_queen_variance/O5/O5-4-10-E4.MP4	54251	NA
E4	2024-09-27 21:33:08.780		5400.120	Media file(s)	player #1:G:/Stigmatomma_queen_variance/O5/O5-4-10-E4.MP4	0.0	6641.760	25.000	Unmarked	Walking		POINT	2170.040	G:/Stigmatomma_queen_variance/O5/O5-4-10-E4.MP4	54251	NA
E4	2024-09-27 21:33:08.780		5400.120	Media file(s)	player #1:G:/Stigmatomma_queen_variance/O5/O5-4-10-E4.MP4	0.0	6641.760	25.000	Blue	Resting		POINT	2230.240	G:/Stigmatomma_queen_variance/O5/O5-4-10-E4.MP4	55756	NA
E4	2024-09-27 21:33:08.780		5400.120	Media file(s)	player #1:G:/Stigmatomma_queen_variance/O5/O5-4-10-E4.MP4	0.0	6641.760	25.000	Green	Resting		POINT	2230.240	G:/Stigmatomma_queen_variance/O5/O5-4-10-E4.MP4	55756	NA
E4	2024-09-27 21:33:08.780		5400.120	Media file(s)	player #1:G:/Stigmatomma_queen_variance/O5/O5-4-10-E4.MP4	0.0	6641.760	25.000	Unmarked	Brood Care		POINT	2230.240	G:/Stigmatomma_queen_variance/O5/O5-4-10-E4.MP4	55756	NA
E4	2024-09-27 21:33:08.780		5400.120	Media file(s)	player #1:G:/Stigmatomma_queen_variance/O5/O5-4-10-E4.MP4	0.0	6641.760	25.000	Blue	Resting		POINT	2290.040	G:/Stigmatomma_queen_variance/O5/O5-4-10-E4.MP4	57251	NA
E4	2024-09-27 21:33:08.780		5400.120	Media file(s)	player #1:G:/Stigmatomma_queen_variance/O5/O5-4-10-E4.MP4	0.0	6641.760	25.000	Green	Resting		POINT	2290.040	G:/Stigmatomma_queen_variance/O5/O5-4-10-E4.MP4	57251	NA
E4	2024-09-27 21:33:08.780		5400.120	Media file(s)	player #1:G:/Stigmatomma_queen_variance/O5/O5-4-10-E4.MP4	0.0	6641.760	25.000	Unmarked	Brood Care		POINT	2290.040	G:/Stigmatomma_queen_variance/O5/O5-4-10-E4.MP4	57251	NA
E4	2024-09-27 21:33:08.780		5400.120	Media file(s)	player #1:G:/Stigmatomma_queen_variance/O5/O5-4-10-E4.MP4	0.0	6641.760	25.000	Blue	Self grooming		POINT	2350.320	G:/Stigmatomma_queen_variance/O5/O5-4-10-E4.MP4	58758	NA
E4	2024-09-27 21:33:08.780		5400.120	Media file(s)	player #1:G:/Stigmatomma_queen_variance/O5/O5-4-10-E4.MP4	0.0	6641.760	25.000	Green	Resting		POINT	2350.320	G:/Stigmatomma_queen_variance/O5/O5-4-10-E4.MP4	58758	NA
E4	2024-09-27 21:33:08.780		5400.120	Media file(s)	player #1:G:/Stigmatomma_queen_variance/O5/O5-4-10-E4.MP4	0.0	6641.760	25.000	Unmarked	Brood Care		POINT	2350.320	G:/Stigmatomma_queen_variance/O5/O5-4-10-E4.MP4	58758	NA
E4	2024-09-27 21:33:08.780		5400.120	Media file(s)	player #1:G:/Stigmatomma_queen_variance/O5/O5-4-10-E4.MP4	0.0	6641.760	25.000	Blue	Walking		POINT	2411.040	G:/Stigmatomma_queen_variance/O5/O5-4-10-E4.MP4	60276	NA
E4	2024-09-27 21:33:08.780		5400.120	Media file(s)	player #1:G:/Stigmatomma_queen_variance/O5/O5-4-10-E4.MP4	0.0	6641.760	25.000	Green	Resting		POINT	2411.040	G:/Stigmatomma_queen_variance/O5/O5-4-10-E4.MP4	60276	NA
E4	2024-09-27 21:33:08.780		5400.120	Media file(s)	player #1:G:/Stigmatomma_queen_variance/O5/O5-4-10-E4.MP4	0.0	6641.760	25.000	Unmarked	Walking		POINT	2411.040	G:/Stigmatomma_queen_variance/O5/O5-4-10-E4.MP4	60276	NA
E4	2024-09-27 21:33:08.780		5400.120	Media file(s)	player #1:G:/Stigmatomma_queen_variance/O5/O5-4-10-E4.MP4	0.0	6641.760	25.000	Blue	Self grooming		POINT	2470.000	G:/Stigmatomma_queen_variance/O5/O5-4-10-E4.MP4	61750	NA
E4	2024-09-27 21:33:08.780		5400.120	Media file(s)	player #1:G:/Stigmatomma_queen_variance/O5/O5-4-10-E4.MP4	0.0	6641.760	25.000	Green	Resting		POINT	2470.000	G:/Stigmatomma_queen_variance/O5/O5-4-10-E4.MP4	61750	NA
E4	2024-09-27 21:33:08.780		5400.120	Media file(s)	player #1:G:/Stigmatomma_queen_variance/O5/O5-4-10-E4.MP4	0.0	6641.760	25.000	Unmarked	Walking		POINT	2470.000	G:/Stigmatomma_queen_variance/O5/O5-4-10-E4.MP4	61750	NA
E4	2024-09-27 21:33:08.780		5400.120	Media file(s)	player #1:G:/Stigmatomma_queen_variance/O5/O5-4-10-E4.MP4	0.0	6641.760	25.000	Blue	Brood Care		POINT	2530.800	G:/Stigmatomma_queen_variance/O5/O5-4-10-E4.MP4	63270	NA
E4	2024-09-27 21:33:08.780		5400.120	Media file(s)	player #1:G:/Stigmatomma_queen_variance/O5/O5-4-10-E4.MP4	0.0	6641.760	25.000	Green	Resting		POINT	2530.800	G:/Stigmatomma_queen_variance/O5/O5-4-10-E4.MP4	63270	NA
E4	2024-09-27 21:33:08.780		5400.120	Media file(s)	player #1:G:/Stigmatomma_queen_variance/O5/O5-4-10-E4.MP4	0.0	6641.760	25.000	Unmarked	Walking		POINT	2530.800	G:/Stigmatomma_queen_variance/O5/O5-4-10-E4.MP4	63270	NA
E4	2024-09-27 21:33:08.780		5400.120	Media file(s)	player #1:G:/Stigmatomma_queen_variance/O5/O5-4-10-E4.MP4	0.0	6641.760	25.000	Blue	Resting		POINT	2590.160	G:/Stigmatomma_queen_variance/O5/O5-4-10-E4.MP4	64754	NA
E4	2024-09-27 21:33:08.780		5400.120	Media file(s)	player #1:G:/Stigmatomma_queen_variance/O5/O5-4-10-E4.MP4	0.0	6641.760	25.000	Green	Resting		POINT	2590.160	G:/Stigmatomma_queen_variance/O5/O5-4-10-E4.MP4	64754	NA
E4	2024-09-27 21:33:08.780		5400.120	Media file(s)	player #1:G:/Stigmatomma_queen_variance/O5/O5-4-10-E4.MP4	0.0	6641.760	25.000	Unmarked	Resting		POINT	2590.160	G:/Stigmatomma_queen_variance/O5/O5-4-10-E4.MP4	64754	NA
E4	2024-09-27 21:33:08.780		5400.120	Media file(s)	player #1:G:/Stigmatomma_queen_variance/O5/O5-4-10-E4.MP4	0.0	6641.760	25.000	Blue	Resting		POINT	2650.120	G:/Stigmatomma_queen_variance/O5/O5-4-10-E4.MP4	66253	NA
E4	2024-09-27 21:33:08.780		5400.120	Media file(s)	player #1:G:/Stigmatomma_queen_variance/O5/O5-4-10-E4.MP4	0.0	6641.760	25.000	Green	Resting		POINT	2650.120	G:/Stigmatomma_queen_variance/O5/O5-4-10-E4.MP4	66253	NA
E4	2024-09-27 21:33:08.780		5400.120	Media file(s)	player #1:G:/Stigmatomma_queen_variance/O5/O5-4-10-E4.MP4	0.0	6641.760	25.000	Unmarked	Resting		POINT	2650.120	G:/Stigmatomma_queen_variance/O5/O5-4-10-E4.MP4	66253	NA
E4	2024-09-27 21:33:08.780		5400.120	Media file(s)	player #1:G:/Stigmatomma_queen_variance/O5/O5-4-10-E4.MP4	0.0	6641.760	25.000	Blue	Resting		POINT	2710.440	G:/Stigmatomma_queen_variance/O5/O5-4-10-E4.MP4	67761	NA
E4	2024-09-27 21:33:08.780		5400.120	Media file(s)	player #1:G:/Stigmatomma_queen_variance/O5/O5-4-10-E4.MP4	0.0	6641.760	25.000	Green	Resting		POINT	2710.440	G:/Stigmatomma_queen_variance/O5/O5-4-10-E4.MP4	67761	NA
E4	2024-09-27 21:33:08.780		5400.120	Media file(s)	player #1:G:/Stigmatomma_queen_variance/O5/O5-4-10-E4.MP4	0.0	6641.760	25.000	Unmarked	Resting		POINT	2710.440	G:/Stigmatomma_queen_variance/O5/O5-4-10-E4.MP4	67761	NA
E4	2024-09-27 21:33:08.780		5400.120	Media file(s)	player #1:G:/Stigmatomma_queen_variance/O5/O5-4-10-E4.MP4	0.0	6641.760	25.000	Blue	Resting		POINT	2772.080	G:/Stigmatomma_queen_variance/O5/O5-4-10-E4.MP4	69302	NA
E4	2024-09-27 21:33:08.780		5400.120	Media file(s)	player #1:G:/Stigmatomma_queen_variance/O5/O5-4-10-E4.MP4	0.0	6641.760	25.000	Green	Resting		POINT	2772.080	G:/Stigmatomma_queen_variance/O5/O5-4-10-E4.MP4	69302	NA
E4	2024-09-27 21:33:08.780		5400.120	Media file(s)	player #1:G:/Stigmatomma_queen_variance/O5/O5-4-10-E4.MP4	0.0	6641.760	25.000	Unmarked	Walking		POINT	2772.080	G:/Stigmatomma_queen_variance/O5/O5-4-10-E4.MP4	69302	NA
E4	2024-09-27 21:33:08.780		5400.120	Media file(s)	player #1:G:/Stigmatomma_queen_variance/O5/O5-4-10-E4.MP4	0.0	6641.760	25.000	Blue	Resting		POINT	2830.440	G:/Stigmatomma_queen_variance/O5/O5-4-10-E4.MP4	70761	NA
E4	2024-09-27 21:33:08.780		5400.120	Media file(s)	player #1:G:/Stigmatomma_queen_variance/O5/O5-4-10-E4.MP4	0.0	6641.760	25.000	Green	Resting		POINT	2830.440	G:/Stigmatomma_queen_variance/O5/O5-4-10-E4.MP4	70761	NA
E4	2024-09-27 21:33:08.780		5400.120	Media file(s)	player #1:G:/Stigmatomma_queen_variance/O5/O5-4-10-E4.MP4	0.0	6641.760	25.000	Unmarked	Walking		POINT	2830.440	G:/Stigmatomma_queen_variance/O5/O5-4-10-E4.MP4	70761	NA
E4	2024-09-27 21:33:08.780		5400.120	Media file(s)	player #1:G:/Stigmatomma_queen_variance/O5/O5-4-10-E4.MP4	0.0	6641.760	25.000	Blue	Walking		POINT	2890.480	G:/Stigmatomma_queen_variance/O5/O5-4-10-E4.MP4	72262	NA
E4	2024-09-27 21:33:08.780		5400.120	Media file(s)	player #1:G:/Stigmatomma_queen_variance/O5/O5-4-10-E4.MP4	0.0	6641.760	25.000	Green	Resting		POINT	2890.480	G:/Stigmatomma_queen_variance/O5/O5-4-10-E4.MP4	72262	NA
E4	2024-09-27 21:33:08.780		5400.120	Media file(s)	player #1:G:/Stigmatomma_queen_variance/O5/O5-4-10-E4.MP4	0.0	6641.760	25.000	Unmarked	Walking		POINT	2890.480	G:/Stigmatomma_queen_variance/O5/O5-4-10-E4.MP4	72262	NA
E4	2024-09-27 21:33:08.780		5400.120	Media file(s)	player #1:G:/Stigmatomma_queen_variance/O5/O5-4-10-E4.MP4	0.0	6641.760	25.000	Blue	Resting		POINT	2950.120	G:/Stigmatomma_queen_variance/O5/O5-4-10-E4.MP4	73753	NA
E4	2024-09-27 21:33:08.780		5400.120	Media file(s)	player #1:G:/Stigmatomma_queen_variance/O5/O5-4-10-E4.MP4	0.0	6641.760	25.000	Green	Resting		POINT	2950.120	G:/Stigmatomma_queen_variance/O5/O5-4-10-E4.MP4	73753	NA
E4	2024-09-27 21:33:08.780		5400.120	Media file(s)	player #1:G:/Stigmatomma_queen_variance/O5/O5-4-10-E4.MP4	0.0	6641.760	25.000	Unmarked	Resting		POINT	2950.120	G:/Stigmatomma_queen_variance/O5/O5-4-10-E4.MP4	73753	NA
E4	2024-09-27 21:33:08.780		5400.120	Media file(s)	player #1:G:/Stigmatomma_queen_variance/O5/O5-4-10-E4.MP4	0.0	6641.760	25.000	Blue	Resting		POINT	3010.080	G:/Stigmatomma_queen_variance/O5/O5-4-10-E4.MP4	75252	NA
E4	2024-09-27 21:33:08.780		5400.120	Media file(s)	player #1:G:/Stigmatomma_queen_variance/O5/O5-4-10-E4.MP4	0.0	6641.760	25.000	Green	Resting		POINT	3010.080	G:/Stigmatomma_queen_variance/O5/O5-4-10-E4.MP4	75252	NA
E4	2024-09-27 21:33:08.780		5400.120	Media file(s)	player #1:G:/Stigmatomma_queen_variance/O5/O5-4-10-E4.MP4	0.0	6641.760	25.000	Unmarked	Resting		POINT	3010.080	G:/Stigmatomma_queen_variance/O5/O5-4-10-E4.MP4	75252	NA
E4	2024-09-27 21:33:08.780		5400.120	Media file(s)	player #1:G:/Stigmatomma_queen_variance/O5/O5-4-10-E4.MP4	0.0	6641.760	25.000	Blue	Resting		POINT	3070.840	G:/Stigmatomma_queen_variance/O5/O5-4-10-E4.MP4	76771	NA
E4	2024-09-27 21:33:08.780		5400.120	Media file(s)	player #1:G:/Stigmatomma_queen_variance/O5/O5-4-10-E4.MP4	0.0	6641.760	25.000	Green	Resting		POINT	3070.840	G:/Stigmatomma_queen_variance/O5/O5-4-10-E4.MP4	76771	NA
E4	2024-09-27 21:33:08.780		5400.120	Media file(s)	player #1:G:/Stigmatomma_queen_variance/O5/O5-4-10-E4.MP4	0.0	6641.760	25.000	Unmarked	Walking		POINT	3070.840	G:/Stigmatomma_queen_variance/O5/O5-4-10-E4.MP4	76771	NA
E4	2024-09-27 21:33:08.780		5400.120	Media file(s)	player #1:G:/Stigmatomma_queen_variance/O5/O5-4-10-E4.MP4	0.0	6641.760	25.000	Blue	Resting		POINT	3130.600	G:/Stigmatomma_queen_variance/O5/O5-4-10-E4.MP4	78265	NA
E4	2024-09-27 21:33:08.780		5400.120	Media file(s)	player #1:G:/Stigmatomma_queen_variance/O5/O5-4-10-E4.MP4	0.0	6641.760	25.000	Green	Resting		POINT	3130.600	G:/Stigmatomma_queen_variance/O5/O5-4-10-E4.MP4	78265	NA
E4	2024-09-27 21:33:08.780		5400.120	Media file(s)	player #1:G:/Stigmatomma_queen_variance/O5/O5-4-10-E4.MP4	0.0	6641.760	25.000	Unmarked	Walking		POINT	3130.600	G:/Stigmatomma_queen_variance/O5/O5-4-10-E4.MP4	78265	NA
E4	2024-09-27 21:33:08.780		5400.120	Media file(s)	player #1:G:/Stigmatomma_queen_variance/O5/O5-4-10-E4.MP4	0.0	6641.760	25.000	Blue	Resting		POINT	3190.240	G:/Stigmatomma_queen_variance/O5/O5-4-10-E4.MP4	79756	NA
E4	2024-09-27 21:33:08.780		5400.120	Media file(s)	player #1:G:/Stigmatomma_queen_variance/O5/O5-4-10-E4.MP4	0.0	6641.760	25.000	Green	Resting		POINT	3190.240	G:/Stigmatomma_queen_variance/O5/O5-4-10-E4.MP4	79756	NA
E4	2024-09-27 21:33:08.780		5400.120	Media file(s)	player #1:G:/Stigmatomma_queen_variance/O5/O5-4-10-E4.MP4	0.0	6641.760	25.000	Unmarked	Resting		POINT	3190.240	G:/Stigmatomma_queen_variance/O5/O5-4-10-E4.MP4	79756	NA
E4	2024-09-27 21:33:08.780		5400.120	Media file(s)	player #1:G:/Stigmatomma_queen_variance/O5/O5-4-10-E4.MP4	0.0	6641.760	25.000	Blue	Resting		POINT	3250.240	G:/Stigmatomma_queen_variance/O5/O5-4-10-E4.MP4	81256	NA
E4	2024-09-27 21:33:08.780		5400.120	Media file(s)	player #1:G:/Stigmatomma_queen_variance/O5/O5-4-10-E4.MP4	0.0	6641.760	25.000	Green	Resting		POINT	3250.240	G:/Stigmatomma_queen_variance/O5/O5-4-10-E4.MP4	81256	NA
E4	2024-09-27 21:33:08.780		5400.120	Media file(s)	player #1:G:/Stigmatomma_queen_variance/O5/O5-4-10-E4.MP4	0.0	6641.760	25.000	Unmarked	Resting		POINT	3250.240	G:/Stigmatomma_queen_variance/O5/O5-4-10-E4.MP4	81256	NA
E4	2024-09-27 21:33:08.780		5400.120	Media file(s)	player #1:G:/Stigmatomma_queen_variance/O5/O5-4-10-E4.MP4	0.0	6641.760	25.000	Blue	Resting		POINT	3310.080	G:/Stigmatomma_queen_variance/O5/O5-4-10-E4.MP4	82752	NA
E4	2024-09-27 21:33:08.780		5400.120	Media file(s)	player #1:G:/Stigmatomma_queen_variance/O5/O5-4-10-E4.MP4	0.0	6641.760	25.000	Green	Resting		POINT	3310.080	G:/Stigmatomma_queen_variance/O5/O5-4-10-E4.MP4	82752	NA
E4	2024-09-27 21:33:08.780		5400.120	Media file(s)	player #1:G:/Stigmatomma_queen_variance/O5/O5-4-10-E4.MP4	0.0	6641.760	25.000	Unmarked	Resting		POINT	3310.080	G:/Stigmatomma_queen_variance/O5/O5-4-10-E4.MP4	82752	NA
E4	2024-09-27 21:33:08.780		5400.120	Media file(s)	player #1:G:/Stigmatomma_queen_variance/O5/O5-4-10-E4.MP4	0.0	6641.760	25.000	Blue	Resting		POINT	3370.240	G:/Stigmatomma_queen_variance/O5/O5-4-10-E4.MP4	84256	NA
E4	2024-09-27 21:33:08.780		5400.120	Media file(s)	player #1:G:/Stigmatomma_queen_variance/O5/O5-4-10-E4.MP4	0.0	6641.760	25.000	Green	Resting		POINT	3370.240	G:/Stigmatomma_queen_variance/O5/O5-4-10-E4.MP4	84256	NA
E4	2024-09-27 21:33:08.780		5400.120	Media file(s)	player #1:G:/Stigmatomma_queen_variance/O5/O5-4-10-E4.MP4	0.0	6641.760	25.000	Unmarked	Walking		POINT	3370.240	G:/Stigmatomma_queen_variance/O5/O5-4-10-E4.MP4	84256	NA
E4	2024-09-27 21:33:08.780		5400.120	Media file(s)	player #1:G:/Stigmatomma_queen_variance/O5/O5-4-10-E4.MP4	0.0	6641.760	25.000	Blue	Resting		POINT	3430.480	G:/Stigmatomma_queen_variance/O5/O5-4-10-E4.MP4	85762	NA
E4	2024-09-27 21:33:08.780		5400.120	Media file(s)	player #1:G:/Stigmatomma_queen_variance/O5/O5-4-10-E4.MP4	0.0	6641.760	25.000	Green	Resting		POINT	3430.480	G:/Stigmatomma_queen_variance/O5/O5-4-10-E4.MP4	85762	NA
E4	2024-09-27 21:33:08.780		5400.120	Media file(s)	player #1:G:/Stigmatomma_queen_variance/O5/O5-4-10-E4.MP4	0.0	6641.760	25.000	Unmarked	Carry Other		POINT	3430.480	G:/Stigmatomma_queen_variance/O5/O5-4-10-E4.MP4	85762	NA
E4	2024-09-27 21:33:08.780		5400.120	Media file(s)	player #1:G:/Stigmatomma_queen_variance/O5/O5-4-10-E4.MP4	0.0	6641.760	25.000	Blue	Resting		POINT	3490.320	G:/Stigmatomma_queen_variance/O5/O5-4-10-E4.MP4	87258	NA
E4	2024-09-27 21:33:08.780		5400.120	Media file(s)	player #1:G:/Stigmatomma_queen_variance/O5/O5-4-10-E4.MP4	0.0	6641.760	25.000	Green	Resting		POINT	3490.320	G:/Stigmatomma_queen_variance/O5/O5-4-10-E4.MP4	87258	NA
E4	2024-09-27 21:33:08.780		5400.120	Media file(s)	player #1:G:/Stigmatomma_queen_variance/O5/O5-4-10-E4.MP4	0.0	6641.760	25.000	Unmarked	Carry Other		POINT	3490.320	G:/Stigmatomma_queen_variance/O5/O5-4-10-E4.MP4	87258	NA
E4	2024-09-27 21:33:08.780		5400.120	Media file(s)	player #1:G:/Stigmatomma_queen_variance/O5/O5-4-10-E4.MP4	0.0	6641.760	25.000	Blue	Resting		POINT	3550.160	G:/Stigmatomma_queen_variance/O5/O5-4-10-E4.MP4	88754	NA
E4	2024-09-27 21:33:08.780		5400.120	Media file(s)	player #1:G:/Stigmatomma_queen_variance/O5/O5-4-10-E4.MP4	0.0	6641.760	25.000	Green	Resting		POINT	3550.160	G:/Stigmatomma_queen_variance/O5/O5-4-10-E4.MP4	88754	NA
E4	2024-09-27 21:33:08.780		5400.120	Media file(s)	player #1:G:/Stigmatomma_queen_variance/O5/O5-4-10-E4.MP4	0.0	6641.760	25.000	Unmarked	Carry Other		POINT	3550.160	G:/Stigmatomma_queen_variance/O5/O5-4-10-E4.MP4	88754	NA
E4	2024-09-27 21:33:08.780		5400.120	Media file(s)	player #1:G:/Stigmatomma_queen_variance/O5/O5-4-10-E4.MP4	0.0	6641.760	25.000	Blue	Resting		POINT	3610.360	G:/Stigmatomma_queen_variance/O5/O5-4-10-E4.MP4	90259	NA
E4	2024-09-27 21:33:08.780		5400.120	Media file(s)	player #1:G:/Stigmatomma_queen_variance/O5/O5-4-10-E4.MP4	0.0	6641.760	25.000	Green	Resting		POINT	3610.360	G:/Stigmatomma_queen_variance/O5/O5-4-10-E4.MP4	90259	NA
E4	2024-09-27 21:33:08.780		5400.120	Media file(s)	player #1:G:/Stigmatomma_queen_variance/O5/O5-4-10-E4.MP4	0.0	6641.760	25.000	Unmarked	Walking		POINT	3610.360	G:/Stigmatomma_queen_variance/O5/O5-4-10-E4.MP4	90259	NA
E4	2024-09-27 21:33:08.780		5400.120	Media file(s)	player #1:G:/Stigmatomma_queen_variance/O5/O5-4-10-E4.MP4	0.0	6641.760	25.000	Blue	Resting		POINT	3670.040	G:/Stigmatomma_queen_variance/O5/O5-4-10-E4.MP4	91751	NA
E4	2024-09-27 21:33:08.780		5400.120	Media file(s)	player #1:G:/Stigmatomma_queen_variance/O5/O5-4-10-E4.MP4	0.0	6641.760	25.000	Green	Resting		POINT	3670.040	G:/Stigmatomma_queen_variance/O5/O5-4-10-E4.MP4	91751	NA
E4	2024-09-27 21:33:08.780		5400.120	Media file(s)	player #1:G:/Stigmatomma_queen_variance/O5/O5-4-10-E4.MP4	0.0	6641.760	25.000	Unmarked	Walking		POINT	3670.040	G:/Stigmatomma_queen_variance/O5/O5-4-10-E4.MP4	91751	NA
E4	2024-09-27 21:33:08.780		5400.120	Media file(s)	player #1:G:/Stigmatomma_queen_variance/O5/O5-4-10-E4.MP4	0.0	6641.760	25.000	Blue	Resting		POINT	3730.240	G:/Stigmatomma_queen_variance/O5/O5-4-10-E4.MP4	93256	NA
E4	2024-09-27 21:33:08.780		5400.120	Media file(s)	player #1:G:/Stigmatomma_queen_variance/O5/O5-4-10-E4.MP4	0.0	6641.760	25.000	Green	Resting		POINT	3730.240	G:/Stigmatomma_queen_variance/O5/O5-4-10-E4.MP4	93256	NA
E4	2024-09-27 21:33:08.780		5400.120	Media file(s)	player #1:G:/Stigmatomma_queen_variance/O5/O5-4-10-E4.MP4	0.0	6641.760	25.000	Unmarked	Walking		POINT	3730.240	G:/Stigmatomma_queen_variance/O5/O5-4-10-E4.MP4	93256	NA
E4	2024-09-27 21:33:08.780		5400.120	Media file(s)	player #1:G:/Stigmatomma_queen_variance/O5/O5-4-10-E4.MP4	0.0	6641.760	25.000	Blue	Resting		POINT	3790.240	G:/Stigmatomma_queen_variance/O5/O5-4-10-E4.MP4	94756	NA
E4	2024-09-27 21:33:08.780		5400.120	Media file(s)	player #1:G:/Stigmatomma_queen_variance/O5/O5-4-10-E4.MP4	0.0	6641.760	25.000	Green	Resting		POINT	3790.240	G:/Stigmatomma_queen_variance/O5/O5-4-10-E4.MP4	94756	NA
E4	2024-09-27 21:33:08.780		5400.120	Media file(s)	player #1:G:/Stigmatomma_queen_variance/O5/O5-4-10-E4.MP4	0.0	6641.760	25.000	Unmarked	Walking		POINT	3790.240	G:/Stigmatomma_queen_variance/O5/O5-4-10-E4.MP4	94756	NA
E4	2024-09-27 21:33:08.780		5400.120	Media file(s)	player #1:G:/Stigmatomma_queen_variance/O5/O5-4-10-E4.MP4	0.0	6641.760	25.000	Blue	Resting		POINT	3850.040	G:/Stigmatomma_queen_variance/O5/O5-4-10-E4.MP4	96251	NA
E4	2024-09-27 21:33:08.780		5400.120	Media file(s)	player #1:G:/Stigmatomma_queen_variance/O5/O5-4-10-E4.MP4	0.0	6641.760	25.000	Green	Resting		POINT	3850.040	G:/Stigmatomma_queen_variance/O5/O5-4-10-E4.MP4	96251	NA
E4	2024-09-27 21:33:08.780		5400.120	Media file(s)	player #1:G:/Stigmatomma_queen_variance/O5/O5-4-10-E4.MP4	0.0	6641.760	25.000	Unmarked	Walking		POINT	3850.040	G:/Stigmatomma_queen_variance/O5/O5-4-10-E4.MP4	96251	NA
E4	2024-09-27 21:33:08.780		5400.120	Media file(s)	player #1:G:/Stigmatomma_queen_variance/O5/O5-4-10-E4.MP4	0.0	6641.760	25.000	Blue	Resting		POINT	3910.200	G:/Stigmatomma_queen_variance/O5/O5-4-10-E4.MP4	97755	NA
E4	2024-09-27 21:33:08.780		5400.120	Media file(s)	player #1:G:/Stigmatomma_queen_variance/O5/O5-4-10-E4.MP4	0.0	6641.760	25.000	Green	Resting		POINT	3910.200	G:/Stigmatomma_queen_variance/O5/O5-4-10-E4.MP4	97755	NA
E4	2024-09-27 21:33:08.780		5400.120	Media file(s)	player #1:G:/Stigmatomma_queen_variance/O5/O5-4-10-E4.MP4	0.0	6641.760	25.000	Unmarked	Carry Other		POINT	3910.200	G:/Stigmatomma_queen_variance/O5/O5-4-10-E4.MP4	97755	NA
E4	2024-09-27 21:33:08.780		5400.120	Media file(s)	player #1:G:/Stigmatomma_queen_variance/O5/O5-4-10-E4.MP4	0.0	6641.760	25.000	Blue	Resting		POINT	3970.080	G:/Stigmatomma_queen_variance/O5/O5-4-10-E4.MP4	99252	NA
E4	2024-09-27 21:33:08.780		5400.120	Media file(s)	player #1:G:/Stigmatomma_queen_variance/O5/O5-4-10-E4.MP4	0.0	6641.760	25.000	Green	Resting		POINT	3970.080	G:/Stigmatomma_queen_variance/O5/O5-4-10-E4.MP4	99252	NA
E4	2024-09-27 21:33:08.780		5400.120	Media file(s)	player #1:G:/Stigmatomma_queen_variance/O5/O5-4-10-E4.MP4	0.0	6641.760	25.000	Unmarked	Walking		POINT	3970.080	G:/Stigmatomma_queen_variance/O5/O5-4-10-E4.MP4	99252	NA
E4	2024-09-27 21:33:08.780		5400.120	Media file(s)	player #1:G:/Stigmatomma_queen_variance/O5/O5-4-10-E4.MP4	0.0	6641.760	25.000	Blue	Resting		POINT	4030.440	G:/Stigmatomma_queen_variance/O5/O5-4-10-E4.MP4	100761	NA
E4	2024-09-27 21:33:08.780		5400.120	Media file(s)	player #1:G:/Stigmatomma_queen_variance/O5/O5-4-10-E4.MP4	0.0	6641.760	25.000	Green	Resting		POINT	4030.440	G:/Stigmatomma_queen_variance/O5/O5-4-10-E4.MP4	100761	NA
E4	2024-09-27 21:33:08.780		5400.120	Media file(s)	player #1:G:/Stigmatomma_queen_variance/O5/O5-4-10-E4.MP4	0.0	6641.760	25.000	Unmarked	Walking		POINT	4030.440	G:/Stigmatomma_queen_variance/O5/O5-4-10-E4.MP4	100761	NA
E4	2024-09-27 21:33:08.780		5400.120	Media file(s)	player #1:G:/Stigmatomma_queen_variance/O5/O5-4-10-E4.MP4	0.0	6641.760	25.000	Blue	Resting		POINT	4090.400	G:/Stigmatomma_queen_variance/O5/O5-4-10-E4.MP4	102260	NA
E4	2024-09-27 21:33:08.780		5400.120	Media file(s)	player #1:G:/Stigmatomma_queen_variance/O5/O5-4-10-E4.MP4	0.0	6641.760	25.000	Green	Resting		POINT	4090.400	G:/Stigmatomma_queen_variance/O5/O5-4-10-E4.MP4	102260	NA
E4	2024-09-27 21:33:08.780		5400.120	Media file(s)	player #1:G:/Stigmatomma_queen_variance/O5/O5-4-10-E4.MP4	0.0	6641.760	25.000	Unmarked	Walking		POINT	4090.400	G:/Stigmatomma_queen_variance/O5/O5-4-10-E4.MP4	102260	NA
E4	2024-09-27 21:33:08.780		5400.120	Media file(s)	player #1:G:/Stigmatomma_queen_variance/O5/O5-4-10-E4.MP4	0.0	6641.760	25.000	Blue	Resting		POINT	4151.000	G:/Stigmatomma_queen_variance/O5/O5-4-10-E4.MP4	103775	NA
E4	2024-09-27 21:33:08.780		5400.120	Media file(s)	player #1:G:/Stigmatomma_queen_variance/O5/O5-4-10-E4.MP4	0.0	6641.760	25.000	Green	Resting		POINT	4151.000	G:/Stigmatomma_queen_variance/O5/O5-4-10-E4.MP4	103775	NA
E4	2024-09-27 21:33:08.780		5400.120	Media file(s)	player #1:G:/Stigmatomma_queen_variance/O5/O5-4-10-E4.MP4	0.0	6641.760	25.000	Unmarked	Carry Other		POINT	4151.000	G:/Stigmatomma_queen_variance/O5/O5-4-10-E4.MP4	103775	NA
E4	2024-09-27 21:33:08.780		5400.120	Media file(s)	player #1:G:/Stigmatomma_queen_variance/O5/O5-4-10-E4.MP4	0.0	6641.760	25.000	Blue	Resting		POINT	4210.080	G:/Stigmatomma_queen_variance/O5/O5-4-10-E4.MP4	105252	NA
E4	2024-09-27 21:33:08.780		5400.120	Media file(s)	player #1:G:/Stigmatomma_queen_variance/O5/O5-4-10-E4.MP4	0.0	6641.760	25.000	Green	Resting		POINT	4210.080	G:/Stigmatomma_queen_variance/O5/O5-4-10-E4.MP4	105252	NA
E4	2024-09-27 21:33:08.780		5400.120	Media file(s)	player #1:G:/Stigmatomma_queen_variance/O5/O5-4-10-E4.MP4	0.0	6641.760	25.000	Unmarked	Carry Other		POINT	4210.080	G:/Stigmatomma_queen_variance/O5/O5-4-10-E4.MP4	105252	NA
E4	2024-09-27 21:33:08.780		5400.120	Media file(s)	player #1:G:/Stigmatomma_queen_variance/O5/O5-4-10-E4.MP4	0.0	6641.760	25.000	Blue	Resting		POINT	4270.240	G:/Stigmatomma_queen_variance/O5/O5-4-10-E4.MP4	106756	NA
E4	2024-09-27 21:33:08.780		5400.120	Media file(s)	player #1:G:/Stigmatomma_queen_variance/O5/O5-4-10-E4.MP4	0.0	6641.760	25.000	Green	Resting		POINT	4270.240	G:/Stigmatomma_queen_variance/O5/O5-4-10-E4.MP4	106756	NA
E4	2024-09-27 21:33:08.780		5400.120	Media file(s)	player #1:G:/Stigmatomma_queen_variance/O5/O5-4-10-E4.MP4	0.0	6641.760	25.000	Unmarked	Walking		POINT	4270.240	G:/Stigmatomma_queen_variance/O5/O5-4-10-E4.MP4	106756	NA
E4	2024-09-27 21:33:08.780		5400.120	Media file(s)	player #1:G:/Stigmatomma_queen_variance/O5/O5-4-10-E4.MP4	0.0	6641.760	25.000	Blue	Resting		POINT	4330.320	G:/Stigmatomma_queen_variance/O5/O5-4-10-E4.MP4	108258	NA
E4	2024-09-27 21:33:08.780		5400.120	Media file(s)	player #1:G:/Stigmatomma_queen_variance/O5/O5-4-10-E4.MP4	0.0	6641.760	25.000	Green	Resting		POINT	4330.320	G:/Stigmatomma_queen_variance/O5/O5-4-10-E4.MP4	108258	NA
E4	2024-09-27 21:33:08.780		5400.120	Media file(s)	player #1:G:/Stigmatomma_queen_variance/O5/O5-4-10-E4.MP4	0.0	6641.760	25.000	Unmarked	Walking		POINT	4330.320	G:/Stigmatomma_queen_variance/O5/O5-4-10-E4.MP4	108258	NA
E4	2024-09-27 21:33:08.780		5400.120	Media file(s)	player #1:G:/Stigmatomma_queen_variance/O5/O5-4-10-E4.MP4	0.0	6641.760	25.000	Blue	Resting		POINT	4390.160	G:/Stigmatomma_queen_variance/O5/O5-4-10-E4.MP4	109754	NA
E4	2024-09-27 21:33:08.780		5400.120	Media file(s)	player #1:G:/Stigmatomma_queen_variance/O5/O5-4-10-E4.MP4	0.0	6641.760	25.000	Green	Resting		POINT	4390.160	G:/Stigmatomma_queen_variance/O5/O5-4-10-E4.MP4	109754	NA
E4	2024-09-27 21:33:08.780		5400.120	Media file(s)	player #1:G:/Stigmatomma_queen_variance/O5/O5-4-10-E4.MP4	0.0	6641.760	25.000	Unmarked	Walking		POINT	4390.160	G:/Stigmatomma_queen_variance/O5/O5-4-10-E4.MP4	109754	NA
E4	2024-09-27 21:33:08.780		5400.120	Media file(s)	player #1:G:/Stigmatomma_queen_variance/O5/O5-4-10-E4.MP4	0.0	6641.760	25.000	Blue	Resting		POINT	4450.840	G:/Stigmatomma_queen_variance/O5/O5-4-10-E4.MP4	111271	NA
E4	2024-09-27 21:33:08.780		5400.120	Media file(s)	player #1:G:/Stigmatomma_queen_variance/O5/O5-4-10-E4.MP4	0.0	6641.760	25.000	Green	Resting		POINT	4450.840	G:/Stigmatomma_queen_variance/O5/O5-4-10-E4.MP4	111271	NA
E4	2024-09-27 21:33:08.780		5400.120	Media file(s)	player #1:G:/Stigmatomma_queen_variance/O5/O5-4-10-E4.MP4	0.0	6641.760	25.000	Unmarked	Walking		POINT	4450.840	G:/Stigmatomma_queen_variance/O5/O5-4-10-E4.MP4	111271	NA
E4	2024-09-27 21:33:08.780		5400.120	Media file(s)	player #1:G:/Stigmatomma_queen_variance/O5/O5-4-10-E4.MP4	0.0	6641.760	25.000	Blue	Resting		POINT	4510.000	G:/Stigmatomma_queen_variance/O5/O5-4-10-E4.MP4	112750	NA
E4	2024-09-27 21:33:08.780		5400.120	Media file(s)	player #1:G:/Stigmatomma_queen_variance/O5/O5-4-10-E4.MP4	0.0	6641.760	25.000	Green	Resting		POINT	4510.000	G:/Stigmatomma_queen_variance/O5/O5-4-10-E4.MP4	112750	NA
E4	2024-09-27 21:33:08.780		5400.120	Media file(s)	player #1:G:/Stigmatomma_queen_variance/O5/O5-4-10-E4.MP4	0.0	6641.760	25.000	Unmarked	Self grooming		POINT	4510.000	G:/Stigmatomma_queen_variance/O5/O5-4-10-E4.MP4	112750	NA
E4	2024-09-27 21:33:08.780		5400.120	Media file(s)	player #1:G:/Stigmatomma_queen_variance/O5/O5-4-10-E4.MP4	0.0	6641.760	25.000	Blue	Resting		POINT	4570.080	G:/Stigmatomma_queen_variance/O5/O5-4-10-E4.MP4	114252	NA
E4	2024-09-27 21:33:08.780		5400.120	Media file(s)	player #1:G:/Stigmatomma_queen_variance/O5/O5-4-10-E4.MP4	0.0	6641.760	25.000	Green	Resting		POINT	4570.080	G:/Stigmatomma_queen_variance/O5/O5-4-10-E4.MP4	114252	NA
E4	2024-09-27 21:33:08.780		5400.120	Media file(s)	player #1:G:/Stigmatomma_queen_variance/O5/O5-4-10-E4.MP4	0.0	6641.760	25.000	Unmarked	Walking		POINT	4570.080	G:/Stigmatomma_queen_variance/O5/O5-4-10-E4.MP4	114252	NA
E4	2024-09-27 21:33:08.780		5400.120	Media file(s)	player #1:G:/Stigmatomma_queen_variance/O5/O5-4-10-E4.MP4	0.0	6641.760	25.000	Blue	Resting		POINT	4630.280	G:/Stigmatomma_queen_variance/O5/O5-4-10-E4.MP4	115757	NA
E4	2024-09-27 21:33:08.780		5400.120	Media file(s)	player #1:G:/Stigmatomma_queen_variance/O5/O5-4-10-E4.MP4	0.0	6641.760	25.000	Green	Resting		POINT	4630.280	G:/Stigmatomma_queen_variance/O5/O5-4-10-E4.MP4	115757	NA
E4	2024-09-27 21:33:08.780		5400.120	Media file(s)	player #1:G:/Stigmatomma_queen_variance/O5/O5-4-10-E4.MP4	0.0	6641.760	25.000	Unmarked	Carry Other		POINT	4630.280	G:/Stigmatomma_queen_variance/O5/O5-4-10-E4.MP4	115757	NA
E4	2024-09-27 21:33:08.780		5400.120	Media file(s)	player #1:G:/Stigmatomma_queen_variance/O5/O5-4-10-E4.MP4	0.0	6641.760	25.000	Blue	Resting		POINT	4690.920	G:/Stigmatomma_queen_variance/O5/O5-4-10-E4.MP4	117273	NA
E4	2024-09-27 21:33:08.780		5400.120	Media file(s)	player #1:G:/Stigmatomma_queen_variance/O5/O5-4-10-E4.MP4	0.0	6641.760	25.000	Green	Resting		POINT	4690.920	G:/Stigmatomma_queen_variance/O5/O5-4-10-E4.MP4	117273	NA
E4	2024-09-27 21:33:08.780		5400.120	Media file(s)	player #1:G:/Stigmatomma_queen_variance/O5/O5-4-10-E4.MP4	0.0	6641.760	25.000	Unmarked	Carry Other		POINT	4690.920	G:/Stigmatomma_queen_variance/O5/O5-4-10-E4.MP4	117273	NA
E4	2024-09-27 21:33:08.780		5400.120	Media file(s)	player #1:G:/Stigmatomma_queen_variance/O5/O5-4-10-E4.MP4	0.0	6641.760	25.000	Blue	Resting		POINT	4750.200	G:/Stigmatomma_queen_variance/O5/O5-4-10-E4.MP4	118755	NA
E4	2024-09-27 21:33:08.780		5400.120	Media file(s)	player #1:G:/Stigmatomma_queen_variance/O5/O5-4-10-E4.MP4	0.0	6641.760	25.000	Green	Resting		POINT	4750.200	G:/Stigmatomma_queen_variance/O5/O5-4-10-E4.MP4	118755	NA
E4	2024-09-27 21:33:08.780		5400.120	Media file(s)	player #1:G:/Stigmatomma_queen_variance/O5/O5-4-10-E4.MP4	0.0	6641.760	25.000	Unmarked	Walking		POINT	4750.200	G:/Stigmatomma_queen_variance/O5/O5-4-10-E4.MP4	118755	NA
E4	2024-09-27 21:33:08.780		5400.120	Media file(s)	player #1:G:/Stigmatomma_queen_variance/O5/O5-4-10-E4.MP4	0.0	6641.760	25.000	Blue	Resting		POINT	4810.200	G:/Stigmatomma_queen_variance/O5/O5-4-10-E4.MP4	120255	NA
E4	2024-09-27 21:33:08.780		5400.120	Media file(s)	player #1:G:/Stigmatomma_queen_variance/O5/O5-4-10-E4.MP4	0.0	6641.760	25.000	Green	Resting		POINT	4810.200	G:/Stigmatomma_queen_variance/O5/O5-4-10-E4.MP4	120255	NA
E4	2024-09-27 21:33:08.780		5400.120	Media file(s)	player #1:G:/Stigmatomma_queen_variance/O5/O5-4-10-E4.MP4	0.0	6641.760	25.000	Unmarked	Walking		POINT	4810.200	G:/Stigmatomma_queen_variance/O5/O5-4-10-E4.MP4	120255	NA
E4	2024-09-27 21:33:08.780		5400.120	Media file(s)	player #1:G:/Stigmatomma_queen_variance/O5/O5-4-10-E4.MP4	0.0	6641.760	25.000	Blue	Resting		POINT	4871.000	G:/Stigmatomma_queen_variance/O5/O5-4-10-E4.MP4	121775	NA
E4	2024-09-27 21:33:08.780		5400.120	Media file(s)	player #1:G:/Stigmatomma_queen_variance/O5/O5-4-10-E4.MP4	0.0	6641.760	25.000	Green	Resting		POINT	4871.000	G:/Stigmatomma_queen_variance/O5/O5-4-10-E4.MP4	121775	NA
E4	2024-09-27 21:33:08.780		5400.120	Media file(s)	player #1:G:/Stigmatomma_queen_variance/O5/O5-4-10-E4.MP4	0.0	6641.760	25.000	Unmarked	Carry Other		POINT	4871.000	G:/Stigmatomma_queen_variance/O5/O5-4-10-E4.MP4	121775	NA
E4	2024-09-27 21:33:08.780		5400.120	Media file(s)	player #1:G:/Stigmatomma_queen_variance/O5/O5-4-10-E4.MP4	0.0	6641.760	25.000	Blue	Resting		POINT	4930.080	G:/Stigmatomma_queen_variance/O5/O5-4-10-E4.MP4	123252	NA
E4	2024-09-27 21:33:08.780		5400.120	Media file(s)	player #1:G:/Stigmatomma_queen_variance/O5/O5-4-10-E4.MP4	0.0	6641.760	25.000	Green	Resting		POINT	4930.080	G:/Stigmatomma_queen_variance/O5/O5-4-10-E4.MP4	123252	NA
E4	2024-09-27 21:33:08.780		5400.120	Media file(s)	player #1:G:/Stigmatomma_queen_variance/O5/O5-4-10-E4.MP4	0.0	6641.760	25.000	Unmarked	Walking		POINT	4930.080	G:/Stigmatomma_queen_variance/O5/O5-4-10-E4.MP4	123252	NA
E4	2024-09-27 21:33:08.780		5400.120	Media file(s)	player #1:G:/Stigmatomma_queen_variance/O5/O5-4-10-E4.MP4	0.0	6641.760	25.000	Blue	Resting		POINT	4990.160	G:/Stigmatomma_queen_variance/O5/O5-4-10-E4.MP4	124754	NA
E4	2024-09-27 21:33:08.780		5400.120	Media file(s)	player #1:G:/Stigmatomma_queen_variance/O5/O5-4-10-E4.MP4	0.0	6641.760	25.000	Green	Resting		POINT	4990.160	G:/Stigmatomma_queen_variance/O5/O5-4-10-E4.MP4	124754	NA
E4	2024-09-27 21:33:08.780		5400.120	Media file(s)	player #1:G:/Stigmatomma_queen_variance/O5/O5-4-10-E4.MP4	0.0	6641.760	25.000	Unmarked	Carry Other		POINT	4990.160	G:/Stigmatomma_queen_variance/O5/O5-4-10-E4.MP4	124754	NA
E4	2024-09-27 21:33:08.780		5400.120	Media file(s)	player #1:G:/Stigmatomma_queen_variance/O5/O5-4-10-E4.MP4	0.0	6641.760	25.000	Blue	Resting		POINT	5050.360	G:/Stigmatomma_queen_variance/O5/O5-4-10-E4.MP4	126259	NA
E4	2024-09-27 21:33:08.780		5400.120	Media file(s)	player #1:G:/Stigmatomma_queen_variance/O5/O5-4-10-E4.MP4	0.0	6641.760	25.000	Green	Resting		POINT	5050.360	G:/Stigmatomma_queen_variance/O5/O5-4-10-E4.MP4	126259	NA
E4	2024-09-27 21:33:08.780		5400.120	Media file(s)	player #1:G:/Stigmatomma_queen_variance/O5/O5-4-10-E4.MP4	0.0	6641.760	25.000	Unmarked	Carry Other		POINT	5050.360	G:/Stigmatomma_queen_variance/O5/O5-4-10-E4.MP4	126259	NA
E4	2024-09-27 21:33:08.780		5400.120	Media file(s)	player #1:G:/Stigmatomma_queen_variance/O5/O5-4-10-E4.MP4	0.0	6641.760	25.000	Blue	Resting		POINT	5110.520	G:/Stigmatomma_queen_variance/O5/O5-4-10-E4.MP4	127763	NA
E4	2024-09-27 21:33:08.780		5400.120	Media file(s)	player #1:G:/Stigmatomma_queen_variance/O5/O5-4-10-E4.MP4	0.0	6641.760	25.000	Green	Resting		POINT	5110.520	G:/Stigmatomma_queen_variance/O5/O5-4-10-E4.MP4	127763	NA
E4	2024-09-27 21:33:08.780		5400.120	Media file(s)	player #1:G:/Stigmatomma_queen_variance/O5/O5-4-10-E4.MP4	0.0	6641.760	25.000	Unmarked	Carry Other		POINT	5110.520	G:/Stigmatomma_queen_variance/O5/O5-4-10-E4.MP4	127763	NA
E4	2024-09-27 21:33:08.780		5400.120	Media file(s)	player #1:G:/Stigmatomma_queen_variance/O5/O5-4-10-E4.MP4	0.0	6641.760	25.000	Blue	Resting		POINT	5170.040	G:/Stigmatomma_queen_variance/O5/O5-4-10-E4.MP4	129251	NA
E4	2024-09-27 21:33:08.780		5400.120	Media file(s)	player #1:G:/Stigmatomma_queen_variance/O5/O5-4-10-E4.MP4	0.0	6641.760	25.000	Green	Resting		POINT	5170.040	G:/Stigmatomma_queen_variance/O5/O5-4-10-E4.MP4	129251	NA
E4	2024-09-27 21:33:08.780		5400.120	Media file(s)	player #1:G:/Stigmatomma_queen_variance/O5/O5-4-10-E4.MP4	0.0	6641.760	25.000	Unmarked	Carry Other		POINT	5170.040	G:/Stigmatomma_queen_variance/O5/O5-4-10-E4.MP4	129251	NA
E4	2024-09-27 21:33:08.780		5400.120	Media file(s)	player #1:G:/Stigmatomma_queen_variance/O5/O5-4-10-E4.MP4	0.0	6641.760	25.000	Blue	Resting		POINT	5230.240	G:/Stigmatomma_queen_variance/O5/O5-4-10-E4.MP4	130756	NA
E4	2024-09-27 21:33:08.780		5400.120	Media file(s)	player #1:G:/Stigmatomma_queen_variance/O5/O5-4-10-E4.MP4	0.0	6641.760	25.000	Green	Resting		POINT	5230.240	G:/Stigmatomma_queen_variance/O5/O5-4-10-E4.MP4	130756	NA
E4	2024-09-27 21:33:08.780		5400.120	Media file(s)	player #1:G:/Stigmatomma_queen_variance/O5/O5-4-10-E4.MP4	0.0	6641.760	25.000	Unmarked	Carry Other		POINT	5230.240	G:/Stigmatomma_queen_variance/O5/O5-4-10-E4.MP4	130756	NA
E4	2024-09-27 21:33:08.780		5400.120	Media file(s)	player #1:G:/Stigmatomma_queen_variance/O5/O5-4-10-E4.MP4	0.0	6641.760	25.000	Blue	Resting		POINT	5290.040	G:/Stigmatomma_queen_variance/O5/O5-4-10-E4.MP4	132251	NA
E4	2024-09-27 21:33:08.780		5400.120	Media file(s)	player #1:G:/Stigmatomma_queen_variance/O5/O5-4-10-E4.MP4	0.0	6641.760	25.000	Green	Resting		POINT	5290.040	G:/Stigmatomma_queen_variance/O5/O5-4-10-E4.MP4	132251	NA
E4	2024-09-27 21:33:08.780		5400.120	Media file(s)	player #1:G:/Stigmatomma_queen_variance/O5/O5-4-10-E4.MP4	0.0	6641.760	25.000	Unmarked	Carry Other		POINT	5290.040	G:/Stigmatomma_queen_variance/O5/O5-4-10-E4.MP4	132251	NA
E4	2024-09-27 21:33:08.780		5400.120	Media file(s)	player #1:G:/Stigmatomma_queen_variance/O5/O5-4-10-E4.MP4	0.0	6641.760	25.000	Blue	Resting		POINT	5350.400	G:/Stigmatomma_queen_variance/O5/O5-4-10-E4.MP4	133760	NA
E4	2024-09-27 21:33:08.780		5400.120	Media file(s)	player #1:G:/Stigmatomma_queen_variance/O5/O5-4-10-E4.MP4	0.0	6641.760	25.000	Green	Resting		POINT	5350.400	G:/Stigmatomma_queen_variance/O5/O5-4-10-E4.MP4	133760	NA
E4	2024-09-27 21:33:08.780		5400.120	Media file(s)	player #1:G:/Stigmatomma_queen_variance/O5/O5-4-10-E4.MP4	0.0	6641.760	25.000	Unmarked	Carry Other		POINT	5350.400	G:/Stigmatomma_queen_variance/O5/O5-4-10-E4.MP4	133760	NA
E4	2024-09-27 21:33:08.780		5400.120	Media file(s)	player #1:G:/Stigmatomma_queen_variance/O5/O5-4-10-E4.MP4	0.0	6641.760	25.000	Blue	Resting		POINT	5410.160	G:/Stigmatomma_queen_variance/O5/O5-4-10-E4.MP4	135254	NA
E4	2024-09-27 21:33:08.780		5400.120	Media file(s)	player #1:G:/Stigmatomma_queen_variance/O5/O5-4-10-E4.MP4	0.0	6641.760	25.000	Green	Resting		POINT	5410.160	G:/Stigmatomma_queen_variance/O5/O5-4-10-E4.MP4	135254	NA
E4	2024-09-27 21:33:08.780		5400.120	Media file(s)	player #1:G:/Stigmatomma_queen_variance/O5/O5-4-10-E4.MP4	0.0	6641.760	25.000	Unmarked	Walking		POINT	5410.160	G:/Stigmatomma_queen_variance/O5/O5-4-10-E4.MP4	135254	NA
E4	2024-09-27 21:33:08.780		5400.120	Media file(s)	player #1:G:/Stigmatomma_queen_variance/O5/O5-4-10-E4.MP4	0.0	6641.760	25.000	Blue	Resting		POINT	5470.280	G:/Stigmatomma_queen_variance/O5/O5-4-10-E4.MP4	136757	NA
E4	2024-09-27 21:33:08.780		5400.120	Media file(s)	player #1:G:/Stigmatomma_queen_variance/O5/O5-4-10-E4.MP4	0.0	6641.760	25.000	Green	Resting		POINT	5470.280	G:/Stigmatomma_queen_variance/O5/O5-4-10-E4.MP4	136757	NA
E4	2024-09-27 21:33:08.780		5400.120	Media file(s)	player #1:G:/Stigmatomma_queen_variance/O5/O5-4-10-E4.MP4	0.0	6641.760	25.000	Unmarked	Walking		POINT	5470.280	G:/Stigmatomma_queen_variance/O5/O5-4-10-E4.MP4	136757	NA
E4	2024-09-27 21:33:08.780		5400.120	Media file(s)	player #1:G:/Stigmatomma_queen_variance/O5/O5-4-10-E4.MP4	0.0	6641.760	25.000	Blue	Resting		POINT	5530.080	G:/Stigmatomma_queen_variance/O5/O5-4-10-E4.MP4	138252	NA
E4	2024-09-27 21:33:08.780		5400.120	Media file(s)	player #1:G:/Stigmatomma_queen_variance/O5/O5-4-10-E4.MP4	0.0	6641.760	25.000	Green	Resting		POINT	5530.080	G:/Stigmatomma_queen_variance/O5/O5-4-10-E4.MP4	138252	NA
E4	2024-09-27 21:33:08.780		5400.120	Media file(s)	player #1:G:/Stigmatomma_queen_variance/O5/O5-4-10-E4.MP4	0.0	6641.760	25.000	Unmarked	Walking		POINT	5530.080	G:/Stigmatomma_queen_variance/O5/O5-4-10-E4.MP4	138252	NA
E4	2024-09-27 21:33:08.780		5400.120	Media file(s)	player #1:G:/Stigmatomma_queen_variance/O5/O5-4-10-E4.MP4	0.0	6641.760	25.000	Blue	Resting		POINT	5590.080	G:/Stigmatomma_queen_variance/O5/O5-4-10-E4.MP4	139752	NA
E4	2024-09-27 21:33:08.780		5400.120	Media file(s)	player #1:G:/Stigmatomma_queen_variance/O5/O5-4-10-E4.MP4	0.0	6641.760	25.000	Green	Resting		POINT	5590.080	G:/Stigmatomma_queen_variance/O5/O5-4-10-E4.MP4	139752	NA
E4	2024-09-27 21:33:08.780		5400.120	Media file(s)	player #1:G:/Stigmatomma_queen_variance/O5/O5-4-10-E4.MP4	0.0	6641.760	25.000	Unmarked	Walking		POINT	5590.080	G:/Stigmatomma_queen_variance/O5/O5-4-10-E4.MP4	139752	NA
E4	2024-09-27 21:33:08.780		5400.120	Media file(s)	player #1:G:/Stigmatomma_queen_variance/O5/O5-4-10-E4.MP4	0.0	6641.760	25.000	Blue	Resting		POINT	5650.840	G:/Stigmatomma_queen_variance/O5/O5-4-10-E4.MP4	141271	NA
E4	2024-09-27 21:33:08.780		5400.120	Media file(s)	player #1:G:/Stigmatomma_queen_variance/O5/O5-4-10-E4.MP4	0.0	6641.760	25.000	Green	Resting		POINT	5650.840	G:/Stigmatomma_queen_variance/O5/O5-4-10-E4.MP4	141271	NA
E4	2024-09-27 21:33:08.780		5400.120	Media file(s)	player #1:G:/Stigmatomma_queen_variance/O5/O5-4-10-E4.MP4	0.0	6641.760	25.000	Unmarked	Walking		POINT	5650.840	G:/Stigmatomma_queen_variance/O5/O5-4-10-E4.MP4	141271	NA
E4	2024-09-27 21:33:08.780		5400.120	Media file(s)	player #1:G:/Stigmatomma_queen_variance/O5/O5-4-10-E4.MP4	0.0	6641.760	25.000	Blue	Resting		POINT	5710.480	G:/Stigmatomma_queen_variance/O5/O5-4-10-E4.MP4	142762	NA
E4	2024-09-27 21:33:08.780		5400.120	Media file(s)	player #1:G:/Stigmatomma_queen_variance/O5/O5-4-10-E4.MP4	0.0	6641.760	25.000	Green	Resting		POINT	5710.480	G:/Stigmatomma_queen_variance/O5/O5-4-10-E4.MP4	142762	NA
E4	2024-09-27 21:33:08.780		5400.120	Media file(s)	player #1:G:/Stigmatomma_queen_variance/O5/O5-4-10-E4.MP4	0.0	6641.760	25.000	Unmarked	QW interaction		POINT	5710.480	G:/Stigmatomma_queen_variance/O5/O5-4-10-E4.MP4	142762	NA
E4	2024-09-27 21:33:08.780		5400.120	Media file(s)	player #1:G:/Stigmatomma_queen_variance/O5/O5-4-10-E4.MP4	0.0	6641.760	25.000	Blue	Resting		POINT	5770.680	G:/Stigmatomma_queen_variance/O5/O5-4-10-E4.MP4	144267	NA
E4	2024-09-27 21:33:08.780		5400.120	Media file(s)	player #1:G:/Stigmatomma_queen_variance/O5/O5-4-10-E4.MP4	0.0	6641.760	25.000	Green	Resting		POINT	5770.680	G:/Stigmatomma_queen_variance/O5/O5-4-10-E4.MP4	144267	NA
E4	2024-09-27 21:33:08.780		5400.120	Media file(s)	player #1:G:/Stigmatomma_queen_variance/O5/O5-4-10-E4.MP4	0.0	6641.760	25.000	Unmarked	Walking		POINT	5770.680	G:/Stigmatomma_queen_variance/O5/O5-4-10-E4.MP4	144267	NA
E4	2024-09-27 21:33:08.780		5400.120	Media file(s)	player #1:G:/Stigmatomma_queen_variance/O5/O5-4-10-E4.MP4	0.0	6641.760	25.000	Blue	Resting		POINT	5830.120	G:/Stigmatomma_queen_variance/O5/O5-4-10-E4.MP4	145753	NA
E4	2024-09-27 21:33:08.780		5400.120	Media file(s)	player #1:G:/Stigmatomma_queen_variance/O5/O5-4-10-E4.MP4	0.0	6641.760	25.000	Green	Resting		POINT	5830.120	G:/Stigmatomma_queen_variance/O5/O5-4-10-E4.MP4	145753	NA
E4	2024-09-27 21:33:08.780		5400.120	Media file(s)	player #1:G:/Stigmatomma_queen_variance/O5/O5-4-10-E4.MP4	0.0	6641.760	25.000	Unmarked	Walking		POINT	5830.120	G:/Stigmatomma_queen_variance/O5/O5-4-10-E4.MP4	145753	NA
E4	2024-09-27 21:33:08.780		5400.120	Media file(s)	player #1:G:/Stigmatomma_queen_variance/O5/O5-4-10-E4.MP4	0.0	6641.760	25.000	Blue	Resting		POINT	5890.200	G:/Stigmatomma_queen_variance/O5/O5-4-10-E4.MP4	147255	NA
E4	2024-09-27 21:33:08.780		5400.120	Media file(s)	player #1:G:/Stigmatomma_queen_variance/O5/O5-4-10-E4.MP4	0.0	6641.760	25.000	Green	Brood Care		POINT	5890.200	G:/Stigmatomma_queen_variance/O5/O5-4-10-E4.MP4	147255	NA
E4	2024-09-27 21:33:08.780		5400.120	Media file(s)	player #1:G:/Stigmatomma_queen_variance/O5/O5-4-10-E4.MP4	0.0	6641.760	25.000	Unmarked	Resting		POINT	5890.200	G:/Stigmatomma_queen_variance/O5/O5-4-10-E4.MP4	147255	NA
E4	2024-09-27 21:33:08.780		5400.120	Media file(s)	player #1:G:/Stigmatomma_queen_variance/O5/O5-4-10-E4.MP4	0.0	6641.760	25.000	Blue	Resting		POINT	5950.440	G:/Stigmatomma_queen_variance/O5/O5-4-10-E4.MP4	148761	NA
E4	2024-09-27 21:33:08.780		5400.120	Media file(s)	player #1:G:/Stigmatomma_queen_variance/O5/O5-4-10-E4.MP4	0.0	6641.760	25.000	Green	Resting		POINT	5950.440	G:/Stigmatomma_queen_variance/O5/O5-4-10-E4.MP4	148761	NA
E4	2024-09-27 21:33:08.780		5400.120	Media file(s)	player #1:G:/Stigmatomma_queen_variance/O5/O5-4-10-E4.MP4	0.0	6641.760	25.000	Unmarked	Walking		POINT	5950.440	G:/Stigmatomma_queen_variance/O5/O5-4-10-E4.MP4	148761	NA
E4	2024-09-27 21:33:08.780		5400.120	Media file(s)	player #1:G:/Stigmatomma_queen_variance/O5/O5-4-10-E4.MP4	0.0	6641.760	25.000	Blue	Resting		POINT	6010.200	G:/Stigmatomma_queen_variance/O5/O5-4-10-E4.MP4	150255	NA
E4	2024-09-27 21:33:08.780		5400.120	Media file(s)	player #1:G:/Stigmatomma_queen_variance/O5/O5-4-10-E4.MP4	0.0	6641.760	25.000	Green	Resting		POINT	6010.200	G:/Stigmatomma_queen_variance/O5/O5-4-10-E4.MP4	150255	NA
E4	2024-09-27 21:33:08.780		5400.120	Media file(s)	player #1:G:/Stigmatomma_queen_variance/O5/O5-4-10-E4.MP4	0.0	6641.760	25.000	Unmarked	Walking		POINT	6010.200	G:/Stigmatomma_queen_variance/O5/O5-4-10-E4.MP4	150255	NA
