# Supplementary material for: Unmated Queens Show Worker‐Like Behaviour and Gene Expression in Polygynous Colonies of the Ant Stigmatomma pallipes
Source: Mol Ecol. 2026 Apr 29;35:e70360. doi: 10.1111/mec.70360 (PMC13126620; doi:10.1111/mec.70360)
Supplement: Supplementary file 3 — Data S1: mec70360‐sup‐0003‐Supinfo.zip. [file MEC-35-e70360-s003.zip › Behavior/O5-Boris/G2.tsv]

Observation id	Observation date	Description	Observation duration	Observation type	Source	Time offset (s)	Media duration (s)	FPS	Subject	Behavior	Behavioral category	Behavior type	Time	Media file name	Image index	Image file path	Comment
G2	2024-09-27 10:07:34.713		5399.800	Media file(s)	player #1:G:/Stigmatomma_queen_variance/O5/O5-1-4-G2.MP4	0.0	6689.760	25.000	Blue	QW interaction		POINT	610.240	G:/Stigmatomma_queen_variance/O5/O5-1-4-G2.MP4	15256	NA
G2	2024-09-27 10:07:34.713		5399.800	Media file(s)	player #1:G:/Stigmatomma_queen_variance/O5/O5-1-4-G2.MP4	0.0	6689.760	25.000	Green	Resting		POINT	610.240	G:/Stigmatomma_queen_variance/O5/O5-1-4-G2.MP4	15256	NA
G2	2024-09-27 10:07:34.713		5399.800	Media file(s)	player #1:G:/Stigmatomma_queen_variance/O5/O5-1-4-G2.MP4	0.0	6689.760	25.000	Orange	Resting		POINT	610.240	G:/Stigmatomma_queen_variance/O5/O5-1-4-G2.MP4	15256	NA
G2	2024-09-27 10:07:34.713		5399.800	Media file(s)	player #1:G:/Stigmatomma_queen_variance/O5/O5-1-4-G2.MP4	0.0	6689.760	25.000	Yellow	Self grooming		POINT	610.240	G:/Stigmatomma_queen_variance/O5/O5-1-4-G2.MP4	15256	NA
G2	2024-09-27 10:07:34.713		5399.800	Media file(s)	player #1:G:/Stigmatomma_queen_variance/O5/O5-1-4-G2.MP4	0.0	6689.760	25.000	Blue	Self grooming		POINT	671.280	G:/Stigmatomma_queen_variance/O5/O5-1-4-G2.MP4	16782	NA
G2	2024-09-27 10:07:34.713		5399.800	Media file(s)	player #1:G:/Stigmatomma_queen_variance/O5/O5-1-4-G2.MP4	0.0	6689.760	25.000	Green	Brood Care		POINT	671.280	G:/Stigmatomma_queen_variance/O5/O5-1-4-G2.MP4	16782	NA
G2	2024-09-27 10:07:34.713		5399.800	Media file(s)	player #1:G:/Stigmatomma_queen_variance/O5/O5-1-4-G2.MP4	0.0	6689.760	25.000	Orange	Walking		POINT	671.280	G:/Stigmatomma_queen_variance/O5/O5-1-4-G2.MP4	16782	NA
G2	2024-09-27 10:07:34.713		5399.800	Media file(s)	player #1:G:/Stigmatomma_queen_variance/O5/O5-1-4-G2.MP4	0.0	6689.760	25.000	Yellow	Resting		POINT	671.280	G:/Stigmatomma_queen_variance/O5/O5-1-4-G2.MP4	16782	NA
G2	2024-09-27 10:07:34.713		5399.800	Media file(s)	player #1:G:/Stigmatomma_queen_variance/O5/O5-1-4-G2.MP4	0.0	6689.760	25.000	Blue	Resting		POINT	730.080	G:/Stigmatomma_queen_variance/O5/O5-1-4-G2.MP4	18252	NA
G2	2024-09-27 10:07:34.713		5399.800	Media file(s)	player #1:G:/Stigmatomma_queen_variance/O5/O5-1-4-G2.MP4	0.0	6689.760	25.000	Green	Walking		POINT	730.080	G:/Stigmatomma_queen_variance/O5/O5-1-4-G2.MP4	18252	NA
G2	2024-09-27 10:07:34.713		5399.800	Media file(s)	player #1:G:/Stigmatomma_queen_variance/O5/O5-1-4-G2.MP4	0.0	6689.760	25.000	Orange	Resting		POINT	730.080	G:/Stigmatomma_queen_variance/O5/O5-1-4-G2.MP4	18252	NA
G2	2024-09-27 10:07:34.713		5399.800	Media file(s)	player #1:G:/Stigmatomma_queen_variance/O5/O5-1-4-G2.MP4	0.0	6689.760	25.000	Yellow	Self grooming		POINT	730.080	G:/Stigmatomma_queen_variance/O5/O5-1-4-G2.MP4	18252	NA
G2	2024-09-27 10:07:34.713		5399.800	Media file(s)	player #1:G:/Stigmatomma_queen_variance/O5/O5-1-4-G2.MP4	0.0	6689.760	25.000	Blue	Resting		POINT	790.320	G:/Stigmatomma_queen_variance/O5/O5-1-4-G2.MP4	19758	NA
G2	2024-09-27 10:07:34.713		5399.800	Media file(s)	player #1:G:/Stigmatomma_queen_variance/O5/O5-1-4-G2.MP4	0.0	6689.760	25.000	Green	QW interaction		POINT	790.320	G:/Stigmatomma_queen_variance/O5/O5-1-4-G2.MP4	19758	NA
G2	2024-09-27 10:07:34.713		5399.800	Media file(s)	player #1:G:/Stigmatomma_queen_variance/O5/O5-1-4-G2.MP4	0.0	6689.760	25.000	Orange	Resting		POINT	790.320	G:/Stigmatomma_queen_variance/O5/O5-1-4-G2.MP4	19758	NA
G2	2024-09-27 10:07:34.713		5399.800	Media file(s)	player #1:G:/Stigmatomma_queen_variance/O5/O5-1-4-G2.MP4	0.0	6689.760	25.000	Yellow	Resting		POINT	790.320	G:/Stigmatomma_queen_variance/O5/O5-1-4-G2.MP4	19758	NA
G2	2024-09-27 10:07:34.713		5399.800	Media file(s)	player #1:G:/Stigmatomma_queen_variance/O5/O5-1-4-G2.MP4	0.0	6689.760	25.000	Blue	Resting		POINT	850.360	G:/Stigmatomma_queen_variance/O5/O5-1-4-G2.MP4	21259	NA
G2	2024-09-27 10:07:34.713		5399.800	Media file(s)	player #1:G:/Stigmatomma_queen_variance/O5/O5-1-4-G2.MP4	0.0	6689.760	25.000	Green	Walking		POINT	850.360	G:/Stigmatomma_queen_variance/O5/O5-1-4-G2.MP4	21259	NA
G2	2024-09-27 10:07:34.713		5399.800	Media file(s)	player #1:G:/Stigmatomma_queen_variance/O5/O5-1-4-G2.MP4	0.0	6689.760	25.000	Orange	Resting		POINT	850.360	G:/Stigmatomma_queen_variance/O5/O5-1-4-G2.MP4	21259	NA
G2	2024-09-27 10:07:34.713		5399.800	Media file(s)	player #1:G:/Stigmatomma_queen_variance/O5/O5-1-4-G2.MP4	0.0	6689.760	25.000	Yellow	Resting		POINT	850.360	G:/Stigmatomma_queen_variance/O5/O5-1-4-G2.MP4	21259	NA
G2	2024-09-27 10:07:34.713		5399.800	Media file(s)	player #1:G:/Stigmatomma_queen_variance/O5/O5-1-4-G2.MP4	0.0	6689.760	25.000	Blue	Resting		POINT	910.200	G:/Stigmatomma_queen_variance/O5/O5-1-4-G2.MP4	22755	NA
G2	2024-09-27 10:07:34.713		5399.800	Media file(s)	player #1:G:/Stigmatomma_queen_variance/O5/O5-1-4-G2.MP4	0.0	6689.760	25.000	Green	Walking		POINT	910.200	G:/Stigmatomma_queen_variance/O5/O5-1-4-G2.MP4	22755	NA
G2	2024-09-27 10:07:34.713		5399.800	Media file(s)	player #1:G:/Stigmatomma_queen_variance/O5/O5-1-4-G2.MP4	0.0	6689.760	25.000	Orange	Resting		POINT	910.200	G:/Stigmatomma_queen_variance/O5/O5-1-4-G2.MP4	22755	NA
G2	2024-09-27 10:07:34.713		5399.800	Media file(s)	player #1:G:/Stigmatomma_queen_variance/O5/O5-1-4-G2.MP4	0.0	6689.760	25.000	Yellow	Resting		POINT	910.200	G:/Stigmatomma_queen_variance/O5/O5-1-4-G2.MP4	22755	NA
G2	2024-09-27 10:07:34.713		5399.800	Media file(s)	player #1:G:/Stigmatomma_queen_variance/O5/O5-1-4-G2.MP4	0.0	6689.760	25.000	Blue	Walking		POINT	971.000	G:/Stigmatomma_queen_variance/O5/O5-1-4-G2.MP4	24275	NA
G2	2024-09-27 10:07:34.713		5399.800	Media file(s)	player #1:G:/Stigmatomma_queen_variance/O5/O5-1-4-G2.MP4	0.0	6689.760	25.000	Green	Walking		POINT	971.000	G:/Stigmatomma_queen_variance/O5/O5-1-4-G2.MP4	24275	NA
G2	2024-09-27 10:07:34.713		5399.800	Media file(s)	player #1:G:/Stigmatomma_queen_variance/O5/O5-1-4-G2.MP4	0.0	6689.760	25.000	Orange	Resting		POINT	971.000	G:/Stigmatomma_queen_variance/O5/O5-1-4-G2.MP4	24275	NA
G2	2024-09-27 10:07:34.713		5399.800	Media file(s)	player #1:G:/Stigmatomma_queen_variance/O5/O5-1-4-G2.MP4	0.0	6689.760	25.000	Yellow	Self grooming		POINT	971.000	G:/Stigmatomma_queen_variance/O5/O5-1-4-G2.MP4	24275	NA
G2	2024-09-27 10:07:34.713		5399.800	Media file(s)	player #1:G:/Stigmatomma_queen_variance/O5/O5-1-4-G2.MP4	0.0	6689.760	25.000	Blue	Resting		POINT	1030.360	G:/Stigmatomma_queen_variance/O5/O5-1-4-G2.MP4	25759	NA
G2	2024-09-27 10:07:34.713		5399.800	Media file(s)	player #1:G:/Stigmatomma_queen_variance/O5/O5-1-4-G2.MP4	0.0	6689.760	25.000	Green	Walking		POINT	1030.360	G:/Stigmatomma_queen_variance/O5/O5-1-4-G2.MP4	25759	NA
G2	2024-09-27 10:07:34.713		5399.800	Media file(s)	player #1:G:/Stigmatomma_queen_variance/O5/O5-1-4-G2.MP4	0.0	6689.760	25.000	Orange	Resting		POINT	1030.360	G:/Stigmatomma_queen_variance/O5/O5-1-4-G2.MP4	25759	NA
G2	2024-09-27 10:07:34.713		5399.800	Media file(s)	player #1:G:/Stigmatomma_queen_variance/O5/O5-1-4-G2.MP4	0.0	6689.760	25.000	Yellow	Self grooming		POINT	1030.360	G:/Stigmatomma_queen_variance/O5/O5-1-4-G2.MP4	25759	NA
G2	2024-09-27 10:07:34.713		5399.800	Media file(s)	player #1:G:/Stigmatomma_queen_variance/O5/O5-1-4-G2.MP4	0.0	6689.760	25.000	Blue	Resting		POINT	1090.440	G:/Stigmatomma_queen_variance/O5/O5-1-4-G2.MP4	27261	NA
G2	2024-09-27 10:07:34.713		5399.800	Media file(s)	player #1:G:/Stigmatomma_queen_variance/O5/O5-1-4-G2.MP4	0.0	6689.760	25.000	Green	Resting		POINT	1090.440	G:/Stigmatomma_queen_variance/O5/O5-1-4-G2.MP4	27261	NA
G2	2024-09-27 10:07:34.713		5399.800	Media file(s)	player #1:G:/Stigmatomma_queen_variance/O5/O5-1-4-G2.MP4	0.0	6689.760	25.000	Orange	Resting		POINT	1090.440	G:/Stigmatomma_queen_variance/O5/O5-1-4-G2.MP4	27261	NA
G2	2024-09-27 10:07:34.713		5399.800	Media file(s)	player #1:G:/Stigmatomma_queen_variance/O5/O5-1-4-G2.MP4	0.0	6689.760	25.000	Yellow	Self grooming		POINT	1090.440	G:/Stigmatomma_queen_variance/O5/O5-1-4-G2.MP4	27261	NA
G2	2024-09-27 10:07:34.713		5399.800	Media file(s)	player #1:G:/Stigmatomma_queen_variance/O5/O5-1-4-G2.MP4	0.0	6689.760	25.000	Blue	Resting		POINT	1150.040	G:/Stigmatomma_queen_variance/O5/O5-1-4-G2.MP4	28751	NA
G2	2024-09-27 10:07:34.713		5399.800	Media file(s)	player #1:G:/Stigmatomma_queen_variance/O5/O5-1-4-G2.MP4	0.0	6689.760	25.000	Green	Resting		POINT	1150.040	G:/Stigmatomma_queen_variance/O5/O5-1-4-G2.MP4	28751	NA
G2	2024-09-27 10:07:34.713		5399.800	Media file(s)	player #1:G:/Stigmatomma_queen_variance/O5/O5-1-4-G2.MP4	0.0	6689.760	25.000	Orange	Resting		POINT	1150.040	G:/Stigmatomma_queen_variance/O5/O5-1-4-G2.MP4	28751	NA
G2	2024-09-27 10:07:34.713		5399.800	Media file(s)	player #1:G:/Stigmatomma_queen_variance/O5/O5-1-4-G2.MP4	0.0	6689.760	25.000	Yellow	Self grooming		POINT	1150.040	G:/Stigmatomma_queen_variance/O5/O5-1-4-G2.MP4	28751	NA
G2	2024-09-27 10:07:34.713		5399.800	Media file(s)	player #1:G:/Stigmatomma_queen_variance/O5/O5-1-4-G2.MP4	0.0	6689.760	25.000	Blue	Resting		POINT	1210.200	G:/Stigmatomma_queen_variance/O5/O5-1-4-G2.MP4	30255	NA
G2	2024-09-27 10:07:34.713		5399.800	Media file(s)	player #1:G:/Stigmatomma_queen_variance/O5/O5-1-4-G2.MP4	0.0	6689.760	25.000	Green	Resting		POINT	1210.200	G:/Stigmatomma_queen_variance/O5/O5-1-4-G2.MP4	30255	NA
G2	2024-09-27 10:07:34.713		5399.800	Media file(s)	player #1:G:/Stigmatomma_queen_variance/O5/O5-1-4-G2.MP4	0.0	6689.760	25.000	Orange	Resting		POINT	1210.200	G:/Stigmatomma_queen_variance/O5/O5-1-4-G2.MP4	30255	NA
G2	2024-09-27 10:07:34.713		5399.800	Media file(s)	player #1:G:/Stigmatomma_queen_variance/O5/O5-1-4-G2.MP4	0.0	6689.760	25.000	Yellow	Resting		POINT	1210.200	G:/Stigmatomma_queen_variance/O5/O5-1-4-G2.MP4	30255	NA
G2	2024-09-27 10:07:34.713		5399.800	Media file(s)	player #1:G:/Stigmatomma_queen_variance/O5/O5-1-4-G2.MP4	0.0	6689.760	25.000	Blue	Self grooming		POINT	1270.040	G:/Stigmatomma_queen_variance/O5/O5-1-4-G2.MP4	31751	NA
G2	2024-09-27 10:07:34.713		5399.800	Media file(s)	player #1:G:/Stigmatomma_queen_variance/O5/O5-1-4-G2.MP4	0.0	6689.760	25.000	Green	Walking		POINT	1270.040	G:/Stigmatomma_queen_variance/O5/O5-1-4-G2.MP4	31751	NA
G2	2024-09-27 10:07:34.713		5399.800	Media file(s)	player #1:G:/Stigmatomma_queen_variance/O5/O5-1-4-G2.MP4	0.0	6689.760	25.000	Orange	Resting		POINT	1270.040	G:/Stigmatomma_queen_variance/O5/O5-1-4-G2.MP4	31751	NA
G2	2024-09-27 10:07:34.713		5399.800	Media file(s)	player #1:G:/Stigmatomma_queen_variance/O5/O5-1-4-G2.MP4	0.0	6689.760	25.000	Yellow	Resting		POINT	1270.040	G:/Stigmatomma_queen_variance/O5/O5-1-4-G2.MP4	31751	NA
G2	2024-09-27 10:07:34.713		5399.800	Media file(s)	player #1:G:/Stigmatomma_queen_variance/O5/O5-1-4-G2.MP4	0.0	6689.760	25.000	Blue	Resting		POINT	1330.040	G:/Stigmatomma_queen_variance/O5/O5-1-4-G2.MP4	33251	NA
G2	2024-09-27 10:07:34.713		5399.800	Media file(s)	player #1:G:/Stigmatomma_queen_variance/O5/O5-1-4-G2.MP4	0.0	6689.760	25.000	Green	Resting		POINT	1330.040	G:/Stigmatomma_queen_variance/O5/O5-1-4-G2.MP4	33251	NA
G2	2024-09-27 10:07:34.713		5399.800	Media file(s)	player #1:G:/Stigmatomma_queen_variance/O5/O5-1-4-G2.MP4	0.0	6689.760	25.000	Orange	Resting		POINT	1330.040	G:/Stigmatomma_queen_variance/O5/O5-1-4-G2.MP4	33251	NA
G2	2024-09-27 10:07:34.713		5399.800	Media file(s)	player #1:G:/Stigmatomma_queen_variance/O5/O5-1-4-G2.MP4	0.0	6689.760	25.000	Yellow	Resting		POINT	1330.040	G:/Stigmatomma_queen_variance/O5/O5-1-4-G2.MP4	33251	NA
G2	2024-09-27 10:07:34.713		5399.800	Media file(s)	player #1:G:/Stigmatomma_queen_variance/O5/O5-1-4-G2.MP4	0.0	6689.760	25.000	Blue	Resting		POINT	1390.120	G:/Stigmatomma_queen_variance/O5/O5-1-4-G2.MP4	34753	NA
G2	2024-09-27 10:07:34.713		5399.800	Media file(s)	player #1:G:/Stigmatomma_queen_variance/O5/O5-1-4-G2.MP4	0.0	6689.760	25.000	Green	Brood Care		POINT	1390.120	G:/Stigmatomma_queen_variance/O5/O5-1-4-G2.MP4	34753	NA
G2	2024-09-27 10:07:34.713		5399.800	Media file(s)	player #1:G:/Stigmatomma_queen_variance/O5/O5-1-4-G2.MP4	0.0	6689.760	25.000	Orange	Resting		POINT	1390.120	G:/Stigmatomma_queen_variance/O5/O5-1-4-G2.MP4	34753	NA
G2	2024-09-27 10:07:34.713		5399.800	Media file(s)	player #1:G:/Stigmatomma_queen_variance/O5/O5-1-4-G2.MP4	0.0	6689.760	25.000	Yellow	Resting		POINT	1390.120	G:/Stigmatomma_queen_variance/O5/O5-1-4-G2.MP4	34753	NA
G2	2024-09-27 10:07:34.713		5399.800	Media file(s)	player #1:G:/Stigmatomma_queen_variance/O5/O5-1-4-G2.MP4	0.0	6689.760	25.000	Blue	Walking		POINT	1450.000	G:/Stigmatomma_queen_variance/O5/O5-1-4-G2.MP4	36250	NA
G2	2024-09-27 10:07:34.713		5399.800	Media file(s)	player #1:G:/Stigmatomma_queen_variance/O5/O5-1-4-G2.MP4	0.0	6689.760	25.000	Green	Self grooming		POINT	1450.000	G:/Stigmatomma_queen_variance/O5/O5-1-4-G2.MP4	36250	NA
G2	2024-09-27 10:07:34.713		5399.800	Media file(s)	player #1:G:/Stigmatomma_queen_variance/O5/O5-1-4-G2.MP4	0.0	6689.760	25.000	Orange	Resting		POINT	1450.000	G:/Stigmatomma_queen_variance/O5/O5-1-4-G2.MP4	36250	NA
G2	2024-09-27 10:07:34.713		5399.800	Media file(s)	player #1:G:/Stigmatomma_queen_variance/O5/O5-1-4-G2.MP4	0.0	6689.760	25.000	Yellow	Resting		POINT	1450.000	G:/Stigmatomma_queen_variance/O5/O5-1-4-G2.MP4	36250	NA
G2	2024-09-27 10:07:34.713		5399.800	Media file(s)	player #1:G:/Stigmatomma_queen_variance/O5/O5-1-4-G2.MP4	0.0	6689.760	25.000	Blue	Walking		POINT	1510.960	G:/Stigmatomma_queen_variance/O5/O5-1-4-G2.MP4	37774	NA
G2	2024-09-27 10:07:34.713		5399.800	Media file(s)	player #1:G:/Stigmatomma_queen_variance/O5/O5-1-4-G2.MP4	0.0	6689.760	25.000	Green	Walking		POINT	1510.960	G:/Stigmatomma_queen_variance/O5/O5-1-4-G2.MP4	37774	NA
G2	2024-09-27 10:07:34.713		5399.800	Media file(s)	player #1:G:/Stigmatomma_queen_variance/O5/O5-1-4-G2.MP4	0.0	6689.760	25.000	Orange	Walking		POINT	1510.960	G:/Stigmatomma_queen_variance/O5/O5-1-4-G2.MP4	37774	NA
G2	2024-09-27 10:07:34.713		5399.800	Media file(s)	player #1:G:/Stigmatomma_queen_variance/O5/O5-1-4-G2.MP4	0.0	6689.760	25.000	Yellow	Resting		POINT	1510.960	G:/Stigmatomma_queen_variance/O5/O5-1-4-G2.MP4	37774	NA
G2	2024-09-27 10:07:34.713		5399.800	Media file(s)	player #1:G:/Stigmatomma_queen_variance/O5/O5-1-4-G2.MP4	0.0	6689.760	25.000	Blue	Walking		POINT	1570.960	G:/Stigmatomma_queen_variance/O5/O5-1-4-G2.MP4	39274	NA
G2	2024-09-27 10:07:34.713		5399.800	Media file(s)	player #1:G:/Stigmatomma_queen_variance/O5/O5-1-4-G2.MP4	0.0	6689.760	25.000	Green	Walking		POINT	1570.960	G:/Stigmatomma_queen_variance/O5/O5-1-4-G2.MP4	39274	NA
G2	2024-09-27 10:07:34.713		5399.800	Media file(s)	player #1:G:/Stigmatomma_queen_variance/O5/O5-1-4-G2.MP4	0.0	6689.760	25.000	Orange	Resting		POINT	1570.960	G:/Stigmatomma_queen_variance/O5/O5-1-4-G2.MP4	39274	NA
G2	2024-09-27 10:07:34.713		5399.800	Media file(s)	player #1:G:/Stigmatomma_queen_variance/O5/O5-1-4-G2.MP4	0.0	6689.760	25.000	Yellow	Resting		POINT	1570.960	G:/Stigmatomma_queen_variance/O5/O5-1-4-G2.MP4	39274	NA
G2	2024-09-27 10:07:34.713		5399.800	Media file(s)	player #1:G:/Stigmatomma_queen_variance/O5/O5-1-4-G2.MP4	0.0	6689.760	25.000	Blue	Resting		POINT	1630.320	G:/Stigmatomma_queen_variance/O5/O5-1-4-G2.MP4	40758	NA
G2	2024-09-27 10:07:34.713		5399.800	Media file(s)	player #1:G:/Stigmatomma_queen_variance/O5/O5-1-4-G2.MP4	0.0	6689.760	25.000	Green	Resting		POINT	1630.320	G:/Stigmatomma_queen_variance/O5/O5-1-4-G2.MP4	40758	NA
G2	2024-09-27 10:07:34.713		5399.800	Media file(s)	player #1:G:/Stigmatomma_queen_variance/O5/O5-1-4-G2.MP4	0.0	6689.760	25.000	Orange	Resting		POINT	1630.320	G:/Stigmatomma_queen_variance/O5/O5-1-4-G2.MP4	40758	NA
G2	2024-09-27 10:07:34.713		5399.800	Media file(s)	player #1:G:/Stigmatomma_queen_variance/O5/O5-1-4-G2.MP4	0.0	6689.760	25.000	Yellow	Resting		POINT	1630.320	G:/Stigmatomma_queen_variance/O5/O5-1-4-G2.MP4	40758	NA
G2	2024-09-27 10:07:34.713		5399.800	Media file(s)	player #1:G:/Stigmatomma_queen_variance/O5/O5-1-4-G2.MP4	0.0	6689.760	25.000	Blue	Resting		POINT	1690.040	G:/Stigmatomma_queen_variance/O5/O5-1-4-G2.MP4	42251	NA
G2	2024-09-27 10:07:34.713		5399.800	Media file(s)	player #1:G:/Stigmatomma_queen_variance/O5/O5-1-4-G2.MP4	0.0	6689.760	25.000	Green	Resting		POINT	1690.040	G:/Stigmatomma_queen_variance/O5/O5-1-4-G2.MP4	42251	NA
G2	2024-09-27 10:07:34.713		5399.800	Media file(s)	player #1:G:/Stigmatomma_queen_variance/O5/O5-1-4-G2.MP4	0.0	6689.760	25.000	Orange	Resting		POINT	1690.040	G:/Stigmatomma_queen_variance/O5/O5-1-4-G2.MP4	42251	NA
G2	2024-09-27 10:07:34.713		5399.800	Media file(s)	player #1:G:/Stigmatomma_queen_variance/O5/O5-1-4-G2.MP4	0.0	6689.760	25.000	Yellow	Self grooming		POINT	1690.040	G:/Stigmatomma_queen_variance/O5/O5-1-4-G2.MP4	42251	NA
G2	2024-09-27 10:07:34.713		5399.800	Media file(s)	player #1:G:/Stigmatomma_queen_variance/O5/O5-1-4-G2.MP4	0.0	6689.760	25.000	Blue	Resting		POINT	1750.240	G:/Stigmatomma_queen_variance/O5/O5-1-4-G2.MP4	43756	NA
G2	2024-09-27 10:07:34.713		5399.800	Media file(s)	player #1:G:/Stigmatomma_queen_variance/O5/O5-1-4-G2.MP4	0.0	6689.760	25.000	Green	Resting		POINT	1750.240	G:/Stigmatomma_queen_variance/O5/O5-1-4-G2.MP4	43756	NA
G2	2024-09-27 10:07:34.713		5399.800	Media file(s)	player #1:G:/Stigmatomma_queen_variance/O5/O5-1-4-G2.MP4	0.0	6689.760	25.000	Orange	Resting		POINT	1750.240	G:/Stigmatomma_queen_variance/O5/O5-1-4-G2.MP4	43756	NA
G2	2024-09-27 10:07:34.713		5399.800	Media file(s)	player #1:G:/Stigmatomma_queen_variance/O5/O5-1-4-G2.MP4	0.0	6689.760	25.000	Yellow	Resting		POINT	1750.240	G:/Stigmatomma_queen_variance/O5/O5-1-4-G2.MP4	43756	NA
G2	2024-09-27 10:07:34.713		5399.800	Media file(s)	player #1:G:/Stigmatomma_queen_variance/O5/O5-1-4-G2.MP4	0.0	6689.760	25.000	Blue	Self grooming		POINT	1811.760	G:/Stigmatomma_queen_variance/O5/O5-1-4-G2.MP4	45294	NA
G2	2024-09-27 10:07:34.713		5399.800	Media file(s)	player #1:G:/Stigmatomma_queen_variance/O5/O5-1-4-G2.MP4	0.0	6689.760	25.000	Green	Resting		POINT	1811.760	G:/Stigmatomma_queen_variance/O5/O5-1-4-G2.MP4	45294	NA
G2	2024-09-27 10:07:34.713		5399.800	Media file(s)	player #1:G:/Stigmatomma_queen_variance/O5/O5-1-4-G2.MP4	0.0	6689.760	25.000	Orange	Walking		POINT	1811.760	G:/Stigmatomma_queen_variance/O5/O5-1-4-G2.MP4	45294	NA
G2	2024-09-27 10:07:34.713		5399.800	Media file(s)	player #1:G:/Stigmatomma_queen_variance/O5/O5-1-4-G2.MP4	0.0	6689.760	25.000	Yellow	Resting		POINT	1811.760	G:/Stigmatomma_queen_variance/O5/O5-1-4-G2.MP4	45294	NA
G2	2024-09-27 10:07:34.713		5399.800	Media file(s)	player #1:G:/Stigmatomma_queen_variance/O5/O5-1-4-G2.MP4	0.0	6689.760	25.000	Blue	Brood Care		POINT	1870.200	G:/Stigmatomma_queen_variance/O5/O5-1-4-G2.MP4	46755	NA
G2	2024-09-27 10:07:34.713		5399.800	Media file(s)	player #1:G:/Stigmatomma_queen_variance/O5/O5-1-4-G2.MP4	0.0	6689.760	25.000	Orange	Resting		POINT	1870.200	G:/Stigmatomma_queen_variance/O5/O5-1-4-G2.MP4	46755	NA
G2	2024-09-27 10:07:34.713		5399.800	Media file(s)	player #1:G:/Stigmatomma_queen_variance/O5/O5-1-4-G2.MP4	0.0	6689.760	25.000	Yellow	Resting		POINT	1870.200	G:/Stigmatomma_queen_variance/O5/O5-1-4-G2.MP4	46755	NA
G2	2024-09-27 10:07:34.713		5399.800	Media file(s)	player #1:G:/Stigmatomma_queen_variance/O5/O5-1-4-G2.MP4	0.0	6689.760	25.000	Green	Resting		POINT	1870.200	G:/Stigmatomma_queen_variance/O5/O5-1-4-G2.MP4	46755	NA
G2	2024-09-27 10:07:34.713		5399.800	Media file(s)	player #1:G:/Stigmatomma_queen_variance/O5/O5-1-4-G2.MP4	0.0	6689.760	25.000	Blue	Brood Care		POINT	1930.200	G:/Stigmatomma_queen_variance/O5/O5-1-4-G2.MP4	48255	NA
G2	2024-09-27 10:07:34.713		5399.800	Media file(s)	player #1:G:/Stigmatomma_queen_variance/O5/O5-1-4-G2.MP4	0.0	6689.760	25.000	Green	Resting		POINT	1930.200	G:/Stigmatomma_queen_variance/O5/O5-1-4-G2.MP4	48255	NA
G2	2024-09-27 10:07:34.713		5399.800	Media file(s)	player #1:G:/Stigmatomma_queen_variance/O5/O5-1-4-G2.MP4	0.0	6689.760	25.000	Orange	Resting		POINT	1930.200	G:/Stigmatomma_queen_variance/O5/O5-1-4-G2.MP4	48255	NA
G2	2024-09-27 10:07:34.713		5399.800	Media file(s)	player #1:G:/Stigmatomma_queen_variance/O5/O5-1-4-G2.MP4	0.0	6689.760	25.000	Yellow	Resting		POINT	1930.200	G:/Stigmatomma_queen_variance/O5/O5-1-4-G2.MP4	48255	NA
G2	2024-09-27 10:07:34.713		5399.800	Media file(s)	player #1:G:/Stigmatomma_queen_variance/O5/O5-1-4-G2.MP4	0.0	6689.760	25.000	Green	Resting		POINT	1990.160	G:/Stigmatomma_queen_variance/O5/O5-1-4-G2.MP4	49754	NA
G2	2024-09-27 10:07:34.713		5399.800	Media file(s)	player #1:G:/Stigmatomma_queen_variance/O5/O5-1-4-G2.MP4	0.0	6689.760	25.000	Orange	Resting		POINT	1990.160	G:/Stigmatomma_queen_variance/O5/O5-1-4-G2.MP4	49754	NA
G2	2024-09-27 10:07:34.713		5399.800	Media file(s)	player #1:G:/Stigmatomma_queen_variance/O5/O5-1-4-G2.MP4	0.0	6689.760	25.000	Yellow	Resting		POINT	1990.160	G:/Stigmatomma_queen_variance/O5/O5-1-4-G2.MP4	49754	NA
G2	2024-09-27 10:07:34.713		5399.800	Media file(s)	player #1:G:/Stigmatomma_queen_variance/O5/O5-1-4-G2.MP4	0.0	6689.760	25.000	Blue	Brood Care		POINT	1990.160	G:/Stigmatomma_queen_variance/O5/O5-1-4-G2.MP4	49754	NA
G2	2024-09-27 10:07:34.713		5399.800	Media file(s)	player #1:G:/Stigmatomma_queen_variance/O5/O5-1-4-G2.MP4	0.0	6689.760	25.000	Blue	Resting		POINT	2050.000	G:/Stigmatomma_queen_variance/O5/O5-1-4-G2.MP4	51250	NA
G2	2024-09-27 10:07:34.713		5399.800	Media file(s)	player #1:G:/Stigmatomma_queen_variance/O5/O5-1-4-G2.MP4	0.0	6689.760	25.000	Green	Resting		POINT	2050.000	G:/Stigmatomma_queen_variance/O5/O5-1-4-G2.MP4	51250	NA
G2	2024-09-27 10:07:34.713		5399.800	Media file(s)	player #1:G:/Stigmatomma_queen_variance/O5/O5-1-4-G2.MP4	0.0	6689.760	25.000	Orange	Resting		POINT	2050.000	G:/Stigmatomma_queen_variance/O5/O5-1-4-G2.MP4	51250	NA
G2	2024-09-27 10:07:34.713		5399.800	Media file(s)	player #1:G:/Stigmatomma_queen_variance/O5/O5-1-4-G2.MP4	0.0	6689.760	25.000	Yellow	Resting		POINT	2050.000	G:/Stigmatomma_queen_variance/O5/O5-1-4-G2.MP4	51250	NA
G2	2024-09-27 10:07:34.713		5399.800	Media file(s)	player #1:G:/Stigmatomma_queen_variance/O5/O5-1-4-G2.MP4	0.0	6689.760	25.000	Blue	Brood Care		POINT	2110.480	G:/Stigmatomma_queen_variance/O5/O5-1-4-G2.MP4	52762	NA
G2	2024-09-27 10:07:34.713		5399.800	Media file(s)	player #1:G:/Stigmatomma_queen_variance/O5/O5-1-4-G2.MP4	0.0	6689.760	25.000	Green	Walking		POINT	2110.480	G:/Stigmatomma_queen_variance/O5/O5-1-4-G2.MP4	52762	NA
G2	2024-09-27 10:07:34.713		5399.800	Media file(s)	player #1:G:/Stigmatomma_queen_variance/O5/O5-1-4-G2.MP4	0.0	6689.760	25.000	Orange	Walking		POINT	2110.480	G:/Stigmatomma_queen_variance/O5/O5-1-4-G2.MP4	52762	NA
G2	2024-09-27 10:07:34.713		5399.800	Media file(s)	player #1:G:/Stigmatomma_queen_variance/O5/O5-1-4-G2.MP4	0.0	6689.760	25.000	Yellow	Resting		POINT	2110.480	G:/Stigmatomma_queen_variance/O5/O5-1-4-G2.MP4	52762	NA
G2	2024-09-27 10:07:34.713		5399.800	Media file(s)	player #1:G:/Stigmatomma_queen_variance/O5/O5-1-4-G2.MP4	0.0	6689.760	25.000	Blue	Self grooming		POINT	2170.560	G:/Stigmatomma_queen_variance/O5/O5-1-4-G2.MP4	54264	NA
G2	2024-09-27 10:07:34.713		5399.800	Media file(s)	player #1:G:/Stigmatomma_queen_variance/O5/O5-1-4-G2.MP4	0.0	6689.760	25.000	Green	Walking		POINT	2170.560	G:/Stigmatomma_queen_variance/O5/O5-1-4-G2.MP4	54264	NA
G2	2024-09-27 10:07:34.713		5399.800	Media file(s)	player #1:G:/Stigmatomma_queen_variance/O5/O5-1-4-G2.MP4	0.0	6689.760	25.000	Orange	Resting		POINT	2170.560	G:/Stigmatomma_queen_variance/O5/O5-1-4-G2.MP4	54264	NA
G2	2024-09-27 10:07:34.713		5399.800	Media file(s)	player #1:G:/Stigmatomma_queen_variance/O5/O5-1-4-G2.MP4	0.0	6689.760	25.000	Yellow	Resting		POINT	2170.560	G:/Stigmatomma_queen_variance/O5/O5-1-4-G2.MP4	54264	NA
G2	2024-09-27 10:07:34.713		5399.800	Media file(s)	player #1:G:/Stigmatomma_queen_variance/O5/O5-1-4-G2.MP4	0.0	6689.760	25.000	Blue	Brood Care		POINT	2230.680	G:/Stigmatomma_queen_variance/O5/O5-1-4-G2.MP4	55767	NA
G2	2024-09-27 10:07:34.713		5399.800	Media file(s)	player #1:G:/Stigmatomma_queen_variance/O5/O5-1-4-G2.MP4	0.0	6689.760	25.000	Green	Resting		POINT	2230.680	G:/Stigmatomma_queen_variance/O5/O5-1-4-G2.MP4	55767	NA
G2	2024-09-27 10:07:34.713		5399.800	Media file(s)	player #1:G:/Stigmatomma_queen_variance/O5/O5-1-4-G2.MP4	0.0	6689.760	25.000	Orange	Resting		POINT	2230.680	G:/Stigmatomma_queen_variance/O5/O5-1-4-G2.MP4	55767	NA
G2	2024-09-27 10:07:34.713		5399.800	Media file(s)	player #1:G:/Stigmatomma_queen_variance/O5/O5-1-4-G2.MP4	0.0	6689.760	25.000	Yellow	Self grooming		POINT	2230.680	G:/Stigmatomma_queen_variance/O5/O5-1-4-G2.MP4	55767	NA
G2	2024-09-27 10:07:34.713		5399.800	Media file(s)	player #1:G:/Stigmatomma_queen_variance/O5/O5-1-4-G2.MP4	0.0	6689.760	25.000	Blue	Brood Care		POINT	2290.080	G:/Stigmatomma_queen_variance/O5/O5-1-4-G2.MP4	57252	NA
G2	2024-09-27 10:07:34.713		5399.800	Media file(s)	player #1:G:/Stigmatomma_queen_variance/O5/O5-1-4-G2.MP4	0.0	6689.760	25.000	Green	Resting		POINT	2290.080	G:/Stigmatomma_queen_variance/O5/O5-1-4-G2.MP4	57252	NA
G2	2024-09-27 10:07:34.713		5399.800	Media file(s)	player #1:G:/Stigmatomma_queen_variance/O5/O5-1-4-G2.MP4	0.0	6689.760	25.000	Orange	Walking		POINT	2290.080	G:/Stigmatomma_queen_variance/O5/O5-1-4-G2.MP4	57252	NA
G2	2024-09-27 10:07:34.713		5399.800	Media file(s)	player #1:G:/Stigmatomma_queen_variance/O5/O5-1-4-G2.MP4	0.0	6689.760	25.000	Yellow	Self grooming		POINT	2290.080	G:/Stigmatomma_queen_variance/O5/O5-1-4-G2.MP4	57252	NA
G2	2024-09-27 10:07:34.713		5399.800	Media file(s)	player #1:G:/Stigmatomma_queen_variance/O5/O5-1-4-G2.MP4	0.0	6689.760	25.000	Blue	Walking		POINT	2350.440	G:/Stigmatomma_queen_variance/O5/O5-1-4-G2.MP4	58761	NA
G2	2024-09-27 10:07:34.713		5399.800	Media file(s)	player #1:G:/Stigmatomma_queen_variance/O5/O5-1-4-G2.MP4	0.0	6689.760	25.000	Green	Resting		POINT	2350.440	G:/Stigmatomma_queen_variance/O5/O5-1-4-G2.MP4	58761	NA
G2	2024-09-27 10:07:34.713		5399.800	Media file(s)	player #1:G:/Stigmatomma_queen_variance/O5/O5-1-4-G2.MP4	0.0	6689.760	25.000	Orange	Resting		POINT	2350.440	G:/Stigmatomma_queen_variance/O5/O5-1-4-G2.MP4	58761	NA
G2	2024-09-27 10:07:34.713		5399.800	Media file(s)	player #1:G:/Stigmatomma_queen_variance/O5/O5-1-4-G2.MP4	0.0	6689.760	25.000	Yellow	Resting		POINT	2350.440	G:/Stigmatomma_queen_variance/O5/O5-1-4-G2.MP4	58761	NA
G2	2024-09-27 10:07:34.713		5399.800	Media file(s)	player #1:G:/Stigmatomma_queen_variance/O5/O5-1-4-G2.MP4	0.0	6689.760	25.000	Blue	Walking		POINT	2410.080	G:/Stigmatomma_queen_variance/O5/O5-1-4-G2.MP4	60252	NA
G2	2024-09-27 10:07:34.713		5399.800	Media file(s)	player #1:G:/Stigmatomma_queen_variance/O5/O5-1-4-G2.MP4	0.0	6689.760	25.000	Green	Resting		POINT	2410.080	G:/Stigmatomma_queen_variance/O5/O5-1-4-G2.MP4	60252	NA
G2	2024-09-27 10:07:34.713		5399.800	Media file(s)	player #1:G:/Stigmatomma_queen_variance/O5/O5-1-4-G2.MP4	0.0	6689.760	25.000	Orange	Resting		POINT	2410.080	G:/Stigmatomma_queen_variance/O5/O5-1-4-G2.MP4	60252	NA
G2	2024-09-27 10:07:34.713		5399.800	Media file(s)	player #1:G:/Stigmatomma_queen_variance/O5/O5-1-4-G2.MP4	0.0	6689.760	25.000	Yellow	Resting		POINT	2410.080	G:/Stigmatomma_queen_variance/O5/O5-1-4-G2.MP4	60252	NA
G2	2024-09-27 10:07:34.713		5399.800	Media file(s)	player #1:G:/Stigmatomma_queen_variance/O5/O5-1-4-G2.MP4	0.0	6689.760	25.000	Blue	Walking		POINT	2470.960	G:/Stigmatomma_queen_variance/O5/O5-1-4-G2.MP4	61774	NA
G2	2024-09-27 10:07:34.713		5399.800	Media file(s)	player #1:G:/Stigmatomma_queen_variance/O5/O5-1-4-G2.MP4	0.0	6689.760	25.000	Green	Resting		POINT	2470.960	G:/Stigmatomma_queen_variance/O5/O5-1-4-G2.MP4	61774	NA
G2	2024-09-27 10:07:34.713		5399.800	Media file(s)	player #1:G:/Stigmatomma_queen_variance/O5/O5-1-4-G2.MP4	0.0	6689.760	25.000	Orange	Resting		POINT	2470.960	G:/Stigmatomma_queen_variance/O5/O5-1-4-G2.MP4	61774	NA
G2	2024-09-27 10:07:34.713		5399.800	Media file(s)	player #1:G:/Stigmatomma_queen_variance/O5/O5-1-4-G2.MP4	0.0	6689.760	25.000	Yellow	Resting		POINT	2470.960	G:/Stigmatomma_queen_variance/O5/O5-1-4-G2.MP4	61774	NA
G2	2024-09-27 10:07:34.713		5399.800	Media file(s)	player #1:G:/Stigmatomma_queen_variance/O5/O5-1-4-G2.MP4	0.0	6689.760	25.000	Blue	Resting		POINT	2530.720	G:/Stigmatomma_queen_variance/O5/O5-1-4-G2.MP4	63268	NA
G2	2024-09-27 10:07:34.713		5399.800	Media file(s)	player #1:G:/Stigmatomma_queen_variance/O5/O5-1-4-G2.MP4	0.0	6689.760	25.000	Green	Resting		POINT	2530.720	G:/Stigmatomma_queen_variance/O5/O5-1-4-G2.MP4	63268	NA
G2	2024-09-27 10:07:34.713		5399.800	Media file(s)	player #1:G:/Stigmatomma_queen_variance/O5/O5-1-4-G2.MP4	0.0	6689.760	25.000	Orange	Resting		POINT	2530.720	G:/Stigmatomma_queen_variance/O5/O5-1-4-G2.MP4	63268	NA
G2	2024-09-27 10:07:34.713		5399.800	Media file(s)	player #1:G:/Stigmatomma_queen_variance/O5/O5-1-4-G2.MP4	0.0	6689.760	25.000	Yellow	Resting		POINT	2530.720	G:/Stigmatomma_queen_variance/O5/O5-1-4-G2.MP4	63268	NA
G2	2024-09-27 10:07:34.713		5399.800	Media file(s)	player #1:G:/Stigmatomma_queen_variance/O5/O5-1-4-G2.MP4	0.0	6689.760	25.000	Blue	Resting		POINT	2590.560	G:/Stigmatomma_queen_variance/O5/O5-1-4-G2.MP4	64764	NA
G2	2024-09-27 10:07:34.713		5399.800	Media file(s)	player #1:G:/Stigmatomma_queen_variance/O5/O5-1-4-G2.MP4	0.0	6689.760	25.000	Green	Resting		POINT	2590.560	G:/Stigmatomma_queen_variance/O5/O5-1-4-G2.MP4	64764	NA
G2	2024-09-27 10:07:34.713		5399.800	Media file(s)	player #1:G:/Stigmatomma_queen_variance/O5/O5-1-4-G2.MP4	0.0	6689.760	25.000	Orange	Resting		POINT	2590.560	G:/Stigmatomma_queen_variance/O5/O5-1-4-G2.MP4	64764	NA
G2	2024-09-27 10:07:34.713		5399.800	Media file(s)	player #1:G:/Stigmatomma_queen_variance/O5/O5-1-4-G2.MP4	0.0	6689.760	25.000	Yellow	Resting		POINT	2590.560	G:/Stigmatomma_queen_variance/O5/O5-1-4-G2.MP4	64764	NA
G2	2024-09-27 10:07:34.713		5399.800	Media file(s)	player #1:G:/Stigmatomma_queen_variance/O5/O5-1-4-G2.MP4	0.0	6689.760	25.000	Blue	Resting		POINT	2650.040	G:/Stigmatomma_queen_variance/O5/O5-1-4-G2.MP4	66251	NA
G2	2024-09-27 10:07:34.713		5399.800	Media file(s)	player #1:G:/Stigmatomma_queen_variance/O5/O5-1-4-G2.MP4	0.0	6689.760	25.000	Green	Resting		POINT	2650.040	G:/Stigmatomma_queen_variance/O5/O5-1-4-G2.MP4	66251	NA
G2	2024-09-27 10:07:34.713		5399.800	Media file(s)	player #1:G:/Stigmatomma_queen_variance/O5/O5-1-4-G2.MP4	0.0	6689.760	25.000	Orange	Resting		POINT	2650.040	G:/Stigmatomma_queen_variance/O5/O5-1-4-G2.MP4	66251	NA
G2	2024-09-27 10:07:34.713		5399.800	Media file(s)	player #1:G:/Stigmatomma_queen_variance/O5/O5-1-4-G2.MP4	0.0	6689.760	25.000	Yellow	Self grooming		POINT	2650.040	G:/Stigmatomma_queen_variance/O5/O5-1-4-G2.MP4	66251	NA
G2	2024-09-27 10:07:34.713		5399.800	Media file(s)	player #1:G:/Stigmatomma_queen_variance/O5/O5-1-4-G2.MP4	0.0	6689.760	25.000	Blue	Resting		POINT	2710.000	G:/Stigmatomma_queen_variance/O5/O5-1-4-G2.MP4	67750	NA
G2	2024-09-27 10:07:34.713		5399.800	Media file(s)	player #1:G:/Stigmatomma_queen_variance/O5/O5-1-4-G2.MP4	0.0	6689.760	25.000	Green	Resting		POINT	2710.000	G:/Stigmatomma_queen_variance/O5/O5-1-4-G2.MP4	67750	NA
G2	2024-09-27 10:07:34.713		5399.800	Media file(s)	player #1:G:/Stigmatomma_queen_variance/O5/O5-1-4-G2.MP4	0.0	6689.760	25.000	Orange	Resting		POINT	2710.000	G:/Stigmatomma_queen_variance/O5/O5-1-4-G2.MP4	67750	NA
G2	2024-09-27 10:07:34.713		5399.800	Media file(s)	player #1:G:/Stigmatomma_queen_variance/O5/O5-1-4-G2.MP4	0.0	6689.760	25.000	Yellow	Resting		POINT	2710.000	G:/Stigmatomma_queen_variance/O5/O5-1-4-G2.MP4	67750	NA
G2	2024-09-27 10:07:34.713		5399.800	Media file(s)	player #1:G:/Stigmatomma_queen_variance/O5/O5-1-4-G2.MP4	0.0	6689.760	25.000	Blue	Walking		POINT	2770.200	G:/Stigmatomma_queen_variance/O5/O5-1-4-G2.MP4	69255	NA
G2	2024-09-27 10:07:34.713		5399.800	Media file(s)	player #1:G:/Stigmatomma_queen_variance/O5/O5-1-4-G2.MP4	0.0	6689.760	25.000	Green	Walking		POINT	2770.200	G:/Stigmatomma_queen_variance/O5/O5-1-4-G2.MP4	69255	NA
G2	2024-09-27 10:07:34.713		5399.800	Media file(s)	player #1:G:/Stigmatomma_queen_variance/O5/O5-1-4-G2.MP4	0.0	6689.760	25.000	Orange	Walking		POINT	2770.200	G:/Stigmatomma_queen_variance/O5/O5-1-4-G2.MP4	69255	NA
G2	2024-09-27 10:07:34.713		5399.800	Media file(s)	player #1:G:/Stigmatomma_queen_variance/O5/O5-1-4-G2.MP4	0.0	6689.760	25.000	Yellow	Self grooming		POINT	2770.200	G:/Stigmatomma_queen_variance/O5/O5-1-4-G2.MP4	69255	NA
G2	2024-09-27 10:07:34.713		5399.800	Media file(s)	player #1:G:/Stigmatomma_queen_variance/O5/O5-1-4-G2.MP4	0.0	6689.760	25.000	Blue	Resting		POINT	2830.080	G:/Stigmatomma_queen_variance/O5/O5-1-4-G2.MP4	70752	NA
G2	2024-09-27 10:07:34.713		5399.800	Media file(s)	player #1:G:/Stigmatomma_queen_variance/O5/O5-1-4-G2.MP4	0.0	6689.760	25.000	Green	Resting		POINT	2830.080	G:/Stigmatomma_queen_variance/O5/O5-1-4-G2.MP4	70752	NA
G2	2024-09-27 10:07:34.713		5399.800	Media file(s)	player #1:G:/Stigmatomma_queen_variance/O5/O5-1-4-G2.MP4	0.0	6689.760	25.000	Orange	Resting		POINT	2830.080	G:/Stigmatomma_queen_variance/O5/O5-1-4-G2.MP4	70752	NA
G2	2024-09-27 10:07:34.713		5399.800	Media file(s)	player #1:G:/Stigmatomma_queen_variance/O5/O5-1-4-G2.MP4	0.0	6689.760	25.000	Yellow	Self grooming		POINT	2830.080	G:/Stigmatomma_queen_variance/O5/O5-1-4-G2.MP4	70752	NA
G2	2024-09-27 10:07:34.713		5399.800	Media file(s)	player #1:G:/Stigmatomma_queen_variance/O5/O5-1-4-G2.MP4	0.0	6689.760	25.000	Blue	Resting		POINT	2890.200	G:/Stigmatomma_queen_variance/O5/O5-1-4-G2.MP4	72255	NA
G2	2024-09-27 10:07:34.713		5399.800	Media file(s)	player #1:G:/Stigmatomma_queen_variance/O5/O5-1-4-G2.MP4	0.0	6689.760	25.000	Green	Resting		POINT	2890.200	G:/Stigmatomma_queen_variance/O5/O5-1-4-G2.MP4	72255	NA
G2	2024-09-27 10:07:34.713		5399.800	Media file(s)	player #1:G:/Stigmatomma_queen_variance/O5/O5-1-4-G2.MP4	0.0	6689.760	25.000	Orange	Resting		POINT	2890.200	G:/Stigmatomma_queen_variance/O5/O5-1-4-G2.MP4	72255	NA
G2	2024-09-27 10:07:34.713		5399.800	Media file(s)	player #1:G:/Stigmatomma_queen_variance/O5/O5-1-4-G2.MP4	0.0	6689.760	25.000	Yellow	Resting		POINT	2890.200	G:/Stigmatomma_queen_variance/O5/O5-1-4-G2.MP4	72255	NA
G2	2024-09-27 10:07:34.713		5399.800	Media file(s)	player #1:G:/Stigmatomma_queen_variance/O5/O5-1-4-G2.MP4	0.0	6689.760	25.000	Blue	Resting		POINT	2950.400	G:/Stigmatomma_queen_variance/O5/O5-1-4-G2.MP4	73760	NA
G2	2024-09-27 10:07:34.713		5399.800	Media file(s)	player #1:G:/Stigmatomma_queen_variance/O5/O5-1-4-G2.MP4	0.0	6689.760	25.000	Green	Walking		POINT	2950.400	G:/Stigmatomma_queen_variance/O5/O5-1-4-G2.MP4	73760	NA
G2	2024-09-27 10:07:34.713		5399.800	Media file(s)	player #1:G:/Stigmatomma_queen_variance/O5/O5-1-4-G2.MP4	0.0	6689.760	25.000	Orange	Resting		POINT	2950.400	G:/Stigmatomma_queen_variance/O5/O5-1-4-G2.MP4	73760	NA
G2	2024-09-27 10:07:34.713		5399.800	Media file(s)	player #1:G:/Stigmatomma_queen_variance/O5/O5-1-4-G2.MP4	0.0	6689.760	25.000	Yellow	Self grooming		POINT	2950.400	G:/Stigmatomma_queen_variance/O5/O5-1-4-G2.MP4	73760	NA
G2	2024-09-27 10:07:34.713		5399.800	Media file(s)	player #1:G:/Stigmatomma_queen_variance/O5/O5-1-4-G2.MP4	0.0	6689.760	25.000	Blue	Resting		POINT	3010.400	G:/Stigmatomma_queen_variance/O5/O5-1-4-G2.MP4	75260	NA
G2	2024-09-27 10:07:34.713		5399.800	Media file(s)	player #1:G:/Stigmatomma_queen_variance/O5/O5-1-4-G2.MP4	0.0	6689.760	25.000	Green	Walking		POINT	3010.400	G:/Stigmatomma_queen_variance/O5/O5-1-4-G2.MP4	75260	NA
G2	2024-09-27 10:07:34.713		5399.800	Media file(s)	player #1:G:/Stigmatomma_queen_variance/O5/O5-1-4-G2.MP4	0.0	6689.760	25.000	Orange	Resting		POINT	3010.400	G:/Stigmatomma_queen_variance/O5/O5-1-4-G2.MP4	75260	NA
G2	2024-09-27 10:07:34.713		5399.800	Media file(s)	player #1:G:/Stigmatomma_queen_variance/O5/O5-1-4-G2.MP4	0.0	6689.760	25.000	Yellow	Resting		POINT	3010.400	G:/Stigmatomma_queen_variance/O5/O5-1-4-G2.MP4	75260	NA
G2	2024-09-27 10:07:34.713		5399.800	Media file(s)	player #1:G:/Stigmatomma_queen_variance/O5/O5-1-4-G2.MP4	0.0	6689.760	25.000	Blue	Self grooming		POINT	3070.000	G:/Stigmatomma_queen_variance/O5/O5-1-4-G2.MP4	76750	NA
G2	2024-09-27 10:07:34.713		5399.800	Media file(s)	player #1:G:/Stigmatomma_queen_variance/O5/O5-1-4-G2.MP4	0.0	6689.760	25.000	Green	Resting		POINT	3070.000	G:/Stigmatomma_queen_variance/O5/O5-1-4-G2.MP4	76750	NA
G2	2024-09-27 10:07:34.713		5399.800	Media file(s)	player #1:G:/Stigmatomma_queen_variance/O5/O5-1-4-G2.MP4	0.0	6689.760	25.000	Orange	Resting		POINT	3070.000	G:/Stigmatomma_queen_variance/O5/O5-1-4-G2.MP4	76750	NA
G2	2024-09-27 10:07:34.713		5399.800	Media file(s)	player #1:G:/Stigmatomma_queen_variance/O5/O5-1-4-G2.MP4	0.0	6689.760	25.000	Yellow	Resting		POINT	3070.000	G:/Stigmatomma_queen_variance/O5/O5-1-4-G2.MP4	76750	NA
G2	2024-09-27 10:07:34.713		5399.800	Media file(s)	player #1:G:/Stigmatomma_queen_variance/O5/O5-1-4-G2.MP4	0.0	6689.760	25.000	Blue	Resting		POINT	3130.000	G:/Stigmatomma_queen_variance/O5/O5-1-4-G2.MP4	78250	NA
G2	2024-09-27 10:07:34.713		5399.800	Media file(s)	player #1:G:/Stigmatomma_queen_variance/O5/O5-1-4-G2.MP4	0.0	6689.760	25.000	Green	Resting		POINT	3130.000	G:/Stigmatomma_queen_variance/O5/O5-1-4-G2.MP4	78250	NA
G2	2024-09-27 10:07:34.713		5399.800	Media file(s)	player #1:G:/Stigmatomma_queen_variance/O5/O5-1-4-G2.MP4	0.0	6689.760	25.000	Orange	Resting		POINT	3130.000	G:/Stigmatomma_queen_variance/O5/O5-1-4-G2.MP4	78250	NA
G2	2024-09-27 10:07:34.713		5399.800	Media file(s)	player #1:G:/Stigmatomma_queen_variance/O5/O5-1-4-G2.MP4	0.0	6689.760	25.000	Yellow	Resting		POINT	3130.000	G:/Stigmatomma_queen_variance/O5/O5-1-4-G2.MP4	78250	NA
G2	2024-09-27 10:07:34.713		5399.800	Media file(s)	player #1:G:/Stigmatomma_queen_variance/O5/O5-1-4-G2.MP4	0.0	6689.760	25.000	Blue	Resting		POINT	3190.680	G:/Stigmatomma_queen_variance/O5/O5-1-4-G2.MP4	79767	NA
G2	2024-09-27 10:07:34.713		5399.800	Media file(s)	player #1:G:/Stigmatomma_queen_variance/O5/O5-1-4-G2.MP4	0.0	6689.760	25.000	Green	Resting		POINT	3190.680	G:/Stigmatomma_queen_variance/O5/O5-1-4-G2.MP4	79767	NA
G2	2024-09-27 10:07:34.713		5399.800	Media file(s)	player #1:G:/Stigmatomma_queen_variance/O5/O5-1-4-G2.MP4	0.0	6689.760	25.000	Orange	Resting		POINT	3190.680	G:/Stigmatomma_queen_variance/O5/O5-1-4-G2.MP4	79767	NA
G2	2024-09-27 10:07:34.713		5399.800	Media file(s)	player #1:G:/Stigmatomma_queen_variance/O5/O5-1-4-G2.MP4	0.0	6689.760	25.000	Yellow	Resting		POINT	3190.680	G:/Stigmatomma_queen_variance/O5/O5-1-4-G2.MP4	79767	NA
G2	2024-09-27 10:07:34.713		5399.800	Media file(s)	player #1:G:/Stigmatomma_queen_variance/O5/O5-1-4-G2.MP4	0.0	6689.760	25.000	Blue	Resting		POINT	3250.360	G:/Stigmatomma_queen_variance/O5/O5-1-4-G2.MP4	81259	NA
G2	2024-09-27 10:07:34.713		5399.800	Media file(s)	player #1:G:/Stigmatomma_queen_variance/O5/O5-1-4-G2.MP4	0.0	6689.760	25.000	Green	Resting		POINT	3250.360	G:/Stigmatomma_queen_variance/O5/O5-1-4-G2.MP4	81259	NA
G2	2024-09-27 10:07:34.713		5399.800	Media file(s)	player #1:G:/Stigmatomma_queen_variance/O5/O5-1-4-G2.MP4	0.0	6689.760	25.000	Orange	Resting		POINT	3250.360	G:/Stigmatomma_queen_variance/O5/O5-1-4-G2.MP4	81259	NA
G2	2024-09-27 10:07:34.713		5399.800	Media file(s)	player #1:G:/Stigmatomma_queen_variance/O5/O5-1-4-G2.MP4	0.0	6689.760	25.000	Yellow	Self grooming		POINT	3250.360	G:/Stigmatomma_queen_variance/O5/O5-1-4-G2.MP4	81259	NA
G2	2024-09-27 10:07:34.713		5399.800	Media file(s)	player #1:G:/Stigmatomma_queen_variance/O5/O5-1-4-G2.MP4	0.0	6689.760	25.000	Blue	Resting		POINT	3310.400	G:/Stigmatomma_queen_variance/O5/O5-1-4-G2.MP4	82760	NA
G2	2024-09-27 10:07:34.713		5399.800	Media file(s)	player #1:G:/Stigmatomma_queen_variance/O5/O5-1-4-G2.MP4	0.0	6689.760	25.000	Green	Resting		POINT	3310.400	G:/Stigmatomma_queen_variance/O5/O5-1-4-G2.MP4	82760	NA
G2	2024-09-27 10:07:34.713		5399.800	Media file(s)	player #1:G:/Stigmatomma_queen_variance/O5/O5-1-4-G2.MP4	0.0	6689.760	25.000	Orange	Resting		POINT	3310.400	G:/Stigmatomma_queen_variance/O5/O5-1-4-G2.MP4	82760	NA
G2	2024-09-27 10:07:34.713		5399.800	Media file(s)	player #1:G:/Stigmatomma_queen_variance/O5/O5-1-4-G2.MP4	0.0	6689.760	25.000	Yellow	Resting		POINT	3310.400	G:/Stigmatomma_queen_variance/O5/O5-1-4-G2.MP4	82760	NA
G2	2024-09-27 10:07:34.713		5399.800	Media file(s)	player #1:G:/Stigmatomma_queen_variance/O5/O5-1-4-G2.MP4	0.0	6689.760	25.000	Blue	Walking		POINT	3370.040	G:/Stigmatomma_queen_variance/O5/O5-1-4-G2.MP4	84251	NA
G2	2024-09-27 10:07:34.713		5399.800	Media file(s)	player #1:G:/Stigmatomma_queen_variance/O5/O5-1-4-G2.MP4	0.0	6689.760	25.000	Green	Resting		POINT	3370.040	G:/Stigmatomma_queen_variance/O5/O5-1-4-G2.MP4	84251	NA
G2	2024-09-27 10:07:34.713		5399.800	Media file(s)	player #1:G:/Stigmatomma_queen_variance/O5/O5-1-4-G2.MP4	0.0	6689.760	25.000	Orange	Resting		POINT	3370.040	G:/Stigmatomma_queen_variance/O5/O5-1-4-G2.MP4	84251	NA
G2	2024-09-27 10:07:34.713		5399.800	Media file(s)	player #1:G:/Stigmatomma_queen_variance/O5/O5-1-4-G2.MP4	0.0	6689.760	25.000	Yellow	Resting		POINT	3370.040	G:/Stigmatomma_queen_variance/O5/O5-1-4-G2.MP4	84251	NA
G2	2024-09-27 10:07:34.713		5399.800	Media file(s)	player #1:G:/Stigmatomma_queen_variance/O5/O5-1-4-G2.MP4	0.0	6689.760	25.000	Blue	Resting		POINT	3430.240	G:/Stigmatomma_queen_variance/O5/O5-1-4-G2.MP4	85756	NA
G2	2024-09-27 10:07:34.713		5399.800	Media file(s)	player #1:G:/Stigmatomma_queen_variance/O5/O5-1-4-G2.MP4	0.0	6689.760	25.000	Green	Resting		POINT	3430.240	G:/Stigmatomma_queen_variance/O5/O5-1-4-G2.MP4	85756	NA
G2	2024-09-27 10:07:34.713		5399.800	Media file(s)	player #1:G:/Stigmatomma_queen_variance/O5/O5-1-4-G2.MP4	0.0	6689.760	25.000	Orange	Resting		POINT	3430.240	G:/Stigmatomma_queen_variance/O5/O5-1-4-G2.MP4	85756	NA
G2	2024-09-27 10:07:34.713		5399.800	Media file(s)	player #1:G:/Stigmatomma_queen_variance/O5/O5-1-4-G2.MP4	0.0	6689.760	25.000	Yellow	Resting		POINT	3430.240	G:/Stigmatomma_queen_variance/O5/O5-1-4-G2.MP4	85756	NA
G2	2024-09-27 10:07:34.713		5399.800	Media file(s)	player #1:G:/Stigmatomma_queen_variance/O5/O5-1-4-G2.MP4	0.0	6689.760	25.000	Blue	Brood Care		POINT	3490.000	G:/Stigmatomma_queen_variance/O5/O5-1-4-G2.MP4	87250	NA
G2	2024-09-27 10:07:34.713		5399.800	Media file(s)	player #1:G:/Stigmatomma_queen_variance/O5/O5-1-4-G2.MP4	0.0	6689.760	25.000	Green	Walking		POINT	3490.000	G:/Stigmatomma_queen_variance/O5/O5-1-4-G2.MP4	87250	NA
G2	2024-09-27 10:07:34.713		5399.800	Media file(s)	player #1:G:/Stigmatomma_queen_variance/O5/O5-1-4-G2.MP4	0.0	6689.760	25.000	Orange	Walking		POINT	3490.000	G:/Stigmatomma_queen_variance/O5/O5-1-4-G2.MP4	87250	NA
G2	2024-09-27 10:07:34.713		5399.800	Media file(s)	player #1:G:/Stigmatomma_queen_variance/O5/O5-1-4-G2.MP4	0.0	6689.760	25.000	Yellow	Self grooming		POINT	3490.000	G:/Stigmatomma_queen_variance/O5/O5-1-4-G2.MP4	87250	NA
G2	2024-09-27 10:07:34.713		5399.800	Media file(s)	player #1:G:/Stigmatomma_queen_variance/O5/O5-1-4-G2.MP4	0.0	6689.760	25.000	Blue	Brood Care		POINT	3550.000	G:/Stigmatomma_queen_variance/O5/O5-1-4-G2.MP4	88750	NA
G2	2024-09-27 10:07:34.713		5399.800	Media file(s)	player #1:G:/Stigmatomma_queen_variance/O5/O5-1-4-G2.MP4	0.0	6689.760	25.000	Green	Walking		POINT	3550.000	G:/Stigmatomma_queen_variance/O5/O5-1-4-G2.MP4	88750	NA
G2	2024-09-27 10:07:34.713		5399.800	Media file(s)	player #1:G:/Stigmatomma_queen_variance/O5/O5-1-4-G2.MP4	0.0	6689.760	25.000	Orange	Resting		POINT	3550.000	G:/Stigmatomma_queen_variance/O5/O5-1-4-G2.MP4	88750	NA
G2	2024-09-27 10:07:34.713		5399.800	Media file(s)	player #1:G:/Stigmatomma_queen_variance/O5/O5-1-4-G2.MP4	0.0	6689.760	25.000	Yellow	Self grooming		POINT	3550.000	G:/Stigmatomma_queen_variance/O5/O5-1-4-G2.MP4	88750	NA
G2	2024-09-27 10:07:34.713		5399.800	Media file(s)	player #1:G:/Stigmatomma_queen_variance/O5/O5-1-4-G2.MP4	0.0	6689.760	25.000	Blue	Brood Care		POINT	3610.320	G:/Stigmatomma_queen_variance/O5/O5-1-4-G2.MP4	90258	NA
G2	2024-09-27 10:07:34.713		5399.800	Media file(s)	player #1:G:/Stigmatomma_queen_variance/O5/O5-1-4-G2.MP4	0.0	6689.760	25.000	Green	Brood Care		POINT	3610.320	G:/Stigmatomma_queen_variance/O5/O5-1-4-G2.MP4	90258	NA
G2	2024-09-27 10:07:34.713		5399.800	Media file(s)	player #1:G:/Stigmatomma_queen_variance/O5/O5-1-4-G2.MP4	0.0	6689.760	25.000	Orange	Resting		POINT	3610.320	G:/Stigmatomma_queen_variance/O5/O5-1-4-G2.MP4	90258	NA
G2	2024-09-27 10:07:34.713		5399.800	Media file(s)	player #1:G:/Stigmatomma_queen_variance/O5/O5-1-4-G2.MP4	0.0	6689.760	25.000	Yellow	Self grooming		POINT	3610.320	G:/Stigmatomma_queen_variance/O5/O5-1-4-G2.MP4	90258	NA
G2	2024-09-27 10:07:34.713		5399.800	Media file(s)	player #1:G:/Stigmatomma_queen_variance/O5/O5-1-4-G2.MP4	0.0	6689.760	25.000	Blue	Brood Care		POINT	3670.360	G:/Stigmatomma_queen_variance/O5/O5-1-4-G2.MP4	91759	NA
G2	2024-09-27 10:07:34.713		5399.800	Media file(s)	player #1:G:/Stigmatomma_queen_variance/O5/O5-1-4-G2.MP4	0.0	6689.760	25.000	Green	Walking		POINT	3670.360	G:/Stigmatomma_queen_variance/O5/O5-1-4-G2.MP4	91759	NA
G2	2024-09-27 10:07:34.713		5399.800	Media file(s)	player #1:G:/Stigmatomma_queen_variance/O5/O5-1-4-G2.MP4	0.0	6689.760	25.000	Orange	Resting		POINT	3670.360	G:/Stigmatomma_queen_variance/O5/O5-1-4-G2.MP4	91759	NA
G2	2024-09-27 10:07:34.713		5399.800	Media file(s)	player #1:G:/Stigmatomma_queen_variance/O5/O5-1-4-G2.MP4	0.0	6689.760	25.000	Yellow	Resting		POINT	3670.360	G:/Stigmatomma_queen_variance/O5/O5-1-4-G2.MP4	91759	NA
G2	2024-09-27 10:07:34.713		5399.800	Media file(s)	player #1:G:/Stigmatomma_queen_variance/O5/O5-1-4-G2.MP4	0.0	6689.760	25.000	Blue	QW interaction		POINT	3731.040	G:/Stigmatomma_queen_variance/O5/O5-1-4-G2.MP4	93276	NA
G2	2024-09-27 10:07:34.713		5399.800	Media file(s)	player #1:G:/Stigmatomma_queen_variance/O5/O5-1-4-G2.MP4	0.0	6689.760	25.000	Green	Walking		POINT	3731.040	G:/Stigmatomma_queen_variance/O5/O5-1-4-G2.MP4	93276	NA
G2	2024-09-27 10:07:34.713		5399.800	Media file(s)	player #1:G:/Stigmatomma_queen_variance/O5/O5-1-4-G2.MP4	0.0	6689.760	25.000	Orange	Walking		POINT	3731.040	G:/Stigmatomma_queen_variance/O5/O5-1-4-G2.MP4	93276	NA
G2	2024-09-27 10:07:34.713		5399.800	Media file(s)	player #1:G:/Stigmatomma_queen_variance/O5/O5-1-4-G2.MP4	0.0	6689.760	25.000	Yellow	Resting		POINT	3731.040	G:/Stigmatomma_queen_variance/O5/O5-1-4-G2.MP4	93276	NA
G2	2024-09-27 10:07:34.713		5399.800	Media file(s)	player #1:G:/Stigmatomma_queen_variance/O5/O5-1-4-G2.MP4	0.0	6689.760	25.000	Blue	Feeding on food		POINT	3790.240	G:/Stigmatomma_queen_variance/O5/O5-1-4-G2.MP4	94756	NA
G2	2024-09-27 10:07:34.713		5399.800	Media file(s)	player #1:G:/Stigmatomma_queen_variance/O5/O5-1-4-G2.MP4	0.0	6689.760	25.000	Green	Feeding on food		POINT	3790.240	G:/Stigmatomma_queen_variance/O5/O5-1-4-G2.MP4	94756	NA
G2	2024-09-27 10:07:34.713		5399.800	Media file(s)	player #1:G:/Stigmatomma_queen_variance/O5/O5-1-4-G2.MP4	0.0	6689.760	25.000	Orange	Feeding on food		POINT	3790.240	G:/Stigmatomma_queen_variance/O5/O5-1-4-G2.MP4	94756	NA
G2	2024-09-27 10:07:34.713		5399.800	Media file(s)	player #1:G:/Stigmatomma_queen_variance/O5/O5-1-4-G2.MP4	0.0	6689.760	25.000	Yellow	Resting		POINT	3790.240	G:/Stigmatomma_queen_variance/O5/O5-1-4-G2.MP4	94756	NA
G2	2024-09-27 10:07:34.713		5399.800	Media file(s)	player #1:G:/Stigmatomma_queen_variance/O5/O5-1-4-G2.MP4	0.0	6689.760	25.000	Blue	Feeding on food		POINT	3850.800	G:/Stigmatomma_queen_variance/O5/O5-1-4-G2.MP4	96270	NA
G2	2024-09-27 10:07:34.713		5399.800	Media file(s)	player #1:G:/Stigmatomma_queen_variance/O5/O5-1-4-G2.MP4	0.0	6689.760	25.000	Green	Feeding on food		POINT	3850.800	G:/Stigmatomma_queen_variance/O5/O5-1-4-G2.MP4	96270	NA
G2	2024-09-27 10:07:34.713		5399.800	Media file(s)	player #1:G:/Stigmatomma_queen_variance/O5/O5-1-4-G2.MP4	0.0	6689.760	25.000	Orange	Feeding on food		POINT	3850.800	G:/Stigmatomma_queen_variance/O5/O5-1-4-G2.MP4	96270	NA
G2	2024-09-27 10:07:34.713		5399.800	Media file(s)	player #1:G:/Stigmatomma_queen_variance/O5/O5-1-4-G2.MP4	0.0	6689.760	25.000	Yellow	Resting		POINT	3850.800	G:/Stigmatomma_queen_variance/O5/O5-1-4-G2.MP4	96270	NA
G2	2024-09-27 10:07:34.713		5399.800	Media file(s)	player #1:G:/Stigmatomma_queen_variance/O5/O5-1-4-G2.MP4	0.0	6689.760	25.000	Blue	Feeding on food		POINT	3911.160	G:/Stigmatomma_queen_variance/O5/O5-1-4-G2.MP4	97779	NA
G2	2024-09-27 10:07:34.713		5399.800	Media file(s)	player #1:G:/Stigmatomma_queen_variance/O5/O5-1-4-G2.MP4	0.0	6689.760	25.000	Green	Feeding on food		POINT	3911.160	G:/Stigmatomma_queen_variance/O5/O5-1-4-G2.MP4	97779	NA
G2	2024-09-27 10:07:34.713		5399.800	Media file(s)	player #1:G:/Stigmatomma_queen_variance/O5/O5-1-4-G2.MP4	0.0	6689.760	25.000	Orange	Self grooming		POINT	3911.160	G:/Stigmatomma_queen_variance/O5/O5-1-4-G2.MP4	97779	NA
G2	2024-09-27 10:07:34.713		5399.800	Media file(s)	player #1:G:/Stigmatomma_queen_variance/O5/O5-1-4-G2.MP4	0.0	6689.760	25.000	Yellow	Resting		POINT	3911.160	G:/Stigmatomma_queen_variance/O5/O5-1-4-G2.MP4	97779	NA
G2	2024-09-27 10:07:34.713		5399.800	Media file(s)	player #1:G:/Stigmatomma_queen_variance/O5/O5-1-4-G2.MP4	0.0	6689.760	25.000	Blue	Feeding on food		POINT	3970.160	G:/Stigmatomma_queen_variance/O5/O5-1-4-G2.MP4	99254	NA
G2	2024-09-27 10:07:34.713		5399.800	Media file(s)	player #1:G:/Stigmatomma_queen_variance/O5/O5-1-4-G2.MP4	0.0	6689.760	25.000	Green	Self grooming		POINT	3970.160	G:/Stigmatomma_queen_variance/O5/O5-1-4-G2.MP4	99254	NA
G2	2024-09-27 10:07:34.713		5399.800	Media file(s)	player #1:G:/Stigmatomma_queen_variance/O5/O5-1-4-G2.MP4	0.0	6689.760	25.000	Orange	Feeding on food		POINT	3970.160	G:/Stigmatomma_queen_variance/O5/O5-1-4-G2.MP4	99254	NA
G2	2024-09-27 10:07:34.713		5399.800	Media file(s)	player #1:G:/Stigmatomma_queen_variance/O5/O5-1-4-G2.MP4	0.0	6689.760	25.000	Yellow	Resting		POINT	3970.160	G:/Stigmatomma_queen_variance/O5/O5-1-4-G2.MP4	99254	NA
G2	2024-09-27 10:07:34.713		5399.800	Media file(s)	player #1:G:/Stigmatomma_queen_variance/O5/O5-1-4-G2.MP4	0.0	6689.760	25.000	Blue	Feeding on food		POINT	4030.240	G:/Stigmatomma_queen_variance/O5/O5-1-4-G2.MP4	100756	NA
G2	2024-09-27 10:07:34.713		5399.800	Media file(s)	player #1:G:/Stigmatomma_queen_variance/O5/O5-1-4-G2.MP4	0.0	6689.760	25.000	Green	Feeding on food		POINT	4030.240	G:/Stigmatomma_queen_variance/O5/O5-1-4-G2.MP4	100756	NA
G2	2024-09-27 10:07:34.713		5399.800	Media file(s)	player #1:G:/Stigmatomma_queen_variance/O5/O5-1-4-G2.MP4	0.0	6689.760	25.000	Orange	Feeding on food		POINT	4030.240	G:/Stigmatomma_queen_variance/O5/O5-1-4-G2.MP4	100756	NA
G2	2024-09-27 10:07:34.713		5399.800	Media file(s)	player #1:G:/Stigmatomma_queen_variance/O5/O5-1-4-G2.MP4	0.0	6689.760	25.000	Yellow	Resting		POINT	4030.240	G:/Stigmatomma_queen_variance/O5/O5-1-4-G2.MP4	100756	NA
G2	2024-09-27 10:07:34.713		5399.800	Media file(s)	player #1:G:/Stigmatomma_queen_variance/O5/O5-1-4-G2.MP4	0.0	6689.760	25.000	Blue	Feeding on food		POINT	4090.480	G:/Stigmatomma_queen_variance/O5/O5-1-4-G2.MP4	102262	NA
G2	2024-09-27 10:07:34.713		5399.800	Media file(s)	player #1:G:/Stigmatomma_queen_variance/O5/O5-1-4-G2.MP4	0.0	6689.760	25.000	Green	Feeding on food		POINT	4090.480	G:/Stigmatomma_queen_variance/O5/O5-1-4-G2.MP4	102262	NA
G2	2024-09-27 10:07:34.713		5399.800	Media file(s)	player #1:G:/Stigmatomma_queen_variance/O5/O5-1-4-G2.MP4	0.0	6689.760	25.000	Orange	Feeding on food		POINT	4090.480	G:/Stigmatomma_queen_variance/O5/O5-1-4-G2.MP4	102262	NA
G2	2024-09-27 10:07:34.713		5399.800	Media file(s)	player #1:G:/Stigmatomma_queen_variance/O5/O5-1-4-G2.MP4	0.0	6689.760	25.000	Yellow	Resting		POINT	4090.480	G:/Stigmatomma_queen_variance/O5/O5-1-4-G2.MP4	102262	NA
G2	2024-09-27 10:07:34.713		5399.800	Media file(s)	player #1:G:/Stigmatomma_queen_variance/O5/O5-1-4-G2.MP4	0.0	6689.760	25.000	Blue	Feeding on food		POINT	4150.320	G:/Stigmatomma_queen_variance/O5/O5-1-4-G2.MP4	103758	NA
G2	2024-09-27 10:07:34.713		5399.800	Media file(s)	player #1:G:/Stigmatomma_queen_variance/O5/O5-1-4-G2.MP4	0.0	6689.760	25.000	Green	Feeding on food		POINT	4150.320	G:/Stigmatomma_queen_variance/O5/O5-1-4-G2.MP4	103758	NA
G2	2024-09-27 10:07:34.713		5399.800	Media file(s)	player #1:G:/Stigmatomma_queen_variance/O5/O5-1-4-G2.MP4	0.0	6689.760	25.000	Orange	Feeding on food		POINT	4150.320	G:/Stigmatomma_queen_variance/O5/O5-1-4-G2.MP4	103758	NA
G2	2024-09-27 10:07:34.713		5399.800	Media file(s)	player #1:G:/Stigmatomma_queen_variance/O5/O5-1-4-G2.MP4	0.0	6689.760	25.000	Yellow	Resting		POINT	4150.320	G:/Stigmatomma_queen_variance/O5/O5-1-4-G2.MP4	103758	NA
G2	2024-09-27 10:07:34.713		5399.800	Media file(s)	player #1:G:/Stigmatomma_queen_variance/O5/O5-1-4-G2.MP4	0.0	6689.760	25.000	Blue	Feeding on food		POINT	4210.280	G:/Stigmatomma_queen_variance/O5/O5-1-4-G2.MP4	105257	NA
G2	2024-09-27 10:07:34.713		5399.800	Media file(s)	player #1:G:/Stigmatomma_queen_variance/O5/O5-1-4-G2.MP4	0.0	6689.760	25.000	Green	Feeding on food		POINT	4210.280	G:/Stigmatomma_queen_variance/O5/O5-1-4-G2.MP4	105257	NA
G2	2024-09-27 10:07:34.713		5399.800	Media file(s)	player #1:G:/Stigmatomma_queen_variance/O5/O5-1-4-G2.MP4	0.0	6689.760	25.000	Orange	Feeding on food		POINT	4210.280	G:/Stigmatomma_queen_variance/O5/O5-1-4-G2.MP4	105257	NA
G2	2024-09-27 10:07:34.713		5399.800	Media file(s)	player #1:G:/Stigmatomma_queen_variance/O5/O5-1-4-G2.MP4	0.0	6689.760	25.000	Yellow	Resting		POINT	4210.280	G:/Stigmatomma_queen_variance/O5/O5-1-4-G2.MP4	105257	NA
G2	2024-09-27 10:07:34.713		5399.800	Media file(s)	player #1:G:/Stigmatomma_queen_variance/O5/O5-1-4-G2.MP4	0.0	6689.760	25.000	Blue	Feeding on food		POINT	4270.160	G:/Stigmatomma_queen_variance/O5/O5-1-4-G2.MP4	106754	NA
G2	2024-09-27 10:07:34.713		5399.800	Media file(s)	player #1:G:/Stigmatomma_queen_variance/O5/O5-1-4-G2.MP4	0.0	6689.760	25.000	Green	Feeding on food		POINT	4270.160	G:/Stigmatomma_queen_variance/O5/O5-1-4-G2.MP4	106754	NA
G2	2024-09-27 10:07:34.713		5399.800	Media file(s)	player #1:G:/Stigmatomma_queen_variance/O5/O5-1-4-G2.MP4	0.0	6689.760	25.000	Orange	Feeding on food		POINT	4270.160	G:/Stigmatomma_queen_variance/O5/O5-1-4-G2.MP4	106754	NA
G2	2024-09-27 10:07:34.713		5399.800	Media file(s)	player #1:G:/Stigmatomma_queen_variance/O5/O5-1-4-G2.MP4	0.0	6689.760	25.000	Yellow	Self grooming		POINT	4270.160	G:/Stigmatomma_queen_variance/O5/O5-1-4-G2.MP4	106754	NA
G2	2024-09-27 10:07:34.713		5399.800	Media file(s)	player #1:G:/Stigmatomma_queen_variance/O5/O5-1-4-G2.MP4	0.0	6689.760	25.000	Blue	Feeding on food		POINT	4330.160	G:/Stigmatomma_queen_variance/O5/O5-1-4-G2.MP4	108254	NA
G2	2024-09-27 10:07:34.713		5399.800	Media file(s)	player #1:G:/Stigmatomma_queen_variance/O5/O5-1-4-G2.MP4	0.0	6689.760	25.000	Green	Feeding on food		POINT	4330.160	G:/Stigmatomma_queen_variance/O5/O5-1-4-G2.MP4	108254	NA
G2	2024-09-27 10:07:34.713		5399.800	Media file(s)	player #1:G:/Stigmatomma_queen_variance/O5/O5-1-4-G2.MP4	0.0	6689.760	25.000	Orange	Feeding on food		POINT	4330.160	G:/Stigmatomma_queen_variance/O5/O5-1-4-G2.MP4	108254	NA
G2	2024-09-27 10:07:34.713		5399.800	Media file(s)	player #1:G:/Stigmatomma_queen_variance/O5/O5-1-4-G2.MP4	0.0	6689.760	25.000	Yellow	Self grooming		POINT	4330.160	G:/Stigmatomma_queen_variance/O5/O5-1-4-G2.MP4	108254	NA
G2	2024-09-27 10:07:34.713		5399.800	Media file(s)	player #1:G:/Stigmatomma_queen_variance/O5/O5-1-4-G2.MP4	0.0	6689.760	25.000	Blue	Feeding on food		POINT	4390.160	G:/Stigmatomma_queen_variance/O5/O5-1-4-G2.MP4	109754	NA
G2	2024-09-27 10:07:34.713		5399.800	Media file(s)	player #1:G:/Stigmatomma_queen_variance/O5/O5-1-4-G2.MP4	0.0	6689.760	25.000	Green	Feeding on food		POINT	4390.160	G:/Stigmatomma_queen_variance/O5/O5-1-4-G2.MP4	109754	NA
G2	2024-09-27 10:07:34.713		5399.800	Media file(s)	player #1:G:/Stigmatomma_queen_variance/O5/O5-1-4-G2.MP4	0.0	6689.760	25.000	Orange	Feeding on food		POINT	4390.160	G:/Stigmatomma_queen_variance/O5/O5-1-4-G2.MP4	109754	NA
G2	2024-09-27 10:07:34.713		5399.800	Media file(s)	player #1:G:/Stigmatomma_queen_variance/O5/O5-1-4-G2.MP4	0.0	6689.760	25.000	Yellow	Resting		POINT	4390.160	G:/Stigmatomma_queen_variance/O5/O5-1-4-G2.MP4	109754	NA
G2	2024-09-27 10:07:34.713		5399.800	Media file(s)	player #1:G:/Stigmatomma_queen_variance/O5/O5-1-4-G2.MP4	0.0	6689.760	25.000	Blue	Self grooming		POINT	4450.160	G:/Stigmatomma_queen_variance/O5/O5-1-4-G2.MP4	111254	NA
G2	2024-09-27 10:07:34.713		5399.800	Media file(s)	player #1:G:/Stigmatomma_queen_variance/O5/O5-1-4-G2.MP4	0.0	6689.760	25.000	Green	Feeding on food		POINT	4450.160	G:/Stigmatomma_queen_variance/O5/O5-1-4-G2.MP4	111254	NA
G2	2024-09-27 10:07:34.713		5399.800	Media file(s)	player #1:G:/Stigmatomma_queen_variance/O5/O5-1-4-G2.MP4	0.0	6689.760	25.000	Orange	Feeding on food		POINT	4450.160	G:/Stigmatomma_queen_variance/O5/O5-1-4-G2.MP4	111254	NA
G2	2024-09-27 10:07:34.713		5399.800	Media file(s)	player #1:G:/Stigmatomma_queen_variance/O5/O5-1-4-G2.MP4	0.0	6689.760	25.000	Yellow	Resting		POINT	4450.160	G:/Stigmatomma_queen_variance/O5/O5-1-4-G2.MP4	111254	NA
G2	2024-09-27 10:07:34.713		5399.800	Media file(s)	player #1:G:/Stigmatomma_queen_variance/O5/O5-1-4-G2.MP4	0.0	6689.760	25.000	Blue	Self grooming		POINT	4510.440	G:/Stigmatomma_queen_variance/O5/O5-1-4-G2.MP4	112761	NA
G2	2024-09-27 10:07:34.713		5399.800	Media file(s)	player #1:G:/Stigmatomma_queen_variance/O5/O5-1-4-G2.MP4	0.0	6689.760	25.000	Green	Feeding on food		POINT	4510.440	G:/Stigmatomma_queen_variance/O5/O5-1-4-G2.MP4	112761	NA
G2	2024-09-27 10:07:34.713		5399.800	Media file(s)	player #1:G:/Stigmatomma_queen_variance/O5/O5-1-4-G2.MP4	0.0	6689.760	25.000	Orange	Feeding on food		POINT	4510.440	G:/Stigmatomma_queen_variance/O5/O5-1-4-G2.MP4	112761	NA
G2	2024-09-27 10:07:34.713		5399.800	Media file(s)	player #1:G:/Stigmatomma_queen_variance/O5/O5-1-4-G2.MP4	0.0	6689.760	25.000	Yellow	Resting		POINT	4510.440	G:/Stigmatomma_queen_variance/O5/O5-1-4-G2.MP4	112761	NA
G2	2024-09-27 10:07:34.713		5399.800	Media file(s)	player #1:G:/Stigmatomma_queen_variance/O5/O5-1-4-G2.MP4	0.0	6689.760	25.000	Blue	Self grooming		POINT	4570.240	G:/Stigmatomma_queen_variance/O5/O5-1-4-G2.MP4	114256	NA
G2	2024-09-27 10:07:34.713		5399.800	Media file(s)	player #1:G:/Stigmatomma_queen_variance/O5/O5-1-4-G2.MP4	0.0	6689.760	25.000	Green	Feeding on food		POINT	4570.240	G:/Stigmatomma_queen_variance/O5/O5-1-4-G2.MP4	114256	NA
G2	2024-09-27 10:07:34.713		5399.800	Media file(s)	player #1:G:/Stigmatomma_queen_variance/O5/O5-1-4-G2.MP4	0.0	6689.760	25.000	Orange	Feeding on food		POINT	4570.240	G:/Stigmatomma_queen_variance/O5/O5-1-4-G2.MP4	114256	NA
G2	2024-09-27 10:07:34.713		5399.800	Media file(s)	player #1:G:/Stigmatomma_queen_variance/O5/O5-1-4-G2.MP4	0.0	6689.760	25.000	Yellow	Resting		POINT	4570.240	G:/Stigmatomma_queen_variance/O5/O5-1-4-G2.MP4	114256	NA
G2	2024-09-27 10:07:34.713		5399.800	Media file(s)	player #1:G:/Stigmatomma_queen_variance/O5/O5-1-4-G2.MP4	0.0	6689.760	25.000	Blue	Feeding on food		POINT	4630.320	G:/Stigmatomma_queen_variance/O5/O5-1-4-G2.MP4	115758	NA
G2	2024-09-27 10:07:34.713		5399.800	Media file(s)	player #1:G:/Stigmatomma_queen_variance/O5/O5-1-4-G2.MP4	0.0	6689.760	25.000	Green	Feeding on food		POINT	4630.320	G:/Stigmatomma_queen_variance/O5/O5-1-4-G2.MP4	115758	NA
G2	2024-09-27 10:07:34.713		5399.800	Media file(s)	player #1:G:/Stigmatomma_queen_variance/O5/O5-1-4-G2.MP4	0.0	6689.760	25.000	Orange	Feeding on food		POINT	4630.320	G:/Stigmatomma_queen_variance/O5/O5-1-4-G2.MP4	115758	NA
G2	2024-09-27 10:07:34.713		5399.800	Media file(s)	player #1:G:/Stigmatomma_queen_variance/O5/O5-1-4-G2.MP4	0.0	6689.760	25.000	Yellow	Resting		POINT	4630.320	G:/Stigmatomma_queen_variance/O5/O5-1-4-G2.MP4	115758	NA
G2	2024-09-27 10:07:34.713		5399.800	Media file(s)	player #1:G:/Stigmatomma_queen_variance/O5/O5-1-4-G2.MP4	0.0	6689.760	25.000	Blue	Feeding on food		POINT	4690.080	G:/Stigmatomma_queen_variance/O5/O5-1-4-G2.MP4	117252	NA
G2	2024-09-27 10:07:34.713		5399.800	Media file(s)	player #1:G:/Stigmatomma_queen_variance/O5/O5-1-4-G2.MP4	0.0	6689.760	25.000	Green	Self grooming		POINT	4690.080	G:/Stigmatomma_queen_variance/O5/O5-1-4-G2.MP4	117252	NA
G2	2024-09-27 10:07:34.713		5399.800	Media file(s)	player #1:G:/Stigmatomma_queen_variance/O5/O5-1-4-G2.MP4	0.0	6689.760	25.000	Orange	Feeding on food		POINT	4690.080	G:/Stigmatomma_queen_variance/O5/O5-1-4-G2.MP4	117252	NA
G2	2024-09-27 10:07:34.713		5399.800	Media file(s)	player #1:G:/Stigmatomma_queen_variance/O5/O5-1-4-G2.MP4	0.0	6689.760	25.000	Yellow	Resting		POINT	4690.080	G:/Stigmatomma_queen_variance/O5/O5-1-4-G2.MP4	117252	NA
G2	2024-09-27 10:07:34.713		5399.800	Media file(s)	player #1:G:/Stigmatomma_queen_variance/O5/O5-1-4-G2.MP4	0.0	6689.760	25.000	Blue	Walking		POINT	4750.240	G:/Stigmatomma_queen_variance/O5/O5-1-4-G2.MP4	118756	NA
G2	2024-09-27 10:07:34.713		5399.800	Media file(s)	player #1:G:/Stigmatomma_queen_variance/O5/O5-1-4-G2.MP4	0.0	6689.760	25.000	Green	Feeding on food		POINT	4750.240	G:/Stigmatomma_queen_variance/O5/O5-1-4-G2.MP4	118756	NA
G2	2024-09-27 10:07:34.713		5399.800	Media file(s)	player #1:G:/Stigmatomma_queen_variance/O5/O5-1-4-G2.MP4	0.0	6689.760	25.000	Orange	Feeding on food		POINT	4750.240	G:/Stigmatomma_queen_variance/O5/O5-1-4-G2.MP4	118756	NA
G2	2024-09-27 10:07:34.713		5399.800	Media file(s)	player #1:G:/Stigmatomma_queen_variance/O5/O5-1-4-G2.MP4	0.0	6689.760	25.000	Yellow	Self grooming		POINT	4750.240	G:/Stigmatomma_queen_variance/O5/O5-1-4-G2.MP4	118756	NA
G2	2024-09-27 10:07:34.713		5399.800	Media file(s)	player #1:G:/Stigmatomma_queen_variance/O5/O5-1-4-G2.MP4	0.0	6689.760	25.000	Blue	Self grooming		POINT	4810.000	G:/Stigmatomma_queen_variance/O5/O5-1-4-G2.MP4	120250	NA
G2	2024-09-27 10:07:34.713		5399.800	Media file(s)	player #1:G:/Stigmatomma_queen_variance/O5/O5-1-4-G2.MP4	0.0	6689.760	25.000	Green	Feeding on food		POINT	4810.000	G:/Stigmatomma_queen_variance/O5/O5-1-4-G2.MP4	120250	NA
G2	2024-09-27 10:07:34.713		5399.800	Media file(s)	player #1:G:/Stigmatomma_queen_variance/O5/O5-1-4-G2.MP4	0.0	6689.760	25.000	Orange	Feeding on food		POINT	4810.000	G:/Stigmatomma_queen_variance/O5/O5-1-4-G2.MP4	120250	NA
G2	2024-09-27 10:07:34.713		5399.800	Media file(s)	player #1:G:/Stigmatomma_queen_variance/O5/O5-1-4-G2.MP4	0.0	6689.760	25.000	Yellow	Resting		POINT	4810.000	G:/Stigmatomma_queen_variance/O5/O5-1-4-G2.MP4	120250	NA
G2	2024-09-27 10:07:34.713		5399.800	Media file(s)	player #1:G:/Stigmatomma_queen_variance/O5/O5-1-4-G2.MP4	0.0	6689.760	25.000	Blue	Carry Brood		POINT	4870.360	G:/Stigmatomma_queen_variance/O5/O5-1-4-G2.MP4	121759	NA
G2	2024-09-27 10:07:34.713		5399.800	Media file(s)	player #1:G:/Stigmatomma_queen_variance/O5/O5-1-4-G2.MP4	0.0	6689.760	25.000	Green	Feeding on food		POINT	4870.360	G:/Stigmatomma_queen_variance/O5/O5-1-4-G2.MP4	121759	NA
G2	2024-09-27 10:07:34.713		5399.800	Media file(s)	player #1:G:/Stigmatomma_queen_variance/O5/O5-1-4-G2.MP4	0.0	6689.760	25.000	Orange	Feeding on food		POINT	4870.360	G:/Stigmatomma_queen_variance/O5/O5-1-4-G2.MP4	121759	NA
G2	2024-09-27 10:07:34.713		5399.800	Media file(s)	player #1:G:/Stigmatomma_queen_variance/O5/O5-1-4-G2.MP4	0.0	6689.760	25.000	Yellow	Resting		POINT	4870.360	G:/Stigmatomma_queen_variance/O5/O5-1-4-G2.MP4	121759	NA
G2	2024-09-27 10:07:34.713		5399.800	Media file(s)	player #1:G:/Stigmatomma_queen_variance/O5/O5-1-4-G2.MP4	0.0	6689.760	25.000	Blue	Self grooming		POINT	4930.320	G:/Stigmatomma_queen_variance/O5/O5-1-4-G2.MP4	123258	NA
G2	2024-09-27 10:07:34.713		5399.800	Media file(s)	player #1:G:/Stigmatomma_queen_variance/O5/O5-1-4-G2.MP4	0.0	6689.760	25.000	Green	Feeding on food		POINT	4930.320	G:/Stigmatomma_queen_variance/O5/O5-1-4-G2.MP4	123258	NA
G2	2024-09-27 10:07:34.713		5399.800	Media file(s)	player #1:G:/Stigmatomma_queen_variance/O5/O5-1-4-G2.MP4	0.0	6689.760	25.000	Orange	Feeding on food		POINT	4930.320	G:/Stigmatomma_queen_variance/O5/O5-1-4-G2.MP4	123258	NA
G2	2024-09-27 10:07:34.713		5399.800	Media file(s)	player #1:G:/Stigmatomma_queen_variance/O5/O5-1-4-G2.MP4	0.0	6689.760	25.000	Yellow	Resting		POINT	4930.320	G:/Stigmatomma_queen_variance/O5/O5-1-4-G2.MP4	123258	NA
G2	2024-09-27 10:07:34.713		5399.800	Media file(s)	player #1:G:/Stigmatomma_queen_variance/O5/O5-1-4-G2.MP4	0.0	6689.760	25.000	Blue	QW interaction		POINT	4990.640	G:/Stigmatomma_queen_variance/O5/O5-1-4-G2.MP4	124766	NA
G2	2024-09-27 10:07:34.713		5399.800	Media file(s)	player #1:G:/Stigmatomma_queen_variance/O5/O5-1-4-G2.MP4	0.0	6689.760	25.000	Green	Feeding on food		POINT	4990.640	G:/Stigmatomma_queen_variance/O5/O5-1-4-G2.MP4	124766	NA
G2	2024-09-27 10:07:34.713		5399.800	Media file(s)	player #1:G:/Stigmatomma_queen_variance/O5/O5-1-4-G2.MP4	0.0	6689.760	25.000	Orange	Resting		POINT	4990.640	G:/Stigmatomma_queen_variance/O5/O5-1-4-G2.MP4	124766	NA
G2	2024-09-27 10:07:34.713		5399.800	Media file(s)	player #1:G:/Stigmatomma_queen_variance/O5/O5-1-4-G2.MP4	0.0	6689.760	25.000	Yellow	Resting		POINT	4990.640	G:/Stigmatomma_queen_variance/O5/O5-1-4-G2.MP4	124766	NA
G2	2024-09-27 10:07:34.713		5399.800	Media file(s)	player #1:G:/Stigmatomma_queen_variance/O5/O5-1-4-G2.MP4	0.0	6689.760	25.000	Blue	QW interaction		POINT	5050.200	G:/Stigmatomma_queen_variance/O5/O5-1-4-G2.MP4	126255	NA
G2	2024-09-27 10:07:34.713		5399.800	Media file(s)	player #1:G:/Stigmatomma_queen_variance/O5/O5-1-4-G2.MP4	0.0	6689.760	25.000	Green	Feeding on food		POINT	5050.200	G:/Stigmatomma_queen_variance/O5/O5-1-4-G2.MP4	126255	NA
G2	2024-09-27 10:07:34.713		5399.800	Media file(s)	player #1:G:/Stigmatomma_queen_variance/O5/O5-1-4-G2.MP4	0.0	6689.760	25.000	Orange	Resting		POINT	5050.200	G:/Stigmatomma_queen_variance/O5/O5-1-4-G2.MP4	126255	NA
G2	2024-09-27 10:07:34.713		5399.800	Media file(s)	player #1:G:/Stigmatomma_queen_variance/O5/O5-1-4-G2.MP4	0.0	6689.760	25.000	Yellow	Resting		POINT	5050.200	G:/Stigmatomma_queen_variance/O5/O5-1-4-G2.MP4	126255	NA
G2	2024-09-27 10:07:34.713		5399.800	Media file(s)	player #1:G:/Stigmatomma_queen_variance/O5/O5-1-4-G2.MP4	0.0	6689.760	25.000	Blue	QW interaction		POINT	5110.320	G:/Stigmatomma_queen_variance/O5/O5-1-4-G2.MP4	127758	NA
G2	2024-09-27 10:07:34.713		5399.800	Media file(s)	player #1:G:/Stigmatomma_queen_variance/O5/O5-1-4-G2.MP4	0.0	6689.760	25.000	Green	Feeding on food		POINT	5110.320	G:/Stigmatomma_queen_variance/O5/O5-1-4-G2.MP4	127758	NA
G2	2024-09-27 10:07:34.713		5399.800	Media file(s)	player #1:G:/Stigmatomma_queen_variance/O5/O5-1-4-G2.MP4	0.0	6689.760	25.000	Orange	Walking		POINT	5110.320	G:/Stigmatomma_queen_variance/O5/O5-1-4-G2.MP4	127758	NA
G2	2024-09-27 10:07:34.713		5399.800	Media file(s)	player #1:G:/Stigmatomma_queen_variance/O5/O5-1-4-G2.MP4	0.0	6689.760	25.000	Yellow	Resting		POINT	5110.320	G:/Stigmatomma_queen_variance/O5/O5-1-4-G2.MP4	127758	NA
G2	2024-09-27 10:07:34.713		5399.800	Media file(s)	player #1:G:/Stigmatomma_queen_variance/O5/O5-1-4-G2.MP4	0.0	6689.760	25.000	Blue	Self grooming		POINT	5171.080	G:/Stigmatomma_queen_variance/O5/O5-1-4-G2.MP4	129277	NA
G2	2024-09-27 10:07:34.713		5399.800	Media file(s)	player #1:G:/Stigmatomma_queen_variance/O5/O5-1-4-G2.MP4	0.0	6689.760	25.000	Green	Resting		POINT	5171.080	G:/Stigmatomma_queen_variance/O5/O5-1-4-G2.MP4	129277	NA
G2	2024-09-27 10:07:34.713		5399.800	Media file(s)	player #1:G:/Stigmatomma_queen_variance/O5/O5-1-4-G2.MP4	0.0	6689.760	25.000	Orange	Resting		POINT	5171.080	G:/Stigmatomma_queen_variance/O5/O5-1-4-G2.MP4	129277	NA
G2	2024-09-27 10:07:34.713		5399.800	Media file(s)	player #1:G:/Stigmatomma_queen_variance/O5/O5-1-4-G2.MP4	0.0	6689.760	25.000	Yellow	Resting		POINT	5171.080	G:/Stigmatomma_queen_variance/O5/O5-1-4-G2.MP4	129277	NA
G2	2024-09-27 10:07:34.713		5399.800	Media file(s)	player #1:G:/Stigmatomma_queen_variance/O5/O5-1-4-G2.MP4	0.0	6689.760	25.000	Blue	Resting		POINT	5230.320	G:/Stigmatomma_queen_variance/O5/O5-1-4-G2.MP4	130758	NA
G2	2024-09-27 10:07:34.713		5399.800	Media file(s)	player #1:G:/Stigmatomma_queen_variance/O5/O5-1-4-G2.MP4	0.0	6689.760	25.000	Green	Feeding on food		POINT	5230.320	G:/Stigmatomma_queen_variance/O5/O5-1-4-G2.MP4	130758	NA
G2	2024-09-27 10:07:34.713		5399.800	Media file(s)	player #1:G:/Stigmatomma_queen_variance/O5/O5-1-4-G2.MP4	0.0	6689.760	25.000	Orange	QW interaction		POINT	5230.320	G:/Stigmatomma_queen_variance/O5/O5-1-4-G2.MP4	130758	NA
G2	2024-09-27 10:07:34.713		5399.800	Media file(s)	player #1:G:/Stigmatomma_queen_variance/O5/O5-1-4-G2.MP4	0.0	6689.760	25.000	Yellow	Resting		POINT	5230.320	G:/Stigmatomma_queen_variance/O5/O5-1-4-G2.MP4	130758	NA
G2	2024-09-27 10:07:34.713		5399.800	Media file(s)	player #1:G:/Stigmatomma_queen_variance/O5/O5-1-4-G2.MP4	0.0	6689.760	25.000	Blue	Walking		POINT	5290.080	G:/Stigmatomma_queen_variance/O5/O5-1-4-G2.MP4	132252	NA
G2	2024-09-27 10:07:34.713		5399.800	Media file(s)	player #1:G:/Stigmatomma_queen_variance/O5/O5-1-4-G2.MP4	0.0	6689.760	25.000	Green	Feeding on food		POINT	5290.080	G:/Stigmatomma_queen_variance/O5/O5-1-4-G2.MP4	132252	NA
G2	2024-09-27 10:07:34.713		5399.800	Media file(s)	player #1:G:/Stigmatomma_queen_variance/O5/O5-1-4-G2.MP4	0.0	6689.760	25.000	Orange	QW interaction		POINT	5290.080	G:/Stigmatomma_queen_variance/O5/O5-1-4-G2.MP4	132252	NA
G2	2024-09-27 10:07:34.713		5399.800	Media file(s)	player #1:G:/Stigmatomma_queen_variance/O5/O5-1-4-G2.MP4	0.0	6689.760	25.000	Yellow	Resting		POINT	5290.080	G:/Stigmatomma_queen_variance/O5/O5-1-4-G2.MP4	132252	NA
G2	2024-09-27 10:07:34.713		5399.800	Media file(s)	player #1:G:/Stigmatomma_queen_variance/O5/O5-1-4-G2.MP4	0.0	6689.760	25.000	Blue	Resting		POINT	5350.160	G:/Stigmatomma_queen_variance/O5/O5-1-4-G2.MP4	133754	NA
G2	2024-09-27 10:07:34.713		5399.800	Media file(s)	player #1:G:/Stigmatomma_queen_variance/O5/O5-1-4-G2.MP4	0.0	6689.760	25.000	Green	Feeding on food		POINT	5350.160	G:/Stigmatomma_queen_variance/O5/O5-1-4-G2.MP4	133754	NA
G2	2024-09-27 10:07:34.713		5399.800	Media file(s)	player #1:G:/Stigmatomma_queen_variance/O5/O5-1-4-G2.MP4	0.0	6689.760	25.000	Orange	QW interaction		POINT	5350.160	G:/Stigmatomma_queen_variance/O5/O5-1-4-G2.MP4	133754	NA
G2	2024-09-27 10:07:34.713		5399.800	Media file(s)	player #1:G:/Stigmatomma_queen_variance/O5/O5-1-4-G2.MP4	0.0	6689.760	25.000	Yellow	Resting		POINT	5350.160	G:/Stigmatomma_queen_variance/O5/O5-1-4-G2.MP4	133754	NA
G2	2024-09-27 10:07:34.713		5399.800	Media file(s)	player #1:G:/Stigmatomma_queen_variance/O5/O5-1-4-G2.MP4	0.0	6689.760	25.000	Blue	Resting		POINT	5410.160	G:/Stigmatomma_queen_variance/O5/O5-1-4-G2.MP4	135254	NA
G2	2024-09-27 10:07:34.713		5399.800	Media file(s)	player #1:G:/Stigmatomma_queen_variance/O5/O5-1-4-G2.MP4	0.0	6689.760	25.000	Green	Feeding on food		POINT	5410.160	G:/Stigmatomma_queen_variance/O5/O5-1-4-G2.MP4	135254	NA
G2	2024-09-27 10:07:34.713		5399.800	Media file(s)	player #1:G:/Stigmatomma_queen_variance/O5/O5-1-4-G2.MP4	0.0	6689.760	25.000	Orange	QW interaction		POINT	5410.160	G:/Stigmatomma_queen_variance/O5/O5-1-4-G2.MP4	135254	NA
G2	2024-09-27 10:07:34.713		5399.800	Media file(s)	player #1:G:/Stigmatomma_queen_variance/O5/O5-1-4-G2.MP4	0.0	6689.760	25.000	Yellow	Resting		POINT	5410.160	G:/Stigmatomma_queen_variance/O5/O5-1-4-G2.MP4	135254	NA
G2	2024-09-27 10:07:34.713		5399.800	Media file(s)	player #1:G:/Stigmatomma_queen_variance/O5/O5-1-4-G2.MP4	0.0	6689.760	25.000	Blue	Walking		POINT	5470.360	G:/Stigmatomma_queen_variance/O5/O5-1-4-G2.MP4	136759	NA
G2	2024-09-27 10:07:34.713		5399.800	Media file(s)	player #1:G:/Stigmatomma_queen_variance/O5/O5-1-4-G2.MP4	0.0	6689.760	25.000	Green	Feeding on food		POINT	5470.360	G:/Stigmatomma_queen_variance/O5/O5-1-4-G2.MP4	136759	NA
G2	2024-09-27 10:07:34.713		5399.800	Media file(s)	player #1:G:/Stigmatomma_queen_variance/O5/O5-1-4-G2.MP4	0.0	6689.760	25.000	Orange	QW interaction		POINT	5470.360	G:/Stigmatomma_queen_variance/O5/O5-1-4-G2.MP4	136759	NA
G2	2024-09-27 10:07:34.713		5399.800	Media file(s)	player #1:G:/Stigmatomma_queen_variance/O5/O5-1-4-G2.MP4	0.0	6689.760	25.000	Yellow	Resting		POINT	5470.360	G:/Stigmatomma_queen_variance/O5/O5-1-4-G2.MP4	136759	NA
G2	2024-09-27 10:07:34.713		5399.800	Media file(s)	player #1:G:/Stigmatomma_queen_variance/O5/O5-1-4-G2.MP4	0.0	6689.760	25.000	Blue	Resting		POINT	5530.280	G:/Stigmatomma_queen_variance/O5/O5-1-4-G2.MP4	138257	NA
G2	2024-09-27 10:07:34.713		5399.800	Media file(s)	player #1:G:/Stigmatomma_queen_variance/O5/O5-1-4-G2.MP4	0.0	6689.760	25.000	Green	Walking		POINT	5530.280	G:/Stigmatomma_queen_variance/O5/O5-1-4-G2.MP4	138257	NA
G2	2024-09-27 10:07:34.713		5399.800	Media file(s)	player #1:G:/Stigmatomma_queen_variance/O5/O5-1-4-G2.MP4	0.0	6689.760	25.000	Orange	QW interaction		POINT	5530.280	G:/Stigmatomma_queen_variance/O5/O5-1-4-G2.MP4	138257	NA
G2	2024-09-27 10:07:34.713		5399.800	Media file(s)	player #1:G:/Stigmatomma_queen_variance/O5/O5-1-4-G2.MP4	0.0	6689.760	25.000	Yellow	Resting		POINT	5530.280	G:/Stigmatomma_queen_variance/O5/O5-1-4-G2.MP4	138257	NA
G2	2024-09-27 10:07:34.713		5399.800	Media file(s)	player #1:G:/Stigmatomma_queen_variance/O5/O5-1-4-G2.MP4	0.0	6689.760	25.000	Blue	Resting		POINT	5590.360	G:/Stigmatomma_queen_variance/O5/O5-1-4-G2.MP4	139759	NA
G2	2024-09-27 10:07:34.713		5399.800	Media file(s)	player #1:G:/Stigmatomma_queen_variance/O5/O5-1-4-G2.MP4	0.0	6689.760	25.000	Green	Self grooming		POINT	5590.360	G:/Stigmatomma_queen_variance/O5/O5-1-4-G2.MP4	139759	NA
G2	2024-09-27 10:07:34.713		5399.800	Media file(s)	player #1:G:/Stigmatomma_queen_variance/O5/O5-1-4-G2.MP4	0.0	6689.760	25.000	Orange	QW interaction		POINT	5590.360	G:/Stigmatomma_queen_variance/O5/O5-1-4-G2.MP4	139759	NA
G2	2024-09-27 10:07:34.713		5399.800	Media file(s)	player #1:G:/Stigmatomma_queen_variance/O5/O5-1-4-G2.MP4	0.0	6689.760	25.000	Yellow	Resting		POINT	5590.360	G:/Stigmatomma_queen_variance/O5/O5-1-4-G2.MP4	139759	NA
G2	2024-09-27 10:07:34.713		5399.800	Media file(s)	player #1:G:/Stigmatomma_queen_variance/O5/O5-1-4-G2.MP4	0.0	6689.760	25.000	Green	Self grooming		POINT	5650.200	G:/Stigmatomma_queen_variance/O5/O5-1-4-G2.MP4	141255	NA
G2	2024-09-27 10:07:34.713		5399.800	Media file(s)	player #1:G:/Stigmatomma_queen_variance/O5/O5-1-4-G2.MP4	0.0	6689.760	25.000	Blue	Resting		POINT	5650.200	G:/Stigmatomma_queen_variance/O5/O5-1-4-G2.MP4	141255	NA
G2	2024-09-27 10:07:34.713		5399.800	Media file(s)	player #1:G:/Stigmatomma_queen_variance/O5/O5-1-4-G2.MP4	0.0	6689.760	25.000	Orange	Self grooming		POINT	5650.200	G:/Stigmatomma_queen_variance/O5/O5-1-4-G2.MP4	141255	NA
G2	2024-09-27 10:07:34.713		5399.800	Media file(s)	player #1:G:/Stigmatomma_queen_variance/O5/O5-1-4-G2.MP4	0.0	6689.760	25.000	Yellow	Resting		POINT	5650.200	G:/Stigmatomma_queen_variance/O5/O5-1-4-G2.MP4	141255	NA
G2	2024-09-27 10:07:34.713		5399.800	Media file(s)	player #1:G:/Stigmatomma_queen_variance/O5/O5-1-4-G2.MP4	0.0	6689.760	25.000	Blue	Resting		POINT	5710.160	G:/Stigmatomma_queen_variance/O5/O5-1-4-G2.MP4	142754	NA
G2	2024-09-27 10:07:34.713		5399.800	Media file(s)	player #1:G:/Stigmatomma_queen_variance/O5/O5-1-4-G2.MP4	0.0	6689.760	25.000	Green	Walking		POINT	5710.160	G:/Stigmatomma_queen_variance/O5/O5-1-4-G2.MP4	142754	NA
G2	2024-09-27 10:07:34.713		5399.800	Media file(s)	player #1:G:/Stigmatomma_queen_variance/O5/O5-1-4-G2.MP4	0.0	6689.760	25.000	Orange	Self grooming		POINT	5710.160	G:/Stigmatomma_queen_variance/O5/O5-1-4-G2.MP4	142754	NA
G2	2024-09-27 10:07:34.713		5399.800	Media file(s)	player #1:G:/Stigmatomma_queen_variance/O5/O5-1-4-G2.MP4	0.0	6689.760	25.000	Yellow	Resting		POINT	5710.160	G:/Stigmatomma_queen_variance/O5/O5-1-4-G2.MP4	142754	NA
G2	2024-09-27 10:07:34.713		5399.800	Media file(s)	player #1:G:/Stigmatomma_queen_variance/O5/O5-1-4-G2.MP4	0.0	6689.760	25.000	Blue	Resting		POINT	5770.480	G:/Stigmatomma_queen_variance/O5/O5-1-4-G2.MP4	144262	NA
G2	2024-09-27 10:07:34.713		5399.800	Media file(s)	player #1:G:/Stigmatomma_queen_variance/O5/O5-1-4-G2.MP4	0.0	6689.760	25.000	Green	Walking		POINT	5770.480	G:/Stigmatomma_queen_variance/O5/O5-1-4-G2.MP4	144262	NA
G2	2024-09-27 10:07:34.713		5399.800	Media file(s)	player #1:G:/Stigmatomma_queen_variance/O5/O5-1-4-G2.MP4	0.0	6689.760	25.000	Orange	Self grooming		POINT	5770.480	G:/Stigmatomma_queen_variance/O5/O5-1-4-G2.MP4	144262	NA
G2	2024-09-27 10:07:34.713		5399.800	Media file(s)	player #1:G:/Stigmatomma_queen_variance/O5/O5-1-4-G2.MP4	0.0	6689.760	25.000	Yellow	Resting		POINT	5770.480	G:/Stigmatomma_queen_variance/O5/O5-1-4-G2.MP4	144262	NA
G2	2024-09-27 10:07:34.713		5399.800	Media file(s)	player #1:G:/Stigmatomma_queen_variance/O5/O5-1-4-G2.MP4	0.0	6689.760	25.000	Blue	Resting		POINT	5830.520	G:/Stigmatomma_queen_variance/O5/O5-1-4-G2.MP4	145763	NA
G2	2024-09-27 10:07:34.713		5399.800	Media file(s)	player #1:G:/Stigmatomma_queen_variance/O5/O5-1-4-G2.MP4	0.0	6689.760	25.000	Green	Resting		POINT	5830.520	G:/Stigmatomma_queen_variance/O5/O5-1-4-G2.MP4	145763	NA
G2	2024-09-27 10:07:34.713		5399.800	Media file(s)	player #1:G:/Stigmatomma_queen_variance/O5/O5-1-4-G2.MP4	0.0	6689.760	25.000	Orange	Walking		POINT	5830.520	G:/Stigmatomma_queen_variance/O5/O5-1-4-G2.MP4	145763	NA
G2	2024-09-27 10:07:34.713		5399.800	Media file(s)	player #1:G:/Stigmatomma_queen_variance/O5/O5-1-4-G2.MP4	0.0	6689.760	25.000	Yellow	Resting		POINT	5830.520	G:/Stigmatomma_queen_variance/O5/O5-1-4-G2.MP4	145763	NA
G2	2024-09-27 10:07:34.713		5399.800	Media file(s)	player #1:G:/Stigmatomma_queen_variance/O5/O5-1-4-G2.MP4	0.0	6689.760	25.000	Blue	Walking		POINT	5891.200	G:/Stigmatomma_queen_variance/O5/O5-1-4-G2.MP4	147280	NA
G2	2024-09-27 10:07:34.713		5399.800	Media file(s)	player #1:G:/Stigmatomma_queen_variance/O5/O5-1-4-G2.MP4	0.0	6689.760	25.000	Green	Walking		POINT	5891.200	G:/Stigmatomma_queen_variance/O5/O5-1-4-G2.MP4	147280	NA
G2	2024-09-27 10:07:34.713		5399.800	Media file(s)	player #1:G:/Stigmatomma_queen_variance/O5/O5-1-4-G2.MP4	0.0	6689.760	25.000	Orange	Walking		POINT	5891.200	G:/Stigmatomma_queen_variance/O5/O5-1-4-G2.MP4	147280	NA
G2	2024-09-27 10:07:34.713		5399.800	Media file(s)	player #1:G:/Stigmatomma_queen_variance/O5/O5-1-4-G2.MP4	0.0	6689.760	25.000	Yellow	Resting		POINT	5891.200	G:/Stigmatomma_queen_variance/O5/O5-1-4-G2.MP4	147280	NA
G2	2024-09-27 10:07:34.713		5399.800	Media file(s)	player #1:G:/Stigmatomma_queen_variance/O5/O5-1-4-G2.MP4	0.0	6689.760	25.000	Blue	Resting		POINT	5950.240	G:/Stigmatomma_queen_variance/O5/O5-1-4-G2.MP4	148756	NA
G2	2024-09-27 10:07:34.713		5399.800	Media file(s)	player #1:G:/Stigmatomma_queen_variance/O5/O5-1-4-G2.MP4	0.0	6689.760	25.000	Green	Feeding on food		POINT	5950.240	G:/Stigmatomma_queen_variance/O5/O5-1-4-G2.MP4	148756	NA
G2	2024-09-27 10:07:34.713		5399.800	Media file(s)	player #1:G:/Stigmatomma_queen_variance/O5/O5-1-4-G2.MP4	0.0	6689.760	25.000	Orange	Resting		POINT	5950.240	G:/Stigmatomma_queen_variance/O5/O5-1-4-G2.MP4	148756	NA
G2	2024-09-27 10:07:34.713		5399.800	Media file(s)	player #1:G:/Stigmatomma_queen_variance/O5/O5-1-4-G2.MP4	0.0	6689.760	25.000	Yellow	Resting		POINT	5950.240	G:/Stigmatomma_queen_variance/O5/O5-1-4-G2.MP4	148756	NA
G2	2024-09-27 10:07:34.713		5399.800	Media file(s)	player #1:G:/Stigmatomma_queen_variance/O5/O5-1-4-G2.MP4	0.0	6689.760	25.000	Blue	Resting		POINT	6010.040	G:/Stigmatomma_queen_variance/O5/O5-1-4-G2.MP4	150251	NA
G2	2024-09-27 10:07:34.713		5399.800	Media file(s)	player #1:G:/Stigmatomma_queen_variance/O5/O5-1-4-G2.MP4	0.0	6689.760	25.000	Green	Feeding on food		POINT	6010.040	G:/Stigmatomma_queen_variance/O5/O5-1-4-G2.MP4	150251	NA
G2	2024-09-27 10:07:34.713		5399.800	Media file(s)	player #1:G:/Stigmatomma_queen_variance/O5/O5-1-4-G2.MP4	0.0	6689.760	25.000	Orange	Resting		POINT	6010.040	G:/Stigmatomma_queen_variance/O5/O5-1-4-G2.MP4	150251	NA
G2	2024-09-27 10:07:34.713		5399.800	Media file(s)	player #1:G:/Stigmatomma_queen_variance/O5/O5-1-4-G2.MP4	0.0	6689.760	25.000	Yellow	Self grooming		POINT	6010.040	G:/Stigmatomma_queen_variance/O5/O5-1-4-G2.MP4	150251	NA
