# Supplementary material for: Unmated Queens Show Worker‐Like Behaviour and Gene Expression in Polygynous Colonies of the Ant Stigmatomma pallipes
Source: Mol Ecol. 2026 Apr 29;35:e70360. doi: 10.1111/mec.70360 (PMC13126620; doi:10.1111/mec.70360)
Supplement: Supplementary file 3 — Data S1: mec70360‐sup‐0003‐Supinfo.zip. [file MEC-35-e70360-s003.zip › Behavior/O5-Boris/G5.tsv]

Observation id	Observation date	Description	Observation duration	Observation type	Source	Time offset (s)	Media duration (s)	FPS	Subject	Behavior	Behavioral category	Behavior type	Time	Media file name	Image index	Image file path	Comment
G5	2024-09-29 00:20:27.748		5399.840	Media file(s)	player #1:G:/Stigmatomma_queen_variance/O5/O5-1-9-G5.MP4	0.0	6670.080	25.000	Blue	Walking		POINT	610.480	G:/Stigmatomma_queen_variance/O5/O5-1-9-G5.MP4	15262	NA
G5	2024-09-29 00:20:27.748		5399.840	Media file(s)	player #1:G:/Stigmatomma_queen_variance/O5/O5-1-9-G5.MP4	0.0	6670.080	25.000	Orange	Walking		POINT	610.480	G:/Stigmatomma_queen_variance/O5/O5-1-9-G5.MP4	15262	NA
G5	2024-09-29 00:20:27.748		5399.840	Media file(s)	player #1:G:/Stigmatomma_queen_variance/O5/O5-1-9-G5.MP4	0.0	6670.080	25.000	Blue	Walking		POINT	670.200	G:/Stigmatomma_queen_variance/O5/O5-1-9-G5.MP4	16755	NA
G5	2024-09-29 00:20:27.748		5399.840	Media file(s)	player #1:G:/Stigmatomma_queen_variance/O5/O5-1-9-G5.MP4	0.0	6670.080	25.000	Orange	Walking		POINT	670.200	G:/Stigmatomma_queen_variance/O5/O5-1-9-G5.MP4	16755	NA
G5	2024-09-29 00:20:27.748		5399.840	Media file(s)	player #1:G:/Stigmatomma_queen_variance/O5/O5-1-9-G5.MP4	0.0	6670.080	25.000	Blue	Walking		POINT	730.560	G:/Stigmatomma_queen_variance/O5/O5-1-9-G5.MP4	18264	NA
G5	2024-09-29 00:20:27.748		5399.840	Media file(s)	player #1:G:/Stigmatomma_queen_variance/O5/O5-1-9-G5.MP4	0.0	6670.080	25.000	Orange	Resting		POINT	730.560	G:/Stigmatomma_queen_variance/O5/O5-1-9-G5.MP4	18264	NA
G5	2024-09-29 00:20:27.748		5399.840	Media file(s)	player #1:G:/Stigmatomma_queen_variance/O5/O5-1-9-G5.MP4	0.0	6670.080	25.000	Blue	QW interaction		POINT	790.200	G:/Stigmatomma_queen_variance/O5/O5-1-9-G5.MP4	19755	NA
G5	2024-09-29 00:20:27.748		5399.840	Media file(s)	player #1:G:/Stigmatomma_queen_variance/O5/O5-1-9-G5.MP4	0.0	6670.080	25.000	Orange	Walking		POINT	790.200	G:/Stigmatomma_queen_variance/O5/O5-1-9-G5.MP4	19755	NA
G5	2024-09-29 00:20:27.748		5399.840	Media file(s)	player #1:G:/Stigmatomma_queen_variance/O5/O5-1-9-G5.MP4	0.0	6670.080	25.000	Blue	Walking		POINT	850.760	G:/Stigmatomma_queen_variance/O5/O5-1-9-G5.MP4	21269	NA
G5	2024-09-29 00:20:27.748		5399.840	Media file(s)	player #1:G:/Stigmatomma_queen_variance/O5/O5-1-9-G5.MP4	0.0	6670.080	25.000	Orange	Resting		POINT	850.760	G:/Stigmatomma_queen_variance/O5/O5-1-9-G5.MP4	21269	NA
G5	2024-09-29 00:20:27.748		5399.840	Media file(s)	player #1:G:/Stigmatomma_queen_variance/O5/O5-1-9-G5.MP4	0.0	6670.080	25.000	Blue	Walking		POINT	910.320	G:/Stigmatomma_queen_variance/O5/O5-1-9-G5.MP4	22758	NA
G5	2024-09-29 00:20:27.748		5399.840	Media file(s)	player #1:G:/Stigmatomma_queen_variance/O5/O5-1-9-G5.MP4	0.0	6670.080	25.000	Orange	Resting		POINT	910.320	G:/Stigmatomma_queen_variance/O5/O5-1-9-G5.MP4	22758	NA
G5	2024-09-29 00:20:27.748		5399.840	Media file(s)	player #1:G:/Stigmatomma_queen_variance/O5/O5-1-9-G5.MP4	0.0	6670.080	25.000	Blue	Feeding on food		POINT	970.400	G:/Stigmatomma_queen_variance/O5/O5-1-9-G5.MP4	24260	NA
G5	2024-09-29 00:20:27.748		5399.840	Media file(s)	player #1:G:/Stigmatomma_queen_variance/O5/O5-1-9-G5.MP4	0.0	6670.080	25.000	Orange	Resting		POINT	970.400	G:/Stigmatomma_queen_variance/O5/O5-1-9-G5.MP4	24260	NA
G5	2024-09-29 00:20:27.748		5399.840	Media file(s)	player #1:G:/Stigmatomma_queen_variance/O5/O5-1-9-G5.MP4	0.0	6670.080	25.000	Blue	Feeding on food		POINT	1030.880	G:/Stigmatomma_queen_variance/O5/O5-1-9-G5.MP4	25772	NA
G5	2024-09-29 00:20:27.748		5399.840	Media file(s)	player #1:G:/Stigmatomma_queen_variance/O5/O5-1-9-G5.MP4	0.0	6670.080	25.000	Orange	Resting		POINT	1030.880	G:/Stigmatomma_queen_variance/O5/O5-1-9-G5.MP4	25772	NA
G5	2024-09-29 00:20:27.748		5399.840	Media file(s)	player #1:G:/Stigmatomma_queen_variance/O5/O5-1-9-G5.MP4	0.0	6670.080	25.000	Blue	Self grooming		POINT	1090.800	G:/Stigmatomma_queen_variance/O5/O5-1-9-G5.MP4	27270	NA
G5	2024-09-29 00:20:27.748		5399.840	Media file(s)	player #1:G:/Stigmatomma_queen_variance/O5/O5-1-9-G5.MP4	0.0	6670.080	25.000	Orange	Walking		POINT	1090.800	G:/Stigmatomma_queen_variance/O5/O5-1-9-G5.MP4	27270	NA
G5	2024-09-29 00:20:27.748		5399.840	Media file(s)	player #1:G:/Stigmatomma_queen_variance/O5/O5-1-9-G5.MP4	0.0	6670.080	25.000	Blue	Self grooming		POINT	1150.280	G:/Stigmatomma_queen_variance/O5/O5-1-9-G5.MP4	28757	NA
G5	2024-09-29 00:20:27.748		5399.840	Media file(s)	player #1:G:/Stigmatomma_queen_variance/O5/O5-1-9-G5.MP4	0.0	6670.080	25.000	Orange	Resting		POINT	1150.280	G:/Stigmatomma_queen_variance/O5/O5-1-9-G5.MP4	28757	NA
G5	2024-09-29 00:20:27.748		5399.840	Media file(s)	player #1:G:/Stigmatomma_queen_variance/O5/O5-1-9-G5.MP4	0.0	6670.080	25.000	Blue	Walking		POINT	1210.960	G:/Stigmatomma_queen_variance/O5/O5-1-9-G5.MP4	30274	NA
G5	2024-09-29 00:20:27.748		5399.840	Media file(s)	player #1:G:/Stigmatomma_queen_variance/O5/O5-1-9-G5.MP4	0.0	6670.080	25.000	Orange	Walking		POINT	1210.960	G:/Stigmatomma_queen_variance/O5/O5-1-9-G5.MP4	30274	NA
G5	2024-09-29 00:20:27.748		5399.840	Media file(s)	player #1:G:/Stigmatomma_queen_variance/O5/O5-1-9-G5.MP4	0.0	6670.080	25.000	Blue	Self grooming		POINT	1270.280	G:/Stigmatomma_queen_variance/O5/O5-1-9-G5.MP4	31757	NA
G5	2024-09-29 00:20:27.748		5399.840	Media file(s)	player #1:G:/Stigmatomma_queen_variance/O5/O5-1-9-G5.MP4	0.0	6670.080	25.000	Orange	Resting		POINT	1270.280	G:/Stigmatomma_queen_variance/O5/O5-1-9-G5.MP4	31757	NA
G5	2024-09-29 00:20:27.748		5399.840	Media file(s)	player #1:G:/Stigmatomma_queen_variance/O5/O5-1-9-G5.MP4	0.0	6670.080	25.000	Blue	Walking		POINT	1330.080	G:/Stigmatomma_queen_variance/O5/O5-1-9-G5.MP4	33252	NA
G5	2024-09-29 00:20:27.748		5399.840	Media file(s)	player #1:G:/Stigmatomma_queen_variance/O5/O5-1-9-G5.MP4	0.0	6670.080	25.000	Orange	Resting		POINT	1330.080	G:/Stigmatomma_queen_variance/O5/O5-1-9-G5.MP4	33252	NA
G5	2024-09-29 00:20:27.748		5399.840	Media file(s)	player #1:G:/Stigmatomma_queen_variance/O5/O5-1-9-G5.MP4	0.0	6670.080	25.000	Blue	Walking		POINT	1390.320	G:/Stigmatomma_queen_variance/O5/O5-1-9-G5.MP4	34758	NA
G5	2024-09-29 00:20:27.748		5399.840	Media file(s)	player #1:G:/Stigmatomma_queen_variance/O5/O5-1-9-G5.MP4	0.0	6670.080	25.000	Orange	Resting		POINT	1390.320	G:/Stigmatomma_queen_variance/O5/O5-1-9-G5.MP4	34758	NA
G5	2024-09-29 00:20:27.748		5399.840	Media file(s)	player #1:G:/Stigmatomma_queen_variance/O5/O5-1-9-G5.MP4	0.0	6670.080	25.000	Blue	Walking		POINT	1451.560	G:/Stigmatomma_queen_variance/O5/O5-1-9-G5.MP4	36289	NA
G5	2024-09-29 00:20:27.748		5399.840	Media file(s)	player #1:G:/Stigmatomma_queen_variance/O5/O5-1-9-G5.MP4	0.0	6670.080	25.000	Orange	Walking		POINT	1451.560	G:/Stigmatomma_queen_variance/O5/O5-1-9-G5.MP4	36289	NA
G5	2024-09-29 00:20:27.748		5399.840	Media file(s)	player #1:G:/Stigmatomma_queen_variance/O5/O5-1-9-G5.MP4	0.0	6670.080	25.000	Blue	Walking		POINT	1510.400	G:/Stigmatomma_queen_variance/O5/O5-1-9-G5.MP4	37760	NA
G5	2024-09-29 00:20:27.748		5399.840	Media file(s)	player #1:G:/Stigmatomma_queen_variance/O5/O5-1-9-G5.MP4	0.0	6670.080	25.000	Orange	Resting		POINT	1510.400	G:/Stigmatomma_queen_variance/O5/O5-1-9-G5.MP4	37760	NA
G5	2024-09-29 00:20:27.748		5399.840	Media file(s)	player #1:G:/Stigmatomma_queen_variance/O5/O5-1-9-G5.MP4	0.0	6670.080	25.000	Blue	Walking		POINT	1570.480	G:/Stigmatomma_queen_variance/O5/O5-1-9-G5.MP4	39262	NA
G5	2024-09-29 00:20:27.748		5399.840	Media file(s)	player #1:G:/Stigmatomma_queen_variance/O5/O5-1-9-G5.MP4	0.0	6670.080	25.000	Orange	Resting		POINT	1570.480	G:/Stigmatomma_queen_variance/O5/O5-1-9-G5.MP4	39262	NA
G5	2024-09-29 00:20:27.748		5399.840	Media file(s)	player #1:G:/Stigmatomma_queen_variance/O5/O5-1-9-G5.MP4	0.0	6670.080	25.000	Blue	Walking		POINT	1630.080	G:/Stigmatomma_queen_variance/O5/O5-1-9-G5.MP4	40752	NA
G5	2024-09-29 00:20:27.748		5399.840	Media file(s)	player #1:G:/Stigmatomma_queen_variance/O5/O5-1-9-G5.MP4	0.0	6670.080	25.000	Orange	Resting		POINT	1630.080	G:/Stigmatomma_queen_variance/O5/O5-1-9-G5.MP4	40752	NA
G5	2024-09-29 00:20:27.748		5399.840	Media file(s)	player #1:G:/Stigmatomma_queen_variance/O5/O5-1-9-G5.MP4	0.0	6670.080	25.000	Blue	Brood Care		POINT	1690.240	G:/Stigmatomma_queen_variance/O5/O5-1-9-G5.MP4	42256	NA
G5	2024-09-29 00:20:27.748		5399.840	Media file(s)	player #1:G:/Stigmatomma_queen_variance/O5/O5-1-9-G5.MP4	0.0	6670.080	25.000	Orange	Resting		POINT	1690.240	G:/Stigmatomma_queen_variance/O5/O5-1-9-G5.MP4	42256	NA
G5	2024-09-29 00:20:27.748		5399.840	Media file(s)	player #1:G:/Stigmatomma_queen_variance/O5/O5-1-9-G5.MP4	0.0	6670.080	25.000	Blue	Brood Care		POINT	1750.440	G:/Stigmatomma_queen_variance/O5/O5-1-9-G5.MP4	43761	NA
G5	2024-09-29 00:20:27.748		5399.840	Media file(s)	player #1:G:/Stigmatomma_queen_variance/O5/O5-1-9-G5.MP4	0.0	6670.080	25.000	Orange	Resting		POINT	1750.440	G:/Stigmatomma_queen_variance/O5/O5-1-9-G5.MP4	43761	NA
G5	2024-09-29 00:20:27.748		5399.840	Media file(s)	player #1:G:/Stigmatomma_queen_variance/O5/O5-1-9-G5.MP4	0.0	6670.080	25.000	Blue	Brood Care		POINT	1811.360	G:/Stigmatomma_queen_variance/O5/O5-1-9-G5.MP4	45284	NA
G5	2024-09-29 00:20:27.748		5399.840	Media file(s)	player #1:G:/Stigmatomma_queen_variance/O5/O5-1-9-G5.MP4	0.0	6670.080	25.000	Orange	Resting		POINT	1811.360	G:/Stigmatomma_queen_variance/O5/O5-1-9-G5.MP4	45284	NA
G5	2024-09-29 00:20:27.748		5399.840	Media file(s)	player #1:G:/Stigmatomma_queen_variance/O5/O5-1-9-G5.MP4	0.0	6670.080	25.000	Blue	QW interaction		POINT	1870.320	G:/Stigmatomma_queen_variance/O5/O5-1-9-G5.MP4	46758	NA
G5	2024-09-29 00:20:27.748		5399.840	Media file(s)	player #1:G:/Stigmatomma_queen_variance/O5/O5-1-9-G5.MP4	0.0	6670.080	25.000	Orange	Resting		POINT	1870.320	G:/Stigmatomma_queen_variance/O5/O5-1-9-G5.MP4	46758	NA
G5	2024-09-29 00:20:27.748		5399.840	Media file(s)	player #1:G:/Stigmatomma_queen_variance/O5/O5-1-9-G5.MP4	0.0	6670.080	25.000	Blue	Walking		POINT	1930.080	G:/Stigmatomma_queen_variance/O5/O5-1-9-G5.MP4	48252	NA
G5	2024-09-29 00:20:27.748		5399.840	Media file(s)	player #1:G:/Stigmatomma_queen_variance/O5/O5-1-9-G5.MP4	0.0	6670.080	25.000	Orange	Resting		POINT	1930.080	G:/Stigmatomma_queen_variance/O5/O5-1-9-G5.MP4	48252	NA
G5	2024-09-29 00:20:27.748		5399.840	Media file(s)	player #1:G:/Stigmatomma_queen_variance/O5/O5-1-9-G5.MP4	0.0	6670.080	25.000	Blue	Walking		POINT	1990.360	G:/Stigmatomma_queen_variance/O5/O5-1-9-G5.MP4	49759	NA
G5	2024-09-29 00:20:27.748		5399.840	Media file(s)	player #1:G:/Stigmatomma_queen_variance/O5/O5-1-9-G5.MP4	0.0	6670.080	25.000	Orange	Resting		POINT	1990.360	G:/Stigmatomma_queen_variance/O5/O5-1-9-G5.MP4	49759	NA
G5	2024-09-29 00:20:27.748		5399.840	Media file(s)	player #1:G:/Stigmatomma_queen_variance/O5/O5-1-9-G5.MP4	0.0	6670.080	25.000	Blue	QW interaction		POINT	2050.640	G:/Stigmatomma_queen_variance/O5/O5-1-9-G5.MP4	51266	NA
G5	2024-09-29 00:20:27.748		5399.840	Media file(s)	player #1:G:/Stigmatomma_queen_variance/O5/O5-1-9-G5.MP4	0.0	6670.080	25.000	Orange	Resting		POINT	2050.640	G:/Stigmatomma_queen_variance/O5/O5-1-9-G5.MP4	51266	NA
G5	2024-09-29 00:20:27.748		5399.840	Media file(s)	player #1:G:/Stigmatomma_queen_variance/O5/O5-1-9-G5.MP4	0.0	6670.080	25.000	Blue	Feeding on food		POINT	2111.880	G:/Stigmatomma_queen_variance/O5/O5-1-9-G5.MP4	52797	NA
G5	2024-09-29 00:20:27.748		5399.840	Media file(s)	player #1:G:/Stigmatomma_queen_variance/O5/O5-1-9-G5.MP4	0.0	6670.080	25.000	Orange	Resting		POINT	2111.880	G:/Stigmatomma_queen_variance/O5/O5-1-9-G5.MP4	52797	NA
G5	2024-09-29 00:20:27.748		5399.840	Media file(s)	player #1:G:/Stigmatomma_queen_variance/O5/O5-1-9-G5.MP4	0.0	6670.080	25.000	Blue	Walking		POINT	2170.680	G:/Stigmatomma_queen_variance/O5/O5-1-9-G5.MP4	54267	NA
G5	2024-09-29 00:20:27.748		5399.840	Media file(s)	player #1:G:/Stigmatomma_queen_variance/O5/O5-1-9-G5.MP4	0.0	6670.080	25.000	Orange	Resting		POINT	2170.680	G:/Stigmatomma_queen_variance/O5/O5-1-9-G5.MP4	54267	NA
G5	2024-09-29 00:20:27.748		5399.840	Media file(s)	player #1:G:/Stigmatomma_queen_variance/O5/O5-1-9-G5.MP4	0.0	6670.080	25.000	Blue	Walking		POINT	2230.360	G:/Stigmatomma_queen_variance/O5/O5-1-9-G5.MP4	55759	NA
G5	2024-09-29 00:20:27.748		5399.840	Media file(s)	player #1:G:/Stigmatomma_queen_variance/O5/O5-1-9-G5.MP4	0.0	6670.080	25.000	Orange	Walking		POINT	2230.360	G:/Stigmatomma_queen_variance/O5/O5-1-9-G5.MP4	55759	NA
G5	2024-09-29 00:20:27.748		5399.840	Media file(s)	player #1:G:/Stigmatomma_queen_variance/O5/O5-1-9-G5.MP4	0.0	6670.080	25.000	Blue	Walking		POINT	2290.240	G:/Stigmatomma_queen_variance/O5/O5-1-9-G5.MP4	57256	NA
G5	2024-09-29 00:20:27.748		5399.840	Media file(s)	player #1:G:/Stigmatomma_queen_variance/O5/O5-1-9-G5.MP4	0.0	6670.080	25.000	Orange	Resting		POINT	2290.240	G:/Stigmatomma_queen_variance/O5/O5-1-9-G5.MP4	57256	NA
G5	2024-09-29 00:20:27.748		5399.840	Media file(s)	player #1:G:/Stigmatomma_queen_variance/O5/O5-1-9-G5.MP4	0.0	6670.080	25.000	Blue	Walking		POINT	2350.400	G:/Stigmatomma_queen_variance/O5/O5-1-9-G5.MP4	58760	NA
G5	2024-09-29 00:20:27.748		5399.840	Media file(s)	player #1:G:/Stigmatomma_queen_variance/O5/O5-1-9-G5.MP4	0.0	6670.080	25.000	Orange	Resting		POINT	2350.400	G:/Stigmatomma_queen_variance/O5/O5-1-9-G5.MP4	58760	NA
G5	2024-09-29 00:20:27.748		5399.840	Media file(s)	player #1:G:/Stigmatomma_queen_variance/O5/O5-1-9-G5.MP4	0.0	6670.080	25.000	Blue	Walking		POINT	2410.560	G:/Stigmatomma_queen_variance/O5/O5-1-9-G5.MP4	60264	NA
G5	2024-09-29 00:20:27.748		5399.840	Media file(s)	player #1:G:/Stigmatomma_queen_variance/O5/O5-1-9-G5.MP4	0.0	6670.080	25.000	Orange	Resting		POINT	2410.560	G:/Stigmatomma_queen_variance/O5/O5-1-9-G5.MP4	60264	NA
G5	2024-09-29 00:20:27.748		5399.840	Media file(s)	player #1:G:/Stigmatomma_queen_variance/O5/O5-1-9-G5.MP4	0.0	6670.080	25.000	Blue	Self grooming		POINT	2470.320	G:/Stigmatomma_queen_variance/O5/O5-1-9-G5.MP4	61758	NA
G5	2024-09-29 00:20:27.748		5399.840	Media file(s)	player #1:G:/Stigmatomma_queen_variance/O5/O5-1-9-G5.MP4	0.0	6670.080	25.000	Orange	Resting		POINT	2470.320	G:/Stigmatomma_queen_variance/O5/O5-1-9-G5.MP4	61758	NA
G5	2024-09-29 00:20:27.748		5399.840	Media file(s)	player #1:G:/Stigmatomma_queen_variance/O5/O5-1-9-G5.MP4	0.0	6670.080	25.000	Blue	Self grooming		POINT	2531.440	G:/Stigmatomma_queen_variance/O5/O5-1-9-G5.MP4	63286	NA
G5	2024-09-29 00:20:27.748		5399.840	Media file(s)	player #1:G:/Stigmatomma_queen_variance/O5/O5-1-9-G5.MP4	0.0	6670.080	25.000	Orange	Resting		POINT	2531.440	G:/Stigmatomma_queen_variance/O5/O5-1-9-G5.MP4	63286	NA
G5	2024-09-29 00:20:27.748		5399.840	Media file(s)	player #1:G:/Stigmatomma_queen_variance/O5/O5-1-9-G5.MP4	0.0	6670.080	25.000	Blue	QW interaction		POINT	2590.480	G:/Stigmatomma_queen_variance/O5/O5-1-9-G5.MP4	64762	NA
G5	2024-09-29 00:20:27.748		5399.840	Media file(s)	player #1:G:/Stigmatomma_queen_variance/O5/O5-1-9-G5.MP4	0.0	6670.080	25.000	Orange	Resting		POINT	2590.480	G:/Stigmatomma_queen_variance/O5/O5-1-9-G5.MP4	64762	NA
G5	2024-09-29 00:20:27.748		5399.840	Media file(s)	player #1:G:/Stigmatomma_queen_variance/O5/O5-1-9-G5.MP4	0.0	6670.080	25.000	Blue	Brood Care		POINT	2650.640	G:/Stigmatomma_queen_variance/O5/O5-1-9-G5.MP4	66266	NA
G5	2024-09-29 00:20:27.748		5399.840	Media file(s)	player #1:G:/Stigmatomma_queen_variance/O5/O5-1-9-G5.MP4	0.0	6670.080	25.000	Orange	Resting		POINT	2650.640	G:/Stigmatomma_queen_variance/O5/O5-1-9-G5.MP4	66266	NA
G5	2024-09-29 00:20:27.748		5399.840	Media file(s)	player #1:G:/Stigmatomma_queen_variance/O5/O5-1-9-G5.MP4	0.0	6670.080	25.000	Blue	Walking		POINT	2710.240	G:/Stigmatomma_queen_variance/O5/O5-1-9-G5.MP4	67756	NA
G5	2024-09-29 00:20:27.748		5399.840	Media file(s)	player #1:G:/Stigmatomma_queen_variance/O5/O5-1-9-G5.MP4	0.0	6670.080	25.000	Orange	Resting		POINT	2710.240	G:/Stigmatomma_queen_variance/O5/O5-1-9-G5.MP4	67756	NA
G5	2024-09-29 00:20:27.748		5399.840	Media file(s)	player #1:G:/Stigmatomma_queen_variance/O5/O5-1-9-G5.MP4	0.0	6670.080	25.000	Blue	Walking		POINT	2770.280	G:/Stigmatomma_queen_variance/O5/O5-1-9-G5.MP4	69257	NA
G5	2024-09-29 00:20:27.748		5399.840	Media file(s)	player #1:G:/Stigmatomma_queen_variance/O5/O5-1-9-G5.MP4	0.0	6670.080	25.000	Orange	Resting		POINT	2770.280	G:/Stigmatomma_queen_variance/O5/O5-1-9-G5.MP4	69257	NA
G5	2024-09-29 00:20:27.748		5399.840	Media file(s)	player #1:G:/Stigmatomma_queen_variance/O5/O5-1-9-G5.MP4	0.0	6670.080	25.000	Blue	Self grooming		POINT	2830.160	G:/Stigmatomma_queen_variance/O5/O5-1-9-G5.MP4	70754	NA
G5	2024-09-29 00:20:27.748		5399.840	Media file(s)	player #1:G:/Stigmatomma_queen_variance/O5/O5-1-9-G5.MP4	0.0	6670.080	25.000	Orange	Resting		POINT	2830.160	G:/Stigmatomma_queen_variance/O5/O5-1-9-G5.MP4	70754	NA
G5	2024-09-29 00:20:27.748		5399.840	Media file(s)	player #1:G:/Stigmatomma_queen_variance/O5/O5-1-9-G5.MP4	0.0	6670.080	25.000	Blue	Self grooming		POINT	2890.640	G:/Stigmatomma_queen_variance/O5/O5-1-9-G5.MP4	72266	NA
G5	2024-09-29 00:20:27.748		5399.840	Media file(s)	player #1:G:/Stigmatomma_queen_variance/O5/O5-1-9-G5.MP4	0.0	6670.080	25.000	Orange	Resting		POINT	2890.640	G:/Stigmatomma_queen_variance/O5/O5-1-9-G5.MP4	72266	NA
G5	2024-09-29 00:20:27.748		5399.840	Media file(s)	player #1:G:/Stigmatomma_queen_variance/O5/O5-1-9-G5.MP4	0.0	6670.080	25.000	Blue	Self grooming		POINT	2950.560	G:/Stigmatomma_queen_variance/O5/O5-1-9-G5.MP4	73764	NA
G5	2024-09-29 00:20:27.748		5399.840	Media file(s)	player #1:G:/Stigmatomma_queen_variance/O5/O5-1-9-G5.MP4	0.0	6670.080	25.000	Orange	Resting		POINT	2950.560	G:/Stigmatomma_queen_variance/O5/O5-1-9-G5.MP4	73764	NA
G5	2024-09-29 00:20:27.748		5399.840	Media file(s)	player #1:G:/Stigmatomma_queen_variance/O5/O5-1-9-G5.MP4	0.0	6670.080	25.000	Blue	Self grooming		POINT	3010.040	G:/Stigmatomma_queen_variance/O5/O5-1-9-G5.MP4	75251	NA
G5	2024-09-29 00:20:27.748		5399.840	Media file(s)	player #1:G:/Stigmatomma_queen_variance/O5/O5-1-9-G5.MP4	0.0	6670.080	25.000	Orange	Resting		POINT	3010.040	G:/Stigmatomma_queen_variance/O5/O5-1-9-G5.MP4	75251	NA
G5	2024-09-29 00:20:27.748		5399.840	Media file(s)	player #1:G:/Stigmatomma_queen_variance/O5/O5-1-9-G5.MP4	0.0	6670.080	25.000	Blue	Self grooming		POINT	3070.440	G:/Stigmatomma_queen_variance/O5/O5-1-9-G5.MP4	76761	NA
G5	2024-09-29 00:20:27.748		5399.840	Media file(s)	player #1:G:/Stigmatomma_queen_variance/O5/O5-1-9-G5.MP4	0.0	6670.080	25.000	Orange	Resting		POINT	3070.440	G:/Stigmatomma_queen_variance/O5/O5-1-9-G5.MP4	76761	NA
G5	2024-09-29 00:20:27.748		5399.840	Media file(s)	player #1:G:/Stigmatomma_queen_variance/O5/O5-1-9-G5.MP4	0.0	6670.080	25.000	Blue	Self grooming		POINT	3130.280	G:/Stigmatomma_queen_variance/O5/O5-1-9-G5.MP4	78257	NA
G5	2024-09-29 00:20:27.748		5399.840	Media file(s)	player #1:G:/Stigmatomma_queen_variance/O5/O5-1-9-G5.MP4	0.0	6670.080	25.000	Orange	Resting		POINT	3130.280	G:/Stigmatomma_queen_variance/O5/O5-1-9-G5.MP4	78257	NA
G5	2024-09-29 00:20:27.748		5399.840	Media file(s)	player #1:G:/Stigmatomma_queen_variance/O5/O5-1-9-G5.MP4	0.0	6670.080	25.000	Orange	Resting		POINT	3190.360	G:/Stigmatomma_queen_variance/O5/O5-1-9-G5.MP4	79759	NA
G5	2024-09-29 00:20:27.748		5399.840	Media file(s)	player #1:G:/Stigmatomma_queen_variance/O5/O5-1-9-G5.MP4	0.0	6670.080	25.000	Blue	Walking		POINT	3190.360	G:/Stigmatomma_queen_variance/O5/O5-1-9-G5.MP4	79759	NA
G5	2024-09-29 00:20:27.748		5399.840	Media file(s)	player #1:G:/Stigmatomma_queen_variance/O5/O5-1-9-G5.MP4	0.0	6670.080	25.000	Blue	Walking		POINT	3250.240	G:/Stigmatomma_queen_variance/O5/O5-1-9-G5.MP4	81256	NA
G5	2024-09-29 00:20:27.748		5399.840	Media file(s)	player #1:G:/Stigmatomma_queen_variance/O5/O5-1-9-G5.MP4	0.0	6670.080	25.000	Orange	Resting		POINT	3250.240	G:/Stigmatomma_queen_variance/O5/O5-1-9-G5.MP4	81256	NA
G5	2024-09-29 00:20:27.748		5399.840	Media file(s)	player #1:G:/Stigmatomma_queen_variance/O5/O5-1-9-G5.MP4	0.0	6670.080	25.000	Blue	QW interaction		POINT	3310.200	G:/Stigmatomma_queen_variance/O5/O5-1-9-G5.MP4	82755	NA
G5	2024-09-29 00:20:27.748		5399.840	Media file(s)	player #1:G:/Stigmatomma_queen_variance/O5/O5-1-9-G5.MP4	0.0	6670.080	25.000	Orange	Resting		POINT	3310.200	G:/Stigmatomma_queen_variance/O5/O5-1-9-G5.MP4	82755	NA
G5	2024-09-29 00:20:27.748		5399.840	Media file(s)	player #1:G:/Stigmatomma_queen_variance/O5/O5-1-9-G5.MP4	0.0	6670.080	25.000	Blue	QW interaction		POINT	3370.800	G:/Stigmatomma_queen_variance/O5/O5-1-9-G5.MP4	84270	NA
G5	2024-09-29 00:20:27.748		5399.840	Media file(s)	player #1:G:/Stigmatomma_queen_variance/O5/O5-1-9-G5.MP4	0.0	6670.080	25.000	Orange	Resting		POINT	3370.800	G:/Stigmatomma_queen_variance/O5/O5-1-9-G5.MP4	84270	NA
G5	2024-09-29 00:20:27.748		5399.840	Media file(s)	player #1:G:/Stigmatomma_queen_variance/O5/O5-1-9-G5.MP4	0.0	6670.080	25.000	Blue	QW interaction		POINT	3430.200	G:/Stigmatomma_queen_variance/O5/O5-1-9-G5.MP4	85755	NA
G5	2024-09-29 00:20:27.748		5399.840	Media file(s)	player #1:G:/Stigmatomma_queen_variance/O5/O5-1-9-G5.MP4	0.0	6670.080	25.000	Orange	Resting		POINT	3430.200	G:/Stigmatomma_queen_variance/O5/O5-1-9-G5.MP4	85755	NA
G5	2024-09-29 00:20:27.748		5399.840	Media file(s)	player #1:G:/Stigmatomma_queen_variance/O5/O5-1-9-G5.MP4	0.0	6670.080	25.000	Blue	Walking		POINT	3490.320	G:/Stigmatomma_queen_variance/O5/O5-1-9-G5.MP4	87258	NA
G5	2024-09-29 00:20:27.748		5399.840	Media file(s)	player #1:G:/Stigmatomma_queen_variance/O5/O5-1-9-G5.MP4	0.0	6670.080	25.000	Orange	Resting		POINT	3490.320	G:/Stigmatomma_queen_variance/O5/O5-1-9-G5.MP4	87258	NA
G5	2024-09-29 00:20:27.748		5399.840	Media file(s)	player #1:G:/Stigmatomma_queen_variance/O5/O5-1-9-G5.MP4	0.0	6670.080	25.000	Blue	Walking		POINT	3550.320	G:/Stigmatomma_queen_variance/O5/O5-1-9-G5.MP4	88758	NA
G5	2024-09-29 00:20:27.748		5399.840	Media file(s)	player #1:G:/Stigmatomma_queen_variance/O5/O5-1-9-G5.MP4	0.0	6670.080	25.000	Orange	Walking		POINT	3550.320	G:/Stigmatomma_queen_variance/O5/O5-1-9-G5.MP4	88758	NA
G5	2024-09-29 00:20:27.748		5399.840	Media file(s)	player #1:G:/Stigmatomma_queen_variance/O5/O5-1-9-G5.MP4	0.0	6670.080	25.000	Blue	Resting		POINT	3610.600	G:/Stigmatomma_queen_variance/O5/O5-1-9-G5.MP4	90265	NA
G5	2024-09-29 00:20:27.748		5399.840	Media file(s)	player #1:G:/Stigmatomma_queen_variance/O5/O5-1-9-G5.MP4	0.0	6670.080	25.000	Orange	Self grooming		POINT	3610.600	G:/Stigmatomma_queen_variance/O5/O5-1-9-G5.MP4	90265	NA
G5	2024-09-29 00:20:27.748		5399.840	Media file(s)	player #1:G:/Stigmatomma_queen_variance/O5/O5-1-9-G5.MP4	0.0	6670.080	25.000	Blue	Walking		POINT	3671.160	G:/Stigmatomma_queen_variance/O5/O5-1-9-G5.MP4	91779	NA
G5	2024-09-29 00:20:27.748		5399.840	Media file(s)	player #1:G:/Stigmatomma_queen_variance/O5/O5-1-9-G5.MP4	0.0	6670.080	25.000	Orange	Resting		POINT	3671.160	G:/Stigmatomma_queen_variance/O5/O5-1-9-G5.MP4	91779	NA
G5	2024-09-29 00:20:27.748		5399.840	Media file(s)	player #1:G:/Stigmatomma_queen_variance/O5/O5-1-9-G5.MP4	0.0	6670.080	25.000	Blue	Walking		POINT	3730.080	G:/Stigmatomma_queen_variance/O5/O5-1-9-G5.MP4	93252	NA
G5	2024-09-29 00:20:27.748		5399.840	Media file(s)	player #1:G:/Stigmatomma_queen_variance/O5/O5-1-9-G5.MP4	0.0	6670.080	25.000	Orange	Brood Care		POINT	3730.080	G:/Stigmatomma_queen_variance/O5/O5-1-9-G5.MP4	93252	NA
G5	2024-09-29 00:20:27.748		5399.840	Media file(s)	player #1:G:/Stigmatomma_queen_variance/O5/O5-1-9-G5.MP4	0.0	6670.080	25.000	Orange	Self grooming		POINT	3790.400	G:/Stigmatomma_queen_variance/O5/O5-1-9-G5.MP4	94760	NA
G5	2024-09-29 00:20:27.748		5399.840	Media file(s)	player #1:G:/Stigmatomma_queen_variance/O5/O5-1-9-G5.MP4	0.0	6670.080	25.000	Blue	Walking		POINT	3790.400	G:/Stigmatomma_queen_variance/O5/O5-1-9-G5.MP4	94760	NA
G5	2024-09-29 00:20:27.748		5399.840	Media file(s)	player #1:G:/Stigmatomma_queen_variance/O5/O5-1-9-G5.MP4	0.0	6670.080	25.000	Blue	Brood Care		POINT	3850.440	G:/Stigmatomma_queen_variance/O5/O5-1-9-G5.MP4	96261	NA
G5	2024-09-29 00:20:27.748		5399.840	Media file(s)	player #1:G:/Stigmatomma_queen_variance/O5/O5-1-9-G5.MP4	0.0	6670.080	25.000	Orange	Resting		POINT	3850.440	G:/Stigmatomma_queen_variance/O5/O5-1-9-G5.MP4	96261	NA
G5	2024-09-29 00:20:27.748		5399.840	Media file(s)	player #1:G:/Stigmatomma_queen_variance/O5/O5-1-9-G5.MP4	0.0	6670.080	25.000	Blue	Carry Brood		POINT	3910.760	G:/Stigmatomma_queen_variance/O5/O5-1-9-G5.MP4	97769	NA
G5	2024-09-29 00:20:27.748		5399.840	Media file(s)	player #1:G:/Stigmatomma_queen_variance/O5/O5-1-9-G5.MP4	0.0	6670.080	25.000	Orange	Resting		POINT	3910.760	G:/Stigmatomma_queen_variance/O5/O5-1-9-G5.MP4	97769	NA
G5	2024-09-29 00:20:27.748		5399.840	Media file(s)	player #1:G:/Stigmatomma_queen_variance/O5/O5-1-9-G5.MP4	0.0	6670.080	25.000	Blue	Walking		POINT	3970.400	G:/Stigmatomma_queen_variance/O5/O5-1-9-G5.MP4	99260	NA
G5	2024-09-29 00:20:27.748		5399.840	Media file(s)	player #1:G:/Stigmatomma_queen_variance/O5/O5-1-9-G5.MP4	0.0	6670.080	25.000	Orange	Resting		POINT	3970.400	G:/Stigmatomma_queen_variance/O5/O5-1-9-G5.MP4	99260	NA
G5	2024-09-29 00:20:27.748		5399.840	Media file(s)	player #1:G:/Stigmatomma_queen_variance/O5/O5-1-9-G5.MP4	0.0	6670.080	25.000	Blue	Self grooming		POINT	4030.440	G:/Stigmatomma_queen_variance/O5/O5-1-9-G5.MP4	100761	NA
G5	2024-09-29 00:20:27.748		5399.840	Media file(s)	player #1:G:/Stigmatomma_queen_variance/O5/O5-1-9-G5.MP4	0.0	6670.080	25.000	Orange	Resting		POINT	4030.440	G:/Stigmatomma_queen_variance/O5/O5-1-9-G5.MP4	100761	NA
G5	2024-09-29 00:20:27.748		5399.840	Media file(s)	player #1:G:/Stigmatomma_queen_variance/O5/O5-1-9-G5.MP4	0.0	6670.080	25.000	Blue	Walking		POINT	4090.480	G:/Stigmatomma_queen_variance/O5/O5-1-9-G5.MP4	102262	NA
G5	2024-09-29 00:20:27.748		5399.840	Media file(s)	player #1:G:/Stigmatomma_queen_variance/O5/O5-1-9-G5.MP4	0.0	6670.080	25.000	Orange	Walking		POINT	4090.480	G:/Stigmatomma_queen_variance/O5/O5-1-9-G5.MP4	102262	NA
G5	2024-09-29 00:20:27.748		5399.840	Media file(s)	player #1:G:/Stigmatomma_queen_variance/O5/O5-1-9-G5.MP4	0.0	6670.080	25.000	Blue	Walking		POINT	4152.920	G:/Stigmatomma_queen_variance/O5/O5-1-9-G5.MP4	103823	NA
G5	2024-09-29 00:20:27.748		5399.840	Media file(s)	player #1:G:/Stigmatomma_queen_variance/O5/O5-1-9-G5.MP4	0.0	6670.080	25.000	Orange	Resting		POINT	4152.920	G:/Stigmatomma_queen_variance/O5/O5-1-9-G5.MP4	103823	NA
G5	2024-09-29 00:20:27.748		5399.840	Media file(s)	player #1:G:/Stigmatomma_queen_variance/O5/O5-1-9-G5.MP4	0.0	6670.080	25.000	Blue	Self grooming		POINT	4210.240	G:/Stigmatomma_queen_variance/O5/O5-1-9-G5.MP4	105256	NA
G5	2024-09-29 00:20:27.748		5399.840	Media file(s)	player #1:G:/Stigmatomma_queen_variance/O5/O5-1-9-G5.MP4	0.0	6670.080	25.000	Orange	Resting		POINT	4210.240	G:/Stigmatomma_queen_variance/O5/O5-1-9-G5.MP4	105256	NA
G5	2024-09-29 00:20:27.748		5399.840	Media file(s)	player #1:G:/Stigmatomma_queen_variance/O5/O5-1-9-G5.MP4	0.0	6670.080	25.000	Blue	Self grooming		POINT	4270.120	G:/Stigmatomma_queen_variance/O5/O5-1-9-G5.MP4	106753	NA
G5	2024-09-29 00:20:27.748		5399.840	Media file(s)	player #1:G:/Stigmatomma_queen_variance/O5/O5-1-9-G5.MP4	0.0	6670.080	25.000	Orange	Walking		POINT	4270.120	G:/Stigmatomma_queen_variance/O5/O5-1-9-G5.MP4	106753	NA
G5	2024-09-29 00:20:27.748		5399.840	Media file(s)	player #1:G:/Stigmatomma_queen_variance/O5/O5-1-9-G5.MP4	0.0	6670.080	25.000	Blue	Walking		POINT	4330.240	G:/Stigmatomma_queen_variance/O5/O5-1-9-G5.MP4	108256	NA
G5	2024-09-29 00:20:27.748		5399.840	Media file(s)	player #1:G:/Stigmatomma_queen_variance/O5/O5-1-9-G5.MP4	0.0	6670.080	25.000	Orange	Walking		POINT	4330.240	G:/Stigmatomma_queen_variance/O5/O5-1-9-G5.MP4	108256	NA
G5	2024-09-29 00:20:27.748		5399.840	Media file(s)	player #1:G:/Stigmatomma_queen_variance/O5/O5-1-9-G5.MP4	0.0	6670.080	25.000	Blue	Walking		POINT	4390.240	G:/Stigmatomma_queen_variance/O5/O5-1-9-G5.MP4	109756	NA
G5	2024-09-29 00:20:27.748		5399.840	Media file(s)	player #1:G:/Stigmatomma_queen_variance/O5/O5-1-9-G5.MP4	0.0	6670.080	25.000	Orange	Resting		POINT	4390.240	G:/Stigmatomma_queen_variance/O5/O5-1-9-G5.MP4	109756	NA
G5	2024-09-29 00:20:27.748		5399.840	Media file(s)	player #1:G:/Stigmatomma_queen_variance/O5/O5-1-9-G5.MP4	0.0	6670.080	25.000	Blue	Walking		POINT	4450.640	G:/Stigmatomma_queen_variance/O5/O5-1-9-G5.MP4	111266	NA
G5	2024-09-29 00:20:27.748		5399.840	Media file(s)	player #1:G:/Stigmatomma_queen_variance/O5/O5-1-9-G5.MP4	0.0	6670.080	25.000	Orange	Resting		POINT	4450.640	G:/Stigmatomma_queen_variance/O5/O5-1-9-G5.MP4	111266	NA
G5	2024-09-29 00:20:27.748		5399.840	Media file(s)	player #1:G:/Stigmatomma_queen_variance/O5/O5-1-9-G5.MP4	0.0	6670.080	25.000	Blue	Resting		POINT	4510.360	G:/Stigmatomma_queen_variance/O5/O5-1-9-G5.MP4	112759	NA
G5	2024-09-29 00:20:27.748		5399.840	Media file(s)	player #1:G:/Stigmatomma_queen_variance/O5/O5-1-9-G5.MP4	0.0	6670.080	25.000	Orange	Resting		POINT	4510.360	G:/Stigmatomma_queen_variance/O5/O5-1-9-G5.MP4	112759	NA
G5	2024-09-29 00:20:27.748		5399.840	Media file(s)	player #1:G:/Stigmatomma_queen_variance/O5/O5-1-9-G5.MP4	0.0	6670.080	25.000	Orange	Resting		POINT	4570.720	G:/Stigmatomma_queen_variance/O5/O5-1-9-G5.MP4	114268	NA
G5	2024-09-29 00:20:27.748		5399.840	Media file(s)	player #1:G:/Stigmatomma_queen_variance/O5/O5-1-9-G5.MP4	0.0	6670.080	25.000	Blue	Walking		POINT	4570.720	G:/Stigmatomma_queen_variance/O5/O5-1-9-G5.MP4	114268	NA
G5	2024-09-29 00:20:27.748		5399.840	Media file(s)	player #1:G:/Stigmatomma_queen_variance/O5/O5-1-9-G5.MP4	0.0	6670.080	25.000	Blue	Hemolymph		POINT	4630.360	G:/Stigmatomma_queen_variance/O5/O5-1-9-G5.MP4	115759	NA
G5	2024-09-29 00:20:27.748		5399.840	Media file(s)	player #1:G:/Stigmatomma_queen_variance/O5/O5-1-9-G5.MP4	0.0	6670.080	25.000	Orange	Resting		POINT	4630.360	G:/Stigmatomma_queen_variance/O5/O5-1-9-G5.MP4	115759	NA
G5	2024-09-29 00:20:27.748		5399.840	Media file(s)	player #1:G:/Stigmatomma_queen_variance/O5/O5-1-9-G5.MP4	0.0	6670.080	25.000	Blue	QW interaction		POINT	4690.560	G:/Stigmatomma_queen_variance/O5/O5-1-9-G5.MP4	117264	NA
G5	2024-09-29 00:20:27.748		5399.840	Media file(s)	player #1:G:/Stigmatomma_queen_variance/O5/O5-1-9-G5.MP4	0.0	6670.080	25.000	Orange	Resting		POINT	4690.560	G:/Stigmatomma_queen_variance/O5/O5-1-9-G5.MP4	117264	NA
G5	2024-09-29 00:20:27.748		5399.840	Media file(s)	player #1:G:/Stigmatomma_queen_variance/O5/O5-1-9-G5.MP4	0.0	6670.080	25.000	Blue	QW interaction		POINT	4750.200	G:/Stigmatomma_queen_variance/O5/O5-1-9-G5.MP4	118755	NA
G5	2024-09-29 00:20:27.748		5399.840	Media file(s)	player #1:G:/Stigmatomma_queen_variance/O5/O5-1-9-G5.MP4	0.0	6670.080	25.000	Orange	Resting		POINT	4750.200	G:/Stigmatomma_queen_variance/O5/O5-1-9-G5.MP4	118755	NA
G5	2024-09-29 00:20:27.748		5399.840	Media file(s)	player #1:G:/Stigmatomma_queen_variance/O5/O5-1-9-G5.MP4	0.0	6670.080	25.000	Blue	QW interaction		POINT	4810.440	G:/Stigmatomma_queen_variance/O5/O5-1-9-G5.MP4	120261	NA
G5	2024-09-29 00:20:27.748		5399.840	Media file(s)	player #1:G:/Stigmatomma_queen_variance/O5/O5-1-9-G5.MP4	0.0	6670.080	25.000	Orange	Resting		POINT	4810.440	G:/Stigmatomma_queen_variance/O5/O5-1-9-G5.MP4	120261	NA
G5	2024-09-29 00:20:27.748		5399.840	Media file(s)	player #1:G:/Stigmatomma_queen_variance/O5/O5-1-9-G5.MP4	0.0	6670.080	25.000	Blue	QW interaction		POINT	4870.160	G:/Stigmatomma_queen_variance/O5/O5-1-9-G5.MP4	121754	NA
G5	2024-09-29 00:20:27.748		5399.840	Media file(s)	player #1:G:/Stigmatomma_queen_variance/O5/O5-1-9-G5.MP4	0.0	6670.080	25.000	Orange	Resting		POINT	4870.160	G:/Stigmatomma_queen_variance/O5/O5-1-9-G5.MP4	121754	NA
G5	2024-09-29 00:20:27.748		5399.840	Media file(s)	player #1:G:/Stigmatomma_queen_variance/O5/O5-1-9-G5.MP4	0.0	6670.080	25.000	Blue	Walking		POINT	4930.240	G:/Stigmatomma_queen_variance/O5/O5-1-9-G5.MP4	123256	NA
G5	2024-09-29 00:20:27.748		5399.840	Media file(s)	player #1:G:/Stigmatomma_queen_variance/O5/O5-1-9-G5.MP4	0.0	6670.080	25.000	Orange	Resting		POINT	4930.240	G:/Stigmatomma_queen_variance/O5/O5-1-9-G5.MP4	123256	NA
G5	2024-09-29 00:20:27.748		5399.840	Media file(s)	player #1:G:/Stigmatomma_queen_variance/O5/O5-1-9-G5.MP4	0.0	6670.080	25.000	Blue	Brood Care		POINT	4990.600	G:/Stigmatomma_queen_variance/O5/O5-1-9-G5.MP4	124765	NA
G5	2024-09-29 00:20:27.748		5399.840	Media file(s)	player #1:G:/Stigmatomma_queen_variance/O5/O5-1-9-G5.MP4	0.0	6670.080	25.000	Orange	Resting		POINT	4990.600	G:/Stigmatomma_queen_variance/O5/O5-1-9-G5.MP4	124765	NA
G5	2024-09-29 00:20:27.748		5399.840	Media file(s)	player #1:G:/Stigmatomma_queen_variance/O5/O5-1-9-G5.MP4	0.0	6670.080	25.000	Blue	Walking		POINT	5050.600	G:/Stigmatomma_queen_variance/O5/O5-1-9-G5.MP4	126265	NA
G5	2024-09-29 00:20:27.748		5399.840	Media file(s)	player #1:G:/Stigmatomma_queen_variance/O5/O5-1-9-G5.MP4	0.0	6670.080	25.000	Orange	Resting		POINT	5050.600	G:/Stigmatomma_queen_variance/O5/O5-1-9-G5.MP4	126265	NA
G5	2024-09-29 00:20:27.748		5399.840	Media file(s)	player #1:G:/Stigmatomma_queen_variance/O5/O5-1-9-G5.MP4	0.0	6670.080	25.000	Blue	Walking		POINT	5110.560	G:/Stigmatomma_queen_variance/O5/O5-1-9-G5.MP4	127764	NA
G5	2024-09-29 00:20:27.748		5399.840	Media file(s)	player #1:G:/Stigmatomma_queen_variance/O5/O5-1-9-G5.MP4	0.0	6670.080	25.000	Orange	Resting		POINT	5110.560	G:/Stigmatomma_queen_variance/O5/O5-1-9-G5.MP4	127764	NA
G5	2024-09-29 00:20:27.748		5399.840	Media file(s)	player #1:G:/Stigmatomma_queen_variance/O5/O5-1-9-G5.MP4	0.0	6670.080	25.000	Blue	Walking		POINT	5171.000	G:/Stigmatomma_queen_variance/O5/O5-1-9-G5.MP4	129275	NA
G5	2024-09-29 00:20:27.748		5399.840	Media file(s)	player #1:G:/Stigmatomma_queen_variance/O5/O5-1-9-G5.MP4	0.0	6670.080	25.000	Orange	Resting		POINT	5171.000	G:/Stigmatomma_queen_variance/O5/O5-1-9-G5.MP4	129275	NA
G5	2024-09-29 00:20:27.748		5399.840	Media file(s)	player #1:G:/Stigmatomma_queen_variance/O5/O5-1-9-G5.MP4	0.0	6670.080	25.000	Blue	Brood Care		POINT	5230.960	G:/Stigmatomma_queen_variance/O5/O5-1-9-G5.MP4	130774	NA
G5	2024-09-29 00:20:27.748		5399.840	Media file(s)	player #1:G:/Stigmatomma_queen_variance/O5/O5-1-9-G5.MP4	0.0	6670.080	25.000	Orange	Resting		POINT	5230.960	G:/Stigmatomma_queen_variance/O5/O5-1-9-G5.MP4	130774	NA
G5	2024-09-29 00:20:27.748		5399.840	Media file(s)	player #1:G:/Stigmatomma_queen_variance/O5/O5-1-9-G5.MP4	0.0	6670.080	25.000	Blue	Brood Care		POINT	5290.720	G:/Stigmatomma_queen_variance/O5/O5-1-9-G5.MP4	132268	NA
G5	2024-09-29 00:20:27.748		5399.840	Media file(s)	player #1:G:/Stigmatomma_queen_variance/O5/O5-1-9-G5.MP4	0.0	6670.080	25.000	Orange	Resting		POINT	5290.720	G:/Stigmatomma_queen_variance/O5/O5-1-9-G5.MP4	132268	NA
G5	2024-09-29 00:20:27.748		5399.840	Media file(s)	player #1:G:/Stigmatomma_queen_variance/O5/O5-1-9-G5.MP4	0.0	6670.080	25.000	Blue	Feeding on food		POINT	5350.240	G:/Stigmatomma_queen_variance/O5/O5-1-9-G5.MP4	133756	NA
G5	2024-09-29 00:20:27.748		5399.840	Media file(s)	player #1:G:/Stigmatomma_queen_variance/O5/O5-1-9-G5.MP4	0.0	6670.080	25.000	Orange	Resting		POINT	5350.240	G:/Stigmatomma_queen_variance/O5/O5-1-9-G5.MP4	133756	NA
G5	2024-09-29 00:20:27.748		5399.840	Media file(s)	player #1:G:/Stigmatomma_queen_variance/O5/O5-1-9-G5.MP4	0.0	6670.080	25.000	Orange	Resting		POINT	5410.320	G:/Stigmatomma_queen_variance/O5/O5-1-9-G5.MP4	135258	NA
G5	2024-09-29 00:20:27.748		5399.840	Media file(s)	player #1:G:/Stigmatomma_queen_variance/O5/O5-1-9-G5.MP4	0.0	6670.080	25.000	Blue	Self grooming		POINT	5410.320	G:/Stigmatomma_queen_variance/O5/O5-1-9-G5.MP4	135258	NA
G5	2024-09-29 00:20:27.748		5399.840	Media file(s)	player #1:G:/Stigmatomma_queen_variance/O5/O5-1-9-G5.MP4	0.0	6670.080	25.000	Blue	Walking		POINT	5470.200	G:/Stigmatomma_queen_variance/O5/O5-1-9-G5.MP4	136755	NA
G5	2024-09-29 00:20:27.748		5399.840	Media file(s)	player #1:G:/Stigmatomma_queen_variance/O5/O5-1-9-G5.MP4	0.0	6670.080	25.000	Orange	Resting		POINT	5470.200	G:/Stigmatomma_queen_variance/O5/O5-1-9-G5.MP4	136755	NA
G5	2024-09-29 00:20:27.748		5399.840	Media file(s)	player #1:G:/Stigmatomma_queen_variance/O5/O5-1-9-G5.MP4	0.0	6670.080	25.000	Blue	Brood Care		POINT	5530.760	G:/Stigmatomma_queen_variance/O5/O5-1-9-G5.MP4	138269	NA
G5	2024-09-29 00:20:27.748		5399.840	Media file(s)	player #1:G:/Stigmatomma_queen_variance/O5/O5-1-9-G5.MP4	0.0	6670.080	25.000	Orange	Resting		POINT	5530.760	G:/Stigmatomma_queen_variance/O5/O5-1-9-G5.MP4	138269	NA
G5	2024-09-29 00:20:27.748		5399.840	Media file(s)	player #1:G:/Stigmatomma_queen_variance/O5/O5-1-9-G5.MP4	0.0	6670.080	25.000	Blue	Carry Other		POINT	5590.360	G:/Stigmatomma_queen_variance/O5/O5-1-9-G5.MP4	139759	NA
G5	2024-09-29 00:20:27.748		5399.840	Media file(s)	player #1:G:/Stigmatomma_queen_variance/O5/O5-1-9-G5.MP4	0.0	6670.080	25.000	Orange	Resting		POINT	5590.360	G:/Stigmatomma_queen_variance/O5/O5-1-9-G5.MP4	139759	NA
G5	2024-09-29 00:20:27.748		5399.840	Media file(s)	player #1:G:/Stigmatomma_queen_variance/O5/O5-1-9-G5.MP4	0.0	6670.080	25.000	Blue	Carry Other		POINT	5650.240	G:/Stigmatomma_queen_variance/O5/O5-1-9-G5.MP4	141256	NA
G5	2024-09-29 00:20:27.748		5399.840	Media file(s)	player #1:G:/Stigmatomma_queen_variance/O5/O5-1-9-G5.MP4	0.0	6670.080	25.000	Orange	Walking		POINT	5650.240	G:/Stigmatomma_queen_variance/O5/O5-1-9-G5.MP4	141256	NA
G5	2024-09-29 00:20:27.748		5399.840	Media file(s)	player #1:G:/Stigmatomma_queen_variance/O5/O5-1-9-G5.MP4	0.0	6670.080	25.000	Blue	Walking		POINT	5710.200	G:/Stigmatomma_queen_variance/O5/O5-1-9-G5.MP4	142755	NA
G5	2024-09-29 00:20:27.748		5399.840	Media file(s)	player #1:G:/Stigmatomma_queen_variance/O5/O5-1-9-G5.MP4	0.0	6670.080	25.000	Orange	Resting		POINT	5710.200	G:/Stigmatomma_queen_variance/O5/O5-1-9-G5.MP4	142755	NA
G5	2024-09-29 00:20:27.748		5399.840	Media file(s)	player #1:G:/Stigmatomma_queen_variance/O5/O5-1-9-G5.MP4	0.0	6670.080	25.000	Blue	Self grooming		POINT	5771.320	G:/Stigmatomma_queen_variance/O5/O5-1-9-G5.MP4	144283	NA
G5	2024-09-29 00:20:27.748		5399.840	Media file(s)	player #1:G:/Stigmatomma_queen_variance/O5/O5-1-9-G5.MP4	0.0	6670.080	25.000	Orange	Resting		POINT	5771.320	G:/Stigmatomma_queen_variance/O5/O5-1-9-G5.MP4	144283	NA
G5	2024-09-29 00:20:27.748		5399.840	Media file(s)	player #1:G:/Stigmatomma_queen_variance/O5/O5-1-9-G5.MP4	0.0	6670.080	25.000	Blue	Walking		POINT	5830.480	G:/Stigmatomma_queen_variance/O5/O5-1-9-G5.MP4	145762	NA
G5	2024-09-29 00:20:27.748		5399.840	Media file(s)	player #1:G:/Stigmatomma_queen_variance/O5/O5-1-9-G5.MP4	0.0	6670.080	25.000	Orange	Resting		POINT	5830.480	G:/Stigmatomma_queen_variance/O5/O5-1-9-G5.MP4	145762	NA
G5	2024-09-29 00:20:27.748		5399.840	Media file(s)	player #1:G:/Stigmatomma_queen_variance/O5/O5-1-9-G5.MP4	0.0	6670.080	25.000	Blue	Walking		POINT	5890.320	G:/Stigmatomma_queen_variance/O5/O5-1-9-G5.MP4	147258	NA
G5	2024-09-29 00:20:27.748		5399.840	Media file(s)	player #1:G:/Stigmatomma_queen_variance/O5/O5-1-9-G5.MP4	0.0	6670.080	25.000	Orange	Resting		POINT	5890.320	G:/Stigmatomma_queen_variance/O5/O5-1-9-G5.MP4	147258	NA
G5	2024-09-29 00:20:27.748		5399.840	Media file(s)	player #1:G:/Stigmatomma_queen_variance/O5/O5-1-9-G5.MP4	0.0	6670.080	25.000	Blue	Carry Other		POINT	5950.360	G:/Stigmatomma_queen_variance/O5/O5-1-9-G5.MP4	148759	NA
G5	2024-09-29 00:20:27.748		5399.840	Media file(s)	player #1:G:/Stigmatomma_queen_variance/O5/O5-1-9-G5.MP4	0.0	6670.080	25.000	Orange	Resting		POINT	5950.360	G:/Stigmatomma_queen_variance/O5/O5-1-9-G5.MP4	148759	NA
G5	2024-09-29 00:20:27.748		5399.840	Media file(s)	player #1:G:/Stigmatomma_queen_variance/O5/O5-1-9-G5.MP4	0.0	6670.080	25.000	Blue	Carry Other		POINT	6010.320	G:/Stigmatomma_queen_variance/O5/O5-1-9-G5.MP4	150258	NA
G5	2024-09-29 00:20:27.748		5399.840	Media file(s)	player #1:G:/Stigmatomma_queen_variance/O5/O5-1-9-G5.MP4	0.0	6670.080	25.000	Orange	Walking		POINT	6010.320	G:/Stigmatomma_queen_variance/O5/O5-1-9-G5.MP4	150258	NA
