# Supplementary material for: Unmated Queens Show Worker‐Like Behaviour and Gene Expression in Polygynous Colonies of the Ant Stigmatomma pallipes
Source: Mol Ecol. 2026 Apr 29;35:e70360. doi: 10.1111/mec.70360 (PMC13126620; doi:10.1111/mec.70360)
Supplement: Supplementary file 3 — Data S1: mec70360‐sup‐0003‐Supinfo.zip. [file MEC-35-e70360-s003.zip › Behavior/O5-Boris/G7.tsv]

Observation id	Observation date	Description	Observation duration	Observation type	Source	Time offset (s)	Media duration (s)	FPS	Subject	Behavior	Behavioral category	Behavior type	Time	Media file name	Image index	Image file path	Comment
G7	2024-09-25 14:12:12.629		5399.800	Media file(s)	player #1:G:/Stigmatomma_queen_variance/O5/O5-2-2-G7.MP4	0.0	6739.200	25.000	Blue	Brood Care		POINT	610.560	G:/Stigmatomma_queen_variance/O5/O5-2-2-G7.MP4	15264	NA
G7	2024-09-25 14:12:12.629		5399.800	Media file(s)	player #1:G:/Stigmatomma_queen_variance/O5/O5-2-2-G7.MP4	0.0	6739.200	25.000	Yellow	Walking		POINT	610.560	G:/Stigmatomma_queen_variance/O5/O5-2-2-G7.MP4	15264	NA
G7	2024-09-25 14:12:12.629		5399.800	Media file(s)	player #1:G:/Stigmatomma_queen_variance/O5/O5-2-2-G7.MP4	0.0	6739.200	25.000	Blue	Resting		POINT	670.040	G:/Stigmatomma_queen_variance/O5/O5-2-2-G7.MP4	16751	NA
G7	2024-09-25 14:12:12.629		5399.800	Media file(s)	player #1:G:/Stigmatomma_queen_variance/O5/O5-2-2-G7.MP4	0.0	6739.200	25.000	Yellow	Feeding on food		POINT	670.040	G:/Stigmatomma_queen_variance/O5/O5-2-2-G7.MP4	16751	NA
G7	2024-09-25 14:12:12.629		5399.800	Media file(s)	player #1:G:/Stigmatomma_queen_variance/O5/O5-2-2-G7.MP4	0.0	6739.200	25.000	Blue	Resting		POINT	731.000	G:/Stigmatomma_queen_variance/O5/O5-2-2-G7.MP4	18275	NA
G7	2024-09-25 14:12:12.629		5399.800	Media file(s)	player #1:G:/Stigmatomma_queen_variance/O5/O5-2-2-G7.MP4	0.0	6739.200	25.000	Yellow	Brood Care		POINT	731.000	G:/Stigmatomma_queen_variance/O5/O5-2-2-G7.MP4	18275	NA
G7	2024-09-25 14:12:12.629		5399.800	Media file(s)	player #1:G:/Stigmatomma_queen_variance/O5/O5-2-2-G7.MP4	0.0	6739.200	25.000	Blue	Walking		POINT	790.200	G:/Stigmatomma_queen_variance/O5/O5-2-2-G7.MP4	19755	NA
G7	2024-09-25 14:12:12.629		5399.800	Media file(s)	player #1:G:/Stigmatomma_queen_variance/O5/O5-2-2-G7.MP4	0.0	6739.200	25.000	Yellow	Feeding on food		POINT	790.200	G:/Stigmatomma_queen_variance/O5/O5-2-2-G7.MP4	19755	NA
G7	2024-09-25 14:12:12.629		5399.800	Media file(s)	player #1:G:/Stigmatomma_queen_variance/O5/O5-2-2-G7.MP4	0.0	6739.200	25.000	Blue	Brood Care		POINT	850.120	G:/Stigmatomma_queen_variance/O5/O5-2-2-G7.MP4	21253	NA
G7	2024-09-25 14:12:12.629		5399.800	Media file(s)	player #1:G:/Stigmatomma_queen_variance/O5/O5-2-2-G7.MP4	0.0	6739.200	25.000	Yellow	QQ interaction		POINT	850.120	G:/Stigmatomma_queen_variance/O5/O5-2-2-G7.MP4	21253	NA
G7	2024-09-25 14:12:12.629		5399.800	Media file(s)	player #1:G:/Stigmatomma_queen_variance/O5/O5-2-2-G7.MP4	0.0	6739.200	25.000	Blue	Resting		POINT	910.920	G:/Stigmatomma_queen_variance/O5/O5-2-2-G7.MP4	22773	NA
G7	2024-09-25 14:12:12.629		5399.800	Media file(s)	player #1:G:/Stigmatomma_queen_variance/O5/O5-2-2-G7.MP4	0.0	6739.200	25.000	Yellow	Self grooming		POINT	910.920	G:/Stigmatomma_queen_variance/O5/O5-2-2-G7.MP4	22773	NA
G7	2024-09-25 14:12:12.629		5399.800	Media file(s)	player #1:G:/Stigmatomma_queen_variance/O5/O5-2-2-G7.MP4	0.0	6739.200	25.000	Blue	Walking		POINT	970.520	G:/Stigmatomma_queen_variance/O5/O5-2-2-G7.MP4	24263	NA
G7	2024-09-25 14:12:12.629		5399.800	Media file(s)	player #1:G:/Stigmatomma_queen_variance/O5/O5-2-2-G7.MP4	0.0	6739.200	25.000	Yellow	QW interaction		POINT	970.520	G:/Stigmatomma_queen_variance/O5/O5-2-2-G7.MP4	24263	NA
G7	2024-09-25 14:12:12.629		5399.800	Media file(s)	player #1:G:/Stigmatomma_queen_variance/O5/O5-2-2-G7.MP4	0.0	6739.200	25.000	Blue	Walking		POINT	1030.800	G:/Stigmatomma_queen_variance/O5/O5-2-2-G7.MP4	25770	NA
G7	2024-09-25 14:12:12.629		5399.800	Media file(s)	player #1:G:/Stigmatomma_queen_variance/O5/O5-2-2-G7.MP4	0.0	6739.200	25.000	Yellow	Walking		POINT	1030.800	G:/Stigmatomma_queen_variance/O5/O5-2-2-G7.MP4	25770	NA
G7	2024-09-25 14:12:12.629		5399.800	Media file(s)	player #1:G:/Stigmatomma_queen_variance/O5/O5-2-2-G7.MP4	0.0	6739.200	25.000	Blue	Walking		POINT	1090.080	G:/Stigmatomma_queen_variance/O5/O5-2-2-G7.MP4	27252	NA
G7	2024-09-25 14:12:12.629		5399.800	Media file(s)	player #1:G:/Stigmatomma_queen_variance/O5/O5-2-2-G7.MP4	0.0	6739.200	25.000	Yellow	Self grooming		POINT	1090.080	G:/Stigmatomma_queen_variance/O5/O5-2-2-G7.MP4	27252	NA
G7	2024-09-25 14:12:12.629		5399.800	Media file(s)	player #1:G:/Stigmatomma_queen_variance/O5/O5-2-2-G7.MP4	0.0	6739.200	25.000	Blue	Walking		POINT	1150.240	G:/Stigmatomma_queen_variance/O5/O5-2-2-G7.MP4	28756	NA
G7	2024-09-25 14:12:12.629		5399.800	Media file(s)	player #1:G:/Stigmatomma_queen_variance/O5/O5-2-2-G7.MP4	0.0	6739.200	25.000	Yellow	Resting		POINT	1150.240	G:/Stigmatomma_queen_variance/O5/O5-2-2-G7.MP4	28756	NA
G7	2024-09-25 14:12:12.629		5399.800	Media file(s)	player #1:G:/Stigmatomma_queen_variance/O5/O5-2-2-G7.MP4	0.0	6739.200	25.000	Blue	Walking		POINT	1212.760	G:/Stigmatomma_queen_variance/O5/O5-2-2-G7.MP4	30319	NA
G7	2024-09-25 14:12:12.629		5399.800	Media file(s)	player #1:G:/Stigmatomma_queen_variance/O5/O5-2-2-G7.MP4	0.0	6739.200	25.000	Yellow	Self grooming		POINT	1212.760	G:/Stigmatomma_queen_variance/O5/O5-2-2-G7.MP4	30319	NA
G7	2024-09-25 14:12:12.629		5399.800	Media file(s)	player #1:G:/Stigmatomma_queen_variance/O5/O5-2-2-G7.MP4	0.0	6739.200	25.000	Blue	Resting		POINT	1270.080	G:/Stigmatomma_queen_variance/O5/O5-2-2-G7.MP4	31752	NA
G7	2024-09-25 14:12:12.629		5399.800	Media file(s)	player #1:G:/Stigmatomma_queen_variance/O5/O5-2-2-G7.MP4	0.0	6739.200	25.000	Yellow	Walking		POINT	1270.080	G:/Stigmatomma_queen_variance/O5/O5-2-2-G7.MP4	31752	NA
G7	2024-09-25 14:12:12.629		5399.800	Media file(s)	player #1:G:/Stigmatomma_queen_variance/O5/O5-2-2-G7.MP4	0.0	6739.200	25.000	Blue	Walking		POINT	1330.320	G:/Stigmatomma_queen_variance/O5/O5-2-2-G7.MP4	33258	NA
G7	2024-09-25 14:12:12.629		5399.800	Media file(s)	player #1:G:/Stigmatomma_queen_variance/O5/O5-2-2-G7.MP4	0.0	6739.200	25.000	Yellow	Walking		POINT	1330.320	G:/Stigmatomma_queen_variance/O5/O5-2-2-G7.MP4	33258	NA
G7	2024-09-25 14:12:12.629		5399.800	Media file(s)	player #1:G:/Stigmatomma_queen_variance/O5/O5-2-2-G7.MP4	0.0	6739.200	25.000	Blue	Walking		POINT	1390.360	G:/Stigmatomma_queen_variance/O5/O5-2-2-G7.MP4	34759	NA
G7	2024-09-25 14:12:12.629		5399.800	Media file(s)	player #1:G:/Stigmatomma_queen_variance/O5/O5-2-2-G7.MP4	0.0	6739.200	25.000	Yellow	Self grooming		POINT	1390.360	G:/Stigmatomma_queen_variance/O5/O5-2-2-G7.MP4	34759	NA
G7	2024-09-25 14:12:12.629		5399.800	Media file(s)	player #1:G:/Stigmatomma_queen_variance/O5/O5-2-2-G7.MP4	0.0	6739.200	25.000	Blue	Resting		POINT	1450.000	G:/Stigmatomma_queen_variance/O5/O5-2-2-G7.MP4	36250	NA
G7	2024-09-25 14:12:12.629		5399.800	Media file(s)	player #1:G:/Stigmatomma_queen_variance/O5/O5-2-2-G7.MP4	0.0	6739.200	25.000	Yellow	QW interaction		POINT	1450.000	G:/Stigmatomma_queen_variance/O5/O5-2-2-G7.MP4	36250	NA
G7	2024-09-25 14:12:12.629		5399.800	Media file(s)	player #1:G:/Stigmatomma_queen_variance/O5/O5-2-2-G7.MP4	0.0	6739.200	25.000	Blue	Walking		POINT	1510.720	G:/Stigmatomma_queen_variance/O5/O5-2-2-G7.MP4	37768	NA
G7	2024-09-25 14:12:12.629		5399.800	Media file(s)	player #1:G:/Stigmatomma_queen_variance/O5/O5-2-2-G7.MP4	0.0	6739.200	25.000	Yellow	QW interaction		POINT	1510.720	G:/Stigmatomma_queen_variance/O5/O5-2-2-G7.MP4	37768	NA
G7	2024-09-25 14:12:12.629		5399.800	Media file(s)	player #1:G:/Stigmatomma_queen_variance/O5/O5-2-2-G7.MP4	0.0	6739.200	25.000	Blue	Carry Brood		POINT	1570.080	G:/Stigmatomma_queen_variance/O5/O5-2-2-G7.MP4	39252	NA
G7	2024-09-25 14:12:12.629		5399.800	Media file(s)	player #1:G:/Stigmatomma_queen_variance/O5/O5-2-2-G7.MP4	0.0	6739.200	25.000	Yellow	Feeding on food		POINT	1570.080	G:/Stigmatomma_queen_variance/O5/O5-2-2-G7.MP4	39252	NA
G7	2024-09-25 14:12:12.629		5399.800	Media file(s)	player #1:G:/Stigmatomma_queen_variance/O5/O5-2-2-G7.MP4	0.0	6739.200	25.000	Blue	Self grooming		POINT	1630.320	G:/Stigmatomma_queen_variance/O5/O5-2-2-G7.MP4	40758	NA
G7	2024-09-25 14:12:12.629		5399.800	Media file(s)	player #1:G:/Stigmatomma_queen_variance/O5/O5-2-2-G7.MP4	0.0	6739.200	25.000	Yellow	Walking		POINT	1630.320	G:/Stigmatomma_queen_variance/O5/O5-2-2-G7.MP4	40758	NA
G7	2024-09-25 14:12:12.629		5399.800	Media file(s)	player #1:G:/Stigmatomma_queen_variance/O5/O5-2-2-G7.MP4	0.0	6739.200	25.000	Blue	Walking		POINT	1690.440	G:/Stigmatomma_queen_variance/O5/O5-2-2-G7.MP4	42261	NA
G7	2024-09-25 14:12:12.629		5399.800	Media file(s)	player #1:G:/Stigmatomma_queen_variance/O5/O5-2-2-G7.MP4	0.0	6739.200	25.000	Yellow	Feeding on food		POINT	1690.440	G:/Stigmatomma_queen_variance/O5/O5-2-2-G7.MP4	42261	NA
G7	2024-09-25 14:12:12.629		5399.800	Media file(s)	player #1:G:/Stigmatomma_queen_variance/O5/O5-2-2-G7.MP4	0.0	6739.200	25.000	Blue	Walking		POINT	1750.400	G:/Stigmatomma_queen_variance/O5/O5-2-2-G7.MP4	43760	NA
G7	2024-09-25 14:12:12.629		5399.800	Media file(s)	player #1:G:/Stigmatomma_queen_variance/O5/O5-2-2-G7.MP4	0.0	6739.200	25.000	Yellow	Feeding on food		POINT	1750.400	G:/Stigmatomma_queen_variance/O5/O5-2-2-G7.MP4	43760	NA
G7	2024-09-25 14:12:12.629		5399.800	Media file(s)	player #1:G:/Stigmatomma_queen_variance/O5/O5-2-2-G7.MP4	0.0	6739.200	25.000	Blue	QW interaction		POINT	1810.520	G:/Stigmatomma_queen_variance/O5/O5-2-2-G7.MP4	45263	NA
G7	2024-09-25 14:12:12.629		5399.800	Media file(s)	player #1:G:/Stigmatomma_queen_variance/O5/O5-2-2-G7.MP4	0.0	6739.200	25.000	Yellow	Feeding on food		POINT	1810.520	G:/Stigmatomma_queen_variance/O5/O5-2-2-G7.MP4	45263	NA
G7	2024-09-25 14:12:12.629		5399.800	Media file(s)	player #1:G:/Stigmatomma_queen_variance/O5/O5-2-2-G7.MP4	0.0	6739.200	25.000	Blue	Walking		POINT	1870.200	G:/Stigmatomma_queen_variance/O5/O5-2-2-G7.MP4	46755	NA
G7	2024-09-25 14:12:12.629		5399.800	Media file(s)	player #1:G:/Stigmatomma_queen_variance/O5/O5-2-2-G7.MP4	0.0	6739.200	25.000	Yellow	Feeding on food		POINT	1870.200	G:/Stigmatomma_queen_variance/O5/O5-2-2-G7.MP4	46755	NA
G7	2024-09-25 14:12:12.629		5399.800	Media file(s)	player #1:G:/Stigmatomma_queen_variance/O5/O5-2-2-G7.MP4	0.0	6739.200	25.000	Blue	Brood Care		POINT	1930.600	G:/Stigmatomma_queen_variance/O5/O5-2-2-G7.MP4	48265	NA
G7	2024-09-25 14:12:12.629		5399.800	Media file(s)	player #1:G:/Stigmatomma_queen_variance/O5/O5-2-2-G7.MP4	0.0	6739.200	25.000	Yellow	Feeding on food		POINT	1930.600	G:/Stigmatomma_queen_variance/O5/O5-2-2-G7.MP4	48265	NA
G7	2024-09-25 14:12:12.629		5399.800	Media file(s)	player #1:G:/Stigmatomma_queen_variance/O5/O5-2-2-G7.MP4	0.0	6739.200	25.000	Blue	Brood Care		POINT	1991.040	G:/Stigmatomma_queen_variance/O5/O5-2-2-G7.MP4	49776	NA
G7	2024-09-25 14:12:12.629		5399.800	Media file(s)	player #1:G:/Stigmatomma_queen_variance/O5/O5-2-2-G7.MP4	0.0	6739.200	25.000	Yellow	Feeding on food		POINT	1991.040	G:/Stigmatomma_queen_variance/O5/O5-2-2-G7.MP4	49776	NA
G7	2024-09-25 14:12:12.629		5399.800	Media file(s)	player #1:G:/Stigmatomma_queen_variance/O5/O5-2-2-G7.MP4	0.0	6739.200	25.000	Blue	Walking		POINT	2050.360	G:/Stigmatomma_queen_variance/O5/O5-2-2-G7.MP4	51259	NA
G7	2024-09-25 14:12:12.629		5399.800	Media file(s)	player #1:G:/Stigmatomma_queen_variance/O5/O5-2-2-G7.MP4	0.0	6739.200	25.000	Yellow	Self grooming		POINT	2050.360	G:/Stigmatomma_queen_variance/O5/O5-2-2-G7.MP4	51259	NA
G7	2024-09-25 14:12:12.629		5399.800	Media file(s)	player #1:G:/Stigmatomma_queen_variance/O5/O5-2-2-G7.MP4	0.0	6739.200	25.000	Blue	Walking		POINT	2110.160	G:/Stigmatomma_queen_variance/O5/O5-2-2-G7.MP4	52754	NA
G7	2024-09-25 14:12:12.629		5399.800	Media file(s)	player #1:G:/Stigmatomma_queen_variance/O5/O5-2-2-G7.MP4	0.0	6739.200	25.000	Yellow	Walking		POINT	2110.160	G:/Stigmatomma_queen_variance/O5/O5-2-2-G7.MP4	52754	NA
G7	2024-09-25 14:12:12.629		5399.800	Media file(s)	player #1:G:/Stigmatomma_queen_variance/O5/O5-2-2-G7.MP4	0.0	6739.200	25.000	Blue	Walking		POINT	2172.400	G:/Stigmatomma_queen_variance/O5/O5-2-2-G7.MP4	54310	NA
G7	2024-09-25 14:12:12.629		5399.800	Media file(s)	player #1:G:/Stigmatomma_queen_variance/O5/O5-2-2-G7.MP4	0.0	6739.200	25.000	Yellow	Other		POINT	2172.400	G:/Stigmatomma_queen_variance/O5/O5-2-2-G7.MP4	54310	NA
G7	2024-09-25 14:12:12.629		5399.800	Media file(s)	player #1:G:/Stigmatomma_queen_variance/O5/O5-2-2-G7.MP4	0.0	6739.200	25.000	Blue	Walking		POINT	2232.080	G:/Stigmatomma_queen_variance/O5/O5-2-2-G7.MP4	55802	NA
G7	2024-09-25 14:12:12.629		5399.800	Media file(s)	player #1:G:/Stigmatomma_queen_variance/O5/O5-2-2-G7.MP4	0.0	6739.200	25.000	Yellow	Walking		POINT	2232.080	G:/Stigmatomma_queen_variance/O5/O5-2-2-G7.MP4	55802	NA
G7	2024-09-25 14:12:12.629		5399.800	Media file(s)	player #1:G:/Stigmatomma_queen_variance/O5/O5-2-2-G7.MP4	0.0	6739.200	25.000	Blue	Resting		POINT	2290.240	G:/Stigmatomma_queen_variance/O5/O5-2-2-G7.MP4	57256	NA
G7	2024-09-25 14:12:12.629		5399.800	Media file(s)	player #1:G:/Stigmatomma_queen_variance/O5/O5-2-2-G7.MP4	0.0	6739.200	25.000	Yellow	Walking		POINT	2290.240	G:/Stigmatomma_queen_variance/O5/O5-2-2-G7.MP4	57256	NA
G7	2024-09-25 14:12:12.629		5399.800	Media file(s)	player #1:G:/Stigmatomma_queen_variance/O5/O5-2-2-G7.MP4	0.0	6739.200	25.000	Blue	Walking		POINT	2351.000	G:/Stigmatomma_queen_variance/O5/O5-2-2-G7.MP4	58775	NA
G7	2024-09-25 14:12:12.629		5399.800	Media file(s)	player #1:G:/Stigmatomma_queen_variance/O5/O5-2-2-G7.MP4	0.0	6739.200	25.000	Yellow	Self grooming		POINT	2351.000	G:/Stigmatomma_queen_variance/O5/O5-2-2-G7.MP4	58775	NA
G7	2024-09-25 14:12:12.629		5399.800	Media file(s)	player #1:G:/Stigmatomma_queen_variance/O5/O5-2-2-G7.MP4	0.0	6739.200	25.000	Blue	Resting		POINT	2410.160	G:/Stigmatomma_queen_variance/O5/O5-2-2-G7.MP4	60254	NA
G7	2024-09-25 14:12:12.629		5399.800	Media file(s)	player #1:G:/Stigmatomma_queen_variance/O5/O5-2-2-G7.MP4	0.0	6739.200	25.000	Yellow	Feeding on food		POINT	2410.160	G:/Stigmatomma_queen_variance/O5/O5-2-2-G7.MP4	60254	NA
G7	2024-09-25 14:12:12.629		5399.800	Media file(s)	player #1:G:/Stigmatomma_queen_variance/O5/O5-2-2-G7.MP4	0.0	6739.200	25.000	Blue	Walking		POINT	2470.680	G:/Stigmatomma_queen_variance/O5/O5-2-2-G7.MP4	61767	NA
G7	2024-09-25 14:12:12.629		5399.800	Media file(s)	player #1:G:/Stigmatomma_queen_variance/O5/O5-2-2-G7.MP4	0.0	6739.200	25.000	Yellow	Feeding on food		POINT	2470.680	G:/Stigmatomma_queen_variance/O5/O5-2-2-G7.MP4	61767	NA
G7	2024-09-25 14:12:12.629		5399.800	Media file(s)	player #1:G:/Stigmatomma_queen_variance/O5/O5-2-2-G7.MP4	0.0	6739.200	25.000	Blue	Walking		POINT	2530.160	G:/Stigmatomma_queen_variance/O5/O5-2-2-G7.MP4	63254	NA
G7	2024-09-25 14:12:12.629		5399.800	Media file(s)	player #1:G:/Stigmatomma_queen_variance/O5/O5-2-2-G7.MP4	0.0	6739.200	25.000	Yellow	Feeding on food		POINT	2530.160	G:/Stigmatomma_queen_variance/O5/O5-2-2-G7.MP4	63254	NA
G7	2024-09-25 14:12:12.629		5399.800	Media file(s)	player #1:G:/Stigmatomma_queen_variance/O5/O5-2-2-G7.MP4	0.0	6739.200	25.000	Blue	Walking		POINT	2590.080	G:/Stigmatomma_queen_variance/O5/O5-2-2-G7.MP4	64752	NA
G7	2024-09-25 14:12:12.629		5399.800	Media file(s)	player #1:G:/Stigmatomma_queen_variance/O5/O5-2-2-G7.MP4	0.0	6739.200	25.000	Yellow	Feeding on food		POINT	2590.800	G:/Stigmatomma_queen_variance/O5/O5-2-2-G7.MP4	64770	NA
G7	2024-09-25 14:12:12.629		5399.800	Media file(s)	player #1:G:/Stigmatomma_queen_variance/O5/O5-2-2-G7.MP4	0.0	6739.200	25.000	Blue	Resting		POINT	2650.160	G:/Stigmatomma_queen_variance/O5/O5-2-2-G7.MP4	66254	NA
G7	2024-09-25 14:12:12.629		5399.800	Media file(s)	player #1:G:/Stigmatomma_queen_variance/O5/O5-2-2-G7.MP4	0.0	6739.200	25.000	Yellow	Self grooming		POINT	2650.160	G:/Stigmatomma_queen_variance/O5/O5-2-2-G7.MP4	66254	NA
G7	2024-09-25 14:12:12.629		5399.800	Media file(s)	player #1:G:/Stigmatomma_queen_variance/O5/O5-2-2-G7.MP4	0.0	6739.200	25.000	Blue	Resting		POINT	2710.680	G:/Stigmatomma_queen_variance/O5/O5-2-2-G7.MP4	67767	NA
G7	2024-09-25 14:12:12.629		5399.800	Media file(s)	player #1:G:/Stigmatomma_queen_variance/O5/O5-2-2-G7.MP4	0.0	6739.200	25.000	Yellow	Feeding on food		POINT	2710.680	G:/Stigmatomma_queen_variance/O5/O5-2-2-G7.MP4	67767	NA
G7	2024-09-25 14:12:12.629		5399.800	Media file(s)	player #1:G:/Stigmatomma_queen_variance/O5/O5-2-2-G7.MP4	0.0	6739.200	25.000	Blue	Walking		POINT	2770.160	G:/Stigmatomma_queen_variance/O5/O5-2-2-G7.MP4	69254	NA
G7	2024-09-25 14:12:12.629		5399.800	Media file(s)	player #1:G:/Stigmatomma_queen_variance/O5/O5-2-2-G7.MP4	0.0	6739.200	25.000	Yellow	Feeding on food		POINT	2770.160	G:/Stigmatomma_queen_variance/O5/O5-2-2-G7.MP4	69254	NA
G7	2024-09-25 14:12:12.629		5399.800	Media file(s)	player #1:G:/Stigmatomma_queen_variance/O5/O5-2-2-G7.MP4	0.0	6739.200	25.000	Blue	Self grooming		POINT	2830.280	G:/Stigmatomma_queen_variance/O5/O5-2-2-G7.MP4	70757	NA
G7	2024-09-25 14:12:12.629		5399.800	Media file(s)	player #1:G:/Stigmatomma_queen_variance/O5/O5-2-2-G7.MP4	0.0	6739.200	25.000	Yellow	Walking		POINT	2830.280	G:/Stigmatomma_queen_variance/O5/O5-2-2-G7.MP4	70757	NA
G7	2024-09-25 14:12:12.629		5399.800	Media file(s)	player #1:G:/Stigmatomma_queen_variance/O5/O5-2-2-G7.MP4	0.0	6739.200	25.000	Blue	Walking		POINT	2890.440	G:/Stigmatomma_queen_variance/O5/O5-2-2-G7.MP4	72261	NA
G7	2024-09-25 14:12:12.629		5399.800	Media file(s)	player #1:G:/Stigmatomma_queen_variance/O5/O5-2-2-G7.MP4	0.0	6739.200	25.000	Yellow	Walking		POINT	2890.440	G:/Stigmatomma_queen_variance/O5/O5-2-2-G7.MP4	72261	NA
G7	2024-09-25 14:12:12.629		5399.800	Media file(s)	player #1:G:/Stigmatomma_queen_variance/O5/O5-2-2-G7.MP4	0.0	6739.200	25.000	Blue	Walking		POINT	2950.520	G:/Stigmatomma_queen_variance/O5/O5-2-2-G7.MP4	73763	NA
G7	2024-09-25 14:12:12.629		5399.800	Media file(s)	player #1:G:/Stigmatomma_queen_variance/O5/O5-2-2-G7.MP4	0.0	6739.200	25.000	Yellow	Walking		POINT	2950.520	G:/Stigmatomma_queen_variance/O5/O5-2-2-G7.MP4	73763	NA
G7	2024-09-25 14:12:12.629		5399.800	Media file(s)	player #1:G:/Stigmatomma_queen_variance/O5/O5-2-2-G7.MP4	0.0	6739.200	25.000	Blue	Walking		POINT	3010.680	G:/Stigmatomma_queen_variance/O5/O5-2-2-G7.MP4	75267	NA
G7	2024-09-25 14:12:12.629		5399.800	Media file(s)	player #1:G:/Stigmatomma_queen_variance/O5/O5-2-2-G7.MP4	0.0	6739.200	25.000	Yellow	Walking		POINT	3010.680	G:/Stigmatomma_queen_variance/O5/O5-2-2-G7.MP4	75267	NA
G7	2024-09-25 14:12:12.629		5399.800	Media file(s)	player #1:G:/Stigmatomma_queen_variance/O5/O5-2-2-G7.MP4	0.0	6739.200	25.000	Blue	Self grooming		POINT	3070.040	G:/Stigmatomma_queen_variance/O5/O5-2-2-G7.MP4	76751	NA
G7	2024-09-25 14:12:12.629		5399.800	Media file(s)	player #1:G:/Stigmatomma_queen_variance/O5/O5-2-2-G7.MP4	0.0	6739.200	25.000	Yellow	Walking		POINT	3070.040	G:/Stigmatomma_queen_variance/O5/O5-2-2-G7.MP4	76751	NA
G7	2024-09-25 14:12:12.629		5399.800	Media file(s)	player #1:G:/Stigmatomma_queen_variance/O5/O5-2-2-G7.MP4	0.0	6739.200	25.000	Blue	Self grooming		POINT	3130.280	G:/Stigmatomma_queen_variance/O5/O5-2-2-G7.MP4	78257	NA
G7	2024-09-25 14:12:12.629		5399.800	Media file(s)	player #1:G:/Stigmatomma_queen_variance/O5/O5-2-2-G7.MP4	0.0	6739.200	25.000	Yellow	Walking		POINT	3130.280	G:/Stigmatomma_queen_variance/O5/O5-2-2-G7.MP4	78257	NA
G7	2024-09-25 14:12:12.629		5399.800	Media file(s)	player #1:G:/Stigmatomma_queen_variance/O5/O5-2-2-G7.MP4	0.0	6739.200	25.000	Blue	Walking		POINT	3190.360	G:/Stigmatomma_queen_variance/O5/O5-2-2-G7.MP4	79759	NA
G7	2024-09-25 14:12:12.629		5399.800	Media file(s)	player #1:G:/Stigmatomma_queen_variance/O5/O5-2-2-G7.MP4	0.0	6739.200	25.000	Yellow	Walking		POINT	3190.360	G:/Stigmatomma_queen_variance/O5/O5-2-2-G7.MP4	79759	NA
G7	2024-09-25 14:12:12.629		5399.800	Media file(s)	player #1:G:/Stigmatomma_queen_variance/O5/O5-2-2-G7.MP4	0.0	6739.200	25.000	Blue	Walking		POINT	3250.040	G:/Stigmatomma_queen_variance/O5/O5-2-2-G7.MP4	81251	NA
G7	2024-09-25 14:12:12.629		5399.800	Media file(s)	player #1:G:/Stigmatomma_queen_variance/O5/O5-2-2-G7.MP4	0.0	6739.200	25.000	Yellow	Walking		POINT	3250.040	G:/Stigmatomma_queen_variance/O5/O5-2-2-G7.MP4	81251	NA
G7	2024-09-25 14:12:12.629		5399.800	Media file(s)	player #1:G:/Stigmatomma_queen_variance/O5/O5-2-2-G7.MP4	0.0	6739.200	25.000	Blue	Self grooming		POINT	3310.120	G:/Stigmatomma_queen_variance/O5/O5-2-2-G7.MP4	82753	NA
G7	2024-09-25 14:12:12.629		5399.800	Media file(s)	player #1:G:/Stigmatomma_queen_variance/O5/O5-2-2-G7.MP4	0.0	6739.200	25.000	Yellow	QW interaction		POINT	3310.120	G:/Stigmatomma_queen_variance/O5/O5-2-2-G7.MP4	82753	NA
G7	2024-09-25 14:12:12.629		5399.800	Media file(s)	player #1:G:/Stigmatomma_queen_variance/O5/O5-2-2-G7.MP4	0.0	6739.200	25.000	Blue	Walking		POINT	3370.640	G:/Stigmatomma_queen_variance/O5/O5-2-2-G7.MP4	84266	NA
G7	2024-09-25 14:12:12.629		5399.800	Media file(s)	player #1:G:/Stigmatomma_queen_variance/O5/O5-2-2-G7.MP4	0.0	6739.200	25.000	Yellow	Walking		POINT	3370.640	G:/Stigmatomma_queen_variance/O5/O5-2-2-G7.MP4	84266	NA
G7	2024-09-25 14:12:12.629		5399.800	Media file(s)	player #1:G:/Stigmatomma_queen_variance/O5/O5-2-2-G7.MP4	0.0	6739.200	25.000	Blue	Resting		POINT	3430.280	G:/Stigmatomma_queen_variance/O5/O5-2-2-G7.MP4	85757	NA
G7	2024-09-25 14:12:12.629		5399.800	Media file(s)	player #1:G:/Stigmatomma_queen_variance/O5/O5-2-2-G7.MP4	0.0	6739.200	25.000	Yellow	Self grooming		POINT	3430.280	G:/Stigmatomma_queen_variance/O5/O5-2-2-G7.MP4	85757	NA
G7	2024-09-25 14:12:12.629		5399.800	Media file(s)	player #1:G:/Stigmatomma_queen_variance/O5/O5-2-2-G7.MP4	0.0	6739.200	25.000	Blue	Resting		POINT	3490.440	G:/Stigmatomma_queen_variance/O5/O5-2-2-G7.MP4	87261	NA
G7	2024-09-25 14:12:12.629		5399.800	Media file(s)	player #1:G:/Stigmatomma_queen_variance/O5/O5-2-2-G7.MP4	0.0	6739.200	25.000	Yellow	Walking		POINT	3490.440	G:/Stigmatomma_queen_variance/O5/O5-2-2-G7.MP4	87261	NA
G7	2024-09-25 14:12:12.629		5399.800	Media file(s)	player #1:G:/Stigmatomma_queen_variance/O5/O5-2-2-G7.MP4	0.0	6739.200	25.000	Blue	Walking		POINT	3550.520	G:/Stigmatomma_queen_variance/O5/O5-2-2-G7.MP4	88763	NA
G7	2024-09-25 14:12:12.629		5399.800	Media file(s)	player #1:G:/Stigmatomma_queen_variance/O5/O5-2-2-G7.MP4	0.0	6739.200	25.000	Yellow	Self grooming		POINT	3550.520	G:/Stigmatomma_queen_variance/O5/O5-2-2-G7.MP4	88763	NA
G7	2024-09-25 14:12:12.629		5399.800	Media file(s)	player #1:G:/Stigmatomma_queen_variance/O5/O5-2-2-G7.MP4	0.0	6739.200	25.000	Blue	Feeding on food		POINT	3610.440	G:/Stigmatomma_queen_variance/O5/O5-2-2-G7.MP4	90261	NA
G7	2024-09-25 14:12:12.629		5399.800	Media file(s)	player #1:G:/Stigmatomma_queen_variance/O5/O5-2-2-G7.MP4	0.0	6739.200	25.000	Yellow	Walking		POINT	3610.440	G:/Stigmatomma_queen_variance/O5/O5-2-2-G7.MP4	90261	NA
G7	2024-09-25 14:12:12.629		5399.800	Media file(s)	player #1:G:/Stigmatomma_queen_variance/O5/O5-2-2-G7.MP4	0.0	6739.200	25.000	Blue	Feeding on food		POINT	3670.480	G:/Stigmatomma_queen_variance/O5/O5-2-2-G7.MP4	91762	NA
G7	2024-09-25 14:12:12.629		5399.800	Media file(s)	player #1:G:/Stigmatomma_queen_variance/O5/O5-2-2-G7.MP4	0.0	6739.200	25.000	Yellow	Resting		POINT	3670.480	G:/Stigmatomma_queen_variance/O5/O5-2-2-G7.MP4	91762	NA
G7	2024-09-25 14:12:12.629		5399.800	Media file(s)	player #1:G:/Stigmatomma_queen_variance/O5/O5-2-2-G7.MP4	0.0	6739.200	25.000	Blue	Feeding on food		POINT	3730.360	G:/Stigmatomma_queen_variance/O5/O5-2-2-G7.MP4	93259	NA
G7	2024-09-25 14:12:12.629		5399.800	Media file(s)	player #1:G:/Stigmatomma_queen_variance/O5/O5-2-2-G7.MP4	0.0	6739.200	25.000	Yellow	Resting		POINT	3730.360	G:/Stigmatomma_queen_variance/O5/O5-2-2-G7.MP4	93259	NA
G7	2024-09-25 14:12:12.629		5399.800	Media file(s)	player #1:G:/Stigmatomma_queen_variance/O5/O5-2-2-G7.MP4	0.0	6739.200	25.000	Blue	Feeding on food		POINT	3790.200	G:/Stigmatomma_queen_variance/O5/O5-2-2-G7.MP4	94755	NA
G7	2024-09-25 14:12:12.629		5399.800	Media file(s)	player #1:G:/Stigmatomma_queen_variance/O5/O5-2-2-G7.MP4	0.0	6739.200	25.000	Yellow	Self grooming		POINT	3790.200	G:/Stigmatomma_queen_variance/O5/O5-2-2-G7.MP4	94755	NA
G7	2024-09-25 14:12:12.629		5399.800	Media file(s)	player #1:G:/Stigmatomma_queen_variance/O5/O5-2-2-G7.MP4	0.0	6739.200	25.000	Blue	Feeding on food		POINT	3850.160	G:/Stigmatomma_queen_variance/O5/O5-2-2-G7.MP4	96254	NA
G7	2024-09-25 14:12:12.629		5399.800	Media file(s)	player #1:G:/Stigmatomma_queen_variance/O5/O5-2-2-G7.MP4	0.0	6739.200	25.000	Yellow	Self grooming		POINT	3850.160	G:/Stigmatomma_queen_variance/O5/O5-2-2-G7.MP4	96254	NA
G7	2024-09-25 14:12:12.629		5399.800	Media file(s)	player #1:G:/Stigmatomma_queen_variance/O5/O5-2-2-G7.MP4	0.0	6739.200	25.000	Blue	Feeding on food		POINT	3910.160	G:/Stigmatomma_queen_variance/O5/O5-2-2-G7.MP4	97754	NA
G7	2024-09-25 14:12:12.629		5399.800	Media file(s)	player #1:G:/Stigmatomma_queen_variance/O5/O5-2-2-G7.MP4	0.0	6739.200	25.000	Yellow	Self grooming		POINT	3910.160	G:/Stigmatomma_queen_variance/O5/O5-2-2-G7.MP4	97754	NA
G7	2024-09-25 14:12:12.629		5399.800	Media file(s)	player #1:G:/Stigmatomma_queen_variance/O5/O5-2-2-G7.MP4	0.0	6739.200	25.000	Blue	Self grooming		POINT	3970.120	G:/Stigmatomma_queen_variance/O5/O5-2-2-G7.MP4	99253	NA
G7	2024-09-25 14:12:12.629		5399.800	Media file(s)	player #1:G:/Stigmatomma_queen_variance/O5/O5-2-2-G7.MP4	0.0	6739.200	25.000	Yellow	Self grooming		POINT	3970.120	G:/Stigmatomma_queen_variance/O5/O5-2-2-G7.MP4	99253	NA
G7	2024-09-25 14:12:12.629		5399.800	Media file(s)	player #1:G:/Stigmatomma_queen_variance/O5/O5-2-2-G7.MP4	0.0	6739.200	25.000	Blue	Brood Care		POINT	4030.120	G:/Stigmatomma_queen_variance/O5/O5-2-2-G7.MP4	100753	NA
G7	2024-09-25 14:12:12.629		5399.800	Media file(s)	player #1:G:/Stigmatomma_queen_variance/O5/O5-2-2-G7.MP4	0.0	6739.200	25.000	Yellow	Resting		POINT	4030.120	G:/Stigmatomma_queen_variance/O5/O5-2-2-G7.MP4	100753	NA
G7	2024-09-25 14:12:12.629		5399.800	Media file(s)	player #1:G:/Stigmatomma_queen_variance/O5/O5-2-2-G7.MP4	0.0	6739.200	25.000	Blue	Feeding on food		POINT	4091.520	G:/Stigmatomma_queen_variance/O5/O5-2-2-G7.MP4	102288	NA
G7	2024-09-25 14:12:12.629		5399.800	Media file(s)	player #1:G:/Stigmatomma_queen_variance/O5/O5-2-2-G7.MP4	0.0	6739.200	25.000	Yellow	Self grooming		POINT	4091.520	G:/Stigmatomma_queen_variance/O5/O5-2-2-G7.MP4	102288	NA
G7	2024-09-25 14:12:12.629		5399.800	Media file(s)	player #1:G:/Stigmatomma_queen_variance/O5/O5-2-2-G7.MP4	0.0	6739.200	25.000	Blue	Feeding on food		POINT	4150.200	G:/Stigmatomma_queen_variance/O5/O5-2-2-G7.MP4	103755	NA
G7	2024-09-25 14:12:12.629		5399.800	Media file(s)	player #1:G:/Stigmatomma_queen_variance/O5/O5-2-2-G7.MP4	0.0	6739.200	25.000	Yellow	Self grooming		POINT	4150.200	G:/Stigmatomma_queen_variance/O5/O5-2-2-G7.MP4	103755	NA
G7	2024-09-25 14:12:12.629		5399.800	Media file(s)	player #1:G:/Stigmatomma_queen_variance/O5/O5-2-2-G7.MP4	0.0	6739.200	25.000	Yellow	Resting		POINT	4210.400	G:/Stigmatomma_queen_variance/O5/O5-2-2-G7.MP4	105260	NA
G7	2024-09-25 14:12:12.629		5399.800	Media file(s)	player #1:G:/Stigmatomma_queen_variance/O5/O5-2-2-G7.MP4	0.0	6739.200	25.000	Blue	Feeding on food		POINT	4210.400	G:/Stigmatomma_queen_variance/O5/O5-2-2-G7.MP4	105260	NA
G7	2024-09-25 14:12:12.629		5399.800	Media file(s)	player #1:G:/Stigmatomma_queen_variance/O5/O5-2-2-G7.MP4	0.0	6739.200	25.000	Blue	Feeding on food		POINT	4270.160	G:/Stigmatomma_queen_variance/O5/O5-2-2-G7.MP4	106754	NA
G7	2024-09-25 14:12:12.629		5399.800	Media file(s)	player #1:G:/Stigmatomma_queen_variance/O5/O5-2-2-G7.MP4	0.0	6739.200	25.000	Yellow	Resting		POINT	4270.160	G:/Stigmatomma_queen_variance/O5/O5-2-2-G7.MP4	106754	NA
G7	2024-09-25 14:12:12.629		5399.800	Media file(s)	player #1:G:/Stigmatomma_queen_variance/O5/O5-2-2-G7.MP4	0.0	6739.200	25.000	Blue	Feeding on food		POINT	4330.000	G:/Stigmatomma_queen_variance/O5/O5-2-2-G7.MP4	108250	NA
G7	2024-09-25 14:12:12.629		5399.800	Media file(s)	player #1:G:/Stigmatomma_queen_variance/O5/O5-2-2-G7.MP4	0.0	6739.200	25.000	Yellow	Resting		POINT	4330.000	G:/Stigmatomma_queen_variance/O5/O5-2-2-G7.MP4	108250	NA
G7	2024-09-25 14:12:12.629		5399.800	Media file(s)	player #1:G:/Stigmatomma_queen_variance/O5/O5-2-2-G7.MP4	0.0	6739.200	25.000	Blue	Feeding on food		POINT	4390.200	G:/Stigmatomma_queen_variance/O5/O5-2-2-G7.MP4	109755	NA
G7	2024-09-25 14:12:12.629		5399.800	Media file(s)	player #1:G:/Stigmatomma_queen_variance/O5/O5-2-2-G7.MP4	0.0	6739.200	25.000	Yellow	Resting		POINT	4390.200	G:/Stigmatomma_queen_variance/O5/O5-2-2-G7.MP4	109755	NA
G7	2024-09-25 14:12:12.629		5399.800	Media file(s)	player #1:G:/Stigmatomma_queen_variance/O5/O5-2-2-G7.MP4	0.0	6739.200	25.000	Blue	Feeding on food		POINT	4450.280	G:/Stigmatomma_queen_variance/O5/O5-2-2-G7.MP4	111257	NA
G7	2024-09-25 14:12:12.629		5399.800	Media file(s)	player #1:G:/Stigmatomma_queen_variance/O5/O5-2-2-G7.MP4	0.0	6739.200	25.000	Yellow	Resting		POINT	4450.280	G:/Stigmatomma_queen_variance/O5/O5-2-2-G7.MP4	111257	NA
G7	2024-09-25 14:12:12.629		5399.800	Media file(s)	player #1:G:/Stigmatomma_queen_variance/O5/O5-2-2-G7.MP4	0.0	6739.200	25.000	Blue	Self grooming		POINT	4511.240	G:/Stigmatomma_queen_variance/O5/O5-2-2-G7.MP4	112781	NA
G7	2024-09-25 14:12:12.629		5399.800	Media file(s)	player #1:G:/Stigmatomma_queen_variance/O5/O5-2-2-G7.MP4	0.0	6739.200	25.000	Yellow	Resting		POINT	4511.240	G:/Stigmatomma_queen_variance/O5/O5-2-2-G7.MP4	112781	NA
G7	2024-09-25 14:12:12.629		5399.800	Media file(s)	player #1:G:/Stigmatomma_queen_variance/O5/O5-2-2-G7.MP4	0.0	6739.200	25.000	Blue	Feeding on food		POINT	4570.480	G:/Stigmatomma_queen_variance/O5/O5-2-2-G7.MP4	114262	NA
G7	2024-09-25 14:12:12.629		5399.800	Media file(s)	player #1:G:/Stigmatomma_queen_variance/O5/O5-2-2-G7.MP4	0.0	6739.200	25.000	Yellow	Walking		POINT	4570.480	G:/Stigmatomma_queen_variance/O5/O5-2-2-G7.MP4	114262	NA
G7	2024-09-25 14:12:12.629		5399.800	Media file(s)	player #1:G:/Stigmatomma_queen_variance/O5/O5-2-2-G7.MP4	0.0	6739.200	25.000	Blue	Brood Care		POINT	4630.600	G:/Stigmatomma_queen_variance/O5/O5-2-2-G7.MP4	115765	NA
G7	2024-09-25 14:12:12.629		5399.800	Media file(s)	player #1:G:/Stigmatomma_queen_variance/O5/O5-2-2-G7.MP4	0.0	6739.200	25.000	Yellow	Walking		POINT	4630.600	G:/Stigmatomma_queen_variance/O5/O5-2-2-G7.MP4	115765	NA
G7	2024-09-25 14:12:12.629		5399.800	Media file(s)	player #1:G:/Stigmatomma_queen_variance/O5/O5-2-2-G7.MP4	0.0	6739.200	25.000	Blue	Feeding on food		POINT	4690.440	G:/Stigmatomma_queen_variance/O5/O5-2-2-G7.MP4	117261	NA
G7	2024-09-25 14:12:12.629		5399.800	Media file(s)	player #1:G:/Stigmatomma_queen_variance/O5/O5-2-2-G7.MP4	0.0	6739.200	25.000	Yellow	Self grooming		POINT	4690.440	G:/Stigmatomma_queen_variance/O5/O5-2-2-G7.MP4	117261	NA
G7	2024-09-25 14:12:12.629		5399.800	Media file(s)	player #1:G:/Stigmatomma_queen_variance/O5/O5-2-2-G7.MP4	0.0	6739.200	25.000	Blue	Walking		POINT	4750.360	G:/Stigmatomma_queen_variance/O5/O5-2-2-G7.MP4	118759	NA
G7	2024-09-25 14:12:12.629		5399.800	Media file(s)	player #1:G:/Stigmatomma_queen_variance/O5/O5-2-2-G7.MP4	0.0	6739.200	25.000	Yellow	Self grooming		POINT	4750.360	G:/Stigmatomma_queen_variance/O5/O5-2-2-G7.MP4	118759	NA
G7	2024-09-25 14:12:12.629		5399.800	Media file(s)	player #1:G:/Stigmatomma_queen_variance/O5/O5-2-2-G7.MP4	0.0	6739.200	25.000	Blue	Feeding on food		POINT	4810.360	G:/Stigmatomma_queen_variance/O5/O5-2-2-G7.MP4	120259	NA
G7	2024-09-25 14:12:12.629		5399.800	Media file(s)	player #1:G:/Stigmatomma_queen_variance/O5/O5-2-2-G7.MP4	0.0	6739.200	25.000	Yellow	Walking		POINT	4810.360	G:/Stigmatomma_queen_variance/O5/O5-2-2-G7.MP4	120259	NA
G7	2024-09-25 14:12:12.629		5399.800	Media file(s)	player #1:G:/Stigmatomma_queen_variance/O5/O5-2-2-G7.MP4	0.0	6739.200	25.000	Blue	Brood Care		POINT	4870.640	G:/Stigmatomma_queen_variance/O5/O5-2-2-G7.MP4	121766	NA
G7	2024-09-25 14:12:12.629		5399.800	Media file(s)	player #1:G:/Stigmatomma_queen_variance/O5/O5-2-2-G7.MP4	0.0	6739.200	25.000	Yellow	Brood Care		POINT	4870.640	G:/Stigmatomma_queen_variance/O5/O5-2-2-G7.MP4	121766	NA
G7	2024-09-25 14:12:12.629		5399.800	Media file(s)	player #1:G:/Stigmatomma_queen_variance/O5/O5-2-2-G7.MP4	0.0	6739.200	25.000	Blue	Feeding on food		POINT	4930.000	G:/Stigmatomma_queen_variance/O5/O5-2-2-G7.MP4	123250	NA
G7	2024-09-25 14:12:12.629		5399.800	Media file(s)	player #1:G:/Stigmatomma_queen_variance/O5/O5-2-2-G7.MP4	0.0	6739.200	25.000	Yellow	Brood Care		POINT	4930.000	G:/Stigmatomma_queen_variance/O5/O5-2-2-G7.MP4	123250	NA
G7	2024-09-25 14:12:12.629		5399.800	Media file(s)	player #1:G:/Stigmatomma_queen_variance/O5/O5-2-2-G7.MP4	0.0	6739.200	25.000	Blue	Self grooming		POINT	4990.920	G:/Stigmatomma_queen_variance/O5/O5-2-2-G7.MP4	124773	NA
G7	2024-09-25 14:12:12.629		5399.800	Media file(s)	player #1:G:/Stigmatomma_queen_variance/O5/O5-2-2-G7.MP4	0.0	6739.200	25.000	Yellow	Hemolymph		POINT	4990.920	G:/Stigmatomma_queen_variance/O5/O5-2-2-G7.MP4	124773	NA
G7	2024-09-25 14:12:12.629		5399.800	Media file(s)	player #1:G:/Stigmatomma_queen_variance/O5/O5-2-2-G7.MP4	0.0	6739.200	25.000	Blue	Resting		POINT	5050.880	G:/Stigmatomma_queen_variance/O5/O5-2-2-G7.MP4	126272	NA
G7	2024-09-25 14:12:12.629		5399.800	Media file(s)	player #1:G:/Stigmatomma_queen_variance/O5/O5-2-2-G7.MP4	0.0	6739.200	25.000	Yellow	Brood Care		POINT	5050.880	G:/Stigmatomma_queen_variance/O5/O5-2-2-G7.MP4	126272	NA
G7	2024-09-25 14:12:12.629		5399.800	Media file(s)	player #1:G:/Stigmatomma_queen_variance/O5/O5-2-2-G7.MP4	0.0	6739.200	25.000	Blue	Feeding on food		POINT	5110.840	G:/Stigmatomma_queen_variance/O5/O5-2-2-G7.MP4	127771	NA
G7	2024-09-25 14:12:12.629		5399.800	Media file(s)	player #1:G:/Stigmatomma_queen_variance/O5/O5-2-2-G7.MP4	0.0	6739.200	25.000	Yellow	Feeding on food		POINT	5110.840	G:/Stigmatomma_queen_variance/O5/O5-2-2-G7.MP4	127771	NA
G7	2024-09-25 14:12:12.629		5399.800	Media file(s)	player #1:G:/Stigmatomma_queen_variance/O5/O5-2-2-G7.MP4	0.0	6739.200	25.000	Blue	Feeding on food		POINT	5170.160	G:/Stigmatomma_queen_variance/O5/O5-2-2-G7.MP4	129254	NA
G7	2024-09-25 14:12:12.629		5399.800	Media file(s)	player #1:G:/Stigmatomma_queen_variance/O5/O5-2-2-G7.MP4	0.0	6739.200	25.000	Yellow	Brood Care		POINT	5170.160	G:/Stigmatomma_queen_variance/O5/O5-2-2-G7.MP4	129254	NA
G7	2024-09-25 14:12:12.629		5399.800	Media file(s)	player #1:G:/Stigmatomma_queen_variance/O5/O5-2-2-G7.MP4	0.0	6739.200	25.000	Blue	Feeding on food		POINT	5230.880	G:/Stigmatomma_queen_variance/O5/O5-2-2-G7.MP4	130772	NA
G7	2024-09-25 14:12:12.629		5399.800	Media file(s)	player #1:G:/Stigmatomma_queen_variance/O5/O5-2-2-G7.MP4	0.0	6739.200	25.000	Yellow	Brood Care		POINT	5230.880	G:/Stigmatomma_queen_variance/O5/O5-2-2-G7.MP4	130772	NA
G7	2024-09-25 14:12:12.629		5399.800	Media file(s)	player #1:G:/Stigmatomma_queen_variance/O5/O5-2-2-G7.MP4	0.0	6739.200	25.000	Blue	Resting		POINT	5290.160	G:/Stigmatomma_queen_variance/O5/O5-2-2-G7.MP4	132254	NA
G7	2024-09-25 14:12:12.629		5399.800	Media file(s)	player #1:G:/Stigmatomma_queen_variance/O5/O5-2-2-G7.MP4	0.0	6739.200	25.000	Yellow	Feeding on food		POINT	5290.160	G:/Stigmatomma_queen_variance/O5/O5-2-2-G7.MP4	132254	NA
G7	2024-09-25 14:12:12.629		5399.800	Media file(s)	player #1:G:/Stigmatomma_queen_variance/O5/O5-2-2-G7.MP4	0.0	6739.200	25.000	Blue	Self grooming		POINT	5350.200	G:/Stigmatomma_queen_variance/O5/O5-2-2-G7.MP4	133755	NA
G7	2024-09-25 14:12:12.629		5399.800	Media file(s)	player #1:G:/Stigmatomma_queen_variance/O5/O5-2-2-G7.MP4	0.0	6739.200	25.000	Yellow	Feeding on food		POINT	5350.200	G:/Stigmatomma_queen_variance/O5/O5-2-2-G7.MP4	133755	NA
G7	2024-09-25 14:12:12.629		5399.800	Media file(s)	player #1:G:/Stigmatomma_queen_variance/O5/O5-2-2-G7.MP4	0.0	6739.200	25.000	Blue	Brood Care		POINT	5410.160	G:/Stigmatomma_queen_variance/O5/O5-2-2-G7.MP4	135254	NA
G7	2024-09-25 14:12:12.629		5399.800	Media file(s)	player #1:G:/Stigmatomma_queen_variance/O5/O5-2-2-G7.MP4	0.0	6739.200	25.000	Yellow	Feeding on food		POINT	5410.160	G:/Stigmatomma_queen_variance/O5/O5-2-2-G7.MP4	135254	NA
G7	2024-09-25 14:12:12.629		5399.800	Media file(s)	player #1:G:/Stigmatomma_queen_variance/O5/O5-2-2-G7.MP4	0.0	6739.200	25.000	Blue	Walking		POINT	5470.960	G:/Stigmatomma_queen_variance/O5/O5-2-2-G7.MP4	136774	NA
G7	2024-09-25 14:12:12.629		5399.800	Media file(s)	player #1:G:/Stigmatomma_queen_variance/O5/O5-2-2-G7.MP4	0.0	6739.200	25.000	Yellow	Feeding on food		POINT	5470.960	G:/Stigmatomma_queen_variance/O5/O5-2-2-G7.MP4	136774	NA
G7	2024-09-25 14:12:12.629		5399.800	Media file(s)	player #1:G:/Stigmatomma_queen_variance/O5/O5-2-2-G7.MP4	0.0	6739.200	25.000	Blue	Resting		POINT	5530.160	G:/Stigmatomma_queen_variance/O5/O5-2-2-G7.MP4	138254	NA
G7	2024-09-25 14:12:12.629		5399.800	Media file(s)	player #1:G:/Stigmatomma_queen_variance/O5/O5-2-2-G7.MP4	0.0	6739.200	25.000	Yellow	Feeding on food		POINT	5530.160	G:/Stigmatomma_queen_variance/O5/O5-2-2-G7.MP4	138254	NA
G7	2024-09-25 14:12:12.629		5399.800	Media file(s)	player #1:G:/Stigmatomma_queen_variance/O5/O5-2-2-G7.MP4	0.0	6739.200	25.000	Blue	Resting		POINT	5591.320	G:/Stigmatomma_queen_variance/O5/O5-2-2-G7.MP4	139783	NA
G7	2024-09-25 14:12:12.629		5399.800	Media file(s)	player #1:G:/Stigmatomma_queen_variance/O5/O5-2-2-G7.MP4	0.0	6739.200	25.000	Yellow	Walking		POINT	5591.320	G:/Stigmatomma_queen_variance/O5/O5-2-2-G7.MP4	139783	NA
G7	2024-09-25 14:12:12.629		5399.800	Media file(s)	player #1:G:/Stigmatomma_queen_variance/O5/O5-2-2-G7.MP4	0.0	6739.200	25.000	Blue	Resting		POINT	5650.720	G:/Stigmatomma_queen_variance/O5/O5-2-2-G7.MP4	141268	NA
G7	2024-09-25 14:12:12.629		5399.800	Media file(s)	player #1:G:/Stigmatomma_queen_variance/O5/O5-2-2-G7.MP4	0.0	6739.200	25.000	Yellow	Feeding on food		POINT	5650.720	G:/Stigmatomma_queen_variance/O5/O5-2-2-G7.MP4	141268	NA
G7	2024-09-25 14:12:12.629		5399.800	Media file(s)	player #1:G:/Stigmatomma_queen_variance/O5/O5-2-2-G7.MP4	0.0	6739.200	25.000	Blue	Resting		POINT	5713.240	G:/Stigmatomma_queen_variance/O5/O5-2-2-G7.MP4	142831	NA
G7	2024-09-25 14:12:12.629		5399.800	Media file(s)	player #1:G:/Stigmatomma_queen_variance/O5/O5-2-2-G7.MP4	0.0	6739.200	25.000	Yellow	Brood Care		POINT	5713.240	G:/Stigmatomma_queen_variance/O5/O5-2-2-G7.MP4	142831	NA
G7	2024-09-25 14:12:12.629		5399.800	Media file(s)	player #1:G:/Stigmatomma_queen_variance/O5/O5-2-2-G7.MP4	0.0	6739.200	25.000	Blue	Resting		POINT	5770.880	G:/Stigmatomma_queen_variance/O5/O5-2-2-G7.MP4	144272	NA
G7	2024-09-25 14:12:12.629		5399.800	Media file(s)	player #1:G:/Stigmatomma_queen_variance/O5/O5-2-2-G7.MP4	0.0	6739.200	25.000	Yellow	Brood Care		POINT	5770.880	G:/Stigmatomma_queen_variance/O5/O5-2-2-G7.MP4	144272	NA
G7	2024-09-25 14:12:12.629		5399.800	Media file(s)	player #1:G:/Stigmatomma_queen_variance/O5/O5-2-2-G7.MP4	0.0	6739.200	25.000	Blue	Resting		POINT	5830.320	G:/Stigmatomma_queen_variance/O5/O5-2-2-G7.MP4	145758	NA
G7	2024-09-25 14:12:12.629		5399.800	Media file(s)	player #1:G:/Stigmatomma_queen_variance/O5/O5-2-2-G7.MP4	0.0	6739.200	25.000	Yellow	Feeding on food		POINT	5830.320	G:/Stigmatomma_queen_variance/O5/O5-2-2-G7.MP4	145758	NA
G7	2024-09-25 14:12:12.629		5399.800	Media file(s)	player #1:G:/Stigmatomma_queen_variance/O5/O5-2-2-G7.MP4	0.0	6739.200	25.000	Blue	Resting		POINT	5890.640	G:/Stigmatomma_queen_variance/O5/O5-2-2-G7.MP4	147266	NA
G7	2024-09-25 14:12:12.629		5399.800	Media file(s)	player #1:G:/Stigmatomma_queen_variance/O5/O5-2-2-G7.MP4	0.0	6739.200	25.000	Yellow	Feeding on food		POINT	5890.640	G:/Stigmatomma_queen_variance/O5/O5-2-2-G7.MP4	147266	NA
G7	2024-09-25 14:12:12.629		5399.800	Media file(s)	player #1:G:/Stigmatomma_queen_variance/O5/O5-2-2-G7.MP4	0.0	6739.200	25.000	Blue	Walking		POINT	5950.360	G:/Stigmatomma_queen_variance/O5/O5-2-2-G7.MP4	148759	NA
G7	2024-09-25 14:12:12.629		5399.800	Media file(s)	player #1:G:/Stigmatomma_queen_variance/O5/O5-2-2-G7.MP4	0.0	6739.200	25.000	Yellow	Feeding on food		POINT	5950.360	G:/Stigmatomma_queen_variance/O5/O5-2-2-G7.MP4	148759	NA
G7	2024-09-25 14:12:12.629		5399.800	Media file(s)	player #1:G:/Stigmatomma_queen_variance/O5/O5-2-2-G7.MP4	0.0	6739.200	25.000	Blue	Walking		POINT	6010.360	G:/Stigmatomma_queen_variance/O5/O5-2-2-G7.MP4	150259	NA
G7	2024-09-25 14:12:12.629		5399.800	Media file(s)	player #1:G:/Stigmatomma_queen_variance/O5/O5-2-2-G7.MP4	0.0	6739.200	25.000	Yellow	Feeding on food		POINT	6010.360	G:/Stigmatomma_queen_variance/O5/O5-2-2-G7.MP4	150259	NA
