# Supplementary material for: Unmated Queens Show Worker‐Like Behaviour and Gene Expression in Polygynous Colonies of the Ant Stigmatomma pallipes
Source: Mol Ecol. 2026 Apr 29;35:e70360. doi: 10.1111/mec.70360 (PMC13126620; doi:10.1111/mec.70360)
Supplement: Supplementary file 3 — Data S1: mec70360‐sup‐0003‐Supinfo.zip. [file MEC-35-e70360-s003.zip › Behavior/O5-Boris/G8.tsv]

Observation id	Observation date	Description	Observation duration	Observation type	Source	Time offset (s)	Media duration (s)	FPS	Subject	Behavior	Behavioral category	Behavior type	Time	Media file name	Image index	Image file path	Comment
G8	2024-09-24 09:46:00.564		5399.160	Media file(s)	player #1:O5-2-2-G8.MP4	0.0	6737.280	25.000	Blue	Resting		POINT	611.440	O5-2-2-G8.MP4	15286	NA
G8	2024-09-24 09:46:00.564		5399.160	Media file(s)	player #1:O5-2-2-G8.MP4	0.0	6737.280	25.000	Green	Walking		POINT	611.440	O5-2-2-G8.MP4	15286	NA
G8	2024-09-24 09:46:00.564		5399.160	Media file(s)	player #1:O5-2-2-G8.MP4	0.0	6737.280	25.000	Orange	Walking		POINT	611.440	O5-2-2-G8.MP4	15286	NA
G8	2024-09-24 09:46:00.564		5399.160	Media file(s)	player #1:O5-2-2-G8.MP4	0.0	6737.280	25.000	Purple	Walking		POINT	611.440	O5-2-2-G8.MP4	15286	NA
G8	2024-09-24 09:46:00.564		5399.160	Media file(s)	player #1:O5-2-2-G8.MP4	0.0	6737.280	25.000	White	Resting		POINT	611.440	O5-2-2-G8.MP4	15286	NA
G8	2024-09-24 09:46:00.564		5399.160	Media file(s)	player #1:O5-2-2-G8.MP4	0.0	6737.280	25.000	Yellow	Brood Care		POINT	611.440	O5-2-2-G8.MP4	15286	NA
G8	2024-09-24 09:46:00.564		5399.160	Media file(s)	player #1:O5-2-2-G8.MP4	0.0	6737.280	25.000	Blue	Resting		POINT	670.680	O5-2-2-G8.MP4	16767	NA
G8	2024-09-24 09:46:00.564		5399.160	Media file(s)	player #1:O5-2-2-G8.MP4	0.0	6737.280	25.000	Green	Walking		POINT	670.680	O5-2-2-G8.MP4	16767	NA
G8	2024-09-24 09:46:00.564		5399.160	Media file(s)	player #1:O5-2-2-G8.MP4	0.0	6737.280	25.000	Orange	Walking		POINT	670.680	O5-2-2-G8.MP4	16767	NA
G8	2024-09-24 09:46:00.564		5399.160	Media file(s)	player #1:O5-2-2-G8.MP4	0.0	6737.280	25.000	Purple	Resting		POINT	670.680	O5-2-2-G8.MP4	16767	NA
G8	2024-09-24 09:46:00.564		5399.160	Media file(s)	player #1:O5-2-2-G8.MP4	0.0	6737.280	25.000	White	Resting		POINT	670.680	O5-2-2-G8.MP4	16767	NA
G8	2024-09-24 09:46:00.564		5399.160	Media file(s)	player #1:O5-2-2-G8.MP4	0.0	6737.280	25.000	Yellow	Walking		POINT	670.680	O5-2-2-G8.MP4	16767	NA
G8	2024-09-24 09:46:00.564		5399.160	Media file(s)	player #1:O5-2-2-G8.MP4	0.0	6737.280	25.000	Blue	Self grooming		POINT	730.000	O5-2-2-G8.MP4	18250	NA
G8	2024-09-24 09:46:00.564		5399.160	Media file(s)	player #1:O5-2-2-G8.MP4	0.0	6737.280	25.000	Green	Self grooming		POINT	730.000	O5-2-2-G8.MP4	18250	NA
G8	2024-09-24 09:46:00.564		5399.160	Media file(s)	player #1:O5-2-2-G8.MP4	0.0	6737.280	25.000	Orange	Self grooming		POINT	730.000	O5-2-2-G8.MP4	18250	NA
G8	2024-09-24 09:46:00.564		5399.160	Media file(s)	player #1:O5-2-2-G8.MP4	0.0	6737.280	25.000	Purple	Walking		POINT	730.000	O5-2-2-G8.MP4	18250	NA
G8	2024-09-24 09:46:00.564		5399.160	Media file(s)	player #1:O5-2-2-G8.MP4	0.0	6737.280	25.000	White	Resting		POINT	730.000	O5-2-2-G8.MP4	18250	NA
G8	2024-09-24 09:46:00.564		5399.160	Media file(s)	player #1:O5-2-2-G8.MP4	0.0	6737.280	25.000	Yellow	Hemolymph		POINT	730.000	O5-2-2-G8.MP4	18250	NA
G8	2024-09-24 09:46:00.564		5399.160	Media file(s)	player #1:O5-2-2-G8.MP4	0.0	6737.280	25.000	Blue	Resting		POINT	790.160	O5-2-2-G8.MP4	19754	NA
G8	2024-09-24 09:46:00.564		5399.160	Media file(s)	player #1:O5-2-2-G8.MP4	0.0	6737.280	25.000	Green	Walking		POINT	790.160	O5-2-2-G8.MP4	19754	NA
G8	2024-09-24 09:46:00.564		5399.160	Media file(s)	player #1:O5-2-2-G8.MP4	0.0	6737.280	25.000	Orange	Walking		POINT	790.160	O5-2-2-G8.MP4	19754	NA
G8	2024-09-24 09:46:00.564		5399.160	Media file(s)	player #1:O5-2-2-G8.MP4	0.0	6737.280	25.000	Purple	Walking		POINT	790.160	O5-2-2-G8.MP4	19754	NA
G8	2024-09-24 09:46:00.564		5399.160	Media file(s)	player #1:O5-2-2-G8.MP4	0.0	6737.280	25.000	White	Self grooming		POINT	790.160	O5-2-2-G8.MP4	19754	NA
G8	2024-09-24 09:46:00.564		5399.160	Media file(s)	player #1:O5-2-2-G8.MP4	0.0	6737.280	25.000	Yellow	Brood Care		POINT	790.160	O5-2-2-G8.MP4	19754	NA
G8	2024-09-24 09:46:00.564		5399.160	Media file(s)	player #1:O5-2-2-G8.MP4	0.0	6737.280	25.000	Blue	Resting		POINT	850.200	O5-2-2-G8.MP4	21255	NA
G8	2024-09-24 09:46:00.564		5399.160	Media file(s)	player #1:O5-2-2-G8.MP4	0.0	6737.280	25.000	Green	Walking		POINT	850.200	O5-2-2-G8.MP4	21255	NA
G8	2024-09-24 09:46:00.564		5399.160	Media file(s)	player #1:O5-2-2-G8.MP4	0.0	6737.280	25.000	Orange	QW interaction		POINT	850.200	O5-2-2-G8.MP4	21255	NA
G8	2024-09-24 09:46:00.564		5399.160	Media file(s)	player #1:O5-2-2-G8.MP4	0.0	6737.280	25.000	Purple	Walking		POINT	850.200	O5-2-2-G8.MP4	21255	NA
G8	2024-09-24 09:46:00.564		5399.160	Media file(s)	player #1:O5-2-2-G8.MP4	0.0	6737.280	25.000	White	Brood Care		POINT	850.200	O5-2-2-G8.MP4	21255	NA
G8	2024-09-24 09:46:00.564		5399.160	Media file(s)	player #1:O5-2-2-G8.MP4	0.0	6737.280	25.000	Yellow	Brood Care		POINT	850.200	O5-2-2-G8.MP4	21255	NA
G8	2024-09-24 09:46:00.564		5399.160	Media file(s)	player #1:O5-2-2-G8.MP4	0.0	6737.280	25.000	Blue	Resting		POINT	911.040	O5-2-2-G8.MP4	22776	NA
G8	2024-09-24 09:46:00.564		5399.160	Media file(s)	player #1:O5-2-2-G8.MP4	0.0	6737.280	25.000	Green	Outside		POINT	911.040	O5-2-2-G8.MP4	22776	NA
G8	2024-09-24 09:46:00.564		5399.160	Media file(s)	player #1:O5-2-2-G8.MP4	0.0	6737.280	25.000	Orange	QW interaction		POINT	911.040	O5-2-2-G8.MP4	22776	NA
G8	2024-09-24 09:46:00.564		5399.160	Media file(s)	player #1:O5-2-2-G8.MP4	0.0	6737.280	25.000	Purple	Outside		POINT	911.040	O5-2-2-G8.MP4	22776	NA
G8	2024-09-24 09:46:00.564		5399.160	Media file(s)	player #1:O5-2-2-G8.MP4	0.0	6737.280	25.000	White	Brood Care		POINT	911.040	O5-2-2-G8.MP4	22776	NA
G8	2024-09-24 09:46:00.564		5399.160	Media file(s)	player #1:O5-2-2-G8.MP4	0.0	6737.280	25.000	Yellow	Walking		POINT	911.040	O5-2-2-G8.MP4	22776	NA
G8	2024-09-24 09:46:00.564		5399.160	Media file(s)	player #1:O5-2-2-G8.MP4	0.0	6737.280	25.000	Blue	Resting		POINT	970.080	O5-2-2-G8.MP4	24252	NA
G8	2024-09-24 09:46:00.564		5399.160	Media file(s)	player #1:O5-2-2-G8.MP4	0.0	6737.280	25.000	Green	Outside		POINT	970.080	O5-2-2-G8.MP4	24252	NA
G8	2024-09-24 09:46:00.564		5399.160	Media file(s)	player #1:O5-2-2-G8.MP4	0.0	6737.280	25.000	Orange	QW interaction		POINT	970.080	O5-2-2-G8.MP4	24252	NA
G8	2024-09-24 09:46:00.564		5399.160	Media file(s)	player #1:O5-2-2-G8.MP4	0.0	6737.280	25.000	Purple	Self grooming		POINT	970.080	O5-2-2-G8.MP4	24252	NA
G8	2024-09-24 09:46:00.564		5399.160	Media file(s)	player #1:O5-2-2-G8.MP4	0.0	6737.280	25.000	White	Resting		POINT	970.080	O5-2-2-G8.MP4	24252	NA
G8	2024-09-24 09:46:00.564		5399.160	Media file(s)	player #1:O5-2-2-G8.MP4	0.0	6737.280	25.000	Yellow	Resting		POINT	970.080	O5-2-2-G8.MP4	24252	NA
G8	2024-09-24 09:46:00.564		5399.160	Media file(s)	player #1:O5-2-2-G8.MP4	0.0	6737.280	25.000	Blue	Resting		POINT	1030.240	O5-2-2-G8.MP4	25756	NA
G8	2024-09-24 09:46:00.564		5399.160	Media file(s)	player #1:O5-2-2-G8.MP4	0.0	6737.280	25.000	Green	Walking		POINT	1030.240	O5-2-2-G8.MP4	25756	NA
G8	2024-09-24 09:46:00.564		5399.160	Media file(s)	player #1:O5-2-2-G8.MP4	0.0	6737.280	25.000	Orange	QW interaction		POINT	1030.240	O5-2-2-G8.MP4	25756	NA
G8	2024-09-24 09:46:00.564		5399.160	Media file(s)	player #1:O5-2-2-G8.MP4	0.0	6737.280	25.000	Purple	Walking		POINT	1030.240	O5-2-2-G8.MP4	25756	NA
G8	2024-09-24 09:46:00.564		5399.160	Media file(s)	player #1:O5-2-2-G8.MP4	0.0	6737.280	25.000	White	Walking		POINT	1030.240	O5-2-2-G8.MP4	25756	NA
G8	2024-09-24 09:46:00.564		5399.160	Media file(s)	player #1:O5-2-2-G8.MP4	0.0	6737.280	25.000	Yellow	Walking		POINT	1030.240	O5-2-2-G8.MP4	25756	NA
G8	2024-09-24 09:46:00.564		5399.160	Media file(s)	player #1:O5-2-2-G8.MP4	0.0	6737.280	25.000	Blue	Walking		POINT	1090.200	O5-2-2-G8.MP4	27255	NA
G8	2024-09-24 09:46:00.564		5399.160	Media file(s)	player #1:O5-2-2-G8.MP4	0.0	6737.280	25.000	Green	Walking		POINT	1090.200	O5-2-2-G8.MP4	27255	NA
G8	2024-09-24 09:46:00.564		5399.160	Media file(s)	player #1:O5-2-2-G8.MP4	0.0	6737.280	25.000	Orange	QW interaction		POINT	1090.200	O5-2-2-G8.MP4	27255	NA
G8	2024-09-24 09:46:00.564		5399.160	Media file(s)	player #1:O5-2-2-G8.MP4	0.0	6737.280	25.000	Purple	Walking		POINT	1090.200	O5-2-2-G8.MP4	27255	NA
G8	2024-09-24 09:46:00.564		5399.160	Media file(s)	player #1:O5-2-2-G8.MP4	0.0	6737.280	25.000	White	Walking		POINT	1090.200	O5-2-2-G8.MP4	27255	NA
G8	2024-09-24 09:46:00.564		5399.160	Media file(s)	player #1:O5-2-2-G8.MP4	0.0	6737.280	25.000	Yellow	Walking		POINT	1090.200	O5-2-2-G8.MP4	27255	NA
G8	2024-09-24 09:46:00.564		5399.160	Media file(s)	player #1:O5-2-2-G8.MP4	0.0	6737.280	25.000	Blue	Walking		POINT	1150.120	O5-2-2-G8.MP4	28753	NA
G8	2024-09-24 09:46:00.564		5399.160	Media file(s)	player #1:O5-2-2-G8.MP4	0.0	6737.280	25.000	Green	Walking		POINT	1150.120	O5-2-2-G8.MP4	28753	NA
G8	2024-09-24 09:46:00.564		5399.160	Media file(s)	player #1:O5-2-2-G8.MP4	0.0	6737.280	25.000	Orange	QW interaction		POINT	1150.120	O5-2-2-G8.MP4	28753	NA
G8	2024-09-24 09:46:00.564		5399.160	Media file(s)	player #1:O5-2-2-G8.MP4	0.0	6737.280	25.000	Purple	Carry Other		POINT	1150.120	O5-2-2-G8.MP4	28753	NA
G8	2024-09-24 09:46:00.564		5399.160	Media file(s)	player #1:O5-2-2-G8.MP4	0.0	6737.280	25.000	White	Resting		POINT	1150.120	O5-2-2-G8.MP4	28753	NA
G8	2024-09-24 09:46:00.564		5399.160	Media file(s)	player #1:O5-2-2-G8.MP4	0.0	6737.280	25.000	Yellow	Brood Care		POINT	1150.120	O5-2-2-G8.MP4	28753	NA
G8	2024-09-24 09:46:00.564		5399.160	Media file(s)	player #1:O5-2-2-G8.MP4	0.0	6737.280	25.000	Blue	Walking		POINT	1210.280	O5-2-2-G8.MP4	30257	NA
G8	2024-09-24 09:46:00.564		5399.160	Media file(s)	player #1:O5-2-2-G8.MP4	0.0	6737.280	25.000	Green	Outside		POINT	1210.280	O5-2-2-G8.MP4	30257	NA
G8	2024-09-24 09:46:00.564		5399.160	Media file(s)	player #1:O5-2-2-G8.MP4	0.0	6737.280	25.000	Orange	QW interaction		POINT	1210.280	O5-2-2-G8.MP4	30257	NA
G8	2024-09-24 09:46:00.564		5399.160	Media file(s)	player #1:O5-2-2-G8.MP4	0.0	6737.280	25.000	Purple	Carry Other		POINT	1210.280	O5-2-2-G8.MP4	30257	NA
G8	2024-09-24 09:46:00.564		5399.160	Media file(s)	player #1:O5-2-2-G8.MP4	0.0	6737.280	25.000	White	Resting		POINT	1210.280	O5-2-2-G8.MP4	30257	NA
G8	2024-09-24 09:46:00.564		5399.160	Media file(s)	player #1:O5-2-2-G8.MP4	0.0	6737.280	25.000	Yellow	Resting		POINT	1210.280	O5-2-2-G8.MP4	30257	NA
G8	2024-09-24 09:46:00.564		5399.160	Media file(s)	player #1:O5-2-2-G8.MP4	0.0	6737.280	25.000	Blue	Walking		POINT	1270.200	O5-2-2-G8.MP4	31755	NA
G8	2024-09-24 09:46:00.564		5399.160	Media file(s)	player #1:O5-2-2-G8.MP4	0.0	6737.280	25.000	Green	Brood Care		POINT	1270.200	O5-2-2-G8.MP4	31755	NA
G8	2024-09-24 09:46:00.564		5399.160	Media file(s)	player #1:O5-2-2-G8.MP4	0.0	6737.280	25.000	Orange	QW interaction		POINT	1270.200	O5-2-2-G8.MP4	31755	NA
G8	2024-09-24 09:46:00.564		5399.160	Media file(s)	player #1:O5-2-2-G8.MP4	0.0	6737.280	25.000	Purple	Walking		POINT	1270.200	O5-2-2-G8.MP4	31755	NA
G8	2024-09-24 09:46:00.564		5399.160	Media file(s)	player #1:O5-2-2-G8.MP4	0.0	6737.280	25.000	White	Resting		POINT	1270.200	O5-2-2-G8.MP4	31755	NA
G8	2024-09-24 09:46:00.564		5399.160	Media file(s)	player #1:O5-2-2-G8.MP4	0.0	6737.280	25.000	Yellow	Resting		POINT	1270.200	O5-2-2-G8.MP4	31755	NA
G8	2024-09-24 09:46:00.564		5399.160	Media file(s)	player #1:O5-2-2-G8.MP4	0.0	6737.280	25.000	Blue	Walking		POINT	1330.200	O5-2-2-G8.MP4	33255	NA
G8	2024-09-24 09:46:00.564		5399.160	Media file(s)	player #1:O5-2-2-G8.MP4	0.0	6737.280	25.000	Green	Brood Care		POINT	1330.200	O5-2-2-G8.MP4	33255	NA
G8	2024-09-24 09:46:00.564		5399.160	Media file(s)	player #1:O5-2-2-G8.MP4	0.0	6737.280	25.000	Orange	QW interaction		POINT	1330.200	O5-2-2-G8.MP4	33255	NA
G8	2024-09-24 09:46:00.564		5399.160	Media file(s)	player #1:O5-2-2-G8.MP4	0.0	6737.280	25.000	Purple	Brood Care		POINT	1330.200	O5-2-2-G8.MP4	33255	NA
G8	2024-09-24 09:46:00.564		5399.160	Media file(s)	player #1:O5-2-2-G8.MP4	0.0	6737.280	25.000	White	Resting		POINT	1330.200	O5-2-2-G8.MP4	33255	NA
G8	2024-09-24 09:46:00.564		5399.160	Media file(s)	player #1:O5-2-2-G8.MP4	0.0	6737.280	25.000	Yellow	Resting		POINT	1330.200	O5-2-2-G8.MP4	33255	NA
G8	2024-09-24 09:46:00.564		5399.160	Media file(s)	player #1:O5-2-2-G8.MP4	0.0	6737.280	25.000	Blue	Walking		POINT	1391.480	O5-2-2-G8.MP4	34787	NA
G8	2024-09-24 09:46:00.564		5399.160	Media file(s)	player #1:O5-2-2-G8.MP4	0.0	6737.280	25.000	Green	Brood Care		POINT	1391.480	O5-2-2-G8.MP4	34787	NA
G8	2024-09-24 09:46:00.564		5399.160	Media file(s)	player #1:O5-2-2-G8.MP4	0.0	6737.280	25.000	Orange	Outside		POINT	1391.480	O5-2-2-G8.MP4	34787	NA
G8	2024-09-24 09:46:00.564		5399.160	Media file(s)	player #1:O5-2-2-G8.MP4	0.0	6737.280	25.000	Purple	QW interaction		POINT	1391.480	O5-2-2-G8.MP4	34787	NA
G8	2024-09-24 09:46:00.564		5399.160	Media file(s)	player #1:O5-2-2-G8.MP4	0.0	6737.280	25.000	White	Resting		POINT	1391.480	O5-2-2-G8.MP4	34787	NA
G8	2024-09-24 09:46:00.564		5399.160	Media file(s)	player #1:O5-2-2-G8.MP4	0.0	6737.280	25.000	Yellow	Resting		POINT	1391.480	O5-2-2-G8.MP4	34787	NA
G8	2024-09-24 09:46:00.564		5399.160	Media file(s)	player #1:O5-2-2-G8.MP4	0.0	6737.280	25.000	Blue	Self grooming		POINT	1450.040	O5-2-2-G8.MP4	36251	NA
G8	2024-09-24 09:46:00.564		5399.160	Media file(s)	player #1:O5-2-2-G8.MP4	0.0	6737.280	25.000	Orange	Outside		POINT	1450.840	O5-2-2-G8.MP4	36271	NA
G8	2024-09-24 09:46:00.564		5399.160	Media file(s)	player #1:O5-2-2-G8.MP4	0.0	6737.280	25.000	Green	Brood Care		POINT	1450.840	O5-2-2-G8.MP4	36271	NA
G8	2024-09-24 09:46:00.564		5399.160	Media file(s)	player #1:O5-2-2-G8.MP4	0.0	6737.280	25.000	Purple	Walking		POINT	1450.840	O5-2-2-G8.MP4	36271	NA
G8	2024-09-24 09:46:00.564		5399.160	Media file(s)	player #1:O5-2-2-G8.MP4	0.0	6737.280	25.000	White	Resting		POINT	1450.840	O5-2-2-G8.MP4	36271	NA
G8	2024-09-24 09:46:00.564		5399.160	Media file(s)	player #1:O5-2-2-G8.MP4	0.0	6737.280	25.000	Yellow	Resting		POINT	1450.840	O5-2-2-G8.MP4	36271	NA
G8	2024-09-24 09:46:00.564		5399.160	Media file(s)	player #1:O5-2-2-G8.MP4	0.0	6737.280	25.000	Blue	QW interaction		POINT	1510.560	O5-2-2-G8.MP4	37764	NA
G8	2024-09-24 09:46:00.564		5399.160	Media file(s)	player #1:O5-2-2-G8.MP4	0.0	6737.280	25.000	Green	Walking		POINT	1510.560	O5-2-2-G8.MP4	37764	NA
G8	2024-09-24 09:46:00.564		5399.160	Media file(s)	player #1:O5-2-2-G8.MP4	0.0	6737.280	25.000	Orange	Outside		POINT	1510.560	O5-2-2-G8.MP4	37764	NA
G8	2024-09-24 09:46:00.564		5399.160	Media file(s)	player #1:O5-2-2-G8.MP4	0.0	6737.280	25.000	Purple	Carry Other		POINT	1510.560	O5-2-2-G8.MP4	37764	NA
G8	2024-09-24 09:46:00.564		5399.160	Media file(s)	player #1:O5-2-2-G8.MP4	0.0	6737.280	25.000	White	Resting		POINT	1510.560	O5-2-2-G8.MP4	37764	NA
G8	2024-09-24 09:46:00.564		5399.160	Media file(s)	player #1:O5-2-2-G8.MP4	0.0	6737.280	25.000	Yellow	Resting		POINT	1510.560	O5-2-2-G8.MP4	37764	NA
G8	2024-09-24 09:46:00.564		5399.160	Media file(s)	player #1:O5-2-2-G8.MP4	0.0	6737.280	25.000	Blue	Walking		POINT	1570.080	O5-2-2-G8.MP4	39252	NA
G8	2024-09-24 09:46:00.564		5399.160	Media file(s)	player #1:O5-2-2-G8.MP4	0.0	6737.280	25.000	Green	Brood Care		POINT	1570.080	O5-2-2-G8.MP4	39252	NA
G8	2024-09-24 09:46:00.564		5399.160	Media file(s)	player #1:O5-2-2-G8.MP4	0.0	6737.280	25.000	Orange	Outside		POINT	1570.080	O5-2-2-G8.MP4	39252	NA
G8	2024-09-24 09:46:00.564		5399.160	Media file(s)	player #1:O5-2-2-G8.MP4	0.0	6737.280	25.000	Purple	Carry Other		POINT	1570.080	O5-2-2-G8.MP4	39252	NA
G8	2024-09-24 09:46:00.564		5399.160	Media file(s)	player #1:O5-2-2-G8.MP4	0.0	6737.280	25.000	White	Resting		POINT	1570.080	O5-2-2-G8.MP4	39252	NA
G8	2024-09-24 09:46:00.564		5399.160	Media file(s)	player #1:O5-2-2-G8.MP4	0.0	6737.280	25.000	Yellow	Resting		POINT	1570.080	O5-2-2-G8.MP4	39252	NA
G8	2024-09-24 09:46:00.564		5399.160	Media file(s)	player #1:O5-2-2-G8.MP4	0.0	6737.280	25.000	Blue	Walking		POINT	1631.760	O5-2-2-G8.MP4	40794	NA
G8	2024-09-24 09:46:00.564		5399.160	Media file(s)	player #1:O5-2-2-G8.MP4	0.0	6737.280	25.000	Green	Brood Care		POINT	1631.760	O5-2-2-G8.MP4	40794	NA
G8	2024-09-24 09:46:00.564		5399.160	Media file(s)	player #1:O5-2-2-G8.MP4	0.0	6737.280	25.000	Orange	Walking		POINT	1631.760	O5-2-2-G8.MP4	40794	NA
G8	2024-09-24 09:46:00.564		5399.160	Media file(s)	player #1:O5-2-2-G8.MP4	0.0	6737.280	25.000	Purple	Walking		POINT	1631.760	O5-2-2-G8.MP4	40794	NA
G8	2024-09-24 09:46:00.564		5399.160	Media file(s)	player #1:O5-2-2-G8.MP4	0.0	6737.280	25.000	White	Resting		POINT	1631.760	O5-2-2-G8.MP4	40794	NA
G8	2024-09-24 09:46:00.564		5399.160	Media file(s)	player #1:O5-2-2-G8.MP4	0.0	6737.280	25.000	Yellow	Resting		POINT	1631.760	O5-2-2-G8.MP4	40794	NA
G8	2024-09-24 09:46:00.564		5399.160	Media file(s)	player #1:O5-2-2-G8.MP4	0.0	6737.280	25.000	Blue	Walking		POINT	1690.640	O5-2-2-G8.MP4	42266	NA
G8	2024-09-24 09:46:00.564		5399.160	Media file(s)	player #1:O5-2-2-G8.MP4	0.0	6737.280	25.000	Green	Brood Care		POINT	1690.640	O5-2-2-G8.MP4	42266	NA
G8	2024-09-24 09:46:00.564		5399.160	Media file(s)	player #1:O5-2-2-G8.MP4	0.0	6737.280	25.000	Orange	Walking		POINT	1690.640	O5-2-2-G8.MP4	42266	NA
G8	2024-09-24 09:46:00.564		5399.160	Media file(s)	player #1:O5-2-2-G8.MP4	0.0	6737.280	25.000	White	Self grooming		POINT	1690.640	O5-2-2-G8.MP4	42266	NA
G8	2024-09-24 09:46:00.564		5399.160	Media file(s)	player #1:O5-2-2-G8.MP4	0.0	6737.280	25.000	Yellow	Walking		POINT	1690.640	O5-2-2-G8.MP4	42266	NA
G8	2024-09-24 09:46:00.564		5399.160	Media file(s)	player #1:O5-2-2-G8.MP4	0.0	6737.280	25.000	Purple	Self grooming		POINT	1690.640	O5-2-2-G8.MP4	42266	NA
G8	2024-09-24 09:46:00.564		5399.160	Media file(s)	player #1:O5-2-2-G8.MP4	0.0	6737.280	25.000	Blue	Walking		POINT	1751.480	O5-2-2-G8.MP4	43787	NA
G8	2024-09-24 09:46:00.564		5399.160	Media file(s)	player #1:O5-2-2-G8.MP4	0.0	6737.280	25.000	Green	Brood Care		POINT	1751.480	O5-2-2-G8.MP4	43787	NA
G8	2024-09-24 09:46:00.564		5399.160	Media file(s)	player #1:O5-2-2-G8.MP4	0.0	6737.280	25.000	Orange	Walking		POINT	1751.480	O5-2-2-G8.MP4	43787	NA
G8	2024-09-24 09:46:00.564		5399.160	Media file(s)	player #1:O5-2-2-G8.MP4	0.0	6737.280	25.000	Yellow	Walking		POINT	1751.480	O5-2-2-G8.MP4	43787	NA
G8	2024-09-24 09:46:00.564		5399.160	Media file(s)	player #1:O5-2-2-G8.MP4	0.0	6737.280	25.000	Purple	Walking		POINT	1752.240	O5-2-2-G8.MP4	43806	NA
G8	2024-09-24 09:46:00.564		5399.160	Media file(s)	player #1:O5-2-2-G8.MP4	0.0	6737.280	25.000	White	Self grooming		POINT	1752.240	O5-2-2-G8.MP4	43806	NA
G8	2024-09-24 09:46:00.564		5399.160	Media file(s)	player #1:O5-2-2-G8.MP4	0.0	6737.280	25.000	Blue	Walking		POINT	1810.480	O5-2-2-G8.MP4	45262	NA
G8	2024-09-24 09:46:00.564		5399.160	Media file(s)	player #1:O5-2-2-G8.MP4	0.0	6737.280	25.000	Green	Walking		POINT	1810.480	O5-2-2-G8.MP4	45262	NA
G8	2024-09-24 09:46:00.564		5399.160	Media file(s)	player #1:O5-2-2-G8.MP4	0.0	6737.280	25.000	Orange	Walking		POINT	1810.480	O5-2-2-G8.MP4	45262	NA
G8	2024-09-24 09:46:00.564		5399.160	Media file(s)	player #1:O5-2-2-G8.MP4	0.0	6737.280	25.000	Purple	Walking		POINT	1810.480	O5-2-2-G8.MP4	45262	NA
G8	2024-09-24 09:46:00.564		5399.160	Media file(s)	player #1:O5-2-2-G8.MP4	0.0	6737.280	25.000	White	Walking		POINT	1810.480	O5-2-2-G8.MP4	45262	NA
G8	2024-09-24 09:46:00.564		5399.160	Media file(s)	player #1:O5-2-2-G8.MP4	0.0	6737.280	25.000	Yellow	Resting		POINT	1810.480	O5-2-2-G8.MP4	45262	NA
G8	2024-09-24 09:46:00.564		5399.160	Media file(s)	player #1:O5-2-2-G8.MP4	0.0	6737.280	25.000	Yellow	Resting		POINT	1870.000	O5-2-2-G8.MP4	46750	NA
G8	2024-09-24 09:46:00.564		5399.160	Media file(s)	player #1:O5-2-2-G8.MP4	0.0	6737.280	25.000	Orange	Self grooming		POINT	1870.280	O5-2-2-G8.MP4	46757	NA
G8	2024-09-24 09:46:00.564		5399.160	Media file(s)	player #1:O5-2-2-G8.MP4	0.0	6737.280	25.000	Blue	Walking		POINT	1870.280	O5-2-2-G8.MP4	46757	NA
G8	2024-09-24 09:46:00.564		5399.160	Media file(s)	player #1:O5-2-2-G8.MP4	0.0	6737.280	25.000	Green	Walking		POINT	1870.280	O5-2-2-G8.MP4	46757	NA
G8	2024-09-24 09:46:00.564		5399.160	Media file(s)	player #1:O5-2-2-G8.MP4	0.0	6737.280	25.000	Purple	Walking		POINT	1870.280	O5-2-2-G8.MP4	46757	NA
G8	2024-09-24 09:46:00.564		5399.160	Media file(s)	player #1:O5-2-2-G8.MP4	0.0	6737.280	25.000	White	Brood Care		POINT	1870.280	O5-2-2-G8.MP4	46757	NA
G8	2024-09-24 09:46:00.564		5399.160	Media file(s)	player #1:O5-2-2-G8.MP4	0.0	6737.280	25.000	Blue	Walking		POINT	1931.360	O5-2-2-G8.MP4	48284	NA
G8	2024-09-24 09:46:00.564		5399.160	Media file(s)	player #1:O5-2-2-G8.MP4	0.0	6737.280	25.000	Green	Walking		POINT	1931.360	O5-2-2-G8.MP4	48284	NA
G8	2024-09-24 09:46:00.564		5399.160	Media file(s)	player #1:O5-2-2-G8.MP4	0.0	6737.280	25.000	Orange	Self grooming		POINT	1931.360	O5-2-2-G8.MP4	48284	NA
G8	2024-09-24 09:46:00.564		5399.160	Media file(s)	player #1:O5-2-2-G8.MP4	0.0	6737.280	25.000	Purple	Carry Other		POINT	1931.360	O5-2-2-G8.MP4	48284	NA
G8	2024-09-24 09:46:00.564		5399.160	Media file(s)	player #1:O5-2-2-G8.MP4	0.0	6737.280	25.000	White	Brood Care		POINT	1931.360	O5-2-2-G8.MP4	48284	NA
G8	2024-09-24 09:46:00.564		5399.160	Media file(s)	player #1:O5-2-2-G8.MP4	0.0	6737.280	25.000	Yellow	Resting		POINT	1931.360	O5-2-2-G8.MP4	48284	NA
G8	2024-09-24 09:46:00.564		5399.160	Media file(s)	player #1:O5-2-2-G8.MP4	0.0	6737.280	25.000	Blue	Walking		POINT	1990.160	O5-2-2-G8.MP4	49754	NA
G8	2024-09-24 09:46:00.564		5399.160	Media file(s)	player #1:O5-2-2-G8.MP4	0.0	6737.280	25.000	Green	Resting		POINT	1990.160	O5-2-2-G8.MP4	49754	NA
G8	2024-09-24 09:46:00.564		5399.160	Media file(s)	player #1:O5-2-2-G8.MP4	0.0	6737.280	25.000	Purple	Self grooming		POINT	1990.160	O5-2-2-G8.MP4	49754	NA
G8	2024-09-24 09:46:00.564		5399.160	Media file(s)	player #1:O5-2-2-G8.MP4	0.0	6737.280	25.000	White	Walking		POINT	1990.160	O5-2-2-G8.MP4	49754	NA
G8	2024-09-24 09:46:00.564		5399.160	Media file(s)	player #1:O5-2-2-G8.MP4	0.0	6737.280	25.000	Yellow	Resting		POINT	1990.160	O5-2-2-G8.MP4	49754	NA
G8	2024-09-24 09:46:00.564		5399.160	Media file(s)	player #1:O5-2-2-G8.MP4	0.0	6737.280	25.000	Orange	Self grooming		POINT	1990.160	O5-2-2-G8.MP4	49754	NA
G8	2024-09-24 09:46:00.564		5399.160	Media file(s)	player #1:O5-2-2-G8.MP4	0.0	6737.280	25.000	Blue	Resting		POINT	2050.280	O5-2-2-G8.MP4	51257	NA
G8	2024-09-24 09:46:00.564		5399.160	Media file(s)	player #1:O5-2-2-G8.MP4	0.0	6737.280	25.000	Green	Walking		POINT	2050.280	O5-2-2-G8.MP4	51257	NA
G8	2024-09-24 09:46:00.564		5399.160	Media file(s)	player #1:O5-2-2-G8.MP4	0.0	6737.280	25.000	Orange	Walking		POINT	2050.280	O5-2-2-G8.MP4	51257	NA
G8	2024-09-24 09:46:00.564		5399.160	Media file(s)	player #1:O5-2-2-G8.MP4	0.0	6737.280	25.000	Purple	Resting		POINT	2050.280	O5-2-2-G8.MP4	51257	NA
G8	2024-09-24 09:46:00.564		5399.160	Media file(s)	player #1:O5-2-2-G8.MP4	0.0	6737.280	25.000	White	Resting		POINT	2050.280	O5-2-2-G8.MP4	51257	NA
G8	2024-09-24 09:46:00.564		5399.160	Media file(s)	player #1:O5-2-2-G8.MP4	0.0	6737.280	25.000	Yellow	Walking		POINT	2050.280	O5-2-2-G8.MP4	51257	NA
G8	2024-09-24 09:46:00.564		5399.160	Media file(s)	player #1:O5-2-2-G8.MP4	0.0	6737.280	25.000	Blue	Walking		POINT	2110.680	O5-2-2-G8.MP4	52767	NA
G8	2024-09-24 09:46:00.564		5399.160	Media file(s)	player #1:O5-2-2-G8.MP4	0.0	6737.280	25.000	Green	Self grooming		POINT	2110.680	O5-2-2-G8.MP4	52767	NA
G8	2024-09-24 09:46:00.564		5399.160	Media file(s)	player #1:O5-2-2-G8.MP4	0.0	6737.280	25.000	Orange	Self grooming		POINT	2110.680	O5-2-2-G8.MP4	52767	NA
G8	2024-09-24 09:46:00.564		5399.160	Media file(s)	player #1:O5-2-2-G8.MP4	0.0	6737.280	25.000	Purple	Brood Care		POINT	2110.680	O5-2-2-G8.MP4	52767	NA
G8	2024-09-24 09:46:00.564		5399.160	Media file(s)	player #1:O5-2-2-G8.MP4	0.0	6737.280	25.000	White	Brood Care		POINT	2110.680	O5-2-2-G8.MP4	52767	NA
G8	2024-09-24 09:46:00.564		5399.160	Media file(s)	player #1:O5-2-2-G8.MP4	0.0	6737.280	25.000	Yellow	Walking		POINT	2110.680	O5-2-2-G8.MP4	52767	NA
G8	2024-09-24 09:46:00.564		5399.160	Media file(s)	player #1:O5-2-2-G8.MP4	0.0	6737.280	25.000	Yellow	Walking		POINT	2170.240	O5-2-2-G8.MP4	54256	NA
G8	2024-09-24 09:46:00.564		5399.160	Media file(s)	player #1:O5-2-2-G8.MP4	0.0	6737.280	25.000	Blue	Self grooming		POINT	2170.240	O5-2-2-G8.MP4	54256	NA
G8	2024-09-24 09:46:00.564		5399.160	Media file(s)	player #1:O5-2-2-G8.MP4	0.0	6737.280	25.000	Green	Walking		POINT	2170.240	O5-2-2-G8.MP4	54256	NA
G8	2024-09-24 09:46:00.564		5399.160	Media file(s)	player #1:O5-2-2-G8.MP4	0.0	6737.280	25.000	Orange	Walking		POINT	2170.240	O5-2-2-G8.MP4	54256	NA
G8	2024-09-24 09:46:00.564		5399.160	Media file(s)	player #1:O5-2-2-G8.MP4	0.0	6737.280	25.000	Purple	Brood Care		POINT	2170.240	O5-2-2-G8.MP4	54256	NA
G8	2024-09-24 09:46:00.564		5399.160	Media file(s)	player #1:O5-2-2-G8.MP4	0.0	6737.280	25.000	White	Brood Care		POINT	2170.240	O5-2-2-G8.MP4	54256	NA
G8	2024-09-24 09:46:00.564		5399.160	Media file(s)	player #1:O5-2-2-G8.MP4	0.0	6737.280	25.000	Blue	Self grooming		POINT	2230.560	O5-2-2-G8.MP4	55764	NA
G8	2024-09-24 09:46:00.564		5399.160	Media file(s)	player #1:O5-2-2-G8.MP4	0.0	6737.280	25.000	Green	Walking		POINT	2230.560	O5-2-2-G8.MP4	55764	NA
G8	2024-09-24 09:46:00.564		5399.160	Media file(s)	player #1:O5-2-2-G8.MP4	0.0	6737.280	25.000	Orange	Walking		POINT	2230.560	O5-2-2-G8.MP4	55764	NA
G8	2024-09-24 09:46:00.564		5399.160	Media file(s)	player #1:O5-2-2-G8.MP4	0.0	6737.280	25.000	Purple	Brood Care		POINT	2230.560	O5-2-2-G8.MP4	55764	NA
G8	2024-09-24 09:46:00.564		5399.160	Media file(s)	player #1:O5-2-2-G8.MP4	0.0	6737.280	25.000	White	Walking		POINT	2230.560	O5-2-2-G8.MP4	55764	NA
G8	2024-09-24 09:46:00.564		5399.160	Media file(s)	player #1:O5-2-2-G8.MP4	0.0	6737.280	25.000	Yellow	Resting		POINT	2230.560	O5-2-2-G8.MP4	55764	NA
G8	2024-09-24 09:46:00.564		5399.160	Media file(s)	player #1:O5-2-2-G8.MP4	0.0	6737.280	25.000	Blue	Walking		POINT	2291.840	O5-2-2-G8.MP4	57296	NA
G8	2024-09-24 09:46:00.564		5399.160	Media file(s)	player #1:O5-2-2-G8.MP4	0.0	6737.280	25.000	Green	Walking		POINT	2291.840	O5-2-2-G8.MP4	57296	NA
G8	2024-09-24 09:46:00.564		5399.160	Media file(s)	player #1:O5-2-2-G8.MP4	0.0	6737.280	25.000	Orange	Walking		POINT	2291.840	O5-2-2-G8.MP4	57296	NA
G8	2024-09-24 09:46:00.564		5399.160	Media file(s)	player #1:O5-2-2-G8.MP4	0.0	6737.280	25.000	Purple	Walking		POINT	2291.840	O5-2-2-G8.MP4	57296	NA
G8	2024-09-24 09:46:00.564		5399.160	Media file(s)	player #1:O5-2-2-G8.MP4	0.0	6737.280	25.000	White	Resting		POINT	2291.840	O5-2-2-G8.MP4	57296	NA
G8	2024-09-24 09:46:00.564		5399.160	Media file(s)	player #1:O5-2-2-G8.MP4	0.0	6737.280	25.000	Yellow	Resting		POINT	2291.840	O5-2-2-G8.MP4	57296	NA
G8	2024-09-24 09:46:00.564		5399.160	Media file(s)	player #1:O5-2-2-G8.MP4	0.0	6737.280	25.000	Blue	Walking		POINT	2350.880	O5-2-2-G8.MP4	58772	NA
G8	2024-09-24 09:46:00.564		5399.160	Media file(s)	player #1:O5-2-2-G8.MP4	0.0	6737.280	25.000	Green	Walking		POINT	2350.880	O5-2-2-G8.MP4	58772	NA
G8	2024-09-24 09:46:00.564		5399.160	Media file(s)	player #1:O5-2-2-G8.MP4	0.0	6737.280	25.000	Orange	Self grooming		POINT	2350.880	O5-2-2-G8.MP4	58772	NA
G8	2024-09-24 09:46:00.564		5399.160	Media file(s)	player #1:O5-2-2-G8.MP4	0.0	6737.280	25.000	Purple	Walking		POINT	2350.880	O5-2-2-G8.MP4	58772	NA
G8	2024-09-24 09:46:00.564		5399.160	Media file(s)	player #1:O5-2-2-G8.MP4	0.0	6737.280	25.000	White	Resting		POINT	2350.880	O5-2-2-G8.MP4	58772	NA
G8	2024-09-24 09:46:00.564		5399.160	Media file(s)	player #1:O5-2-2-G8.MP4	0.0	6737.280	25.000	Yellow	Resting		POINT	2350.880	O5-2-2-G8.MP4	58772	NA
G8	2024-09-24 09:46:00.564		5399.160	Media file(s)	player #1:O5-2-2-G8.MP4	0.0	6737.280	25.000	Blue	Walking		POINT	2411.880	O5-2-2-G8.MP4	60297	NA
G8	2024-09-24 09:46:00.564		5399.160	Media file(s)	player #1:O5-2-2-G8.MP4	0.0	6737.280	25.000	Orange	Walking		POINT	2411.880	O5-2-2-G8.MP4	60297	NA
G8	2024-09-24 09:46:00.564		5399.160	Media file(s)	player #1:O5-2-2-G8.MP4	0.0	6737.280	25.000	Purple	Carry Other		POINT	2411.880	O5-2-2-G8.MP4	60297	NA
G8	2024-09-24 09:46:00.564		5399.160	Media file(s)	player #1:O5-2-2-G8.MP4	0.0	6737.280	25.000	White	Resting		POINT	2411.880	O5-2-2-G8.MP4	60297	NA
G8	2024-09-24 09:46:00.564		5399.160	Media file(s)	player #1:O5-2-2-G8.MP4	0.0	6737.280	25.000	Yellow	Resting		POINT	2411.880	O5-2-2-G8.MP4	60297	NA
G8	2024-09-24 09:46:00.564		5399.160	Media file(s)	player #1:O5-2-2-G8.MP4	0.0	6737.280	25.000	Green	Self grooming		POINT	2411.880	O5-2-2-G8.MP4	60297	NA
G8	2024-09-24 09:46:00.564		5399.160	Media file(s)	player #1:O5-2-2-G8.MP4	0.0	6737.280	25.000	Blue	Walking		POINT	2470.000	O5-2-2-G8.MP4	61750	NA
G8	2024-09-24 09:46:00.564		5399.160	Media file(s)	player #1:O5-2-2-G8.MP4	0.0	6737.280	25.000	Green	Self grooming		POINT	2470.000	O5-2-2-G8.MP4	61750	NA
G8	2024-09-24 09:46:00.564		5399.160	Media file(s)	player #1:O5-2-2-G8.MP4	0.0	6737.280	25.000	Orange	Walking		POINT	2470.000	O5-2-2-G8.MP4	61750	NA
G8	2024-09-24 09:46:00.564		5399.160	Media file(s)	player #1:O5-2-2-G8.MP4	0.0	6737.280	25.000	Purple	Carry Other		POINT	2470.000	O5-2-2-G8.MP4	61750	NA
G8	2024-09-24 09:46:00.564		5399.160	Media file(s)	player #1:O5-2-2-G8.MP4	0.0	6737.280	25.000	White	Resting		POINT	2470.000	O5-2-2-G8.MP4	61750	NA
G8	2024-09-24 09:46:00.564		5399.160	Media file(s)	player #1:O5-2-2-G8.MP4	0.0	6737.280	25.000	Yellow	Walking		POINT	2470.000	O5-2-2-G8.MP4	61750	NA
G8	2024-09-24 09:46:00.564		5399.160	Media file(s)	player #1:O5-2-2-G8.MP4	0.0	6737.280	25.000	Blue	Walking		POINT	2530.200	O5-2-2-G8.MP4	63255	NA
G8	2024-09-24 09:46:00.564		5399.160	Media file(s)	player #1:O5-2-2-G8.MP4	0.0	6737.280	25.000	Green	Self grooming		POINT	2530.200	O5-2-2-G8.MP4	63255	NA
G8	2024-09-24 09:46:00.564		5399.160	Media file(s)	player #1:O5-2-2-G8.MP4	0.0	6737.280	25.000	Orange	Walking		POINT	2530.200	O5-2-2-G8.MP4	63255	NA
G8	2024-09-24 09:46:00.564		5399.160	Media file(s)	player #1:O5-2-2-G8.MP4	0.0	6737.280	25.000	Purple	Carry Other		POINT	2530.200	O5-2-2-G8.MP4	63255	NA
G8	2024-09-24 09:46:00.564		5399.160	Media file(s)	player #1:O5-2-2-G8.MP4	0.0	6737.280	25.000	White	Resting		POINT	2530.200	O5-2-2-G8.MP4	63255	NA
G8	2024-09-24 09:46:00.564		5399.160	Media file(s)	player #1:O5-2-2-G8.MP4	0.0	6737.280	25.000	Yellow	Resting		POINT	2530.200	O5-2-2-G8.MP4	63255	NA
G8	2024-09-24 09:46:00.564		5399.160	Media file(s)	player #1:O5-2-2-G8.MP4	0.0	6737.280	25.000	Blue	Self grooming		POINT	2590.480	O5-2-2-G8.MP4	64762	NA
G8	2024-09-24 09:46:00.564		5399.160	Media file(s)	player #1:O5-2-2-G8.MP4	0.0	6737.280	25.000	Green	Self grooming		POINT	2590.480	O5-2-2-G8.MP4	64762	NA
G8	2024-09-24 09:46:00.564		5399.160	Media file(s)	player #1:O5-2-2-G8.MP4	0.0	6737.280	25.000	Orange	Walking		POINT	2590.480	O5-2-2-G8.MP4	64762	NA
G8	2024-09-24 09:46:00.564		5399.160	Media file(s)	player #1:O5-2-2-G8.MP4	0.0	6737.280	25.000	Purple	Walking		POINT	2590.480	O5-2-2-G8.MP4	64762	NA
G8	2024-09-24 09:46:00.564		5399.160	Media file(s)	player #1:O5-2-2-G8.MP4	0.0	6737.280	25.000	White	Resting		POINT	2590.480	O5-2-2-G8.MP4	64762	NA
G8	2024-09-24 09:46:00.564		5399.160	Media file(s)	player #1:O5-2-2-G8.MP4	0.0	6737.280	25.000	Yellow	Resting		POINT	2590.480	O5-2-2-G8.MP4	64762	NA
G8	2024-09-24 09:46:00.564		5399.160	Media file(s)	player #1:O5-2-2-G8.MP4	0.0	6737.280	25.000	Blue	Self grooming		POINT	2650.200	O5-2-2-G8.MP4	66255	NA
G8	2024-09-24 09:46:00.564		5399.160	Media file(s)	player #1:O5-2-2-G8.MP4	0.0	6737.280	25.000	Orange	Walking		POINT	2650.400	O5-2-2-G8.MP4	66260	NA
G8	2024-09-24 09:46:00.564		5399.160	Media file(s)	player #1:O5-2-2-G8.MP4	0.0	6737.280	25.000	Green	Resting		POINT	2650.720	O5-2-2-G8.MP4	66268	NA
G8	2024-09-24 09:46:00.564		5399.160	Media file(s)	player #1:O5-2-2-G8.MP4	0.0	6737.280	25.000	Purple	Walking		POINT	2650.720	O5-2-2-G8.MP4	66268	NA
G8	2024-09-24 09:46:00.564		5399.160	Media file(s)	player #1:O5-2-2-G8.MP4	0.0	6737.280	25.000	White	Resting		POINT	2650.720	O5-2-2-G8.MP4	66268	NA
G8	2024-09-24 09:46:00.564		5399.160	Media file(s)	player #1:O5-2-2-G8.MP4	0.0	6737.280	25.000	Yellow	Resting		POINT	2650.720	O5-2-2-G8.MP4	66268	NA
G8	2024-09-24 09:46:00.564		5399.160	Media file(s)	player #1:O5-2-2-G8.MP4	0.0	6737.280	25.000	Blue	Resting		POINT	2710.040	O5-2-2-G8.MP4	67751	NA
G8	2024-09-24 09:46:00.564		5399.160	Media file(s)	player #1:O5-2-2-G8.MP4	0.0	6737.280	25.000	Green	Walking		POINT	2710.480	O5-2-2-G8.MP4	67762	NA
G8	2024-09-24 09:46:00.564		5399.160	Media file(s)	player #1:O5-2-2-G8.MP4	0.0	6737.280	25.000	Orange	Walking		POINT	2710.480	O5-2-2-G8.MP4	67762	NA
G8	2024-09-24 09:46:00.564		5399.160	Media file(s)	player #1:O5-2-2-G8.MP4	0.0	6737.280	25.000	Yellow	Brood Care		POINT	2710.480	O5-2-2-G8.MP4	67762	NA
G8	2024-09-24 09:46:00.564		5399.160	Media file(s)	player #1:O5-2-2-G8.MP4	0.0	6737.280	25.000	Purple	Walking		POINT	2711.080	O5-2-2-G8.MP4	67777	NA
G8	2024-09-24 09:46:00.564		5399.160	Media file(s)	player #1:O5-2-2-G8.MP4	0.0	6737.280	25.000	White	Resting		POINT	2711.080	O5-2-2-G8.MP4	67777	NA
G8	2024-09-24 09:46:00.564		5399.160	Media file(s)	player #1:O5-2-2-G8.MP4	0.0	6737.280	25.000	Blue	Resting		POINT	2770.040	O5-2-2-G8.MP4	69251	NA
G8	2024-09-24 09:46:00.564		5399.160	Media file(s)	player #1:O5-2-2-G8.MP4	0.0	6737.280	25.000	Green	Walking		POINT	2770.240	O5-2-2-G8.MP4	69256	NA
G8	2024-09-24 09:46:00.564		5399.160	Media file(s)	player #1:O5-2-2-G8.MP4	0.0	6737.280	25.000	Orange	Walking		POINT	2770.240	O5-2-2-G8.MP4	69256	NA
G8	2024-09-24 09:46:00.564		5399.160	Media file(s)	player #1:O5-2-2-G8.MP4	0.0	6737.280	25.000	Purple	Walking		POINT	2770.240	O5-2-2-G8.MP4	69256	NA
G8	2024-09-24 09:46:00.564		5399.160	Media file(s)	player #1:O5-2-2-G8.MP4	0.0	6737.280	25.000	White	Resting		POINT	2770.240	O5-2-2-G8.MP4	69256	NA
G8	2024-09-24 09:46:00.564		5399.160	Media file(s)	player #1:O5-2-2-G8.MP4	0.0	6737.280	25.000	Yellow	Brood Care		POINT	2770.240	O5-2-2-G8.MP4	69256	NA
G8	2024-09-24 09:46:00.564		5399.160	Media file(s)	player #1:O5-2-2-G8.MP4	0.0	6737.280	25.000	Blue	Brood Care		POINT	2830.080	O5-2-2-G8.MP4	70752	NA
G8	2024-09-24 09:46:00.564		5399.160	Media file(s)	player #1:O5-2-2-G8.MP4	0.0	6737.280	25.000	Green	Brood Care		POINT	2830.080	O5-2-2-G8.MP4	70752	NA
G8	2024-09-24 09:46:00.564		5399.160	Media file(s)	player #1:O5-2-2-G8.MP4	0.0	6737.280	25.000	Orange	Walking		POINT	2830.080	O5-2-2-G8.MP4	70752	NA
G8	2024-09-24 09:46:00.564		5399.160	Media file(s)	player #1:O5-2-2-G8.MP4	0.0	6737.280	25.000	Purple	Self grooming		POINT	2830.080	O5-2-2-G8.MP4	70752	NA
G8	2024-09-24 09:46:00.564		5399.160	Media file(s)	player #1:O5-2-2-G8.MP4	0.0	6737.280	25.000	White	Resting		POINT	2830.080	O5-2-2-G8.MP4	70752	NA
G8	2024-09-24 09:46:00.564		5399.160	Media file(s)	player #1:O5-2-2-G8.MP4	0.0	6737.280	25.000	Yellow	Brood Care		POINT	2830.080	O5-2-2-G8.MP4	70752	NA
G8	2024-09-24 09:46:00.564		5399.160	Media file(s)	player #1:O5-2-2-G8.MP4	0.0	6737.280	25.000	Yellow	QQ interaction		POINT	2890.120	O5-2-2-G8.MP4	72253	NA
G8	2024-09-24 09:46:00.564		5399.160	Media file(s)	player #1:O5-2-2-G8.MP4	0.0	6737.280	25.000	Blue	QQ interaction		POINT	2890.120	O5-2-2-G8.MP4	72253	NA
G8	2024-09-24 09:46:00.564		5399.160	Media file(s)	player #1:O5-2-2-G8.MP4	0.0	6737.280	25.000	Green	Brood Care		POINT	2890.120	O5-2-2-G8.MP4	72253	NA
G8	2024-09-24 09:46:00.564		5399.160	Media file(s)	player #1:O5-2-2-G8.MP4	0.0	6737.280	25.000	Orange	Walking		POINT	2890.120	O5-2-2-G8.MP4	72253	NA
G8	2024-09-24 09:46:00.564		5399.160	Media file(s)	player #1:O5-2-2-G8.MP4	0.0	6737.280	25.000	Purple	Walking		POINT	2890.120	O5-2-2-G8.MP4	72253	NA
G8	2024-09-24 09:46:00.564		5399.160	Media file(s)	player #1:O5-2-2-G8.MP4	0.0	6737.280	25.000	White	Resting		POINT	2890.120	O5-2-2-G8.MP4	72253	NA
G8	2024-09-24 09:46:00.564		5399.160	Media file(s)	player #1:O5-2-2-G8.MP4	0.0	6737.280	25.000	Orange	Self grooming		POINT	2950.240	O5-2-2-G8.MP4	73756	NA
G8	2024-09-24 09:46:00.564		5399.160	Media file(s)	player #1:O5-2-2-G8.MP4	0.0	6737.280	25.000	Blue	Brood Care		POINT	2950.240	O5-2-2-G8.MP4	73756	NA
G8	2024-09-24 09:46:00.564		5399.160	Media file(s)	player #1:O5-2-2-G8.MP4	0.0	6737.280	25.000	Green	Resting		POINT	2950.240	O5-2-2-G8.MP4	73756	NA
G8	2024-09-24 09:46:00.564		5399.160	Media file(s)	player #1:O5-2-2-G8.MP4	0.0	6737.280	25.000	Purple	Walking		POINT	2950.240	O5-2-2-G8.MP4	73756	NA
G8	2024-09-24 09:46:00.564		5399.160	Media file(s)	player #1:O5-2-2-G8.MP4	0.0	6737.280	25.000	White	Resting		POINT	2950.240	O5-2-2-G8.MP4	73756	NA
G8	2024-09-24 09:46:00.564		5399.160	Media file(s)	player #1:O5-2-2-G8.MP4	0.0	6737.280	25.000	Yellow	Resting		POINT	2950.240	O5-2-2-G8.MP4	73756	NA
G8	2024-09-24 09:46:00.564		5399.160	Media file(s)	player #1:O5-2-2-G8.MP4	0.0	6737.280	25.000	Blue	Brood Care		POINT	3010.200	O5-2-2-G8.MP4	75255	NA
G8	2024-09-24 09:46:00.564		5399.160	Media file(s)	player #1:O5-2-2-G8.MP4	0.0	6737.280	25.000	Green	Brood Care		POINT	3010.200	O5-2-2-G8.MP4	75255	NA
G8	2024-09-24 09:46:00.564		5399.160	Media file(s)	player #1:O5-2-2-G8.MP4	0.0	6737.280	25.000	Orange	Self grooming		POINT	3010.200	O5-2-2-G8.MP4	75255	NA
G8	2024-09-24 09:46:00.564		5399.160	Media file(s)	player #1:O5-2-2-G8.MP4	0.0	6737.280	25.000	Purple	Self grooming		POINT	3010.200	O5-2-2-G8.MP4	75255	NA
G8	2024-09-24 09:46:00.564		5399.160	Media file(s)	player #1:O5-2-2-G8.MP4	0.0	6737.280	25.000	White	Resting		POINT	3010.200	O5-2-2-G8.MP4	75255	NA
G8	2024-09-24 09:46:00.564		5399.160	Media file(s)	player #1:O5-2-2-G8.MP4	0.0	6737.280	25.000	Yellow	Resting		POINT	3010.200	O5-2-2-G8.MP4	75255	NA
G8	2024-09-24 09:46:00.564		5399.160	Media file(s)	player #1:O5-2-2-G8.MP4	0.0	6737.280	25.000	Blue	Brood Care		POINT	3070.040	O5-2-2-G8.MP4	76751	NA
G8	2024-09-24 09:46:00.564		5399.160	Media file(s)	player #1:O5-2-2-G8.MP4	0.0	6737.280	25.000	Green	Brood Care		POINT	3070.040	O5-2-2-G8.MP4	76751	NA
G8	2024-09-24 09:46:00.564		5399.160	Media file(s)	player #1:O5-2-2-G8.MP4	0.0	6737.280	25.000	Orange	Self grooming		POINT	3070.040	O5-2-2-G8.MP4	76751	NA
G8	2024-09-24 09:46:00.564		5399.160	Media file(s)	player #1:O5-2-2-G8.MP4	0.0	6737.280	25.000	Purple	Walking		POINT	3070.040	O5-2-2-G8.MP4	76751	NA
G8	2024-09-24 09:46:00.564		5399.160	Media file(s)	player #1:O5-2-2-G8.MP4	0.0	6737.280	25.000	White	Resting		POINT	3070.040	O5-2-2-G8.MP4	76751	NA
G8	2024-09-24 09:46:00.564		5399.160	Media file(s)	player #1:O5-2-2-G8.MP4	0.0	6737.280	25.000	Yellow	Resting		POINT	3070.040	O5-2-2-G8.MP4	76751	NA
G8	2024-09-24 09:46:00.564		5399.160	Media file(s)	player #1:O5-2-2-G8.MP4	0.0	6737.280	25.000	Orange	Self grooming		POINT	3130.520	O5-2-2-G8.MP4	78263	NA
G8	2024-09-24 09:46:00.564		5399.160	Media file(s)	player #1:O5-2-2-G8.MP4	0.0	6737.280	25.000	Blue	Brood Care		POINT	3130.520	O5-2-2-G8.MP4	78263	NA
G8	2024-09-24 09:46:00.564		5399.160	Media file(s)	player #1:O5-2-2-G8.MP4	0.0	6737.280	25.000	Green	Walking		POINT	3130.520	O5-2-2-G8.MP4	78263	NA
G8	2024-09-24 09:46:00.564		5399.160	Media file(s)	player #1:O5-2-2-G8.MP4	0.0	6737.280	25.000	Purple	Walking		POINT	3130.520	O5-2-2-G8.MP4	78263	NA
G8	2024-09-24 09:46:00.564		5399.160	Media file(s)	player #1:O5-2-2-G8.MP4	0.0	6737.280	25.000	White	Resting		POINT	3130.520	O5-2-2-G8.MP4	78263	NA
G8	2024-09-24 09:46:00.564		5399.160	Media file(s)	player #1:O5-2-2-G8.MP4	0.0	6737.280	25.000	Yellow	Resting		POINT	3130.520	O5-2-2-G8.MP4	78263	NA
G8	2024-09-24 09:46:00.564		5399.160	Media file(s)	player #1:O5-2-2-G8.MP4	0.0	6737.280	25.000	Blue	Walking		POINT	3190.480	O5-2-2-G8.MP4	79762	NA
G8	2024-09-24 09:46:00.564		5399.160	Media file(s)	player #1:O5-2-2-G8.MP4	0.0	6737.280	25.000	Green	Brood Care		POINT	3190.480	O5-2-2-G8.MP4	79762	NA
G8	2024-09-24 09:46:00.564		5399.160	Media file(s)	player #1:O5-2-2-G8.MP4	0.0	6737.280	25.000	Orange	Walking		POINT	3190.480	O5-2-2-G8.MP4	79762	NA
G8	2024-09-24 09:46:00.564		5399.160	Media file(s)	player #1:O5-2-2-G8.MP4	0.0	6737.280	25.000	Purple	Walking		POINT	3190.480	O5-2-2-G8.MP4	79762	NA
G8	2024-09-24 09:46:00.564		5399.160	Media file(s)	player #1:O5-2-2-G8.MP4	0.0	6737.280	25.000	White	Resting		POINT	3190.480	O5-2-2-G8.MP4	79762	NA
G8	2024-09-24 09:46:00.564		5399.160	Media file(s)	player #1:O5-2-2-G8.MP4	0.0	6737.280	25.000	Yellow	Resting		POINT	3190.480	O5-2-2-G8.MP4	79762	NA
G8	2024-09-24 09:46:00.564		5399.160	Media file(s)	player #1:O5-2-2-G8.MP4	0.0	6737.280	25.000	Blue	Resting		POINT	3250.080	O5-2-2-G8.MP4	81252	NA
G8	2024-09-24 09:46:00.564		5399.160	Media file(s)	player #1:O5-2-2-G8.MP4	0.0	6737.280	25.000	Green	Brood Care		POINT	3250.080	O5-2-2-G8.MP4	81252	NA
G8	2024-09-24 09:46:00.564		5399.160	Media file(s)	player #1:O5-2-2-G8.MP4	0.0	6737.280	25.000	Orange	Resting		POINT	3250.080	O5-2-2-G8.MP4	81252	NA
G8	2024-09-24 09:46:00.564		5399.160	Media file(s)	player #1:O5-2-2-G8.MP4	0.0	6737.280	25.000	Yellow	Resting		POINT	3250.080	O5-2-2-G8.MP4	81252	NA
G8	2024-09-24 09:46:00.564		5399.160	Media file(s)	player #1:O5-2-2-G8.MP4	0.0	6737.280	25.000	Purple	Self grooming		POINT	3250.400	O5-2-2-G8.MP4	81260	NA
G8	2024-09-24 09:46:00.564		5399.160	Media file(s)	player #1:O5-2-2-G8.MP4	0.0	6737.280	25.000	White	Resting		POINT	3250.400	O5-2-2-G8.MP4	81260	NA
G8	2024-09-24 09:46:00.564		5399.160	Media file(s)	player #1:O5-2-2-G8.MP4	0.0	6737.280	25.000	Blue	Walking		POINT	3310.280	O5-2-2-G8.MP4	82757	NA
G8	2024-09-24 09:46:00.564		5399.160	Media file(s)	player #1:O5-2-2-G8.MP4	0.0	6737.280	25.000	Green	Brood Care		POINT	3310.280	O5-2-2-G8.MP4	82757	NA
G8	2024-09-24 09:46:00.564		5399.160	Media file(s)	player #1:O5-2-2-G8.MP4	0.0	6737.280	25.000	Orange	Resting		POINT	3310.280	O5-2-2-G8.MP4	82757	NA
G8	2024-09-24 09:46:00.564		5399.160	Media file(s)	player #1:O5-2-2-G8.MP4	0.0	6737.280	25.000	Purple	Walking		POINT	3310.280	O5-2-2-G8.MP4	82757	NA
G8	2024-09-24 09:46:00.564		5399.160	Media file(s)	player #1:O5-2-2-G8.MP4	0.0	6737.280	25.000	White	Resting		POINT	3310.280	O5-2-2-G8.MP4	82757	NA
G8	2024-09-24 09:46:00.564		5399.160	Media file(s)	player #1:O5-2-2-G8.MP4	0.0	6737.280	25.000	Yellow	Resting		POINT	3310.280	O5-2-2-G8.MP4	82757	NA
G8	2024-09-24 09:46:00.564		5399.160	Media file(s)	player #1:O5-2-2-G8.MP4	0.0	6737.280	25.000	Blue	Walking		POINT	3370.240	O5-2-2-G8.MP4	84256	NA
G8	2024-09-24 09:46:00.564		5399.160	Media file(s)	player #1:O5-2-2-G8.MP4	0.0	6737.280	25.000	Green	Brood Care		POINT	3370.560	O5-2-2-G8.MP4	84264	NA
G8	2024-09-24 09:46:00.564		5399.160	Media file(s)	player #1:O5-2-2-G8.MP4	0.0	6737.280	25.000	Orange	Resting		POINT	3370.560	O5-2-2-G8.MP4	84264	NA
G8	2024-09-24 09:46:00.564		5399.160	Media file(s)	player #1:O5-2-2-G8.MP4	0.0	6737.280	25.000	Purple	Walking		POINT	3370.560	O5-2-2-G8.MP4	84264	NA
G8	2024-09-24 09:46:00.564		5399.160	Media file(s)	player #1:O5-2-2-G8.MP4	0.0	6737.280	25.000	White	Resting		POINT	3370.560	O5-2-2-G8.MP4	84264	NA
G8	2024-09-24 09:46:00.564		5399.160	Media file(s)	player #1:O5-2-2-G8.MP4	0.0	6737.280	25.000	Yellow	Resting		POINT	3370.560	O5-2-2-G8.MP4	84264	NA
G8	2024-09-24 09:46:00.564		5399.160	Media file(s)	player #1:O5-2-2-G8.MP4	0.0	6737.280	25.000	Blue	Walking		POINT	3430.200	O5-2-2-G8.MP4	85755	NA
G8	2024-09-24 09:46:00.564		5399.160	Media file(s)	player #1:O5-2-2-G8.MP4	0.0	6737.280	25.000	Green	Brood Care		POINT	3430.200	O5-2-2-G8.MP4	85755	NA
G8	2024-09-24 09:46:00.564		5399.160	Media file(s)	player #1:O5-2-2-G8.MP4	0.0	6737.280	25.000	Orange	Resting		POINT	3430.200	O5-2-2-G8.MP4	85755	NA
G8	2024-09-24 09:46:00.564		5399.160	Media file(s)	player #1:O5-2-2-G8.MP4	0.0	6737.280	25.000	Purple	Walking		POINT	3430.200	O5-2-2-G8.MP4	85755	NA
G8	2024-09-24 09:46:00.564		5399.160	Media file(s)	player #1:O5-2-2-G8.MP4	0.0	6737.280	25.000	White	Resting		POINT	3430.200	O5-2-2-G8.MP4	85755	NA
G8	2024-09-24 09:46:00.564		5399.160	Media file(s)	player #1:O5-2-2-G8.MP4	0.0	6737.280	25.000	Yellow	Resting		POINT	3430.200	O5-2-2-G8.MP4	85755	NA
G8	2024-09-24 09:46:00.564		5399.160	Media file(s)	player #1:O5-2-2-G8.MP4	0.0	6737.280	25.000	Blue	Walking		POINT	3490.840	O5-2-2-G8.MP4	87271	NA
G8	2024-09-24 09:46:00.564		5399.160	Media file(s)	player #1:O5-2-2-G8.MP4	0.0	6737.280	25.000	Green	Brood Care		POINT	3490.840	O5-2-2-G8.MP4	87271	NA
G8	2024-09-24 09:46:00.564		5399.160	Media file(s)	player #1:O5-2-2-G8.MP4	0.0	6737.280	25.000	Orange	Resting		POINT	3490.840	O5-2-2-G8.MP4	87271	NA
G8	2024-09-24 09:46:00.564		5399.160	Media file(s)	player #1:O5-2-2-G8.MP4	0.0	6737.280	25.000	Purple	Walking		POINT	3490.840	O5-2-2-G8.MP4	87271	NA
G8	2024-09-24 09:46:00.564		5399.160	Media file(s)	player #1:O5-2-2-G8.MP4	0.0	6737.280	25.000	White	Resting		POINT	3490.840	O5-2-2-G8.MP4	87271	NA
G8	2024-09-24 09:46:00.564		5399.160	Media file(s)	player #1:O5-2-2-G8.MP4	0.0	6737.280	25.000	Yellow	Resting		POINT	3490.840	O5-2-2-G8.MP4	87271	NA
G8	2024-09-24 09:46:00.564		5399.160	Media file(s)	player #1:O5-2-2-G8.MP4	0.0	6737.280	25.000	Blue	Brood Care		POINT	3551.320	O5-2-2-G8.MP4	88783	NA
G8	2024-09-24 09:46:00.564		5399.160	Media file(s)	player #1:O5-2-2-G8.MP4	0.0	6737.280	25.000	Green	Brood Care		POINT	3551.320	O5-2-2-G8.MP4	88783	NA
G8	2024-09-24 09:46:00.564		5399.160	Media file(s)	player #1:O5-2-2-G8.MP4	0.0	6737.280	25.000	Orange	Walking		POINT	3551.320	O5-2-2-G8.MP4	88783	NA
G8	2024-09-24 09:46:00.564		5399.160	Media file(s)	player #1:O5-2-2-G8.MP4	0.0	6737.280	25.000	Purple	Walking		POINT	3551.320	O5-2-2-G8.MP4	88783	NA
G8	2024-09-24 09:46:00.564		5399.160	Media file(s)	player #1:O5-2-2-G8.MP4	0.0	6737.280	25.000	White	Resting		POINT	3551.320	O5-2-2-G8.MP4	88783	NA
G8	2024-09-24 09:46:00.564		5399.160	Media file(s)	player #1:O5-2-2-G8.MP4	0.0	6737.280	25.000	Yellow	Resting		POINT	3551.320	O5-2-2-G8.MP4	88783	NA
G8	2024-09-24 09:46:00.564		5399.160	Media file(s)	player #1:O5-2-2-G8.MP4	0.0	6737.280	25.000	Blue	Resting		POINT	3610.040	O5-2-2-G8.MP4	90251	NA
G8	2024-09-24 09:46:00.564		5399.160	Media file(s)	player #1:O5-2-2-G8.MP4	0.0	6737.280	25.000	Green	Brood Care		POINT	3610.040	O5-2-2-G8.MP4	90251	NA
G8	2024-09-24 09:46:00.564		5399.160	Media file(s)	player #1:O5-2-2-G8.MP4	0.0	6737.280	25.000	Orange	Outside		POINT	3610.040	O5-2-2-G8.MP4	90251	NA
G8	2024-09-24 09:46:00.564		5399.160	Media file(s)	player #1:O5-2-2-G8.MP4	0.0	6737.280	25.000	Purple	Self grooming		POINT	3610.040	O5-2-2-G8.MP4	90251	NA
G8	2024-09-24 09:46:00.564		5399.160	Media file(s)	player #1:O5-2-2-G8.MP4	0.0	6737.280	25.000	White	Resting		POINT	3610.040	O5-2-2-G8.MP4	90251	NA
G8	2024-09-24 09:46:00.564		5399.160	Media file(s)	player #1:O5-2-2-G8.MP4	0.0	6737.280	25.000	Yellow	Resting		POINT	3610.040	O5-2-2-G8.MP4	90251	NA
G8	2024-09-24 09:46:00.564		5399.160	Media file(s)	player #1:O5-2-2-G8.MP4	0.0	6737.280	25.000	Blue	Brood Care		POINT	3670.400	O5-2-2-G8.MP4	91760	NA
G8	2024-09-24 09:46:00.564		5399.160	Media file(s)	player #1:O5-2-2-G8.MP4	0.0	6737.280	25.000	Green	Brood Care		POINT	3670.400	O5-2-2-G8.MP4	91760	NA
G8	2024-09-24 09:46:00.564		5399.160	Media file(s)	player #1:O5-2-2-G8.MP4	0.0	6737.280	25.000	Orange	Self grooming		POINT	3670.400	O5-2-2-G8.MP4	91760	NA
G8	2024-09-24 09:46:00.564		5399.160	Media file(s)	player #1:O5-2-2-G8.MP4	0.0	6737.280	25.000	Purple	Self grooming		POINT	3670.400	O5-2-2-G8.MP4	91760	NA
G8	2024-09-24 09:46:00.564		5399.160	Media file(s)	player #1:O5-2-2-G8.MP4	0.0	6737.280	25.000	White	QW interaction		POINT	3670.400	O5-2-2-G8.MP4	91760	NA
G8	2024-09-24 09:46:00.564		5399.160	Media file(s)	player #1:O5-2-2-G8.MP4	0.0	6737.280	25.000	Yellow	Resting		POINT	3670.400	O5-2-2-G8.MP4	91760	NA
G8	2024-09-24 09:46:00.564		5399.160	Media file(s)	player #1:O5-2-2-G8.MP4	0.0	6737.280	25.000	Yellow	Resting		POINT	3730.120	O5-2-2-G8.MP4	93253	NA
G8	2024-09-24 09:46:00.564		5399.160	Media file(s)	player #1:O5-2-2-G8.MP4	0.0	6737.280	25.000	Blue	Resting		POINT	3730.280	O5-2-2-G8.MP4	93257	NA
G8	2024-09-24 09:46:00.564		5399.160	Media file(s)	player #1:O5-2-2-G8.MP4	0.0	6737.280	25.000	Green	Self grooming		POINT	3730.280	O5-2-2-G8.MP4	93257	NA
G8	2024-09-24 09:46:00.564		5399.160	Media file(s)	player #1:O5-2-2-G8.MP4	0.0	6737.280	25.000	Orange	Resting		POINT	3730.280	O5-2-2-G8.MP4	93257	NA
G8	2024-09-24 09:46:00.564		5399.160	Media file(s)	player #1:O5-2-2-G8.MP4	0.0	6737.280	25.000	Purple	Self grooming		POINT	3730.280	O5-2-2-G8.MP4	93257	NA
G8	2024-09-24 09:46:00.564		5399.160	Media file(s)	player #1:O5-2-2-G8.MP4	0.0	6737.280	25.000	White	Resting		POINT	3730.280	O5-2-2-G8.MP4	93257	NA
G8	2024-09-24 09:46:00.564		5399.160	Media file(s)	player #1:O5-2-2-G8.MP4	0.0	6737.280	25.000	Yellow	Resting		POINT	3790.000	O5-2-2-G8.MP4	94750	NA
G8	2024-09-24 09:46:00.564		5399.160	Media file(s)	player #1:O5-2-2-G8.MP4	0.0	6737.280	25.000	Blue	Resting		POINT	3791.040	O5-2-2-G8.MP4	94776	NA
G8	2024-09-24 09:46:00.564		5399.160	Media file(s)	player #1:O5-2-2-G8.MP4	0.0	6737.280	25.000	Green	Brood Care		POINT	3791.040	O5-2-2-G8.MP4	94776	NA
G8	2024-09-24 09:46:00.564		5399.160	Media file(s)	player #1:O5-2-2-G8.MP4	0.0	6737.280	25.000	Orange	Resting		POINT	3791.040	O5-2-2-G8.MP4	94776	NA
G8	2024-09-24 09:46:00.564		5399.160	Media file(s)	player #1:O5-2-2-G8.MP4	0.0	6737.280	25.000	Purple	Self grooming		POINT	3791.040	O5-2-2-G8.MP4	94776	NA
G8	2024-09-24 09:46:00.564		5399.160	Media file(s)	player #1:O5-2-2-G8.MP4	0.0	6737.280	25.000	White	QW interaction		POINT	3791.040	O5-2-2-G8.MP4	94776	NA
G8	2024-09-24 09:46:00.564		5399.160	Media file(s)	player #1:O5-2-2-G8.MP4	0.0	6737.280	25.000	Blue	Walking		POINT	3850.160	O5-2-2-G8.MP4	96254	NA
G8	2024-09-24 09:46:00.564		5399.160	Media file(s)	player #1:O5-2-2-G8.MP4	0.0	6737.280	25.000	Green	Walking		POINT	3850.160	O5-2-2-G8.MP4	96254	NA
G8	2024-09-24 09:46:00.564		5399.160	Media file(s)	player #1:O5-2-2-G8.MP4	0.0	6737.280	25.000	Orange	Resting		POINT	3850.160	O5-2-2-G8.MP4	96254	NA
G8	2024-09-24 09:46:00.564		5399.160	Media file(s)	player #1:O5-2-2-G8.MP4	0.0	6737.280	25.000	Purple	Walking		POINT	3850.160	O5-2-2-G8.MP4	96254	NA
G8	2024-09-24 09:46:00.564		5399.160	Media file(s)	player #1:O5-2-2-G8.MP4	0.0	6737.280	25.000	White	Resting		POINT	3850.160	O5-2-2-G8.MP4	96254	NA
G8	2024-09-24 09:46:00.564		5399.160	Media file(s)	player #1:O5-2-2-G8.MP4	0.0	6737.280	25.000	Yellow	Resting		POINT	3850.160	O5-2-2-G8.MP4	96254	NA
G8	2024-09-24 09:46:00.564		5399.160	Media file(s)	player #1:O5-2-2-G8.MP4	0.0	6737.280	25.000	Purple	Walking		POINT	3910.160	O5-2-2-G8.MP4	97754	NA
G8	2024-09-24 09:46:00.564		5399.160	Media file(s)	player #1:O5-2-2-G8.MP4	0.0	6737.280	25.000	Blue	Walking		POINT	3910.280	O5-2-2-G8.MP4	97757	NA
G8	2024-09-24 09:46:00.564		5399.160	Media file(s)	player #1:O5-2-2-G8.MP4	0.0	6737.280	25.000	Green	Brood Care		POINT	3910.280	O5-2-2-G8.MP4	97757	NA
G8	2024-09-24 09:46:00.564		5399.160	Media file(s)	player #1:O5-2-2-G8.MP4	0.0	6737.280	25.000	Orange	Self grooming		POINT	3910.280	O5-2-2-G8.MP4	97757	NA
G8	2024-09-24 09:46:00.564		5399.160	Media file(s)	player #1:O5-2-2-G8.MP4	0.0	6737.280	25.000	White	Resting		POINT	3910.280	O5-2-2-G8.MP4	97757	NA
G8	2024-09-24 09:46:00.564		5399.160	Media file(s)	player #1:O5-2-2-G8.MP4	0.0	6737.280	25.000	Yellow	Walking		POINT	3910.280	O5-2-2-G8.MP4	97757	NA
G8	2024-09-24 09:46:00.564		5399.160	Media file(s)	player #1:O5-2-2-G8.MP4	0.0	6737.280	25.000	Blue	Walking		POINT	3970.480	O5-2-2-G8.MP4	99262	NA
G8	2024-09-24 09:46:00.564		5399.160	Media file(s)	player #1:O5-2-2-G8.MP4	0.0	6737.280	25.000	Green	Resting		POINT	3970.480	O5-2-2-G8.MP4	99262	NA
G8	2024-09-24 09:46:00.564		5399.160	Media file(s)	player #1:O5-2-2-G8.MP4	0.0	6737.280	25.000	Orange	Walking		POINT	3970.480	O5-2-2-G8.MP4	99262	NA
G8	2024-09-24 09:46:00.564		5399.160	Media file(s)	player #1:O5-2-2-G8.MP4	0.0	6737.280	25.000	Purple	Walking		POINT	3970.480	O5-2-2-G8.MP4	99262	NA
G8	2024-09-24 09:46:00.564		5399.160	Media file(s)	player #1:O5-2-2-G8.MP4	0.0	6737.280	25.000	White	Resting		POINT	3970.480	O5-2-2-G8.MP4	99262	NA
G8	2024-09-24 09:46:00.564		5399.160	Media file(s)	player #1:O5-2-2-G8.MP4	0.0	6737.280	25.000	Yellow	Resting		POINT	3970.480	O5-2-2-G8.MP4	99262	NA
G8	2024-09-24 09:46:00.564		5399.160	Media file(s)	player #1:O5-2-2-G8.MP4	0.0	6737.280	25.000	Blue	Walking		POINT	4030.240	O5-2-2-G8.MP4	100756	NA
G8	2024-09-24 09:46:00.564		5399.160	Media file(s)	player #1:O5-2-2-G8.MP4	0.0	6737.280	25.000	Green	Resting		POINT	4030.240	O5-2-2-G8.MP4	100756	NA
G8	2024-09-24 09:46:00.564		5399.160	Media file(s)	player #1:O5-2-2-G8.MP4	0.0	6737.280	25.000	Orange	Walking		POINT	4030.240	O5-2-2-G8.MP4	100756	NA
G8	2024-09-24 09:46:00.564		5399.160	Media file(s)	player #1:O5-2-2-G8.MP4	0.0	6737.280	25.000	Purple	Self grooming		POINT	4030.240	O5-2-2-G8.MP4	100756	NA
G8	2024-09-24 09:46:00.564		5399.160	Media file(s)	player #1:O5-2-2-G8.MP4	0.0	6737.280	25.000	White	Resting		POINT	4030.240	O5-2-2-G8.MP4	100756	NA
G8	2024-09-24 09:46:00.564		5399.160	Media file(s)	player #1:O5-2-2-G8.MP4	0.0	6737.280	25.000	Yellow	Resting		POINT	4030.240	O5-2-2-G8.MP4	100756	NA
G8	2024-09-24 09:46:00.564		5399.160	Media file(s)	player #1:O5-2-2-G8.MP4	0.0	6737.280	25.000	Blue	Self grooming		POINT	4090.040	O5-2-2-G8.MP4	102251	NA
G8	2024-09-24 09:46:00.564		5399.160	Media file(s)	player #1:O5-2-2-G8.MP4	0.0	6737.280	25.000	Green	Resting		POINT	4090.040	O5-2-2-G8.MP4	102251	NA
G8	2024-09-24 09:46:00.564		5399.160	Media file(s)	player #1:O5-2-2-G8.MP4	0.0	6737.280	25.000	Orange	Walking		POINT	4090.040	O5-2-2-G8.MP4	102251	NA
G8	2024-09-24 09:46:00.564		5399.160	Media file(s)	player #1:O5-2-2-G8.MP4	0.0	6737.280	25.000	Purple	Walking		POINT	4090.040	O5-2-2-G8.MP4	102251	NA
G8	2024-09-24 09:46:00.564		5399.160	Media file(s)	player #1:O5-2-2-G8.MP4	0.0	6737.280	25.000	White	Resting		POINT	4090.040	O5-2-2-G8.MP4	102251	NA
G8	2024-09-24 09:46:00.564		5399.160	Media file(s)	player #1:O5-2-2-G8.MP4	0.0	6737.280	25.000	Yellow	Resting		POINT	4090.040	O5-2-2-G8.MP4	102251	NA
G8	2024-09-24 09:46:00.564		5399.160	Media file(s)	player #1:O5-2-2-G8.MP4	0.0	6737.280	25.000	Blue	Walking		POINT	4150.280	O5-2-2-G8.MP4	103757	NA
G8	2024-09-24 09:46:00.564		5399.160	Media file(s)	player #1:O5-2-2-G8.MP4	0.0	6737.280	25.000	Green	Resting		POINT	4150.280	O5-2-2-G8.MP4	103757	NA
G8	2024-09-24 09:46:00.564		5399.160	Media file(s)	player #1:O5-2-2-G8.MP4	0.0	6737.280	25.000	Orange	Walking		POINT	4150.280	O5-2-2-G8.MP4	103757	NA
G8	2024-09-24 09:46:00.564		5399.160	Media file(s)	player #1:O5-2-2-G8.MP4	0.0	6737.280	25.000	Purple	Walking		POINT	4150.280	O5-2-2-G8.MP4	103757	NA
G8	2024-09-24 09:46:00.564		5399.160	Media file(s)	player #1:O5-2-2-G8.MP4	0.0	6737.280	25.000	White	Resting		POINT	4150.280	O5-2-2-G8.MP4	103757	NA
G8	2024-09-24 09:46:00.564		5399.160	Media file(s)	player #1:O5-2-2-G8.MP4	0.0	6737.280	25.000	Yellow	Resting		POINT	4150.280	O5-2-2-G8.MP4	103757	NA
G8	2024-09-24 09:46:00.564		5399.160	Media file(s)	player #1:O5-2-2-G8.MP4	0.0	6737.280	25.000	Blue	Resting		POINT	4210.320	O5-2-2-G8.MP4	105258	NA
G8	2024-09-24 09:46:00.564		5399.160	Media file(s)	player #1:O5-2-2-G8.MP4	0.0	6737.280	25.000	Green	Resting		POINT	4210.320	O5-2-2-G8.MP4	105258	NA
G8	2024-09-24 09:46:00.564		5399.160	Media file(s)	player #1:O5-2-2-G8.MP4	0.0	6737.280	25.000	Orange	Walking		POINT	4210.320	O5-2-2-G8.MP4	105258	NA
G8	2024-09-24 09:46:00.564		5399.160	Media file(s)	player #1:O5-2-2-G8.MP4	0.0	6737.280	25.000	Yellow	Resting		POINT	4210.320	O5-2-2-G8.MP4	105258	NA
G8	2024-09-24 09:46:00.564		5399.160	Media file(s)	player #1:O5-2-2-G8.MP4	0.0	6737.280	25.000	Purple	Resting		POINT	4210.720	O5-2-2-G8.MP4	105268	NA
G8	2024-09-24 09:46:00.564		5399.160	Media file(s)	player #1:O5-2-2-G8.MP4	0.0	6737.280	25.000	White	Resting		POINT	4210.720	O5-2-2-G8.MP4	105268	NA
G8	2024-09-24 09:46:00.564		5399.160	Media file(s)	player #1:O5-2-2-G8.MP4	0.0	6737.280	25.000	Yellow	Self grooming		POINT	4270.080	O5-2-2-G8.MP4	106752	NA
G8	2024-09-24 09:46:00.564		5399.160	Media file(s)	player #1:O5-2-2-G8.MP4	0.0	6737.280	25.000	Blue	Resting		POINT	4270.280	O5-2-2-G8.MP4	106757	NA
G8	2024-09-24 09:46:00.564		5399.160	Media file(s)	player #1:O5-2-2-G8.MP4	0.0	6737.280	25.000	Green	Resting		POINT	4270.280	O5-2-2-G8.MP4	106757	NA
G8	2024-09-24 09:46:00.564		5399.160	Media file(s)	player #1:O5-2-2-G8.MP4	0.0	6737.280	25.000	Orange	Walking		POINT	4270.280	O5-2-2-G8.MP4	106757	NA
G8	2024-09-24 09:46:00.564		5399.160	Media file(s)	player #1:O5-2-2-G8.MP4	0.0	6737.280	25.000	Purple	Resting		POINT	4270.280	O5-2-2-G8.MP4	106757	NA
G8	2024-09-24 09:46:00.564		5399.160	Media file(s)	player #1:O5-2-2-G8.MP4	0.0	6737.280	25.000	White	Resting		POINT	4270.280	O5-2-2-G8.MP4	106757	NA
G8	2024-09-24 09:46:00.564		5399.160	Media file(s)	player #1:O5-2-2-G8.MP4	0.0	6737.280	25.000	Blue	Resting		POINT	4330.560	O5-2-2-G8.MP4	108264	NA
G8	2024-09-24 09:46:00.564		5399.160	Media file(s)	player #1:O5-2-2-G8.MP4	0.0	6737.280	25.000	Green	Resting		POINT	4330.560	O5-2-2-G8.MP4	108264	NA
G8	2024-09-24 09:46:00.564		5399.160	Media file(s)	player #1:O5-2-2-G8.MP4	0.0	6737.280	25.000	Orange	Walking		POINT	4330.560	O5-2-2-G8.MP4	108264	NA
G8	2024-09-24 09:46:00.564		5399.160	Media file(s)	player #1:O5-2-2-G8.MP4	0.0	6737.280	25.000	Purple	Resting		POINT	4330.560	O5-2-2-G8.MP4	108264	NA
G8	2024-09-24 09:46:00.564		5399.160	Media file(s)	player #1:O5-2-2-G8.MP4	0.0	6737.280	25.000	White	Resting		POINT	4330.560	O5-2-2-G8.MP4	108264	NA
G8	2024-09-24 09:46:00.564		5399.160	Media file(s)	player #1:O5-2-2-G8.MP4	0.0	6737.280	25.000	Yellow	Resting		POINT	4330.560	O5-2-2-G8.MP4	108264	NA
G8	2024-09-24 09:46:00.564		5399.160	Media file(s)	player #1:O5-2-2-G8.MP4	0.0	6737.280	25.000	Orange	Self grooming		POINT	4390.120	O5-2-2-G8.MP4	109753	NA
G8	2024-09-24 09:46:00.564		5399.160	Media file(s)	player #1:O5-2-2-G8.MP4	0.0	6737.280	25.000	Blue	QQ interaction		POINT	4390.120	O5-2-2-G8.MP4	109753	NA
G8	2024-09-24 09:46:00.564		5399.160	Media file(s)	player #1:O5-2-2-G8.MP4	0.0	6737.280	25.000	Green	Resting		POINT	4390.120	O5-2-2-G8.MP4	109753	NA
G8	2024-09-24 09:46:00.564		5399.160	Media file(s)	player #1:O5-2-2-G8.MP4	0.0	6737.280	25.000	Purple	Resting		POINT	4390.120	O5-2-2-G8.MP4	109753	NA
G8	2024-09-24 09:46:00.564		5399.160	Media file(s)	player #1:O5-2-2-G8.MP4	0.0	6737.280	25.000	White	QQ interaction		POINT	4390.120	O5-2-2-G8.MP4	109753	NA
G8	2024-09-24 09:46:00.564		5399.160	Media file(s)	player #1:O5-2-2-G8.MP4	0.0	6737.280	25.000	Yellow	Resting		POINT	4390.120	O5-2-2-G8.MP4	109753	NA
G8	2024-09-24 09:46:00.564		5399.160	Media file(s)	player #1:O5-2-2-G8.MP4	0.0	6737.280	25.000	Blue	QQ interaction		POINT	4450.040	O5-2-2-G8.MP4	111251	NA
G8	2024-09-24 09:46:00.564		5399.160	Media file(s)	player #1:O5-2-2-G8.MP4	0.0	6737.280	25.000	Green	Resting		POINT	4450.040	O5-2-2-G8.MP4	111251	NA
G8	2024-09-24 09:46:00.564		5399.160	Media file(s)	player #1:O5-2-2-G8.MP4	0.0	6737.280	25.000	Orange	Walking		POINT	4450.040	O5-2-2-G8.MP4	111251	NA
G8	2024-09-24 09:46:00.564		5399.160	Media file(s)	player #1:O5-2-2-G8.MP4	0.0	6737.280	25.000	Purple	Resting		POINT	4450.040	O5-2-2-G8.MP4	111251	NA
G8	2024-09-24 09:46:00.564		5399.160	Media file(s)	player #1:O5-2-2-G8.MP4	0.0	6737.280	25.000	White	QQ interaction		POINT	4450.040	O5-2-2-G8.MP4	111251	NA
G8	2024-09-24 09:46:00.564		5399.160	Media file(s)	player #1:O5-2-2-G8.MP4	0.0	6737.280	25.000	Yellow	Resting		POINT	4450.040	O5-2-2-G8.MP4	111251	NA
G8	2024-09-24 09:46:00.564		5399.160	Media file(s)	player #1:O5-2-2-G8.MP4	0.0	6737.280	25.000	Blue	QQ interaction		POINT	4510.200	O5-2-2-G8.MP4	112755	NA
G8	2024-09-24 09:46:00.564		5399.160	Media file(s)	player #1:O5-2-2-G8.MP4	0.0	6737.280	25.000	Green	Resting		POINT	4510.200	O5-2-2-G8.MP4	112755	NA
G8	2024-09-24 09:46:00.564		5399.160	Media file(s)	player #1:O5-2-2-G8.MP4	0.0	6737.280	25.000	Orange	Outside		POINT	4510.200	O5-2-2-G8.MP4	112755	NA
G8	2024-09-24 09:46:00.564		5399.160	Media file(s)	player #1:O5-2-2-G8.MP4	0.0	6737.280	25.000	Purple	Resting		POINT	4510.200	O5-2-2-G8.MP4	112755	NA
G8	2024-09-24 09:46:00.564		5399.160	Media file(s)	player #1:O5-2-2-G8.MP4	0.0	6737.280	25.000	White	QQ interaction		POINT	4510.200	O5-2-2-G8.MP4	112755	NA
G8	2024-09-24 09:46:00.564		5399.160	Media file(s)	player #1:O5-2-2-G8.MP4	0.0	6737.280	25.000	Yellow	Resting		POINT	4510.200	O5-2-2-G8.MP4	112755	NA
G8	2024-09-24 09:46:00.564		5399.160	Media file(s)	player #1:O5-2-2-G8.MP4	0.0	6737.280	25.000	Blue	QQ interaction		POINT	4570.280	O5-2-2-G8.MP4	114257	NA
G8	2024-09-24 09:46:00.564		5399.160	Media file(s)	player #1:O5-2-2-G8.MP4	0.0	6737.280	25.000	Green	Resting		POINT	4570.280	O5-2-2-G8.MP4	114257	NA
G8	2024-09-24 09:46:00.564		5399.160	Media file(s)	player #1:O5-2-2-G8.MP4	0.0	6737.280	25.000	Orange	Outside		POINT	4570.280	O5-2-2-G8.MP4	114257	NA
G8	2024-09-24 09:46:00.564		5399.160	Media file(s)	player #1:O5-2-2-G8.MP4	0.0	6737.280	25.000	Purple	Resting		POINT	4570.280	O5-2-2-G8.MP4	114257	NA
G8	2024-09-24 09:46:00.564		5399.160	Media file(s)	player #1:O5-2-2-G8.MP4	0.0	6737.280	25.000	White	QQ interaction		POINT	4570.280	O5-2-2-G8.MP4	114257	NA
G8	2024-09-24 09:46:00.564		5399.160	Media file(s)	player #1:O5-2-2-G8.MP4	0.0	6737.280	25.000	Yellow	Resting		POINT	4570.280	O5-2-2-G8.MP4	114257	NA
G8	2024-09-24 09:46:00.564		5399.160	Media file(s)	player #1:O5-2-2-G8.MP4	0.0	6737.280	25.000	Blue	QQ interaction		POINT	4630.240	O5-2-2-G8.MP4	115756	NA
G8	2024-09-24 09:46:00.564		5399.160	Media file(s)	player #1:O5-2-2-G8.MP4	0.0	6737.280	25.000	Green	Resting		POINT	4630.240	O5-2-2-G8.MP4	115756	NA
G8	2024-09-24 09:46:00.564		5399.160	Media file(s)	player #1:O5-2-2-G8.MP4	0.0	6737.280	25.000	Orange	Self grooming		POINT	4630.240	O5-2-2-G8.MP4	115756	NA
G8	2024-09-24 09:46:00.564		5399.160	Media file(s)	player #1:O5-2-2-G8.MP4	0.0	6737.280	25.000	Purple	Resting		POINT	4630.240	O5-2-2-G8.MP4	115756	NA
G8	2024-09-24 09:46:00.564		5399.160	Media file(s)	player #1:O5-2-2-G8.MP4	0.0	6737.280	25.000	White	QQ interaction		POINT	4630.240	O5-2-2-G8.MP4	115756	NA
G8	2024-09-24 09:46:00.564		5399.160	Media file(s)	player #1:O5-2-2-G8.MP4	0.0	6737.280	25.000	Yellow	Resting		POINT	4630.240	O5-2-2-G8.MP4	115756	NA
G8	2024-09-24 09:46:00.564		5399.160	Media file(s)	player #1:O5-2-2-G8.MP4	0.0	6737.280	25.000	Blue	QQ interaction		POINT	4690.160	O5-2-2-G8.MP4	117254	NA
G8	2024-09-24 09:46:00.564		5399.160	Media file(s)	player #1:O5-2-2-G8.MP4	0.0	6737.280	25.000	Green	Resting		POINT	4690.160	O5-2-2-G8.MP4	117254	NA
G8	2024-09-24 09:46:00.564		5399.160	Media file(s)	player #1:O5-2-2-G8.MP4	0.0	6737.280	25.000	Orange	Walking		POINT	4690.160	O5-2-2-G8.MP4	117254	NA
G8	2024-09-24 09:46:00.564		5399.160	Media file(s)	player #1:O5-2-2-G8.MP4	0.0	6737.280	25.000	Purple	Resting		POINT	4690.160	O5-2-2-G8.MP4	117254	NA
G8	2024-09-24 09:46:00.564		5399.160	Media file(s)	player #1:O5-2-2-G8.MP4	0.0	6737.280	25.000	White	QQ interaction		POINT	4690.160	O5-2-2-G8.MP4	117254	NA
G8	2024-09-24 09:46:00.564		5399.160	Media file(s)	player #1:O5-2-2-G8.MP4	0.0	6737.280	25.000	Yellow	Walking		POINT	4690.160	O5-2-2-G8.MP4	117254	NA
G8	2024-09-24 09:46:00.564		5399.160	Media file(s)	player #1:O5-2-2-G8.MP4	0.0	6737.280	25.000	Blue	QQ interaction		POINT	4750.440	O5-2-2-G8.MP4	118761	NA
G8	2024-09-24 09:46:00.564		5399.160	Media file(s)	player #1:O5-2-2-G8.MP4	0.0	6737.280	25.000	Green	Resting		POINT	4750.440	O5-2-2-G8.MP4	118761	NA
G8	2024-09-24 09:46:00.564		5399.160	Media file(s)	player #1:O5-2-2-G8.MP4	0.0	6737.280	25.000	Orange	Walking		POINT	4750.440	O5-2-2-G8.MP4	118761	NA
G8	2024-09-24 09:46:00.564		5399.160	Media file(s)	player #1:O5-2-2-G8.MP4	0.0	6737.280	25.000	Purple	Resting		POINT	4750.440	O5-2-2-G8.MP4	118761	NA
G8	2024-09-24 09:46:00.564		5399.160	Media file(s)	player #1:O5-2-2-G8.MP4	0.0	6737.280	25.000	White	QQ interaction		POINT	4750.440	O5-2-2-G8.MP4	118761	NA
G8	2024-09-24 09:46:00.564		5399.160	Media file(s)	player #1:O5-2-2-G8.MP4	0.0	6737.280	25.000	Yellow	Hemolymph		POINT	4750.440	O5-2-2-G8.MP4	118761	NA
G8	2024-09-24 09:46:00.564		5399.160	Media file(s)	player #1:O5-2-2-G8.MP4	0.0	6737.280	25.000	Orange	Walking		POINT	4810.360	O5-2-2-G8.MP4	120259	NA
G8	2024-09-24 09:46:00.564		5399.160	Media file(s)	player #1:O5-2-2-G8.MP4	0.0	6737.280	25.000	Blue	QQ interaction		POINT	4810.360	O5-2-2-G8.MP4	120259	NA
G8	2024-09-24 09:46:00.564		5399.160	Media file(s)	player #1:O5-2-2-G8.MP4	0.0	6737.280	25.000	Green	Resting		POINT	4810.360	O5-2-2-G8.MP4	120259	NA
G8	2024-09-24 09:46:00.564		5399.160	Media file(s)	player #1:O5-2-2-G8.MP4	0.0	6737.280	25.000	Purple	QW interaction		POINT	4810.360	O5-2-2-G8.MP4	120259	NA
G8	2024-09-24 09:46:00.564		5399.160	Media file(s)	player #1:O5-2-2-G8.MP4	0.0	6737.280	25.000	White	QQ interaction		POINT	4810.360	O5-2-2-G8.MP4	120259	NA
G8	2024-09-24 09:46:00.564		5399.160	Media file(s)	player #1:O5-2-2-G8.MP4	0.0	6737.280	25.000	Yellow	Walking		POINT	4810.360	O5-2-2-G8.MP4	120259	NA
G8	2024-09-24 09:46:00.564		5399.160	Media file(s)	player #1:O5-2-2-G8.MP4	0.0	6737.280	25.000	Blue	QQ interaction		POINT	4870.320	O5-2-2-G8.MP4	121758	NA
G8	2024-09-24 09:46:00.564		5399.160	Media file(s)	player #1:O5-2-2-G8.MP4	0.0	6737.280	25.000	Green	Resting		POINT	4870.320	O5-2-2-G8.MP4	121758	NA
G8	2024-09-24 09:46:00.564		5399.160	Media file(s)	player #1:O5-2-2-G8.MP4	0.0	6737.280	25.000	Orange	Walking		POINT	4870.320	O5-2-2-G8.MP4	121758	NA
G8	2024-09-24 09:46:00.564		5399.160	Media file(s)	player #1:O5-2-2-G8.MP4	0.0	6737.280	25.000	Purple	Resting		POINT	4870.320	O5-2-2-G8.MP4	121758	NA
G8	2024-09-24 09:46:00.564		5399.160	Media file(s)	player #1:O5-2-2-G8.MP4	0.0	6737.280	25.000	White	QQ interaction		POINT	4870.320	O5-2-2-G8.MP4	121758	NA
G8	2024-09-24 09:46:00.564		5399.160	Media file(s)	player #1:O5-2-2-G8.MP4	0.0	6737.280	25.000	Yellow	Brood Care		POINT	4870.320	O5-2-2-G8.MP4	121758	NA
G8	2024-09-24 09:46:00.564		5399.160	Media file(s)	player #1:O5-2-2-G8.MP4	0.0	6737.280	25.000	Blue	QQ interaction		POINT	4930.320	O5-2-2-G8.MP4	123258	NA
G8	2024-09-24 09:46:00.564		5399.160	Media file(s)	player #1:O5-2-2-G8.MP4	0.0	6737.280	25.000	Green	Resting		POINT	4930.320	O5-2-2-G8.MP4	123258	NA
G8	2024-09-24 09:46:00.564		5399.160	Media file(s)	player #1:O5-2-2-G8.MP4	0.0	6737.280	25.000	Orange	Walking		POINT	4930.320	O5-2-2-G8.MP4	123258	NA
G8	2024-09-24 09:46:00.564		5399.160	Media file(s)	player #1:O5-2-2-G8.MP4	0.0	6737.280	25.000	Purple	Resting		POINT	4930.320	O5-2-2-G8.MP4	123258	NA
G8	2024-09-24 09:46:00.564		5399.160	Media file(s)	player #1:O5-2-2-G8.MP4	0.0	6737.280	25.000	White	QQ interaction		POINT	4930.320	O5-2-2-G8.MP4	123258	NA
G8	2024-09-24 09:46:00.564		5399.160	Media file(s)	player #1:O5-2-2-G8.MP4	0.0	6737.280	25.000	Yellow	Walking		POINT	4930.320	O5-2-2-G8.MP4	123258	NA
G8	2024-09-24 09:46:00.564		5399.160	Media file(s)	player #1:O5-2-2-G8.MP4	0.0	6737.280	25.000	Blue	Self grooming		POINT	4990.760	O5-2-2-G8.MP4	124769	NA
G8	2024-09-24 09:46:00.564		5399.160	Media file(s)	player #1:O5-2-2-G8.MP4	0.0	6737.280	25.000	Green	Resting		POINT	4990.760	O5-2-2-G8.MP4	124769	NA
G8	2024-09-24 09:46:00.564		5399.160	Media file(s)	player #1:O5-2-2-G8.MP4	0.0	6737.280	25.000	Orange	Walking		POINT	4990.760	O5-2-2-G8.MP4	124769	NA
G8	2024-09-24 09:46:00.564		5399.160	Media file(s)	player #1:O5-2-2-G8.MP4	0.0	6737.280	25.000	Purple	Resting		POINT	4990.760	O5-2-2-G8.MP4	124769	NA
G8	2024-09-24 09:46:00.564		5399.160	Media file(s)	player #1:O5-2-2-G8.MP4	0.0	6737.280	25.000	White	QQ interaction		POINT	4990.760	O5-2-2-G8.MP4	124769	NA
G8	2024-09-24 09:46:00.564		5399.160	Media file(s)	player #1:O5-2-2-G8.MP4	0.0	6737.280	25.000	Yellow	Brood Care		POINT	4990.760	O5-2-2-G8.MP4	124769	NA
G8	2024-09-24 09:46:00.564		5399.160	Media file(s)	player #1:O5-2-2-G8.MP4	0.0	6737.280	25.000	Blue	QQ interaction		POINT	5050.080	O5-2-2-G8.MP4	126252	NA
G8	2024-09-24 09:46:00.564		5399.160	Media file(s)	player #1:O5-2-2-G8.MP4	0.0	6737.280	25.000	Green	Resting		POINT	5050.080	O5-2-2-G8.MP4	126252	NA
G8	2024-09-24 09:46:00.564		5399.160	Media file(s)	player #1:O5-2-2-G8.MP4	0.0	6737.280	25.000	Orange	Outside		POINT	5050.080	O5-2-2-G8.MP4	126252	NA
G8	2024-09-24 09:46:00.564		5399.160	Media file(s)	player #1:O5-2-2-G8.MP4	0.0	6737.280	25.000	Purple	Resting		POINT	5050.080	O5-2-2-G8.MP4	126252	NA
G8	2024-09-24 09:46:00.564		5399.160	Media file(s)	player #1:O5-2-2-G8.MP4	0.0	6737.280	25.000	White	QQ interaction		POINT	5050.080	O5-2-2-G8.MP4	126252	NA
G8	2024-09-24 09:46:00.564		5399.160	Media file(s)	player #1:O5-2-2-G8.MP4	0.0	6737.280	25.000	Yellow	Brood Care		POINT	5050.080	O5-2-2-G8.MP4	126252	NA
G8	2024-09-24 09:46:00.564		5399.160	Media file(s)	player #1:O5-2-2-G8.MP4	0.0	6737.280	25.000	Blue	QQ interaction		POINT	5110.560	O5-2-2-G8.MP4	127764	NA
G8	2024-09-24 09:46:00.564		5399.160	Media file(s)	player #1:O5-2-2-G8.MP4	0.0	6737.280	25.000	Green	Resting		POINT	5110.560	O5-2-2-G8.MP4	127764	NA
G8	2024-09-24 09:46:00.564		5399.160	Media file(s)	player #1:O5-2-2-G8.MP4	0.0	6737.280	25.000	Purple	Resting		POINT	5110.560	O5-2-2-G8.MP4	127764	NA
G8	2024-09-24 09:46:00.564		5399.160	Media file(s)	player #1:O5-2-2-G8.MP4	0.0	6737.280	25.000	White	QQ interaction		POINT	5110.560	O5-2-2-G8.MP4	127764	NA
G8	2024-09-24 09:46:00.564		5399.160	Media file(s)	player #1:O5-2-2-G8.MP4	0.0	6737.280	25.000	Yellow	Walking		POINT	5110.560	O5-2-2-G8.MP4	127764	NA
G8	2024-09-24 09:46:00.564		5399.160	Media file(s)	player #1:O5-2-2-G8.MP4	0.0	6737.280	25.000	Orange	Walking		POINT	5110.560	O5-2-2-G8.MP4	127764	NA
G8	2024-09-24 09:46:00.564		5399.160	Media file(s)	player #1:O5-2-2-G8.MP4	0.0	6737.280	25.000	Blue	QQ interaction		POINT	5170.160	O5-2-2-G8.MP4	129254	NA
G8	2024-09-24 09:46:00.564		5399.160	Media file(s)	player #1:O5-2-2-G8.MP4	0.0	6737.280	25.000	Green	Resting		POINT	5170.160	O5-2-2-G8.MP4	129254	NA
G8	2024-09-24 09:46:00.564		5399.160	Media file(s)	player #1:O5-2-2-G8.MP4	0.0	6737.280	25.000	Orange	Outside		POINT	5170.160	O5-2-2-G8.MP4	129254	NA
G8	2024-09-24 09:46:00.564		5399.160	Media file(s)	player #1:O5-2-2-G8.MP4	0.0	6737.280	25.000	Purple	Resting		POINT	5170.160	O5-2-2-G8.MP4	129254	NA
G8	2024-09-24 09:46:00.564		5399.160	Media file(s)	player #1:O5-2-2-G8.MP4	0.0	6737.280	25.000	White	QQ interaction		POINT	5170.160	O5-2-2-G8.MP4	129254	NA
G8	2024-09-24 09:46:00.564		5399.160	Media file(s)	player #1:O5-2-2-G8.MP4	0.0	6737.280	25.000	Yellow	Resting		POINT	5170.160	O5-2-2-G8.MP4	129254	NA
G8	2024-09-24 09:46:00.564		5399.160	Media file(s)	player #1:O5-2-2-G8.MP4	0.0	6737.280	25.000	Blue	QQ interaction		POINT	5230.200	O5-2-2-G8.MP4	130755	NA
G8	2024-09-24 09:46:00.564		5399.160	Media file(s)	player #1:O5-2-2-G8.MP4	0.0	6737.280	25.000	Green	Resting		POINT	5230.200	O5-2-2-G8.MP4	130755	NA
G8	2024-09-24 09:46:00.564		5399.160	Media file(s)	player #1:O5-2-2-G8.MP4	0.0	6737.280	25.000	Orange	Outside		POINT	5230.200	O5-2-2-G8.MP4	130755	NA
G8	2024-09-24 09:46:00.564		5399.160	Media file(s)	player #1:O5-2-2-G8.MP4	0.0	6737.280	25.000	Purple	Resting		POINT	5230.200	O5-2-2-G8.MP4	130755	NA
G8	2024-09-24 09:46:00.564		5399.160	Media file(s)	player #1:O5-2-2-G8.MP4	0.0	6737.280	25.000	White	QQ interaction		POINT	5230.200	O5-2-2-G8.MP4	130755	NA
G8	2024-09-24 09:46:00.564		5399.160	Media file(s)	player #1:O5-2-2-G8.MP4	0.0	6737.280	25.000	Yellow	Resting		POINT	5230.200	O5-2-2-G8.MP4	130755	NA
G8	2024-09-24 09:46:00.564		5399.160	Media file(s)	player #1:O5-2-2-G8.MP4	0.0	6737.280	25.000	Blue	QQ interaction		POINT	5290.040	O5-2-2-G8.MP4	132251	NA
G8	2024-09-24 09:46:00.564		5399.160	Media file(s)	player #1:O5-2-2-G8.MP4	0.0	6737.280	25.000	Green	Resting		POINT	5290.040	O5-2-2-G8.MP4	132251	NA
G8	2024-09-24 09:46:00.564		5399.160	Media file(s)	player #1:O5-2-2-G8.MP4	0.0	6737.280	25.000	Orange	Outside		POINT	5290.040	O5-2-2-G8.MP4	132251	NA
G8	2024-09-24 09:46:00.564		5399.160	Media file(s)	player #1:O5-2-2-G8.MP4	0.0	6737.280	25.000	Purple	Resting		POINT	5290.040	O5-2-2-G8.MP4	132251	NA
G8	2024-09-24 09:46:00.564		5399.160	Media file(s)	player #1:O5-2-2-G8.MP4	0.0	6737.280	25.000	White	QQ interaction		POINT	5290.040	O5-2-2-G8.MP4	132251	NA
G8	2024-09-24 09:46:00.564		5399.160	Media file(s)	player #1:O5-2-2-G8.MP4	0.0	6737.280	25.000	Yellow	Resting		POINT	5290.040	O5-2-2-G8.MP4	132251	NA
G8	2024-09-24 09:46:00.564		5399.160	Media file(s)	player #1:O5-2-2-G8.MP4	0.0	6737.280	25.000	Blue	Self grooming		POINT	5350.000	O5-2-2-G8.MP4	133750	NA
G8	2024-09-24 09:46:00.564		5399.160	Media file(s)	player #1:O5-2-2-G8.MP4	0.0	6737.280	25.000	Green	Resting		POINT	5350.000	O5-2-2-G8.MP4	133750	NA
G8	2024-09-24 09:46:00.564		5399.160	Media file(s)	player #1:O5-2-2-G8.MP4	0.0	6737.280	25.000	Orange	Outside		POINT	5350.000	O5-2-2-G8.MP4	133750	NA
G8	2024-09-24 09:46:00.564		5399.160	Media file(s)	player #1:O5-2-2-G8.MP4	0.0	6737.280	25.000	Purple	Resting		POINT	5350.000	O5-2-2-G8.MP4	133750	NA
G8	2024-09-24 09:46:00.564		5399.160	Media file(s)	player #1:O5-2-2-G8.MP4	0.0	6737.280	25.000	White	Walking		POINT	5350.000	O5-2-2-G8.MP4	133750	NA
G8	2024-09-24 09:46:00.564		5399.160	Media file(s)	player #1:O5-2-2-G8.MP4	0.0	6737.280	25.000	Yellow	Resting		POINT	5350.000	O5-2-2-G8.MP4	133750	NA
G8	2024-09-24 09:46:00.564		5399.160	Media file(s)	player #1:O5-2-2-G8.MP4	0.0	6737.280	25.000	Blue	Walking		POINT	5410.400	O5-2-2-G8.MP4	135260	NA
G8	2024-09-24 09:46:00.564		5399.160	Media file(s)	player #1:O5-2-2-G8.MP4	0.0	6737.280	25.000	Green	Resting		POINT	5410.400	O5-2-2-G8.MP4	135260	NA
G8	2024-09-24 09:46:00.564		5399.160	Media file(s)	player #1:O5-2-2-G8.MP4	0.0	6737.280	25.000	Orange	Outside		POINT	5410.400	O5-2-2-G8.MP4	135260	NA
G8	2024-09-24 09:46:00.564		5399.160	Media file(s)	player #1:O5-2-2-G8.MP4	0.0	6737.280	25.000	Yellow	Resting		POINT	5410.400	O5-2-2-G8.MP4	135260	NA
G8	2024-09-24 09:46:00.564		5399.160	Media file(s)	player #1:O5-2-2-G8.MP4	0.0	6737.280	25.000	Purple	Resting		POINT	5410.840	O5-2-2-G8.MP4	135271	NA
G8	2024-09-24 09:46:00.564		5399.160	Media file(s)	player #1:O5-2-2-G8.MP4	0.0	6737.280	25.000	White	Walking		POINT	5410.840	O5-2-2-G8.MP4	135271	NA
G8	2024-09-24 09:46:00.564		5399.160	Media file(s)	player #1:O5-2-2-G8.MP4	0.0	6737.280	25.000	Blue	Resting		POINT	5470.160	O5-2-2-G8.MP4	136754	NA
G8	2024-09-24 09:46:00.564		5399.160	Media file(s)	player #1:O5-2-2-G8.MP4	0.0	6737.280	25.000	Green	Resting		POINT	5470.160	O5-2-2-G8.MP4	136754	NA
G8	2024-09-24 09:46:00.564		5399.160	Media file(s)	player #1:O5-2-2-G8.MP4	0.0	6737.280	25.000	Orange	Outside		POINT	5470.160	O5-2-2-G8.MP4	136754	NA
G8	2024-09-24 09:46:00.564		5399.160	Media file(s)	player #1:O5-2-2-G8.MP4	0.0	6737.280	25.000	Purple	Resting		POINT	5470.160	O5-2-2-G8.MP4	136754	NA
G8	2024-09-24 09:46:00.564		5399.160	Media file(s)	player #1:O5-2-2-G8.MP4	0.0	6737.280	25.000	White	Brood Care		POINT	5470.160	O5-2-2-G8.MP4	136754	NA
G8	2024-09-24 09:46:00.564		5399.160	Media file(s)	player #1:O5-2-2-G8.MP4	0.0	6737.280	25.000	Yellow	Resting		POINT	5470.160	O5-2-2-G8.MP4	136754	NA
G8	2024-09-24 09:46:00.564		5399.160	Media file(s)	player #1:O5-2-2-G8.MP4	0.0	6737.280	25.000	Blue	Resting		POINT	5531.360	O5-2-2-G8.MP4	138284	NA
G8	2024-09-24 09:46:00.564		5399.160	Media file(s)	player #1:O5-2-2-G8.MP4	0.0	6737.280	25.000	Green	Resting		POINT	5531.360	O5-2-2-G8.MP4	138284	NA
G8	2024-09-24 09:46:00.564		5399.160	Media file(s)	player #1:O5-2-2-G8.MP4	0.0	6737.280	25.000	Orange	Outside		POINT	5531.360	O5-2-2-G8.MP4	138284	NA
G8	2024-09-24 09:46:00.564		5399.160	Media file(s)	player #1:O5-2-2-G8.MP4	0.0	6737.280	25.000	Purple	Resting		POINT	5531.360	O5-2-2-G8.MP4	138284	NA
G8	2024-09-24 09:46:00.564		5399.160	Media file(s)	player #1:O5-2-2-G8.MP4	0.0	6737.280	25.000	White	Resting		POINT	5531.360	O5-2-2-G8.MP4	138284	NA
G8	2024-09-24 09:46:00.564		5399.160	Media file(s)	player #1:O5-2-2-G8.MP4	0.0	6737.280	25.000	Yellow	Resting		POINT	5531.360	O5-2-2-G8.MP4	138284	NA
G8	2024-09-24 09:46:00.564		5399.160	Media file(s)	player #1:O5-2-2-G8.MP4	0.0	6737.280	25.000	Blue	Resting		POINT	5590.000	O5-2-2-G8.MP4	139750	NA
G8	2024-09-24 09:46:00.564		5399.160	Media file(s)	player #1:O5-2-2-G8.MP4	0.0	6737.280	25.000	Green	Resting		POINT	5590.000	O5-2-2-G8.MP4	139750	NA
G8	2024-09-24 09:46:00.564		5399.160	Media file(s)	player #1:O5-2-2-G8.MP4	0.0	6737.280	25.000	Orange	Walking		POINT	5590.000	O5-2-2-G8.MP4	139750	NA
G8	2024-09-24 09:46:00.564		5399.160	Media file(s)	player #1:O5-2-2-G8.MP4	0.0	6737.280	25.000	Purple	Resting		POINT	5590.000	O5-2-2-G8.MP4	139750	NA
G8	2024-09-24 09:46:00.564		5399.160	Media file(s)	player #1:O5-2-2-G8.MP4	0.0	6737.280	25.000	White	Self grooming		POINT	5590.000	O5-2-2-G8.MP4	139750	NA
G8	2024-09-24 09:46:00.564		5399.160	Media file(s)	player #1:O5-2-2-G8.MP4	0.0	6737.280	25.000	Yellow	Resting		POINT	5590.000	O5-2-2-G8.MP4	139750	NA
G8	2024-09-24 09:46:00.564		5399.160	Media file(s)	player #1:O5-2-2-G8.MP4	0.0	6737.280	25.000	Blue	Resting		POINT	5650.080	O5-2-2-G8.MP4	141252	NA
G8	2024-09-24 09:46:00.564		5399.160	Media file(s)	player #1:O5-2-2-G8.MP4	0.0	6737.280	25.000	Green	Resting		POINT	5650.080	O5-2-2-G8.MP4	141252	NA
G8	2024-09-24 09:46:00.564		5399.160	Media file(s)	player #1:O5-2-2-G8.MP4	0.0	6737.280	25.000	Orange	Walking		POINT	5650.080	O5-2-2-G8.MP4	141252	NA
G8	2024-09-24 09:46:00.564		5399.160	Media file(s)	player #1:O5-2-2-G8.MP4	0.0	6737.280	25.000	Purple	Resting		POINT	5650.080	O5-2-2-G8.MP4	141252	NA
G8	2024-09-24 09:46:00.564		5399.160	Media file(s)	player #1:O5-2-2-G8.MP4	0.0	6737.280	25.000	White	Self grooming		POINT	5650.080	O5-2-2-G8.MP4	141252	NA
G8	2024-09-24 09:46:00.564		5399.160	Media file(s)	player #1:O5-2-2-G8.MP4	0.0	6737.280	25.000	Yellow	Resting		POINT	5650.080	O5-2-2-G8.MP4	141252	NA
G8	2024-09-24 09:46:00.564		5399.160	Media file(s)	player #1:O5-2-2-G8.MP4	0.0	6737.280	25.000	Blue	Resting		POINT	5710.040	O5-2-2-G8.MP4	142751	NA
G8	2024-09-24 09:46:00.564		5399.160	Media file(s)	player #1:O5-2-2-G8.MP4	0.0	6737.280	25.000	Green	Resting		POINT	5710.040	O5-2-2-G8.MP4	142751	NA
G8	2024-09-24 09:46:00.564		5399.160	Media file(s)	player #1:O5-2-2-G8.MP4	0.0	6737.280	25.000	Orange	Walking		POINT	5710.040	O5-2-2-G8.MP4	142751	NA
G8	2024-09-24 09:46:00.564		5399.160	Media file(s)	player #1:O5-2-2-G8.MP4	0.0	6737.280	25.000	Purple	Resting		POINT	5710.040	O5-2-2-G8.MP4	142751	NA
G8	2024-09-24 09:46:00.564		5399.160	Media file(s)	player #1:O5-2-2-G8.MP4	0.0	6737.280	25.000	White	Resting		POINT	5710.040	O5-2-2-G8.MP4	142751	NA
G8	2024-09-24 09:46:00.564		5399.160	Media file(s)	player #1:O5-2-2-G8.MP4	0.0	6737.280	25.000	Yellow	Resting		POINT	5710.040	O5-2-2-G8.MP4	142751	NA
G8	2024-09-24 09:46:00.564		5399.160	Media file(s)	player #1:O5-2-2-G8.MP4	0.0	6737.280	25.000	Orange	Self grooming		POINT	5770.160	O5-2-2-G8.MP4	144254	NA
G8	2024-09-24 09:46:00.564		5399.160	Media file(s)	player #1:O5-2-2-G8.MP4	0.0	6737.280	25.000	Blue	Resting		POINT	5770.160	O5-2-2-G8.MP4	144254	NA
G8	2024-09-24 09:46:00.564		5399.160	Media file(s)	player #1:O5-2-2-G8.MP4	0.0	6737.280	25.000	Green	Resting		POINT	5770.160	O5-2-2-G8.MP4	144254	NA
G8	2024-09-24 09:46:00.564		5399.160	Media file(s)	player #1:O5-2-2-G8.MP4	0.0	6737.280	25.000	Purple	Resting		POINT	5770.160	O5-2-2-G8.MP4	144254	NA
G8	2024-09-24 09:46:00.564		5399.160	Media file(s)	player #1:O5-2-2-G8.MP4	0.0	6737.280	25.000	White	Resting		POINT	5770.160	O5-2-2-G8.MP4	144254	NA
G8	2024-09-24 09:46:00.564		5399.160	Media file(s)	player #1:O5-2-2-G8.MP4	0.0	6737.280	25.000	Yellow	Resting		POINT	5770.160	O5-2-2-G8.MP4	144254	NA
G8	2024-09-24 09:46:00.564		5399.160	Media file(s)	player #1:O5-2-2-G8.MP4	0.0	6737.280	25.000	Blue	Resting		POINT	5830.080	O5-2-2-G8.MP4	145752	NA
G8	2024-09-24 09:46:00.564		5399.160	Media file(s)	player #1:O5-2-2-G8.MP4	0.0	6737.280	25.000	Green	Resting		POINT	5830.080	O5-2-2-G8.MP4	145752	NA
G8	2024-09-24 09:46:00.564		5399.160	Media file(s)	player #1:O5-2-2-G8.MP4	0.0	6737.280	25.000	Orange	Outside		POINT	5830.080	O5-2-2-G8.MP4	145752	NA
G8	2024-09-24 09:46:00.564		5399.160	Media file(s)	player #1:O5-2-2-G8.MP4	0.0	6737.280	25.000	Purple	Resting		POINT	5830.080	O5-2-2-G8.MP4	145752	NA
G8	2024-09-24 09:46:00.564		5399.160	Media file(s)	player #1:O5-2-2-G8.MP4	0.0	6737.280	25.000	White	Resting		POINT	5830.080	O5-2-2-G8.MP4	145752	NA
G8	2024-09-24 09:46:00.564		5399.160	Media file(s)	player #1:O5-2-2-G8.MP4	0.0	6737.280	25.000	Yellow	Resting		POINT	5830.080	O5-2-2-G8.MP4	145752	NA
G8	2024-09-24 09:46:00.564		5399.160	Media file(s)	player #1:O5-2-2-G8.MP4	0.0	6737.280	25.000	Blue	Resting		POINT	5891.480	O5-2-2-G8.MP4	147287	NA
G8	2024-09-24 09:46:00.564		5399.160	Media file(s)	player #1:O5-2-2-G8.MP4	0.0	6737.280	25.000	Green	Resting		POINT	5891.480	O5-2-2-G8.MP4	147287	NA
G8	2024-09-24 09:46:00.564		5399.160	Media file(s)	player #1:O5-2-2-G8.MP4	0.0	6737.280	25.000	Orange	Outside		POINT	5891.480	O5-2-2-G8.MP4	147287	NA
G8	2024-09-24 09:46:00.564		5399.160	Media file(s)	player #1:O5-2-2-G8.MP4	0.0	6737.280	25.000	Purple	QW interaction		POINT	5891.480	O5-2-2-G8.MP4	147287	NA
G8	2024-09-24 09:46:00.564		5399.160	Media file(s)	player #1:O5-2-2-G8.MP4	0.0	6737.280	25.000	White	Brood Care		POINT	5891.480	O5-2-2-G8.MP4	147287	NA
G8	2024-09-24 09:46:00.564		5399.160	Media file(s)	player #1:O5-2-2-G8.MP4	0.0	6737.280	25.000	Yellow	Walking		POINT	5891.480	O5-2-2-G8.MP4	147287	NA
G8	2024-09-24 09:46:00.564		5399.160	Media file(s)	player #1:O5-2-2-G8.MP4	0.0	6737.280	25.000	Blue	Walking		POINT	5950.320	O5-2-2-G8.MP4	148758	NA
G8	2024-09-24 09:46:00.564		5399.160	Media file(s)	player #1:O5-2-2-G8.MP4	0.0	6737.280	25.000	Green	Brood Care		POINT	5950.320	O5-2-2-G8.MP4	148758	NA
G8	2024-09-24 09:46:00.564		5399.160	Media file(s)	player #1:O5-2-2-G8.MP4	0.0	6737.280	25.000	Orange	Self grooming		POINT	5950.320	O5-2-2-G8.MP4	148758	NA
G8	2024-09-24 09:46:00.564		5399.160	Media file(s)	player #1:O5-2-2-G8.MP4	0.0	6737.280	25.000	Purple	Walking		POINT	5950.320	O5-2-2-G8.MP4	148758	NA
G8	2024-09-24 09:46:00.564		5399.160	Media file(s)	player #1:O5-2-2-G8.MP4	0.0	6737.280	25.000	White	Walking		POINT	5950.320	O5-2-2-G8.MP4	148758	NA
G8	2024-09-24 09:46:00.564		5399.160	Media file(s)	player #1:O5-2-2-G8.MP4	0.0	6737.280	25.000	Yellow	Resting		POINT	5950.320	O5-2-2-G8.MP4	148758	NA
G8	2024-09-24 09:46:00.564		5399.160	Media file(s)	player #1:O5-2-2-G8.MP4	0.0	6737.280	25.000	Blue	Resting		POINT	6010.600	O5-2-2-G8.MP4	150265	NA
G8	2024-09-24 09:46:00.564		5399.160	Media file(s)	player #1:O5-2-2-G8.MP4	0.0	6737.280	25.000	Green	Brood Care		POINT	6010.600	O5-2-2-G8.MP4	150265	NA
G8	2024-09-24 09:46:00.564		5399.160	Media file(s)	player #1:O5-2-2-G8.MP4	0.0	6737.280	25.000	Orange	Self grooming		POINT	6010.600	O5-2-2-G8.MP4	150265	NA
G8	2024-09-24 09:46:00.564		5399.160	Media file(s)	player #1:O5-2-2-G8.MP4	0.0	6737.280	25.000	Purple	Walking		POINT	6010.600	O5-2-2-G8.MP4	150265	NA
G8	2024-09-24 09:46:00.564		5399.160	Media file(s)	player #1:O5-2-2-G8.MP4	0.0	6737.280	25.000	White	Walking		POINT	6010.600	O5-2-2-G8.MP4	150265	NA
G8	2024-09-24 09:46:00.564		5399.160	Media file(s)	player #1:O5-2-2-G8.MP4	0.0	6737.280	25.000	Yellow	Walking		POINT	6010.600	O5-2-2-G8.MP4	150265	NA
