# Supplementary material for: Unmated Queens Show Worker‐Like Behaviour and Gene Expression in Polygynous Colonies of the Ant Stigmatomma pallipes
Source: Mol Ecol. 2026 Apr 29;35:e70360. doi: 10.1111/mec.70360 (PMC13126620; doi:10.1111/mec.70360)
Supplement: Supplementary file 3 — Data S1: mec70360‐sup‐0003‐Supinfo.zip. [file MEC-35-e70360-s003.zip › Behavior/O5-Boris/G9.tsv]

Observation id	Observation date	Description	Observation duration	Observation type	Source	Time offset (s)	Media duration (s)	FPS	Subject	Behavior	Behavioral category	Behavior type	Time	Media file name	Image index	Image file path	Comment
G9	2024-09-27 19:55:47.761		5399.640	Media file(s)	player #1:G:/Stigmatomma_queen_variance/O5/O5-3-1-G9.MP4	0.0	6688.320	25.000	Green	Walking		POINT	610.760	G:/Stigmatomma_queen_variance/O5/O5-3-1-G9.MP4	15269	NA
G9	2024-09-27 19:55:47.761		5399.640	Media file(s)	player #1:G:/Stigmatomma_queen_variance/O5/O5-3-1-G9.MP4	0.0	6688.320	25.000	Yellow	Brood Care		POINT	610.760	G:/Stigmatomma_queen_variance/O5/O5-3-1-G9.MP4	15269	NA
G9	2024-09-27 19:55:47.761		5399.640	Media file(s)	player #1:G:/Stigmatomma_queen_variance/O5/O5-3-1-G9.MP4	0.0	6688.320	25.000	Green	Resting		POINT	670.200	G:/Stigmatomma_queen_variance/O5/O5-3-1-G9.MP4	16755	NA
G9	2024-09-27 19:55:47.761		5399.640	Media file(s)	player #1:G:/Stigmatomma_queen_variance/O5/O5-3-1-G9.MP4	0.0	6688.320	25.000	Yellow	Walking		POINT	670.200	G:/Stigmatomma_queen_variance/O5/O5-3-1-G9.MP4	16755	NA
G9	2024-09-27 19:55:47.761		5399.640	Media file(s)	player #1:G:/Stigmatomma_queen_variance/O5/O5-3-1-G9.MP4	0.0	6688.320	25.000	Green	Resting		POINT	730.440	G:/Stigmatomma_queen_variance/O5/O5-3-1-G9.MP4	18261	NA
G9	2024-09-27 19:55:47.761		5399.640	Media file(s)	player #1:G:/Stigmatomma_queen_variance/O5/O5-3-1-G9.MP4	0.0	6688.320	25.000	Yellow	Resting		POINT	730.440	G:/Stigmatomma_queen_variance/O5/O5-3-1-G9.MP4	18261	NA
G9	2024-09-27 19:55:47.761		5399.640	Media file(s)	player #1:G:/Stigmatomma_queen_variance/O5/O5-3-1-G9.MP4	0.0	6688.320	25.000	Green	Resting		POINT	790.240	G:/Stigmatomma_queen_variance/O5/O5-3-1-G9.MP4	19756	NA
G9	2024-09-27 19:55:47.761		5399.640	Media file(s)	player #1:G:/Stigmatomma_queen_variance/O5/O5-3-1-G9.MP4	0.0	6688.320	25.000	Yellow	Self grooming		POINT	790.240	G:/Stigmatomma_queen_variance/O5/O5-3-1-G9.MP4	19756	NA
G9	2024-09-27 19:55:47.761		5399.640	Media file(s)	player #1:G:/Stigmatomma_queen_variance/O5/O5-3-1-G9.MP4	0.0	6688.320	25.000	Green	Resting		POINT	850.240	G:/Stigmatomma_queen_variance/O5/O5-3-1-G9.MP4	21256	NA
G9	2024-09-27 19:55:47.761		5399.640	Media file(s)	player #1:G:/Stigmatomma_queen_variance/O5/O5-3-1-G9.MP4	0.0	6688.320	25.000	Yellow	Walking		POINT	850.240	G:/Stigmatomma_queen_variance/O5/O5-3-1-G9.MP4	21256	NA
G9	2024-09-27 19:55:47.761		5399.640	Media file(s)	player #1:G:/Stigmatomma_queen_variance/O5/O5-3-1-G9.MP4	0.0	6688.320	25.000	Green	Resting		POINT	911.040	G:/Stigmatomma_queen_variance/O5/O5-3-1-G9.MP4	22776	NA
G9	2024-09-27 19:55:47.761		5399.640	Media file(s)	player #1:G:/Stigmatomma_queen_variance/O5/O5-3-1-G9.MP4	0.0	6688.320	25.000	Yellow	Walking		POINT	911.040	G:/Stigmatomma_queen_variance/O5/O5-3-1-G9.MP4	22776	NA
G9	2024-09-27 19:55:47.761		5399.640	Media file(s)	player #1:G:/Stigmatomma_queen_variance/O5/O5-3-1-G9.MP4	0.0	6688.320	25.000	Green	Resting		POINT	970.440	G:/Stigmatomma_queen_variance/O5/O5-3-1-G9.MP4	24261	NA
G9	2024-09-27 19:55:47.761		5399.640	Media file(s)	player #1:G:/Stigmatomma_queen_variance/O5/O5-3-1-G9.MP4	0.0	6688.320	25.000	Yellow	Walking		POINT	970.440	G:/Stigmatomma_queen_variance/O5/O5-3-1-G9.MP4	24261	NA
G9	2024-09-27 19:55:47.761		5399.640	Media file(s)	player #1:G:/Stigmatomma_queen_variance/O5/O5-3-1-G9.MP4	0.0	6688.320	25.000	Green	Resting		POINT	1031.760	G:/Stigmatomma_queen_variance/O5/O5-3-1-G9.MP4	25794	NA
G9	2024-09-27 19:55:47.761		5399.640	Media file(s)	player #1:G:/Stigmatomma_queen_variance/O5/O5-3-1-G9.MP4	0.0	6688.320	25.000	Yellow	Walking		POINT	1031.760	G:/Stigmatomma_queen_variance/O5/O5-3-1-G9.MP4	25794	NA
G9	2024-09-27 19:55:47.761		5399.640	Media file(s)	player #1:G:/Stigmatomma_queen_variance/O5/O5-3-1-G9.MP4	0.0	6688.320	25.000	Green	Resting		POINT	1092.640	G:/Stigmatomma_queen_variance/O5/O5-3-1-G9.MP4	27316	NA
G9	2024-09-27 19:55:47.761		5399.640	Media file(s)	player #1:G:/Stigmatomma_queen_variance/O5/O5-3-1-G9.MP4	0.0	6688.320	25.000	Yellow	Self grooming		POINT	1092.640	G:/Stigmatomma_queen_variance/O5/O5-3-1-G9.MP4	27316	NA
G9	2024-09-27 19:55:47.761		5399.640	Media file(s)	player #1:G:/Stigmatomma_queen_variance/O5/O5-3-1-G9.MP4	0.0	6688.320	25.000	Green	Resting		POINT	1150.400	G:/Stigmatomma_queen_variance/O5/O5-3-1-G9.MP4	28760	NA
G9	2024-09-27 19:55:47.761		5399.640	Media file(s)	player #1:G:/Stigmatomma_queen_variance/O5/O5-3-1-G9.MP4	0.0	6688.320	25.000	Yellow	Self grooming		POINT	1150.400	G:/Stigmatomma_queen_variance/O5/O5-3-1-G9.MP4	28760	NA
G9	2024-09-27 19:55:47.761		5399.640	Media file(s)	player #1:G:/Stigmatomma_queen_variance/O5/O5-3-1-G9.MP4	0.0	6688.320	25.000	Green	Resting		POINT	1210.080	G:/Stigmatomma_queen_variance/O5/O5-3-1-G9.MP4	30252	NA
G9	2024-09-27 19:55:47.761		5399.640	Media file(s)	player #1:G:/Stigmatomma_queen_variance/O5/O5-3-1-G9.MP4	0.0	6688.320	25.000	Yellow	Resting		POINT	1210.080	G:/Stigmatomma_queen_variance/O5/O5-3-1-G9.MP4	30252	NA
G9	2024-09-27 19:55:47.761		5399.640	Media file(s)	player #1:G:/Stigmatomma_queen_variance/O5/O5-3-1-G9.MP4	0.0	6688.320	25.000	Green	Resting		POINT	1270.240	G:/Stigmatomma_queen_variance/O5/O5-3-1-G9.MP4	31756	NA
G9	2024-09-27 19:55:47.761		5399.640	Media file(s)	player #1:G:/Stigmatomma_queen_variance/O5/O5-3-1-G9.MP4	0.0	6688.320	25.000	Yellow	Resting		POINT	1270.240	G:/Stigmatomma_queen_variance/O5/O5-3-1-G9.MP4	31756	NA
G9	2024-09-27 19:55:47.761		5399.640	Media file(s)	player #1:G:/Stigmatomma_queen_variance/O5/O5-3-1-G9.MP4	0.0	6688.320	25.000	Green	Resting		POINT	1330.400	G:/Stigmatomma_queen_variance/O5/O5-3-1-G9.MP4	33260	NA
G9	2024-09-27 19:55:47.761		5399.640	Media file(s)	player #1:G:/Stigmatomma_queen_variance/O5/O5-3-1-G9.MP4	0.0	6688.320	25.000	Yellow	Resting		POINT	1330.400	G:/Stigmatomma_queen_variance/O5/O5-3-1-G9.MP4	33260	NA
G9	2024-09-27 19:55:47.761		5399.640	Media file(s)	player #1:G:/Stigmatomma_queen_variance/O5/O5-3-1-G9.MP4	0.0	6688.320	25.000	Green	Walking		POINT	1390.200	G:/Stigmatomma_queen_variance/O5/O5-3-1-G9.MP4	34755	NA
G9	2024-09-27 19:55:47.761		5399.640	Media file(s)	player #1:G:/Stigmatomma_queen_variance/O5/O5-3-1-G9.MP4	0.0	6688.320	25.000	Yellow	Resting		POINT	1390.200	G:/Stigmatomma_queen_variance/O5/O5-3-1-G9.MP4	34755	NA
G9	2024-09-27 19:55:47.761		5399.640	Media file(s)	player #1:G:/Stigmatomma_queen_variance/O5/O5-3-1-G9.MP4	0.0	6688.320	25.000	Green	Hemolymph		POINT	1450.120	G:/Stigmatomma_queen_variance/O5/O5-3-1-G9.MP4	36253	NA
G9	2024-09-27 19:55:47.761		5399.640	Media file(s)	player #1:G:/Stigmatomma_queen_variance/O5/O5-3-1-G9.MP4	0.0	6688.320	25.000	Yellow	Walking		POINT	1450.120	G:/Stigmatomma_queen_variance/O5/O5-3-1-G9.MP4	36253	NA
G9	2024-09-27 19:55:47.761		5399.640	Media file(s)	player #1:G:/Stigmatomma_queen_variance/O5/O5-3-1-G9.MP4	0.0	6688.320	25.000	Green	Walking		POINT	1510.360	G:/Stigmatomma_queen_variance/O5/O5-3-1-G9.MP4	37759	NA
G9	2024-09-27 19:55:47.761		5399.640	Media file(s)	player #1:G:/Stigmatomma_queen_variance/O5/O5-3-1-G9.MP4	0.0	6688.320	25.000	Yellow	Walking		POINT	1510.360	G:/Stigmatomma_queen_variance/O5/O5-3-1-G9.MP4	37759	NA
G9	2024-09-27 19:55:47.761		5399.640	Media file(s)	player #1:G:/Stigmatomma_queen_variance/O5/O5-3-1-G9.MP4	0.0	6688.320	25.000	Green	Walking		POINT	1572.720	G:/Stigmatomma_queen_variance/O5/O5-3-1-G9.MP4	39318	NA
G9	2024-09-27 19:55:47.761		5399.640	Media file(s)	player #1:G:/Stigmatomma_queen_variance/O5/O5-3-1-G9.MP4	0.0	6688.320	25.000	Yellow	Walking		POINT	1572.720	G:/Stigmatomma_queen_variance/O5/O5-3-1-G9.MP4	39318	NA
G9	2024-09-27 19:55:47.761		5399.640	Media file(s)	player #1:G:/Stigmatomma_queen_variance/O5/O5-3-1-G9.MP4	0.0	6688.320	25.000	Green	Brood Care		POINT	1631.560	G:/Stigmatomma_queen_variance/O5/O5-3-1-G9.MP4	40789	NA
G9	2024-09-27 19:55:47.761		5399.640	Media file(s)	player #1:G:/Stigmatomma_queen_variance/O5/O5-3-1-G9.MP4	0.0	6688.320	25.000	Yellow	Walking		POINT	1631.560	G:/Stigmatomma_queen_variance/O5/O5-3-1-G9.MP4	40789	NA
G9	2024-09-27 19:55:47.761		5399.640	Media file(s)	player #1:G:/Stigmatomma_queen_variance/O5/O5-3-1-G9.MP4	0.0	6688.320	25.000	Green	Walking		POINT	1690.320	G:/Stigmatomma_queen_variance/O5/O5-3-1-G9.MP4	42258	NA
G9	2024-09-27 19:55:47.761		5399.640	Media file(s)	player #1:G:/Stigmatomma_queen_variance/O5/O5-3-1-G9.MP4	0.0	6688.320	25.000	Yellow	Brood Care		POINT	1690.320	G:/Stigmatomma_queen_variance/O5/O5-3-1-G9.MP4	42258	NA
G9	2024-09-27 19:55:47.761		5399.640	Media file(s)	player #1:G:/Stigmatomma_queen_variance/O5/O5-3-1-G9.MP4	0.0	6688.320	25.000	Green	Walking		POINT	1750.000	G:/Stigmatomma_queen_variance/O5/O5-3-1-G9.MP4	43750	NA
G9	2024-09-27 19:55:47.761		5399.640	Media file(s)	player #1:G:/Stigmatomma_queen_variance/O5/O5-3-1-G9.MP4	0.0	6688.320	25.000	Yellow	Brood Care		POINT	1750.000	G:/Stigmatomma_queen_variance/O5/O5-3-1-G9.MP4	43750	NA
G9	2024-09-27 19:55:47.761		5399.640	Media file(s)	player #1:G:/Stigmatomma_queen_variance/O5/O5-3-1-G9.MP4	0.0	6688.320	25.000	Green	Resting		POINT	1810.960	G:/Stigmatomma_queen_variance/O5/O5-3-1-G9.MP4	45274	NA
G9	2024-09-27 19:55:47.761		5399.640	Media file(s)	player #1:G:/Stigmatomma_queen_variance/O5/O5-3-1-G9.MP4	0.0	6688.320	25.000	Yellow	Resting		POINT	1810.960	G:/Stigmatomma_queen_variance/O5/O5-3-1-G9.MP4	45274	NA
G9	2024-09-27 19:55:47.761		5399.640	Media file(s)	player #1:G:/Stigmatomma_queen_variance/O5/O5-3-1-G9.MP4	0.0	6688.320	25.000	Green	Resting		POINT	1870.120	G:/Stigmatomma_queen_variance/O5/O5-3-1-G9.MP4	46753	NA
G9	2024-09-27 19:55:47.761		5399.640	Media file(s)	player #1:G:/Stigmatomma_queen_variance/O5/O5-3-1-G9.MP4	0.0	6688.320	25.000	Yellow	Resting		POINT	1870.120	G:/Stigmatomma_queen_variance/O5/O5-3-1-G9.MP4	46753	NA
G9	2024-09-27 19:55:47.761		5399.640	Media file(s)	player #1:G:/Stigmatomma_queen_variance/O5/O5-3-1-G9.MP4	0.0	6688.320	25.000	Green	Resting		POINT	1930.160	G:/Stigmatomma_queen_variance/O5/O5-3-1-G9.MP4	48254	NA
G9	2024-09-27 19:55:47.761		5399.640	Media file(s)	player #1:G:/Stigmatomma_queen_variance/O5/O5-3-1-G9.MP4	0.0	6688.320	25.000	Yellow	Resting		POINT	1930.160	G:/Stigmatomma_queen_variance/O5/O5-3-1-G9.MP4	48254	NA
G9	2024-09-27 19:55:47.761		5399.640	Media file(s)	player #1:G:/Stigmatomma_queen_variance/O5/O5-3-1-G9.MP4	0.0	6688.320	25.000	Green	Resting		POINT	1990.320	G:/Stigmatomma_queen_variance/O5/O5-3-1-G9.MP4	49758	NA
G9	2024-09-27 19:55:47.761		5399.640	Media file(s)	player #1:G:/Stigmatomma_queen_variance/O5/O5-3-1-G9.MP4	0.0	6688.320	25.000	Yellow	Walking		POINT	1990.320	G:/Stigmatomma_queen_variance/O5/O5-3-1-G9.MP4	49758	NA
G9	2024-09-27 19:55:47.761		5399.640	Media file(s)	player #1:G:/Stigmatomma_queen_variance/O5/O5-3-1-G9.MP4	0.0	6688.320	25.000	Green	Resting		POINT	2050.040	G:/Stigmatomma_queen_variance/O5/O5-3-1-G9.MP4	51251	NA
G9	2024-09-27 19:55:47.761		5399.640	Media file(s)	player #1:G:/Stigmatomma_queen_variance/O5/O5-3-1-G9.MP4	0.0	6688.320	25.000	Yellow	Resting		POINT	2050.040	G:/Stigmatomma_queen_variance/O5/O5-3-1-G9.MP4	51251	NA
G9	2024-09-27 19:55:47.761		5399.640	Media file(s)	player #1:G:/Stigmatomma_queen_variance/O5/O5-3-1-G9.MP4	0.0	6688.320	25.000	Green	Resting		POINT	2110.240	G:/Stigmatomma_queen_variance/O5/O5-3-1-G9.MP4	52756	NA
G9	2024-09-27 19:55:47.761		5399.640	Media file(s)	player #1:G:/Stigmatomma_queen_variance/O5/O5-3-1-G9.MP4	0.0	6688.320	25.000	Yellow	Resting		POINT	2110.240	G:/Stigmatomma_queen_variance/O5/O5-3-1-G9.MP4	52756	NA
G9	2024-09-27 19:55:47.761		5399.640	Media file(s)	player #1:G:/Stigmatomma_queen_variance/O5/O5-3-1-G9.MP4	0.0	6688.320	25.000	Green	Resting		POINT	2170.400	G:/Stigmatomma_queen_variance/O5/O5-3-1-G9.MP4	54260	NA
G9	2024-09-27 19:55:47.761		5399.640	Media file(s)	player #1:G:/Stigmatomma_queen_variance/O5/O5-3-1-G9.MP4	0.0	6688.320	25.000	Yellow	Resting		POINT	2170.400	G:/Stigmatomma_queen_variance/O5/O5-3-1-G9.MP4	54260	NA
G9	2024-09-27 19:55:47.761		5399.640	Media file(s)	player #1:G:/Stigmatomma_queen_variance/O5/O5-3-1-G9.MP4	0.0	6688.320	25.000	Green	Resting		POINT	2230.040	G:/Stigmatomma_queen_variance/O5/O5-3-1-G9.MP4	55751	NA
G9	2024-09-27 19:55:47.761		5399.640	Media file(s)	player #1:G:/Stigmatomma_queen_variance/O5/O5-3-1-G9.MP4	0.0	6688.320	25.000	Yellow	Walking		POINT	2230.040	G:/Stigmatomma_queen_variance/O5/O5-3-1-G9.MP4	55751	NA
G9	2024-09-27 19:55:47.761		5399.640	Media file(s)	player #1:G:/Stigmatomma_queen_variance/O5/O5-3-1-G9.MP4	0.0	6688.320	25.000	Green	Resting		POINT	2290.200	G:/Stigmatomma_queen_variance/O5/O5-3-1-G9.MP4	57255	NA
G9	2024-09-27 19:55:47.761		5399.640	Media file(s)	player #1:G:/Stigmatomma_queen_variance/O5/O5-3-1-G9.MP4	0.0	6688.320	25.000	Yellow	Walking		POINT	2290.200	G:/Stigmatomma_queen_variance/O5/O5-3-1-G9.MP4	57255	NA
G9	2024-09-27 19:55:47.761		5399.640	Media file(s)	player #1:G:/Stigmatomma_queen_variance/O5/O5-3-1-G9.MP4	0.0	6688.320	25.000	Green	Resting		POINT	2350.080	G:/Stigmatomma_queen_variance/O5/O5-3-1-G9.MP4	58752	NA
G9	2024-09-27 19:55:47.761		5399.640	Media file(s)	player #1:G:/Stigmatomma_queen_variance/O5/O5-3-1-G9.MP4	0.0	6688.320	25.000	Yellow	Walking		POINT	2350.080	G:/Stigmatomma_queen_variance/O5/O5-3-1-G9.MP4	58752	NA
G9	2024-09-27 19:55:47.761		5399.640	Media file(s)	player #1:G:/Stigmatomma_queen_variance/O5/O5-3-1-G9.MP4	0.0	6688.320	25.000	Green	Resting		POINT	2410.400	G:/Stigmatomma_queen_variance/O5/O5-3-1-G9.MP4	60260	NA
G9	2024-09-27 19:55:47.761		5399.640	Media file(s)	player #1:G:/Stigmatomma_queen_variance/O5/O5-3-1-G9.MP4	0.0	6688.320	25.000	Yellow	Brood Care		POINT	2410.400	G:/Stigmatomma_queen_variance/O5/O5-3-1-G9.MP4	60260	NA
G9	2024-09-27 19:55:47.761		5399.640	Media file(s)	player #1:G:/Stigmatomma_queen_variance/O5/O5-3-1-G9.MP4	0.0	6688.320	25.000	Green	Resting		POINT	2470.040	G:/Stigmatomma_queen_variance/O5/O5-3-1-G9.MP4	61751	NA
G9	2024-09-27 19:55:47.761		5399.640	Media file(s)	player #1:G:/Stigmatomma_queen_variance/O5/O5-3-1-G9.MP4	0.0	6688.320	25.000	Yellow	Walking		POINT	2470.040	G:/Stigmatomma_queen_variance/O5/O5-3-1-G9.MP4	61751	NA
G9	2024-09-27 19:55:47.761		5399.640	Media file(s)	player #1:G:/Stigmatomma_queen_variance/O5/O5-3-1-G9.MP4	0.0	6688.320	25.000	Green	Resting		POINT	2530.440	G:/Stigmatomma_queen_variance/O5/O5-3-1-G9.MP4	63261	NA
G9	2024-09-27 19:55:47.761		5399.640	Media file(s)	player #1:G:/Stigmatomma_queen_variance/O5/O5-3-1-G9.MP4	0.0	6688.320	25.000	Yellow	Resting		POINT	2530.440	G:/Stigmatomma_queen_variance/O5/O5-3-1-G9.MP4	63261	NA
G9	2024-09-27 19:55:47.761		5399.640	Media file(s)	player #1:G:/Stigmatomma_queen_variance/O5/O5-3-1-G9.MP4	0.0	6688.320	25.000	Green	Resting		POINT	2590.200	G:/Stigmatomma_queen_variance/O5/O5-3-1-G9.MP4	64755	NA
G9	2024-09-27 19:55:47.761		5399.640	Media file(s)	player #1:G:/Stigmatomma_queen_variance/O5/O5-3-1-G9.MP4	0.0	6688.320	25.000	Yellow	Resting		POINT	2590.200	G:/Stigmatomma_queen_variance/O5/O5-3-1-G9.MP4	64755	NA
G9	2024-09-27 19:55:47.761		5399.640	Media file(s)	player #1:G:/Stigmatomma_queen_variance/O5/O5-3-1-G9.MP4	0.0	6688.320	25.000	Green	Resting		POINT	2650.320	G:/Stigmatomma_queen_variance/O5/O5-3-1-G9.MP4	66258	NA
G9	2024-09-27 19:55:47.761		5399.640	Media file(s)	player #1:G:/Stigmatomma_queen_variance/O5/O5-3-1-G9.MP4	0.0	6688.320	25.000	Yellow	Resting		POINT	2650.320	G:/Stigmatomma_queen_variance/O5/O5-3-1-G9.MP4	66258	NA
G9	2024-09-27 19:55:47.761		5399.640	Media file(s)	player #1:G:/Stigmatomma_queen_variance/O5/O5-3-1-G9.MP4	0.0	6688.320	25.000	Green	Resting		POINT	2710.000	G:/Stigmatomma_queen_variance/O5/O5-3-1-G9.MP4	67750	NA
G9	2024-09-27 19:55:47.761		5399.640	Media file(s)	player #1:G:/Stigmatomma_queen_variance/O5/O5-3-1-G9.MP4	0.0	6688.320	25.000	Yellow	Resting		POINT	2710.000	G:/Stigmatomma_queen_variance/O5/O5-3-1-G9.MP4	67750	NA
G9	2024-09-27 19:55:47.761		5399.640	Media file(s)	player #1:G:/Stigmatomma_queen_variance/O5/O5-3-1-G9.MP4	0.0	6688.320	25.000	Green	Resting		POINT	2770.080	G:/Stigmatomma_queen_variance/O5/O5-3-1-G9.MP4	69252	NA
G9	2024-09-27 19:55:47.761		5399.640	Media file(s)	player #1:G:/Stigmatomma_queen_variance/O5/O5-3-1-G9.MP4	0.0	6688.320	25.000	Yellow	Resting		POINT	2770.080	G:/Stigmatomma_queen_variance/O5/O5-3-1-G9.MP4	69252	NA
G9	2024-09-27 19:55:47.761		5399.640	Media file(s)	player #1:G:/Stigmatomma_queen_variance/O5/O5-3-1-G9.MP4	0.0	6688.320	25.000	Green	Resting		POINT	2830.120	G:/Stigmatomma_queen_variance/O5/O5-3-1-G9.MP4	70753	NA
G9	2024-09-27 19:55:47.761		5399.640	Media file(s)	player #1:G:/Stigmatomma_queen_variance/O5/O5-3-1-G9.MP4	0.0	6688.320	25.000	Yellow	Resting		POINT	2830.120	G:/Stigmatomma_queen_variance/O5/O5-3-1-G9.MP4	70753	NA
G9	2024-09-27 19:55:47.761		5399.640	Media file(s)	player #1:G:/Stigmatomma_queen_variance/O5/O5-3-1-G9.MP4	0.0	6688.320	25.000	Green	Resting		POINT	2890.040	G:/Stigmatomma_queen_variance/O5/O5-3-1-G9.MP4	72251	NA
G9	2024-09-27 19:55:47.761		5399.640	Media file(s)	player #1:G:/Stigmatomma_queen_variance/O5/O5-3-1-G9.MP4	0.0	6688.320	25.000	Yellow	Resting		POINT	2890.040	G:/Stigmatomma_queen_variance/O5/O5-3-1-G9.MP4	72251	NA
G9	2024-09-27 19:55:47.761		5399.640	Media file(s)	player #1:G:/Stigmatomma_queen_variance/O5/O5-3-1-G9.MP4	0.0	6688.320	25.000	Green	Resting		POINT	2950.160	G:/Stigmatomma_queen_variance/O5/O5-3-1-G9.MP4	73754	NA
G9	2024-09-27 19:55:47.761		5399.640	Media file(s)	player #1:G:/Stigmatomma_queen_variance/O5/O5-3-1-G9.MP4	0.0	6688.320	25.000	Yellow	Resting		POINT	2950.160	G:/Stigmatomma_queen_variance/O5/O5-3-1-G9.MP4	73754	NA
G9	2024-09-27 19:55:47.761		5399.640	Media file(s)	player #1:G:/Stigmatomma_queen_variance/O5/O5-3-1-G9.MP4	0.0	6688.320	25.000	Green	Resting		POINT	3010.040	G:/Stigmatomma_queen_variance/O5/O5-3-1-G9.MP4	75251	NA
G9	2024-09-27 19:55:47.761		5399.640	Media file(s)	player #1:G:/Stigmatomma_queen_variance/O5/O5-3-1-G9.MP4	0.0	6688.320	25.000	Yellow	Resting		POINT	3010.040	G:/Stigmatomma_queen_variance/O5/O5-3-1-G9.MP4	75251	NA
G9	2024-09-27 19:55:47.761		5399.640	Media file(s)	player #1:G:/Stigmatomma_queen_variance/O5/O5-3-1-G9.MP4	0.0	6688.320	25.000	Green	Resting		POINT	3070.160	G:/Stigmatomma_queen_variance/O5/O5-3-1-G9.MP4	76754	NA
G9	2024-09-27 19:55:47.761		5399.640	Media file(s)	player #1:G:/Stigmatomma_queen_variance/O5/O5-3-1-G9.MP4	0.0	6688.320	25.000	Yellow	Resting		POINT	3070.160	G:/Stigmatomma_queen_variance/O5/O5-3-1-G9.MP4	76754	NA
G9	2024-09-27 19:55:47.761		5399.640	Media file(s)	player #1:G:/Stigmatomma_queen_variance/O5/O5-3-1-G9.MP4	0.0	6688.320	25.000	Green	Resting		POINT	3130.080	G:/Stigmatomma_queen_variance/O5/O5-3-1-G9.MP4	78252	NA
G9	2024-09-27 19:55:47.761		5399.640	Media file(s)	player #1:G:/Stigmatomma_queen_variance/O5/O5-3-1-G9.MP4	0.0	6688.320	25.000	Yellow	Resting		POINT	3130.080	G:/Stigmatomma_queen_variance/O5/O5-3-1-G9.MP4	78252	NA
G9	2024-09-27 19:55:47.761		5399.640	Media file(s)	player #1:G:/Stigmatomma_queen_variance/O5/O5-3-1-G9.MP4	0.0	6688.320	25.000	Green	Resting		POINT	3190.080	G:/Stigmatomma_queen_variance/O5/O5-3-1-G9.MP4	79752	NA
G9	2024-09-27 19:55:47.761		5399.640	Media file(s)	player #1:G:/Stigmatomma_queen_variance/O5/O5-3-1-G9.MP4	0.0	6688.320	25.000	Yellow	Resting		POINT	3190.080	G:/Stigmatomma_queen_variance/O5/O5-3-1-G9.MP4	79752	NA
G9	2024-09-27 19:55:47.761		5399.640	Media file(s)	player #1:G:/Stigmatomma_queen_variance/O5/O5-3-1-G9.MP4	0.0	6688.320	25.000	Green	Resting		POINT	3250.240	G:/Stigmatomma_queen_variance/O5/O5-3-1-G9.MP4	81256	NA
G9	2024-09-27 19:55:47.761		5399.640	Media file(s)	player #1:G:/Stigmatomma_queen_variance/O5/O5-3-1-G9.MP4	0.0	6688.320	25.000	Yellow	Resting		POINT	3250.240	G:/Stigmatomma_queen_variance/O5/O5-3-1-G9.MP4	81256	NA
G9	2024-09-27 19:55:47.761		5399.640	Media file(s)	player #1:G:/Stigmatomma_queen_variance/O5/O5-3-1-G9.MP4	0.0	6688.320	25.000	Green	Resting		POINT	3310.080	G:/Stigmatomma_queen_variance/O5/O5-3-1-G9.MP4	82752	NA
G9	2024-09-27 19:55:47.761		5399.640	Media file(s)	player #1:G:/Stigmatomma_queen_variance/O5/O5-3-1-G9.MP4	0.0	6688.320	25.000	Yellow	Resting		POINT	3310.080	G:/Stigmatomma_queen_variance/O5/O5-3-1-G9.MP4	82752	NA
G9	2024-09-27 19:55:47.761		5399.640	Media file(s)	player #1:G:/Stigmatomma_queen_variance/O5/O5-3-1-G9.MP4	0.0	6688.320	25.000	Green	Resting		POINT	3370.080	G:/Stigmatomma_queen_variance/O5/O5-3-1-G9.MP4	84252	NA
G9	2024-09-27 19:55:47.761		5399.640	Media file(s)	player #1:G:/Stigmatomma_queen_variance/O5/O5-3-1-G9.MP4	0.0	6688.320	25.000	Yellow	Resting		POINT	3370.080	G:/Stigmatomma_queen_variance/O5/O5-3-1-G9.MP4	84252	NA
G9	2024-09-27 19:55:47.761		5399.640	Media file(s)	player #1:G:/Stigmatomma_queen_variance/O5/O5-3-1-G9.MP4	0.0	6688.320	25.000	Green	Resting		POINT	3430.120	G:/Stigmatomma_queen_variance/O5/O5-3-1-G9.MP4	85753	NA
G9	2024-09-27 19:55:47.761		5399.640	Media file(s)	player #1:G:/Stigmatomma_queen_variance/O5/O5-3-1-G9.MP4	0.0	6688.320	25.000	Yellow	Resting		POINT	3430.120	G:/Stigmatomma_queen_variance/O5/O5-3-1-G9.MP4	85753	NA
G9	2024-09-27 19:55:47.761		5399.640	Media file(s)	player #1:G:/Stigmatomma_queen_variance/O5/O5-3-1-G9.MP4	0.0	6688.320	25.000	Green	Resting		POINT	3490.000	G:/Stigmatomma_queen_variance/O5/O5-3-1-G9.MP4	87250	NA
G9	2024-09-27 19:55:47.761		5399.640	Media file(s)	player #1:G:/Stigmatomma_queen_variance/O5/O5-3-1-G9.MP4	0.0	6688.320	25.000	Yellow	Walking		POINT	3490.000	G:/Stigmatomma_queen_variance/O5/O5-3-1-G9.MP4	87250	NA
G9	2024-09-27 19:55:47.761		5399.640	Media file(s)	player #1:G:/Stigmatomma_queen_variance/O5/O5-3-1-G9.MP4	0.0	6688.320	25.000	Green	Resting		POINT	3550.000	G:/Stigmatomma_queen_variance/O5/O5-3-1-G9.MP4	88750	NA
G9	2024-09-27 19:55:47.761		5399.640	Media file(s)	player #1:G:/Stigmatomma_queen_variance/O5/O5-3-1-G9.MP4	0.0	6688.320	25.000	Yellow	Walking		POINT	3550.000	G:/Stigmatomma_queen_variance/O5/O5-3-1-G9.MP4	88750	NA
G9	2024-09-27 19:55:47.761		5399.640	Media file(s)	player #1:G:/Stigmatomma_queen_variance/O5/O5-3-1-G9.MP4	0.0	6688.320	25.000	Green	Resting		POINT	3610.000	G:/Stigmatomma_queen_variance/O5/O5-3-1-G9.MP4	90250	NA
G9	2024-09-27 19:55:47.761		5399.640	Media file(s)	player #1:G:/Stigmatomma_queen_variance/O5/O5-3-1-G9.MP4	0.0	6688.320	25.000	Yellow	Self grooming		POINT	3610.000	G:/Stigmatomma_queen_variance/O5/O5-3-1-G9.MP4	90250	NA
G9	2024-09-27 19:55:47.761		5399.640	Media file(s)	player #1:G:/Stigmatomma_queen_variance/O5/O5-3-1-G9.MP4	0.0	6688.320	25.000	Green	Resting		POINT	3670.920	G:/Stigmatomma_queen_variance/O5/O5-3-1-G9.MP4	91773	NA
G9	2024-09-27 19:55:47.761		5399.640	Media file(s)	player #1:G:/Stigmatomma_queen_variance/O5/O5-3-1-G9.MP4	0.0	6688.320	25.000	Yellow	Hemolymph		POINT	3670.920	G:/Stigmatomma_queen_variance/O5/O5-3-1-G9.MP4	91773	NA
G9	2024-09-27 19:55:47.761		5399.640	Media file(s)	player #1:G:/Stigmatomma_queen_variance/O5/O5-3-1-G9.MP4	0.0	6688.320	25.000	Green	Resting		POINT	3730.080	G:/Stigmatomma_queen_variance/O5/O5-3-1-G9.MP4	93252	NA
G9	2024-09-27 19:55:47.761		5399.640	Media file(s)	player #1:G:/Stigmatomma_queen_variance/O5/O5-3-1-G9.MP4	0.0	6688.320	25.000	Yellow	Resting		POINT	3730.080	G:/Stigmatomma_queen_variance/O5/O5-3-1-G9.MP4	93252	NA
G9	2024-09-27 19:55:47.761		5399.640	Media file(s)	player #1:G:/Stigmatomma_queen_variance/O5/O5-3-1-G9.MP4	0.0	6688.320	25.000	Green	Resting		POINT	3790.200	G:/Stigmatomma_queen_variance/O5/O5-3-1-G9.MP4	94755	NA
G9	2024-09-27 19:55:47.761		5399.640	Media file(s)	player #1:G:/Stigmatomma_queen_variance/O5/O5-3-1-G9.MP4	0.0	6688.320	25.000	Yellow	Resting		POINT	3790.200	G:/Stigmatomma_queen_variance/O5/O5-3-1-G9.MP4	94755	NA
G9	2024-09-27 19:55:47.761		5399.640	Media file(s)	player #1:G:/Stigmatomma_queen_variance/O5/O5-3-1-G9.MP4	0.0	6688.320	25.000	Green	Resting		POINT	3850.080	G:/Stigmatomma_queen_variance/O5/O5-3-1-G9.MP4	96252	NA
G9	2024-09-27 19:55:47.761		5399.640	Media file(s)	player #1:G:/Stigmatomma_queen_variance/O5/O5-3-1-G9.MP4	0.0	6688.320	25.000	Yellow	Resting		POINT	3850.080	G:/Stigmatomma_queen_variance/O5/O5-3-1-G9.MP4	96252	NA
G9	2024-09-27 19:55:47.761		5399.640	Media file(s)	player #1:G:/Stigmatomma_queen_variance/O5/O5-3-1-G9.MP4	0.0	6688.320	25.000	Green	Walking		POINT	3910.960	G:/Stigmatomma_queen_variance/O5/O5-3-1-G9.MP4	97774	NA
G9	2024-09-27 19:55:47.761		5399.640	Media file(s)	player #1:G:/Stigmatomma_queen_variance/O5/O5-3-1-G9.MP4	0.0	6688.320	25.000	Yellow	Resting		POINT	3910.960	G:/Stigmatomma_queen_variance/O5/O5-3-1-G9.MP4	97774	NA
G9	2024-09-27 19:55:47.761		5399.640	Media file(s)	player #1:G:/Stigmatomma_queen_variance/O5/O5-3-1-G9.MP4	0.0	6688.320	25.000	Green	Walking		POINT	3970.120	G:/Stigmatomma_queen_variance/O5/O5-3-1-G9.MP4	99253	NA
G9	2024-09-27 19:55:47.761		5399.640	Media file(s)	player #1:G:/Stigmatomma_queen_variance/O5/O5-3-1-G9.MP4	0.0	6688.320	25.000	Yellow	Resting		POINT	3970.120	G:/Stigmatomma_queen_variance/O5/O5-3-1-G9.MP4	99253	NA
G9	2024-09-27 19:55:47.761		5399.640	Media file(s)	player #1:G:/Stigmatomma_queen_variance/O5/O5-3-1-G9.MP4	0.0	6688.320	25.000	Green	Walking		POINT	4030.200	G:/Stigmatomma_queen_variance/O5/O5-3-1-G9.MP4	100755	NA
G9	2024-09-27 19:55:47.761		5399.640	Media file(s)	player #1:G:/Stigmatomma_queen_variance/O5/O5-3-1-G9.MP4	0.0	6688.320	25.000	Yellow	Resting		POINT	4030.200	G:/Stigmatomma_queen_variance/O5/O5-3-1-G9.MP4	100755	NA
G9	2024-09-27 19:55:47.761		5399.640	Media file(s)	player #1:G:/Stigmatomma_queen_variance/O5/O5-3-1-G9.MP4	0.0	6688.320	25.000	Green	Resting		POINT	4090.640	G:/Stigmatomma_queen_variance/O5/O5-3-1-G9.MP4	102266	NA
G9	2024-09-27 19:55:47.761		5399.640	Media file(s)	player #1:G:/Stigmatomma_queen_variance/O5/O5-3-1-G9.MP4	0.0	6688.320	25.000	Yellow	Resting		POINT	4090.640	G:/Stigmatomma_queen_variance/O5/O5-3-1-G9.MP4	102266	NA
G9	2024-09-27 19:55:47.761		5399.640	Media file(s)	player #1:G:/Stigmatomma_queen_variance/O5/O5-3-1-G9.MP4	0.0	6688.320	25.000	Green	Resting		POINT	4150.120	G:/Stigmatomma_queen_variance/O5/O5-3-1-G9.MP4	103753	NA
G9	2024-09-27 19:55:47.761		5399.640	Media file(s)	player #1:G:/Stigmatomma_queen_variance/O5/O5-3-1-G9.MP4	0.0	6688.320	25.000	Yellow	Resting		POINT	4150.120	G:/Stigmatomma_queen_variance/O5/O5-3-1-G9.MP4	103753	NA
G9	2024-09-27 19:55:47.761		5399.640	Media file(s)	player #1:G:/Stigmatomma_queen_variance/O5/O5-3-1-G9.MP4	0.0	6688.320	25.000	Green	Resting		POINT	4210.160	G:/Stigmatomma_queen_variance/O5/O5-3-1-G9.MP4	105254	NA
G9	2024-09-27 19:55:47.761		5399.640	Media file(s)	player #1:G:/Stigmatomma_queen_variance/O5/O5-3-1-G9.MP4	0.0	6688.320	25.000	Yellow	Resting		POINT	4210.160	G:/Stigmatomma_queen_variance/O5/O5-3-1-G9.MP4	105254	NA
G9	2024-09-27 19:55:47.761		5399.640	Media file(s)	player #1:G:/Stigmatomma_queen_variance/O5/O5-3-1-G9.MP4	0.0	6688.320	25.000	Green	Resting		POINT	4270.120	G:/Stigmatomma_queen_variance/O5/O5-3-1-G9.MP4	106753	NA
G9	2024-09-27 19:55:47.761		5399.640	Media file(s)	player #1:G:/Stigmatomma_queen_variance/O5/O5-3-1-G9.MP4	0.0	6688.320	25.000	Yellow	Resting		POINT	4270.120	G:/Stigmatomma_queen_variance/O5/O5-3-1-G9.MP4	106753	NA
G9	2024-09-27 19:55:47.761		5399.640	Media file(s)	player #1:G:/Stigmatomma_queen_variance/O5/O5-3-1-G9.MP4	0.0	6688.320	25.000	Green	Resting		POINT	4330.000	G:/Stigmatomma_queen_variance/O5/O5-3-1-G9.MP4	108250	NA
G9	2024-09-27 19:55:47.761		5399.640	Media file(s)	player #1:G:/Stigmatomma_queen_variance/O5/O5-3-1-G9.MP4	0.0	6688.320	25.000	Yellow	Resting		POINT	4330.000	G:/Stigmatomma_queen_variance/O5/O5-3-1-G9.MP4	108250	NA
G9	2024-09-27 19:55:47.761		5399.640	Media file(s)	player #1:G:/Stigmatomma_queen_variance/O5/O5-3-1-G9.MP4	0.0	6688.320	25.000	Green	Resting		POINT	4390.160	G:/Stigmatomma_queen_variance/O5/O5-3-1-G9.MP4	109754	NA
G9	2024-09-27 19:55:47.761		5399.640	Media file(s)	player #1:G:/Stigmatomma_queen_variance/O5/O5-3-1-G9.MP4	0.0	6688.320	25.000	Yellow	Resting		POINT	4390.160	G:/Stigmatomma_queen_variance/O5/O5-3-1-G9.MP4	109754	NA
G9	2024-09-27 19:55:47.761		5399.640	Media file(s)	player #1:G:/Stigmatomma_queen_variance/O5/O5-3-1-G9.MP4	0.0	6688.320	25.000	Green	QW interaction		POINT	4450.120	G:/Stigmatomma_queen_variance/O5/O5-3-1-G9.MP4	111253	NA
G9	2024-09-27 19:55:47.761		5399.640	Media file(s)	player #1:G:/Stigmatomma_queen_variance/O5/O5-3-1-G9.MP4	0.0	6688.320	25.000	Yellow	Resting		POINT	4450.120	G:/Stigmatomma_queen_variance/O5/O5-3-1-G9.MP4	111253	NA
G9	2024-09-27 19:55:47.761		5399.640	Media file(s)	player #1:G:/Stigmatomma_queen_variance/O5/O5-3-1-G9.MP4	0.0	6688.320	25.000	Green	Resting		POINT	4510.360	G:/Stigmatomma_queen_variance/O5/O5-3-1-G9.MP4	112759	NA
G9	2024-09-27 19:55:47.761		5399.640	Media file(s)	player #1:G:/Stigmatomma_queen_variance/O5/O5-3-1-G9.MP4	0.0	6688.320	25.000	Yellow	Resting		POINT	4510.360	G:/Stigmatomma_queen_variance/O5/O5-3-1-G9.MP4	112759	NA
G9	2024-09-27 19:55:47.761		5399.640	Media file(s)	player #1:G:/Stigmatomma_queen_variance/O5/O5-3-1-G9.MP4	0.0	6688.320	25.000	Green	Walking		POINT	4570.400	G:/Stigmatomma_queen_variance/O5/O5-3-1-G9.MP4	114260	NA
G9	2024-09-27 19:55:47.761		5399.640	Media file(s)	player #1:G:/Stigmatomma_queen_variance/O5/O5-3-1-G9.MP4	0.0	6688.320	25.000	Yellow	Resting		POINT	4570.400	G:/Stigmatomma_queen_variance/O5/O5-3-1-G9.MP4	114260	NA
G9	2024-09-27 19:55:47.761		5399.640	Media file(s)	player #1:G:/Stigmatomma_queen_variance/O5/O5-3-1-G9.MP4	0.0	6688.320	25.000	Green	Walking		POINT	4630.320	G:/Stigmatomma_queen_variance/O5/O5-3-1-G9.MP4	115758	NA
G9	2024-09-27 19:55:47.761		5399.640	Media file(s)	player #1:G:/Stigmatomma_queen_variance/O5/O5-3-1-G9.MP4	0.0	6688.320	25.000	Yellow	Resting		POINT	4630.320	G:/Stigmatomma_queen_variance/O5/O5-3-1-G9.MP4	115758	NA
G9	2024-09-27 19:55:47.761		5399.640	Media file(s)	player #1:G:/Stigmatomma_queen_variance/O5/O5-3-1-G9.MP4	0.0	6688.320	25.000	Green	Self grooming		POINT	4690.360	G:/Stigmatomma_queen_variance/O5/O5-3-1-G9.MP4	117259	NA
G9	2024-09-27 19:55:47.761		5399.640	Media file(s)	player #1:G:/Stigmatomma_queen_variance/O5/O5-3-1-G9.MP4	0.0	6688.320	25.000	Yellow	Resting		POINT	4690.360	G:/Stigmatomma_queen_variance/O5/O5-3-1-G9.MP4	117259	NA
G9	2024-09-27 19:55:47.761		5399.640	Media file(s)	player #1:G:/Stigmatomma_queen_variance/O5/O5-3-1-G9.MP4	0.0	6688.320	25.000	Green	Self grooming		POINT	4750.200	G:/Stigmatomma_queen_variance/O5/O5-3-1-G9.MP4	118755	NA
G9	2024-09-27 19:55:47.761		5399.640	Media file(s)	player #1:G:/Stigmatomma_queen_variance/O5/O5-3-1-G9.MP4	0.0	6688.320	25.000	Yellow	Resting		POINT	4750.200	G:/Stigmatomma_queen_variance/O5/O5-3-1-G9.MP4	118755	NA
G9	2024-09-27 19:55:47.761		5399.640	Media file(s)	player #1:G:/Stigmatomma_queen_variance/O5/O5-3-1-G9.MP4	0.0	6688.320	25.000	Green	Self grooming		POINT	4810.280	G:/Stigmatomma_queen_variance/O5/O5-3-1-G9.MP4	120257	NA
G9	2024-09-27 19:55:47.761		5399.640	Media file(s)	player #1:G:/Stigmatomma_queen_variance/O5/O5-3-1-G9.MP4	0.0	6688.320	25.000	Yellow	Resting		POINT	4810.280	G:/Stigmatomma_queen_variance/O5/O5-3-1-G9.MP4	120257	NA
G9	2024-09-27 19:55:47.761		5399.640	Media file(s)	player #1:G:/Stigmatomma_queen_variance/O5/O5-3-1-G9.MP4	0.0	6688.320	25.000	Green	Self grooming		POINT	4870.000	G:/Stigmatomma_queen_variance/O5/O5-3-1-G9.MP4	121750	NA
G9	2024-09-27 19:55:47.761		5399.640	Media file(s)	player #1:G:/Stigmatomma_queen_variance/O5/O5-3-1-G9.MP4	0.0	6688.320	25.000	Yellow	Resting		POINT	4870.000	G:/Stigmatomma_queen_variance/O5/O5-3-1-G9.MP4	121750	NA
G9	2024-09-27 19:55:47.761		5399.640	Media file(s)	player #1:G:/Stigmatomma_queen_variance/O5/O5-3-1-G9.MP4	0.0	6688.320	25.000	Green	Walking		POINT	4930.560	G:/Stigmatomma_queen_variance/O5/O5-3-1-G9.MP4	123264	NA
G9	2024-09-27 19:55:47.761		5399.640	Media file(s)	player #1:G:/Stigmatomma_queen_variance/O5/O5-3-1-G9.MP4	0.0	6688.320	25.000	Yellow	Resting		POINT	4930.560	G:/Stigmatomma_queen_variance/O5/O5-3-1-G9.MP4	123264	NA
G9	2024-09-27 19:55:47.761		5399.640	Media file(s)	player #1:G:/Stigmatomma_queen_variance/O5/O5-3-1-G9.MP4	0.0	6688.320	25.000	Green	Self grooming		POINT	4990.160	G:/Stigmatomma_queen_variance/O5/O5-3-1-G9.MP4	124754	NA
G9	2024-09-27 19:55:47.761		5399.640	Media file(s)	player #1:G:/Stigmatomma_queen_variance/O5/O5-3-1-G9.MP4	0.0	6688.320	25.000	Yellow	Resting		POINT	4990.160	G:/Stigmatomma_queen_variance/O5/O5-3-1-G9.MP4	124754	NA
G9	2024-09-27 19:55:47.761		5399.640	Media file(s)	player #1:G:/Stigmatomma_queen_variance/O5/O5-3-1-G9.MP4	0.0	6688.320	25.000	Green	Walking		POINT	5050.240	G:/Stigmatomma_queen_variance/O5/O5-3-1-G9.MP4	126256	NA
G9	2024-09-27 19:55:47.761		5399.640	Media file(s)	player #1:G:/Stigmatomma_queen_variance/O5/O5-3-1-G9.MP4	0.0	6688.320	25.000	Yellow	Resting		POINT	5050.240	G:/Stigmatomma_queen_variance/O5/O5-3-1-G9.MP4	126256	NA
G9	2024-09-27 19:55:47.761		5399.640	Media file(s)	player #1:G:/Stigmatomma_queen_variance/O5/O5-3-1-G9.MP4	0.0	6688.320	25.000	Green	Brood Care		POINT	5110.240	G:/Stigmatomma_queen_variance/O5/O5-3-1-G9.MP4	127756	NA
G9	2024-09-27 19:55:47.761		5399.640	Media file(s)	player #1:G:/Stigmatomma_queen_variance/O5/O5-3-1-G9.MP4	0.0	6688.320	25.000	Yellow	Resting		POINT	5110.240	G:/Stigmatomma_queen_variance/O5/O5-3-1-G9.MP4	127756	NA
G9	2024-09-27 19:55:47.761		5399.640	Media file(s)	player #1:G:/Stigmatomma_queen_variance/O5/O5-3-1-G9.MP4	0.0	6688.320	25.000	Green	Brood Care		POINT	5170.520	G:/Stigmatomma_queen_variance/O5/O5-3-1-G9.MP4	129263	NA
G9	2024-09-27 19:55:47.761		5399.640	Media file(s)	player #1:G:/Stigmatomma_queen_variance/O5/O5-3-1-G9.MP4	0.0	6688.320	25.000	Yellow	Resting		POINT	5170.520	G:/Stigmatomma_queen_variance/O5/O5-3-1-G9.MP4	129263	NA
G9	2024-09-27 19:55:47.761		5399.640	Media file(s)	player #1:G:/Stigmatomma_queen_variance/O5/O5-3-1-G9.MP4	0.0	6688.320	25.000	Green	Walking		POINT	5230.240	G:/Stigmatomma_queen_variance/O5/O5-3-1-G9.MP4	130756	NA
G9	2024-09-27 19:55:47.761		5399.640	Media file(s)	player #1:G:/Stigmatomma_queen_variance/O5/O5-3-1-G9.MP4	0.0	6688.320	25.000	Yellow	Resting		POINT	5230.240	G:/Stigmatomma_queen_variance/O5/O5-3-1-G9.MP4	130756	NA
G9	2024-09-27 19:55:47.761		5399.640	Media file(s)	player #1:G:/Stigmatomma_queen_variance/O5/O5-3-1-G9.MP4	0.0	6688.320	25.000	Green	Walking		POINT	5290.200	G:/Stigmatomma_queen_variance/O5/O5-3-1-G9.MP4	132255	NA
G9	2024-09-27 19:55:47.761		5399.640	Media file(s)	player #1:G:/Stigmatomma_queen_variance/O5/O5-3-1-G9.MP4	0.0	6688.320	25.000	Yellow	Resting		POINT	5290.200	G:/Stigmatomma_queen_variance/O5/O5-3-1-G9.MP4	132255	NA
G9	2024-09-27 19:55:47.761		5399.640	Media file(s)	player #1:G:/Stigmatomma_queen_variance/O5/O5-3-1-G9.MP4	0.0	6688.320	25.000	Green	Walking		POINT	5350.200	G:/Stigmatomma_queen_variance/O5/O5-3-1-G9.MP4	133755	NA
G9	2024-09-27 19:55:47.761		5399.640	Media file(s)	player #1:G:/Stigmatomma_queen_variance/O5/O5-3-1-G9.MP4	0.0	6688.320	25.000	Yellow	Resting		POINT	5350.200	G:/Stigmatomma_queen_variance/O5/O5-3-1-G9.MP4	133755	NA
G9	2024-09-27 19:55:47.761		5399.640	Media file(s)	player #1:G:/Stigmatomma_queen_variance/O5/O5-3-1-G9.MP4	0.0	6688.320	25.000	Green	Brood Care		POINT	5410.320	G:/Stigmatomma_queen_variance/O5/O5-3-1-G9.MP4	135258	NA
G9	2024-09-27 19:55:47.761		5399.640	Media file(s)	player #1:G:/Stigmatomma_queen_variance/O5/O5-3-1-G9.MP4	0.0	6688.320	25.000	Yellow	Resting		POINT	5410.320	G:/Stigmatomma_queen_variance/O5/O5-3-1-G9.MP4	135258	NA
G9	2024-09-27 19:55:47.761		5399.640	Media file(s)	player #1:G:/Stigmatomma_queen_variance/O5/O5-3-1-G9.MP4	0.0	6688.320	25.000	Green	Brood Care		POINT	5470.680	G:/Stigmatomma_queen_variance/O5/O5-3-1-G9.MP4	136767	NA
G9	2024-09-27 19:55:47.761		5399.640	Media file(s)	player #1:G:/Stigmatomma_queen_variance/O5/O5-3-1-G9.MP4	0.0	6688.320	25.000	Yellow	Resting		POINT	5470.680	G:/Stigmatomma_queen_variance/O5/O5-3-1-G9.MP4	136767	NA
G9	2024-09-27 19:55:47.761		5399.640	Media file(s)	player #1:G:/Stigmatomma_queen_variance/O5/O5-3-1-G9.MP4	0.0	6688.320	25.000	Green	Carry Brood		POINT	5531.000	G:/Stigmatomma_queen_variance/O5/O5-3-1-G9.MP4	138275	NA
G9	2024-09-27 19:55:47.761		5399.640	Media file(s)	player #1:G:/Stigmatomma_queen_variance/O5/O5-3-1-G9.MP4	0.0	6688.320	25.000	Yellow	Resting		POINT	5531.000	G:/Stigmatomma_queen_variance/O5/O5-3-1-G9.MP4	138275	NA
G9	2024-09-27 19:55:47.761		5399.640	Media file(s)	player #1:G:/Stigmatomma_queen_variance/O5/O5-3-1-G9.MP4	0.0	6688.320	25.000	Green	Walking		POINT	5590.280	G:/Stigmatomma_queen_variance/O5/O5-3-1-G9.MP4	139757	NA
G9	2024-09-27 19:55:47.761		5399.640	Media file(s)	player #1:G:/Stigmatomma_queen_variance/O5/O5-3-1-G9.MP4	0.0	6688.320	25.000	Yellow	Walking		POINT	5590.280	G:/Stigmatomma_queen_variance/O5/O5-3-1-G9.MP4	139757	NA
G9	2024-09-27 19:55:47.761		5399.640	Media file(s)	player #1:G:/Stigmatomma_queen_variance/O5/O5-3-1-G9.MP4	0.0	6688.320	25.000	Green	Walking		POINT	5650.080	G:/Stigmatomma_queen_variance/O5/O5-3-1-G9.MP4	141252	NA
G9	2024-09-27 19:55:47.761		5399.640	Media file(s)	player #1:G:/Stigmatomma_queen_variance/O5/O5-3-1-G9.MP4	0.0	6688.320	25.000	Yellow	Resting		POINT	5650.080	G:/Stigmatomma_queen_variance/O5/O5-3-1-G9.MP4	141252	NA
G9	2024-09-27 19:55:47.761		5399.640	Media file(s)	player #1:G:/Stigmatomma_queen_variance/O5/O5-3-1-G9.MP4	0.0	6688.320	25.000	Green	Hemolymph		POINT	5710.720	G:/Stigmatomma_queen_variance/O5/O5-3-1-G9.MP4	142768	NA
G9	2024-09-27 19:55:47.761		5399.640	Media file(s)	player #1:G:/Stigmatomma_queen_variance/O5/O5-3-1-G9.MP4	0.0	6688.320	25.000	Yellow	Resting		POINT	5710.720	G:/Stigmatomma_queen_variance/O5/O5-3-1-G9.MP4	142768	NA
G9	2024-09-27 19:55:47.761		5399.640	Media file(s)	player #1:G:/Stigmatomma_queen_variance/O5/O5-3-1-G9.MP4	0.0	6688.320	25.000	Green	QW interaction		POINT	5770.080	G:/Stigmatomma_queen_variance/O5/O5-3-1-G9.MP4	144252	NA
G9	2024-09-27 19:55:47.761		5399.640	Media file(s)	player #1:G:/Stigmatomma_queen_variance/O5/O5-3-1-G9.MP4	0.0	6688.320	25.000	Yellow	Resting		POINT	5770.080	G:/Stigmatomma_queen_variance/O5/O5-3-1-G9.MP4	144252	NA
G9	2024-09-27 19:55:47.761		5399.640	Media file(s)	player #1:G:/Stigmatomma_queen_variance/O5/O5-3-1-G9.MP4	0.0	6688.320	25.000	Green	Resting		POINT	5830.120	G:/Stigmatomma_queen_variance/O5/O5-3-1-G9.MP4	145753	NA
G9	2024-09-27 19:55:47.761		5399.640	Media file(s)	player #1:G:/Stigmatomma_queen_variance/O5/O5-3-1-G9.MP4	0.0	6688.320	25.000	Yellow	Resting		POINT	5830.120	G:/Stigmatomma_queen_variance/O5/O5-3-1-G9.MP4	145753	NA
G9	2024-09-27 19:55:47.761		5399.640	Media file(s)	player #1:G:/Stigmatomma_queen_variance/O5/O5-3-1-G9.MP4	0.0	6688.320	25.000	Green	Resting		POINT	5890.160	G:/Stigmatomma_queen_variance/O5/O5-3-1-G9.MP4	147254	NA
G9	2024-09-27 19:55:47.761		5399.640	Media file(s)	player #1:G:/Stigmatomma_queen_variance/O5/O5-3-1-G9.MP4	0.0	6688.320	25.000	Yellow	Resting		POINT	5890.160	G:/Stigmatomma_queen_variance/O5/O5-3-1-G9.MP4	147254	NA
G9	2024-09-27 19:55:47.761		5399.640	Media file(s)	player #1:G:/Stigmatomma_queen_variance/O5/O5-3-1-G9.MP4	0.0	6688.320	25.000	Green	Resting		POINT	5950.040	G:/Stigmatomma_queen_variance/O5/O5-3-1-G9.MP4	148751	NA
G9	2024-09-27 19:55:47.761		5399.640	Media file(s)	player #1:G:/Stigmatomma_queen_variance/O5/O5-3-1-G9.MP4	0.0	6688.320	25.000	Yellow	Resting		POINT	5950.040	G:/Stigmatomma_queen_variance/O5/O5-3-1-G9.MP4	148751	NA
G9	2024-09-27 19:55:47.761		5399.640	Media file(s)	player #1:G:/Stigmatomma_queen_variance/O5/O5-3-1-G9.MP4	0.0	6688.320	25.000	Green	Resting		POINT	6010.400	G:/Stigmatomma_queen_variance/O5/O5-3-1-G9.MP4	150260	NA
G9	2024-09-27 19:55:47.761		5399.640	Media file(s)	player #1:G:/Stigmatomma_queen_variance/O5/O5-3-1-G9.MP4	0.0	6688.320	25.000	Yellow	Resting		POINT	6010.400	G:/Stigmatomma_queen_variance/O5/O5-3-1-G9.MP4	150260	NA
