# Supplementary material for: Unmated Queens Show Worker‐Like Behaviour and Gene Expression in Polygynous Colonies of the Ant Stigmatomma pallipes
Source: Mol Ecol. 2026 Apr 29;35:e70360. doi: 10.1111/mec.70360 (PMC13126620; doi:10.1111/mec.70360)
Supplement: Supplementary file 3 — Data S1: mec70360‐sup‐0003‐Supinfo.zip. [file MEC-35-e70360-s003.zip › Behavior/O5-Boris/M1.tsv]

Observation id	Observation date	Description	Observation duration	Observation type	Source	Time offset (s)	Media duration (s)	FPS	Subject	Behavior	Behavioral category	Behavior type	Time	Media file name	Image index	Image file path	Comment
M1	2024-09-29 20:21:20.863		5400.040	Media file(s)	player #1:G:/Stigmatomma_queen_variance/O5/O5-3-1-M1.MP4	0.0	6687.840	25.000	Blue	Resting		POINT	610.120	G:/Stigmatomma_queen_variance/O5/O5-3-1-M1.MP4	15253	NA
M1	2024-09-29 20:21:20.863		5400.040	Media file(s)	player #1:G:/Stigmatomma_queen_variance/O5/O5-3-1-M1.MP4	0.0	6687.840	25.000	Green	Resting		POINT	610.120	G:/Stigmatomma_queen_variance/O5/O5-3-1-M1.MP4	15253	NA
M1	2024-09-29 20:21:20.863		5400.040	Media file(s)	player #1:G:/Stigmatomma_queen_variance/O5/O5-3-1-M1.MP4	0.0	6687.840	25.000	Orange	Resting		POINT	610.120	G:/Stigmatomma_queen_variance/O5/O5-3-1-M1.MP4	15253	NA
M1	2024-09-29 20:21:20.863		5400.040	Media file(s)	player #1:G:/Stigmatomma_queen_variance/O5/O5-3-1-M1.MP4	0.0	6687.840	25.000	Pink	Resting		POINT	610.120	G:/Stigmatomma_queen_variance/O5/O5-3-1-M1.MP4	15253	NA
M1	2024-09-29 20:21:20.863		5400.040	Media file(s)	player #1:G:/Stigmatomma_queen_variance/O5/O5-3-1-M1.MP4	0.0	6687.840	25.000	Blue	Walking		POINT	670.080	G:/Stigmatomma_queen_variance/O5/O5-3-1-M1.MP4	16752	NA
M1	2024-09-29 20:21:20.863		5400.040	Media file(s)	player #1:G:/Stigmatomma_queen_variance/O5/O5-3-1-M1.MP4	0.0	6687.840	25.000	Green	Resting		POINT	670.080	G:/Stigmatomma_queen_variance/O5/O5-3-1-M1.MP4	16752	NA
M1	2024-09-29 20:21:20.863		5400.040	Media file(s)	player #1:G:/Stigmatomma_queen_variance/O5/O5-3-1-M1.MP4	0.0	6687.840	25.000	Orange	Resting		POINT	670.080	G:/Stigmatomma_queen_variance/O5/O5-3-1-M1.MP4	16752	NA
M1	2024-09-29 20:21:20.863		5400.040	Media file(s)	player #1:G:/Stigmatomma_queen_variance/O5/O5-3-1-M1.MP4	0.0	6687.840	25.000	Pink	Resting		POINT	670.080	G:/Stigmatomma_queen_variance/O5/O5-3-1-M1.MP4	16752	NA
M1	2024-09-29 20:21:20.863		5400.040	Media file(s)	player #1:G:/Stigmatomma_queen_variance/O5/O5-3-1-M1.MP4	0.0	6687.840	25.000	Blue	Walking		POINT	730.200	G:/Stigmatomma_queen_variance/O5/O5-3-1-M1.MP4	18255	NA
M1	2024-09-29 20:21:20.863		5400.040	Media file(s)	player #1:G:/Stigmatomma_queen_variance/O5/O5-3-1-M1.MP4	0.0	6687.840	25.000	Green	Resting		POINT	730.200	G:/Stigmatomma_queen_variance/O5/O5-3-1-M1.MP4	18255	NA
M1	2024-09-29 20:21:20.863		5400.040	Media file(s)	player #1:G:/Stigmatomma_queen_variance/O5/O5-3-1-M1.MP4	0.0	6687.840	25.000	Orange	Resting		POINT	730.200	G:/Stigmatomma_queen_variance/O5/O5-3-1-M1.MP4	18255	NA
M1	2024-09-29 20:21:20.863		5400.040	Media file(s)	player #1:G:/Stigmatomma_queen_variance/O5/O5-3-1-M1.MP4	0.0	6687.840	25.000	Pink	Resting		POINT	730.200	G:/Stigmatomma_queen_variance/O5/O5-3-1-M1.MP4	18255	NA
M1	2024-09-29 20:21:20.863		5400.040	Media file(s)	player #1:G:/Stigmatomma_queen_variance/O5/O5-3-1-M1.MP4	0.0	6687.840	25.000	Blue	Resting		POINT	790.520	G:/Stigmatomma_queen_variance/O5/O5-3-1-M1.MP4	19763	NA
M1	2024-09-29 20:21:20.863		5400.040	Media file(s)	player #1:G:/Stigmatomma_queen_variance/O5/O5-3-1-M1.MP4	0.0	6687.840	25.000	Green	Resting		POINT	790.520	G:/Stigmatomma_queen_variance/O5/O5-3-1-M1.MP4	19763	NA
M1	2024-09-29 20:21:20.863		5400.040	Media file(s)	player #1:G:/Stigmatomma_queen_variance/O5/O5-3-1-M1.MP4	0.0	6687.840	25.000	Orange	Walking		POINT	790.520	G:/Stigmatomma_queen_variance/O5/O5-3-1-M1.MP4	19763	NA
M1	2024-09-29 20:21:20.863		5400.040	Media file(s)	player #1:G:/Stigmatomma_queen_variance/O5/O5-3-1-M1.MP4	0.0	6687.840	25.000	Pink	Resting		POINT	790.520	G:/Stigmatomma_queen_variance/O5/O5-3-1-M1.MP4	19763	NA
M1	2024-09-29 20:21:20.863		5400.040	Media file(s)	player #1:G:/Stigmatomma_queen_variance/O5/O5-3-1-M1.MP4	0.0	6687.840	25.000	Blue	Resting		POINT	850.120	G:/Stigmatomma_queen_variance/O5/O5-3-1-M1.MP4	21253	NA
M1	2024-09-29 20:21:20.863		5400.040	Media file(s)	player #1:G:/Stigmatomma_queen_variance/O5/O5-3-1-M1.MP4	0.0	6687.840	25.000	Green	Resting		POINT	850.120	G:/Stigmatomma_queen_variance/O5/O5-3-1-M1.MP4	21253	NA
M1	2024-09-29 20:21:20.863		5400.040	Media file(s)	player #1:G:/Stigmatomma_queen_variance/O5/O5-3-1-M1.MP4	0.0	6687.840	25.000	Orange	Resting		POINT	850.120	G:/Stigmatomma_queen_variance/O5/O5-3-1-M1.MP4	21253	NA
M1	2024-09-29 20:21:20.863		5400.040	Media file(s)	player #1:G:/Stigmatomma_queen_variance/O5/O5-3-1-M1.MP4	0.0	6687.840	25.000	Pink	Resting		POINT	850.120	G:/Stigmatomma_queen_variance/O5/O5-3-1-M1.MP4	21253	NA
M1	2024-09-29 20:21:20.863		5400.040	Media file(s)	player #1:G:/Stigmatomma_queen_variance/O5/O5-3-1-M1.MP4	0.0	6687.840	25.000	Blue	Resting		POINT	910.000	G:/Stigmatomma_queen_variance/O5/O5-3-1-M1.MP4	22750	NA
M1	2024-09-29 20:21:20.863		5400.040	Media file(s)	player #1:G:/Stigmatomma_queen_variance/O5/O5-3-1-M1.MP4	0.0	6687.840	25.000	Green	Resting		POINT	910.000	G:/Stigmatomma_queen_variance/O5/O5-3-1-M1.MP4	22750	NA
M1	2024-09-29 20:21:20.863		5400.040	Media file(s)	player #1:G:/Stigmatomma_queen_variance/O5/O5-3-1-M1.MP4	0.0	6687.840	25.000	Orange	Resting		POINT	910.000	G:/Stigmatomma_queen_variance/O5/O5-3-1-M1.MP4	22750	NA
M1	2024-09-29 20:21:20.863		5400.040	Media file(s)	player #1:G:/Stigmatomma_queen_variance/O5/O5-3-1-M1.MP4	0.0	6687.840	25.000	Pink	Resting		POINT	910.000	G:/Stigmatomma_queen_variance/O5/O5-3-1-M1.MP4	22750	NA
M1	2024-09-29 20:21:20.863		5400.040	Media file(s)	player #1:G:/Stigmatomma_queen_variance/O5/O5-3-1-M1.MP4	0.0	6687.840	25.000	Blue	Resting		POINT	970.200	G:/Stigmatomma_queen_variance/O5/O5-3-1-M1.MP4	24255	NA
M1	2024-09-29 20:21:20.863		5400.040	Media file(s)	player #1:G:/Stigmatomma_queen_variance/O5/O5-3-1-M1.MP4	0.0	6687.840	25.000	Green	Resting		POINT	970.200	G:/Stigmatomma_queen_variance/O5/O5-3-1-M1.MP4	24255	NA
M1	2024-09-29 20:21:20.863		5400.040	Media file(s)	player #1:G:/Stigmatomma_queen_variance/O5/O5-3-1-M1.MP4	0.0	6687.840	25.000	Orange	Resting		POINT	970.200	G:/Stigmatomma_queen_variance/O5/O5-3-1-M1.MP4	24255	NA
M1	2024-09-29 20:21:20.863		5400.040	Media file(s)	player #1:G:/Stigmatomma_queen_variance/O5/O5-3-1-M1.MP4	0.0	6687.840	25.000	Pink	Resting		POINT	970.200	G:/Stigmatomma_queen_variance/O5/O5-3-1-M1.MP4	24255	NA
M1	2024-09-29 20:21:20.863		5400.040	Media file(s)	player #1:G:/Stigmatomma_queen_variance/O5/O5-3-1-M1.MP4	0.0	6687.840	25.000	Blue	Resting		POINT	1030.240	G:/Stigmatomma_queen_variance/O5/O5-3-1-M1.MP4	25756	NA
M1	2024-09-29 20:21:20.863		5400.040	Media file(s)	player #1:G:/Stigmatomma_queen_variance/O5/O5-3-1-M1.MP4	0.0	6687.840	25.000	Green	Resting		POINT	1030.240	G:/Stigmatomma_queen_variance/O5/O5-3-1-M1.MP4	25756	NA
M1	2024-09-29 20:21:20.863		5400.040	Media file(s)	player #1:G:/Stigmatomma_queen_variance/O5/O5-3-1-M1.MP4	0.0	6687.840	25.000	Orange	Resting		POINT	1030.240	G:/Stigmatomma_queen_variance/O5/O5-3-1-M1.MP4	25756	NA
M1	2024-09-29 20:21:20.863		5400.040	Media file(s)	player #1:G:/Stigmatomma_queen_variance/O5/O5-3-1-M1.MP4	0.0	6687.840	25.000	Pink	Resting		POINT	1030.240	G:/Stigmatomma_queen_variance/O5/O5-3-1-M1.MP4	25756	NA
M1	2024-09-29 20:21:20.863		5400.040	Media file(s)	player #1:G:/Stigmatomma_queen_variance/O5/O5-3-1-M1.MP4	0.0	6687.840	25.000	Blue	Resting		POINT	1090.200	G:/Stigmatomma_queen_variance/O5/O5-3-1-M1.MP4	27255	NA
M1	2024-09-29 20:21:20.863		5400.040	Media file(s)	player #1:G:/Stigmatomma_queen_variance/O5/O5-3-1-M1.MP4	0.0	6687.840	25.000	Green	Resting		POINT	1090.200	G:/Stigmatomma_queen_variance/O5/O5-3-1-M1.MP4	27255	NA
M1	2024-09-29 20:21:20.863		5400.040	Media file(s)	player #1:G:/Stigmatomma_queen_variance/O5/O5-3-1-M1.MP4	0.0	6687.840	25.000	Orange	Resting		POINT	1090.200	G:/Stigmatomma_queen_variance/O5/O5-3-1-M1.MP4	27255	NA
M1	2024-09-29 20:21:20.863		5400.040	Media file(s)	player #1:G:/Stigmatomma_queen_variance/O5/O5-3-1-M1.MP4	0.0	6687.840	25.000	Pink	Resting		POINT	1090.200	G:/Stigmatomma_queen_variance/O5/O5-3-1-M1.MP4	27255	NA
M1	2024-09-29 20:21:20.863		5400.040	Media file(s)	player #1:G:/Stigmatomma_queen_variance/O5/O5-3-1-M1.MP4	0.0	6687.840	25.000	Blue	Resting		POINT	1150.280	G:/Stigmatomma_queen_variance/O5/O5-3-1-M1.MP4	28757	NA
M1	2024-09-29 20:21:20.863		5400.040	Media file(s)	player #1:G:/Stigmatomma_queen_variance/O5/O5-3-1-M1.MP4	0.0	6687.840	25.000	Green	Resting		POINT	1150.280	G:/Stigmatomma_queen_variance/O5/O5-3-1-M1.MP4	28757	NA
M1	2024-09-29 20:21:20.863		5400.040	Media file(s)	player #1:G:/Stigmatomma_queen_variance/O5/O5-3-1-M1.MP4	0.0	6687.840	25.000	Orange	Resting		POINT	1150.280	G:/Stigmatomma_queen_variance/O5/O5-3-1-M1.MP4	28757	NA
M1	2024-09-29 20:21:20.863		5400.040	Media file(s)	player #1:G:/Stigmatomma_queen_variance/O5/O5-3-1-M1.MP4	0.0	6687.840	25.000	Pink	Resting		POINT	1150.280	G:/Stigmatomma_queen_variance/O5/O5-3-1-M1.MP4	28757	NA
M1	2024-09-29 20:21:20.863		5400.040	Media file(s)	player #1:G:/Stigmatomma_queen_variance/O5/O5-3-1-M1.MP4	0.0	6687.840	25.000	Blue	Resting		POINT	1210.200	G:/Stigmatomma_queen_variance/O5/O5-3-1-M1.MP4	30255	NA
M1	2024-09-29 20:21:20.863		5400.040	Media file(s)	player #1:G:/Stigmatomma_queen_variance/O5/O5-3-1-M1.MP4	0.0	6687.840	25.000	Green	Resting		POINT	1210.200	G:/Stigmatomma_queen_variance/O5/O5-3-1-M1.MP4	30255	NA
M1	2024-09-29 20:21:20.863		5400.040	Media file(s)	player #1:G:/Stigmatomma_queen_variance/O5/O5-3-1-M1.MP4	0.0	6687.840	25.000	Orange	Resting		POINT	1210.200	G:/Stigmatomma_queen_variance/O5/O5-3-1-M1.MP4	30255	NA
M1	2024-09-29 20:21:20.863		5400.040	Media file(s)	player #1:G:/Stigmatomma_queen_variance/O5/O5-3-1-M1.MP4	0.0	6687.840	25.000	Pink	Resting		POINT	1210.200	G:/Stigmatomma_queen_variance/O5/O5-3-1-M1.MP4	30255	NA
M1	2024-09-29 20:21:20.863		5400.040	Media file(s)	player #1:G:/Stigmatomma_queen_variance/O5/O5-3-1-M1.MP4	0.0	6687.840	25.000	Blue	Resting		POINT	1270.160	G:/Stigmatomma_queen_variance/O5/O5-3-1-M1.MP4	31754	NA
M1	2024-09-29 20:21:20.863		5400.040	Media file(s)	player #1:G:/Stigmatomma_queen_variance/O5/O5-3-1-M1.MP4	0.0	6687.840	25.000	Green	Resting		POINT	1270.160	G:/Stigmatomma_queen_variance/O5/O5-3-1-M1.MP4	31754	NA
M1	2024-09-29 20:21:20.863		5400.040	Media file(s)	player #1:G:/Stigmatomma_queen_variance/O5/O5-3-1-M1.MP4	0.0	6687.840	25.000	Orange	Resting		POINT	1270.160	G:/Stigmatomma_queen_variance/O5/O5-3-1-M1.MP4	31754	NA
M1	2024-09-29 20:21:20.863		5400.040	Media file(s)	player #1:G:/Stigmatomma_queen_variance/O5/O5-3-1-M1.MP4	0.0	6687.840	25.000	Pink	Resting		POINT	1270.160	G:/Stigmatomma_queen_variance/O5/O5-3-1-M1.MP4	31754	NA
M1	2024-09-29 20:21:20.863		5400.040	Media file(s)	player #1:G:/Stigmatomma_queen_variance/O5/O5-3-1-M1.MP4	0.0	6687.840	25.000	Blue	Resting		POINT	1330.160	G:/Stigmatomma_queen_variance/O5/O5-3-1-M1.MP4	33254	NA
M1	2024-09-29 20:21:20.863		5400.040	Media file(s)	player #1:G:/Stigmatomma_queen_variance/O5/O5-3-1-M1.MP4	0.0	6687.840	25.000	Green	Resting		POINT	1330.160	G:/Stigmatomma_queen_variance/O5/O5-3-1-M1.MP4	33254	NA
M1	2024-09-29 20:21:20.863		5400.040	Media file(s)	player #1:G:/Stigmatomma_queen_variance/O5/O5-3-1-M1.MP4	0.0	6687.840	25.000	Orange	Resting		POINT	1330.160	G:/Stigmatomma_queen_variance/O5/O5-3-1-M1.MP4	33254	NA
M1	2024-09-29 20:21:20.863		5400.040	Media file(s)	player #1:G:/Stigmatomma_queen_variance/O5/O5-3-1-M1.MP4	0.0	6687.840	25.000	Pink	Resting		POINT	1330.160	G:/Stigmatomma_queen_variance/O5/O5-3-1-M1.MP4	33254	NA
M1	2024-09-29 20:21:20.863		5400.040	Media file(s)	player #1:G:/Stigmatomma_queen_variance/O5/O5-3-1-M1.MP4	0.0	6687.840	25.000	Blue	Resting		POINT	1390.200	G:/Stigmatomma_queen_variance/O5/O5-3-1-M1.MP4	34755	NA
M1	2024-09-29 20:21:20.863		5400.040	Media file(s)	player #1:G:/Stigmatomma_queen_variance/O5/O5-3-1-M1.MP4	0.0	6687.840	25.000	Green	Resting		POINT	1390.200	G:/Stigmatomma_queen_variance/O5/O5-3-1-M1.MP4	34755	NA
M1	2024-09-29 20:21:20.863		5400.040	Media file(s)	player #1:G:/Stigmatomma_queen_variance/O5/O5-3-1-M1.MP4	0.0	6687.840	25.000	Orange	Resting		POINT	1390.200	G:/Stigmatomma_queen_variance/O5/O5-3-1-M1.MP4	34755	NA
M1	2024-09-29 20:21:20.863		5400.040	Media file(s)	player #1:G:/Stigmatomma_queen_variance/O5/O5-3-1-M1.MP4	0.0	6687.840	25.000	Pink	Resting		POINT	1390.200	G:/Stigmatomma_queen_variance/O5/O5-3-1-M1.MP4	34755	NA
M1	2024-09-29 20:21:20.863		5400.040	Media file(s)	player #1:G:/Stigmatomma_queen_variance/O5/O5-3-1-M1.MP4	0.0	6687.840	25.000	Blue	Walking		POINT	1451.120	G:/Stigmatomma_queen_variance/O5/O5-3-1-M1.MP4	36278	NA
M1	2024-09-29 20:21:20.863		5400.040	Media file(s)	player #1:G:/Stigmatomma_queen_variance/O5/O5-3-1-M1.MP4	0.0	6687.840	25.000	Green	Resting		POINT	1451.120	G:/Stigmatomma_queen_variance/O5/O5-3-1-M1.MP4	36278	NA
M1	2024-09-29 20:21:20.863		5400.040	Media file(s)	player #1:G:/Stigmatomma_queen_variance/O5/O5-3-1-M1.MP4	0.0	6687.840	25.000	Orange	Walking		POINT	1451.120	G:/Stigmatomma_queen_variance/O5/O5-3-1-M1.MP4	36278	NA
M1	2024-09-29 20:21:20.863		5400.040	Media file(s)	player #1:G:/Stigmatomma_queen_variance/O5/O5-3-1-M1.MP4	0.0	6687.840	25.000	Pink	Resting		POINT	1451.120	G:/Stigmatomma_queen_variance/O5/O5-3-1-M1.MP4	36278	NA
M1	2024-09-29 20:21:20.863		5400.040	Media file(s)	player #1:G:/Stigmatomma_queen_variance/O5/O5-3-1-M1.MP4	0.0	6687.840	25.000	Blue	Walking		POINT	1511.480	G:/Stigmatomma_queen_variance/O5/O5-3-1-M1.MP4	37787	NA
M1	2024-09-29 20:21:20.863		5400.040	Media file(s)	player #1:G:/Stigmatomma_queen_variance/O5/O5-3-1-M1.MP4	0.0	6687.840	25.000	Green	Resting		POINT	1511.480	G:/Stigmatomma_queen_variance/O5/O5-3-1-M1.MP4	37787	NA
M1	2024-09-29 20:21:20.863		5400.040	Media file(s)	player #1:G:/Stigmatomma_queen_variance/O5/O5-3-1-M1.MP4	0.0	6687.840	25.000	Orange	Walking		POINT	1511.480	G:/Stigmatomma_queen_variance/O5/O5-3-1-M1.MP4	37787	NA
M1	2024-09-29 20:21:20.863		5400.040	Media file(s)	player #1:G:/Stigmatomma_queen_variance/O5/O5-3-1-M1.MP4	0.0	6687.840	25.000	Pink	Resting		POINT	1511.480	G:/Stigmatomma_queen_variance/O5/O5-3-1-M1.MP4	37787	NA
M1	2024-09-29 20:21:20.863		5400.040	Media file(s)	player #1:G:/Stigmatomma_queen_variance/O5/O5-3-1-M1.MP4	0.0	6687.840	25.000	Blue	Walking		POINT	1570.600	G:/Stigmatomma_queen_variance/O5/O5-3-1-M1.MP4	39265	NA
M1	2024-09-29 20:21:20.863		5400.040	Media file(s)	player #1:G:/Stigmatomma_queen_variance/O5/O5-3-1-M1.MP4	0.0	6687.840	25.000	Green	Resting		POINT	1570.600	G:/Stigmatomma_queen_variance/O5/O5-3-1-M1.MP4	39265	NA
M1	2024-09-29 20:21:20.863		5400.040	Media file(s)	player #1:G:/Stigmatomma_queen_variance/O5/O5-3-1-M1.MP4	0.0	6687.840	25.000	Orange	Walking		POINT	1570.600	G:/Stigmatomma_queen_variance/O5/O5-3-1-M1.MP4	39265	NA
M1	2024-09-29 20:21:20.863		5400.040	Media file(s)	player #1:G:/Stigmatomma_queen_variance/O5/O5-3-1-M1.MP4	0.0	6687.840	25.000	Pink	Resting		POINT	1570.600	G:/Stigmatomma_queen_variance/O5/O5-3-1-M1.MP4	39265	NA
M1	2024-09-29 20:21:20.863		5400.040	Media file(s)	player #1:G:/Stigmatomma_queen_variance/O5/O5-3-1-M1.MP4	0.0	6687.840	25.000	Blue	Resting		POINT	1630.320	G:/Stigmatomma_queen_variance/O5/O5-3-1-M1.MP4	40758	NA
M1	2024-09-29 20:21:20.863		5400.040	Media file(s)	player #1:G:/Stigmatomma_queen_variance/O5/O5-3-1-M1.MP4	0.0	6687.840	25.000	Green	Brood Care		POINT	1630.320	G:/Stigmatomma_queen_variance/O5/O5-3-1-M1.MP4	40758	NA
M1	2024-09-29 20:21:20.863		5400.040	Media file(s)	player #1:G:/Stigmatomma_queen_variance/O5/O5-3-1-M1.MP4	0.0	6687.840	25.000	Orange	Walking		POINT	1630.320	G:/Stigmatomma_queen_variance/O5/O5-3-1-M1.MP4	40758	NA
M1	2024-09-29 20:21:20.863		5400.040	Media file(s)	player #1:G:/Stigmatomma_queen_variance/O5/O5-3-1-M1.MP4	0.0	6687.840	25.000	Pink	Brood Care		POINT	1630.320	G:/Stigmatomma_queen_variance/O5/O5-3-1-M1.MP4	40758	NA
M1	2024-09-29 20:21:20.863		5400.040	Media file(s)	player #1:G:/Stigmatomma_queen_variance/O5/O5-3-1-M1.MP4	0.0	6687.840	25.000	Blue	Resting		POINT	1690.880	G:/Stigmatomma_queen_variance/O5/O5-3-1-M1.MP4	42272	NA
M1	2024-09-29 20:21:20.863		5400.040	Media file(s)	player #1:G:/Stigmatomma_queen_variance/O5/O5-3-1-M1.MP4	0.0	6687.840	25.000	Green	Walking		POINT	1690.880	G:/Stigmatomma_queen_variance/O5/O5-3-1-M1.MP4	42272	NA
M1	2024-09-29 20:21:20.863		5400.040	Media file(s)	player #1:G:/Stigmatomma_queen_variance/O5/O5-3-1-M1.MP4	0.0	6687.840	25.000	Orange	Resting		POINT	1690.880	G:/Stigmatomma_queen_variance/O5/O5-3-1-M1.MP4	42272	NA
M1	2024-09-29 20:21:20.863		5400.040	Media file(s)	player #1:G:/Stigmatomma_queen_variance/O5/O5-3-1-M1.MP4	0.0	6687.840	25.000	Pink	Resting		POINT	1690.880	G:/Stigmatomma_queen_variance/O5/O5-3-1-M1.MP4	42272	NA
M1	2024-09-29 20:21:20.863		5400.040	Media file(s)	player #1:G:/Stigmatomma_queen_variance/O5/O5-3-1-M1.MP4	0.0	6687.840	25.000	Blue	Resting		POINT	1750.240	G:/Stigmatomma_queen_variance/O5/O5-3-1-M1.MP4	43756	NA
M1	2024-09-29 20:21:20.863		5400.040	Media file(s)	player #1:G:/Stigmatomma_queen_variance/O5/O5-3-1-M1.MP4	0.0	6687.840	25.000	Green	Resting		POINT	1750.240	G:/Stigmatomma_queen_variance/O5/O5-3-1-M1.MP4	43756	NA
M1	2024-09-29 20:21:20.863		5400.040	Media file(s)	player #1:G:/Stigmatomma_queen_variance/O5/O5-3-1-M1.MP4	0.0	6687.840	25.000	Orange	Resting		POINT	1750.240	G:/Stigmatomma_queen_variance/O5/O5-3-1-M1.MP4	43756	NA
M1	2024-09-29 20:21:20.863		5400.040	Media file(s)	player #1:G:/Stigmatomma_queen_variance/O5/O5-3-1-M1.MP4	0.0	6687.840	25.000	Pink	Resting		POINT	1750.240	G:/Stigmatomma_queen_variance/O5/O5-3-1-M1.MP4	43756	NA
M1	2024-09-29 20:21:20.863		5400.040	Media file(s)	player #1:G:/Stigmatomma_queen_variance/O5/O5-3-1-M1.MP4	0.0	6687.840	25.000	Blue	Resting		POINT	1810.480	G:/Stigmatomma_queen_variance/O5/O5-3-1-M1.MP4	45262	NA
M1	2024-09-29 20:21:20.863		5400.040	Media file(s)	player #1:G:/Stigmatomma_queen_variance/O5/O5-3-1-M1.MP4	0.0	6687.840	25.000	Green	Resting		POINT	1810.480	G:/Stigmatomma_queen_variance/O5/O5-3-1-M1.MP4	45262	NA
M1	2024-09-29 20:21:20.863		5400.040	Media file(s)	player #1:G:/Stigmatomma_queen_variance/O5/O5-3-1-M1.MP4	0.0	6687.840	25.000	Orange	Resting		POINT	1810.480	G:/Stigmatomma_queen_variance/O5/O5-3-1-M1.MP4	45262	NA
M1	2024-09-29 20:21:20.863		5400.040	Media file(s)	player #1:G:/Stigmatomma_queen_variance/O5/O5-3-1-M1.MP4	0.0	6687.840	25.000	Pink	Walking		POINT	1810.480	G:/Stigmatomma_queen_variance/O5/O5-3-1-M1.MP4	45262	NA
M1	2024-09-29 20:21:20.863		5400.040	Media file(s)	player #1:G:/Stigmatomma_queen_variance/O5/O5-3-1-M1.MP4	0.0	6687.840	25.000	Blue	Resting		POINT	1870.440	G:/Stigmatomma_queen_variance/O5/O5-3-1-M1.MP4	46761	NA
M1	2024-09-29 20:21:20.863		5400.040	Media file(s)	player #1:G:/Stigmatomma_queen_variance/O5/O5-3-1-M1.MP4	0.0	6687.840	25.000	Green	Resting		POINT	1870.440	G:/Stigmatomma_queen_variance/O5/O5-3-1-M1.MP4	46761	NA
M1	2024-09-29 20:21:20.863		5400.040	Media file(s)	player #1:G:/Stigmatomma_queen_variance/O5/O5-3-1-M1.MP4	0.0	6687.840	25.000	Orange	Resting		POINT	1870.440	G:/Stigmatomma_queen_variance/O5/O5-3-1-M1.MP4	46761	NA
M1	2024-09-29 20:21:20.863		5400.040	Media file(s)	player #1:G:/Stigmatomma_queen_variance/O5/O5-3-1-M1.MP4	0.0	6687.840	25.000	Pink	Self grooming		POINT	1870.440	G:/Stigmatomma_queen_variance/O5/O5-3-1-M1.MP4	46761	NA
M1	2024-09-29 20:21:20.863		5400.040	Media file(s)	player #1:G:/Stigmatomma_queen_variance/O5/O5-3-1-M1.MP4	0.0	6687.840	25.000	Blue	Resting		POINT	1930.400	G:/Stigmatomma_queen_variance/O5/O5-3-1-M1.MP4	48260	NA
M1	2024-09-29 20:21:20.863		5400.040	Media file(s)	player #1:G:/Stigmatomma_queen_variance/O5/O5-3-1-M1.MP4	0.0	6687.840	25.000	Green	Resting		POINT	1930.400	G:/Stigmatomma_queen_variance/O5/O5-3-1-M1.MP4	48260	NA
M1	2024-09-29 20:21:20.863		5400.040	Media file(s)	player #1:G:/Stigmatomma_queen_variance/O5/O5-3-1-M1.MP4	0.0	6687.840	25.000	Orange	Resting		POINT	1930.400	G:/Stigmatomma_queen_variance/O5/O5-3-1-M1.MP4	48260	NA
M1	2024-09-29 20:21:20.863		5400.040	Media file(s)	player #1:G:/Stigmatomma_queen_variance/O5/O5-3-1-M1.MP4	0.0	6687.840	25.000	Pink	Resting		POINT	1930.400	G:/Stigmatomma_queen_variance/O5/O5-3-1-M1.MP4	48260	NA
M1	2024-09-29 20:21:20.863		5400.040	Media file(s)	player #1:G:/Stigmatomma_queen_variance/O5/O5-3-1-M1.MP4	0.0	6687.840	25.000	Blue	Resting		POINT	1991.040	G:/Stigmatomma_queen_variance/O5/O5-3-1-M1.MP4	49776	NA
M1	2024-09-29 20:21:20.863		5400.040	Media file(s)	player #1:G:/Stigmatomma_queen_variance/O5/O5-3-1-M1.MP4	0.0	6687.840	25.000	Green	Resting		POINT	1991.040	G:/Stigmatomma_queen_variance/O5/O5-3-1-M1.MP4	49776	NA
M1	2024-09-29 20:21:20.863		5400.040	Media file(s)	player #1:G:/Stigmatomma_queen_variance/O5/O5-3-1-M1.MP4	0.0	6687.840	25.000	Orange	Walking		POINT	1991.040	G:/Stigmatomma_queen_variance/O5/O5-3-1-M1.MP4	49776	NA
M1	2024-09-29 20:21:20.863		5400.040	Media file(s)	player #1:G:/Stigmatomma_queen_variance/O5/O5-3-1-M1.MP4	0.0	6687.840	25.000	Pink	Resting		POINT	1991.040	G:/Stigmatomma_queen_variance/O5/O5-3-1-M1.MP4	49776	NA
M1	2024-09-29 20:21:20.863		5400.040	Media file(s)	player #1:G:/Stigmatomma_queen_variance/O5/O5-3-1-M1.MP4	0.0	6687.840	25.000	Blue	Resting		POINT	2050.120	G:/Stigmatomma_queen_variance/O5/O5-3-1-M1.MP4	51253	NA
M1	2024-09-29 20:21:20.863		5400.040	Media file(s)	player #1:G:/Stigmatomma_queen_variance/O5/O5-3-1-M1.MP4	0.0	6687.840	25.000	Green	Resting		POINT	2050.120	G:/Stigmatomma_queen_variance/O5/O5-3-1-M1.MP4	51253	NA
M1	2024-09-29 20:21:20.863		5400.040	Media file(s)	player #1:G:/Stigmatomma_queen_variance/O5/O5-3-1-M1.MP4	0.0	6687.840	25.000	Orange	Walking		POINT	2050.120	G:/Stigmatomma_queen_variance/O5/O5-3-1-M1.MP4	51253	NA
M1	2024-09-29 20:21:20.863		5400.040	Media file(s)	player #1:G:/Stigmatomma_queen_variance/O5/O5-3-1-M1.MP4	0.0	6687.840	25.000	Pink	Walking		POINT	2050.120	G:/Stigmatomma_queen_variance/O5/O5-3-1-M1.MP4	51253	NA
M1	2024-09-29 20:21:20.863		5400.040	Media file(s)	player #1:G:/Stigmatomma_queen_variance/O5/O5-3-1-M1.MP4	0.0	6687.840	25.000	Blue	Resting		POINT	2110.400	G:/Stigmatomma_queen_variance/O5/O5-3-1-M1.MP4	52760	NA
M1	2024-09-29 20:21:20.863		5400.040	Media file(s)	player #1:G:/Stigmatomma_queen_variance/O5/O5-3-1-M1.MP4	0.0	6687.840	25.000	Green	Resting		POINT	2110.400	G:/Stigmatomma_queen_variance/O5/O5-3-1-M1.MP4	52760	NA
M1	2024-09-29 20:21:20.863		5400.040	Media file(s)	player #1:G:/Stigmatomma_queen_variance/O5/O5-3-1-M1.MP4	0.0	6687.840	25.000	Orange	Resting		POINT	2110.400	G:/Stigmatomma_queen_variance/O5/O5-3-1-M1.MP4	52760	NA
M1	2024-09-29 20:21:20.863		5400.040	Media file(s)	player #1:G:/Stigmatomma_queen_variance/O5/O5-3-1-M1.MP4	0.0	6687.840	25.000	Pink	Resting		POINT	2110.400	G:/Stigmatomma_queen_variance/O5/O5-3-1-M1.MP4	52760	NA
M1	2024-09-29 20:21:20.863		5400.040	Media file(s)	player #1:G:/Stigmatomma_queen_variance/O5/O5-3-1-M1.MP4	0.0	6687.840	25.000	Blue	Self grooming		POINT	2170.600	G:/Stigmatomma_queen_variance/O5/O5-3-1-M1.MP4	54265	NA
M1	2024-09-29 20:21:20.863		5400.040	Media file(s)	player #1:G:/Stigmatomma_queen_variance/O5/O5-3-1-M1.MP4	0.0	6687.840	25.000	Green	Resting		POINT	2170.600	G:/Stigmatomma_queen_variance/O5/O5-3-1-M1.MP4	54265	NA
M1	2024-09-29 20:21:20.863		5400.040	Media file(s)	player #1:G:/Stigmatomma_queen_variance/O5/O5-3-1-M1.MP4	0.0	6687.840	25.000	Orange	Walking		POINT	2170.600	G:/Stigmatomma_queen_variance/O5/O5-3-1-M1.MP4	54265	NA
M1	2024-09-29 20:21:20.863		5400.040	Media file(s)	player #1:G:/Stigmatomma_queen_variance/O5/O5-3-1-M1.MP4	0.0	6687.840	25.000	Pink	Resting		POINT	2170.600	G:/Stigmatomma_queen_variance/O5/O5-3-1-M1.MP4	54265	NA
M1	2024-09-29 20:21:20.863		5400.040	Media file(s)	player #1:G:/Stigmatomma_queen_variance/O5/O5-3-1-M1.MP4	0.0	6687.840	25.000	Blue	Resting		POINT	2230.560	G:/Stigmatomma_queen_variance/O5/O5-3-1-M1.MP4	55764	NA
M1	2024-09-29 20:21:20.863		5400.040	Media file(s)	player #1:G:/Stigmatomma_queen_variance/O5/O5-3-1-M1.MP4	0.0	6687.840	25.000	Green	Resting		POINT	2230.560	G:/Stigmatomma_queen_variance/O5/O5-3-1-M1.MP4	55764	NA
M1	2024-09-29 20:21:20.863		5400.040	Media file(s)	player #1:G:/Stigmatomma_queen_variance/O5/O5-3-1-M1.MP4	0.0	6687.840	25.000	Orange	Resting		POINT	2230.560	G:/Stigmatomma_queen_variance/O5/O5-3-1-M1.MP4	55764	NA
M1	2024-09-29 20:21:20.863		5400.040	Media file(s)	player #1:G:/Stigmatomma_queen_variance/O5/O5-3-1-M1.MP4	0.0	6687.840	25.000	Pink	Walking		POINT	2230.560	G:/Stigmatomma_queen_variance/O5/O5-3-1-M1.MP4	55764	NA
M1	2024-09-29 20:21:20.863		5400.040	Media file(s)	player #1:G:/Stigmatomma_queen_variance/O5/O5-3-1-M1.MP4	0.0	6687.840	25.000	Blue	Resting		POINT	2290.320	G:/Stigmatomma_queen_variance/O5/O5-3-1-M1.MP4	57258	NA
M1	2024-09-29 20:21:20.863		5400.040	Media file(s)	player #1:G:/Stigmatomma_queen_variance/O5/O5-3-1-M1.MP4	0.0	6687.840	25.000	Green	Resting		POINT	2290.320	G:/Stigmatomma_queen_variance/O5/O5-3-1-M1.MP4	57258	NA
M1	2024-09-29 20:21:20.863		5400.040	Media file(s)	player #1:G:/Stigmatomma_queen_variance/O5/O5-3-1-M1.MP4	0.0	6687.840	25.000	Orange	Self grooming		POINT	2290.320	G:/Stigmatomma_queen_variance/O5/O5-3-1-M1.MP4	57258	NA
M1	2024-09-29 20:21:20.863		5400.040	Media file(s)	player #1:G:/Stigmatomma_queen_variance/O5/O5-3-1-M1.MP4	0.0	6687.840	25.000	Pink	Resting		POINT	2290.320	G:/Stigmatomma_queen_variance/O5/O5-3-1-M1.MP4	57258	NA
M1	2024-09-29 20:21:20.863		5400.040	Media file(s)	player #1:G:/Stigmatomma_queen_variance/O5/O5-3-1-M1.MP4	0.0	6687.840	25.000	Blue	Resting		POINT	2349.800	G:/Stigmatomma_queen_variance/O5/O5-3-1-M1.MP4	58745	NA
M1	2024-09-29 20:21:20.863		5400.040	Media file(s)	player #1:G:/Stigmatomma_queen_variance/O5/O5-3-1-M1.MP4	0.0	6687.840	25.000	Green	Resting		POINT	2349.800	G:/Stigmatomma_queen_variance/O5/O5-3-1-M1.MP4	58745	NA
M1	2024-09-29 20:21:20.863		5400.040	Media file(s)	player #1:G:/Stigmatomma_queen_variance/O5/O5-3-1-M1.MP4	0.0	6687.840	25.000	Orange	Resting		POINT	2349.800	G:/Stigmatomma_queen_variance/O5/O5-3-1-M1.MP4	58745	NA
M1	2024-09-29 20:21:20.863		5400.040	Media file(s)	player #1:G:/Stigmatomma_queen_variance/O5/O5-3-1-M1.MP4	0.0	6687.840	25.000	Pink	Resting		POINT	2349.800	G:/Stigmatomma_queen_variance/O5/O5-3-1-M1.MP4	58745	NA
M1	2024-09-29 20:21:20.863		5400.040	Media file(s)	player #1:G:/Stigmatomma_queen_variance/O5/O5-3-1-M1.MP4	0.0	6687.840	25.000	Blue	Brood Care		POINT	2410.760	G:/Stigmatomma_queen_variance/O5/O5-3-1-M1.MP4	60269	NA
M1	2024-09-29 20:21:20.863		5400.040	Media file(s)	player #1:G:/Stigmatomma_queen_variance/O5/O5-3-1-M1.MP4	0.0	6687.840	25.000	Green	Resting		POINT	2410.760	G:/Stigmatomma_queen_variance/O5/O5-3-1-M1.MP4	60269	NA
M1	2024-09-29 20:21:20.863		5400.040	Media file(s)	player #1:G:/Stigmatomma_queen_variance/O5/O5-3-1-M1.MP4	0.0	6687.840	25.000	Orange	Resting		POINT	2410.760	G:/Stigmatomma_queen_variance/O5/O5-3-1-M1.MP4	60269	NA
M1	2024-09-29 20:21:20.863		5400.040	Media file(s)	player #1:G:/Stigmatomma_queen_variance/O5/O5-3-1-M1.MP4	0.0	6687.840	25.000	Pink	Resting		POINT	2410.760	G:/Stigmatomma_queen_variance/O5/O5-3-1-M1.MP4	60269	NA
M1	2024-09-29 20:21:20.863		5400.040	Media file(s)	player #1:G:/Stigmatomma_queen_variance/O5/O5-3-1-M1.MP4	0.0	6687.840	25.000	Blue	Brood Care		POINT	2470.040	G:/Stigmatomma_queen_variance/O5/O5-3-1-M1.MP4	61751	NA
M1	2024-09-29 20:21:20.863		5400.040	Media file(s)	player #1:G:/Stigmatomma_queen_variance/O5/O5-3-1-M1.MP4	0.0	6687.840	25.000	Green	Resting		POINT	2470.040	G:/Stigmatomma_queen_variance/O5/O5-3-1-M1.MP4	61751	NA
M1	2024-09-29 20:21:20.863		5400.040	Media file(s)	player #1:G:/Stigmatomma_queen_variance/O5/O5-3-1-M1.MP4	0.0	6687.840	25.000	Orange	Resting		POINT	2470.040	G:/Stigmatomma_queen_variance/O5/O5-3-1-M1.MP4	61751	NA
M1	2024-09-29 20:21:20.863		5400.040	Media file(s)	player #1:G:/Stigmatomma_queen_variance/O5/O5-3-1-M1.MP4	0.0	6687.840	25.000	Pink	Resting		POINT	2470.040	G:/Stigmatomma_queen_variance/O5/O5-3-1-M1.MP4	61751	NA
M1	2024-09-29 20:21:20.863		5400.040	Media file(s)	player #1:G:/Stigmatomma_queen_variance/O5/O5-3-1-M1.MP4	0.0	6687.840	25.000	Blue	Resting		POINT	2530.240	G:/Stigmatomma_queen_variance/O5/O5-3-1-M1.MP4	63256	NA
M1	2024-09-29 20:21:20.863		5400.040	Media file(s)	player #1:G:/Stigmatomma_queen_variance/O5/O5-3-1-M1.MP4	0.0	6687.840	25.000	Green	Resting		POINT	2530.240	G:/Stigmatomma_queen_variance/O5/O5-3-1-M1.MP4	63256	NA
M1	2024-09-29 20:21:20.863		5400.040	Media file(s)	player #1:G:/Stigmatomma_queen_variance/O5/O5-3-1-M1.MP4	0.0	6687.840	25.000	Orange	Resting		POINT	2530.240	G:/Stigmatomma_queen_variance/O5/O5-3-1-M1.MP4	63256	NA
M1	2024-09-29 20:21:20.863		5400.040	Media file(s)	player #1:G:/Stigmatomma_queen_variance/O5/O5-3-1-M1.MP4	0.0	6687.840	25.000	Pink	Resting		POINT	2530.240	G:/Stigmatomma_queen_variance/O5/O5-3-1-M1.MP4	63256	NA
M1	2024-09-29 20:21:20.863		5400.040	Media file(s)	player #1:G:/Stigmatomma_queen_variance/O5/O5-3-1-M1.MP4	0.0	6687.840	25.000	Blue	Resting		POINT	2590.160	G:/Stigmatomma_queen_variance/O5/O5-3-1-M1.MP4	64754	NA
M1	2024-09-29 20:21:20.863		5400.040	Media file(s)	player #1:G:/Stigmatomma_queen_variance/O5/O5-3-1-M1.MP4	0.0	6687.840	25.000	Green	Resting		POINT	2590.160	G:/Stigmatomma_queen_variance/O5/O5-3-1-M1.MP4	64754	NA
M1	2024-09-29 20:21:20.863		5400.040	Media file(s)	player #1:G:/Stigmatomma_queen_variance/O5/O5-3-1-M1.MP4	0.0	6687.840	25.000	Orange	Resting		POINT	2590.160	G:/Stigmatomma_queen_variance/O5/O5-3-1-M1.MP4	64754	NA
M1	2024-09-29 20:21:20.863		5400.040	Media file(s)	player #1:G:/Stigmatomma_queen_variance/O5/O5-3-1-M1.MP4	0.0	6687.840	25.000	Pink	Resting		POINT	2590.160	G:/Stigmatomma_queen_variance/O5/O5-3-1-M1.MP4	64754	NA
M1	2024-09-29 20:21:20.863		5400.040	Media file(s)	player #1:G:/Stigmatomma_queen_variance/O5/O5-3-1-M1.MP4	0.0	6687.840	25.000	Blue	Resting		POINT	2650.160	G:/Stigmatomma_queen_variance/O5/O5-3-1-M1.MP4	66254	NA
M1	2024-09-29 20:21:20.863		5400.040	Media file(s)	player #1:G:/Stigmatomma_queen_variance/O5/O5-3-1-M1.MP4	0.0	6687.840	25.000	Green	Resting		POINT	2650.160	G:/Stigmatomma_queen_variance/O5/O5-3-1-M1.MP4	66254	NA
M1	2024-09-29 20:21:20.863		5400.040	Media file(s)	player #1:G:/Stigmatomma_queen_variance/O5/O5-3-1-M1.MP4	0.0	6687.840	25.000	Orange	Resting		POINT	2650.160	G:/Stigmatomma_queen_variance/O5/O5-3-1-M1.MP4	66254	NA
M1	2024-09-29 20:21:20.863		5400.040	Media file(s)	player #1:G:/Stigmatomma_queen_variance/O5/O5-3-1-M1.MP4	0.0	6687.840	25.000	Pink	Resting		POINT	2650.160	G:/Stigmatomma_queen_variance/O5/O5-3-1-M1.MP4	66254	NA
M1	2024-09-29 20:21:20.863		5400.040	Media file(s)	player #1:G:/Stigmatomma_queen_variance/O5/O5-3-1-M1.MP4	0.0	6687.840	25.000	Blue	Resting		POINT	2710.200	G:/Stigmatomma_queen_variance/O5/O5-3-1-M1.MP4	67755	NA
M1	2024-09-29 20:21:20.863		5400.040	Media file(s)	player #1:G:/Stigmatomma_queen_variance/O5/O5-3-1-M1.MP4	0.0	6687.840	25.000	Green	Resting		POINT	2710.200	G:/Stigmatomma_queen_variance/O5/O5-3-1-M1.MP4	67755	NA
M1	2024-09-29 20:21:20.863		5400.040	Media file(s)	player #1:G:/Stigmatomma_queen_variance/O5/O5-3-1-M1.MP4	0.0	6687.840	25.000	Orange	Resting		POINT	2710.200	G:/Stigmatomma_queen_variance/O5/O5-3-1-M1.MP4	67755	NA
M1	2024-09-29 20:21:20.863		5400.040	Media file(s)	player #1:G:/Stigmatomma_queen_variance/O5/O5-3-1-M1.MP4	0.0	6687.840	25.000	Pink	Resting		POINT	2710.200	G:/Stigmatomma_queen_variance/O5/O5-3-1-M1.MP4	67755	NA
M1	2024-09-29 20:21:20.863		5400.040	Media file(s)	player #1:G:/Stigmatomma_queen_variance/O5/O5-3-1-M1.MP4	0.0	6687.840	25.000	Blue	Resting		POINT	2770.160	G:/Stigmatomma_queen_variance/O5/O5-3-1-M1.MP4	69254	NA
M1	2024-09-29 20:21:20.863		5400.040	Media file(s)	player #1:G:/Stigmatomma_queen_variance/O5/O5-3-1-M1.MP4	0.0	6687.840	25.000	Green	Resting		POINT	2770.160	G:/Stigmatomma_queen_variance/O5/O5-3-1-M1.MP4	69254	NA
M1	2024-09-29 20:21:20.863		5400.040	Media file(s)	player #1:G:/Stigmatomma_queen_variance/O5/O5-3-1-M1.MP4	0.0	6687.840	25.000	Orange	Resting		POINT	2770.160	G:/Stigmatomma_queen_variance/O5/O5-3-1-M1.MP4	69254	NA
M1	2024-09-29 20:21:20.863		5400.040	Media file(s)	player #1:G:/Stigmatomma_queen_variance/O5/O5-3-1-M1.MP4	0.0	6687.840	25.000	Pink	Resting		POINT	2770.160	G:/Stigmatomma_queen_variance/O5/O5-3-1-M1.MP4	69254	NA
M1	2024-09-29 20:21:20.863		5400.040	Media file(s)	player #1:G:/Stigmatomma_queen_variance/O5/O5-3-1-M1.MP4	0.0	6687.840	25.000	Blue	Resting		POINT	2830.160	G:/Stigmatomma_queen_variance/O5/O5-3-1-M1.MP4	70754	NA
M1	2024-09-29 20:21:20.863		5400.040	Media file(s)	player #1:G:/Stigmatomma_queen_variance/O5/O5-3-1-M1.MP4	0.0	6687.840	25.000	Green	Resting		POINT	2830.160	G:/Stigmatomma_queen_variance/O5/O5-3-1-M1.MP4	70754	NA
M1	2024-09-29 20:21:20.863		5400.040	Media file(s)	player #1:G:/Stigmatomma_queen_variance/O5/O5-3-1-M1.MP4	0.0	6687.840	25.000	Orange	Resting		POINT	2830.160	G:/Stigmatomma_queen_variance/O5/O5-3-1-M1.MP4	70754	NA
M1	2024-09-29 20:21:20.863		5400.040	Media file(s)	player #1:G:/Stigmatomma_queen_variance/O5/O5-3-1-M1.MP4	0.0	6687.840	25.000	Pink	Resting		POINT	2830.160	G:/Stigmatomma_queen_variance/O5/O5-3-1-M1.MP4	70754	NA
M1	2024-09-29 20:21:20.863		5400.040	Media file(s)	player #1:G:/Stigmatomma_queen_variance/O5/O5-3-1-M1.MP4	0.0	6687.840	25.000	Blue	Resting		POINT	2890.120	G:/Stigmatomma_queen_variance/O5/O5-3-1-M1.MP4	72253	NA
M1	2024-09-29 20:21:20.863		5400.040	Media file(s)	player #1:G:/Stigmatomma_queen_variance/O5/O5-3-1-M1.MP4	0.0	6687.840	25.000	Green	Resting		POINT	2890.120	G:/Stigmatomma_queen_variance/O5/O5-3-1-M1.MP4	72253	NA
M1	2024-09-29 20:21:20.863		5400.040	Media file(s)	player #1:G:/Stigmatomma_queen_variance/O5/O5-3-1-M1.MP4	0.0	6687.840	25.000	Orange	Resting		POINT	2890.120	G:/Stigmatomma_queen_variance/O5/O5-3-1-M1.MP4	72253	NA
M1	2024-09-29 20:21:20.863		5400.040	Media file(s)	player #1:G:/Stigmatomma_queen_variance/O5/O5-3-1-M1.MP4	0.0	6687.840	25.000	Pink	Resting		POINT	2890.120	G:/Stigmatomma_queen_variance/O5/O5-3-1-M1.MP4	72253	NA
M1	2024-09-29 20:21:20.863		5400.040	Media file(s)	player #1:G:/Stigmatomma_queen_variance/O5/O5-3-1-M1.MP4	0.0	6687.840	25.000	Blue	Walking		POINT	2950.280	G:/Stigmatomma_queen_variance/O5/O5-3-1-M1.MP4	73757	NA
M1	2024-09-29 20:21:20.863		5400.040	Media file(s)	player #1:G:/Stigmatomma_queen_variance/O5/O5-3-1-M1.MP4	0.0	6687.840	25.000	Green	Resting		POINT	2950.280	G:/Stigmatomma_queen_variance/O5/O5-3-1-M1.MP4	73757	NA
M1	2024-09-29 20:21:20.863		5400.040	Media file(s)	player #1:G:/Stigmatomma_queen_variance/O5/O5-3-1-M1.MP4	0.0	6687.840	25.000	Orange	Walking		POINT	2950.280	G:/Stigmatomma_queen_variance/O5/O5-3-1-M1.MP4	73757	NA
M1	2024-09-29 20:21:20.863		5400.040	Media file(s)	player #1:G:/Stigmatomma_queen_variance/O5/O5-3-1-M1.MP4	0.0	6687.840	25.000	Pink	Resting		POINT	2950.280	G:/Stigmatomma_queen_variance/O5/O5-3-1-M1.MP4	73757	NA
M1	2024-09-29 20:21:20.863		5400.040	Media file(s)	player #1:G:/Stigmatomma_queen_variance/O5/O5-3-1-M1.MP4	0.0	6687.840	25.000	Blue	Walking		POINT	3010.480	G:/Stigmatomma_queen_variance/O5/O5-3-1-M1.MP4	75262	NA
M1	2024-09-29 20:21:20.863		5400.040	Media file(s)	player #1:G:/Stigmatomma_queen_variance/O5/O5-3-1-M1.MP4	0.0	6687.840	25.000	Green	Resting		POINT	3010.480	G:/Stigmatomma_queen_variance/O5/O5-3-1-M1.MP4	75262	NA
M1	2024-09-29 20:21:20.863		5400.040	Media file(s)	player #1:G:/Stigmatomma_queen_variance/O5/O5-3-1-M1.MP4	0.0	6687.840	25.000	Orange	Brood Care		POINT	3010.480	G:/Stigmatomma_queen_variance/O5/O5-3-1-M1.MP4	75262	NA
M1	2024-09-29 20:21:20.863		5400.040	Media file(s)	player #1:G:/Stigmatomma_queen_variance/O5/O5-3-1-M1.MP4	0.0	6687.840	25.000	Pink	Resting		POINT	3010.480	G:/Stigmatomma_queen_variance/O5/O5-3-1-M1.MP4	75262	NA
M1	2024-09-29 20:21:20.863		5400.040	Media file(s)	player #1:G:/Stigmatomma_queen_variance/O5/O5-3-1-M1.MP4	0.0	6687.840	25.000	Blue	Walking		POINT	3070.640	G:/Stigmatomma_queen_variance/O5/O5-3-1-M1.MP4	76766	NA
M1	2024-09-29 20:21:20.863		5400.040	Media file(s)	player #1:G:/Stigmatomma_queen_variance/O5/O5-3-1-M1.MP4	0.0	6687.840	25.000	Green	Resting		POINT	3070.640	G:/Stigmatomma_queen_variance/O5/O5-3-1-M1.MP4	76766	NA
M1	2024-09-29 20:21:20.863		5400.040	Media file(s)	player #1:G:/Stigmatomma_queen_variance/O5/O5-3-1-M1.MP4	0.0	6687.840	25.000	Orange	Walking		POINT	3070.640	G:/Stigmatomma_queen_variance/O5/O5-3-1-M1.MP4	76766	NA
M1	2024-09-29 20:21:20.863		5400.040	Media file(s)	player #1:G:/Stigmatomma_queen_variance/O5/O5-3-1-M1.MP4	0.0	6687.840	25.000	Pink	Walking		POINT	3070.640	G:/Stigmatomma_queen_variance/O5/O5-3-1-M1.MP4	76766	NA
M1	2024-09-29 20:21:20.863		5400.040	Media file(s)	player #1:G:/Stigmatomma_queen_variance/O5/O5-3-1-M1.MP4	0.0	6687.840	25.000	Blue	Resting		POINT	3130.040	G:/Stigmatomma_queen_variance/O5/O5-3-1-M1.MP4	78251	NA
M1	2024-09-29 20:21:20.863		5400.040	Media file(s)	player #1:G:/Stigmatomma_queen_variance/O5/O5-3-1-M1.MP4	0.0	6687.840	25.000	Green	Resting		POINT	3130.040	G:/Stigmatomma_queen_variance/O5/O5-3-1-M1.MP4	78251	NA
M1	2024-09-29 20:21:20.863		5400.040	Media file(s)	player #1:G:/Stigmatomma_queen_variance/O5/O5-3-1-M1.MP4	0.0	6687.840	25.000	Orange	Resting		POINT	3130.040	G:/Stigmatomma_queen_variance/O5/O5-3-1-M1.MP4	78251	NA
M1	2024-09-29 20:21:20.863		5400.040	Media file(s)	player #1:G:/Stigmatomma_queen_variance/O5/O5-3-1-M1.MP4	0.0	6687.840	25.000	Pink	QW interaction		POINT	3130.040	G:/Stigmatomma_queen_variance/O5/O5-3-1-M1.MP4	78251	NA
M1	2024-09-29 20:21:20.863		5400.040	Media file(s)	player #1:G:/Stigmatomma_queen_variance/O5/O5-3-1-M1.MP4	0.0	6687.840	25.000	Blue	Resting		POINT	3190.320	G:/Stigmatomma_queen_variance/O5/O5-3-1-M1.MP4	79758	NA
M1	2024-09-29 20:21:20.863		5400.040	Media file(s)	player #1:G:/Stigmatomma_queen_variance/O5/O5-3-1-M1.MP4	0.0	6687.840	25.000	Green	Resting		POINT	3190.320	G:/Stigmatomma_queen_variance/O5/O5-3-1-M1.MP4	79758	NA
M1	2024-09-29 20:21:20.863		5400.040	Media file(s)	player #1:G:/Stigmatomma_queen_variance/O5/O5-3-1-M1.MP4	0.0	6687.840	25.000	Orange	Resting		POINT	3190.320	G:/Stigmatomma_queen_variance/O5/O5-3-1-M1.MP4	79758	NA
M1	2024-09-29 20:21:20.863		5400.040	Media file(s)	player #1:G:/Stigmatomma_queen_variance/O5/O5-3-1-M1.MP4	0.0	6687.840	25.000	Pink	Walking		POINT	3190.320	G:/Stigmatomma_queen_variance/O5/O5-3-1-M1.MP4	79758	NA
M1	2024-09-29 20:21:20.863		5400.040	Media file(s)	player #1:G:/Stigmatomma_queen_variance/O5/O5-3-1-M1.MP4	0.0	6687.840	25.000	Blue	Self grooming		POINT	3250.480	G:/Stigmatomma_queen_variance/O5/O5-3-1-M1.MP4	81262	NA
M1	2024-09-29 20:21:20.863		5400.040	Media file(s)	player #1:G:/Stigmatomma_queen_variance/O5/O5-3-1-M1.MP4	0.0	6687.840	25.000	Green	Resting		POINT	3250.480	G:/Stigmatomma_queen_variance/O5/O5-3-1-M1.MP4	81262	NA
M1	2024-09-29 20:21:20.863		5400.040	Media file(s)	player #1:G:/Stigmatomma_queen_variance/O5/O5-3-1-M1.MP4	0.0	6687.840	25.000	Orange	Walking		POINT	3250.480	G:/Stigmatomma_queen_variance/O5/O5-3-1-M1.MP4	81262	NA
M1	2024-09-29 20:21:20.863		5400.040	Media file(s)	player #1:G:/Stigmatomma_queen_variance/O5/O5-3-1-M1.MP4	0.0	6687.840	25.000	Pink	Resting		POINT	3250.480	G:/Stigmatomma_queen_variance/O5/O5-3-1-M1.MP4	81262	NA
M1	2024-09-29 20:21:20.863		5400.040	Media file(s)	player #1:G:/Stigmatomma_queen_variance/O5/O5-3-1-M1.MP4	0.0	6687.840	25.000	Blue	Resting		POINT	3310.320	G:/Stigmatomma_queen_variance/O5/O5-3-1-M1.MP4	82758	NA
M1	2024-09-29 20:21:20.863		5400.040	Media file(s)	player #1:G:/Stigmatomma_queen_variance/O5/O5-3-1-M1.MP4	0.0	6687.840	25.000	Green	Resting		POINT	3310.320	G:/Stigmatomma_queen_variance/O5/O5-3-1-M1.MP4	82758	NA
M1	2024-09-29 20:21:20.863		5400.040	Media file(s)	player #1:G:/Stigmatomma_queen_variance/O5/O5-3-1-M1.MP4	0.0	6687.840	25.000	Orange	Resting		POINT	3310.320	G:/Stigmatomma_queen_variance/O5/O5-3-1-M1.MP4	82758	NA
M1	2024-09-29 20:21:20.863		5400.040	Media file(s)	player #1:G:/Stigmatomma_queen_variance/O5/O5-3-1-M1.MP4	0.0	6687.840	25.000	Pink	Resting		POINT	3310.320	G:/Stigmatomma_queen_variance/O5/O5-3-1-M1.MP4	82758	NA
M1	2024-09-29 20:21:20.863		5400.040	Media file(s)	player #1:G:/Stigmatomma_queen_variance/O5/O5-3-1-M1.MP4	0.0	6687.840	25.000	Blue	Walking		POINT	3370.480	G:/Stigmatomma_queen_variance/O5/O5-3-1-M1.MP4	84262	NA
M1	2024-09-29 20:21:20.863		5400.040	Media file(s)	player #1:G:/Stigmatomma_queen_variance/O5/O5-3-1-M1.MP4	0.0	6687.840	25.000	Green	Resting		POINT	3370.480	G:/Stigmatomma_queen_variance/O5/O5-3-1-M1.MP4	84262	NA
M1	2024-09-29 20:21:20.863		5400.040	Media file(s)	player #1:G:/Stigmatomma_queen_variance/O5/O5-3-1-M1.MP4	0.0	6687.840	25.000	Orange	Resting		POINT	3370.480	G:/Stigmatomma_queen_variance/O5/O5-3-1-M1.MP4	84262	NA
M1	2024-09-29 20:21:20.863		5400.040	Media file(s)	player #1:G:/Stigmatomma_queen_variance/O5/O5-3-1-M1.MP4	0.0	6687.840	25.000	Pink	Walking		POINT	3370.480	G:/Stigmatomma_queen_variance/O5/O5-3-1-M1.MP4	84262	NA
M1	2024-09-29 20:21:20.863		5400.040	Media file(s)	player #1:G:/Stigmatomma_queen_variance/O5/O5-3-1-M1.MP4	0.0	6687.840	25.000	Blue	Resting		POINT	3430.920	G:/Stigmatomma_queen_variance/O5/O5-3-1-M1.MP4	85773	NA
M1	2024-09-29 20:21:20.863		5400.040	Media file(s)	player #1:G:/Stigmatomma_queen_variance/O5/O5-3-1-M1.MP4	0.0	6687.840	25.000	Green	Resting		POINT	3430.920	G:/Stigmatomma_queen_variance/O5/O5-3-1-M1.MP4	85773	NA
M1	2024-09-29 20:21:20.863		5400.040	Media file(s)	player #1:G:/Stigmatomma_queen_variance/O5/O5-3-1-M1.MP4	0.0	6687.840	25.000	Orange	Resting		POINT	3430.920	G:/Stigmatomma_queen_variance/O5/O5-3-1-M1.MP4	85773	NA
M1	2024-09-29 20:21:20.863		5400.040	Media file(s)	player #1:G:/Stigmatomma_queen_variance/O5/O5-3-1-M1.MP4	0.0	6687.840	25.000	Pink	QW interaction		POINT	3430.920	G:/Stigmatomma_queen_variance/O5/O5-3-1-M1.MP4	85773	NA
M1	2024-09-29 20:21:20.863		5400.040	Media file(s)	player #1:G:/Stigmatomma_queen_variance/O5/O5-3-1-M1.MP4	0.0	6687.840	25.000	Blue	Walking		POINT	3490.200	G:/Stigmatomma_queen_variance/O5/O5-3-1-M1.MP4	87255	NA
M1	2024-09-29 20:21:20.863		5400.040	Media file(s)	player #1:G:/Stigmatomma_queen_variance/O5/O5-3-1-M1.MP4	0.0	6687.840	25.000	Green	Resting		POINT	3490.200	G:/Stigmatomma_queen_variance/O5/O5-3-1-M1.MP4	87255	NA
M1	2024-09-29 20:21:20.863		5400.040	Media file(s)	player #1:G:/Stigmatomma_queen_variance/O5/O5-3-1-M1.MP4	0.0	6687.840	25.000	Orange	Resting		POINT	3490.200	G:/Stigmatomma_queen_variance/O5/O5-3-1-M1.MP4	87255	NA
M1	2024-09-29 20:21:20.863		5400.040	Media file(s)	player #1:G:/Stigmatomma_queen_variance/O5/O5-3-1-M1.MP4	0.0	6687.840	25.000	Pink	Resting		POINT	3490.200	G:/Stigmatomma_queen_variance/O5/O5-3-1-M1.MP4	87255	NA
M1	2024-09-29 20:21:20.863		5400.040	Media file(s)	player #1:G:/Stigmatomma_queen_variance/O5/O5-3-1-M1.MP4	0.0	6687.840	25.000	Blue	Walking		POINT	3550.360	G:/Stigmatomma_queen_variance/O5/O5-3-1-M1.MP4	88759	NA
M1	2024-09-29 20:21:20.863		5400.040	Media file(s)	player #1:G:/Stigmatomma_queen_variance/O5/O5-3-1-M1.MP4	0.0	6687.840	25.000	Green	Resting		POINT	3550.360	G:/Stigmatomma_queen_variance/O5/O5-3-1-M1.MP4	88759	NA
M1	2024-09-29 20:21:20.863		5400.040	Media file(s)	player #1:G:/Stigmatomma_queen_variance/O5/O5-3-1-M1.MP4	0.0	6687.840	25.000	Orange	Resting		POINT	3550.360	G:/Stigmatomma_queen_variance/O5/O5-3-1-M1.MP4	88759	NA
M1	2024-09-29 20:21:20.863		5400.040	Media file(s)	player #1:G:/Stigmatomma_queen_variance/O5/O5-3-1-M1.MP4	0.0	6687.840	25.000	Pink	Resting		POINT	3550.360	G:/Stigmatomma_queen_variance/O5/O5-3-1-M1.MP4	88759	NA
M1	2024-09-29 20:21:20.863		5400.040	Media file(s)	player #1:G:/Stigmatomma_queen_variance/O5/O5-3-1-M1.MP4	0.0	6687.840	25.000	Blue	Walking		POINT	3610.480	G:/Stigmatomma_queen_variance/O5/O5-3-1-M1.MP4	90262	NA
M1	2024-09-29 20:21:20.863		5400.040	Media file(s)	player #1:G:/Stigmatomma_queen_variance/O5/O5-3-1-M1.MP4	0.0	6687.840	25.000	Green	Resting		POINT	3610.480	G:/Stigmatomma_queen_variance/O5/O5-3-1-M1.MP4	90262	NA
M1	2024-09-29 20:21:20.863		5400.040	Media file(s)	player #1:G:/Stigmatomma_queen_variance/O5/O5-3-1-M1.MP4	0.0	6687.840	25.000	Orange	Resting		POINT	3610.480	G:/Stigmatomma_queen_variance/O5/O5-3-1-M1.MP4	90262	NA
M1	2024-09-29 20:21:20.863		5400.040	Media file(s)	player #1:G:/Stigmatomma_queen_variance/O5/O5-3-1-M1.MP4	0.0	6687.840	25.000	Pink	Resting		POINT	3610.480	G:/Stigmatomma_queen_variance/O5/O5-3-1-M1.MP4	90262	NA
M1	2024-09-29 20:21:20.863		5400.040	Media file(s)	player #1:G:/Stigmatomma_queen_variance/O5/O5-3-1-M1.MP4	0.0	6687.840	25.000	Blue	Resting		POINT	3670.320	G:/Stigmatomma_queen_variance/O5/O5-3-1-M1.MP4	91758	NA
M1	2024-09-29 20:21:20.863		5400.040	Media file(s)	player #1:G:/Stigmatomma_queen_variance/O5/O5-3-1-M1.MP4	0.0	6687.840	25.000	Green	Resting		POINT	3670.320	G:/Stigmatomma_queen_variance/O5/O5-3-1-M1.MP4	91758	NA
M1	2024-09-29 20:21:20.863		5400.040	Media file(s)	player #1:G:/Stigmatomma_queen_variance/O5/O5-3-1-M1.MP4	0.0	6687.840	25.000	Orange	Resting		POINT	3670.320	G:/Stigmatomma_queen_variance/O5/O5-3-1-M1.MP4	91758	NA
M1	2024-09-29 20:21:20.863		5400.040	Media file(s)	player #1:G:/Stigmatomma_queen_variance/O5/O5-3-1-M1.MP4	0.0	6687.840	25.000	Pink	Resting		POINT	3670.320	G:/Stigmatomma_queen_variance/O5/O5-3-1-M1.MP4	91758	NA
M1	2024-09-29 20:21:20.863		5400.040	Media file(s)	player #1:G:/Stigmatomma_queen_variance/O5/O5-3-1-M1.MP4	0.0	6687.840	25.000	Blue	Resting		POINT	3730.120	G:/Stigmatomma_queen_variance/O5/O5-3-1-M1.MP4	93253	NA
M1	2024-09-29 20:21:20.863		5400.040	Media file(s)	player #1:G:/Stigmatomma_queen_variance/O5/O5-3-1-M1.MP4	0.0	6687.840	25.000	Green	Resting		POINT	3730.120	G:/Stigmatomma_queen_variance/O5/O5-3-1-M1.MP4	93253	NA
M1	2024-09-29 20:21:20.863		5400.040	Media file(s)	player #1:G:/Stigmatomma_queen_variance/O5/O5-3-1-M1.MP4	0.0	6687.840	25.000	Orange	Resting		POINT	3730.120	G:/Stigmatomma_queen_variance/O5/O5-3-1-M1.MP4	93253	NA
M1	2024-09-29 20:21:20.863		5400.040	Media file(s)	player #1:G:/Stigmatomma_queen_variance/O5/O5-3-1-M1.MP4	0.0	6687.840	25.000	Pink	Resting		POINT	3730.120	G:/Stigmatomma_queen_variance/O5/O5-3-1-M1.MP4	93253	NA
M1	2024-09-29 20:21:20.863		5400.040	Media file(s)	player #1:G:/Stigmatomma_queen_variance/O5/O5-3-1-M1.MP4	0.0	6687.840	25.000	Blue	Resting		POINT	3790.160	G:/Stigmatomma_queen_variance/O5/O5-3-1-M1.MP4	94754	NA
M1	2024-09-29 20:21:20.863		5400.040	Media file(s)	player #1:G:/Stigmatomma_queen_variance/O5/O5-3-1-M1.MP4	0.0	6687.840	25.000	Green	Resting		POINT	3790.160	G:/Stigmatomma_queen_variance/O5/O5-3-1-M1.MP4	94754	NA
M1	2024-09-29 20:21:20.863		5400.040	Media file(s)	player #1:G:/Stigmatomma_queen_variance/O5/O5-3-1-M1.MP4	0.0	6687.840	25.000	Orange	Resting		POINT	3790.160	G:/Stigmatomma_queen_variance/O5/O5-3-1-M1.MP4	94754	NA
M1	2024-09-29 20:21:20.863		5400.040	Media file(s)	player #1:G:/Stigmatomma_queen_variance/O5/O5-3-1-M1.MP4	0.0	6687.840	25.000	Pink	Resting		POINT	3790.160	G:/Stigmatomma_queen_variance/O5/O5-3-1-M1.MP4	94754	NA
M1	2024-09-29 20:21:20.863		5400.040	Media file(s)	player #1:G:/Stigmatomma_queen_variance/O5/O5-3-1-M1.MP4	0.0	6687.840	25.000	Blue	Resting		POINT	3850.120	G:/Stigmatomma_queen_variance/O5/O5-3-1-M1.MP4	96253	NA
M1	2024-09-29 20:21:20.863		5400.040	Media file(s)	player #1:G:/Stigmatomma_queen_variance/O5/O5-3-1-M1.MP4	0.0	6687.840	25.000	Green	Resting		POINT	3850.120	G:/Stigmatomma_queen_variance/O5/O5-3-1-M1.MP4	96253	NA
M1	2024-09-29 20:21:20.863		5400.040	Media file(s)	player #1:G:/Stigmatomma_queen_variance/O5/O5-3-1-M1.MP4	0.0	6687.840	25.000	Orange	Resting		POINT	3850.120	G:/Stigmatomma_queen_variance/O5/O5-3-1-M1.MP4	96253	NA
M1	2024-09-29 20:21:20.863		5400.040	Media file(s)	player #1:G:/Stigmatomma_queen_variance/O5/O5-3-1-M1.MP4	0.0	6687.840	25.000	Pink	Resting		POINT	3850.120	G:/Stigmatomma_queen_variance/O5/O5-3-1-M1.MP4	96253	NA
M1	2024-09-29 20:21:20.863		5400.040	Media file(s)	player #1:G:/Stigmatomma_queen_variance/O5/O5-3-1-M1.MP4	0.0	6687.840	25.000	Blue	Resting		POINT	3910.320	G:/Stigmatomma_queen_variance/O5/O5-3-1-M1.MP4	97758	NA
M1	2024-09-29 20:21:20.863		5400.040	Media file(s)	player #1:G:/Stigmatomma_queen_variance/O5/O5-3-1-M1.MP4	0.0	6687.840	25.000	Green	Resting		POINT	3910.320	G:/Stigmatomma_queen_variance/O5/O5-3-1-M1.MP4	97758	NA
M1	2024-09-29 20:21:20.863		5400.040	Media file(s)	player #1:G:/Stigmatomma_queen_variance/O5/O5-3-1-M1.MP4	0.0	6687.840	25.000	Orange	Resting		POINT	3910.320	G:/Stigmatomma_queen_variance/O5/O5-3-1-M1.MP4	97758	NA
M1	2024-09-29 20:21:20.863		5400.040	Media file(s)	player #1:G:/Stigmatomma_queen_variance/O5/O5-3-1-M1.MP4	0.0	6687.840	25.000	Pink	Resting		POINT	3910.320	G:/Stigmatomma_queen_variance/O5/O5-3-1-M1.MP4	97758	NA
M1	2024-09-29 20:21:20.863		5400.040	Media file(s)	player #1:G:/Stigmatomma_queen_variance/O5/O5-3-1-M1.MP4	0.0	6687.840	25.000	Blue	Resting		POINT	3970.280	G:/Stigmatomma_queen_variance/O5/O5-3-1-M1.MP4	99257	NA
M1	2024-09-29 20:21:20.863		5400.040	Media file(s)	player #1:G:/Stigmatomma_queen_variance/O5/O5-3-1-M1.MP4	0.0	6687.840	25.000	Green	Resting		POINT	3970.280	G:/Stigmatomma_queen_variance/O5/O5-3-1-M1.MP4	99257	NA
M1	2024-09-29 20:21:20.863		5400.040	Media file(s)	player #1:G:/Stigmatomma_queen_variance/O5/O5-3-1-M1.MP4	0.0	6687.840	25.000	Orange	Resting		POINT	3970.280	G:/Stigmatomma_queen_variance/O5/O5-3-1-M1.MP4	99257	NA
M1	2024-09-29 20:21:20.863		5400.040	Media file(s)	player #1:G:/Stigmatomma_queen_variance/O5/O5-3-1-M1.MP4	0.0	6687.840	25.000	Pink	Resting		POINT	3970.280	G:/Stigmatomma_queen_variance/O5/O5-3-1-M1.MP4	99257	NA
M1	2024-09-29 20:21:20.863		5400.040	Media file(s)	player #1:G:/Stigmatomma_queen_variance/O5/O5-3-1-M1.MP4	0.0	6687.840	25.000	Blue	Resting		POINT	4030.320	G:/Stigmatomma_queen_variance/O5/O5-3-1-M1.MP4	100758	NA
M1	2024-09-29 20:21:20.863		5400.040	Media file(s)	player #1:G:/Stigmatomma_queen_variance/O5/O5-3-1-M1.MP4	0.0	6687.840	25.000	Green	Resting		POINT	4030.320	G:/Stigmatomma_queen_variance/O5/O5-3-1-M1.MP4	100758	NA
M1	2024-09-29 20:21:20.863		5400.040	Media file(s)	player #1:G:/Stigmatomma_queen_variance/O5/O5-3-1-M1.MP4	0.0	6687.840	25.000	Orange	Resting		POINT	4030.320	G:/Stigmatomma_queen_variance/O5/O5-3-1-M1.MP4	100758	NA
M1	2024-09-29 20:21:20.863		5400.040	Media file(s)	player #1:G:/Stigmatomma_queen_variance/O5/O5-3-1-M1.MP4	0.0	6687.840	25.000	Pink	Resting		POINT	4030.320	G:/Stigmatomma_queen_variance/O5/O5-3-1-M1.MP4	100758	NA
M1	2024-09-29 20:21:20.863		5400.040	Media file(s)	player #1:G:/Stigmatomma_queen_variance/O5/O5-3-1-M1.MP4	0.0	6687.840	25.000	Blue	Resting		POINT	4090.120	G:/Stigmatomma_queen_variance/O5/O5-3-1-M1.MP4	102253	NA
M1	2024-09-29 20:21:20.863		5400.040	Media file(s)	player #1:G:/Stigmatomma_queen_variance/O5/O5-3-1-M1.MP4	0.0	6687.840	25.000	Green	Resting		POINT	4090.120	G:/Stigmatomma_queen_variance/O5/O5-3-1-M1.MP4	102253	NA
M1	2024-09-29 20:21:20.863		5400.040	Media file(s)	player #1:G:/Stigmatomma_queen_variance/O5/O5-3-1-M1.MP4	0.0	6687.840	25.000	Orange	Resting		POINT	4090.120	G:/Stigmatomma_queen_variance/O5/O5-3-1-M1.MP4	102253	NA
M1	2024-09-29 20:21:20.863		5400.040	Media file(s)	player #1:G:/Stigmatomma_queen_variance/O5/O5-3-1-M1.MP4	0.0	6687.840	25.000	Pink	Resting		POINT	4090.120	G:/Stigmatomma_queen_variance/O5/O5-3-1-M1.MP4	102253	NA
M1	2024-09-29 20:21:20.863		5400.040	Media file(s)	player #1:G:/Stigmatomma_queen_variance/O5/O5-3-1-M1.MP4	0.0	6687.840	25.000	Blue	Resting		POINT	4150.200	G:/Stigmatomma_queen_variance/O5/O5-3-1-M1.MP4	103755	NA
M1	2024-09-29 20:21:20.863		5400.040	Media file(s)	player #1:G:/Stigmatomma_queen_variance/O5/O5-3-1-M1.MP4	0.0	6687.840	25.000	Green	Resting		POINT	4150.200	G:/Stigmatomma_queen_variance/O5/O5-3-1-M1.MP4	103755	NA
M1	2024-09-29 20:21:20.863		5400.040	Media file(s)	player #1:G:/Stigmatomma_queen_variance/O5/O5-3-1-M1.MP4	0.0	6687.840	25.000	Orange	Resting		POINT	4150.200	G:/Stigmatomma_queen_variance/O5/O5-3-1-M1.MP4	103755	NA
M1	2024-09-29 20:21:20.863		5400.040	Media file(s)	player #1:G:/Stigmatomma_queen_variance/O5/O5-3-1-M1.MP4	0.0	6687.840	25.000	Pink	Resting		POINT	4150.200	G:/Stigmatomma_queen_variance/O5/O5-3-1-M1.MP4	103755	NA
M1	2024-09-29 20:21:20.863		5400.040	Media file(s)	player #1:G:/Stigmatomma_queen_variance/O5/O5-3-1-M1.MP4	0.0	6687.840	25.000	Blue	Resting		POINT	4210.400	G:/Stigmatomma_queen_variance/O5/O5-3-1-M1.MP4	105260	NA
M1	2024-09-29 20:21:20.863		5400.040	Media file(s)	player #1:G:/Stigmatomma_queen_variance/O5/O5-3-1-M1.MP4	0.0	6687.840	25.000	Green	Resting		POINT	4210.400	G:/Stigmatomma_queen_variance/O5/O5-3-1-M1.MP4	105260	NA
M1	2024-09-29 20:21:20.863		5400.040	Media file(s)	player #1:G:/Stigmatomma_queen_variance/O5/O5-3-1-M1.MP4	0.0	6687.840	25.000	Orange	Resting		POINT	4210.400	G:/Stigmatomma_queen_variance/O5/O5-3-1-M1.MP4	105260	NA
M1	2024-09-29 20:21:20.863		5400.040	Media file(s)	player #1:G:/Stigmatomma_queen_variance/O5/O5-3-1-M1.MP4	0.0	6687.840	25.000	Pink	Resting		POINT	4210.400	G:/Stigmatomma_queen_variance/O5/O5-3-1-M1.MP4	105260	NA
M1	2024-09-29 20:21:20.863		5400.040	Media file(s)	player #1:G:/Stigmatomma_queen_variance/O5/O5-3-1-M1.MP4	0.0	6687.840	25.000	Blue	Resting		POINT	4270.200	G:/Stigmatomma_queen_variance/O5/O5-3-1-M1.MP4	106755	NA
M1	2024-09-29 20:21:20.863		5400.040	Media file(s)	player #1:G:/Stigmatomma_queen_variance/O5/O5-3-1-M1.MP4	0.0	6687.840	25.000	Green	Resting		POINT	4270.200	G:/Stigmatomma_queen_variance/O5/O5-3-1-M1.MP4	106755	NA
M1	2024-09-29 20:21:20.863		5400.040	Media file(s)	player #1:G:/Stigmatomma_queen_variance/O5/O5-3-1-M1.MP4	0.0	6687.840	25.000	Orange	Resting		POINT	4270.200	G:/Stigmatomma_queen_variance/O5/O5-3-1-M1.MP4	106755	NA
M1	2024-09-29 20:21:20.863		5400.040	Media file(s)	player #1:G:/Stigmatomma_queen_variance/O5/O5-3-1-M1.MP4	0.0	6687.840	25.000	Pink	Resting		POINT	4270.200	G:/Stigmatomma_queen_variance/O5/O5-3-1-M1.MP4	106755	NA
M1	2024-09-29 20:21:20.863		5400.040	Media file(s)	player #1:G:/Stigmatomma_queen_variance/O5/O5-3-1-M1.MP4	0.0	6687.840	25.000	Blue	Resting		POINT	4330.200	G:/Stigmatomma_queen_variance/O5/O5-3-1-M1.MP4	108255	NA
M1	2024-09-29 20:21:20.863		5400.040	Media file(s)	player #1:G:/Stigmatomma_queen_variance/O5/O5-3-1-M1.MP4	0.0	6687.840	25.000	Green	Resting		POINT	4330.200	G:/Stigmatomma_queen_variance/O5/O5-3-1-M1.MP4	108255	NA
M1	2024-09-29 20:21:20.863		5400.040	Media file(s)	player #1:G:/Stigmatomma_queen_variance/O5/O5-3-1-M1.MP4	0.0	6687.840	25.000	Orange	Resting		POINT	4330.200	G:/Stigmatomma_queen_variance/O5/O5-3-1-M1.MP4	108255	NA
M1	2024-09-29 20:21:20.863		5400.040	Media file(s)	player #1:G:/Stigmatomma_queen_variance/O5/O5-3-1-M1.MP4	0.0	6687.840	25.000	Pink	Resting		POINT	4330.200	G:/Stigmatomma_queen_variance/O5/O5-3-1-M1.MP4	108255	NA
M1	2024-09-29 20:21:20.863		5400.040	Media file(s)	player #1:G:/Stigmatomma_queen_variance/O5/O5-3-1-M1.MP4	0.0	6687.840	25.000	Blue	Resting		POINT	4390.200	G:/Stigmatomma_queen_variance/O5/O5-3-1-M1.MP4	109755	NA
M1	2024-09-29 20:21:20.863		5400.040	Media file(s)	player #1:G:/Stigmatomma_queen_variance/O5/O5-3-1-M1.MP4	0.0	6687.840	25.000	Green	Resting		POINT	4390.200	G:/Stigmatomma_queen_variance/O5/O5-3-1-M1.MP4	109755	NA
M1	2024-09-29 20:21:20.863		5400.040	Media file(s)	player #1:G:/Stigmatomma_queen_variance/O5/O5-3-1-M1.MP4	0.0	6687.840	25.000	Orange	Walking		POINT	4390.200	G:/Stigmatomma_queen_variance/O5/O5-3-1-M1.MP4	109755	NA
M1	2024-09-29 20:21:20.863		5400.040	Media file(s)	player #1:G:/Stigmatomma_queen_variance/O5/O5-3-1-M1.MP4	0.0	6687.840	25.000	Pink	Resting		POINT	4390.200	G:/Stigmatomma_queen_variance/O5/O5-3-1-M1.MP4	109755	NA
M1	2024-09-29 20:21:20.863		5400.040	Media file(s)	player #1:G:/Stigmatomma_queen_variance/O5/O5-3-1-M1.MP4	0.0	6687.840	25.000	Blue	Resting		POINT	4450.200	G:/Stigmatomma_queen_variance/O5/O5-3-1-M1.MP4	111255	NA
M1	2024-09-29 20:21:20.863		5400.040	Media file(s)	player #1:G:/Stigmatomma_queen_variance/O5/O5-3-1-M1.MP4	0.0	6687.840	25.000	Green	Resting		POINT	4450.200	G:/Stigmatomma_queen_variance/O5/O5-3-1-M1.MP4	111255	NA
M1	2024-09-29 20:21:20.863		5400.040	Media file(s)	player #1:G:/Stigmatomma_queen_variance/O5/O5-3-1-M1.MP4	0.0	6687.840	25.000	Orange	Resting		POINT	4450.200	G:/Stigmatomma_queen_variance/O5/O5-3-1-M1.MP4	111255	NA
M1	2024-09-29 20:21:20.863		5400.040	Media file(s)	player #1:G:/Stigmatomma_queen_variance/O5/O5-3-1-M1.MP4	0.0	6687.840	25.000	Pink	Resting		POINT	4450.200	G:/Stigmatomma_queen_variance/O5/O5-3-1-M1.MP4	111255	NA
M1	2024-09-29 20:21:20.863		5400.040	Media file(s)	player #1:G:/Stigmatomma_queen_variance/O5/O5-3-1-M1.MP4	0.0	6687.840	25.000	Blue	Resting		POINT	4510.200	G:/Stigmatomma_queen_variance/O5/O5-3-1-M1.MP4	112755	NA
M1	2024-09-29 20:21:20.863		5400.040	Media file(s)	player #1:G:/Stigmatomma_queen_variance/O5/O5-3-1-M1.MP4	0.0	6687.840	25.000	Green	Resting		POINT	4510.200	G:/Stigmatomma_queen_variance/O5/O5-3-1-M1.MP4	112755	NA
M1	2024-09-29 20:21:20.863		5400.040	Media file(s)	player #1:G:/Stigmatomma_queen_variance/O5/O5-3-1-M1.MP4	0.0	6687.840	25.000	Orange	Resting		POINT	4510.200	G:/Stigmatomma_queen_variance/O5/O5-3-1-M1.MP4	112755	NA
M1	2024-09-29 20:21:20.863		5400.040	Media file(s)	player #1:G:/Stigmatomma_queen_variance/O5/O5-3-1-M1.MP4	0.0	6687.840	25.000	Pink	Resting		POINT	4510.200	G:/Stigmatomma_queen_variance/O5/O5-3-1-M1.MP4	112755	NA
M1	2024-09-29 20:21:20.863		5400.040	Media file(s)	player #1:G:/Stigmatomma_queen_variance/O5/O5-3-1-M1.MP4	0.0	6687.840	25.000	Blue	Resting		POINT	4570.040	G:/Stigmatomma_queen_variance/O5/O5-3-1-M1.MP4	114251	NA
M1	2024-09-29 20:21:20.863		5400.040	Media file(s)	player #1:G:/Stigmatomma_queen_variance/O5/O5-3-1-M1.MP4	0.0	6687.840	25.000	Green	Resting		POINT	4570.040	G:/Stigmatomma_queen_variance/O5/O5-3-1-M1.MP4	114251	NA
M1	2024-09-29 20:21:20.863		5400.040	Media file(s)	player #1:G:/Stigmatomma_queen_variance/O5/O5-3-1-M1.MP4	0.0	6687.840	25.000	Orange	Resting		POINT	4570.040	G:/Stigmatomma_queen_variance/O5/O5-3-1-M1.MP4	114251	NA
M1	2024-09-29 20:21:20.863		5400.040	Media file(s)	player #1:G:/Stigmatomma_queen_variance/O5/O5-3-1-M1.MP4	0.0	6687.840	25.000	Pink	Resting		POINT	4570.040	G:/Stigmatomma_queen_variance/O5/O5-3-1-M1.MP4	114251	NA
M1	2024-09-29 20:21:20.863		5400.040	Media file(s)	player #1:G:/Stigmatomma_queen_variance/O5/O5-3-1-M1.MP4	0.0	6687.840	25.000	Blue	Resting		POINT	4630.160	G:/Stigmatomma_queen_variance/O5/O5-3-1-M1.MP4	115754	NA
M1	2024-09-29 20:21:20.863		5400.040	Media file(s)	player #1:G:/Stigmatomma_queen_variance/O5/O5-3-1-M1.MP4	0.0	6687.840	25.000	Green	Resting		POINT	4630.160	G:/Stigmatomma_queen_variance/O5/O5-3-1-M1.MP4	115754	NA
M1	2024-09-29 20:21:20.863		5400.040	Media file(s)	player #1:G:/Stigmatomma_queen_variance/O5/O5-3-1-M1.MP4	0.0	6687.840	25.000	Orange	Resting		POINT	4630.160	G:/Stigmatomma_queen_variance/O5/O5-3-1-M1.MP4	115754	NA
M1	2024-09-29 20:21:20.863		5400.040	Media file(s)	player #1:G:/Stigmatomma_queen_variance/O5/O5-3-1-M1.MP4	0.0	6687.840	25.000	Pink	Resting		POINT	4630.160	G:/Stigmatomma_queen_variance/O5/O5-3-1-M1.MP4	115754	NA
M1	2024-09-29 20:21:20.863		5400.040	Media file(s)	player #1:G:/Stigmatomma_queen_variance/O5/O5-3-1-M1.MP4	0.0	6687.840	25.000	Blue	Resting		POINT	4690.480	G:/Stigmatomma_queen_variance/O5/O5-3-1-M1.MP4	117262	NA
M1	2024-09-29 20:21:20.863		5400.040	Media file(s)	player #1:G:/Stigmatomma_queen_variance/O5/O5-3-1-M1.MP4	0.0	6687.840	25.000	Green	Resting		POINT	4690.480	G:/Stigmatomma_queen_variance/O5/O5-3-1-M1.MP4	117262	NA
M1	2024-09-29 20:21:20.863		5400.040	Media file(s)	player #1:G:/Stigmatomma_queen_variance/O5/O5-3-1-M1.MP4	0.0	6687.840	25.000	Orange	QW interaction		POINT	4690.480	G:/Stigmatomma_queen_variance/O5/O5-3-1-M1.MP4	117262	NA
M1	2024-09-29 20:21:20.863		5400.040	Media file(s)	player #1:G:/Stigmatomma_queen_variance/O5/O5-3-1-M1.MP4	0.0	6687.840	25.000	Pink	Resting		POINT	4690.480	G:/Stigmatomma_queen_variance/O5/O5-3-1-M1.MP4	117262	NA
M1	2024-09-29 20:21:20.863		5400.040	Media file(s)	player #1:G:/Stigmatomma_queen_variance/O5/O5-3-1-M1.MP4	0.0	6687.840	25.000	Blue	Resting		POINT	4750.120	G:/Stigmatomma_queen_variance/O5/O5-3-1-M1.MP4	118753	NA
M1	2024-09-29 20:21:20.863		5400.040	Media file(s)	player #1:G:/Stigmatomma_queen_variance/O5/O5-3-1-M1.MP4	0.0	6687.840	25.000	Green	Resting		POINT	4750.120	G:/Stigmatomma_queen_variance/O5/O5-3-1-M1.MP4	118753	NA
M1	2024-09-29 20:21:20.863		5400.040	Media file(s)	player #1:G:/Stigmatomma_queen_variance/O5/O5-3-1-M1.MP4	0.0	6687.840	25.000	Orange	Resting		POINT	4750.120	G:/Stigmatomma_queen_variance/O5/O5-3-1-M1.MP4	118753	NA
M1	2024-09-29 20:21:20.863		5400.040	Media file(s)	player #1:G:/Stigmatomma_queen_variance/O5/O5-3-1-M1.MP4	0.0	6687.840	25.000	Pink	Resting		POINT	4750.120	G:/Stigmatomma_queen_variance/O5/O5-3-1-M1.MP4	118753	NA
M1	2024-09-29 20:21:20.863		5400.040	Media file(s)	player #1:G:/Stigmatomma_queen_variance/O5/O5-3-1-M1.MP4	0.0	6687.840	25.000	Blue	Walking		POINT	4810.360	G:/Stigmatomma_queen_variance/O5/O5-3-1-M1.MP4	120259	NA
M1	2024-09-29 20:21:20.863		5400.040	Media file(s)	player #1:G:/Stigmatomma_queen_variance/O5/O5-3-1-M1.MP4	0.0	6687.840	25.000	Green	Resting		POINT	4810.360	G:/Stigmatomma_queen_variance/O5/O5-3-1-M1.MP4	120259	NA
M1	2024-09-29 20:21:20.863		5400.040	Media file(s)	player #1:G:/Stigmatomma_queen_variance/O5/O5-3-1-M1.MP4	0.0	6687.840	25.000	Orange	Resting		POINT	4810.360	G:/Stigmatomma_queen_variance/O5/O5-3-1-M1.MP4	120259	NA
M1	2024-09-29 20:21:20.863		5400.040	Media file(s)	player #1:G:/Stigmatomma_queen_variance/O5/O5-3-1-M1.MP4	0.0	6687.840	25.000	Pink	Resting		POINT	4810.360	G:/Stigmatomma_queen_variance/O5/O5-3-1-M1.MP4	120259	NA
M1	2024-09-29 20:21:20.863		5400.040	Media file(s)	player #1:G:/Stigmatomma_queen_variance/O5/O5-3-1-M1.MP4	0.0	6687.840	25.000	Blue	Resting		POINT	4870.040	G:/Stigmatomma_queen_variance/O5/O5-3-1-M1.MP4	121751	NA
M1	2024-09-29 20:21:20.863		5400.040	Media file(s)	player #1:G:/Stigmatomma_queen_variance/O5/O5-3-1-M1.MP4	0.0	6687.840	25.000	Green	Resting		POINT	4870.040	G:/Stigmatomma_queen_variance/O5/O5-3-1-M1.MP4	121751	NA
M1	2024-09-29 20:21:20.863		5400.040	Media file(s)	player #1:G:/Stigmatomma_queen_variance/O5/O5-3-1-M1.MP4	0.0	6687.840	25.000	Orange	Resting		POINT	4870.040	G:/Stigmatomma_queen_variance/O5/O5-3-1-M1.MP4	121751	NA
M1	2024-09-29 20:21:20.863		5400.040	Media file(s)	player #1:G:/Stigmatomma_queen_variance/O5/O5-3-1-M1.MP4	0.0	6687.840	25.000	Pink	Resting		POINT	4870.040	G:/Stigmatomma_queen_variance/O5/O5-3-1-M1.MP4	121751	NA
M1	2024-09-29 20:21:20.863		5400.040	Media file(s)	player #1:G:/Stigmatomma_queen_variance/O5/O5-3-1-M1.MP4	0.0	6687.840	25.000	Blue	Resting		POINT	4930.160	G:/Stigmatomma_queen_variance/O5/O5-3-1-M1.MP4	123254	NA
M1	2024-09-29 20:21:20.863		5400.040	Media file(s)	player #1:G:/Stigmatomma_queen_variance/O5/O5-3-1-M1.MP4	0.0	6687.840	25.000	Green	Resting		POINT	4930.160	G:/Stigmatomma_queen_variance/O5/O5-3-1-M1.MP4	123254	NA
M1	2024-09-29 20:21:20.863		5400.040	Media file(s)	player #1:G:/Stigmatomma_queen_variance/O5/O5-3-1-M1.MP4	0.0	6687.840	25.000	Orange	Resting		POINT	4930.160	G:/Stigmatomma_queen_variance/O5/O5-3-1-M1.MP4	123254	NA
M1	2024-09-29 20:21:20.863		5400.040	Media file(s)	player #1:G:/Stigmatomma_queen_variance/O5/O5-3-1-M1.MP4	0.0	6687.840	25.000	Pink	Resting		POINT	4930.160	G:/Stigmatomma_queen_variance/O5/O5-3-1-M1.MP4	123254	NA
M1	2024-09-29 20:21:20.863		5400.040	Media file(s)	player #1:G:/Stigmatomma_queen_variance/O5/O5-3-1-M1.MP4	0.0	6687.840	25.000	Blue	Resting		POINT	4990.200	G:/Stigmatomma_queen_variance/O5/O5-3-1-M1.MP4	124755	NA
M1	2024-09-29 20:21:20.863		5400.040	Media file(s)	player #1:G:/Stigmatomma_queen_variance/O5/O5-3-1-M1.MP4	0.0	6687.840	25.000	Green	Resting		POINT	4990.200	G:/Stigmatomma_queen_variance/O5/O5-3-1-M1.MP4	124755	NA
M1	2024-09-29 20:21:20.863		5400.040	Media file(s)	player #1:G:/Stigmatomma_queen_variance/O5/O5-3-1-M1.MP4	0.0	6687.840	25.000	Orange	Resting		POINT	4990.200	G:/Stigmatomma_queen_variance/O5/O5-3-1-M1.MP4	124755	NA
M1	2024-09-29 20:21:20.863		5400.040	Media file(s)	player #1:G:/Stigmatomma_queen_variance/O5/O5-3-1-M1.MP4	0.0	6687.840	25.000	Pink	Resting		POINT	4990.200	G:/Stigmatomma_queen_variance/O5/O5-3-1-M1.MP4	124755	NA
M1	2024-09-29 20:21:20.863		5400.040	Media file(s)	player #1:G:/Stigmatomma_queen_variance/O5/O5-3-1-M1.MP4	0.0	6687.840	25.000	Blue	Resting		POINT	5050.200	G:/Stigmatomma_queen_variance/O5/O5-3-1-M1.MP4	126255	NA
M1	2024-09-29 20:21:20.863		5400.040	Media file(s)	player #1:G:/Stigmatomma_queen_variance/O5/O5-3-1-M1.MP4	0.0	6687.840	25.000	Green	Resting		POINT	5050.200	G:/Stigmatomma_queen_variance/O5/O5-3-1-M1.MP4	126255	NA
M1	2024-09-29 20:21:20.863		5400.040	Media file(s)	player #1:G:/Stigmatomma_queen_variance/O5/O5-3-1-M1.MP4	0.0	6687.840	25.000	Orange	Resting		POINT	5050.200	G:/Stigmatomma_queen_variance/O5/O5-3-1-M1.MP4	126255	NA
M1	2024-09-29 20:21:20.863		5400.040	Media file(s)	player #1:G:/Stigmatomma_queen_variance/O5/O5-3-1-M1.MP4	0.0	6687.840	25.000	Pink	Resting		POINT	5050.200	G:/Stigmatomma_queen_variance/O5/O5-3-1-M1.MP4	126255	NA
M1	2024-09-29 20:21:20.863		5400.040	Media file(s)	player #1:G:/Stigmatomma_queen_variance/O5/O5-3-1-M1.MP4	0.0	6687.840	25.000	Blue	Resting		POINT	5110.040	G:/Stigmatomma_queen_variance/O5/O5-3-1-M1.MP4	127751	NA
M1	2024-09-29 20:21:20.863		5400.040	Media file(s)	player #1:G:/Stigmatomma_queen_variance/O5/O5-3-1-M1.MP4	0.0	6687.840	25.000	Green	Resting		POINT	5110.040	G:/Stigmatomma_queen_variance/O5/O5-3-1-M1.MP4	127751	NA
M1	2024-09-29 20:21:20.863		5400.040	Media file(s)	player #1:G:/Stigmatomma_queen_variance/O5/O5-3-1-M1.MP4	0.0	6687.840	25.000	Orange	Resting		POINT	5110.040	G:/Stigmatomma_queen_variance/O5/O5-3-1-M1.MP4	127751	NA
M1	2024-09-29 20:21:20.863		5400.040	Media file(s)	player #1:G:/Stigmatomma_queen_variance/O5/O5-3-1-M1.MP4	0.0	6687.840	25.000	Pink	Resting		POINT	5110.040	G:/Stigmatomma_queen_variance/O5/O5-3-1-M1.MP4	127751	NA
M1	2024-09-29 20:21:20.863		5400.040	Media file(s)	player #1:G:/Stigmatomma_queen_variance/O5/O5-3-1-M1.MP4	0.0	6687.840	25.000	Blue	Resting		POINT	5170.200	G:/Stigmatomma_queen_variance/O5/O5-3-1-M1.MP4	129255	NA
M1	2024-09-29 20:21:20.863		5400.040	Media file(s)	player #1:G:/Stigmatomma_queen_variance/O5/O5-3-1-M1.MP4	0.0	6687.840	25.000	Green	Resting		POINT	5170.200	G:/Stigmatomma_queen_variance/O5/O5-3-1-M1.MP4	129255	NA
M1	2024-09-29 20:21:20.863		5400.040	Media file(s)	player #1:G:/Stigmatomma_queen_variance/O5/O5-3-1-M1.MP4	0.0	6687.840	25.000	Orange	Resting		POINT	5170.200	G:/Stigmatomma_queen_variance/O5/O5-3-1-M1.MP4	129255	NA
M1	2024-09-29 20:21:20.863		5400.040	Media file(s)	player #1:G:/Stigmatomma_queen_variance/O5/O5-3-1-M1.MP4	0.0	6687.840	25.000	Pink	Resting		POINT	5170.200	G:/Stigmatomma_queen_variance/O5/O5-3-1-M1.MP4	129255	NA
M1	2024-09-29 20:21:20.863		5400.040	Media file(s)	player #1:G:/Stigmatomma_queen_variance/O5/O5-3-1-M1.MP4	0.0	6687.840	25.000	Blue	Resting		POINT	5230.040	G:/Stigmatomma_queen_variance/O5/O5-3-1-M1.MP4	130751	NA
M1	2024-09-29 20:21:20.863		5400.040	Media file(s)	player #1:G:/Stigmatomma_queen_variance/O5/O5-3-1-M1.MP4	0.0	6687.840	25.000	Green	Resting		POINT	5230.040	G:/Stigmatomma_queen_variance/O5/O5-3-1-M1.MP4	130751	NA
M1	2024-09-29 20:21:20.863		5400.040	Media file(s)	player #1:G:/Stigmatomma_queen_variance/O5/O5-3-1-M1.MP4	0.0	6687.840	25.000	Orange	Resting		POINT	5230.040	G:/Stigmatomma_queen_variance/O5/O5-3-1-M1.MP4	130751	NA
M1	2024-09-29 20:21:20.863		5400.040	Media file(s)	player #1:G:/Stigmatomma_queen_variance/O5/O5-3-1-M1.MP4	0.0	6687.840	25.000	Pink	Resting		POINT	5230.040	G:/Stigmatomma_queen_variance/O5/O5-3-1-M1.MP4	130751	NA
M1	2024-09-29 20:21:20.863		5400.040	Media file(s)	player #1:G:/Stigmatomma_queen_variance/O5/O5-3-1-M1.MP4	0.0	6687.840	25.000	Blue	Resting		POINT	5290.080	G:/Stigmatomma_queen_variance/O5/O5-3-1-M1.MP4	132252	NA
M1	2024-09-29 20:21:20.863		5400.040	Media file(s)	player #1:G:/Stigmatomma_queen_variance/O5/O5-3-1-M1.MP4	0.0	6687.840	25.000	Green	Resting		POINT	5290.080	G:/Stigmatomma_queen_variance/O5/O5-3-1-M1.MP4	132252	NA
M1	2024-09-29 20:21:20.863		5400.040	Media file(s)	player #1:G:/Stigmatomma_queen_variance/O5/O5-3-1-M1.MP4	0.0	6687.840	25.000	Orange	Resting		POINT	5290.080	G:/Stigmatomma_queen_variance/O5/O5-3-1-M1.MP4	132252	NA
M1	2024-09-29 20:21:20.863		5400.040	Media file(s)	player #1:G:/Stigmatomma_queen_variance/O5/O5-3-1-M1.MP4	0.0	6687.840	25.000	Pink	Resting		POINT	5290.080	G:/Stigmatomma_queen_variance/O5/O5-3-1-M1.MP4	132252	NA
M1	2024-09-29 20:21:20.863		5400.040	Media file(s)	player #1:G:/Stigmatomma_queen_variance/O5/O5-3-1-M1.MP4	0.0	6687.840	25.000	Blue	Resting		POINT	5350.160	G:/Stigmatomma_queen_variance/O5/O5-3-1-M1.MP4	133754	NA
M1	2024-09-29 20:21:20.863		5400.040	Media file(s)	player #1:G:/Stigmatomma_queen_variance/O5/O5-3-1-M1.MP4	0.0	6687.840	25.000	Green	Resting		POINT	5350.160	G:/Stigmatomma_queen_variance/O5/O5-3-1-M1.MP4	133754	NA
M1	2024-09-29 20:21:20.863		5400.040	Media file(s)	player #1:G:/Stigmatomma_queen_variance/O5/O5-3-1-M1.MP4	0.0	6687.840	25.000	Orange	Resting		POINT	5350.160	G:/Stigmatomma_queen_variance/O5/O5-3-1-M1.MP4	133754	NA
M1	2024-09-29 20:21:20.863		5400.040	Media file(s)	player #1:G:/Stigmatomma_queen_variance/O5/O5-3-1-M1.MP4	0.0	6687.840	25.000	Pink	Resting		POINT	5350.160	G:/Stigmatomma_queen_variance/O5/O5-3-1-M1.MP4	133754	NA
M1	2024-09-29 20:21:20.863		5400.040	Media file(s)	player #1:G:/Stigmatomma_queen_variance/O5/O5-3-1-M1.MP4	0.0	6687.840	25.000	Blue	Resting		POINT	5410.080	G:/Stigmatomma_queen_variance/O5/O5-3-1-M1.MP4	135252	NA
M1	2024-09-29 20:21:20.863		5400.040	Media file(s)	player #1:G:/Stigmatomma_queen_variance/O5/O5-3-1-M1.MP4	0.0	6687.840	25.000	Green	Resting		POINT	5410.080	G:/Stigmatomma_queen_variance/O5/O5-3-1-M1.MP4	135252	NA
M1	2024-09-29 20:21:20.863		5400.040	Media file(s)	player #1:G:/Stigmatomma_queen_variance/O5/O5-3-1-M1.MP4	0.0	6687.840	25.000	Orange	Resting		POINT	5410.080	G:/Stigmatomma_queen_variance/O5/O5-3-1-M1.MP4	135252	NA
M1	2024-09-29 20:21:20.863		5400.040	Media file(s)	player #1:G:/Stigmatomma_queen_variance/O5/O5-3-1-M1.MP4	0.0	6687.840	25.000	Pink	Resting		POINT	5410.080	G:/Stigmatomma_queen_variance/O5/O5-3-1-M1.MP4	135252	NA
M1	2024-09-29 20:21:20.863		5400.040	Media file(s)	player #1:G:/Stigmatomma_queen_variance/O5/O5-3-1-M1.MP4	0.0	6687.840	25.000	Blue	Resting		POINT	5470.160	G:/Stigmatomma_queen_variance/O5/O5-3-1-M1.MP4	136754	NA
M1	2024-09-29 20:21:20.863		5400.040	Media file(s)	player #1:G:/Stigmatomma_queen_variance/O5/O5-3-1-M1.MP4	0.0	6687.840	25.000	Green	Resting		POINT	5470.160	G:/Stigmatomma_queen_variance/O5/O5-3-1-M1.MP4	136754	NA
M1	2024-09-29 20:21:20.863		5400.040	Media file(s)	player #1:G:/Stigmatomma_queen_variance/O5/O5-3-1-M1.MP4	0.0	6687.840	25.000	Orange	Resting		POINT	5470.160	G:/Stigmatomma_queen_variance/O5/O5-3-1-M1.MP4	136754	NA
M1	2024-09-29 20:21:20.863		5400.040	Media file(s)	player #1:G:/Stigmatomma_queen_variance/O5/O5-3-1-M1.MP4	0.0	6687.840	25.000	Pink	Resting		POINT	5470.160	G:/Stigmatomma_queen_variance/O5/O5-3-1-M1.MP4	136754	NA
M1	2024-09-29 20:21:20.863		5400.040	Media file(s)	player #1:G:/Stigmatomma_queen_variance/O5/O5-3-1-M1.MP4	0.0	6687.840	25.000	Blue	Resting		POINT	5530.080	G:/Stigmatomma_queen_variance/O5/O5-3-1-M1.MP4	138252	NA
M1	2024-09-29 20:21:20.863		5400.040	Media file(s)	player #1:G:/Stigmatomma_queen_variance/O5/O5-3-1-M1.MP4	0.0	6687.840	25.000	Green	Resting		POINT	5530.080	G:/Stigmatomma_queen_variance/O5/O5-3-1-M1.MP4	138252	NA
M1	2024-09-29 20:21:20.863		5400.040	Media file(s)	player #1:G:/Stigmatomma_queen_variance/O5/O5-3-1-M1.MP4	0.0	6687.840	25.000	Orange	Resting		POINT	5530.080	G:/Stigmatomma_queen_variance/O5/O5-3-1-M1.MP4	138252	NA
M1	2024-09-29 20:21:20.863		5400.040	Media file(s)	player #1:G:/Stigmatomma_queen_variance/O5/O5-3-1-M1.MP4	0.0	6687.840	25.000	Pink	Resting		POINT	5530.080	G:/Stigmatomma_queen_variance/O5/O5-3-1-M1.MP4	138252	NA
M1	2024-09-29 20:21:20.863		5400.040	Media file(s)	player #1:G:/Stigmatomma_queen_variance/O5/O5-3-1-M1.MP4	0.0	6687.840	25.000	Blue	Resting		POINT	5590.160	G:/Stigmatomma_queen_variance/O5/O5-3-1-M1.MP4	139754	NA
M1	2024-09-29 20:21:20.863		5400.040	Media file(s)	player #1:G:/Stigmatomma_queen_variance/O5/O5-3-1-M1.MP4	0.0	6687.840	25.000	Green	Resting		POINT	5590.160	G:/Stigmatomma_queen_variance/O5/O5-3-1-M1.MP4	139754	NA
M1	2024-09-29 20:21:20.863		5400.040	Media file(s)	player #1:G:/Stigmatomma_queen_variance/O5/O5-3-1-M1.MP4	0.0	6687.840	25.000	Orange	Resting		POINT	5590.160	G:/Stigmatomma_queen_variance/O5/O5-3-1-M1.MP4	139754	NA
M1	2024-09-29 20:21:20.863		5400.040	Media file(s)	player #1:G:/Stigmatomma_queen_variance/O5/O5-3-1-M1.MP4	0.0	6687.840	25.000	Pink	Resting		POINT	5590.160	G:/Stigmatomma_queen_variance/O5/O5-3-1-M1.MP4	139754	NA
M1	2024-09-29 20:21:20.863		5400.040	Media file(s)	player #1:G:/Stigmatomma_queen_variance/O5/O5-3-1-M1.MP4	0.0	6687.840	25.000	Blue	Resting		POINT	5650.280	G:/Stigmatomma_queen_variance/O5/O5-3-1-M1.MP4	141257	NA
M1	2024-09-29 20:21:20.863		5400.040	Media file(s)	player #1:G:/Stigmatomma_queen_variance/O5/O5-3-1-M1.MP4	0.0	6687.840	25.000	Green	Resting		POINT	5650.280	G:/Stigmatomma_queen_variance/O5/O5-3-1-M1.MP4	141257	NA
M1	2024-09-29 20:21:20.863		5400.040	Media file(s)	player #1:G:/Stigmatomma_queen_variance/O5/O5-3-1-M1.MP4	0.0	6687.840	25.000	Orange	Resting		POINT	5650.280	G:/Stigmatomma_queen_variance/O5/O5-3-1-M1.MP4	141257	NA
M1	2024-09-29 20:21:20.863		5400.040	Media file(s)	player #1:G:/Stigmatomma_queen_variance/O5/O5-3-1-M1.MP4	0.0	6687.840	25.000	Pink	Resting		POINT	5650.280	G:/Stigmatomma_queen_variance/O5/O5-3-1-M1.MP4	141257	NA
M1	2024-09-29 20:21:20.863		5400.040	Media file(s)	player #1:G:/Stigmatomma_queen_variance/O5/O5-3-1-M1.MP4	0.0	6687.840	25.000	Blue	Resting		POINT	5710.120	G:/Stigmatomma_queen_variance/O5/O5-3-1-M1.MP4	142753	NA
M1	2024-09-29 20:21:20.863		5400.040	Media file(s)	player #1:G:/Stigmatomma_queen_variance/O5/O5-3-1-M1.MP4	0.0	6687.840	25.000	Green	Resting		POINT	5710.120	G:/Stigmatomma_queen_variance/O5/O5-3-1-M1.MP4	142753	NA
M1	2024-09-29 20:21:20.863		5400.040	Media file(s)	player #1:G:/Stigmatomma_queen_variance/O5/O5-3-1-M1.MP4	0.0	6687.840	25.000	Orange	Resting		POINT	5710.120	G:/Stigmatomma_queen_variance/O5/O5-3-1-M1.MP4	142753	NA
M1	2024-09-29 20:21:20.863		5400.040	Media file(s)	player #1:G:/Stigmatomma_queen_variance/O5/O5-3-1-M1.MP4	0.0	6687.840	25.000	Pink	Resting		POINT	5710.120	G:/Stigmatomma_queen_variance/O5/O5-3-1-M1.MP4	142753	NA
M1	2024-09-29 20:21:20.863		5400.040	Media file(s)	player #1:G:/Stigmatomma_queen_variance/O5/O5-3-1-M1.MP4	0.0	6687.840	25.000	Blue	Resting		POINT	5770.080	G:/Stigmatomma_queen_variance/O5/O5-3-1-M1.MP4	144252	NA
M1	2024-09-29 20:21:20.863		5400.040	Media file(s)	player #1:G:/Stigmatomma_queen_variance/O5/O5-3-1-M1.MP4	0.0	6687.840	25.000	Green	Resting		POINT	5770.080	G:/Stigmatomma_queen_variance/O5/O5-3-1-M1.MP4	144252	NA
M1	2024-09-29 20:21:20.863		5400.040	Media file(s)	player #1:G:/Stigmatomma_queen_variance/O5/O5-3-1-M1.MP4	0.0	6687.840	25.000	Orange	Resting		POINT	5770.080	G:/Stigmatomma_queen_variance/O5/O5-3-1-M1.MP4	144252	NA
M1	2024-09-29 20:21:20.863		5400.040	Media file(s)	player #1:G:/Stigmatomma_queen_variance/O5/O5-3-1-M1.MP4	0.0	6687.840	25.000	Pink	Resting		POINT	5770.080	G:/Stigmatomma_queen_variance/O5/O5-3-1-M1.MP4	144252	NA
M1	2024-09-29 20:21:20.863		5400.040	Media file(s)	player #1:G:/Stigmatomma_queen_variance/O5/O5-3-1-M1.MP4	0.0	6687.840	25.000	Blue	Resting		POINT	5830.240	G:/Stigmatomma_queen_variance/O5/O5-3-1-M1.MP4	145756	NA
M1	2024-09-29 20:21:20.863		5400.040	Media file(s)	player #1:G:/Stigmatomma_queen_variance/O5/O5-3-1-M1.MP4	0.0	6687.840	25.000	Green	Resting		POINT	5830.240	G:/Stigmatomma_queen_variance/O5/O5-3-1-M1.MP4	145756	NA
M1	2024-09-29 20:21:20.863		5400.040	Media file(s)	player #1:G:/Stigmatomma_queen_variance/O5/O5-3-1-M1.MP4	0.0	6687.840	25.000	Orange	Resting		POINT	5830.240	G:/Stigmatomma_queen_variance/O5/O5-3-1-M1.MP4	145756	NA
M1	2024-09-29 20:21:20.863		5400.040	Media file(s)	player #1:G:/Stigmatomma_queen_variance/O5/O5-3-1-M1.MP4	0.0	6687.840	25.000	Pink	Resting		POINT	5830.240	G:/Stigmatomma_queen_variance/O5/O5-3-1-M1.MP4	145756	NA
M1	2024-09-29 20:21:20.863		5400.040	Media file(s)	player #1:G:/Stigmatomma_queen_variance/O5/O5-3-1-M1.MP4	0.0	6687.840	25.000	Blue	Resting		POINT	5890.280	G:/Stigmatomma_queen_variance/O5/O5-3-1-M1.MP4	147257	NA
M1	2024-09-29 20:21:20.863		5400.040	Media file(s)	player #1:G:/Stigmatomma_queen_variance/O5/O5-3-1-M1.MP4	0.0	6687.840	25.000	Green	Resting		POINT	5890.280	G:/Stigmatomma_queen_variance/O5/O5-3-1-M1.MP4	147257	NA
M1	2024-09-29 20:21:20.863		5400.040	Media file(s)	player #1:G:/Stigmatomma_queen_variance/O5/O5-3-1-M1.MP4	0.0	6687.840	25.000	Orange	Resting		POINT	5890.280	G:/Stigmatomma_queen_variance/O5/O5-3-1-M1.MP4	147257	NA
M1	2024-09-29 20:21:20.863		5400.040	Media file(s)	player #1:G:/Stigmatomma_queen_variance/O5/O5-3-1-M1.MP4	0.0	6687.840	25.000	Pink	Resting		POINT	5890.280	G:/Stigmatomma_queen_variance/O5/O5-3-1-M1.MP4	147257	NA
M1	2024-09-29 20:21:20.863		5400.040	Media file(s)	player #1:G:/Stigmatomma_queen_variance/O5/O5-3-1-M1.MP4	0.0	6687.840	25.000	Blue	Resting		POINT	5950.160	G:/Stigmatomma_queen_variance/O5/O5-3-1-M1.MP4	148754	NA
M1	2024-09-29 20:21:20.863		5400.040	Media file(s)	player #1:G:/Stigmatomma_queen_variance/O5/O5-3-1-M1.MP4	0.0	6687.840	25.000	Green	Resting		POINT	5950.160	G:/Stigmatomma_queen_variance/O5/O5-3-1-M1.MP4	148754	NA
M1	2024-09-29 20:21:20.863		5400.040	Media file(s)	player #1:G:/Stigmatomma_queen_variance/O5/O5-3-1-M1.MP4	0.0	6687.840	25.000	Orange	Resting		POINT	5950.160	G:/Stigmatomma_queen_variance/O5/O5-3-1-M1.MP4	148754	NA
M1	2024-09-29 20:21:20.863		5400.040	Media file(s)	player #1:G:/Stigmatomma_queen_variance/O5/O5-3-1-M1.MP4	0.0	6687.840	25.000	Pink	Resting		POINT	5950.160	G:/Stigmatomma_queen_variance/O5/O5-3-1-M1.MP4	148754	NA
M1	2024-09-29 20:21:20.863		5400.040	Media file(s)	player #1:G:/Stigmatomma_queen_variance/O5/O5-3-1-M1.MP4	0.0	6687.840	25.000	Blue	Resting		POINT	6010.160	G:/Stigmatomma_queen_variance/O5/O5-3-1-M1.MP4	150254	NA
M1	2024-09-29 20:21:20.863		5400.040	Media file(s)	player #1:G:/Stigmatomma_queen_variance/O5/O5-3-1-M1.MP4	0.0	6687.840	25.000	Green	Resting		POINT	6010.160	G:/Stigmatomma_queen_variance/O5/O5-3-1-M1.MP4	150254	NA
M1	2024-09-29 20:21:20.863		5400.040	Media file(s)	player #1:G:/Stigmatomma_queen_variance/O5/O5-3-1-M1.MP4	0.0	6687.840	25.000	Orange	Resting		POINT	6010.160	G:/Stigmatomma_queen_variance/O5/O5-3-1-M1.MP4	150254	NA
M1	2024-09-29 20:21:20.863		5400.040	Media file(s)	player #1:G:/Stigmatomma_queen_variance/O5/O5-3-1-M1.MP4	0.0	6687.840	25.000	Pink	Resting		POINT	6010.160	G:/Stigmatomma_queen_variance/O5/O5-3-1-M1.MP4	150254	NA
