# Supplementary material for: Unmated Queens Show Worker‐Like Behaviour and Gene Expression in Polygynous Colonies of the Ant Stigmatomma pallipes
Source: Mol Ecol. 2026 Apr 29;35:e70360. doi: 10.1111/mec.70360 (PMC13126620; doi:10.1111/mec.70360)
Supplement: Supplementary file 3 — Data S1: mec70360‐sup‐0003‐Supinfo.zip. [file MEC-35-e70360-s003.zip › Behavior/O5-Boris/M10.tsv]

Observation id	Observation date	Description	Observation duration	Observation type	Source	Time offset (s)	Media duration (s)	FPS	Subject	Behavior	Behavioral category	Behavior type	Time	Media file name	Image index	Image file path	Comment
M10	2024-09-29 17:06:28.974		5400.080	Media file(s)	player #1:O5-4-10-M10.MP4	0.0	6642.240	25.000	Blue	Resting		POINT	610.000	O5-4-10-M10.MP4	15250	NA
M10	2024-09-29 17:06:28.974		5400.080	Media file(s)	player #1:O5-4-10-M10.MP4	0.0	6642.240	25.000	Green	Walking		POINT	610.000	O5-4-10-M10.MP4	15250	NA
M10	2024-09-29 17:06:28.974		5400.080	Media file(s)	player #1:O5-4-10-M10.MP4	0.0	6642.240	25.000	Orange	Resting		POINT	610.000	O5-4-10-M10.MP4	15250	NA
M10	2024-09-29 17:06:28.974		5400.080	Media file(s)	player #1:O5-4-10-M10.MP4	0.0	6642.240	25.000	Pink	Resting		POINT	610.000	O5-4-10-M10.MP4	15250	NA
M10	2024-09-29 17:06:28.974		5400.080	Media file(s)	player #1:O5-4-10-M10.MP4	0.0	6642.240	25.000	Blue	Resting		POINT	670.160	O5-4-10-M10.MP4	16754	NA
M10	2024-09-29 17:06:28.974		5400.080	Media file(s)	player #1:O5-4-10-M10.MP4	0.0	6642.240	25.000	Green	Walking		POINT	670.160	O5-4-10-M10.MP4	16754	NA
M10	2024-09-29 17:06:28.974		5400.080	Media file(s)	player #1:O5-4-10-M10.MP4	0.0	6642.240	25.000	Orange	Resting		POINT	670.160	O5-4-10-M10.MP4	16754	NA
M10	2024-09-29 17:06:28.974		5400.080	Media file(s)	player #1:O5-4-10-M10.MP4	0.0	6642.240	25.000	Pink	Walking		POINT	670.160	O5-4-10-M10.MP4	16754	NA
M10	2024-09-29 17:06:28.974		5400.080	Media file(s)	player #1:O5-4-10-M10.MP4	0.0	6642.240	25.000	Blue	Resting		POINT	730.040	O5-4-10-M10.MP4	18251	NA
M10	2024-09-29 17:06:28.974		5400.080	Media file(s)	player #1:O5-4-10-M10.MP4	0.0	6642.240	25.000	Green	Self grooming		POINT	730.040	O5-4-10-M10.MP4	18251	NA
M10	2024-09-29 17:06:28.974		5400.080	Media file(s)	player #1:O5-4-10-M10.MP4	0.0	6642.240	25.000	Orange	Resting		POINT	730.040	O5-4-10-M10.MP4	18251	NA
M10	2024-09-29 17:06:28.974		5400.080	Media file(s)	player #1:O5-4-10-M10.MP4	0.0	6642.240	25.000	Pink	Resting		POINT	730.040	O5-4-10-M10.MP4	18251	NA
M10	2024-09-29 17:06:28.974		5400.080	Media file(s)	player #1:O5-4-10-M10.MP4	0.0	6642.240	25.000	Blue	Resting		POINT	790.520	O5-4-10-M10.MP4	19763	NA
M10	2024-09-29 17:06:28.974		5400.080	Media file(s)	player #1:O5-4-10-M10.MP4	0.0	6642.240	25.000	Green	Resting		POINT	790.520	O5-4-10-M10.MP4	19763	NA
M10	2024-09-29 17:06:28.974		5400.080	Media file(s)	player #1:O5-4-10-M10.MP4	0.0	6642.240	25.000	Orange	Resting		POINT	790.520	O5-4-10-M10.MP4	19763	NA
M10	2024-09-29 17:06:28.974		5400.080	Media file(s)	player #1:O5-4-10-M10.MP4	0.0	6642.240	25.000	Pink	Resting		POINT	790.520	O5-4-10-M10.MP4	19763	NA
M10	2024-09-29 17:06:28.974		5400.080	Media file(s)	player #1:O5-4-10-M10.MP4	0.0	6642.240	25.000	Blue	Resting		POINT	850.040	O5-4-10-M10.MP4	21251	NA
M10	2024-09-29 17:06:28.974		5400.080	Media file(s)	player #1:O5-4-10-M10.MP4	0.0	6642.240	25.000	Green	Resting		POINT	850.040	O5-4-10-M10.MP4	21251	NA
M10	2024-09-29 17:06:28.974		5400.080	Media file(s)	player #1:O5-4-10-M10.MP4	0.0	6642.240	25.000	Orange	Resting		POINT	850.040	O5-4-10-M10.MP4	21251	NA
M10	2024-09-29 17:06:28.974		5400.080	Media file(s)	player #1:O5-4-10-M10.MP4	0.0	6642.240	25.000	Pink	Resting		POINT	850.040	O5-4-10-M10.MP4	21251	NA
M10	2024-09-29 17:06:28.974		5400.080	Media file(s)	player #1:O5-4-10-M10.MP4	0.0	6642.240	25.000	Blue	Resting		POINT	910.080	O5-4-10-M10.MP4	22752	NA
M10	2024-09-29 17:06:28.974		5400.080	Media file(s)	player #1:O5-4-10-M10.MP4	0.0	6642.240	25.000	Green	Resting		POINT	910.080	O5-4-10-M10.MP4	22752	NA
M10	2024-09-29 17:06:28.974		5400.080	Media file(s)	player #1:O5-4-10-M10.MP4	0.0	6642.240	25.000	Orange	Resting		POINT	910.080	O5-4-10-M10.MP4	22752	NA
M10	2024-09-29 17:06:28.974		5400.080	Media file(s)	player #1:O5-4-10-M10.MP4	0.0	6642.240	25.000	Pink	Resting		POINT	910.080	O5-4-10-M10.MP4	22752	NA
M10	2024-09-29 17:06:28.974		5400.080	Media file(s)	player #1:O5-4-10-M10.MP4	0.0	6642.240	25.000	Blue	Resting		POINT	970.040	O5-4-10-M10.MP4	24251	NA
M10	2024-09-29 17:06:28.974		5400.080	Media file(s)	player #1:O5-4-10-M10.MP4	0.0	6642.240	25.000	Green	Resting		POINT	970.040	O5-4-10-M10.MP4	24251	NA
M10	2024-09-29 17:06:28.974		5400.080	Media file(s)	player #1:O5-4-10-M10.MP4	0.0	6642.240	25.000	Orange	Resting		POINT	970.040	O5-4-10-M10.MP4	24251	NA
M10	2024-09-29 17:06:28.974		5400.080	Media file(s)	player #1:O5-4-10-M10.MP4	0.0	6642.240	25.000	Pink	Resting		POINT	970.040	O5-4-10-M10.MP4	24251	NA
M10	2024-09-29 17:06:28.974		5400.080	Media file(s)	player #1:O5-4-10-M10.MP4	0.0	6642.240	25.000	Blue	Resting		POINT	1030.400	O5-4-10-M10.MP4	25760	NA
M10	2024-09-29 17:06:28.974		5400.080	Media file(s)	player #1:O5-4-10-M10.MP4	0.0	6642.240	25.000	Green	Resting		POINT	1030.400	O5-4-10-M10.MP4	25760	NA
M10	2024-09-29 17:06:28.974		5400.080	Media file(s)	player #1:O5-4-10-M10.MP4	0.0	6642.240	25.000	Orange	Resting		POINT	1030.400	O5-4-10-M10.MP4	25760	NA
M10	2024-09-29 17:06:28.974		5400.080	Media file(s)	player #1:O5-4-10-M10.MP4	0.0	6642.240	25.000	Pink	Walking		POINT	1030.400	O5-4-10-M10.MP4	25760	NA
M10	2024-09-29 17:06:28.974		5400.080	Media file(s)	player #1:O5-4-10-M10.MP4	0.0	6642.240	25.000	Blue	Resting		POINT	1090.360	O5-4-10-M10.MP4	27259	NA
M10	2024-09-29 17:06:28.974		5400.080	Media file(s)	player #1:O5-4-10-M10.MP4	0.0	6642.240	25.000	Green	Resting		POINT	1090.360	O5-4-10-M10.MP4	27259	NA
M10	2024-09-29 17:06:28.974		5400.080	Media file(s)	player #1:O5-4-10-M10.MP4	0.0	6642.240	25.000	Orange	Resting		POINT	1090.360	O5-4-10-M10.MP4	27259	NA
M10	2024-09-29 17:06:28.974		5400.080	Media file(s)	player #1:O5-4-10-M10.MP4	0.0	6642.240	25.000	Pink	Walking		POINT	1090.360	O5-4-10-M10.MP4	27259	NA
M10	2024-09-29 17:06:28.974		5400.080	Media file(s)	player #1:O5-4-10-M10.MP4	0.0	6642.240	25.000	Blue	Walking		POINT	1150.200	O5-4-10-M10.MP4	28755	NA
M10	2024-09-29 17:06:28.974		5400.080	Media file(s)	player #1:O5-4-10-M10.MP4	0.0	6642.240	25.000	Green	Resting		POINT	1150.200	O5-4-10-M10.MP4	28755	NA
M10	2024-09-29 17:06:28.974		5400.080	Media file(s)	player #1:O5-4-10-M10.MP4	0.0	6642.240	25.000	Orange	Walking		POINT	1150.200	O5-4-10-M10.MP4	28755	NA
M10	2024-09-29 17:06:28.974		5400.080	Media file(s)	player #1:O5-4-10-M10.MP4	0.0	6642.240	25.000	Pink	Walking		POINT	1150.200	O5-4-10-M10.MP4	28755	NA
M10	2024-09-29 17:06:28.974		5400.080	Media file(s)	player #1:O5-4-10-M10.MP4	0.0	6642.240	25.000	Blue	Resting		POINT	1210.040	O5-4-10-M10.MP4	30251	NA
M10	2024-09-29 17:06:28.974		5400.080	Media file(s)	player #1:O5-4-10-M10.MP4	0.0	6642.240	25.000	Green	Self grooming		POINT	1210.040	O5-4-10-M10.MP4	30251	NA
M10	2024-09-29 17:06:28.974		5400.080	Media file(s)	player #1:O5-4-10-M10.MP4	0.0	6642.240	25.000	Orange	Resting		POINT	1210.040	O5-4-10-M10.MP4	30251	NA
M10	2024-09-29 17:06:28.974		5400.080	Media file(s)	player #1:O5-4-10-M10.MP4	0.0	6642.240	25.000	Pink	Resting		POINT	1210.040	O5-4-10-M10.MP4	30251	NA
M10	2024-09-29 17:06:28.974		5400.080	Media file(s)	player #1:O5-4-10-M10.MP4	0.0	6642.240	25.000	Blue	Resting		POINT	1270.560	O5-4-10-M10.MP4	31764	NA
M10	2024-09-29 17:06:28.974		5400.080	Media file(s)	player #1:O5-4-10-M10.MP4	0.0	6642.240	25.000	Green	Self grooming		POINT	1271.200	O5-4-10-M10.MP4	31780	NA
M10	2024-09-29 17:06:28.974		5400.080	Media file(s)	player #1:O5-4-10-M10.MP4	0.0	6642.240	25.000	Orange	Resting		POINT	1271.200	O5-4-10-M10.MP4	31780	NA
M10	2024-09-29 17:06:28.974		5400.080	Media file(s)	player #1:O5-4-10-M10.MP4	0.0	6642.240	25.000	Pink	Resting		POINT	1271.200	O5-4-10-M10.MP4	31780	NA
M10	2024-09-29 17:06:28.974		5400.080	Media file(s)	player #1:O5-4-10-M10.MP4	0.0	6642.240	25.000	Green	Self grooming		POINT	1330.240	O5-4-10-M10.MP4	33256	NA
M10	2024-09-29 17:06:28.974		5400.080	Media file(s)	player #1:O5-4-10-M10.MP4	0.0	6642.240	25.000	Orange	Walking		POINT	1330.240	O5-4-10-M10.MP4	33256	NA
M10	2024-09-29 17:06:28.974		5400.080	Media file(s)	player #1:O5-4-10-M10.MP4	0.0	6642.240	25.000	Pink	Resting		POINT	1330.240	O5-4-10-M10.MP4	33256	NA
M10	2024-09-29 17:06:28.974		5400.080	Media file(s)	player #1:O5-4-10-M10.MP4	0.0	6642.240	25.000	Blue	Resting		POINT	1330.240	O5-4-10-M10.MP4	33256	NA
M10	2024-09-29 17:06:28.974		5400.080	Media file(s)	player #1:O5-4-10-M10.MP4	0.0	6642.240	25.000	Blue	Resting		POINT	1390.080	O5-4-10-M10.MP4	34752	NA
M10	2024-09-29 17:06:28.974		5400.080	Media file(s)	player #1:O5-4-10-M10.MP4	0.0	6642.240	25.000	Green	Self grooming		POINT	1390.080	O5-4-10-M10.MP4	34752	NA
M10	2024-09-29 17:06:28.974		5400.080	Media file(s)	player #1:O5-4-10-M10.MP4	0.0	6642.240	25.000	Orange	Walking		POINT	1390.080	O5-4-10-M10.MP4	34752	NA
M10	2024-09-29 17:06:28.974		5400.080	Media file(s)	player #1:O5-4-10-M10.MP4	0.0	6642.240	25.000	Pink	Resting		POINT	1390.080	O5-4-10-M10.MP4	34752	NA
M10	2024-09-29 17:06:28.974		5400.080	Media file(s)	player #1:O5-4-10-M10.MP4	0.0	6642.240	25.000	Blue	Resting		POINT	1450.160	O5-4-10-M10.MP4	36254	NA
M10	2024-09-29 17:06:28.974		5400.080	Media file(s)	player #1:O5-4-10-M10.MP4	0.0	6642.240	25.000	Green	Resting		POINT	1450.160	O5-4-10-M10.MP4	36254	NA
M10	2024-09-29 17:06:28.974		5400.080	Media file(s)	player #1:O5-4-10-M10.MP4	0.0	6642.240	25.000	Orange	Resting		POINT	1450.160	O5-4-10-M10.MP4	36254	NA
M10	2024-09-29 17:06:28.974		5400.080	Media file(s)	player #1:O5-4-10-M10.MP4	0.0	6642.240	25.000	Pink	Resting		POINT	1450.160	O5-4-10-M10.MP4	36254	NA
M10	2024-09-29 17:06:28.974		5400.080	Media file(s)	player #1:O5-4-10-M10.MP4	0.0	6642.240	25.000	Blue	Resting		POINT	1510.120	O5-4-10-M10.MP4	37753	NA
M10	2024-09-29 17:06:28.974		5400.080	Media file(s)	player #1:O5-4-10-M10.MP4	0.0	6642.240	25.000	Green	Resting		POINT	1510.120	O5-4-10-M10.MP4	37753	NA
M10	2024-09-29 17:06:28.974		5400.080	Media file(s)	player #1:O5-4-10-M10.MP4	0.0	6642.240	25.000	Orange	Resting		POINT	1510.120	O5-4-10-M10.MP4	37753	NA
M10	2024-09-29 17:06:28.974		5400.080	Media file(s)	player #1:O5-4-10-M10.MP4	0.0	6642.240	25.000	Pink	Resting		POINT	1510.120	O5-4-10-M10.MP4	37753	NA
M10	2024-09-29 17:06:28.974		5400.080	Media file(s)	player #1:O5-4-10-M10.MP4	0.0	6642.240	25.000	Blue	Resting		POINT	1570.480	O5-4-10-M10.MP4	39262	NA
M10	2024-09-29 17:06:28.974		5400.080	Media file(s)	player #1:O5-4-10-M10.MP4	0.0	6642.240	25.000	Green	Resting		POINT	1570.480	O5-4-10-M10.MP4	39262	NA
M10	2024-09-29 17:06:28.974		5400.080	Media file(s)	player #1:O5-4-10-M10.MP4	0.0	6642.240	25.000	Orange	Resting		POINT	1570.480	O5-4-10-M10.MP4	39262	NA
M10	2024-09-29 17:06:28.974		5400.080	Media file(s)	player #1:O5-4-10-M10.MP4	0.0	6642.240	25.000	Pink	Resting		POINT	1570.480	O5-4-10-M10.MP4	39262	NA
M10	2024-09-29 17:06:28.974		5400.080	Media file(s)	player #1:O5-4-10-M10.MP4	0.0	6642.240	25.000	Blue	Resting		POINT	1630.440	O5-4-10-M10.MP4	40761	NA
M10	2024-09-29 17:06:28.974		5400.080	Media file(s)	player #1:O5-4-10-M10.MP4	0.0	6642.240	25.000	Green	Resting		POINT	1630.440	O5-4-10-M10.MP4	40761	NA
M10	2024-09-29 17:06:28.974		5400.080	Media file(s)	player #1:O5-4-10-M10.MP4	0.0	6642.240	25.000	Orange	Brood Care		POINT	1630.440	O5-4-10-M10.MP4	40761	NA
M10	2024-09-29 17:06:28.974		5400.080	Media file(s)	player #1:O5-4-10-M10.MP4	0.0	6642.240	25.000	Pink	Resting		POINT	1630.440	O5-4-10-M10.MP4	40761	NA
M10	2024-09-29 17:06:28.974		5400.080	Media file(s)	player #1:O5-4-10-M10.MP4	0.0	6642.240	25.000	Blue	Walking		POINT	1690.280	O5-4-10-M10.MP4	42257	NA
M10	2024-09-29 17:06:28.974		5400.080	Media file(s)	player #1:O5-4-10-M10.MP4	0.0	6642.240	25.000	Green	Resting		POINT	1690.280	O5-4-10-M10.MP4	42257	NA
M10	2024-09-29 17:06:28.974		5400.080	Media file(s)	player #1:O5-4-10-M10.MP4	0.0	6642.240	25.000	Orange	Walking		POINT	1690.280	O5-4-10-M10.MP4	42257	NA
M10	2024-09-29 17:06:28.974		5400.080	Media file(s)	player #1:O5-4-10-M10.MP4	0.0	6642.240	25.000	Pink	Resting		POINT	1690.280	O5-4-10-M10.MP4	42257	NA
M10	2024-09-29 17:06:28.974		5400.080	Media file(s)	player #1:O5-4-10-M10.MP4	0.0	6642.240	25.000	Blue	Walking		POINT	1750.280	O5-4-10-M10.MP4	43757	NA
M10	2024-09-29 17:06:28.974		5400.080	Media file(s)	player #1:O5-4-10-M10.MP4	0.0	6642.240	25.000	Green	Resting		POINT	1750.280	O5-4-10-M10.MP4	43757	NA
M10	2024-09-29 17:06:28.974		5400.080	Media file(s)	player #1:O5-4-10-M10.MP4	0.0	6642.240	25.000	Orange	Walking		POINT	1750.280	O5-4-10-M10.MP4	43757	NA
M10	2024-09-29 17:06:28.974		5400.080	Media file(s)	player #1:O5-4-10-M10.MP4	0.0	6642.240	25.000	Pink	Walking		POINT	1750.280	O5-4-10-M10.MP4	43757	NA
M10	2024-09-29 17:06:28.974		5400.080	Media file(s)	player #1:O5-4-10-M10.MP4	0.0	6642.240	25.000	Blue	Walking		POINT	1810.120	O5-4-10-M10.MP4	45253	NA
M10	2024-09-29 17:06:28.974		5400.080	Media file(s)	player #1:O5-4-10-M10.MP4	0.0	6642.240	25.000	Green	Resting		POINT	1810.120	O5-4-10-M10.MP4	45253	NA
M10	2024-09-29 17:06:28.974		5400.080	Media file(s)	player #1:O5-4-10-M10.MP4	0.0	6642.240	25.000	Orange	QW interaction		POINT	1810.120	O5-4-10-M10.MP4	45253	NA
M10	2024-09-29 17:06:28.974		5400.080	Media file(s)	player #1:O5-4-10-M10.MP4	0.0	6642.240	25.000	Pink	Resting		POINT	1810.120	O5-4-10-M10.MP4	45253	NA
M10	2024-09-29 17:06:28.974		5400.080	Media file(s)	player #1:O5-4-10-M10.MP4	0.0	6642.240	25.000	Blue	Walking		POINT	1871.200	O5-4-10-M10.MP4	46780	NA
M10	2024-09-29 17:06:28.974		5400.080	Media file(s)	player #1:O5-4-10-M10.MP4	0.0	6642.240	25.000	Green	Resting		POINT	1871.200	O5-4-10-M10.MP4	46780	NA
M10	2024-09-29 17:06:28.974		5400.080	Media file(s)	player #1:O5-4-10-M10.MP4	0.0	6642.240	25.000	Orange	Brood Care		POINT	1871.200	O5-4-10-M10.MP4	46780	NA
M10	2024-09-29 17:06:28.974		5400.080	Media file(s)	player #1:O5-4-10-M10.MP4	0.0	6642.240	25.000	Pink	Resting		POINT	1871.200	O5-4-10-M10.MP4	46780	NA
M10	2024-09-29 17:06:28.974		5400.080	Media file(s)	player #1:O5-4-10-M10.MP4	0.0	6642.240	25.000	Blue	Walking		POINT	1930.440	O5-4-10-M10.MP4	48261	NA
M10	2024-09-29 17:06:28.974		5400.080	Media file(s)	player #1:O5-4-10-M10.MP4	0.0	6642.240	25.000	Green	Resting		POINT	1930.440	O5-4-10-M10.MP4	48261	NA
M10	2024-09-29 17:06:28.974		5400.080	Media file(s)	player #1:O5-4-10-M10.MP4	0.0	6642.240	25.000	Orange	Brood Care		POINT	1930.440	O5-4-10-M10.MP4	48261	NA
M10	2024-09-29 17:06:28.974		5400.080	Media file(s)	player #1:O5-4-10-M10.MP4	0.0	6642.240	25.000	Pink	Resting		POINT	1930.440	O5-4-10-M10.MP4	48261	NA
M10	2024-09-29 17:06:28.974		5400.080	Media file(s)	player #1:O5-4-10-M10.MP4	0.0	6642.240	25.000	Blue	Walking		POINT	1990.320	O5-4-10-M10.MP4	49758	NA
M10	2024-09-29 17:06:28.974		5400.080	Media file(s)	player #1:O5-4-10-M10.MP4	0.0	6642.240	25.000	Green	Resting		POINT	1990.320	O5-4-10-M10.MP4	49758	NA
M10	2024-09-29 17:06:28.974		5400.080	Media file(s)	player #1:O5-4-10-M10.MP4	0.0	6642.240	25.000	Orange	Brood Care		POINT	1990.320	O5-4-10-M10.MP4	49758	NA
M10	2024-09-29 17:06:28.974		5400.080	Media file(s)	player #1:O5-4-10-M10.MP4	0.0	6642.240	25.000	Pink	Resting		POINT	1990.320	O5-4-10-M10.MP4	49758	NA
M10	2024-09-29 17:06:28.974		5400.080	Media file(s)	player #1:O5-4-10-M10.MP4	0.0	6642.240	25.000	Blue	Walking		POINT	2050.200	O5-4-10-M10.MP4	51255	NA
M10	2024-09-29 17:06:28.974		5400.080	Media file(s)	player #1:O5-4-10-M10.MP4	0.0	6642.240	25.000	Green	Resting		POINT	2050.200	O5-4-10-M10.MP4	51255	NA
M10	2024-09-29 17:06:28.974		5400.080	Media file(s)	player #1:O5-4-10-M10.MP4	0.0	6642.240	25.000	Orange	Resting		POINT	2050.200	O5-4-10-M10.MP4	51255	NA
M10	2024-09-29 17:06:28.974		5400.080	Media file(s)	player #1:O5-4-10-M10.MP4	0.0	6642.240	25.000	Pink	Resting		POINT	2050.200	O5-4-10-M10.MP4	51255	NA
M10	2024-09-29 17:06:28.974		5400.080	Media file(s)	player #1:O5-4-10-M10.MP4	0.0	6642.240	25.000	Blue	Walking		POINT	2110.040	O5-4-10-M10.MP4	52751	NA
M10	2024-09-29 17:06:28.974		5400.080	Media file(s)	player #1:O5-4-10-M10.MP4	0.0	6642.240	25.000	Green	Resting		POINT	2110.040	O5-4-10-M10.MP4	52751	NA
M10	2024-09-29 17:06:28.974		5400.080	Media file(s)	player #1:O5-4-10-M10.MP4	0.0	6642.240	25.000	Orange	Resting		POINT	2110.040	O5-4-10-M10.MP4	52751	NA
M10	2024-09-29 17:06:28.974		5400.080	Media file(s)	player #1:O5-4-10-M10.MP4	0.0	6642.240	25.000	Pink	Resting		POINT	2110.040	O5-4-10-M10.MP4	52751	NA
M10	2024-09-29 17:06:28.974		5400.080	Media file(s)	player #1:O5-4-10-M10.MP4	0.0	6642.240	25.000	Blue	Walking		POINT	2170.240	O5-4-10-M10.MP4	54256	NA
M10	2024-09-29 17:06:28.974		5400.080	Media file(s)	player #1:O5-4-10-M10.MP4	0.0	6642.240	25.000	Green	Resting		POINT	2170.240	O5-4-10-M10.MP4	54256	NA
M10	2024-09-29 17:06:28.974		5400.080	Media file(s)	player #1:O5-4-10-M10.MP4	0.0	6642.240	25.000	Orange	Resting		POINT	2170.240	O5-4-10-M10.MP4	54256	NA
M10	2024-09-29 17:06:28.974		5400.080	Media file(s)	player #1:O5-4-10-M10.MP4	0.0	6642.240	25.000	Pink	Resting		POINT	2170.240	O5-4-10-M10.MP4	54256	NA
M10	2024-09-29 17:06:28.974		5400.080	Media file(s)	player #1:O5-4-10-M10.MP4	0.0	6642.240	25.000	Blue	Walking		POINT	2230.400	O5-4-10-M10.MP4	55760	NA
M10	2024-09-29 17:06:28.974		5400.080	Media file(s)	player #1:O5-4-10-M10.MP4	0.0	6642.240	25.000	Green	Resting		POINT	2230.400	O5-4-10-M10.MP4	55760	NA
M10	2024-09-29 17:06:28.974		5400.080	Media file(s)	player #1:O5-4-10-M10.MP4	0.0	6642.240	25.000	Orange	QW interaction		POINT	2230.400	O5-4-10-M10.MP4	55760	NA
M10	2024-09-29 17:06:28.974		5400.080	Media file(s)	player #1:O5-4-10-M10.MP4	0.0	6642.240	25.000	Pink	Resting		POINT	2230.400	O5-4-10-M10.MP4	55760	NA
M10	2024-09-29 17:06:28.974		5400.080	Media file(s)	player #1:O5-4-10-M10.MP4	0.0	6642.240	25.000	Blue	Resting		POINT	2290.120	O5-4-10-M10.MP4	57253	NA
M10	2024-09-29 17:06:28.974		5400.080	Media file(s)	player #1:O5-4-10-M10.MP4	0.0	6642.240	25.000	Green	Resting		POINT	2290.120	O5-4-10-M10.MP4	57253	NA
M10	2024-09-29 17:06:28.974		5400.080	Media file(s)	player #1:O5-4-10-M10.MP4	0.0	6642.240	25.000	Orange	Brood Care		POINT	2290.120	O5-4-10-M10.MP4	57253	NA
M10	2024-09-29 17:06:28.974		5400.080	Media file(s)	player #1:O5-4-10-M10.MP4	0.0	6642.240	25.000	Pink	Resting		POINT	2290.120	O5-4-10-M10.MP4	57253	NA
M10	2024-09-29 17:06:28.974		5400.080	Media file(s)	player #1:O5-4-10-M10.MP4	0.0	6642.240	25.000	Blue	Self grooming		POINT	2350.360	O5-4-10-M10.MP4	58759	NA
M10	2024-09-29 17:06:28.974		5400.080	Media file(s)	player #1:O5-4-10-M10.MP4	0.0	6642.240	25.000	Green	Resting		POINT	2350.360	O5-4-10-M10.MP4	58759	NA
M10	2024-09-29 17:06:28.974		5400.080	Media file(s)	player #1:O5-4-10-M10.MP4	0.0	6642.240	25.000	Orange	Self grooming		POINT	2350.360	O5-4-10-M10.MP4	58759	NA
M10	2024-09-29 17:06:28.974		5400.080	Media file(s)	player #1:O5-4-10-M10.MP4	0.0	6642.240	25.000	Pink	Resting		POINT	2350.360	O5-4-10-M10.MP4	58759	NA
M10	2024-09-29 17:06:28.974		5400.080	Media file(s)	player #1:O5-4-10-M10.MP4	0.0	6642.240	25.000	Blue	Self grooming		POINT	2410.520	O5-4-10-M10.MP4	60263	NA
M10	2024-09-29 17:06:28.974		5400.080	Media file(s)	player #1:O5-4-10-M10.MP4	0.0	6642.240	25.000	Green	Resting		POINT	2410.520	O5-4-10-M10.MP4	60263	NA
M10	2024-09-29 17:06:28.974		5400.080	Media file(s)	player #1:O5-4-10-M10.MP4	0.0	6642.240	25.000	Orange	Resting		POINT	2410.520	O5-4-10-M10.MP4	60263	NA
M10	2024-09-29 17:06:28.974		5400.080	Media file(s)	player #1:O5-4-10-M10.MP4	0.0	6642.240	25.000	Pink	Resting		POINT	2410.520	O5-4-10-M10.MP4	60263	NA
M10	2024-09-29 17:06:28.974		5400.080	Media file(s)	player #1:O5-4-10-M10.MP4	0.0	6642.240	25.000	Blue	Self grooming		POINT	2470.200	O5-4-10-M10.MP4	61755	NA
M10	2024-09-29 17:06:28.974		5400.080	Media file(s)	player #1:O5-4-10-M10.MP4	0.0	6642.240	25.000	Green	Resting		POINT	2470.200	O5-4-10-M10.MP4	61755	NA
M10	2024-09-29 17:06:28.974		5400.080	Media file(s)	player #1:O5-4-10-M10.MP4	0.0	6642.240	25.000	Orange	Resting		POINT	2470.200	O5-4-10-M10.MP4	61755	NA
M10	2024-09-29 17:06:28.974		5400.080	Media file(s)	player #1:O5-4-10-M10.MP4	0.0	6642.240	25.000	Pink	Resting		POINT	2470.200	O5-4-10-M10.MP4	61755	NA
M10	2024-09-29 17:06:28.974		5400.080	Media file(s)	player #1:O5-4-10-M10.MP4	0.0	6642.240	25.000	Blue	Self grooming		POINT	2530.000	O5-4-10-M10.MP4	63250	NA
M10	2024-09-29 17:06:28.974		5400.080	Media file(s)	player #1:O5-4-10-M10.MP4	0.0	6642.240	25.000	Green	Resting		POINT	2530.000	O5-4-10-M10.MP4	63250	NA
M10	2024-09-29 17:06:28.974		5400.080	Media file(s)	player #1:O5-4-10-M10.MP4	0.0	6642.240	25.000	Orange	Brood Care		POINT	2530.000	O5-4-10-M10.MP4	63250	NA
M10	2024-09-29 17:06:28.974		5400.080	Media file(s)	player #1:O5-4-10-M10.MP4	0.0	6642.240	25.000	Pink	Resting		POINT	2530.000	O5-4-10-M10.MP4	63250	NA
M10	2024-09-29 17:06:28.974		5400.080	Media file(s)	player #1:O5-4-10-M10.MP4	0.0	6642.240	25.000	Blue	Walking		POINT	2590.040	O5-4-10-M10.MP4	64751	NA
M10	2024-09-29 17:06:28.974		5400.080	Media file(s)	player #1:O5-4-10-M10.MP4	0.0	6642.240	25.000	Green	Resting		POINT	2590.040	O5-4-10-M10.MP4	64751	NA
M10	2024-09-29 17:06:28.974		5400.080	Media file(s)	player #1:O5-4-10-M10.MP4	0.0	6642.240	25.000	Orange	Resting		POINT	2590.040	O5-4-10-M10.MP4	64751	NA
M10	2024-09-29 17:06:28.974		5400.080	Media file(s)	player #1:O5-4-10-M10.MP4	0.0	6642.240	25.000	Pink	Resting		POINT	2590.040	O5-4-10-M10.MP4	64751	NA
M10	2024-09-29 17:06:28.974		5400.080	Media file(s)	player #1:O5-4-10-M10.MP4	0.0	6642.240	25.000	Blue	Resting		POINT	2650.080	O5-4-10-M10.MP4	66252	NA
M10	2024-09-29 17:06:28.974		5400.080	Media file(s)	player #1:O5-4-10-M10.MP4	0.0	6642.240	25.000	Green	Resting		POINT	2650.080	O5-4-10-M10.MP4	66252	NA
M10	2024-09-29 17:06:28.974		5400.080	Media file(s)	player #1:O5-4-10-M10.MP4	0.0	6642.240	25.000	Orange	Resting		POINT	2650.080	O5-4-10-M10.MP4	66252	NA
M10	2024-09-29 17:06:28.974		5400.080	Media file(s)	player #1:O5-4-10-M10.MP4	0.0	6642.240	25.000	Pink	Resting		POINT	2650.080	O5-4-10-M10.MP4	66252	NA
M10	2024-09-29 17:06:28.974		5400.080	Media file(s)	player #1:O5-4-10-M10.MP4	0.0	6642.240	25.000	Blue	Resting		POINT	2710.200	O5-4-10-M10.MP4	67755	NA
M10	2024-09-29 17:06:28.974		5400.080	Media file(s)	player #1:O5-4-10-M10.MP4	0.0	6642.240	25.000	Green	Resting		POINT	2710.200	O5-4-10-M10.MP4	67755	NA
M10	2024-09-29 17:06:28.974		5400.080	Media file(s)	player #1:O5-4-10-M10.MP4	0.0	6642.240	25.000	Orange	Brood Care		POINT	2710.200	O5-4-10-M10.MP4	67755	NA
M10	2024-09-29 17:06:28.974		5400.080	Media file(s)	player #1:O5-4-10-M10.MP4	0.0	6642.240	25.000	Pink	Resting		POINT	2710.200	O5-4-10-M10.MP4	67755	NA
M10	2024-09-29 17:06:28.974		5400.080	Media file(s)	player #1:O5-4-10-M10.MP4	0.0	6642.240	25.000	Blue	Resting		POINT	2770.040	O5-4-10-M10.MP4	69251	NA
M10	2024-09-29 17:06:28.974		5400.080	Media file(s)	player #1:O5-4-10-M10.MP4	0.0	6642.240	25.000	Green	Resting		POINT	2770.040	O5-4-10-M10.MP4	69251	NA
M10	2024-09-29 17:06:28.974		5400.080	Media file(s)	player #1:O5-4-10-M10.MP4	0.0	6642.240	25.000	Orange	Brood Care		POINT	2770.040	O5-4-10-M10.MP4	69251	NA
M10	2024-09-29 17:06:28.974		5400.080	Media file(s)	player #1:O5-4-10-M10.MP4	0.0	6642.240	25.000	Pink	Resting		POINT	2770.040	O5-4-10-M10.MP4	69251	NA
M10	2024-09-29 17:06:28.974		5400.080	Media file(s)	player #1:O5-4-10-M10.MP4	0.0	6642.240	25.000	Blue	Resting		POINT	2830.000	O5-4-10-M10.MP4	70750	NA
M10	2024-09-29 17:06:28.974		5400.080	Media file(s)	player #1:O5-4-10-M10.MP4	0.0	6642.240	25.000	Green	Resting		POINT	2830.000	O5-4-10-M10.MP4	70750	NA
M10	2024-09-29 17:06:28.974		5400.080	Media file(s)	player #1:O5-4-10-M10.MP4	0.0	6642.240	25.000	Orange	Resting		POINT	2830.000	O5-4-10-M10.MP4	70750	NA
M10	2024-09-29 17:06:28.974		5400.080	Media file(s)	player #1:O5-4-10-M10.MP4	0.0	6642.240	25.000	Pink	Resting		POINT	2830.000	O5-4-10-M10.MP4	70750	NA
M10	2024-09-29 17:06:28.974		5400.080	Media file(s)	player #1:O5-4-10-M10.MP4	0.0	6642.240	25.000	Blue	Resting		POINT	2890.240	O5-4-10-M10.MP4	72256	NA
M10	2024-09-29 17:06:28.974		5400.080	Media file(s)	player #1:O5-4-10-M10.MP4	0.0	6642.240	25.000	Green	Resting		POINT	2890.240	O5-4-10-M10.MP4	72256	NA
M10	2024-09-29 17:06:28.974		5400.080	Media file(s)	player #1:O5-4-10-M10.MP4	0.0	6642.240	25.000	Orange	Resting		POINT	2890.240	O5-4-10-M10.MP4	72256	NA
M10	2024-09-29 17:06:28.974		5400.080	Media file(s)	player #1:O5-4-10-M10.MP4	0.0	6642.240	25.000	Pink	Resting		POINT	2890.240	O5-4-10-M10.MP4	72256	NA
M10	2024-09-29 17:06:28.974		5400.080	Media file(s)	player #1:O5-4-10-M10.MP4	0.0	6642.240	25.000	Blue	Resting		POINT	2950.120	O5-4-10-M10.MP4	73753	NA
M10	2024-09-29 17:06:28.974		5400.080	Media file(s)	player #1:O5-4-10-M10.MP4	0.0	6642.240	25.000	Green	Resting		POINT	2950.120	O5-4-10-M10.MP4	73753	NA
M10	2024-09-29 17:06:28.974		5400.080	Media file(s)	player #1:O5-4-10-M10.MP4	0.0	6642.240	25.000	Orange	Resting		POINT	2950.120	O5-4-10-M10.MP4	73753	NA
M10	2024-09-29 17:06:28.974		5400.080	Media file(s)	player #1:O5-4-10-M10.MP4	0.0	6642.240	25.000	Pink	Resting		POINT	2950.120	O5-4-10-M10.MP4	73753	NA
M10	2024-09-29 17:06:28.974		5400.080	Media file(s)	player #1:O5-4-10-M10.MP4	0.0	6642.240	25.000	Blue	Resting		POINT	3010.160	O5-4-10-M10.MP4	75254	NA
M10	2024-09-29 17:06:28.974		5400.080	Media file(s)	player #1:O5-4-10-M10.MP4	0.0	6642.240	25.000	Green	Resting		POINT	3010.160	O5-4-10-M10.MP4	75254	NA
M10	2024-09-29 17:06:28.974		5400.080	Media file(s)	player #1:O5-4-10-M10.MP4	0.0	6642.240	25.000	Orange	Resting		POINT	3010.160	O5-4-10-M10.MP4	75254	NA
M10	2024-09-29 17:06:28.974		5400.080	Media file(s)	player #1:O5-4-10-M10.MP4	0.0	6642.240	25.000	Pink	Resting		POINT	3010.160	O5-4-10-M10.MP4	75254	NA
M10	2024-09-29 17:06:28.974		5400.080	Media file(s)	player #1:O5-4-10-M10.MP4	0.0	6642.240	25.000	Blue	Resting		POINT	3070.400	O5-4-10-M10.MP4	76760	NA
M10	2024-09-29 17:06:28.974		5400.080	Media file(s)	player #1:O5-4-10-M10.MP4	0.0	6642.240	25.000	Green	Resting		POINT	3070.400	O5-4-10-M10.MP4	76760	NA
M10	2024-09-29 17:06:28.974		5400.080	Media file(s)	player #1:O5-4-10-M10.MP4	0.0	6642.240	25.000	Orange	Resting		POINT	3070.400	O5-4-10-M10.MP4	76760	NA
M10	2024-09-29 17:06:28.974		5400.080	Media file(s)	player #1:O5-4-10-M10.MP4	0.0	6642.240	25.000	Pink	Resting		POINT	3070.400	O5-4-10-M10.MP4	76760	NA
M10	2024-09-29 17:06:28.974		5400.080	Media file(s)	player #1:O5-4-10-M10.MP4	0.0	6642.240	25.000	Blue	QW interaction		POINT	3130.160	O5-4-10-M10.MP4	78254	NA
M10	2024-09-29 17:06:28.974		5400.080	Media file(s)	player #1:O5-4-10-M10.MP4	0.0	6642.240	25.000	Green	Resting		POINT	3130.600	O5-4-10-M10.MP4	78265	NA
M10	2024-09-29 17:06:28.974		5400.080	Media file(s)	player #1:O5-4-10-M10.MP4	0.0	6642.240	25.000	Orange	Brood Care		POINT	3130.600	O5-4-10-M10.MP4	78265	NA
M10	2024-09-29 17:06:28.974		5400.080	Media file(s)	player #1:O5-4-10-M10.MP4	0.0	6642.240	25.000	Pink	Walking		POINT	3130.600	O5-4-10-M10.MP4	78265	NA
M10	2024-09-29 17:06:28.974		5400.080	Media file(s)	player #1:O5-4-10-M10.MP4	0.0	6642.240	25.000	Blue	Walking		POINT	3191.560	O5-4-10-M10.MP4	79789	NA
M10	2024-09-29 17:06:28.974		5400.080	Media file(s)	player #1:O5-4-10-M10.MP4	0.0	6642.240	25.000	Green	Resting		POINT	3191.560	O5-4-10-M10.MP4	79789	NA
M10	2024-09-29 17:06:28.974		5400.080	Media file(s)	player #1:O5-4-10-M10.MP4	0.0	6642.240	25.000	Orange	Brood Care		POINT	3191.560	O5-4-10-M10.MP4	79789	NA
M10	2024-09-29 17:06:28.974		5400.080	Media file(s)	player #1:O5-4-10-M10.MP4	0.0	6642.240	25.000	Pink	Walking		POINT	3191.560	O5-4-10-M10.MP4	79789	NA
M10	2024-09-29 17:06:28.974		5400.080	Media file(s)	player #1:O5-4-10-M10.MP4	0.0	6642.240	25.000	Blue	Walking		POINT	3250.040	O5-4-10-M10.MP4	81251	NA
M10	2024-09-29 17:06:28.974		5400.080	Media file(s)	player #1:O5-4-10-M10.MP4	0.0	6642.240	25.000	Green	Resting		POINT	3250.040	O5-4-10-M10.MP4	81251	NA
M10	2024-09-29 17:06:28.974		5400.080	Media file(s)	player #1:O5-4-10-M10.MP4	0.0	6642.240	25.000	Orange	Resting		POINT	3250.040	O5-4-10-M10.MP4	81251	NA
M10	2024-09-29 17:06:28.974		5400.080	Media file(s)	player #1:O5-4-10-M10.MP4	0.0	6642.240	25.000	Pink	Resting		POINT	3250.040	O5-4-10-M10.MP4	81251	NA
M10	2024-09-29 17:06:28.974		5400.080	Media file(s)	player #1:O5-4-10-M10.MP4	0.0	6642.240	25.000	Blue	Walking		POINT	3310.320	O5-4-10-M10.MP4	82758	NA
M10	2024-09-29 17:06:28.974		5400.080	Media file(s)	player #1:O5-4-10-M10.MP4	0.0	6642.240	25.000	Green	Resting		POINT	3310.320	O5-4-10-M10.MP4	82758	NA
M10	2024-09-29 17:06:28.974		5400.080	Media file(s)	player #1:O5-4-10-M10.MP4	0.0	6642.240	25.000	Orange	Resting		POINT	3310.320	O5-4-10-M10.MP4	82758	NA
M10	2024-09-29 17:06:28.974		5400.080	Media file(s)	player #1:O5-4-10-M10.MP4	0.0	6642.240	25.000	Pink	Resting		POINT	3310.320	O5-4-10-M10.MP4	82758	NA
M10	2024-09-29 17:06:28.974		5400.080	Media file(s)	player #1:O5-4-10-M10.MP4	0.0	6642.240	25.000	Blue	Resting		POINT	3370.080	O5-4-10-M10.MP4	84252	NA
M10	2024-09-29 17:06:28.974		5400.080	Media file(s)	player #1:O5-4-10-M10.MP4	0.0	6642.240	25.000	Green	Resting		POINT	3370.080	O5-4-10-M10.MP4	84252	NA
M10	2024-09-29 17:06:28.974		5400.080	Media file(s)	player #1:O5-4-10-M10.MP4	0.0	6642.240	25.000	Orange	Resting		POINT	3370.080	O5-4-10-M10.MP4	84252	NA
M10	2024-09-29 17:06:28.974		5400.080	Media file(s)	player #1:O5-4-10-M10.MP4	0.0	6642.240	25.000	Pink	Resting		POINT	3370.080	O5-4-10-M10.MP4	84252	NA
M10	2024-09-29 17:06:28.974		5400.080	Media file(s)	player #1:O5-4-10-M10.MP4	0.0	6642.240	25.000	Blue	Resting		POINT	3430.440	O5-4-10-M10.MP4	85761	NA
M10	2024-09-29 17:06:28.974		5400.080	Media file(s)	player #1:O5-4-10-M10.MP4	0.0	6642.240	25.000	Green	Resting		POINT	3430.440	O5-4-10-M10.MP4	85761	NA
M10	2024-09-29 17:06:28.974		5400.080	Media file(s)	player #1:O5-4-10-M10.MP4	0.0	6642.240	25.000	Orange	Resting		POINT	3430.440	O5-4-10-M10.MP4	85761	NA
M10	2024-09-29 17:06:28.974		5400.080	Media file(s)	player #1:O5-4-10-M10.MP4	0.0	6642.240	25.000	Pink	Resting		POINT	3430.440	O5-4-10-M10.MP4	85761	NA
M10	2024-09-29 17:06:28.974		5400.080	Media file(s)	player #1:O5-4-10-M10.MP4	0.0	6642.240	25.000	Blue	Resting		POINT	3490.240	O5-4-10-M10.MP4	87256	NA
M10	2024-09-29 17:06:28.974		5400.080	Media file(s)	player #1:O5-4-10-M10.MP4	0.0	6642.240	25.000	Green	Resting		POINT	3490.240	O5-4-10-M10.MP4	87256	NA
M10	2024-09-29 17:06:28.974		5400.080	Media file(s)	player #1:O5-4-10-M10.MP4	0.0	6642.240	25.000	Orange	Walking		POINT	3490.640	O5-4-10-M10.MP4	87266	NA
M10	2024-09-29 17:06:28.974		5400.080	Media file(s)	player #1:O5-4-10-M10.MP4	0.0	6642.240	25.000	Pink	Resting		POINT	3490.640	O5-4-10-M10.MP4	87266	NA
M10	2024-09-29 17:06:28.974		5400.080	Media file(s)	player #1:O5-4-10-M10.MP4	0.0	6642.240	25.000	Blue	Resting		POINT	3550.320	O5-4-10-M10.MP4	88758	NA
M10	2024-09-29 17:06:28.974		5400.080	Media file(s)	player #1:O5-4-10-M10.MP4	0.0	6642.240	25.000	Green	Resting		POINT	3550.320	O5-4-10-M10.MP4	88758	NA
M10	2024-09-29 17:06:28.974		5400.080	Media file(s)	player #1:O5-4-10-M10.MP4	0.0	6642.240	25.000	Orange	Self grooming		POINT	3550.320	O5-4-10-M10.MP4	88758	NA
M10	2024-09-29 17:06:28.974		5400.080	Media file(s)	player #1:O5-4-10-M10.MP4	0.0	6642.240	25.000	Pink	Resting		POINT	3550.320	O5-4-10-M10.MP4	88758	NA
M10	2024-09-29 17:06:28.974		5400.080	Media file(s)	player #1:O5-4-10-M10.MP4	0.0	6642.240	25.000	Blue	QW interaction		POINT	3610.120	O5-4-10-M10.MP4	90253	NA
M10	2024-09-29 17:06:28.974		5400.080	Media file(s)	player #1:O5-4-10-M10.MP4	0.0	6642.240	25.000	Green	Resting		POINT	3610.120	O5-4-10-M10.MP4	90253	NA
M10	2024-09-29 17:06:28.974		5400.080	Media file(s)	player #1:O5-4-10-M10.MP4	0.0	6642.240	25.000	Orange	Walking		POINT	3610.120	O5-4-10-M10.MP4	90253	NA
M10	2024-09-29 17:06:28.974		5400.080	Media file(s)	player #1:O5-4-10-M10.MP4	0.0	6642.240	25.000	Pink	Resting		POINT	3610.120	O5-4-10-M10.MP4	90253	NA
M10	2024-09-29 17:06:28.974		5400.080	Media file(s)	player #1:O5-4-10-M10.MP4	0.0	6642.240	25.000	Blue	Resting		POINT	3670.280	O5-4-10-M10.MP4	91757	NA
M10	2024-09-29 17:06:28.974		5400.080	Media file(s)	player #1:O5-4-10-M10.MP4	0.0	6642.240	25.000	Green	Resting		POINT	3670.280	O5-4-10-M10.MP4	91757	NA
M10	2024-09-29 17:06:28.974		5400.080	Media file(s)	player #1:O5-4-10-M10.MP4	0.0	6642.240	25.000	Orange	Walking		POINT	3670.280	O5-4-10-M10.MP4	91757	NA
M10	2024-09-29 17:06:28.974		5400.080	Media file(s)	player #1:O5-4-10-M10.MP4	0.0	6642.240	25.000	Pink	Resting		POINT	3670.280	O5-4-10-M10.MP4	91757	NA
M10	2024-09-29 17:06:28.974		5400.080	Media file(s)	player #1:O5-4-10-M10.MP4	0.0	6642.240	25.000	Blue	Resting		POINT	3730.600	O5-4-10-M10.MP4	93265	NA
M10	2024-09-29 17:06:28.974		5400.080	Media file(s)	player #1:O5-4-10-M10.MP4	0.0	6642.240	25.000	Green	Resting		POINT	3730.600	O5-4-10-M10.MP4	93265	NA
M10	2024-09-29 17:06:28.974		5400.080	Media file(s)	player #1:O5-4-10-M10.MP4	0.0	6642.240	25.000	Orange	Walking		POINT	3730.600	O5-4-10-M10.MP4	93265	NA
M10	2024-09-29 17:06:28.974		5400.080	Media file(s)	player #1:O5-4-10-M10.MP4	0.0	6642.240	25.000	Pink	Resting		POINT	3730.600	O5-4-10-M10.MP4	93265	NA
M10	2024-09-29 17:06:28.974		5400.080	Media file(s)	player #1:O5-4-10-M10.MP4	0.0	6642.240	25.000	Orange	Walking		POINT	3790.520	O5-4-10-M10.MP4	94763	NA
M10	2024-09-29 17:06:28.974		5400.080	Media file(s)	player #1:O5-4-10-M10.MP4	0.0	6642.240	25.000	Blue	Resting		POINT	3790.520	O5-4-10-M10.MP4	94763	NA
M10	2024-09-29 17:06:28.974		5400.080	Media file(s)	player #1:O5-4-10-M10.MP4	0.0	6642.240	25.000	Green	Resting		POINT	3790.520	O5-4-10-M10.MP4	94763	NA
M10	2024-09-29 17:06:28.974		5400.080	Media file(s)	player #1:O5-4-10-M10.MP4	0.0	6642.240	25.000	Pink	Resting		POINT	3790.520	O5-4-10-M10.MP4	94763	NA
M10	2024-09-29 17:06:28.974		5400.080	Media file(s)	player #1:O5-4-10-M10.MP4	0.0	6642.240	25.000	Blue	Resting		POINT	3850.360	O5-4-10-M10.MP4	96259	NA
M10	2024-09-29 17:06:28.974		5400.080	Media file(s)	player #1:O5-4-10-M10.MP4	0.0	6642.240	25.000	Green	Resting		POINT	3850.360	O5-4-10-M10.MP4	96259	NA
M10	2024-09-29 17:06:28.974		5400.080	Media file(s)	player #1:O5-4-10-M10.MP4	0.0	6642.240	25.000	Orange	Walking		POINT	3850.360	O5-4-10-M10.MP4	96259	NA
M10	2024-09-29 17:06:28.974		5400.080	Media file(s)	player #1:O5-4-10-M10.MP4	0.0	6642.240	25.000	Pink	Resting		POINT	3851.080	O5-4-10-M10.MP4	96277	NA
M10	2024-09-29 17:06:28.974		5400.080	Media file(s)	player #1:O5-4-10-M10.MP4	0.0	6642.240	25.000	Blue	Resting		POINT	3910.560	O5-4-10-M10.MP4	97764	NA
M10	2024-09-29 17:06:28.974		5400.080	Media file(s)	player #1:O5-4-10-M10.MP4	0.0	6642.240	25.000	Green	Resting		POINT	3910.560	O5-4-10-M10.MP4	97764	NA
M10	2024-09-29 17:06:28.974		5400.080	Media file(s)	player #1:O5-4-10-M10.MP4	0.0	6642.240	25.000	Orange	Walking		POINT	3910.560	O5-4-10-M10.MP4	97764	NA
M10	2024-09-29 17:06:28.974		5400.080	Media file(s)	player #1:O5-4-10-M10.MP4	0.0	6642.240	25.000	Pink	Resting		POINT	3910.560	O5-4-10-M10.MP4	97764	NA
M10	2024-09-29 17:06:28.974		5400.080	Media file(s)	player #1:O5-4-10-M10.MP4	0.0	6642.240	25.000	Blue	Resting		POINT	3970.480	O5-4-10-M10.MP4	99262	NA
M10	2024-09-29 17:06:28.974		5400.080	Media file(s)	player #1:O5-4-10-M10.MP4	0.0	6642.240	25.000	Green	Resting		POINT	3970.480	O5-4-10-M10.MP4	99262	NA
M10	2024-09-29 17:06:28.974		5400.080	Media file(s)	player #1:O5-4-10-M10.MP4	0.0	6642.240	25.000	Orange	Walking		POINT	3970.480	O5-4-10-M10.MP4	99262	NA
M10	2024-09-29 17:06:28.974		5400.080	Media file(s)	player #1:O5-4-10-M10.MP4	0.0	6642.240	25.000	Pink	Resting		POINT	3970.480	O5-4-10-M10.MP4	99262	NA
M10	2024-09-29 17:06:28.974		5400.080	Media file(s)	player #1:O5-4-10-M10.MP4	0.0	6642.240	25.000	Blue	Resting		POINT	4030.160	O5-4-10-M10.MP4	100754	NA
M10	2024-09-29 17:06:28.974		5400.080	Media file(s)	player #1:O5-4-10-M10.MP4	0.0	6642.240	25.000	Green	Resting		POINT	4030.160	O5-4-10-M10.MP4	100754	NA
M10	2024-09-29 17:06:28.974		5400.080	Media file(s)	player #1:O5-4-10-M10.MP4	0.0	6642.240	25.000	Orange	Self grooming		POINT	4030.160	O5-4-10-M10.MP4	100754	NA
M10	2024-09-29 17:06:28.974		5400.080	Media file(s)	player #1:O5-4-10-M10.MP4	0.0	6642.240	25.000	Pink	Resting		POINT	4030.160	O5-4-10-M10.MP4	100754	NA
M10	2024-09-29 17:06:28.974		5400.080	Media file(s)	player #1:O5-4-10-M10.MP4	0.0	6642.240	25.000	Pink	Resting		POINT	4090.000	O5-4-10-M10.MP4	102250	NA
M10	2024-09-29 17:06:28.974		5400.080	Media file(s)	player #1:O5-4-10-M10.MP4	0.0	6642.240	25.000	Blue	QW interaction		POINT	4090.080	O5-4-10-M10.MP4	102252	NA
M10	2024-09-29 17:06:28.974		5400.080	Media file(s)	player #1:O5-4-10-M10.MP4	0.0	6642.240	25.000	Green	Resting		POINT	4090.080	O5-4-10-M10.MP4	102252	NA
M10	2024-09-29 17:06:28.974		5400.080	Media file(s)	player #1:O5-4-10-M10.MP4	0.0	6642.240	25.000	Orange	Resting		POINT	4090.080	O5-4-10-M10.MP4	102252	NA
M10	2024-09-29 17:06:28.974		5400.080	Media file(s)	player #1:O5-4-10-M10.MP4	0.0	6642.240	25.000	Blue	QW interaction		POINT	4150.160	O5-4-10-M10.MP4	103754	NA
M10	2024-09-29 17:06:28.974		5400.080	Media file(s)	player #1:O5-4-10-M10.MP4	0.0	6642.240	25.000	Green	Resting		POINT	4150.160	O5-4-10-M10.MP4	103754	NA
M10	2024-09-29 17:06:28.974		5400.080	Media file(s)	player #1:O5-4-10-M10.MP4	0.0	6642.240	25.000	Orange	Resting		POINT	4150.160	O5-4-10-M10.MP4	103754	NA
M10	2024-09-29 17:06:28.974		5400.080	Media file(s)	player #1:O5-4-10-M10.MP4	0.0	6642.240	25.000	Pink	Resting		POINT	4150.160	O5-4-10-M10.MP4	103754	NA
M10	2024-09-29 17:06:28.974		5400.080	Media file(s)	player #1:O5-4-10-M10.MP4	0.0	6642.240	25.000	Blue	QW interaction		POINT	4210.800	O5-4-10-M10.MP4	105270	NA
M10	2024-09-29 17:06:28.974		5400.080	Media file(s)	player #1:O5-4-10-M10.MP4	0.0	6642.240	25.000	Green	Resting		POINT	4210.800	O5-4-10-M10.MP4	105270	NA
M10	2024-09-29 17:06:28.974		5400.080	Media file(s)	player #1:O5-4-10-M10.MP4	0.0	6642.240	25.000	Orange	Walking		POINT	4210.800	O5-4-10-M10.MP4	105270	NA
M10	2024-09-29 17:06:28.974		5400.080	Media file(s)	player #1:O5-4-10-M10.MP4	0.0	6642.240	25.000	Pink	Resting		POINT	4210.800	O5-4-10-M10.MP4	105270	NA
M10	2024-09-29 17:06:28.974		5400.080	Media file(s)	player #1:O5-4-10-M10.MP4	0.0	6642.240	25.000	Blue	QW interaction		POINT	4270.560	O5-4-10-M10.MP4	106764	NA
M10	2024-09-29 17:06:28.974		5400.080	Media file(s)	player #1:O5-4-10-M10.MP4	0.0	6642.240	25.000	Green	Resting		POINT	4270.560	O5-4-10-M10.MP4	106764	NA
M10	2024-09-29 17:06:28.974		5400.080	Media file(s)	player #1:O5-4-10-M10.MP4	0.0	6642.240	25.000	Orange	Brood Care		POINT	4270.560	O5-4-10-M10.MP4	106764	NA
M10	2024-09-29 17:06:28.974		5400.080	Media file(s)	player #1:O5-4-10-M10.MP4	0.0	6642.240	25.000	Pink	Walking		POINT	4270.560	O5-4-10-M10.MP4	106764	NA
M10	2024-09-29 17:06:28.974		5400.080	Media file(s)	player #1:O5-4-10-M10.MP4	0.0	6642.240	25.000	Blue	QW interaction		POINT	4330.280	O5-4-10-M10.MP4	108257	NA
M10	2024-09-29 17:06:28.974		5400.080	Media file(s)	player #1:O5-4-10-M10.MP4	0.0	6642.240	25.000	Green	Resting		POINT	4330.280	O5-4-10-M10.MP4	108257	NA
M10	2024-09-29 17:06:28.974		5400.080	Media file(s)	player #1:O5-4-10-M10.MP4	0.0	6642.240	25.000	Orange	Brood Care		POINT	4330.280	O5-4-10-M10.MP4	108257	NA
M10	2024-09-29 17:06:28.974		5400.080	Media file(s)	player #1:O5-4-10-M10.MP4	0.0	6642.240	25.000	Pink	Walking		POINT	4330.280	O5-4-10-M10.MP4	108257	NA
M10	2024-09-29 17:06:28.974		5400.080	Media file(s)	player #1:O5-4-10-M10.MP4	0.0	6642.240	25.000	Blue	QW interaction		POINT	4390.000	O5-4-10-M10.MP4	109750	NA
M10	2024-09-29 17:06:28.974		5400.080	Media file(s)	player #1:O5-4-10-M10.MP4	0.0	6642.240	25.000	Green	Resting		POINT	4390.000	O5-4-10-M10.MP4	109750	NA
M10	2024-09-29 17:06:28.974		5400.080	Media file(s)	player #1:O5-4-10-M10.MP4	0.0	6642.240	25.000	Orange	Brood Care		POINT	4390.000	O5-4-10-M10.MP4	109750	NA
M10	2024-09-29 17:06:28.974		5400.080	Media file(s)	player #1:O5-4-10-M10.MP4	0.0	6642.240	25.000	Pink	Walking		POINT	4390.440	O5-4-10-M10.MP4	109761	NA
M10	2024-09-29 17:06:28.974		5400.080	Media file(s)	player #1:O5-4-10-M10.MP4	0.0	6642.240	25.000	Blue	Resting		POINT	4450.320	O5-4-10-M10.MP4	111258	NA
M10	2024-09-29 17:06:28.974		5400.080	Media file(s)	player #1:O5-4-10-M10.MP4	0.0	6642.240	25.000	Green	Resting		POINT	4450.320	O5-4-10-M10.MP4	111258	NA
M10	2024-09-29 17:06:28.974		5400.080	Media file(s)	player #1:O5-4-10-M10.MP4	0.0	6642.240	25.000	Orange	Resting		POINT	4450.320	O5-4-10-M10.MP4	111258	NA
M10	2024-09-29 17:06:28.974		5400.080	Media file(s)	player #1:O5-4-10-M10.MP4	0.0	6642.240	25.000	Pink	Walking		POINT	4450.320	O5-4-10-M10.MP4	111258	NA
M10	2024-09-29 17:06:28.974		5400.080	Media file(s)	player #1:O5-4-10-M10.MP4	0.0	6642.240	25.000	Blue	QW interaction		POINT	4510.120	O5-4-10-M10.MP4	112753	NA
M10	2024-09-29 17:06:28.974		5400.080	Media file(s)	player #1:O5-4-10-M10.MP4	0.0	6642.240	25.000	Green	Resting		POINT	4510.120	O5-4-10-M10.MP4	112753	NA
M10	2024-09-29 17:06:28.974		5400.080	Media file(s)	player #1:O5-4-10-M10.MP4	0.0	6642.240	25.000	Orange	Resting		POINT	4510.120	O5-4-10-M10.MP4	112753	NA
M10	2024-09-29 17:06:28.974		5400.080	Media file(s)	player #1:O5-4-10-M10.MP4	0.0	6642.240	25.000	Pink	Walking		POINT	4510.120	O5-4-10-M10.MP4	112753	NA
M10	2024-09-29 17:06:28.974		5400.080	Media file(s)	player #1:O5-4-10-M10.MP4	0.0	6642.240	25.000	Blue	QW interaction		POINT	4570.040	O5-4-10-M10.MP4	114251	NA
M10	2024-09-29 17:06:28.974		5400.080	Media file(s)	player #1:O5-4-10-M10.MP4	0.0	6642.240	25.000	Green	Resting		POINT	4570.040	O5-4-10-M10.MP4	114251	NA
M10	2024-09-29 17:06:28.974		5400.080	Media file(s)	player #1:O5-4-10-M10.MP4	0.0	6642.240	25.000	Orange	Resting		POINT	4570.040	O5-4-10-M10.MP4	114251	NA
M10	2024-09-29 17:06:28.974		5400.080	Media file(s)	player #1:O5-4-10-M10.MP4	0.0	6642.240	25.000	Pink	Self grooming		POINT	4570.040	O5-4-10-M10.MP4	114251	NA
M10	2024-09-29 17:06:28.974		5400.080	Media file(s)	player #1:O5-4-10-M10.MP4	0.0	6642.240	25.000	Blue	Self grooming		POINT	4630.480	O5-4-10-M10.MP4	115762	NA
M10	2024-09-29 17:06:28.974		5400.080	Media file(s)	player #1:O5-4-10-M10.MP4	0.0	6642.240	25.000	Green	Resting		POINT	4630.480	O5-4-10-M10.MP4	115762	NA
M10	2024-09-29 17:06:28.974		5400.080	Media file(s)	player #1:O5-4-10-M10.MP4	0.0	6642.240	25.000	Orange	Resting		POINT	4630.480	O5-4-10-M10.MP4	115762	NA
M10	2024-09-29 17:06:28.974		5400.080	Media file(s)	player #1:O5-4-10-M10.MP4	0.0	6642.240	25.000	Pink	Resting		POINT	4630.480	O5-4-10-M10.MP4	115762	NA
M10	2024-09-29 17:06:28.974		5400.080	Media file(s)	player #1:O5-4-10-M10.MP4	0.0	6642.240	25.000	Blue	Walking		POINT	4690.440	O5-4-10-M10.MP4	117261	NA
M10	2024-09-29 17:06:28.974		5400.080	Media file(s)	player #1:O5-4-10-M10.MP4	0.0	6642.240	25.000	Green	Resting		POINT	4690.440	O5-4-10-M10.MP4	117261	NA
M10	2024-09-29 17:06:28.974		5400.080	Media file(s)	player #1:O5-4-10-M10.MP4	0.0	6642.240	25.000	Orange	Resting		POINT	4690.440	O5-4-10-M10.MP4	117261	NA
M10	2024-09-29 17:06:28.974		5400.080	Media file(s)	player #1:O5-4-10-M10.MP4	0.0	6642.240	25.000	Pink	Resting		POINT	4690.440	O5-4-10-M10.MP4	117261	NA
M10	2024-09-29 17:06:28.974		5400.080	Media file(s)	player #1:O5-4-10-M10.MP4	0.0	6642.240	25.000	Blue	Walking		POINT	4750.120	O5-4-10-M10.MP4	118753	NA
M10	2024-09-29 17:06:28.974		5400.080	Media file(s)	player #1:O5-4-10-M10.MP4	0.0	6642.240	25.000	Green	Resting		POINT	4750.120	O5-4-10-M10.MP4	118753	NA
M10	2024-09-29 17:06:28.974		5400.080	Media file(s)	player #1:O5-4-10-M10.MP4	0.0	6642.240	25.000	Orange	Resting		POINT	4750.120	O5-4-10-M10.MP4	118753	NA
M10	2024-09-29 17:06:28.974		5400.080	Media file(s)	player #1:O5-4-10-M10.MP4	0.0	6642.240	25.000	Pink	Resting		POINT	4750.120	O5-4-10-M10.MP4	118753	NA
M10	2024-09-29 17:06:28.974		5400.080	Media file(s)	player #1:O5-4-10-M10.MP4	0.0	6642.240	25.000	Blue	Resting		POINT	4810.720	O5-4-10-M10.MP4	120268	NA
M10	2024-09-29 17:06:28.974		5400.080	Media file(s)	player #1:O5-4-10-M10.MP4	0.0	6642.240	25.000	Green	Resting		POINT	4810.720	O5-4-10-M10.MP4	120268	NA
M10	2024-09-29 17:06:28.974		5400.080	Media file(s)	player #1:O5-4-10-M10.MP4	0.0	6642.240	25.000	Orange	Resting		POINT	4810.720	O5-4-10-M10.MP4	120268	NA
M10	2024-09-29 17:06:28.974		5400.080	Media file(s)	player #1:O5-4-10-M10.MP4	0.0	6642.240	25.000	Pink	QW interaction		POINT	4810.720	O5-4-10-M10.MP4	120268	NA
M10	2024-09-29 17:06:28.974		5400.080	Media file(s)	player #1:O5-4-10-M10.MP4	0.0	6642.240	25.000	Blue	Walking		POINT	4870.360	O5-4-10-M10.MP4	121759	NA
M10	2024-09-29 17:06:28.974		5400.080	Media file(s)	player #1:O5-4-10-M10.MP4	0.0	6642.240	25.000	Green	Resting		POINT	4870.360	O5-4-10-M10.MP4	121759	NA
M10	2024-09-29 17:06:28.974		5400.080	Media file(s)	player #1:O5-4-10-M10.MP4	0.0	6642.240	25.000	Orange	Resting		POINT	4870.360	O5-4-10-M10.MP4	121759	NA
M10	2024-09-29 17:06:28.974		5400.080	Media file(s)	player #1:O5-4-10-M10.MP4	0.0	6642.240	25.000	Pink	Resting		POINT	4870.360	O5-4-10-M10.MP4	121759	NA
M10	2024-09-29 17:06:28.974		5400.080	Media file(s)	player #1:O5-4-10-M10.MP4	0.0	6642.240	25.000	Blue	Resting		POINT	4930.320	O5-4-10-M10.MP4	123258	NA
M10	2024-09-29 17:06:28.974		5400.080	Media file(s)	player #1:O5-4-10-M10.MP4	0.0	6642.240	25.000	Green	Resting		POINT	4930.320	O5-4-10-M10.MP4	123258	NA
M10	2024-09-29 17:06:28.974		5400.080	Media file(s)	player #1:O5-4-10-M10.MP4	0.0	6642.240	25.000	Orange	Resting		POINT	4930.320	O5-4-10-M10.MP4	123258	NA
M10	2024-09-29 17:06:28.974		5400.080	Media file(s)	player #1:O5-4-10-M10.MP4	0.0	6642.240	25.000	Pink	Resting		POINT	4930.320	O5-4-10-M10.MP4	123258	NA
M10	2024-09-29 17:06:28.974		5400.080	Media file(s)	player #1:O5-4-10-M10.MP4	0.0	6642.240	25.000	Blue	Resting		POINT	4990.040	O5-4-10-M10.MP4	124751	NA
M10	2024-09-29 17:06:28.974		5400.080	Media file(s)	player #1:O5-4-10-M10.MP4	0.0	6642.240	25.000	Green	Resting		POINT	4990.040	O5-4-10-M10.MP4	124751	NA
M10	2024-09-29 17:06:28.974		5400.080	Media file(s)	player #1:O5-4-10-M10.MP4	0.0	6642.240	25.000	Orange	Resting		POINT	4990.040	O5-4-10-M10.MP4	124751	NA
M10	2024-09-29 17:06:28.974		5400.080	Media file(s)	player #1:O5-4-10-M10.MP4	0.0	6642.240	25.000	Pink	Resting		POINT	4990.040	O5-4-10-M10.MP4	124751	NA
M10	2024-09-29 17:06:28.974		5400.080	Media file(s)	player #1:O5-4-10-M10.MP4	0.0	6642.240	25.000	Blue	Resting		POINT	5050.080	O5-4-10-M10.MP4	126252	NA
M10	2024-09-29 17:06:28.974		5400.080	Media file(s)	player #1:O5-4-10-M10.MP4	0.0	6642.240	25.000	Green	Resting		POINT	5050.080	O5-4-10-M10.MP4	126252	NA
M10	2024-09-29 17:06:28.974		5400.080	Media file(s)	player #1:O5-4-10-M10.MP4	0.0	6642.240	25.000	Orange	Resting		POINT	5050.080	O5-4-10-M10.MP4	126252	NA
M10	2024-09-29 17:06:28.974		5400.080	Media file(s)	player #1:O5-4-10-M10.MP4	0.0	6642.240	25.000	Pink	Resting		POINT	5050.080	O5-4-10-M10.MP4	126252	NA
M10	2024-09-29 17:06:28.974		5400.080	Media file(s)	player #1:O5-4-10-M10.MP4	0.0	6642.240	25.000	Blue	Resting		POINT	5110.120	O5-4-10-M10.MP4	127753	NA
M10	2024-09-29 17:06:28.974		5400.080	Media file(s)	player #1:O5-4-10-M10.MP4	0.0	6642.240	25.000	Green	Resting		POINT	5110.120	O5-4-10-M10.MP4	127753	NA
M10	2024-09-29 17:06:28.974		5400.080	Media file(s)	player #1:O5-4-10-M10.MP4	0.0	6642.240	25.000	Orange	Resting		POINT	5110.120	O5-4-10-M10.MP4	127753	NA
M10	2024-09-29 17:06:28.974		5400.080	Media file(s)	player #1:O5-4-10-M10.MP4	0.0	6642.240	25.000	Pink	QW interaction		POINT	5110.120	O5-4-10-M10.MP4	127753	NA
M10	2024-09-29 17:06:28.974		5400.080	Media file(s)	player #1:O5-4-10-M10.MP4	0.0	6642.240	25.000	Blue	Resting		POINT	5170.560	O5-4-10-M10.MP4	129264	NA
M10	2024-09-29 17:06:28.974		5400.080	Media file(s)	player #1:O5-4-10-M10.MP4	0.0	6642.240	25.000	Green	Resting		POINT	5170.560	O5-4-10-M10.MP4	129264	NA
M10	2024-09-29 17:06:28.974		5400.080	Media file(s)	player #1:O5-4-10-M10.MP4	0.0	6642.240	25.000	Orange	Resting		POINT	5170.560	O5-4-10-M10.MP4	129264	NA
M10	2024-09-29 17:06:28.974		5400.080	Media file(s)	player #1:O5-4-10-M10.MP4	0.0	6642.240	25.000	Pink	Carry Other		POINT	5170.560	O5-4-10-M10.MP4	129264	NA
M10	2024-09-29 17:06:28.974		5400.080	Media file(s)	player #1:O5-4-10-M10.MP4	0.0	6642.240	25.000	Blue	Resting		POINT	5230.040	O5-4-10-M10.MP4	130751	NA
M10	2024-09-29 17:06:28.974		5400.080	Media file(s)	player #1:O5-4-10-M10.MP4	0.0	6642.240	25.000	Green	Resting		POINT	5230.040	O5-4-10-M10.MP4	130751	NA
M10	2024-09-29 17:06:28.974		5400.080	Media file(s)	player #1:O5-4-10-M10.MP4	0.0	6642.240	25.000	Orange	Resting		POINT	5230.040	O5-4-10-M10.MP4	130751	NA
M10	2024-09-29 17:06:28.974		5400.080	Media file(s)	player #1:O5-4-10-M10.MP4	0.0	6642.240	25.000	Pink	Carry Other		POINT	5230.040	O5-4-10-M10.MP4	130751	NA
M10	2024-09-29 17:06:28.974		5400.080	Media file(s)	player #1:O5-4-10-M10.MP4	0.0	6642.240	25.000	Blue	Resting		POINT	5290.160	O5-4-10-M10.MP4	132254	NA
M10	2024-09-29 17:06:28.974		5400.080	Media file(s)	player #1:O5-4-10-M10.MP4	0.0	6642.240	25.000	Green	Resting		POINT	5290.160	O5-4-10-M10.MP4	132254	NA
M10	2024-09-29 17:06:28.974		5400.080	Media file(s)	player #1:O5-4-10-M10.MP4	0.0	6642.240	25.000	Orange	Resting		POINT	5290.160	O5-4-10-M10.MP4	132254	NA
M10	2024-09-29 17:06:28.974		5400.080	Media file(s)	player #1:O5-4-10-M10.MP4	0.0	6642.240	25.000	Pink	Resting		POINT	5290.160	O5-4-10-M10.MP4	132254	NA
M10	2024-09-29 17:06:28.974		5400.080	Media file(s)	player #1:O5-4-10-M10.MP4	0.0	6642.240	25.000	Blue	Resting		POINT	5350.000	O5-4-10-M10.MP4	133750	NA
M10	2024-09-29 17:06:28.974		5400.080	Media file(s)	player #1:O5-4-10-M10.MP4	0.0	6642.240	25.000	Green	Resting		POINT	5350.000	O5-4-10-M10.MP4	133750	NA
M10	2024-09-29 17:06:28.974		5400.080	Media file(s)	player #1:O5-4-10-M10.MP4	0.0	6642.240	25.000	Orange	Resting		POINT	5350.000	O5-4-10-M10.MP4	133750	NA
M10	2024-09-29 17:06:28.974		5400.080	Media file(s)	player #1:O5-4-10-M10.MP4	0.0	6642.240	25.000	Pink	Resting		POINT	5350.000	O5-4-10-M10.MP4	133750	NA
M10	2024-09-29 17:06:28.974		5400.080	Media file(s)	player #1:O5-4-10-M10.MP4	0.0	6642.240	25.000	Blue	Resting		POINT	5410.080	O5-4-10-M10.MP4	135252	NA
M10	2024-09-29 17:06:28.974		5400.080	Media file(s)	player #1:O5-4-10-M10.MP4	0.0	6642.240	25.000	Green	Resting		POINT	5410.080	O5-4-10-M10.MP4	135252	NA
M10	2024-09-29 17:06:28.974		5400.080	Media file(s)	player #1:O5-4-10-M10.MP4	0.0	6642.240	25.000	Orange	Resting		POINT	5410.080	O5-4-10-M10.MP4	135252	NA
M10	2024-09-29 17:06:28.974		5400.080	Media file(s)	player #1:O5-4-10-M10.MP4	0.0	6642.240	25.000	Pink	Resting		POINT	5410.080	O5-4-10-M10.MP4	135252	NA
M10	2024-09-29 17:06:28.974		5400.080	Media file(s)	player #1:O5-4-10-M10.MP4	0.0	6642.240	25.000	Blue	Resting		POINT	5470.080	O5-4-10-M10.MP4	136752	NA
M10	2024-09-29 17:06:28.974		5400.080	Media file(s)	player #1:O5-4-10-M10.MP4	0.0	6642.240	25.000	Green	Resting		POINT	5470.080	O5-4-10-M10.MP4	136752	NA
M10	2024-09-29 17:06:28.974		5400.080	Media file(s)	player #1:O5-4-10-M10.MP4	0.0	6642.240	25.000	Orange	Resting		POINT	5470.080	O5-4-10-M10.MP4	136752	NA
M10	2024-09-29 17:06:28.974		5400.080	Media file(s)	player #1:O5-4-10-M10.MP4	0.0	6642.240	25.000	Pink	Resting		POINT	5470.080	O5-4-10-M10.MP4	136752	NA
M10	2024-09-29 17:06:28.974		5400.080	Media file(s)	player #1:O5-4-10-M10.MP4	0.0	6642.240	25.000	Blue	Resting		POINT	5530.200	O5-4-10-M10.MP4	138255	NA
M10	2024-09-29 17:06:28.974		5400.080	Media file(s)	player #1:O5-4-10-M10.MP4	0.0	6642.240	25.000	Green	Resting		POINT	5530.200	O5-4-10-M10.MP4	138255	NA
M10	2024-09-29 17:06:28.974		5400.080	Media file(s)	player #1:O5-4-10-M10.MP4	0.0	6642.240	25.000	Orange	Resting		POINT	5530.200	O5-4-10-M10.MP4	138255	NA
M10	2024-09-29 17:06:28.974		5400.080	Media file(s)	player #1:O5-4-10-M10.MP4	0.0	6642.240	25.000	Pink	Resting		POINT	5530.200	O5-4-10-M10.MP4	138255	NA
M10	2024-09-29 17:06:28.974		5400.080	Media file(s)	player #1:O5-4-10-M10.MP4	0.0	6642.240	25.000	Blue	Resting		POINT	5590.080	O5-4-10-M10.MP4	139752	NA
M10	2024-09-29 17:06:28.974		5400.080	Media file(s)	player #1:O5-4-10-M10.MP4	0.0	6642.240	25.000	Green	Resting		POINT	5590.080	O5-4-10-M10.MP4	139752	NA
M10	2024-09-29 17:06:28.974		5400.080	Media file(s)	player #1:O5-4-10-M10.MP4	0.0	6642.240	25.000	Orange	Resting		POINT	5590.080	O5-4-10-M10.MP4	139752	NA
M10	2024-09-29 17:06:28.974		5400.080	Media file(s)	player #1:O5-4-10-M10.MP4	0.0	6642.240	25.000	Pink	Resting		POINT	5590.080	O5-4-10-M10.MP4	139752	NA
M10	2024-09-29 17:06:28.974		5400.080	Media file(s)	player #1:O5-4-10-M10.MP4	0.0	6642.240	25.000	Blue	Resting		POINT	5650.120	O5-4-10-M10.MP4	141253	NA
M10	2024-09-29 17:06:28.974		5400.080	Media file(s)	player #1:O5-4-10-M10.MP4	0.0	6642.240	25.000	Green	Resting		POINT	5650.120	O5-4-10-M10.MP4	141253	NA
M10	2024-09-29 17:06:28.974		5400.080	Media file(s)	player #1:O5-4-10-M10.MP4	0.0	6642.240	25.000	Orange	Resting		POINT	5650.120	O5-4-10-M10.MP4	141253	NA
M10	2024-09-29 17:06:28.974		5400.080	Media file(s)	player #1:O5-4-10-M10.MP4	0.0	6642.240	25.000	Pink	Resting		POINT	5650.120	O5-4-10-M10.MP4	141253	NA
M10	2024-09-29 17:06:28.974		5400.080	Media file(s)	player #1:O5-4-10-M10.MP4	0.0	6642.240	25.000	Blue	Resting		POINT	5710.080	O5-4-10-M10.MP4	142752	NA
M10	2024-09-29 17:06:28.974		5400.080	Media file(s)	player #1:O5-4-10-M10.MP4	0.0	6642.240	25.000	Green	Resting		POINT	5710.080	O5-4-10-M10.MP4	142752	NA
M10	2024-09-29 17:06:28.974		5400.080	Media file(s)	player #1:O5-4-10-M10.MP4	0.0	6642.240	25.000	Orange	Resting		POINT	5710.080	O5-4-10-M10.MP4	142752	NA
M10	2024-09-29 17:06:28.974		5400.080	Media file(s)	player #1:O5-4-10-M10.MP4	0.0	6642.240	25.000	Pink	Resting		POINT	5710.080	O5-4-10-M10.MP4	142752	NA
M10	2024-09-29 17:06:28.974		5400.080	Media file(s)	player #1:O5-4-10-M10.MP4	0.0	6642.240	25.000	Blue	Resting		POINT	5770.240	O5-4-10-M10.MP4	144256	NA
M10	2024-09-29 17:06:28.974		5400.080	Media file(s)	player #1:O5-4-10-M10.MP4	0.0	6642.240	25.000	Green	Resting		POINT	5770.240	O5-4-10-M10.MP4	144256	NA
M10	2024-09-29 17:06:28.974		5400.080	Media file(s)	player #1:O5-4-10-M10.MP4	0.0	6642.240	25.000	Orange	Resting		POINT	5770.240	O5-4-10-M10.MP4	144256	NA
M10	2024-09-29 17:06:28.974		5400.080	Media file(s)	player #1:O5-4-10-M10.MP4	0.0	6642.240	25.000	Pink	Resting		POINT	5770.240	O5-4-10-M10.MP4	144256	NA
M10	2024-09-29 17:06:28.974		5400.080	Media file(s)	player #1:O5-4-10-M10.MP4	0.0	6642.240	25.000	Blue	Resting		POINT	5830.120	O5-4-10-M10.MP4	145753	NA
M10	2024-09-29 17:06:28.974		5400.080	Media file(s)	player #1:O5-4-10-M10.MP4	0.0	6642.240	25.000	Green	Resting		POINT	5830.120	O5-4-10-M10.MP4	145753	NA
M10	2024-09-29 17:06:28.974		5400.080	Media file(s)	player #1:O5-4-10-M10.MP4	0.0	6642.240	25.000	Orange	Resting		POINT	5830.120	O5-4-10-M10.MP4	145753	NA
M10	2024-09-29 17:06:28.974		5400.080	Media file(s)	player #1:O5-4-10-M10.MP4	0.0	6642.240	25.000	Pink	Resting		POINT	5830.120	O5-4-10-M10.MP4	145753	NA
M10	2024-09-29 17:06:28.974		5400.080	Media file(s)	player #1:O5-4-10-M10.MP4	0.0	6642.240	25.000	Blue	Resting		POINT	5890.000	O5-4-10-M10.MP4	147250	NA
M10	2024-09-29 17:06:28.974		5400.080	Media file(s)	player #1:O5-4-10-M10.MP4	0.0	6642.240	25.000	Green	Resting		POINT	5890.000	O5-4-10-M10.MP4	147250	NA
M10	2024-09-29 17:06:28.974		5400.080	Media file(s)	player #1:O5-4-10-M10.MP4	0.0	6642.240	25.000	Orange	Resting		POINT	5890.000	O5-4-10-M10.MP4	147250	NA
M10	2024-09-29 17:06:28.974		5400.080	Media file(s)	player #1:O5-4-10-M10.MP4	0.0	6642.240	25.000	Pink	Resting		POINT	5890.000	O5-4-10-M10.MP4	147250	NA
M10	2024-09-29 17:06:28.974		5400.080	Media file(s)	player #1:O5-4-10-M10.MP4	0.0	6642.240	25.000	Blue	Resting		POINT	5950.200	O5-4-10-M10.MP4	148755	NA
M10	2024-09-29 17:06:28.974		5400.080	Media file(s)	player #1:O5-4-10-M10.MP4	0.0	6642.240	25.000	Green	Resting		POINT	5950.200	O5-4-10-M10.MP4	148755	NA
M10	2024-09-29 17:06:28.974		5400.080	Media file(s)	player #1:O5-4-10-M10.MP4	0.0	6642.240	25.000	Orange	Resting		POINT	5950.200	O5-4-10-M10.MP4	148755	NA
M10	2024-09-29 17:06:28.974		5400.080	Media file(s)	player #1:O5-4-10-M10.MP4	0.0	6642.240	25.000	Pink	Resting		POINT	5950.200	O5-4-10-M10.MP4	148755	NA
M10	2024-09-29 17:06:28.974		5400.080	Media file(s)	player #1:O5-4-10-M10.MP4	0.0	6642.240	25.000	Blue	Resting		POINT	6010.080	O5-4-10-M10.MP4	150252	NA
M10	2024-09-29 17:06:28.974		5400.080	Media file(s)	player #1:O5-4-10-M10.MP4	0.0	6642.240	25.000	Green	Resting		POINT	6010.080	O5-4-10-M10.MP4	150252	NA
M10	2024-09-29 17:06:28.974		5400.080	Media file(s)	player #1:O5-4-10-M10.MP4	0.0	6642.240	25.000	Orange	Resting		POINT	6010.080	O5-4-10-M10.MP4	150252	NA
M10	2024-09-29 17:06:28.974		5400.080	Media file(s)	player #1:O5-4-10-M10.MP4	0.0	6642.240	25.000	Pink	Resting		POINT	6010.080	O5-4-10-M10.MP4	150252	NA
