# Supplementary material for: Unmated Queens Show Worker‐Like Behaviour and Gene Expression in Polygynous Colonies of the Ant Stigmatomma pallipes
Source: Mol Ecol. 2026 Apr 29;35:e70360. doi: 10.1111/mec.70360 (PMC13126620; doi:10.1111/mec.70360)
Supplement: Supplementary file 3 — Data S1: mec70360‐sup‐0003‐Supinfo.zip. [file MEC-35-e70360-s003.zip › Behavior/O5-Boris/M11.tsv]

Observation id	Observation date	Description	Observation duration	Observation type	Source	Time offset (s)	Media duration (s)	FPS	Subject	Behavior	Behavioral category	Behavior type	Time	Media file name	Image index	Image file path	Comment
M11	2024-09-29 01:02:51.138		5400.440	Media file(s)	player #1:O5-3-1-M11.MP4	0.0	6687.360	25.000	Blue	QW interaction		POINT	610.120	O5-3-1-M11.MP4	15253	NA
M11	2024-09-29 01:02:51.138		5400.440	Media file(s)	player #1:O5-3-1-M11.MP4	0.0	6687.360	25.000	Green	Walking		POINT	610.120	O5-3-1-M11.MP4	15253	NA
M11	2024-09-29 01:02:51.138		5400.440	Media file(s)	player #1:O5-3-1-M11.MP4	0.0	6687.360	25.000	Orange	Resting		POINT	610.120	O5-3-1-M11.MP4	15253	NA
M11	2024-09-29 01:02:51.138		5400.440	Media file(s)	player #1:O5-3-1-M11.MP4	0.0	6687.360	25.000	Pink	Feeding on food		POINT	610.120	O5-3-1-M11.MP4	15253	NA
M11	2024-09-29 01:02:51.138		5400.440	Media file(s)	player #1:O5-3-1-M11.MP4	0.0	6687.360	25.000	Unmarked	Walking		POINT	610.120	O5-3-1-M11.MP4	15253	NA
M11	2024-09-29 01:02:51.138		5400.440	Media file(s)	player #1:O5-3-1-M11.MP4	0.0	6687.360	25.000	White	Feeding on food		POINT	610.120	O5-3-1-M11.MP4	15253	NA
M11	2024-09-29 01:02:51.138		5400.440	Media file(s)	player #1:O5-3-1-M11.MP4	0.0	6687.360	25.000	Blue	Feeding on food		POINT	670.080	O5-3-1-M11.MP4	16752	NA
M11	2024-09-29 01:02:51.138		5400.440	Media file(s)	player #1:O5-3-1-M11.MP4	0.0	6687.360	25.000	Green	Walking		POINT	670.080	O5-3-1-M11.MP4	16752	NA
M11	2024-09-29 01:02:51.138		5400.440	Media file(s)	player #1:O5-3-1-M11.MP4	0.0	6687.360	25.000	Orange	Resting		POINT	670.080	O5-3-1-M11.MP4	16752	NA
M11	2024-09-29 01:02:51.138		5400.440	Media file(s)	player #1:O5-3-1-M11.MP4	0.0	6687.360	25.000	Pink	Feeding on food		POINT	670.080	O5-3-1-M11.MP4	16752	NA
M11	2024-09-29 01:02:51.138		5400.440	Media file(s)	player #1:O5-3-1-M11.MP4	0.0	6687.360	25.000	Unmarked	Walking		POINT	670.080	O5-3-1-M11.MP4	16752	NA
M11	2024-09-29 01:02:51.138		5400.440	Media file(s)	player #1:O5-3-1-M11.MP4	0.0	6687.360	25.000	White	Resting		POINT	670.080	O5-3-1-M11.MP4	16752	NA
M11	2024-09-29 01:02:51.138		5400.440	Media file(s)	player #1:O5-3-1-M11.MP4	0.0	6687.360	25.000	Blue	Feeding on food		POINT	730.440	O5-3-1-M11.MP4	18261	NA
M11	2024-09-29 01:02:51.138		5400.440	Media file(s)	player #1:O5-3-1-M11.MP4	0.0	6687.360	25.000	Green	Outside		POINT	730.440	O5-3-1-M11.MP4	18261	NA
M11	2024-09-29 01:02:51.138		5400.440	Media file(s)	player #1:O5-3-1-M11.MP4	0.0	6687.360	25.000	Orange	Brood Care		POINT	730.440	O5-3-1-M11.MP4	18261	NA
M11	2024-09-29 01:02:51.138		5400.440	Media file(s)	player #1:O5-3-1-M11.MP4	0.0	6687.360	25.000	Pink	Feeding on food		POINT	730.440	O5-3-1-M11.MP4	18261	NA
M11	2024-09-29 01:02:51.138		5400.440	Media file(s)	player #1:O5-3-1-M11.MP4	0.0	6687.360	25.000	Unmarked	QW interaction		POINT	730.880	O5-3-1-M11.MP4	18272	NA
M11	2024-09-29 01:02:51.138		5400.440	Media file(s)	player #1:O5-3-1-M11.MP4	0.0	6687.360	25.000	White	Resting		POINT	730.880	O5-3-1-M11.MP4	18272	NA
M11	2024-09-29 01:02:51.138		5400.440	Media file(s)	player #1:O5-3-1-M11.MP4	0.0	6687.360	25.000	Blue	Self grooming		POINT	790.720	O5-3-1-M11.MP4	19768	NA
M11	2024-09-29 01:02:51.138		5400.440	Media file(s)	player #1:O5-3-1-M11.MP4	0.0	6687.360	25.000	Green	Outside		POINT	790.720	O5-3-1-M11.MP4	19768	NA
M11	2024-09-29 01:02:51.138		5400.440	Media file(s)	player #1:O5-3-1-M11.MP4	0.0	6687.360	25.000	Orange	Resting		POINT	790.720	O5-3-1-M11.MP4	19768	NA
M11	2024-09-29 01:02:51.138		5400.440	Media file(s)	player #1:O5-3-1-M11.MP4	0.0	6687.360	25.000	Pink	Feeding on food		POINT	790.720	O5-3-1-M11.MP4	19768	NA
M11	2024-09-29 01:02:51.138		5400.440	Media file(s)	player #1:O5-3-1-M11.MP4	0.0	6687.360	25.000	Unmarked	Walking		POINT	790.720	O5-3-1-M11.MP4	19768	NA
M11	2024-09-29 01:02:51.138		5400.440	Media file(s)	player #1:O5-3-1-M11.MP4	0.0	6687.360	25.000	White	Resting		POINT	790.720	O5-3-1-M11.MP4	19768	NA
M11	2024-09-29 01:02:51.138		5400.440	Media file(s)	player #1:O5-3-1-M11.MP4	0.0	6687.360	25.000	Blue	Brood Care		POINT	850.600	O5-3-1-M11.MP4	21265	NA
M11	2024-09-29 01:02:51.138		5400.440	Media file(s)	player #1:O5-3-1-M11.MP4	0.0	6687.360	25.000	Green	Walking		POINT	850.600	O5-3-1-M11.MP4	21265	NA
M11	2024-09-29 01:02:51.138		5400.440	Media file(s)	player #1:O5-3-1-M11.MP4	0.0	6687.360	25.000	Orange	Resting		POINT	850.600	O5-3-1-M11.MP4	21265	NA
M11	2024-09-29 01:02:51.138		5400.440	Media file(s)	player #1:O5-3-1-M11.MP4	0.0	6687.360	25.000	Pink	Feeding on food		POINT	850.600	O5-3-1-M11.MP4	21265	NA
M11	2024-09-29 01:02:51.138		5400.440	Media file(s)	player #1:O5-3-1-M11.MP4	0.0	6687.360	25.000	Unmarked	Walking		POINT	850.600	O5-3-1-M11.MP4	21265	NA
M11	2024-09-29 01:02:51.138		5400.440	Media file(s)	player #1:O5-3-1-M11.MP4	0.0	6687.360	25.000	White	Resting		POINT	850.600	O5-3-1-M11.MP4	21265	NA
M11	2024-09-29 01:02:51.138		5400.440	Media file(s)	player #1:O5-3-1-M11.MP4	0.0	6687.360	25.000	Blue	Brood Care		POINT	910.720	O5-3-1-M11.MP4	22768	NA
M11	2024-09-29 01:02:51.138		5400.440	Media file(s)	player #1:O5-3-1-M11.MP4	0.0	6687.360	25.000	Green	Outside		POINT	910.720	O5-3-1-M11.MP4	22768	NA
M11	2024-09-29 01:02:51.138		5400.440	Media file(s)	player #1:O5-3-1-M11.MP4	0.0	6687.360	25.000	Orange	Resting		POINT	910.720	O5-3-1-M11.MP4	22768	NA
M11	2024-09-29 01:02:51.138		5400.440	Media file(s)	player #1:O5-3-1-M11.MP4	0.0	6687.360	25.000	Pink	Feeding on food		POINT	910.720	O5-3-1-M11.MP4	22768	NA
M11	2024-09-29 01:02:51.138		5400.440	Media file(s)	player #1:O5-3-1-M11.MP4	0.0	6687.360	25.000	Unmarked	Self grooming		POINT	910.720	O5-3-1-M11.MP4	22768	NA
M11	2024-09-29 01:02:51.138		5400.440	Media file(s)	player #1:O5-3-1-M11.MP4	0.0	6687.360	25.000	White	Self grooming		POINT	910.720	O5-3-1-M11.MP4	22768	NA
M11	2024-09-29 01:02:51.138		5400.440	Media file(s)	player #1:O5-3-1-M11.MP4	0.0	6687.360	25.000	Blue	Feeding on food		POINT	970.480	O5-3-1-M11.MP4	24262	NA
M11	2024-09-29 01:02:51.138		5400.440	Media file(s)	player #1:O5-3-1-M11.MP4	0.0	6687.360	25.000	Green	Self grooming		POINT	970.480	O5-3-1-M11.MP4	24262	NA
M11	2024-09-29 01:02:51.138		5400.440	Media file(s)	player #1:O5-3-1-M11.MP4	0.0	6687.360	25.000	Orange	Resting		POINT	970.480	O5-3-1-M11.MP4	24262	NA
M11	2024-09-29 01:02:51.138		5400.440	Media file(s)	player #1:O5-3-1-M11.MP4	0.0	6687.360	25.000	Pink	Feeding on food		POINT	970.480	O5-3-1-M11.MP4	24262	NA
M11	2024-09-29 01:02:51.138		5400.440	Media file(s)	player #1:O5-3-1-M11.MP4	0.0	6687.360	25.000	Unmarked	Resting		POINT	970.680	O5-3-1-M11.MP4	24267	NA
M11	2024-09-29 01:02:51.138		5400.440	Media file(s)	player #1:O5-3-1-M11.MP4	0.0	6687.360	25.000	White	Resting		POINT	970.680	O5-3-1-M11.MP4	24267	NA
M11	2024-09-29 01:02:51.138		5400.440	Media file(s)	player #1:O5-3-1-M11.MP4	0.0	6687.360	25.000	Blue	Feeding on food		POINT	1030.040	O5-3-1-M11.MP4	25751	NA
M11	2024-09-29 01:02:51.138		5400.440	Media file(s)	player #1:O5-3-1-M11.MP4	0.0	6687.360	25.000	Green	Self grooming		POINT	1030.040	O5-3-1-M11.MP4	25751	NA
M11	2024-09-29 01:02:51.138		5400.440	Media file(s)	player #1:O5-3-1-M11.MP4	0.0	6687.360	25.000	Orange	Brood Care		POINT	1030.040	O5-3-1-M11.MP4	25751	NA
M11	2024-09-29 01:02:51.138		5400.440	Media file(s)	player #1:O5-3-1-M11.MP4	0.0	6687.360	25.000	Pink	Feeding on food		POINT	1030.040	O5-3-1-M11.MP4	25751	NA
M11	2024-09-29 01:02:51.138		5400.440	Media file(s)	player #1:O5-3-1-M11.MP4	0.0	6687.360	25.000	Unmarked	Resting		POINT	1030.040	O5-3-1-M11.MP4	25751	NA
M11	2024-09-29 01:02:51.138		5400.440	Media file(s)	player #1:O5-3-1-M11.MP4	0.0	6687.360	25.000	White	Resting		POINT	1030.040	O5-3-1-M11.MP4	25751	NA
M11	2024-09-29 01:02:51.138		5400.440	Media file(s)	player #1:O5-3-1-M11.MP4	0.0	6687.360	25.000	Blue	Self grooming		POINT	1090.320	O5-3-1-M11.MP4	27258	NA
M11	2024-09-29 01:02:51.138		5400.440	Media file(s)	player #1:O5-3-1-M11.MP4	0.0	6687.360	25.000	Green	Walking		POINT	1090.320	O5-3-1-M11.MP4	27258	NA
M11	2024-09-29 01:02:51.138		5400.440	Media file(s)	player #1:O5-3-1-M11.MP4	0.0	6687.360	25.000	Orange	Resting		POINT	1090.320	O5-3-1-M11.MP4	27258	NA
M11	2024-09-29 01:02:51.138		5400.440	Media file(s)	player #1:O5-3-1-M11.MP4	0.0	6687.360	25.000	Pink	Self grooming		POINT	1090.320	O5-3-1-M11.MP4	27258	NA
M11	2024-09-29 01:02:51.138		5400.440	Media file(s)	player #1:O5-3-1-M11.MP4	0.0	6687.360	25.000	Unmarked	Walking		POINT	1090.320	O5-3-1-M11.MP4	27258	NA
M11	2024-09-29 01:02:51.138		5400.440	Media file(s)	player #1:O5-3-1-M11.MP4	0.0	6687.360	25.000	White	Self grooming		POINT	1090.320	O5-3-1-M11.MP4	27258	NA
M11	2024-09-29 01:02:51.138		5400.440	Media file(s)	player #1:O5-3-1-M11.MP4	0.0	6687.360	25.000	Blue	Brood Care		POINT	1150.560	O5-3-1-M11.MP4	28764	NA
M11	2024-09-29 01:02:51.138		5400.440	Media file(s)	player #1:O5-3-1-M11.MP4	0.0	6687.360	25.000	Green	Walking		POINT	1150.560	O5-3-1-M11.MP4	28764	NA
M11	2024-09-29 01:02:51.138		5400.440	Media file(s)	player #1:O5-3-1-M11.MP4	0.0	6687.360	25.000	Orange	Resting		POINT	1150.560	O5-3-1-M11.MP4	28764	NA
M11	2024-09-29 01:02:51.138		5400.440	Media file(s)	player #1:O5-3-1-M11.MP4	0.0	6687.360	25.000	Pink	Brood Care		POINT	1150.560	O5-3-1-M11.MP4	28764	NA
M11	2024-09-29 01:02:51.138		5400.440	Media file(s)	player #1:O5-3-1-M11.MP4	0.0	6687.360	25.000	Unmarked	QW interaction		POINT	1150.560	O5-3-1-M11.MP4	28764	NA
M11	2024-09-29 01:02:51.138		5400.440	Media file(s)	player #1:O5-3-1-M11.MP4	0.0	6687.360	25.000	White	Brood Care		POINT	1150.920	O5-3-1-M11.MP4	28773	NA
M11	2024-09-29 01:02:51.138		5400.440	Media file(s)	player #1:O5-3-1-M11.MP4	0.0	6687.360	25.000	Blue	Walking		POINT	1210.280	O5-3-1-M11.MP4	30257	NA
M11	2024-09-29 01:02:51.138		5400.440	Media file(s)	player #1:O5-3-1-M11.MP4	0.0	6687.360	25.000	Green	Brood Care		POINT	1210.280	O5-3-1-M11.MP4	30257	NA
M11	2024-09-29 01:02:51.138		5400.440	Media file(s)	player #1:O5-3-1-M11.MP4	0.0	6687.360	25.000	Orange	Resting		POINT	1210.280	O5-3-1-M11.MP4	30257	NA
M11	2024-09-29 01:02:51.138		5400.440	Media file(s)	player #1:O5-3-1-M11.MP4	0.0	6687.360	25.000	Pink	Self grooming		POINT	1210.600	O5-3-1-M11.MP4	30265	NA
M11	2024-09-29 01:02:51.138		5400.440	Media file(s)	player #1:O5-3-1-M11.MP4	0.0	6687.360	25.000	Unmarked	QW interaction		POINT	1210.600	O5-3-1-M11.MP4	30265	NA
M11	2024-09-29 01:02:51.138		5400.440	Media file(s)	player #1:O5-3-1-M11.MP4	0.0	6687.360	25.000	White	Brood Care		POINT	1210.960	O5-3-1-M11.MP4	30274	NA
M11	2024-09-29 01:02:51.138		5400.440	Media file(s)	player #1:O5-3-1-M11.MP4	0.0	6687.360	25.000	Blue	Brood Care		POINT	1270.280	O5-3-1-M11.MP4	31757	NA
M11	2024-09-29 01:02:51.138		5400.440	Media file(s)	player #1:O5-3-1-M11.MP4	0.0	6687.360	25.000	Green	Walking		POINT	1270.480	O5-3-1-M11.MP4	31762	NA
M11	2024-09-29 01:02:51.138		5400.440	Media file(s)	player #1:O5-3-1-M11.MP4	0.0	6687.360	25.000	Orange	Resting		POINT	1270.480	O5-3-1-M11.MP4	31762	NA
M11	2024-09-29 01:02:51.138		5400.440	Media file(s)	player #1:O5-3-1-M11.MP4	0.0	6687.360	25.000	Pink	Brood Care		POINT	1270.480	O5-3-1-M11.MP4	31762	NA
M11	2024-09-29 01:02:51.138		5400.440	Media file(s)	player #1:O5-3-1-M11.MP4	0.0	6687.360	25.000	Unmarked	Walking		POINT	1270.480	O5-3-1-M11.MP4	31762	NA
M11	2024-09-29 01:02:51.138		5400.440	Media file(s)	player #1:O5-3-1-M11.MP4	0.0	6687.360	25.000	White	Walking		POINT	1270.920	O5-3-1-M11.MP4	31773	NA
M11	2024-09-29 01:02:51.138		5400.440	Media file(s)	player #1:O5-3-1-M11.MP4	0.0	6687.360	25.000	Blue	Brood Care		POINT	1330.360	O5-3-1-M11.MP4	33259	NA
M11	2024-09-29 01:02:51.138		5400.440	Media file(s)	player #1:O5-3-1-M11.MP4	0.0	6687.360	25.000	Green	Brood Care		POINT	1330.360	O5-3-1-M11.MP4	33259	NA
M11	2024-09-29 01:02:51.138		5400.440	Media file(s)	player #1:O5-3-1-M11.MP4	0.0	6687.360	25.000	Orange	Resting		POINT	1330.360	O5-3-1-M11.MP4	33259	NA
M11	2024-09-29 01:02:51.138		5400.440	Media file(s)	player #1:O5-3-1-M11.MP4	0.0	6687.360	25.000	Pink	Brood Care		POINT	1330.360	O5-3-1-M11.MP4	33259	NA
M11	2024-09-29 01:02:51.138		5400.440	Media file(s)	player #1:O5-3-1-M11.MP4	0.0	6687.360	25.000	Unmarked	Walking		POINT	1330.360	O5-3-1-M11.MP4	33259	NA
M11	2024-09-29 01:02:51.138		5400.440	Media file(s)	player #1:O5-3-1-M11.MP4	0.0	6687.360	25.000	White	Walking		POINT	1330.760	O5-3-1-M11.MP4	33269	NA
M11	2024-09-29 01:02:51.138		5400.440	Media file(s)	player #1:O5-3-1-M11.MP4	0.0	6687.360	25.000	Blue	Brood Care		POINT	1390.400	O5-3-1-M11.MP4	34760	NA
M11	2024-09-29 01:02:51.138		5400.440	Media file(s)	player #1:O5-3-1-M11.MP4	0.0	6687.360	25.000	Green	Brood Care		POINT	1390.400	O5-3-1-M11.MP4	34760	NA
M11	2024-09-29 01:02:51.138		5400.440	Media file(s)	player #1:O5-3-1-M11.MP4	0.0	6687.360	25.000	Orange	Resting		POINT	1390.400	O5-3-1-M11.MP4	34760	NA
M11	2024-09-29 01:02:51.138		5400.440	Media file(s)	player #1:O5-3-1-M11.MP4	0.0	6687.360	25.000	Pink	Walking		POINT	1390.400	O5-3-1-M11.MP4	34760	NA
M11	2024-09-29 01:02:51.138		5400.440	Media file(s)	player #1:O5-3-1-M11.MP4	0.0	6687.360	25.000	Unmarked	Walking		POINT	1390.400	O5-3-1-M11.MP4	34760	NA
M11	2024-09-29 01:02:51.138		5400.440	Media file(s)	player #1:O5-3-1-M11.MP4	0.0	6687.360	25.000	White	Feeding on food		POINT	1390.400	O5-3-1-M11.MP4	34760	NA
M11	2024-09-29 01:02:51.138		5400.440	Media file(s)	player #1:O5-3-1-M11.MP4	0.0	6687.360	25.000	Blue	Carry Brood		POINT	1450.680	O5-3-1-M11.MP4	36267	NA
M11	2024-09-29 01:02:51.138		5400.440	Media file(s)	player #1:O5-3-1-M11.MP4	0.0	6687.360	25.000	Green	Brood Care		POINT	1450.680	O5-3-1-M11.MP4	36267	NA
M11	2024-09-29 01:02:51.138		5400.440	Media file(s)	player #1:O5-3-1-M11.MP4	0.0	6687.360	25.000	Orange	Resting		POINT	1450.680	O5-3-1-M11.MP4	36267	NA
M11	2024-09-29 01:02:51.138		5400.440	Media file(s)	player #1:O5-3-1-M11.MP4	0.0	6687.360	25.000	Pink	Self grooming		POINT	1450.880	O5-3-1-M11.MP4	36272	NA
M11	2024-09-29 01:02:51.138		5400.440	Media file(s)	player #1:O5-3-1-M11.MP4	0.0	6687.360	25.000	Unmarked	Walking		POINT	1450.880	O5-3-1-M11.MP4	36272	NA
M11	2024-09-29 01:02:51.138		5400.440	Media file(s)	player #1:O5-3-1-M11.MP4	0.0	6687.360	25.000	White	Feeding on food		POINT	1450.880	O5-3-1-M11.MP4	36272	NA
M11	2024-09-29 01:02:51.138		5400.440	Media file(s)	player #1:O5-3-1-M11.MP4	0.0	6687.360	25.000	Blue	Feeding on food		POINT	1510.280	O5-3-1-M11.MP4	37757	NA
M11	2024-09-29 01:02:51.138		5400.440	Media file(s)	player #1:O5-3-1-M11.MP4	0.0	6687.360	25.000	Green	Brood Care		POINT	1510.280	O5-3-1-M11.MP4	37757	NA
M11	2024-09-29 01:02:51.138		5400.440	Media file(s)	player #1:O5-3-1-M11.MP4	0.0	6687.360	25.000	Orange	Resting		POINT	1510.280	O5-3-1-M11.MP4	37757	NA
M11	2024-09-29 01:02:51.138		5400.440	Media file(s)	player #1:O5-3-1-M11.MP4	0.0	6687.360	25.000	Pink	QW interaction		POINT	1510.280	O5-3-1-M11.MP4	37757	NA
M11	2024-09-29 01:02:51.138		5400.440	Media file(s)	player #1:O5-3-1-M11.MP4	0.0	6687.360	25.000	Unmarked	Self grooming		POINT	1510.280	O5-3-1-M11.MP4	37757	NA
M11	2024-09-29 01:02:51.138		5400.440	Media file(s)	player #1:O5-3-1-M11.MP4	0.0	6687.360	25.000	White	Feeding on food		POINT	1510.280	O5-3-1-M11.MP4	37757	NA
M11	2024-09-29 01:02:51.138		5400.440	Media file(s)	player #1:O5-3-1-M11.MP4	0.0	6687.360	25.000	Blue	Brood Care		POINT	1570.480	O5-3-1-M11.MP4	39262	NA
M11	2024-09-29 01:02:51.138		5400.440	Media file(s)	player #1:O5-3-1-M11.MP4	0.0	6687.360	25.000	Green	Walking		POINT	1570.480	O5-3-1-M11.MP4	39262	NA
M11	2024-09-29 01:02:51.138		5400.440	Media file(s)	player #1:O5-3-1-M11.MP4	0.0	6687.360	25.000	Orange	Resting		POINT	1570.480	O5-3-1-M11.MP4	39262	NA
M11	2024-09-29 01:02:51.138		5400.440	Media file(s)	player #1:O5-3-1-M11.MP4	0.0	6687.360	25.000	Pink	Brood Care		POINT	1570.480	O5-3-1-M11.MP4	39262	NA
M11	2024-09-29 01:02:51.138		5400.440	Media file(s)	player #1:O5-3-1-M11.MP4	0.0	6687.360	25.000	Unmarked	Self grooming		POINT	1571.000	O5-3-1-M11.MP4	39275	NA
M11	2024-09-29 01:02:51.138		5400.440	Media file(s)	player #1:O5-3-1-M11.MP4	0.0	6687.360	25.000	White	Feeding on food		POINT	1571.000	O5-3-1-M11.MP4	39275	NA
M11	2024-09-29 01:02:51.138		5400.440	Media file(s)	player #1:O5-3-1-M11.MP4	0.0	6687.360	25.000	Pink	Brood Care		POINT	1630.000	O5-3-1-M11.MP4	40750	NA
M11	2024-09-29 01:02:51.138		5400.440	Media file(s)	player #1:O5-3-1-M11.MP4	0.0	6687.360	25.000	Unmarked	Walking		POINT	1630.000	O5-3-1-M11.MP4	40750	NA
M11	2024-09-29 01:02:51.138		5400.440	Media file(s)	player #1:O5-3-1-M11.MP4	0.0	6687.360	25.000	White	Brood Care		POINT	1630.000	O5-3-1-M11.MP4	40750	NA
M11	2024-09-29 01:02:51.138		5400.440	Media file(s)	player #1:O5-3-1-M11.MP4	0.0	6687.360	25.000	Blue	Brood Care		POINT	1630.480	O5-3-1-M11.MP4	40762	NA
M11	2024-09-29 01:02:51.138		5400.440	Media file(s)	player #1:O5-3-1-M11.MP4	0.0	6687.360	25.000	Green	Brood Care		POINT	1630.480	O5-3-1-M11.MP4	40762	NA
M11	2024-09-29 01:02:51.138		5400.440	Media file(s)	player #1:O5-3-1-M11.MP4	0.0	6687.360	25.000	Orange	Resting		POINT	1630.480	O5-3-1-M11.MP4	40762	NA
M11	2024-09-29 01:02:51.138		5400.440	Media file(s)	player #1:O5-3-1-M11.MP4	0.0	6687.360	25.000	Blue	Brood Care		POINT	1690.480	O5-3-1-M11.MP4	42262	NA
M11	2024-09-29 01:02:51.138		5400.440	Media file(s)	player #1:O5-3-1-M11.MP4	0.0	6687.360	25.000	Green	Walking		POINT	1690.480	O5-3-1-M11.MP4	42262	NA
M11	2024-09-29 01:02:51.138		5400.440	Media file(s)	player #1:O5-3-1-M11.MP4	0.0	6687.360	25.000	Orange	Resting		POINT	1690.480	O5-3-1-M11.MP4	42262	NA
M11	2024-09-29 01:02:51.138		5400.440	Media file(s)	player #1:O5-3-1-M11.MP4	0.0	6687.360	25.000	Pink	Brood Care		POINT	1690.480	O5-3-1-M11.MP4	42262	NA
M11	2024-09-29 01:02:51.138		5400.440	Media file(s)	player #1:O5-3-1-M11.MP4	0.0	6687.360	25.000	Unmarked	Walking		POINT	1690.480	O5-3-1-M11.MP4	42262	NA
M11	2024-09-29 01:02:51.138		5400.440	Media file(s)	player #1:O5-3-1-M11.MP4	0.0	6687.360	25.000	White	Feeding on food		POINT	1690.480	O5-3-1-M11.MP4	42262	NA
M11	2024-09-29 01:02:51.138		5400.440	Media file(s)	player #1:O5-3-1-M11.MP4	0.0	6687.360	25.000	Blue	Self grooming		POINT	1750.080	O5-3-1-M11.MP4	43752	NA
M11	2024-09-29 01:02:51.138		5400.440	Media file(s)	player #1:O5-3-1-M11.MP4	0.0	6687.360	25.000	Green	Feeding on food		POINT	1750.080	O5-3-1-M11.MP4	43752	NA
M11	2024-09-29 01:02:51.138		5400.440	Media file(s)	player #1:O5-3-1-M11.MP4	0.0	6687.360	25.000	Orange	Resting		POINT	1750.080	O5-3-1-M11.MP4	43752	NA
M11	2024-09-29 01:02:51.138		5400.440	Media file(s)	player #1:O5-3-1-M11.MP4	0.0	6687.360	25.000	Pink	Feeding on food		POINT	1750.080	O5-3-1-M11.MP4	43752	NA
M11	2024-09-29 01:02:51.138		5400.440	Media file(s)	player #1:O5-3-1-M11.MP4	0.0	6687.360	25.000	Unmarked	QW interaction		POINT	1750.080	O5-3-1-M11.MP4	43752	NA
M11	2024-09-29 01:02:51.138		5400.440	Media file(s)	player #1:O5-3-1-M11.MP4	0.0	6687.360	25.000	White	Brood Care		POINT	1750.080	O5-3-1-M11.MP4	43752	NA
M11	2024-09-29 01:02:51.138		5400.440	Media file(s)	player #1:O5-3-1-M11.MP4	0.0	6687.360	25.000	Blue	Walking		POINT	1810.240	O5-3-1-M11.MP4	45256	NA
M11	2024-09-29 01:02:51.138		5400.440	Media file(s)	player #1:O5-3-1-M11.MP4	0.0	6687.360	25.000	Green	Feeding on food		POINT	1810.240	O5-3-1-M11.MP4	45256	NA
M11	2024-09-29 01:02:51.138		5400.440	Media file(s)	player #1:O5-3-1-M11.MP4	0.0	6687.360	25.000	Orange	Resting		POINT	1810.240	O5-3-1-M11.MP4	45256	NA
M11	2024-09-29 01:02:51.138		5400.440	Media file(s)	player #1:O5-3-1-M11.MP4	0.0	6687.360	25.000	Pink	Brood Care		POINT	1810.440	O5-3-1-M11.MP4	45261	NA
M11	2024-09-29 01:02:51.138		5400.440	Media file(s)	player #1:O5-3-1-M11.MP4	0.0	6687.360	25.000	Unmarked	QW interaction		POINT	1810.440	O5-3-1-M11.MP4	45261	NA
M11	2024-09-29 01:02:51.138		5400.440	Media file(s)	player #1:O5-3-1-M11.MP4	0.0	6687.360	25.000	White	Brood Care		POINT	1810.440	O5-3-1-M11.MP4	45261	NA
M11	2024-09-29 01:02:51.138		5400.440	Media file(s)	player #1:O5-3-1-M11.MP4	0.0	6687.360	25.000	Blue	Walking		POINT	1870.120	O5-3-1-M11.MP4	46753	NA
M11	2024-09-29 01:02:51.138		5400.440	Media file(s)	player #1:O5-3-1-M11.MP4	0.0	6687.360	25.000	Green	Brood Care		POINT	1870.120	O5-3-1-M11.MP4	46753	NA
M11	2024-09-29 01:02:51.138		5400.440	Media file(s)	player #1:O5-3-1-M11.MP4	0.0	6687.360	25.000	Orange	Walking		POINT	1870.120	O5-3-1-M11.MP4	46753	NA
M11	2024-09-29 01:02:51.138		5400.440	Media file(s)	player #1:O5-3-1-M11.MP4	0.0	6687.360	25.000	Pink	Brood Care		POINT	1870.120	O5-3-1-M11.MP4	46753	NA
M11	2024-09-29 01:02:51.138		5400.440	Media file(s)	player #1:O5-3-1-M11.MP4	0.0	6687.360	25.000	Unmarked	QW interaction		POINT	1870.120	O5-3-1-M11.MP4	46753	NA
M11	2024-09-29 01:02:51.138		5400.440	Media file(s)	player #1:O5-3-1-M11.MP4	0.0	6687.360	25.000	White	Brood Care		POINT	1870.120	O5-3-1-M11.MP4	46753	NA
M11	2024-09-29 01:02:51.138		5400.440	Media file(s)	player #1:O5-3-1-M11.MP4	0.0	6687.360	25.000	Blue	Walking		POINT	1930.320	O5-3-1-M11.MP4	48258	NA
M11	2024-09-29 01:02:51.138		5400.440	Media file(s)	player #1:O5-3-1-M11.MP4	0.0	6687.360	25.000	Green	Feeding on food		POINT	1930.320	O5-3-1-M11.MP4	48258	NA
M11	2024-09-29 01:02:51.138		5400.440	Media file(s)	player #1:O5-3-1-M11.MP4	0.0	6687.360	25.000	Orange	Brood Care		POINT	1930.320	O5-3-1-M11.MP4	48258	NA
M11	2024-09-29 01:02:51.138		5400.440	Media file(s)	player #1:O5-3-1-M11.MP4	0.0	6687.360	25.000	Unmarked	QW interaction		POINT	1930.640	O5-3-1-M11.MP4	48266	NA
M11	2024-09-29 01:02:51.138		5400.440	Media file(s)	player #1:O5-3-1-M11.MP4	0.0	6687.360	25.000	White	Brood Care		POINT	1930.640	O5-3-1-M11.MP4	48266	NA
M11	2024-09-29 01:02:51.138		5400.440	Media file(s)	player #1:O5-3-1-M11.MP4	0.0	6687.360	25.000	Pink	Self grooming		POINT	1930.640	O5-3-1-M11.MP4	48266	NA
M11	2024-09-29 01:02:51.138		5400.440	Media file(s)	player #1:O5-3-1-M11.MP4	0.0	6687.360	25.000	Orange	Feeding on food		POINT	1990.000	O5-3-1-M11.MP4	49750	NA
M11	2024-09-29 01:02:51.138		5400.440	Media file(s)	player #1:O5-3-1-M11.MP4	0.0	6687.360	25.000	White	Brood Care		POINT	1990.040	O5-3-1-M11.MP4	49751	NA
M11	2024-09-29 01:02:51.138		5400.440	Media file(s)	player #1:O5-3-1-M11.MP4	0.0	6687.360	25.000	Pink	Walking		POINT	1990.120	O5-3-1-M11.MP4	49753	NA
M11	2024-09-29 01:02:51.138		5400.440	Media file(s)	player #1:O5-3-1-M11.MP4	0.0	6687.360	25.000	Blue	Walking		POINT	1990.320	O5-3-1-M11.MP4	49758	NA
M11	2024-09-29 01:02:51.138		5400.440	Media file(s)	player #1:O5-3-1-M11.MP4	0.0	6687.360	25.000	Unmarked	QW interaction		POINT	1990.320	O5-3-1-M11.MP4	49758	NA
M11	2024-09-29 01:02:51.138		5400.440	Media file(s)	player #1:O5-3-1-M11.MP4	0.0	6687.360	25.000	Green	Self grooming		POINT	1990.800	O5-3-1-M11.MP4	49770	NA
M11	2024-09-29 01:02:51.138		5400.440	Media file(s)	player #1:O5-3-1-M11.MP4	0.0	6687.360	25.000	Blue	Walking		POINT	2050.000	O5-3-1-M11.MP4	51250	NA
M11	2024-09-29 01:02:51.138		5400.440	Media file(s)	player #1:O5-3-1-M11.MP4	0.0	6687.360	25.000	Green	Brood Care		POINT	2050.000	O5-3-1-M11.MP4	51250	NA
M11	2024-09-29 01:02:51.138		5400.440	Media file(s)	player #1:O5-3-1-M11.MP4	0.0	6687.360	25.000	Orange	Feeding on food		POINT	2050.000	O5-3-1-M11.MP4	51250	NA
M11	2024-09-29 01:02:51.138		5400.440	Media file(s)	player #1:O5-3-1-M11.MP4	0.0	6687.360	25.000	Pink	Brood Care		POINT	2050.000	O5-3-1-M11.MP4	51250	NA
M11	2024-09-29 01:02:51.138		5400.440	Media file(s)	player #1:O5-3-1-M11.MP4	0.0	6687.360	25.000	Unmarked	Self grooming		POINT	2050.000	O5-3-1-M11.MP4	51250	NA
M11	2024-09-29 01:02:51.138		5400.440	Media file(s)	player #1:O5-3-1-M11.MP4	0.0	6687.360	25.000	White	Feeding on food		POINT	2050.000	O5-3-1-M11.MP4	51250	NA
M11	2024-09-29 01:02:51.138		5400.440	Media file(s)	player #1:O5-3-1-M11.MP4	0.0	6687.360	25.000	Blue	Walking		POINT	2110.880	O5-3-1-M11.MP4	52772	NA
M11	2024-09-29 01:02:51.138		5400.440	Media file(s)	player #1:O5-3-1-M11.MP4	0.0	6687.360	25.000	Green	Self grooming		POINT	2110.880	O5-3-1-M11.MP4	52772	NA
M11	2024-09-29 01:02:51.138		5400.440	Media file(s)	player #1:O5-3-1-M11.MP4	0.0	6687.360	25.000	Orange	Brood Care		POINT	2110.880	O5-3-1-M11.MP4	52772	NA
M11	2024-09-29 01:02:51.138		5400.440	Media file(s)	player #1:O5-3-1-M11.MP4	0.0	6687.360	25.000	Pink	Walking		POINT	2110.880	O5-3-1-M11.MP4	52772	NA
M11	2024-09-29 01:02:51.138		5400.440	Media file(s)	player #1:O5-3-1-M11.MP4	0.0	6687.360	25.000	Unmarked	Self grooming		POINT	2110.880	O5-3-1-M11.MP4	52772	NA
M11	2024-09-29 01:02:51.138		5400.440	Media file(s)	player #1:O5-3-1-M11.MP4	0.0	6687.360	25.000	White	Brood Care		POINT	2110.880	O5-3-1-M11.MP4	52772	NA
M11	2024-09-29 01:02:51.138		5400.440	Media file(s)	player #1:O5-3-1-M11.MP4	0.0	6687.360	25.000	Blue	Walking		POINT	2169.920	O5-3-1-M11.MP4	54248	NA
M11	2024-09-29 01:02:51.138		5400.440	Media file(s)	player #1:O5-3-1-M11.MP4	0.0	6687.360	25.000	Green	Brood Care		POINT	2169.920	O5-3-1-M11.MP4	54248	NA
M11	2024-09-29 01:02:51.138		5400.440	Media file(s)	player #1:O5-3-1-M11.MP4	0.0	6687.360	25.000	Orange	Brood Care		POINT	2169.920	O5-3-1-M11.MP4	54248	NA
M11	2024-09-29 01:02:51.138		5400.440	Media file(s)	player #1:O5-3-1-M11.MP4	0.0	6687.360	25.000	Pink	Walking		POINT	2169.920	O5-3-1-M11.MP4	54248	NA
M11	2024-09-29 01:02:51.138		5400.440	Media file(s)	player #1:O5-3-1-M11.MP4	0.0	6687.360	25.000	Unmarked	Walking		POINT	2169.920	O5-3-1-M11.MP4	54248	NA
M11	2024-09-29 01:02:51.138		5400.440	Media file(s)	player #1:O5-3-1-M11.MP4	0.0	6687.360	25.000	White	Feeding on food		POINT	2169.920	O5-3-1-M11.MP4	54248	NA
M11	2024-09-29 01:02:51.138		5400.440	Media file(s)	player #1:O5-3-1-M11.MP4	0.0	6687.360	25.000	Blue	Resting		POINT	2230.440	O5-3-1-M11.MP4	55761	NA
M11	2024-09-29 01:02:51.138		5400.440	Media file(s)	player #1:O5-3-1-M11.MP4	0.0	6687.360	25.000	Green	Brood Care		POINT	2230.440	O5-3-1-M11.MP4	55761	NA
M11	2024-09-29 01:02:51.138		5400.440	Media file(s)	player #1:O5-3-1-M11.MP4	0.0	6687.360	25.000	Orange	Brood Care		POINT	2230.440	O5-3-1-M11.MP4	55761	NA
M11	2024-09-29 01:02:51.138		5400.440	Media file(s)	player #1:O5-3-1-M11.MP4	0.0	6687.360	25.000	Pink	Walking		POINT	2230.440	O5-3-1-M11.MP4	55761	NA
M11	2024-09-29 01:02:51.138		5400.440	Media file(s)	player #1:O5-3-1-M11.MP4	0.0	6687.360	25.000	Unmarked	QW interaction		POINT	2230.440	O5-3-1-M11.MP4	55761	NA
M11	2024-09-29 01:02:51.138		5400.440	Media file(s)	player #1:O5-3-1-M11.MP4	0.0	6687.360	25.000	White	Feeding on food		POINT	2230.440	O5-3-1-M11.MP4	55761	NA
M11	2024-09-29 01:02:51.138		5400.440	Media file(s)	player #1:O5-3-1-M11.MP4	0.0	6687.360	25.000	Blue	Walking		POINT	2290.120	O5-3-1-M11.MP4	57253	NA
M11	2024-09-29 01:02:51.138		5400.440	Media file(s)	player #1:O5-3-1-M11.MP4	0.0	6687.360	25.000	Green	Feeding on food		POINT	2290.400	O5-3-1-M11.MP4	57260	NA
M11	2024-09-29 01:02:51.138		5400.440	Media file(s)	player #1:O5-3-1-M11.MP4	0.0	6687.360	25.000	Orange	Brood Care		POINT	2290.400	O5-3-1-M11.MP4	57260	NA
M11	2024-09-29 01:02:51.138		5400.440	Media file(s)	player #1:O5-3-1-M11.MP4	0.0	6687.360	25.000	Pink	Brood Care		POINT	2290.400	O5-3-1-M11.MP4	57260	NA
M11	2024-09-29 01:02:51.138		5400.440	Media file(s)	player #1:O5-3-1-M11.MP4	0.0	6687.360	25.000	Unmarked	Self grooming		POINT	2290.400	O5-3-1-M11.MP4	57260	NA
M11	2024-09-29 01:02:51.138		5400.440	Media file(s)	player #1:O5-3-1-M11.MP4	0.0	6687.360	25.000	White	Feeding on food		POINT	2290.400	O5-3-1-M11.MP4	57260	NA
M11	2024-09-29 01:02:51.138		5400.440	Media file(s)	player #1:O5-3-1-M11.MP4	0.0	6687.360	25.000	Pink	Walking		POINT	2350.240	O5-3-1-M11.MP4	58756	NA
M11	2024-09-29 01:02:51.138		5400.440	Media file(s)	player #1:O5-3-1-M11.MP4	0.0	6687.360	25.000	Blue	Walking		POINT	2350.240	O5-3-1-M11.MP4	58756	NA
M11	2024-09-29 01:02:51.138		5400.440	Media file(s)	player #1:O5-3-1-M11.MP4	0.0	6687.360	25.000	Green	Brood Care		POINT	2350.240	O5-3-1-M11.MP4	58756	NA
M11	2024-09-29 01:02:51.138		5400.440	Media file(s)	player #1:O5-3-1-M11.MP4	0.0	6687.360	25.000	Orange	Feeding on food		POINT	2350.240	O5-3-1-M11.MP4	58756	NA
M11	2024-09-29 01:02:51.138		5400.440	Media file(s)	player #1:O5-3-1-M11.MP4	0.0	6687.360	25.000	Unmarked	Brood Care		POINT	2350.240	O5-3-1-M11.MP4	58756	NA
M11	2024-09-29 01:02:51.138		5400.440	Media file(s)	player #1:O5-3-1-M11.MP4	0.0	6687.360	25.000	White	Self grooming		POINT	2350.240	O5-3-1-M11.MP4	58756	NA
M11	2024-09-29 01:02:51.138		5400.440	Media file(s)	player #1:O5-3-1-M11.MP4	0.0	6687.360	25.000	Blue	Walking		POINT	2410.480	O5-3-1-M11.MP4	60262	NA
M11	2024-09-29 01:02:51.138		5400.440	Media file(s)	player #1:O5-3-1-M11.MP4	0.0	6687.360	25.000	Green	Brood Care		POINT	2410.480	O5-3-1-M11.MP4	60262	NA
M11	2024-09-29 01:02:51.138		5400.440	Media file(s)	player #1:O5-3-1-M11.MP4	0.0	6687.360	25.000	Orange	Brood Care		POINT	2410.480	O5-3-1-M11.MP4	60262	NA
M11	2024-09-29 01:02:51.138		5400.440	Media file(s)	player #1:O5-3-1-M11.MP4	0.0	6687.360	25.000	Pink	Outside		POINT	2410.880	O5-3-1-M11.MP4	60272	NA
M11	2024-09-29 01:02:51.138		5400.440	Media file(s)	player #1:O5-3-1-M11.MP4	0.0	6687.360	25.000	White	Resting		POINT	2410.880	O5-3-1-M11.MP4	60272	NA
M11	2024-09-29 01:02:51.138		5400.440	Media file(s)	player #1:O5-3-1-M11.MP4	0.0	6687.360	25.000	Unmarked	Walking		POINT	2410.880	O5-3-1-M11.MP4	60272	NA
M11	2024-09-29 01:02:51.138		5400.440	Media file(s)	player #1:O5-3-1-M11.MP4	0.0	6687.360	25.000	Blue	QQ interaction		POINT	2470.360	O5-3-1-M11.MP4	61759	NA
M11	2024-09-29 01:02:51.138		5400.440	Media file(s)	player #1:O5-3-1-M11.MP4	0.0	6687.360	25.000	Green	Self grooming		POINT	2470.360	O5-3-1-M11.MP4	61759	NA
M11	2024-09-29 01:02:51.138		5400.440	Media file(s)	player #1:O5-3-1-M11.MP4	0.0	6687.360	25.000	Orange	Brood Care		POINT	2470.720	O5-3-1-M11.MP4	61768	NA
M11	2024-09-29 01:02:51.138		5400.440	Media file(s)	player #1:O5-3-1-M11.MP4	0.0	6687.360	25.000	Pink	Walking		POINT	2470.720	O5-3-1-M11.MP4	61768	NA
M11	2024-09-29 01:02:51.138		5400.440	Media file(s)	player #1:O5-3-1-M11.MP4	0.0	6687.360	25.000	Unmarked	Brood Care		POINT	2470.720	O5-3-1-M11.MP4	61768	NA
M11	2024-09-29 01:02:51.138		5400.440	Media file(s)	player #1:O5-3-1-M11.MP4	0.0	6687.360	25.000	White	QQ interaction		POINT	2470.720	O5-3-1-M11.MP4	61768	NA
M11	2024-09-29 01:02:51.138		5400.440	Media file(s)	player #1:O5-3-1-M11.MP4	0.0	6687.360	25.000	Blue	QQ interaction		POINT	2530.360	O5-3-1-M11.MP4	63259	NA
M11	2024-09-29 01:02:51.138		5400.440	Media file(s)	player #1:O5-3-1-M11.MP4	0.0	6687.360	25.000	Green	Walking		POINT	2530.360	O5-3-1-M11.MP4	63259	NA
M11	2024-09-29 01:02:51.138		5400.440	Media file(s)	player #1:O5-3-1-M11.MP4	0.0	6687.360	25.000	Orange	Brood Care		POINT	2530.360	O5-3-1-M11.MP4	63259	NA
M11	2024-09-29 01:02:51.138		5400.440	Media file(s)	player #1:O5-3-1-M11.MP4	0.0	6687.360	25.000	Pink	Walking		POINT	2530.360	O5-3-1-M11.MP4	63259	NA
M11	2024-09-29 01:02:51.138		5400.440	Media file(s)	player #1:O5-3-1-M11.MP4	0.0	6687.360	25.000	Unmarked	Brood Care		POINT	2530.360	O5-3-1-M11.MP4	63259	NA
M11	2024-09-29 01:02:51.138		5400.440	Media file(s)	player #1:O5-3-1-M11.MP4	0.0	6687.360	25.000	White	QQ interaction		POINT	2530.360	O5-3-1-M11.MP4	63259	NA
M11	2024-09-29 01:02:51.138		5400.440	Media file(s)	player #1:O5-3-1-M11.MP4	0.0	6687.360	25.000	Blue	QQ interaction		POINT	2590.080	O5-3-1-M11.MP4	64752	NA
M11	2024-09-29 01:02:51.138		5400.440	Media file(s)	player #1:O5-3-1-M11.MP4	0.0	6687.360	25.000	Green	Walking		POINT	2590.360	O5-3-1-M11.MP4	64759	NA
M11	2024-09-29 01:02:51.138		5400.440	Media file(s)	player #1:O5-3-1-M11.MP4	0.0	6687.360	25.000	Orange	Brood Care		POINT	2590.360	O5-3-1-M11.MP4	64759	NA
M11	2024-09-29 01:02:51.138		5400.440	Media file(s)	player #1:O5-3-1-M11.MP4	0.0	6687.360	25.000	Pink	Walking		POINT	2590.360	O5-3-1-M11.MP4	64759	NA
M11	2024-09-29 01:02:51.138		5400.440	Media file(s)	player #1:O5-3-1-M11.MP4	0.0	6687.360	25.000	Unmarked	Brood Care		POINT	2590.360	O5-3-1-M11.MP4	64759	NA
M11	2024-09-29 01:02:51.138		5400.440	Media file(s)	player #1:O5-3-1-M11.MP4	0.0	6687.360	25.000	White	QQ interaction		POINT	2590.360	O5-3-1-M11.MP4	64759	NA
M11	2024-09-29 01:02:51.138		5400.440	Media file(s)	player #1:O5-3-1-M11.MP4	0.0	6687.360	25.000	Blue	Walking		POINT	2650.360	O5-3-1-M11.MP4	66259	NA
M11	2024-09-29 01:02:51.138		5400.440	Media file(s)	player #1:O5-3-1-M11.MP4	0.0	6687.360	25.000	Green	Walking		POINT	2650.360	O5-3-1-M11.MP4	66259	NA
M11	2024-09-29 01:02:51.138		5400.440	Media file(s)	player #1:O5-3-1-M11.MP4	0.0	6687.360	25.000	Orange	Brood Care		POINT	2650.360	O5-3-1-M11.MP4	66259	NA
M11	2024-09-29 01:02:51.138		5400.440	Media file(s)	player #1:O5-3-1-M11.MP4	0.0	6687.360	25.000	Pink	Walking		POINT	2650.760	O5-3-1-M11.MP4	66269	NA
M11	2024-09-29 01:02:51.138		5400.440	Media file(s)	player #1:O5-3-1-M11.MP4	0.0	6687.360	25.000	Unmarked	Walking		POINT	2650.760	O5-3-1-M11.MP4	66269	NA
M11	2024-09-29 01:02:51.138		5400.440	Media file(s)	player #1:O5-3-1-M11.MP4	0.0	6687.360	25.000	White	Resting		POINT	2650.760	O5-3-1-M11.MP4	66269	NA
M11	2024-09-29 01:02:51.138		5400.440	Media file(s)	player #1:O5-3-1-M11.MP4	0.0	6687.360	25.000	Blue	Self grooming		POINT	2710.080	O5-3-1-M11.MP4	67752	NA
M11	2024-09-29 01:02:51.138		5400.440	Media file(s)	player #1:O5-3-1-M11.MP4	0.0	6687.360	25.000	Green	Walking		POINT	2710.080	O5-3-1-M11.MP4	67752	NA
M11	2024-09-29 01:02:51.138		5400.440	Media file(s)	player #1:O5-3-1-M11.MP4	0.0	6687.360	25.000	Orange	Brood Care		POINT	2710.080	O5-3-1-M11.MP4	67752	NA
M11	2024-09-29 01:02:51.138		5400.440	Media file(s)	player #1:O5-3-1-M11.MP4	0.0	6687.360	25.000	Pink	Walking		POINT	2710.080	O5-3-1-M11.MP4	67752	NA
M11	2024-09-29 01:02:51.138		5400.440	Media file(s)	player #1:O5-3-1-M11.MP4	0.0	6687.360	25.000	Unmarked	Walking		POINT	2710.480	O5-3-1-M11.MP4	67762	NA
M11	2024-09-29 01:02:51.138		5400.440	Media file(s)	player #1:O5-3-1-M11.MP4	0.0	6687.360	25.000	White	Self grooming		POINT	2710.480	O5-3-1-M11.MP4	67762	NA
M11	2024-09-29 01:02:51.138		5400.440	Media file(s)	player #1:O5-3-1-M11.MP4	0.0	6687.360	25.000	Blue	Brood Care		POINT	2770.240	O5-3-1-M11.MP4	69256	NA
M11	2024-09-29 01:02:51.138		5400.440	Media file(s)	player #1:O5-3-1-M11.MP4	0.0	6687.360	25.000	Green	Walking		POINT	2770.240	O5-3-1-M11.MP4	69256	NA
M11	2024-09-29 01:02:51.138		5400.440	Media file(s)	player #1:O5-3-1-M11.MP4	0.0	6687.360	25.000	Orange	Brood Care		POINT	2770.240	O5-3-1-M11.MP4	69256	NA
M11	2024-09-29 01:02:51.138		5400.440	Media file(s)	player #1:O5-3-1-M11.MP4	0.0	6687.360	25.000	Pink	Walking		POINT	2770.240	O5-3-1-M11.MP4	69256	NA
M11	2024-09-29 01:02:51.138		5400.440	Media file(s)	player #1:O5-3-1-M11.MP4	0.0	6687.360	25.000	Unmarked	Walking		POINT	2770.560	O5-3-1-M11.MP4	69264	NA
M11	2024-09-29 01:02:51.138		5400.440	Media file(s)	player #1:O5-3-1-M11.MP4	0.0	6687.360	25.000	White	Brood Care		POINT	2770.560	O5-3-1-M11.MP4	69264	NA
M11	2024-09-29 01:02:51.138		5400.440	Media file(s)	player #1:O5-3-1-M11.MP4	0.0	6687.360	25.000	Blue	Walking		POINT	2830.120	O5-3-1-M11.MP4	70753	NA
M11	2024-09-29 01:02:51.138		5400.440	Media file(s)	player #1:O5-3-1-M11.MP4	0.0	6687.360	25.000	Green	Walking		POINT	2830.120	O5-3-1-M11.MP4	70753	NA
M11	2024-09-29 01:02:51.138		5400.440	Media file(s)	player #1:O5-3-1-M11.MP4	0.0	6687.360	25.000	Orange	Brood Care		POINT	2830.120	O5-3-1-M11.MP4	70753	NA
M11	2024-09-29 01:02:51.138		5400.440	Media file(s)	player #1:O5-3-1-M11.MP4	0.0	6687.360	25.000	Pink	Walking		POINT	2830.120	O5-3-1-M11.MP4	70753	NA
M11	2024-09-29 01:02:51.138		5400.440	Media file(s)	player #1:O5-3-1-M11.MP4	0.0	6687.360	25.000	Unmarked	Resting		POINT	2830.120	O5-3-1-M11.MP4	70753	NA
M11	2024-09-29 01:02:51.138		5400.440	Media file(s)	player #1:O5-3-1-M11.MP4	0.0	6687.360	25.000	White	Feeding on food		POINT	2830.360	O5-3-1-M11.MP4	70759	NA
M11	2024-09-29 01:02:51.138		5400.440	Media file(s)	player #1:O5-3-1-M11.MP4	0.0	6687.360	25.000	Blue	Brood Care		POINT	2890.480	O5-3-1-M11.MP4	72262	NA
M11	2024-09-29 01:02:51.138		5400.440	Media file(s)	player #1:O5-3-1-M11.MP4	0.0	6687.360	25.000	Green	Self grooming		POINT	2890.480	O5-3-1-M11.MP4	72262	NA
M11	2024-09-29 01:02:51.138		5400.440	Media file(s)	player #1:O5-3-1-M11.MP4	0.0	6687.360	25.000	Orange	Brood Care		POINT	2890.480	O5-3-1-M11.MP4	72262	NA
M11	2024-09-29 01:02:51.138		5400.440	Media file(s)	player #1:O5-3-1-M11.MP4	0.0	6687.360	25.000	Unmarked	Brood Care		POINT	2890.480	O5-3-1-M11.MP4	72262	NA
M11	2024-09-29 01:02:51.138		5400.440	Media file(s)	player #1:O5-3-1-M11.MP4	0.0	6687.360	25.000	White	Feeding on food		POINT	2890.480	O5-3-1-M11.MP4	72262	NA
M11	2024-09-29 01:02:51.138		5400.440	Media file(s)	player #1:O5-3-1-M11.MP4	0.0	6687.360	25.000	Pink	Outside		POINT	2890.480	O5-3-1-M11.MP4	72262	NA
M11	2024-09-29 01:02:51.138		5400.440	Media file(s)	player #1:O5-3-1-M11.MP4	0.0	6687.360	25.000	Blue	Walking		POINT	2950.400	O5-3-1-M11.MP4	73760	NA
M11	2024-09-29 01:02:51.138		5400.440	Media file(s)	player #1:O5-3-1-M11.MP4	0.0	6687.360	25.000	Green	Walking		POINT	2950.760	O5-3-1-M11.MP4	73769	NA
M11	2024-09-29 01:02:51.138		5400.440	Media file(s)	player #1:O5-3-1-M11.MP4	0.0	6687.360	25.000	Orange	Brood Care		POINT	2950.760	O5-3-1-M11.MP4	73769	NA
M11	2024-09-29 01:02:51.138		5400.440	Media file(s)	player #1:O5-3-1-M11.MP4	0.0	6687.360	25.000	Pink	Walking		POINT	2950.760	O5-3-1-M11.MP4	73769	NA
M11	2024-09-29 01:02:51.138		5400.440	Media file(s)	player #1:O5-3-1-M11.MP4	0.0	6687.360	25.000	Unmarked	Resting		POINT	2950.760	O5-3-1-M11.MP4	73769	NA
M11	2024-09-29 01:02:51.138		5400.440	Media file(s)	player #1:O5-3-1-M11.MP4	0.0	6687.360	25.000	White	Walking		POINT	2950.760	O5-3-1-M11.MP4	73769	NA
M11	2024-09-29 01:02:51.138		5400.440	Media file(s)	player #1:O5-3-1-M11.MP4	0.0	6687.360	25.000	Unmarked	Brood Care		POINT	3010.280	O5-3-1-M11.MP4	75257	NA
M11	2024-09-29 01:02:51.138		5400.440	Media file(s)	player #1:O5-3-1-M11.MP4	0.0	6687.360	25.000	White	Walking		POINT	3010.280	O5-3-1-M11.MP4	75257	NA
M11	2024-09-29 01:02:51.138		5400.440	Media file(s)	player #1:O5-3-1-M11.MP4	0.0	6687.360	25.000	Blue	Brood Care		POINT	3010.360	O5-3-1-M11.MP4	75259	NA
M11	2024-09-29 01:02:51.138		5400.440	Media file(s)	player #1:O5-3-1-M11.MP4	0.0	6687.360	25.000	Green	Brood Care		POINT	3010.360	O5-3-1-M11.MP4	75259	NA
M11	2024-09-29 01:02:51.138		5400.440	Media file(s)	player #1:O5-3-1-M11.MP4	0.0	6687.360	25.000	Orange	Walking		POINT	3010.360	O5-3-1-M11.MP4	75259	NA
M11	2024-09-29 01:02:51.138		5400.440	Media file(s)	player #1:O5-3-1-M11.MP4	0.0	6687.360	25.000	Pink	Walking		POINT	3010.360	O5-3-1-M11.MP4	75259	NA
M11	2024-09-29 01:02:51.138		5400.440	Media file(s)	player #1:O5-3-1-M11.MP4	0.0	6687.360	25.000	Blue	Brood Care		POINT	3070.080	O5-3-1-M11.MP4	76752	NA
M11	2024-09-29 01:02:51.138		5400.440	Media file(s)	player #1:O5-3-1-M11.MP4	0.0	6687.360	25.000	Green	Self grooming		POINT	3070.400	O5-3-1-M11.MP4	76760	NA
M11	2024-09-29 01:02:51.138		5400.440	Media file(s)	player #1:O5-3-1-M11.MP4	0.0	6687.360	25.000	Orange	Walking		POINT	3070.400	O5-3-1-M11.MP4	76760	NA
M11	2024-09-29 01:02:51.138		5400.440	Media file(s)	player #1:O5-3-1-M11.MP4	0.0	6687.360	25.000	Pink	Walking		POINT	3070.400	O5-3-1-M11.MP4	76760	NA
M11	2024-09-29 01:02:51.138		5400.440	Media file(s)	player #1:O5-3-1-M11.MP4	0.0	6687.360	25.000	Unmarked	Brood Care		POINT	3070.880	O5-3-1-M11.MP4	76772	NA
M11	2024-09-29 01:02:51.138		5400.440	Media file(s)	player #1:O5-3-1-M11.MP4	0.0	6687.360	25.000	White	Resting		POINT	3070.880	O5-3-1-M11.MP4	76772	NA
M11	2024-09-29 01:02:51.138		5400.440	Media file(s)	player #1:O5-3-1-M11.MP4	0.0	6687.360	25.000	Blue	Walking		POINT	3130.200	O5-3-1-M11.MP4	78255	NA
M11	2024-09-29 01:02:51.138		5400.440	Media file(s)	player #1:O5-3-1-M11.MP4	0.0	6687.360	25.000	Green	Brood Care		POINT	3130.200	O5-3-1-M11.MP4	78255	NA
M11	2024-09-29 01:02:51.138		5400.440	Media file(s)	player #1:O5-3-1-M11.MP4	0.0	6687.360	25.000	Orange	Hemolymph		POINT	3130.200	O5-3-1-M11.MP4	78255	NA
M11	2024-09-29 01:02:51.138		5400.440	Media file(s)	player #1:O5-3-1-M11.MP4	0.0	6687.360	25.000	Pink	Walking		POINT	3130.200	O5-3-1-M11.MP4	78255	NA
M11	2024-09-29 01:02:51.138		5400.440	Media file(s)	player #1:O5-3-1-M11.MP4	0.0	6687.360	25.000	Unmarked	Walking		POINT	3130.200	O5-3-1-M11.MP4	78255	NA
M11	2024-09-29 01:02:51.138		5400.440	Media file(s)	player #1:O5-3-1-M11.MP4	0.0	6687.360	25.000	White	Walking		POINT	3130.200	O5-3-1-M11.MP4	78255	NA
M11	2024-09-29 01:02:51.138		5400.440	Media file(s)	player #1:O5-3-1-M11.MP4	0.0	6687.360	25.000	Blue	Brood Care		POINT	3190.760	O5-3-1-M11.MP4	79769	NA
M11	2024-09-29 01:02:51.138		5400.440	Media file(s)	player #1:O5-3-1-M11.MP4	0.0	6687.360	25.000	Green	Feeding on food		POINT	3190.760	O5-3-1-M11.MP4	79769	NA
M11	2024-09-29 01:02:51.138		5400.440	Media file(s)	player #1:O5-3-1-M11.MP4	0.0	6687.360	25.000	Orange	Hemolymph		POINT	3190.760	O5-3-1-M11.MP4	79769	NA
M11	2024-09-29 01:02:51.138		5400.440	Media file(s)	player #1:O5-3-1-M11.MP4	0.0	6687.360	25.000	Pink	Walking		POINT	3190.960	O5-3-1-M11.MP4	79774	NA
M11	2024-09-29 01:02:51.138		5400.440	Media file(s)	player #1:O5-3-1-M11.MP4	0.0	6687.360	25.000	Unmarked	Self grooming		POINT	3190.960	O5-3-1-M11.MP4	79774	NA
M11	2024-09-29 01:02:51.138		5400.440	Media file(s)	player #1:O5-3-1-M11.MP4	0.0	6687.360	25.000	White	Walking		POINT	3190.960	O5-3-1-M11.MP4	79774	NA
M11	2024-09-29 01:02:51.138		5400.440	Media file(s)	player #1:O5-3-1-M11.MP4	0.0	6687.360	25.000	Blue	Brood Care		POINT	3250.120	O5-3-1-M11.MP4	81253	NA
M11	2024-09-29 01:02:51.138		5400.440	Media file(s)	player #1:O5-3-1-M11.MP4	0.0	6687.360	25.000	Green	Feeding on food		POINT	3250.120	O5-3-1-M11.MP4	81253	NA
M11	2024-09-29 01:02:51.138		5400.440	Media file(s)	player #1:O5-3-1-M11.MP4	0.0	6687.360	25.000	Orange	Hemolymph		POINT	3250.120	O5-3-1-M11.MP4	81253	NA
M11	2024-09-29 01:02:51.138		5400.440	Media file(s)	player #1:O5-3-1-M11.MP4	0.0	6687.360	25.000	Pink	Self grooming		POINT	3250.120	O5-3-1-M11.MP4	81253	NA
M11	2024-09-29 01:02:51.138		5400.440	Media file(s)	player #1:O5-3-1-M11.MP4	0.0	6687.360	25.000	Unmarked	Self grooming		POINT	3250.120	O5-3-1-M11.MP4	81253	NA
M11	2024-09-29 01:02:51.138		5400.440	Media file(s)	player #1:O5-3-1-M11.MP4	0.0	6687.360	25.000	White	Walking		POINT	3250.120	O5-3-1-M11.MP4	81253	NA
M11	2024-09-29 01:02:51.138		5400.440	Media file(s)	player #1:O5-3-1-M11.MP4	0.0	6687.360	25.000	Blue	Hemolymph		POINT	3310.200	O5-3-1-M11.MP4	82755	NA
M11	2024-09-29 01:02:51.138		5400.440	Media file(s)	player #1:O5-3-1-M11.MP4	0.0	6687.360	25.000	Green	Feeding on food		POINT	3310.200	O5-3-1-M11.MP4	82755	NA
M11	2024-09-29 01:02:51.138		5400.440	Media file(s)	player #1:O5-3-1-M11.MP4	0.0	6687.360	25.000	Orange	Hemolymph		POINT	3310.200	O5-3-1-M11.MP4	82755	NA
M11	2024-09-29 01:02:51.138		5400.440	Media file(s)	player #1:O5-3-1-M11.MP4	0.0	6687.360	25.000	Pink	Walking		POINT	3310.520	O5-3-1-M11.MP4	82763	NA
M11	2024-09-29 01:02:51.138		5400.440	Media file(s)	player #1:O5-3-1-M11.MP4	0.0	6687.360	25.000	Unmarked	Brood Care		POINT	3310.520	O5-3-1-M11.MP4	82763	NA
M11	2024-09-29 01:02:51.138		5400.440	Media file(s)	player #1:O5-3-1-M11.MP4	0.0	6687.360	25.000	White	Walking		POINT	3310.520	O5-3-1-M11.MP4	82763	NA
M11	2024-09-29 01:02:51.138		5400.440	Media file(s)	player #1:O5-3-1-M11.MP4	0.0	6687.360	25.000	Blue	Brood Care		POINT	3370.320	O5-3-1-M11.MP4	84258	NA
M11	2024-09-29 01:02:51.138		5400.440	Media file(s)	player #1:O5-3-1-M11.MP4	0.0	6687.360	25.000	Green	Feeding on food		POINT	3370.320	O5-3-1-M11.MP4	84258	NA
M11	2024-09-29 01:02:51.138		5400.440	Media file(s)	player #1:O5-3-1-M11.MP4	0.0	6687.360	25.000	Orange	Hemolymph		POINT	3370.320	O5-3-1-M11.MP4	84258	NA
M11	2024-09-29 01:02:51.138		5400.440	Media file(s)	player #1:O5-3-1-M11.MP4	0.0	6687.360	25.000	Pink	Self grooming		POINT	3370.320	O5-3-1-M11.MP4	84258	NA
M11	2024-09-29 01:02:51.138		5400.440	Media file(s)	player #1:O5-3-1-M11.MP4	0.0	6687.360	25.000	Unmarked	Feeding on food		POINT	3370.320	O5-3-1-M11.MP4	84258	NA
M11	2024-09-29 01:02:51.138		5400.440	Media file(s)	player #1:O5-3-1-M11.MP4	0.0	6687.360	25.000	White	Walking		POINT	3370.320	O5-3-1-M11.MP4	84258	NA
M11	2024-09-29 01:02:51.138		5400.440	Media file(s)	player #1:O5-3-1-M11.MP4	0.0	6687.360	25.000	Blue	Brood Care		POINT	3430.480	O5-3-1-M11.MP4	85762	NA
M11	2024-09-29 01:02:51.138		5400.440	Media file(s)	player #1:O5-3-1-M11.MP4	0.0	6687.360	25.000	Green	Feeding on food		POINT	3430.480	O5-3-1-M11.MP4	85762	NA
M11	2024-09-29 01:02:51.138		5400.440	Media file(s)	player #1:O5-3-1-M11.MP4	0.0	6687.360	25.000	Orange	Hemolymph		POINT	3430.480	O5-3-1-M11.MP4	85762	NA
M11	2024-09-29 01:02:51.138		5400.440	Media file(s)	player #1:O5-3-1-M11.MP4	0.0	6687.360	25.000	Pink	Walking		POINT	3430.480	O5-3-1-M11.MP4	85762	NA
M11	2024-09-29 01:02:51.138		5400.440	Media file(s)	player #1:O5-3-1-M11.MP4	0.0	6687.360	25.000	Unmarked	Feeding on food		POINT	3430.480	O5-3-1-M11.MP4	85762	NA
M11	2024-09-29 01:02:51.138		5400.440	Media file(s)	player #1:O5-3-1-M11.MP4	0.0	6687.360	25.000	White	Self grooming		POINT	3430.480	O5-3-1-M11.MP4	85762	NA
M11	2024-09-29 01:02:51.138		5400.440	Media file(s)	player #1:O5-3-1-M11.MP4	0.0	6687.360	25.000	Blue	Hemolymph		POINT	3490.680	O5-3-1-M11.MP4	87267	NA
M11	2024-09-29 01:02:51.138		5400.440	Media file(s)	player #1:O5-3-1-M11.MP4	0.0	6687.360	25.000	Green	Feeding on food		POINT	3490.680	O5-3-1-M11.MP4	87267	NA
M11	2024-09-29 01:02:51.138		5400.440	Media file(s)	player #1:O5-3-1-M11.MP4	0.0	6687.360	25.000	Orange	Hemolymph		POINT	3490.680	O5-3-1-M11.MP4	87267	NA
M11	2024-09-29 01:02:51.138		5400.440	Media file(s)	player #1:O5-3-1-M11.MP4	0.0	6687.360	25.000	Pink	Outside		POINT	3490.680	O5-3-1-M11.MP4	87267	NA
M11	2024-09-29 01:02:51.138		5400.440	Media file(s)	player #1:O5-3-1-M11.MP4	0.0	6687.360	25.000	Unmarked	Brood Care		POINT	3490.680	O5-3-1-M11.MP4	87267	NA
M11	2024-09-29 01:02:51.138		5400.440	Media file(s)	player #1:O5-3-1-M11.MP4	0.0	6687.360	25.000	White	Self grooming		POINT	3490.680	O5-3-1-M11.MP4	87267	NA
M11	2024-09-29 01:02:51.138		5400.440	Media file(s)	player #1:O5-3-1-M11.MP4	0.0	6687.360	25.000	Blue	Brood Care		POINT	3550.440	O5-3-1-M11.MP4	88761	NA
M11	2024-09-29 01:02:51.138		5400.440	Media file(s)	player #1:O5-3-1-M11.MP4	0.0	6687.360	25.000	Green	Feeding on food		POINT	3550.440	O5-3-1-M11.MP4	88761	NA
M11	2024-09-29 01:02:51.138		5400.440	Media file(s)	player #1:O5-3-1-M11.MP4	0.0	6687.360	25.000	Orange	Walking		POINT	3550.440	O5-3-1-M11.MP4	88761	NA
M11	2024-09-29 01:02:51.138		5400.440	Media file(s)	player #1:O5-3-1-M11.MP4	0.0	6687.360	25.000	Pink	Walking		POINT	3550.440	O5-3-1-M11.MP4	88761	NA
M11	2024-09-29 01:02:51.138		5400.440	Media file(s)	player #1:O5-3-1-M11.MP4	0.0	6687.360	25.000	Unmarked	Walking		POINT	3550.440	O5-3-1-M11.MP4	88761	NA
M11	2024-09-29 01:02:51.138		5400.440	Media file(s)	player #1:O5-3-1-M11.MP4	0.0	6687.360	25.000	White	Walking		POINT	3550.440	O5-3-1-M11.MP4	88761	NA
M11	2024-09-29 01:02:51.138		5400.440	Media file(s)	player #1:O5-3-1-M11.MP4	0.0	6687.360	25.000	Blue	Brood Care		POINT	3610.040	O5-3-1-M11.MP4	90251	NA
M11	2024-09-29 01:02:51.138		5400.440	Media file(s)	player #1:O5-3-1-M11.MP4	0.0	6687.360	25.000	Green	Feeding on food		POINT	3610.040	O5-3-1-M11.MP4	90251	NA
M11	2024-09-29 01:02:51.138		5400.440	Media file(s)	player #1:O5-3-1-M11.MP4	0.0	6687.360	25.000	Orange	Hemolymph		POINT	3610.040	O5-3-1-M11.MP4	90251	NA
M11	2024-09-29 01:02:51.138		5400.440	Media file(s)	player #1:O5-3-1-M11.MP4	0.0	6687.360	25.000	Pink	Walking		POINT	3610.040	O5-3-1-M11.MP4	90251	NA
M11	2024-09-29 01:02:51.138		5400.440	Media file(s)	player #1:O5-3-1-M11.MP4	0.0	6687.360	25.000	Unmarked	Brood Care		POINT	3610.040	O5-3-1-M11.MP4	90251	NA
M11	2024-09-29 01:02:51.138		5400.440	Media file(s)	player #1:O5-3-1-M11.MP4	0.0	6687.360	25.000	White	Walking		POINT	3610.040	O5-3-1-M11.MP4	90251	NA
M11	2024-09-29 01:02:51.138		5400.440	Media file(s)	player #1:O5-3-1-M11.MP4	0.0	6687.360	25.000	Blue	Walking		POINT	3670.120	O5-3-1-M11.MP4	91753	NA
M11	2024-09-29 01:02:51.138		5400.440	Media file(s)	player #1:O5-3-1-M11.MP4	0.0	6687.360	25.000	Green	Brood Care		POINT	3670.120	O5-3-1-M11.MP4	91753	NA
M11	2024-09-29 01:02:51.138		5400.440	Media file(s)	player #1:O5-3-1-M11.MP4	0.0	6687.360	25.000	Orange	Self grooming		POINT	3670.120	O5-3-1-M11.MP4	91753	NA
M11	2024-09-29 01:02:51.138		5400.440	Media file(s)	player #1:O5-3-1-M11.MP4	0.0	6687.360	25.000	Pink	Self grooming		POINT	3670.480	O5-3-1-M11.MP4	91762	NA
M11	2024-09-29 01:02:51.138		5400.440	Media file(s)	player #1:O5-3-1-M11.MP4	0.0	6687.360	25.000	Unmarked	Resting		POINT	3670.480	O5-3-1-M11.MP4	91762	NA
M11	2024-09-29 01:02:51.138		5400.440	Media file(s)	player #1:O5-3-1-M11.MP4	0.0	6687.360	25.000	White	Brood Care		POINT	3670.480	O5-3-1-M11.MP4	91762	NA
M11	2024-09-29 01:02:51.138		5400.440	Media file(s)	player #1:O5-3-1-M11.MP4	0.0	6687.360	25.000	Blue	Walking		POINT	3730.160	O5-3-1-M11.MP4	93254	NA
M11	2024-09-29 01:02:51.138		5400.440	Media file(s)	player #1:O5-3-1-M11.MP4	0.0	6687.360	25.000	Green	Self grooming		POINT	3730.160	O5-3-1-M11.MP4	93254	NA
M11	2024-09-29 01:02:51.138		5400.440	Media file(s)	player #1:O5-3-1-M11.MP4	0.0	6687.360	25.000	Orange	Resting		POINT	3730.520	O5-3-1-M11.MP4	93263	NA
M11	2024-09-29 01:02:51.138		5400.440	Media file(s)	player #1:O5-3-1-M11.MP4	0.0	6687.360	25.000	Pink	Walking		POINT	3730.520	O5-3-1-M11.MP4	93263	NA
M11	2024-09-29 01:02:51.138		5400.440	Media file(s)	player #1:O5-3-1-M11.MP4	0.0	6687.360	25.000	Unmarked	Brood Care		POINT	3730.520	O5-3-1-M11.MP4	93263	NA
M11	2024-09-29 01:02:51.138		5400.440	Media file(s)	player #1:O5-3-1-M11.MP4	0.0	6687.360	25.000	White	Hemolymph		POINT	3730.520	O5-3-1-M11.MP4	93263	NA
M11	2024-09-29 01:02:51.138		5400.440	Media file(s)	player #1:O5-3-1-M11.MP4	0.0	6687.360	25.000	Blue	Walking		POINT	3790.520	O5-3-1-M11.MP4	94763	NA
M11	2024-09-29 01:02:51.138		5400.440	Media file(s)	player #1:O5-3-1-M11.MP4	0.0	6687.360	25.000	Green	Walking		POINT	3790.520	O5-3-1-M11.MP4	94763	NA
M11	2024-09-29 01:02:51.138		5400.440	Media file(s)	player #1:O5-3-1-M11.MP4	0.0	6687.360	25.000	Orange	Hemolymph		POINT	3790.520	O5-3-1-M11.MP4	94763	NA
M11	2024-09-29 01:02:51.138		5400.440	Media file(s)	player #1:O5-3-1-M11.MP4	0.0	6687.360	25.000	Pink	Walking		POINT	3790.840	O5-3-1-M11.MP4	94771	NA
M11	2024-09-29 01:02:51.138		5400.440	Media file(s)	player #1:O5-3-1-M11.MP4	0.0	6687.360	25.000	Unmarked	Brood Care		POINT	3790.840	O5-3-1-M11.MP4	94771	NA
M11	2024-09-29 01:02:51.138		5400.440	Media file(s)	player #1:O5-3-1-M11.MP4	0.0	6687.360	25.000	White	Brood Care		POINT	3790.840	O5-3-1-M11.MP4	94771	NA
M11	2024-09-29 01:02:51.138		5400.440	Media file(s)	player #1:O5-3-1-M11.MP4	0.0	6687.360	25.000	White	Brood Care		POINT	3850.080	O5-3-1-M11.MP4	96252	NA
M11	2024-09-29 01:02:51.138		5400.440	Media file(s)	player #1:O5-3-1-M11.MP4	0.0	6687.360	25.000	Unmarked	Brood Care		POINT	3850.280	O5-3-1-M11.MP4	96257	NA
M11	2024-09-29 01:02:51.138		5400.440	Media file(s)	player #1:O5-3-1-M11.MP4	0.0	6687.360	25.000	Blue	Resting		POINT	3850.320	O5-3-1-M11.MP4	96258	NA
M11	2024-09-29 01:02:51.138		5400.440	Media file(s)	player #1:O5-3-1-M11.MP4	0.0	6687.360	25.000	Green	Brood Care		POINT	3850.320	O5-3-1-M11.MP4	96258	NA
M11	2024-09-29 01:02:51.138		5400.440	Media file(s)	player #1:O5-3-1-M11.MP4	0.0	6687.360	25.000	Orange	Hemolymph		POINT	3850.320	O5-3-1-M11.MP4	96258	NA
M11	2024-09-29 01:02:51.138		5400.440	Media file(s)	player #1:O5-3-1-M11.MP4	0.0	6687.360	25.000	Pink	Resting		POINT	3850.320	O5-3-1-M11.MP4	96258	NA
M11	2024-09-29 01:02:51.138		5400.440	Media file(s)	player #1:O5-3-1-M11.MP4	0.0	6687.360	25.000	Blue	Feeding on food		POINT	3910.000	O5-3-1-M11.MP4	97750	NA
M11	2024-09-29 01:02:51.138		5400.440	Media file(s)	player #1:O5-3-1-M11.MP4	0.0	6687.360	25.000	Unmarked	Brood Care		POINT	3910.040	O5-3-1-M11.MP4	97751	NA
M11	2024-09-29 01:02:51.138		5400.440	Media file(s)	player #1:O5-3-1-M11.MP4	0.0	6687.360	25.000	White	Walking		POINT	3910.040	O5-3-1-M11.MP4	97751	NA
M11	2024-09-29 01:02:51.138		5400.440	Media file(s)	player #1:O5-3-1-M11.MP4	0.0	6687.360	25.000	Orange	Hemolymph		POINT	3910.080	O5-3-1-M11.MP4	97752	NA
M11	2024-09-29 01:02:51.138		5400.440	Media file(s)	player #1:O5-3-1-M11.MP4	0.0	6687.360	25.000	Pink	Resting		POINT	3910.080	O5-3-1-M11.MP4	97752	NA
M11	2024-09-29 01:02:51.138		5400.440	Media file(s)	player #1:O5-3-1-M11.MP4	0.0	6687.360	25.000	Green	Carry Brood		POINT	3910.160	O5-3-1-M11.MP4	97754	NA
M11	2024-09-29 01:02:51.138		5400.440	Media file(s)	player #1:O5-3-1-M11.MP4	0.0	6687.360	25.000	Blue	Walking		POINT	3970.120	O5-3-1-M11.MP4	99253	NA
M11	2024-09-29 01:02:51.138		5400.440	Media file(s)	player #1:O5-3-1-M11.MP4	0.0	6687.360	25.000	Green	Carry Brood		POINT	3970.120	O5-3-1-M11.MP4	99253	NA
M11	2024-09-29 01:02:51.138		5400.440	Media file(s)	player #1:O5-3-1-M11.MP4	0.0	6687.360	25.000	Orange	Hemolymph		POINT	3970.120	O5-3-1-M11.MP4	99253	NA
M11	2024-09-29 01:02:51.138		5400.440	Media file(s)	player #1:O5-3-1-M11.MP4	0.0	6687.360	25.000	Pink	Brood Care		POINT	3970.120	O5-3-1-M11.MP4	99253	NA
M11	2024-09-29 01:02:51.138		5400.440	Media file(s)	player #1:O5-3-1-M11.MP4	0.0	6687.360	25.000	Unmarked	Self grooming		POINT	3970.120	O5-3-1-M11.MP4	99253	NA
M11	2024-09-29 01:02:51.138		5400.440	Media file(s)	player #1:O5-3-1-M11.MP4	0.0	6687.360	25.000	White	Brood Care		POINT	3970.120	O5-3-1-M11.MP4	99253	NA
M11	2024-09-29 01:02:51.138		5400.440	Media file(s)	player #1:O5-3-1-M11.MP4	0.0	6687.360	25.000	Blue	Feeding on food		POINT	4030.280	O5-3-1-M11.MP4	100757	NA
M11	2024-09-29 01:02:51.138		5400.440	Media file(s)	player #1:O5-3-1-M11.MP4	0.0	6687.360	25.000	Green	Brood Care		POINT	4030.280	O5-3-1-M11.MP4	100757	NA
M11	2024-09-29 01:02:51.138		5400.440	Media file(s)	player #1:O5-3-1-M11.MP4	0.0	6687.360	25.000	Orange	Hemolymph		POINT	4030.280	O5-3-1-M11.MP4	100757	NA
M11	2024-09-29 01:02:51.138		5400.440	Media file(s)	player #1:O5-3-1-M11.MP4	0.0	6687.360	25.000	Pink	Brood Care		POINT	4030.280	O5-3-1-M11.MP4	100757	NA
M11	2024-09-29 01:02:51.138		5400.440	Media file(s)	player #1:O5-3-1-M11.MP4	0.0	6687.360	25.000	Unmarked	Walking		POINT	4030.280	O5-3-1-M11.MP4	100757	NA
M11	2024-09-29 01:02:51.138		5400.440	Media file(s)	player #1:O5-3-1-M11.MP4	0.0	6687.360	25.000	White	Feeding on food		POINT	4030.280	O5-3-1-M11.MP4	100757	NA
M11	2024-09-29 01:02:51.138		5400.440	Media file(s)	player #1:O5-3-1-M11.MP4	0.0	6687.360	25.000	Blue	Brood Care		POINT	4090.200	O5-3-1-M11.MP4	102255	NA
M11	2024-09-29 01:02:51.138		5400.440	Media file(s)	player #1:O5-3-1-M11.MP4	0.0	6687.360	25.000	Green	Self grooming		POINT	4090.720	O5-3-1-M11.MP4	102268	NA
M11	2024-09-29 01:02:51.138		5400.440	Media file(s)	player #1:O5-3-1-M11.MP4	0.0	6687.360	25.000	Orange	Resting		POINT	4090.720	O5-3-1-M11.MP4	102268	NA
M11	2024-09-29 01:02:51.138		5400.440	Media file(s)	player #1:O5-3-1-M11.MP4	0.0	6687.360	25.000	Pink	Resting		POINT	4090.920	O5-3-1-M11.MP4	102273	NA
M11	2024-09-29 01:02:51.138		5400.440	Media file(s)	player #1:O5-3-1-M11.MP4	0.0	6687.360	25.000	Unmarked	Brood Care		POINT	4090.920	O5-3-1-M11.MP4	102273	NA
M11	2024-09-29 01:02:51.138		5400.440	Media file(s)	player #1:O5-3-1-M11.MP4	0.0	6687.360	25.000	White	Brood Care		POINT	4090.920	O5-3-1-M11.MP4	102273	NA
M11	2024-09-29 01:02:51.138		5400.440	Media file(s)	player #1:O5-3-1-M11.MP4	0.0	6687.360	25.000	Blue	Feeding on food		POINT	4150.560	O5-3-1-M11.MP4	103764	NA
M11	2024-09-29 01:02:51.138		5400.440	Media file(s)	player #1:O5-3-1-M11.MP4	0.0	6687.360	25.000	Green	Resting		POINT	4150.560	O5-3-1-M11.MP4	103764	NA
M11	2024-09-29 01:02:51.138		5400.440	Media file(s)	player #1:O5-3-1-M11.MP4	0.0	6687.360	25.000	Orange	Hemolymph		POINT	4150.560	O5-3-1-M11.MP4	103764	NA
M11	2024-09-29 01:02:51.138		5400.440	Media file(s)	player #1:O5-3-1-M11.MP4	0.0	6687.360	25.000	Pink	Walking		POINT	4150.560	O5-3-1-M11.MP4	103764	NA
M11	2024-09-29 01:02:51.138		5400.440	Media file(s)	player #1:O5-3-1-M11.MP4	0.0	6687.360	25.000	Unmarked	Walking		POINT	4150.560	O5-3-1-M11.MP4	103764	NA
M11	2024-09-29 01:02:51.138		5400.440	Media file(s)	player #1:O5-3-1-M11.MP4	0.0	6687.360	25.000	White	Carry Brood		POINT	4150.560	O5-3-1-M11.MP4	103764	NA
M11	2024-09-29 01:02:51.138		5400.440	Media file(s)	player #1:O5-3-1-M11.MP4	0.0	6687.360	25.000	Blue	Feeding on food		POINT	4210.320	O5-3-1-M11.MP4	105258	NA
M11	2024-09-29 01:02:51.138		5400.440	Media file(s)	player #1:O5-3-1-M11.MP4	0.0	6687.360	25.000	Green	Brood Care		POINT	4210.320	O5-3-1-M11.MP4	105258	NA
M11	2024-09-29 01:02:51.138		5400.440	Media file(s)	player #1:O5-3-1-M11.MP4	0.0	6687.360	25.000	Orange	Hemolymph		POINT	4210.320	O5-3-1-M11.MP4	105258	NA
M11	2024-09-29 01:02:51.138		5400.440	Media file(s)	player #1:O5-3-1-M11.MP4	0.0	6687.360	25.000	Pink	Walking		POINT	4210.320	O5-3-1-M11.MP4	105258	NA
M11	2024-09-29 01:02:51.138		5400.440	Media file(s)	player #1:O5-3-1-M11.MP4	0.0	6687.360	25.000	Unmarked	Brood Care		POINT	4210.320	O5-3-1-M11.MP4	105258	NA
M11	2024-09-29 01:02:51.138		5400.440	Media file(s)	player #1:O5-3-1-M11.MP4	0.0	6687.360	25.000	White	Brood Care		POINT	4210.320	O5-3-1-M11.MP4	105258	NA
M11	2024-09-29 01:02:51.138		5400.440	Media file(s)	player #1:O5-3-1-M11.MP4	0.0	6687.360	25.000	Blue	Feeding on food		POINT	4270.080	O5-3-1-M11.MP4	106752	NA
M11	2024-09-29 01:02:51.138		5400.440	Media file(s)	player #1:O5-3-1-M11.MP4	0.0	6687.360	25.000	Green	Feeding on food		POINT	4270.080	O5-3-1-M11.MP4	106752	NA
M11	2024-09-29 01:02:51.138		5400.440	Media file(s)	player #1:O5-3-1-M11.MP4	0.0	6687.360	25.000	Orange	Hemolymph		POINT	4270.080	O5-3-1-M11.MP4	106752	NA
M11	2024-09-29 01:02:51.138		5400.440	Media file(s)	player #1:O5-3-1-M11.MP4	0.0	6687.360	25.000	Pink	Walking		POINT	4270.080	O5-3-1-M11.MP4	106752	NA
M11	2024-09-29 01:02:51.138		5400.440	Media file(s)	player #1:O5-3-1-M11.MP4	0.0	6687.360	25.000	Unmarked	Walking		POINT	4270.080	O5-3-1-M11.MP4	106752	NA
M11	2024-09-29 01:02:51.138		5400.440	Media file(s)	player #1:O5-3-1-M11.MP4	0.0	6687.360	25.000	White	Brood Care		POINT	4270.080	O5-3-1-M11.MP4	106752	NA
M11	2024-09-29 01:02:51.138		5400.440	Media file(s)	player #1:O5-3-1-M11.MP4	0.0	6687.360	25.000	Blue	Walking		POINT	4330.320	O5-3-1-M11.MP4	108258	NA
M11	2024-09-29 01:02:51.138		5400.440	Media file(s)	player #1:O5-3-1-M11.MP4	0.0	6687.360	25.000	Green	Feeding on food		POINT	4330.320	O5-3-1-M11.MP4	108258	NA
M11	2024-09-29 01:02:51.138		5400.440	Media file(s)	player #1:O5-3-1-M11.MP4	0.0	6687.360	25.000	Orange	Hemolymph		POINT	4330.320	O5-3-1-M11.MP4	108258	NA
M11	2024-09-29 01:02:51.138		5400.440	Media file(s)	player #1:O5-3-1-M11.MP4	0.0	6687.360	25.000	Pink	Walking		POINT	4330.320	O5-3-1-M11.MP4	108258	NA
M11	2024-09-29 01:02:51.138		5400.440	Media file(s)	player #1:O5-3-1-M11.MP4	0.0	6687.360	25.000	Unmarked	Walking		POINT	4330.320	O5-3-1-M11.MP4	108258	NA
M11	2024-09-29 01:02:51.138		5400.440	Media file(s)	player #1:O5-3-1-M11.MP4	0.0	6687.360	25.000	White	Carry Brood		POINT	4330.320	O5-3-1-M11.MP4	108258	NA
M11	2024-09-29 01:02:51.138		5400.440	Media file(s)	player #1:O5-3-1-M11.MP4	0.0	6687.360	25.000	Blue	Feeding on food		POINT	4390.160	O5-3-1-M11.MP4	109754	NA
M11	2024-09-29 01:02:51.138		5400.440	Media file(s)	player #1:O5-3-1-M11.MP4	0.0	6687.360	25.000	Green	Feeding on food		POINT	4390.160	O5-3-1-M11.MP4	109754	NA
M11	2024-09-29 01:02:51.138		5400.440	Media file(s)	player #1:O5-3-1-M11.MP4	0.0	6687.360	25.000	Orange	Hemolymph		POINT	4390.160	O5-3-1-M11.MP4	109754	NA
M11	2024-09-29 01:02:51.138		5400.440	Media file(s)	player #1:O5-3-1-M11.MP4	0.0	6687.360	25.000	Pink	Walking		POINT	4390.160	O5-3-1-M11.MP4	109754	NA
M11	2024-09-29 01:02:51.138		5400.440	Media file(s)	player #1:O5-3-1-M11.MP4	0.0	6687.360	25.000	Unmarked	Walking		POINT	4390.160	O5-3-1-M11.MP4	109754	NA
M11	2024-09-29 01:02:51.138		5400.440	Media file(s)	player #1:O5-3-1-M11.MP4	0.0	6687.360	25.000	White	Brood Care		POINT	4390.160	O5-3-1-M11.MP4	109754	NA
M11	2024-09-29 01:02:51.138		5400.440	Media file(s)	player #1:O5-3-1-M11.MP4	0.0	6687.360	25.000	Blue	Self grooming		POINT	4450.280	O5-3-1-M11.MP4	111257	NA
M11	2024-09-29 01:02:51.138		5400.440	Media file(s)	player #1:O5-3-1-M11.MP4	0.0	6687.360	25.000	Green	Feeding on food		POINT	4450.280	O5-3-1-M11.MP4	111257	NA
M11	2024-09-29 01:02:51.138		5400.440	Media file(s)	player #1:O5-3-1-M11.MP4	0.0	6687.360	25.000	Orange	Hemolymph		POINT	4450.280	O5-3-1-M11.MP4	111257	NA
M11	2024-09-29 01:02:51.138		5400.440	Media file(s)	player #1:O5-3-1-M11.MP4	0.0	6687.360	25.000	Pink	Walking		POINT	4450.280	O5-3-1-M11.MP4	111257	NA
M11	2024-09-29 01:02:51.138		5400.440	Media file(s)	player #1:O5-3-1-M11.MP4	0.0	6687.360	25.000	Unmarked	Walking		POINT	4450.280	O5-3-1-M11.MP4	111257	NA
M11	2024-09-29 01:02:51.138		5400.440	Media file(s)	player #1:O5-3-1-M11.MP4	0.0	6687.360	25.000	White	Brood Care		POINT	4450.280	O5-3-1-M11.MP4	111257	NA
M11	2024-09-29 01:02:51.138		5400.440	Media file(s)	player #1:O5-3-1-M11.MP4	0.0	6687.360	25.000	Blue	Walking		POINT	4510.040	O5-3-1-M11.MP4	112751	NA
M11	2024-09-29 01:02:51.138		5400.440	Media file(s)	player #1:O5-3-1-M11.MP4	0.0	6687.360	25.000	Green	Feeding on food		POINT	4510.040	O5-3-1-M11.MP4	112751	NA
M11	2024-09-29 01:02:51.138		5400.440	Media file(s)	player #1:O5-3-1-M11.MP4	0.0	6687.360	25.000	Orange	Resting		POINT	4510.040	O5-3-1-M11.MP4	112751	NA
M11	2024-09-29 01:02:51.138		5400.440	Media file(s)	player #1:O5-3-1-M11.MP4	0.0	6687.360	25.000	Pink	Brood Care		POINT	4510.040	O5-3-1-M11.MP4	112751	NA
M11	2024-09-29 01:02:51.138		5400.440	Media file(s)	player #1:O5-3-1-M11.MP4	0.0	6687.360	25.000	Unmarked	Walking		POINT	4510.040	O5-3-1-M11.MP4	112751	NA
M11	2024-09-29 01:02:51.138		5400.440	Media file(s)	player #1:O5-3-1-M11.MP4	0.0	6687.360	25.000	White	Feeding on food		POINT	4510.040	O5-3-1-M11.MP4	112751	NA
M11	2024-09-29 01:02:51.138		5400.440	Media file(s)	player #1:O5-3-1-M11.MP4	0.0	6687.360	25.000	Blue	Brood Care		POINT	4570.600	O5-3-1-M11.MP4	114265	NA
M11	2024-09-29 01:02:51.138		5400.440	Media file(s)	player #1:O5-3-1-M11.MP4	0.0	6687.360	25.000	Green	Feeding on food		POINT	4570.600	O5-3-1-M11.MP4	114265	NA
M11	2024-09-29 01:02:51.138		5400.440	Media file(s)	player #1:O5-3-1-M11.MP4	0.0	6687.360	25.000	Orange	Resting		POINT	4570.600	O5-3-1-M11.MP4	114265	NA
M11	2024-09-29 01:02:51.138		5400.440	Media file(s)	player #1:O5-3-1-M11.MP4	0.0	6687.360	25.000	Pink	Walking		POINT	4570.600	O5-3-1-M11.MP4	114265	NA
M11	2024-09-29 01:02:51.138		5400.440	Media file(s)	player #1:O5-3-1-M11.MP4	0.0	6687.360	25.000	Unmarked	Walking		POINT	4570.600	O5-3-1-M11.MP4	114265	NA
M11	2024-09-29 01:02:51.138		5400.440	Media file(s)	player #1:O5-3-1-M11.MP4	0.0	6687.360	25.000	White	Feeding on food		POINT	4570.600	O5-3-1-M11.MP4	114265	NA
M11	2024-09-29 01:02:51.138		5400.440	Media file(s)	player #1:O5-3-1-M11.MP4	0.0	6687.360	25.000	Blue	Walking		POINT	4630.040	O5-3-1-M11.MP4	115751	NA
M11	2024-09-29 01:02:51.138		5400.440	Media file(s)	player #1:O5-3-1-M11.MP4	0.0	6687.360	25.000	Green	Feeding on food		POINT	4630.320	O5-3-1-M11.MP4	115758	NA
M11	2024-09-29 01:02:51.138		5400.440	Media file(s)	player #1:O5-3-1-M11.MP4	0.0	6687.360	25.000	Orange	Resting		POINT	4630.320	O5-3-1-M11.MP4	115758	NA
M11	2024-09-29 01:02:51.138		5400.440	Media file(s)	player #1:O5-3-1-M11.MP4	0.0	6687.360	25.000	Pink	Brood Care		POINT	4630.560	O5-3-1-M11.MP4	115764	NA
M11	2024-09-29 01:02:51.138		5400.440	Media file(s)	player #1:O5-3-1-M11.MP4	0.0	6687.360	25.000	Unmarked	Walking		POINT	4630.560	O5-3-1-M11.MP4	115764	NA
M11	2024-09-29 01:02:51.138		5400.440	Media file(s)	player #1:O5-3-1-M11.MP4	0.0	6687.360	25.000	White	Feeding on food		POINT	4630.560	O5-3-1-M11.MP4	115764	NA
M11	2024-09-29 01:02:51.138		5400.440	Media file(s)	player #1:O5-3-1-M11.MP4	0.0	6687.360	25.000	Blue	Brood Care		POINT	4690.600	O5-3-1-M11.MP4	117265	NA
M11	2024-09-29 01:02:51.138		5400.440	Media file(s)	player #1:O5-3-1-M11.MP4	0.0	6687.360	25.000	Unmarked	Self grooming		POINT	4690.600	O5-3-1-M11.MP4	117265	NA
M11	2024-09-29 01:02:51.138		5400.440	Media file(s)	player #1:O5-3-1-M11.MP4	0.0	6687.360	25.000	White	Self grooming		POINT	4690.600	O5-3-1-M11.MP4	117265	NA
M11	2024-09-29 01:02:51.138		5400.440	Media file(s)	player #1:O5-3-1-M11.MP4	0.0	6687.360	25.000	Green	Brood Care		POINT	4691.280	O5-3-1-M11.MP4	117282	NA
M11	2024-09-29 01:02:51.138		5400.440	Media file(s)	player #1:O5-3-1-M11.MP4	0.0	6687.360	25.000	Orange	Resting		POINT	4691.280	O5-3-1-M11.MP4	117282	NA
M11	2024-09-29 01:02:51.138		5400.440	Media file(s)	player #1:O5-3-1-M11.MP4	0.0	6687.360	25.000	Pink	Walking		POINT	4691.640	O5-3-1-M11.MP4	117291	NA
M11	2024-09-29 01:02:51.138		5400.440	Media file(s)	player #1:O5-3-1-M11.MP4	0.0	6687.360	25.000	Blue	Brood Care		POINT	4750.400	O5-3-1-M11.MP4	118760	NA
M11	2024-09-29 01:02:51.138		5400.440	Media file(s)	player #1:O5-3-1-M11.MP4	0.0	6687.360	25.000	Green	Brood Care		POINT	4750.400	O5-3-1-M11.MP4	118760	NA
M11	2024-09-29 01:02:51.138		5400.440	Media file(s)	player #1:O5-3-1-M11.MP4	0.0	6687.360	25.000	Orange	Resting		POINT	4750.400	O5-3-1-M11.MP4	118760	NA
M11	2024-09-29 01:02:51.138		5400.440	Media file(s)	player #1:O5-3-1-M11.MP4	0.0	6687.360	25.000	Pink	Walking		POINT	4750.400	O5-3-1-M11.MP4	118760	NA
M11	2024-09-29 01:02:51.138		5400.440	Media file(s)	player #1:O5-3-1-M11.MP4	0.0	6687.360	25.000	Unmarked	Brood Care		POINT	4750.400	O5-3-1-M11.MP4	118760	NA
M11	2024-09-29 01:02:51.138		5400.440	Media file(s)	player #1:O5-3-1-M11.MP4	0.0	6687.360	25.000	White	Resting		POINT	4750.400	O5-3-1-M11.MP4	118760	NA
M11	2024-09-29 01:02:51.138		5400.440	Media file(s)	player #1:O5-3-1-M11.MP4	0.0	6687.360	25.000	Pink	Resting		POINT	4811.280	O5-3-1-M11.MP4	120282	NA
M11	2024-09-29 01:02:51.138		5400.440	Media file(s)	player #1:O5-3-1-M11.MP4	0.0	6687.360	25.000	Blue	Brood Care		POINT	4811.280	O5-3-1-M11.MP4	120282	NA
M11	2024-09-29 01:02:51.138		5400.440	Media file(s)	player #1:O5-3-1-M11.MP4	0.0	6687.360	25.000	Green	Brood Care		POINT	4811.280	O5-3-1-M11.MP4	120282	NA
M11	2024-09-29 01:02:51.138		5400.440	Media file(s)	player #1:O5-3-1-M11.MP4	0.0	6687.360	25.000	Orange	Resting		POINT	4811.280	O5-3-1-M11.MP4	120282	NA
M11	2024-09-29 01:02:51.138		5400.440	Media file(s)	player #1:O5-3-1-M11.MP4	0.0	6687.360	25.000	Unmarked	Self grooming		POINT	4811.280	O5-3-1-M11.MP4	120282	NA
M11	2024-09-29 01:02:51.138		5400.440	Media file(s)	player #1:O5-3-1-M11.MP4	0.0	6687.360	25.000	White	Resting		POINT	4811.280	O5-3-1-M11.MP4	120282	NA
M11	2024-09-29 01:02:51.138		5400.440	Media file(s)	player #1:O5-3-1-M11.MP4	0.0	6687.360	25.000	Blue	Brood Care		POINT	4870.240	O5-3-1-M11.MP4	121756	NA
M11	2024-09-29 01:02:51.138		5400.440	Media file(s)	player #1:O5-3-1-M11.MP4	0.0	6687.360	25.000	Green	Brood Care		POINT	4870.680	O5-3-1-M11.MP4	121767	NA
M11	2024-09-29 01:02:51.138		5400.440	Media file(s)	player #1:O5-3-1-M11.MP4	0.0	6687.360	25.000	Orange	Resting		POINT	4870.680	O5-3-1-M11.MP4	121767	NA
M11	2024-09-29 01:02:51.138		5400.440	Media file(s)	player #1:O5-3-1-M11.MP4	0.0	6687.360	25.000	Pink	Resting		POINT	4870.680	O5-3-1-M11.MP4	121767	NA
M11	2024-09-29 01:02:51.138		5400.440	Media file(s)	player #1:O5-3-1-M11.MP4	0.0	6687.360	25.000	Unmarked	Walking		POINT	4870.680	O5-3-1-M11.MP4	121767	NA
M11	2024-09-29 01:02:51.138		5400.440	Media file(s)	player #1:O5-3-1-M11.MP4	0.0	6687.360	25.000	White	Resting		POINT	4870.680	O5-3-1-M11.MP4	121767	NA
M11	2024-09-29 01:02:51.138		5400.440	Media file(s)	player #1:O5-3-1-M11.MP4	0.0	6687.360	25.000	Blue	Walking		POINT	4930.320	O5-3-1-M11.MP4	123258	NA
M11	2024-09-29 01:02:51.138		5400.440	Media file(s)	player #1:O5-3-1-M11.MP4	0.0	6687.360	25.000	Green	Brood Care		POINT	4930.320	O5-3-1-M11.MP4	123258	NA
M11	2024-09-29 01:02:51.138		5400.440	Media file(s)	player #1:O5-3-1-M11.MP4	0.0	6687.360	25.000	Orange	Resting		POINT	4930.320	O5-3-1-M11.MP4	123258	NA
M11	2024-09-29 01:02:51.138		5400.440	Media file(s)	player #1:O5-3-1-M11.MP4	0.0	6687.360	25.000	Pink	Resting		POINT	4930.560	O5-3-1-M11.MP4	123264	NA
M11	2024-09-29 01:02:51.138		5400.440	Media file(s)	player #1:O5-3-1-M11.MP4	0.0	6687.360	25.000	Unmarked	Brood Care		POINT	4930.760	O5-3-1-M11.MP4	123269	NA
M11	2024-09-29 01:02:51.138		5400.440	Media file(s)	player #1:O5-3-1-M11.MP4	0.0	6687.360	25.000	White	Resting		POINT	4930.760	O5-3-1-M11.MP4	123269	NA
M11	2024-09-29 01:02:51.138		5400.440	Media file(s)	player #1:O5-3-1-M11.MP4	0.0	6687.360	25.000	Blue	Resting		POINT	4990.760	O5-3-1-M11.MP4	124769	NA
M11	2024-09-29 01:02:51.138		5400.440	Media file(s)	player #1:O5-3-1-M11.MP4	0.0	6687.360	25.000	Green	Brood Care		POINT	4990.760	O5-3-1-M11.MP4	124769	NA
M11	2024-09-29 01:02:51.138		5400.440	Media file(s)	player #1:O5-3-1-M11.MP4	0.0	6687.360	25.000	Orange	Resting		POINT	4990.760	O5-3-1-M11.MP4	124769	NA
M11	2024-09-29 01:02:51.138		5400.440	Media file(s)	player #1:O5-3-1-M11.MP4	0.0	6687.360	25.000	Pink	Resting		POINT	4990.760	O5-3-1-M11.MP4	124769	NA
M11	2024-09-29 01:02:51.138		5400.440	Media file(s)	player #1:O5-3-1-M11.MP4	0.0	6687.360	25.000	Unmarked	Walking		POINT	4990.760	O5-3-1-M11.MP4	124769	NA
M11	2024-09-29 01:02:51.138		5400.440	Media file(s)	player #1:O5-3-1-M11.MP4	0.0	6687.360	25.000	White	Resting		POINT	4990.760	O5-3-1-M11.MP4	124769	NA
M11	2024-09-29 01:02:51.138		5400.440	Media file(s)	player #1:O5-3-1-M11.MP4	0.0	6687.360	25.000	Blue	Brood Care		POINT	5050.080	O5-3-1-M11.MP4	126252	NA
M11	2024-09-29 01:02:51.138		5400.440	Media file(s)	player #1:O5-3-1-M11.MP4	0.0	6687.360	25.000	Green	Brood Care		POINT	5050.080	O5-3-1-M11.MP4	126252	NA
M11	2024-09-29 01:02:51.138		5400.440	Media file(s)	player #1:O5-3-1-M11.MP4	0.0	6687.360	25.000	Orange	Walking		POINT	5050.080	O5-3-1-M11.MP4	126252	NA
M11	2024-09-29 01:02:51.138		5400.440	Media file(s)	player #1:O5-3-1-M11.MP4	0.0	6687.360	25.000	Pink	Walking		POINT	5050.080	O5-3-1-M11.MP4	126252	NA
M11	2024-09-29 01:02:51.138		5400.440	Media file(s)	player #1:O5-3-1-M11.MP4	0.0	6687.360	25.000	Unmarked	Walking		POINT	5050.080	O5-3-1-M11.MP4	126252	NA
M11	2024-09-29 01:02:51.138		5400.440	Media file(s)	player #1:O5-3-1-M11.MP4	0.0	6687.360	25.000	White	QW interaction		POINT	5050.080	O5-3-1-M11.MP4	126252	NA
M11	2024-09-29 01:02:51.138		5400.440	Media file(s)	player #1:O5-3-1-M11.MP4	0.0	6687.360	25.000	Blue	Walking		POINT	5110.440	O5-3-1-M11.MP4	127761	NA
M11	2024-09-29 01:02:51.138		5400.440	Media file(s)	player #1:O5-3-1-M11.MP4	0.0	6687.360	25.000	Green	Self grooming		POINT	5110.720	O5-3-1-M11.MP4	127768	NA
M11	2024-09-29 01:02:51.138		5400.440	Media file(s)	player #1:O5-3-1-M11.MP4	0.0	6687.360	25.000	Orange	Resting		POINT	5110.720	O5-3-1-M11.MP4	127768	NA
M11	2024-09-29 01:02:51.138		5400.440	Media file(s)	player #1:O5-3-1-M11.MP4	0.0	6687.360	25.000	Pink	Resting		POINT	5110.720	O5-3-1-M11.MP4	127768	NA
M11	2024-09-29 01:02:51.138		5400.440	Media file(s)	player #1:O5-3-1-M11.MP4	0.0	6687.360	25.000	Unmarked	Walking		POINT	5110.720	O5-3-1-M11.MP4	127768	NA
M11	2024-09-29 01:02:51.138		5400.440	Media file(s)	player #1:O5-3-1-M11.MP4	0.0	6687.360	25.000	White	QW interaction		POINT	5110.720	O5-3-1-M11.MP4	127768	NA
M11	2024-09-29 01:02:51.138		5400.440	Media file(s)	player #1:O5-3-1-M11.MP4	0.0	6687.360	25.000	Blue	Walking		POINT	5170.680	O5-3-1-M11.MP4	129267	NA
M11	2024-09-29 01:02:51.138		5400.440	Media file(s)	player #1:O5-3-1-M11.MP4	0.0	6687.360	25.000	Green	Brood Care		POINT	5170.680	O5-3-1-M11.MP4	129267	NA
M11	2024-09-29 01:02:51.138		5400.440	Media file(s)	player #1:O5-3-1-M11.MP4	0.0	6687.360	25.000	Orange	Resting		POINT	5170.680	O5-3-1-M11.MP4	129267	NA
M11	2024-09-29 01:02:51.138		5400.440	Media file(s)	player #1:O5-3-1-M11.MP4	0.0	6687.360	25.000	Pink	Resting		POINT	5170.680	O5-3-1-M11.MP4	129267	NA
M11	2024-09-29 01:02:51.138		5400.440	Media file(s)	player #1:O5-3-1-M11.MP4	0.0	6687.360	25.000	Unmarked	Walking		POINT	5170.680	O5-3-1-M11.MP4	129267	NA
M11	2024-09-29 01:02:51.138		5400.440	Media file(s)	player #1:O5-3-1-M11.MP4	0.0	6687.360	25.000	White	QW interaction		POINT	5170.680	O5-3-1-M11.MP4	129267	NA
M11	2024-09-29 01:02:51.138		5400.440	Media file(s)	player #1:O5-3-1-M11.MP4	0.0	6687.360	25.000	Blue	Resting		POINT	5230.120	O5-3-1-M11.MP4	130753	NA
M11	2024-09-29 01:02:51.138		5400.440	Media file(s)	player #1:O5-3-1-M11.MP4	0.0	6687.360	25.000	Green	Brood Care		POINT	5230.120	O5-3-1-M11.MP4	130753	NA
M11	2024-09-29 01:02:51.138		5400.440	Media file(s)	player #1:O5-3-1-M11.MP4	0.0	6687.360	25.000	Orange	Resting		POINT	5230.640	O5-3-1-M11.MP4	130766	NA
M11	2024-09-29 01:02:51.138		5400.440	Media file(s)	player #1:O5-3-1-M11.MP4	0.0	6687.360	25.000	Pink	Resting		POINT	5230.640	O5-3-1-M11.MP4	130766	NA
M11	2024-09-29 01:02:51.138		5400.440	Media file(s)	player #1:O5-3-1-M11.MP4	0.0	6687.360	25.000	Unmarked	Walking		POINT	5230.640	O5-3-1-M11.MP4	130766	NA
M11	2024-09-29 01:02:51.138		5400.440	Media file(s)	player #1:O5-3-1-M11.MP4	0.0	6687.360	25.000	White	QW interaction		POINT	5230.640	O5-3-1-M11.MP4	130766	NA
M11	2024-09-29 01:02:51.138		5400.440	Media file(s)	player #1:O5-3-1-M11.MP4	0.0	6687.360	25.000	Pink	Resting		POINT	5290.240	O5-3-1-M11.MP4	132256	NA
M11	2024-09-29 01:02:51.138		5400.440	Media file(s)	player #1:O5-3-1-M11.MP4	0.0	6687.360	25.000	Blue	Brood Care		POINT	5290.400	O5-3-1-M11.MP4	132260	NA
M11	2024-09-29 01:02:51.138		5400.440	Media file(s)	player #1:O5-3-1-M11.MP4	0.0	6687.360	25.000	Green	Brood Care		POINT	5290.400	O5-3-1-M11.MP4	132260	NA
M11	2024-09-29 01:02:51.138		5400.440	Media file(s)	player #1:O5-3-1-M11.MP4	0.0	6687.360	25.000	Orange	Resting		POINT	5290.400	O5-3-1-M11.MP4	132260	NA
M11	2024-09-29 01:02:51.138		5400.440	Media file(s)	player #1:O5-3-1-M11.MP4	0.0	6687.360	25.000	Unmarked	Resting		POINT	5290.400	O5-3-1-M11.MP4	132260	NA
M11	2024-09-29 01:02:51.138		5400.440	Media file(s)	player #1:O5-3-1-M11.MP4	0.0	6687.360	25.000	White	Self grooming		POINT	5290.400	O5-3-1-M11.MP4	132260	NA
M11	2024-09-29 01:02:51.138		5400.440	Media file(s)	player #1:O5-3-1-M11.MP4	0.0	6687.360	25.000	Blue	Feeding on food		POINT	5350.800	O5-3-1-M11.MP4	133770	NA
M11	2024-09-29 01:02:51.138		5400.440	Media file(s)	player #1:O5-3-1-M11.MP4	0.0	6687.360	25.000	Green	Brood Care		POINT	5350.800	O5-3-1-M11.MP4	133770	NA
M11	2024-09-29 01:02:51.138		5400.440	Media file(s)	player #1:O5-3-1-M11.MP4	0.0	6687.360	25.000	Orange	Walking		POINT	5350.800	O5-3-1-M11.MP4	133770	NA
M11	2024-09-29 01:02:51.138		5400.440	Media file(s)	player #1:O5-3-1-M11.MP4	0.0	6687.360	25.000	Pink	Resting		POINT	5350.800	O5-3-1-M11.MP4	133770	NA
M11	2024-09-29 01:02:51.138		5400.440	Media file(s)	player #1:O5-3-1-M11.MP4	0.0	6687.360	25.000	Unmarked	Walking		POINT	5350.800	O5-3-1-M11.MP4	133770	NA
M11	2024-09-29 01:02:51.138		5400.440	Media file(s)	player #1:O5-3-1-M11.MP4	0.0	6687.360	25.000	White	Walking		POINT	5350.800	O5-3-1-M11.MP4	133770	NA
M11	2024-09-29 01:02:51.138		5400.440	Media file(s)	player #1:O5-3-1-M11.MP4	0.0	6687.360	25.000	Blue	Feeding on food		POINT	5410.240	O5-3-1-M11.MP4	135256	NA
M11	2024-09-29 01:02:51.138		5400.440	Media file(s)	player #1:O5-3-1-M11.MP4	0.0	6687.360	25.000	Green	Brood Care		POINT	5410.240	O5-3-1-M11.MP4	135256	NA
M11	2024-09-29 01:02:51.138		5400.440	Media file(s)	player #1:O5-3-1-M11.MP4	0.0	6687.360	25.000	Orange	Walking		POINT	5410.240	O5-3-1-M11.MP4	135256	NA
M11	2024-09-29 01:02:51.138		5400.440	Media file(s)	player #1:O5-3-1-M11.MP4	0.0	6687.360	25.000	Pink	Resting		POINT	5410.520	O5-3-1-M11.MP4	135263	NA
M11	2024-09-29 01:02:51.138		5400.440	Media file(s)	player #1:O5-3-1-M11.MP4	0.0	6687.360	25.000	Unmarked	Resting		POINT	5410.520	O5-3-1-M11.MP4	135263	NA
M11	2024-09-29 01:02:51.138		5400.440	Media file(s)	player #1:O5-3-1-M11.MP4	0.0	6687.360	25.000	White	Walking		POINT	5410.880	O5-3-1-M11.MP4	135272	NA
M11	2024-09-29 01:02:51.138		5400.440	Media file(s)	player #1:O5-3-1-M11.MP4	0.0	6687.360	25.000	Blue	Brood Care		POINT	5470.000	O5-3-1-M11.MP4	136750	NA
M11	2024-09-29 01:02:51.138		5400.440	Media file(s)	player #1:O5-3-1-M11.MP4	0.0	6687.360	25.000	Green	Self grooming		POINT	5470.640	O5-3-1-M11.MP4	136766	NA
M11	2024-09-29 01:02:51.138		5400.440	Media file(s)	player #1:O5-3-1-M11.MP4	0.0	6687.360	25.000	Orange	Resting		POINT	5470.840	O5-3-1-M11.MP4	136771	NA
M11	2024-09-29 01:02:51.138		5400.440	Media file(s)	player #1:O5-3-1-M11.MP4	0.0	6687.360	25.000	Pink	Resting		POINT	5470.840	O5-3-1-M11.MP4	136771	NA
M11	2024-09-29 01:02:51.138		5400.440	Media file(s)	player #1:O5-3-1-M11.MP4	0.0	6687.360	25.000	Unmarked	Resting		POINT	5470.840	O5-3-1-M11.MP4	136771	NA
M11	2024-09-29 01:02:51.138		5400.440	Media file(s)	player #1:O5-3-1-M11.MP4	0.0	6687.360	25.000	White	Resting		POINT	5471.200	O5-3-1-M11.MP4	136780	NA
M11	2024-09-29 01:02:51.138		5400.440	Media file(s)	player #1:O5-3-1-M11.MP4	0.0	6687.360	25.000	Blue	Feeding on food		POINT	5530.280	O5-3-1-M11.MP4	138257	NA
M11	2024-09-29 01:02:51.138		5400.440	Media file(s)	player #1:O5-3-1-M11.MP4	0.0	6687.360	25.000	Green	Carry Brood		POINT	5531.360	O5-3-1-M11.MP4	138284	NA
M11	2024-09-29 01:02:51.138		5400.440	Media file(s)	player #1:O5-3-1-M11.MP4	0.0	6687.360	25.000	Orange	Resting		POINT	5531.360	O5-3-1-M11.MP4	138284	NA
M11	2024-09-29 01:02:51.138		5400.440	Media file(s)	player #1:O5-3-1-M11.MP4	0.0	6687.360	25.000	Pink	Resting		POINT	5531.360	O5-3-1-M11.MP4	138284	NA
M11	2024-09-29 01:02:51.138		5400.440	Media file(s)	player #1:O5-3-1-M11.MP4	0.0	6687.360	25.000	Unmarked	QQ interaction		POINT	5531.360	O5-3-1-M11.MP4	138284	NA
M11	2024-09-29 01:02:51.138		5400.440	Media file(s)	player #1:O5-3-1-M11.MP4	0.0	6687.360	25.000	White	Walking		POINT	5531.360	O5-3-1-M11.MP4	138284	NA
M11	2024-09-29 01:02:51.138		5400.440	Media file(s)	player #1:O5-3-1-M11.MP4	0.0	6687.360	25.000	Blue	Brood Care		POINT	5590.280	O5-3-1-M11.MP4	139757	NA
M11	2024-09-29 01:02:51.138		5400.440	Media file(s)	player #1:O5-3-1-M11.MP4	0.0	6687.360	25.000	Green	Brood Care		POINT	5590.280	O5-3-1-M11.MP4	139757	NA
M11	2024-09-29 01:02:51.138		5400.440	Media file(s)	player #1:O5-3-1-M11.MP4	0.0	6687.360	25.000	Orange	Brood Care		POINT	5590.280	O5-3-1-M11.MP4	139757	NA
M11	2024-09-29 01:02:51.138		5400.440	Media file(s)	player #1:O5-3-1-M11.MP4	0.0	6687.360	25.000	Pink	Resting		POINT	5590.280	O5-3-1-M11.MP4	139757	NA
M11	2024-09-29 01:02:51.138		5400.440	Media file(s)	player #1:O5-3-1-M11.MP4	0.0	6687.360	25.000	Unmarked	Walking		POINT	5590.280	O5-3-1-M11.MP4	139757	NA
M11	2024-09-29 01:02:51.138		5400.440	Media file(s)	player #1:O5-3-1-M11.MP4	0.0	6687.360	25.000	White	Self grooming		POINT	5590.760	O5-3-1-M11.MP4	139769	NA
M11	2024-09-29 01:02:51.138		5400.440	Media file(s)	player #1:O5-3-1-M11.MP4	0.0	6687.360	25.000	Blue	Feeding on food		POINT	5650.280	O5-3-1-M11.MP4	141257	NA
M11	2024-09-29 01:02:51.138		5400.440	Media file(s)	player #1:O5-3-1-M11.MP4	0.0	6687.360	25.000	Green	Feeding on food		POINT	5650.280	O5-3-1-M11.MP4	141257	NA
M11	2024-09-29 01:02:51.138		5400.440	Media file(s)	player #1:O5-3-1-M11.MP4	0.0	6687.360	25.000	Orange	Resting		POINT	5650.480	O5-3-1-M11.MP4	141262	NA
M11	2024-09-29 01:02:51.138		5400.440	Media file(s)	player #1:O5-3-1-M11.MP4	0.0	6687.360	25.000	Pink	Walking		POINT	5650.720	O5-3-1-M11.MP4	141268	NA
M11	2024-09-29 01:02:51.138		5400.440	Media file(s)	player #1:O5-3-1-M11.MP4	0.0	6687.360	25.000	Unmarked	Walking		POINT	5650.720	O5-3-1-M11.MP4	141268	NA
M11	2024-09-29 01:02:51.138		5400.440	Media file(s)	player #1:O5-3-1-M11.MP4	0.0	6687.360	25.000	White	Self grooming		POINT	5650.720	O5-3-1-M11.MP4	141268	NA
M11	2024-09-29 01:02:51.138		5400.440	Media file(s)	player #1:O5-3-1-M11.MP4	0.0	6687.360	25.000	Blue	Carry Brood		POINT	5710.000	O5-3-1-M11.MP4	142750	NA
M11	2024-09-29 01:02:51.138		5400.440	Media file(s)	player #1:O5-3-1-M11.MP4	0.0	6687.360	25.000	Green	Feeding on food		POINT	5710.000	O5-3-1-M11.MP4	142750	NA
M11	2024-09-29 01:02:51.138		5400.440	Media file(s)	player #1:O5-3-1-M11.MP4	0.0	6687.360	25.000	Orange	Self grooming		POINT	5710.320	O5-3-1-M11.MP4	142758	NA
M11	2024-09-29 01:02:51.138		5400.440	Media file(s)	player #1:O5-3-1-M11.MP4	0.0	6687.360	25.000	Pink	Resting		POINT	5710.800	O5-3-1-M11.MP4	142770	NA
M11	2024-09-29 01:02:51.138		5400.440	Media file(s)	player #1:O5-3-1-M11.MP4	0.0	6687.360	25.000	Unmarked	Walking		POINT	5710.800	O5-3-1-M11.MP4	142770	NA
M11	2024-09-29 01:02:51.138		5400.440	Media file(s)	player #1:O5-3-1-M11.MP4	0.0	6687.360	25.000	White	Walking		POINT	5710.800	O5-3-1-M11.MP4	142770	NA
M11	2024-09-29 01:02:51.138		5400.440	Media file(s)	player #1:O5-3-1-M11.MP4	0.0	6687.360	25.000	Blue	Walking		POINT	5770.040	O5-3-1-M11.MP4	144251	NA
M11	2024-09-29 01:02:51.138		5400.440	Media file(s)	player #1:O5-3-1-M11.MP4	0.0	6687.360	25.000	Green	Self grooming		POINT	5770.040	O5-3-1-M11.MP4	144251	NA
M11	2024-09-29 01:02:51.138		5400.440	Media file(s)	player #1:O5-3-1-M11.MP4	0.0	6687.360	25.000	Orange	Resting		POINT	5770.040	O5-3-1-M11.MP4	144251	NA
M11	2024-09-29 01:02:51.138		5400.440	Media file(s)	player #1:O5-3-1-M11.MP4	0.0	6687.360	25.000	Pink	Walking		POINT	5770.040	O5-3-1-M11.MP4	144251	NA
M11	2024-09-29 01:02:51.138		5400.440	Media file(s)	player #1:O5-3-1-M11.MP4	0.0	6687.360	25.000	Unmarked	Walking		POINT	5770.040	O5-3-1-M11.MP4	144251	NA
M11	2024-09-29 01:02:51.138		5400.440	Media file(s)	player #1:O5-3-1-M11.MP4	0.0	6687.360	25.000	White	Walking		POINT	5770.040	O5-3-1-M11.MP4	144251	NA
M11	2024-09-29 01:02:51.138		5400.440	Media file(s)	player #1:O5-3-1-M11.MP4	0.0	6687.360	25.000	Blue	Brood Care		POINT	5830.080	O5-3-1-M11.MP4	145752	NA
M11	2024-09-29 01:02:51.138		5400.440	Media file(s)	player #1:O5-3-1-M11.MP4	0.0	6687.360	25.000	Green	Brood Care		POINT	5830.280	O5-3-1-M11.MP4	145757	NA
M11	2024-09-29 01:02:51.138		5400.440	Media file(s)	player #1:O5-3-1-M11.MP4	0.0	6687.360	25.000	Orange	Resting		POINT	5830.280	O5-3-1-M11.MP4	145757	NA
M11	2024-09-29 01:02:51.138		5400.440	Media file(s)	player #1:O5-3-1-M11.MP4	0.0	6687.360	25.000	Pink	Outside		POINT	5830.280	O5-3-1-M11.MP4	145757	NA
M11	2024-09-29 01:02:51.138		5400.440	Media file(s)	player #1:O5-3-1-M11.MP4	0.0	6687.360	25.000	Unmarked	Walking		POINT	5830.280	O5-3-1-M11.MP4	145757	NA
M11	2024-09-29 01:02:51.138		5400.440	Media file(s)	player #1:O5-3-1-M11.MP4	0.0	6687.360	25.000	White	Walking		POINT	5830.840	O5-3-1-M11.MP4	145771	NA
M11	2024-09-29 01:02:51.138		5400.440	Media file(s)	player #1:O5-3-1-M11.MP4	0.0	6687.360	25.000	Blue	Brood Care		POINT	5890.240	O5-3-1-M11.MP4	147256	NA
M11	2024-09-29 01:02:51.138		5400.440	Media file(s)	player #1:O5-3-1-M11.MP4	0.0	6687.360	25.000	Green	Brood Care		POINT	5890.240	O5-3-1-M11.MP4	147256	NA
M11	2024-09-29 01:02:51.138		5400.440	Media file(s)	player #1:O5-3-1-M11.MP4	0.0	6687.360	25.000	Orange	Resting		POINT	5890.240	O5-3-1-M11.MP4	147256	NA
M11	2024-09-29 01:02:51.138		5400.440	Media file(s)	player #1:O5-3-1-M11.MP4	0.0	6687.360	25.000	Pink	Walking		POINT	5890.240	O5-3-1-M11.MP4	147256	NA
M11	2024-09-29 01:02:51.138		5400.440	Media file(s)	player #1:O5-3-1-M11.MP4	0.0	6687.360	25.000	Unmarked	Walking		POINT	5890.240	O5-3-1-M11.MP4	147256	NA
M11	2024-09-29 01:02:51.138		5400.440	Media file(s)	player #1:O5-3-1-M11.MP4	0.0	6687.360	25.000	White	QW interaction		POINT	5890.240	O5-3-1-M11.MP4	147256	NA
M11	2024-09-29 01:02:51.138		5400.440	Media file(s)	player #1:O5-3-1-M11.MP4	0.0	6687.360	25.000	Blue	Resting		POINT	5950.560	O5-3-1-M11.MP4	148764	NA
M11	2024-09-29 01:02:51.138		5400.440	Media file(s)	player #1:O5-3-1-M11.MP4	0.0	6687.360	25.000	Green	Feeding on food		POINT	5950.560	O5-3-1-M11.MP4	148764	NA
M11	2024-09-29 01:02:51.138		5400.440	Media file(s)	player #1:O5-3-1-M11.MP4	0.0	6687.360	25.000	Orange	Resting		POINT	5950.560	O5-3-1-M11.MP4	148764	NA
M11	2024-09-29 01:02:51.138		5400.440	Media file(s)	player #1:O5-3-1-M11.MP4	0.0	6687.360	25.000	Pink	Walking		POINT	5950.560	O5-3-1-M11.MP4	148764	NA
M11	2024-09-29 01:02:51.138		5400.440	Media file(s)	player #1:O5-3-1-M11.MP4	0.0	6687.360	25.000	Unmarked	Walking		POINT	5950.560	O5-3-1-M11.MP4	148764	NA
M11	2024-09-29 01:02:51.138		5400.440	Media file(s)	player #1:O5-3-1-M11.MP4	0.0	6687.360	25.000	White	Walking		POINT	5951.240	O5-3-1-M11.MP4	148781	NA
M11	2024-09-29 01:02:51.138		5400.440	Media file(s)	player #1:O5-3-1-M11.MP4	0.0	6687.360	25.000	Blue	Self grooming		POINT	6010.240	O5-3-1-M11.MP4	150256	NA
M11	2024-09-29 01:02:51.138		5400.440	Media file(s)	player #1:O5-3-1-M11.MP4	0.0	6687.360	25.000	Green	Brood Care		POINT	6010.240	O5-3-1-M11.MP4	150256	NA
M11	2024-09-29 01:02:51.138		5400.440	Media file(s)	player #1:O5-3-1-M11.MP4	0.0	6687.360	25.000	Orange	Resting		POINT	6010.240	O5-3-1-M11.MP4	150256	NA
M11	2024-09-29 01:02:51.138		5400.440	Media file(s)	player #1:O5-3-1-M11.MP4	0.0	6687.360	25.000	Pink	Walking		POINT	6010.240	O5-3-1-M11.MP4	150256	NA
M11	2024-09-29 01:02:51.138		5400.440	Media file(s)	player #1:O5-3-1-M11.MP4	0.0	6687.360	25.000	Unmarked	Walking		POINT	6010.240	O5-3-1-M11.MP4	150256	NA
M11	2024-09-29 01:02:51.138		5400.440	Media file(s)	player #1:O5-3-1-M11.MP4	0.0	6687.360	25.000	White	Resting		POINT	6010.560	O5-3-1-M11.MP4	150264	NA
