# Supplementary material for: Unmated Queens Show Worker‐Like Behaviour and Gene Expression in Polygynous Colonies of the Ant Stigmatomma pallipes
Source: Mol Ecol. 2026 Apr 29;35:e70360. doi: 10.1111/mec.70360 (PMC13126620; doi:10.1111/mec.70360)
Supplement: Supplementary file 3 — Data S1: mec70360‐sup‐0003‐Supinfo.zip. [file MEC-35-e70360-s003.zip › Behavior/O5-Boris/M2.tsv]

Observation id	Observation date	Description	Observation duration	Observation type	Source	Time offset (s)	Media duration (s)	FPS	Subject	Behavior	Behavioral category	Behavior type	Time	Media file name	Image index	Image file path	Comment
M2	2024-09-23 12:37:56.020		5399.960	Media file(s)	player #1:G:/Stigmatomma_queen_variance/O5/O5-5-3-M2.MP4	0.0	8896.320	25.000	Pink	Resting		POINT	610.200	G:/Stigmatomma_queen_variance/O5/O5-5-3-M2.MP4	15255	NA
M2	2024-09-23 12:37:56.020		5399.960	Media file(s)	player #1:G:/Stigmatomma_queen_variance/O5/O5-5-3-M2.MP4	0.0	8896.320	25.000	Pink	Walking		POINT	670.520	G:/Stigmatomma_queen_variance/O5/O5-5-3-M2.MP4	16763	NA
M2	2024-09-23 12:37:56.020		5399.960	Media file(s)	player #1:G:/Stigmatomma_queen_variance/O5/O5-5-3-M2.MP4	0.0	8896.320	25.000	Pink	Resting		POINT	730.200	G:/Stigmatomma_queen_variance/O5/O5-5-3-M2.MP4	18255	NA
M2	2024-09-23 12:37:56.020		5399.960	Media file(s)	player #1:G:/Stigmatomma_queen_variance/O5/O5-5-3-M2.MP4	0.0	8896.320	25.000	Pink	Resting		POINT	790.080	G:/Stigmatomma_queen_variance/O5/O5-5-3-M2.MP4	19752	NA
M2	2024-09-23 12:37:56.020		5399.960	Media file(s)	player #1:G:/Stigmatomma_queen_variance/O5/O5-5-3-M2.MP4	0.0	8896.320	25.000	Pink	Resting		POINT	850.120	G:/Stigmatomma_queen_variance/O5/O5-5-3-M2.MP4	21253	NA
M2	2024-09-23 12:37:56.020		5399.960	Media file(s)	player #1:G:/Stigmatomma_queen_variance/O5/O5-5-3-M2.MP4	0.0	8896.320	25.000	Pink	Brood Care		POINT	910.360	G:/Stigmatomma_queen_variance/O5/O5-5-3-M2.MP4	22759	NA
M2	2024-09-23 12:37:56.020		5399.960	Media file(s)	player #1:G:/Stigmatomma_queen_variance/O5/O5-5-3-M2.MP4	0.0	8896.320	25.000	Pink	Hemolymph		POINT	971.200	G:/Stigmatomma_queen_variance/O5/O5-5-3-M2.MP4	24280	NA
M2	2024-09-23 12:37:56.020		5399.960	Media file(s)	player #1:G:/Stigmatomma_queen_variance/O5/O5-5-3-M2.MP4	0.0	8896.320	25.000	Pink	Resting		POINT	1030.720	G:/Stigmatomma_queen_variance/O5/O5-5-3-M2.MP4	25768	NA
M2	2024-09-23 12:37:56.020		5399.960	Media file(s)	player #1:G:/Stigmatomma_queen_variance/O5/O5-5-3-M2.MP4	0.0	8896.320	25.000	Pink	Walking		POINT	1090.520	G:/Stigmatomma_queen_variance/O5/O5-5-3-M2.MP4	27263	NA
M2	2024-09-23 12:37:56.020		5399.960	Media file(s)	player #1:G:/Stigmatomma_queen_variance/O5/O5-5-3-M2.MP4	0.0	8896.320	25.000	Pink	Resting		POINT	1150.080	G:/Stigmatomma_queen_variance/O5/O5-5-3-M2.MP4	28752	NA
M2	2024-09-23 12:37:56.020		5399.960	Media file(s)	player #1:G:/Stigmatomma_queen_variance/O5/O5-5-3-M2.MP4	0.0	8896.320	25.000	Pink	Walking		POINT	1210.160	G:/Stigmatomma_queen_variance/O5/O5-5-3-M2.MP4	30254	NA
M2	2024-09-23 12:37:56.020		5399.960	Media file(s)	player #1:G:/Stigmatomma_queen_variance/O5/O5-5-3-M2.MP4	0.0	8896.320	25.000	Pink	Hemolymph		POINT	1270.200	G:/Stigmatomma_queen_variance/O5/O5-5-3-M2.MP4	31755	NA
M2	2024-09-23 12:37:56.020		5399.960	Media file(s)	player #1:G:/Stigmatomma_queen_variance/O5/O5-5-3-M2.MP4	0.0	8896.320	25.000	Pink	Brood Care		POINT	1332.080	G:/Stigmatomma_queen_variance/O5/O5-5-3-M2.MP4	33302	NA
M2	2024-09-23 12:37:56.020		5399.960	Media file(s)	player #1:G:/Stigmatomma_queen_variance/O5/O5-5-3-M2.MP4	0.0	8896.320	25.000	Pink	Carry Brood		POINT	1390.040	G:/Stigmatomma_queen_variance/O5/O5-5-3-M2.MP4	34751	NA
M2	2024-09-23 12:37:56.020		5399.960	Media file(s)	player #1:G:/Stigmatomma_queen_variance/O5/O5-5-3-M2.MP4	0.0	8896.320	25.000	Pink	Carry Brood		POINT	1450.080	G:/Stigmatomma_queen_variance/O5/O5-5-3-M2.MP4	36252	NA
M2	2024-09-23 12:37:56.020		5399.960	Media file(s)	player #1:G:/Stigmatomma_queen_variance/O5/O5-5-3-M2.MP4	0.0	8896.320	25.000	Pink	Brood Care		POINT	1510.200	G:/Stigmatomma_queen_variance/O5/O5-5-3-M2.MP4	37755	NA
M2	2024-09-23 12:37:56.020		5399.960	Media file(s)	player #1:G:/Stigmatomma_queen_variance/O5/O5-5-3-M2.MP4	0.0	8896.320	25.000	Pink	Brood Care		POINT	1570.840	G:/Stigmatomma_queen_variance/O5/O5-5-3-M2.MP4	39271	NA
M2	2024-09-23 12:37:56.020		5399.960	Media file(s)	player #1:G:/Stigmatomma_queen_variance/O5/O5-5-3-M2.MP4	0.0	8896.320	25.000	Pink	Walking		POINT	1630.000	G:/Stigmatomma_queen_variance/O5/O5-5-3-M2.MP4	40750	NA
M2	2024-09-23 12:37:56.020		5399.960	Media file(s)	player #1:G:/Stigmatomma_queen_variance/O5/O5-5-3-M2.MP4	0.0	8896.320	25.000	Pink	Resting		POINT	1690.080	G:/Stigmatomma_queen_variance/O5/O5-5-3-M2.MP4	42252	NA
M2	2024-09-23 12:37:56.020		5399.960	Media file(s)	player #1:G:/Stigmatomma_queen_variance/O5/O5-5-3-M2.MP4	0.0	8896.320	25.000	Pink	Resting		POINT	1750.120	G:/Stigmatomma_queen_variance/O5/O5-5-3-M2.MP4	43753	NA
M2	2024-09-23 12:37:56.020		5399.960	Media file(s)	player #1:G:/Stigmatomma_queen_variance/O5/O5-5-3-M2.MP4	0.0	8896.320	25.000	Pink	Resting		POINT	1810.480	G:/Stigmatomma_queen_variance/O5/O5-5-3-M2.MP4	45262	NA
M2	2024-09-23 12:37:56.020		5399.960	Media file(s)	player #1:G:/Stigmatomma_queen_variance/O5/O5-5-3-M2.MP4	0.0	8896.320	25.000	Pink	Walking		POINT	1870.560	G:/Stigmatomma_queen_variance/O5/O5-5-3-M2.MP4	46765	NA
M2	2024-09-23 12:37:56.020		5399.960	Media file(s)	player #1:G:/Stigmatomma_queen_variance/O5/O5-5-3-M2.MP4	0.0	8896.320	25.000	Pink	Walking		POINT	1930.600	G:/Stigmatomma_queen_variance/O5/O5-5-3-M2.MP4	48265	NA
M2	2024-09-23 12:37:56.020		5399.960	Media file(s)	player #1:G:/Stigmatomma_queen_variance/O5/O5-5-3-M2.MP4	0.0	8896.320	25.000	Pink	Resting		POINT	1990.120	G:/Stigmatomma_queen_variance/O5/O5-5-3-M2.MP4	49753	NA
M2	2024-09-23 12:37:56.020		5399.960	Media file(s)	player #1:G:/Stigmatomma_queen_variance/O5/O5-5-3-M2.MP4	0.0	8896.320	25.000	Pink	Resting		POINT	2050.200	G:/Stigmatomma_queen_variance/O5/O5-5-3-M2.MP4	51255	NA
M2	2024-09-23 12:37:56.020		5399.960	Media file(s)	player #1:G:/Stigmatomma_queen_variance/O5/O5-5-3-M2.MP4	0.0	8896.320	25.000	Pink	Resting		POINT	2110.240	G:/Stigmatomma_queen_variance/O5/O5-5-3-M2.MP4	52756	NA
M2	2024-09-23 12:37:56.020		5399.960	Media file(s)	player #1:G:/Stigmatomma_queen_variance/O5/O5-5-3-M2.MP4	0.0	8896.320	25.000	Pink	Resting		POINT	2170.040	G:/Stigmatomma_queen_variance/O5/O5-5-3-M2.MP4	54251	NA
M2	2024-09-23 12:37:56.020		5399.960	Media file(s)	player #1:G:/Stigmatomma_queen_variance/O5/O5-5-3-M2.MP4	0.0	8896.320	25.000	Pink	Walking		POINT	2230.120	G:/Stigmatomma_queen_variance/O5/O5-5-3-M2.MP4	55753	NA
M2	2024-09-23 12:37:56.020		5399.960	Media file(s)	player #1:G:/Stigmatomma_queen_variance/O5/O5-5-3-M2.MP4	0.0	8896.320	25.000	Pink	Walking		POINT	2290.040	G:/Stigmatomma_queen_variance/O5/O5-5-3-M2.MP4	57251	NA
M2	2024-09-23 12:37:56.020		5399.960	Media file(s)	player #1:G:/Stigmatomma_queen_variance/O5/O5-5-3-M2.MP4	0.0	8896.320	25.000	Pink	Self grooming		POINT	2351.560	G:/Stigmatomma_queen_variance/O5/O5-5-3-M2.MP4	58789	NA
M2	2024-09-23 12:37:56.020		5399.960	Media file(s)	player #1:G:/Stigmatomma_queen_variance/O5/O5-5-3-M2.MP4	0.0	8896.320	25.000	Pink	Self grooming		POINT	2410.080	G:/Stigmatomma_queen_variance/O5/O5-5-3-M2.MP4	60252	NA
M2	2024-09-23 12:37:56.020		5399.960	Media file(s)	player #1:G:/Stigmatomma_queen_variance/O5/O5-5-3-M2.MP4	0.0	8896.320	25.000	Pink	Walking		POINT	2470.560	G:/Stigmatomma_queen_variance/O5/O5-5-3-M2.MP4	61764	NA
M2	2024-09-23 12:37:56.020		5399.960	Media file(s)	player #1:G:/Stigmatomma_queen_variance/O5/O5-5-3-M2.MP4	0.0	8896.320	25.000	Pink	Walking		POINT	2530.240	G:/Stigmatomma_queen_variance/O5/O5-5-3-M2.MP4	63256	NA
M2	2024-09-23 12:37:56.020		5399.960	Media file(s)	player #1:G:/Stigmatomma_queen_variance/O5/O5-5-3-M2.MP4	0.0	8896.320	25.000	Pink	Resting		POINT	2590.040	G:/Stigmatomma_queen_variance/O5/O5-5-3-M2.MP4	64751	NA
M2	2024-09-23 12:37:56.020		5399.960	Media file(s)	player #1:G:/Stigmatomma_queen_variance/O5/O5-5-3-M2.MP4	0.0	8896.320	25.000	Pink	Resting		POINT	2650.160	G:/Stigmatomma_queen_variance/O5/O5-5-3-M2.MP4	66254	NA
M2	2024-09-23 12:37:56.020		5399.960	Media file(s)	player #1:G:/Stigmatomma_queen_variance/O5/O5-5-3-M2.MP4	0.0	8896.320	25.000	Pink	Resting		POINT	2710.160	G:/Stigmatomma_queen_variance/O5/O5-5-3-M2.MP4	67754	NA
M2	2024-09-23 12:37:56.020		5399.960	Media file(s)	player #1:G:/Stigmatomma_queen_variance/O5/O5-5-3-M2.MP4	0.0	8896.320	25.000	Pink	Resting		POINT	2770.080	G:/Stigmatomma_queen_variance/O5/O5-5-3-M2.MP4	69252	NA
M2	2024-09-23 12:37:56.020		5399.960	Media file(s)	player #1:G:/Stigmatomma_queen_variance/O5/O5-5-3-M2.MP4	0.0	8896.320	25.000	Pink	Resting		POINT	2830.120	G:/Stigmatomma_queen_variance/O5/O5-5-3-M2.MP4	70753	NA
M2	2024-09-23 12:37:56.020		5399.960	Media file(s)	player #1:G:/Stigmatomma_queen_variance/O5/O5-5-3-M2.MP4	0.0	8896.320	25.000	Pink	Resting		POINT	2890.200	G:/Stigmatomma_queen_variance/O5/O5-5-3-M2.MP4	72255	NA
M2	2024-09-23 12:37:56.020		5399.960	Media file(s)	player #1:G:/Stigmatomma_queen_variance/O5/O5-5-3-M2.MP4	0.0	8896.320	25.000	Pink	Resting		POINT	2950.000	G:/Stigmatomma_queen_variance/O5/O5-5-3-M2.MP4	73750	NA
M2	2024-09-23 12:37:56.020		5399.960	Media file(s)	player #1:G:/Stigmatomma_queen_variance/O5/O5-5-3-M2.MP4	0.0	8896.320	25.000	Pink	Resting		POINT	3010.080	G:/Stigmatomma_queen_variance/O5/O5-5-3-M2.MP4	75252	NA
M2	2024-09-23 12:37:56.020		5399.960	Media file(s)	player #1:G:/Stigmatomma_queen_variance/O5/O5-5-3-M2.MP4	0.0	8896.320	25.000	Pink	Resting		POINT	3070.440	G:/Stigmatomma_queen_variance/O5/O5-5-3-M2.MP4	76761	NA
M2	2024-09-23 12:37:56.020		5399.960	Media file(s)	player #1:G:/Stigmatomma_queen_variance/O5/O5-5-3-M2.MP4	0.0	8896.320	25.000	Pink	Resting		POINT	3130.520	G:/Stigmatomma_queen_variance/O5/O5-5-3-M2.MP4	78264	NA
M2	2024-09-23 12:37:56.020		5399.960	Media file(s)	player #1:G:/Stigmatomma_queen_variance/O5/O5-5-3-M2.MP4	0.0	8896.320	25.000	Pink	Resting		POINT	3189.960	G:/Stigmatomma_queen_variance/O5/O5-5-3-M2.MP4	79749	NA
M2	2024-09-23 12:37:56.020		5399.960	Media file(s)	player #1:G:/Stigmatomma_queen_variance/O5/O5-5-3-M2.MP4	0.0	8896.320	25.000	Pink	Resting		POINT	3250.040	G:/Stigmatomma_queen_variance/O5/O5-5-3-M2.MP4	81251	NA
M2	2024-09-23 12:37:56.020		5399.960	Media file(s)	player #1:G:/Stigmatomma_queen_variance/O5/O5-5-3-M2.MP4	0.0	8896.320	25.000	Pink	Resting		POINT	3310.200	G:/Stigmatomma_queen_variance/O5/O5-5-3-M2.MP4	82755	NA
M2	2024-09-23 12:37:56.020		5399.960	Media file(s)	player #1:G:/Stigmatomma_queen_variance/O5/O5-5-3-M2.MP4	0.0	8896.320	25.000	Pink	Resting		POINT	3370.280	G:/Stigmatomma_queen_variance/O5/O5-5-3-M2.MP4	84257	NA
M2	2024-09-23 12:37:56.020		5399.960	Media file(s)	player #1:G:/Stigmatomma_queen_variance/O5/O5-5-3-M2.MP4	0.0	8896.320	25.000	Pink	Resting		POINT	3430.120	G:/Stigmatomma_queen_variance/O5/O5-5-3-M2.MP4	85753	NA
M2	2024-09-23 12:37:56.020		5399.960	Media file(s)	player #1:G:/Stigmatomma_queen_variance/O5/O5-5-3-M2.MP4	0.0	8896.320	25.000	Pink	Resting		POINT	3490.000	G:/Stigmatomma_queen_variance/O5/O5-5-3-M2.MP4	87250	NA
M2	2024-09-23 12:37:56.020		5399.960	Media file(s)	player #1:G:/Stigmatomma_queen_variance/O5/O5-5-3-M2.MP4	0.0	8896.320	25.000	Pink	Resting		POINT	3550.040	G:/Stigmatomma_queen_variance/O5/O5-5-3-M2.MP4	88751	NA
M2	2024-09-23 12:37:56.020		5399.960	Media file(s)	player #1:G:/Stigmatomma_queen_variance/O5/O5-5-3-M2.MP4	0.0	8896.320	25.000	Pink	Resting		POINT	3610.160	G:/Stigmatomma_queen_variance/O5/O5-5-3-M2.MP4	90254	NA
M2	2024-09-23 12:37:56.020		5399.960	Media file(s)	player #1:G:/Stigmatomma_queen_variance/O5/O5-5-3-M2.MP4	0.0	8896.320	25.000	Pink	Resting		POINT	3670.320	G:/Stigmatomma_queen_variance/O5/O5-5-3-M2.MP4	91758	NA
M2	2024-09-23 12:37:56.020		5399.960	Media file(s)	player #1:G:/Stigmatomma_queen_variance/O5/O5-5-3-M2.MP4	0.0	8896.320	25.000	Pink	Resting		POINT	3730.200	G:/Stigmatomma_queen_variance/O5/O5-5-3-M2.MP4	93255	NA
M2	2024-09-23 12:37:56.020		5399.960	Media file(s)	player #1:G:/Stigmatomma_queen_variance/O5/O5-5-3-M2.MP4	0.0	8896.320	25.000	Pink	Resting		POINT	3790.080	G:/Stigmatomma_queen_variance/O5/O5-5-3-M2.MP4	94752	NA
M2	2024-09-23 12:37:56.020		5399.960	Media file(s)	player #1:G:/Stigmatomma_queen_variance/O5/O5-5-3-M2.MP4	0.0	8896.320	25.000	Pink	Resting		POINT	3850.080	G:/Stigmatomma_queen_variance/O5/O5-5-3-M2.MP4	96252	NA
M2	2024-09-23 12:37:56.020		5399.960	Media file(s)	player #1:G:/Stigmatomma_queen_variance/O5/O5-5-3-M2.MP4	0.0	8896.320	25.000	Pink	Resting		POINT	3910.120	G:/Stigmatomma_queen_variance/O5/O5-5-3-M2.MP4	97753	NA
M2	2024-09-23 12:37:56.020		5399.960	Media file(s)	player #1:G:/Stigmatomma_queen_variance/O5/O5-5-3-M2.MP4	0.0	8896.320	25.000	Pink	Resting		POINT	3970.200	G:/Stigmatomma_queen_variance/O5/O5-5-3-M2.MP4	99255	NA
M2	2024-09-23 12:37:56.020		5399.960	Media file(s)	player #1:G:/Stigmatomma_queen_variance/O5/O5-5-3-M2.MP4	0.0	8896.320	25.000	Pink	Resting		POINT	4030.040	G:/Stigmatomma_queen_variance/O5/O5-5-3-M2.MP4	100751	NA
M2	2024-09-23 12:37:56.020		5399.960	Media file(s)	player #1:G:/Stigmatomma_queen_variance/O5/O5-5-3-M2.MP4	0.0	8896.320	25.000	Pink	Resting		POINT	4090.080	G:/Stigmatomma_queen_variance/O5/O5-5-3-M2.MP4	102252	NA
M2	2024-09-23 12:37:56.020		5399.960	Media file(s)	player #1:G:/Stigmatomma_queen_variance/O5/O5-5-3-M2.MP4	0.0	8896.320	25.000	Pink	Resting		POINT	4150.080	G:/Stigmatomma_queen_variance/O5/O5-5-3-M2.MP4	103752	NA
M2	2024-09-23 12:37:56.020		5399.960	Media file(s)	player #1:G:/Stigmatomma_queen_variance/O5/O5-5-3-M2.MP4	0.0	8896.320	25.000	Pink	Resting		POINT	4210.080	G:/Stigmatomma_queen_variance/O5/O5-5-3-M2.MP4	105252	NA
M2	2024-09-23 12:37:56.020		5399.960	Media file(s)	player #1:G:/Stigmatomma_queen_variance/O5/O5-5-3-M2.MP4	0.0	8896.320	25.000	Pink	Resting		POINT	4270.080	G:/Stigmatomma_queen_variance/O5/O5-5-3-M2.MP4	106752	NA
M2	2024-09-23 12:37:56.020		5399.960	Media file(s)	player #1:G:/Stigmatomma_queen_variance/O5/O5-5-3-M2.MP4	0.0	8896.320	25.000	Pink	Resting		POINT	4330.120	G:/Stigmatomma_queen_variance/O5/O5-5-3-M2.MP4	108253	NA
M2	2024-09-23 12:37:56.020		5399.960	Media file(s)	player #1:G:/Stigmatomma_queen_variance/O5/O5-5-3-M2.MP4	0.0	8896.320	25.000	Pink	Resting		POINT	4390.040	G:/Stigmatomma_queen_variance/O5/O5-5-3-M2.MP4	109751	NA
M2	2024-09-23 12:37:56.020		5399.960	Media file(s)	player #1:G:/Stigmatomma_queen_variance/O5/O5-5-3-M2.MP4	0.0	8896.320	25.000	Pink	Resting		POINT	4450.120	G:/Stigmatomma_queen_variance/O5/O5-5-3-M2.MP4	111253	NA
M2	2024-09-23 12:37:56.020		5399.960	Media file(s)	player #1:G:/Stigmatomma_queen_variance/O5/O5-5-3-M2.MP4	0.0	8896.320	25.000	Pink	Resting		POINT	4510.080	G:/Stigmatomma_queen_variance/O5/O5-5-3-M2.MP4	112752	NA
M2	2024-09-23 12:37:56.020		5399.960	Media file(s)	player #1:G:/Stigmatomma_queen_variance/O5/O5-5-3-M2.MP4	0.0	8896.320	25.000	Pink	Resting		POINT	4570.160	G:/Stigmatomma_queen_variance/O5/O5-5-3-M2.MP4	114254	NA
M2	2024-09-23 12:37:56.020		5399.960	Media file(s)	player #1:G:/Stigmatomma_queen_variance/O5/O5-5-3-M2.MP4	0.0	8896.320	25.000	Pink	Resting		POINT	4630.160	G:/Stigmatomma_queen_variance/O5/O5-5-3-M2.MP4	115754	NA
M2	2024-09-23 12:37:56.020		5399.960	Media file(s)	player #1:G:/Stigmatomma_queen_variance/O5/O5-5-3-M2.MP4	0.0	8896.320	25.000	Pink	Resting		POINT	4690.280	G:/Stigmatomma_queen_variance/O5/O5-5-3-M2.MP4	117257	NA
M2	2024-09-23 12:37:56.020		5399.960	Media file(s)	player #1:G:/Stigmatomma_queen_variance/O5/O5-5-3-M2.MP4	0.0	8896.320	25.000	Pink	Resting		POINT	4750.040	G:/Stigmatomma_queen_variance/O5/O5-5-3-M2.MP4	118751	NA
M2	2024-09-23 12:37:56.020		5399.960	Media file(s)	player #1:G:/Stigmatomma_queen_variance/O5/O5-5-3-M2.MP4	0.0	8896.320	25.000	Pink	Resting		POINT	4810.120	G:/Stigmatomma_queen_variance/O5/O5-5-3-M2.MP4	120253	NA
M2	2024-09-23 12:37:56.020		5399.960	Media file(s)	player #1:G:/Stigmatomma_queen_variance/O5/O5-5-3-M2.MP4	0.0	8896.320	25.000	Pink	Resting		POINT	4870.160	G:/Stigmatomma_queen_variance/O5/O5-5-3-M2.MP4	121754	NA
M2	2024-09-23 12:37:56.020		5399.960	Media file(s)	player #1:G:/Stigmatomma_queen_variance/O5/O5-5-3-M2.MP4	0.0	8896.320	25.000	Pink	Resting		POINT	4930.160	G:/Stigmatomma_queen_variance/O5/O5-5-3-M2.MP4	123254	NA
M2	2024-09-23 12:37:56.020		5399.960	Media file(s)	player #1:G:/Stigmatomma_queen_variance/O5/O5-5-3-M2.MP4	0.0	8896.320	25.000	Pink	Resting		POINT	4990.000	G:/Stigmatomma_queen_variance/O5/O5-5-3-M2.MP4	124750	NA
M2	2024-09-23 12:37:56.020		5399.960	Media file(s)	player #1:G:/Stigmatomma_queen_variance/O5/O5-5-3-M2.MP4	0.0	8896.320	25.000	Pink	Resting		POINT	5050.080	G:/Stigmatomma_queen_variance/O5/O5-5-3-M2.MP4	126252	NA
M2	2024-09-23 12:37:56.020		5399.960	Media file(s)	player #1:G:/Stigmatomma_queen_variance/O5/O5-5-3-M2.MP4	0.0	8896.320	25.000	Pink	Resting		POINT	5110.080	G:/Stigmatomma_queen_variance/O5/O5-5-3-M2.MP4	127752	NA
M2	2024-09-23 12:37:56.020		5399.960	Media file(s)	player #1:G:/Stigmatomma_queen_variance/O5/O5-5-3-M2.MP4	0.0	8896.320	25.000	Pink	Resting		POINT	5170.160	G:/Stigmatomma_queen_variance/O5/O5-5-3-M2.MP4	129254	NA
M2	2024-09-23 12:37:56.020		5399.960	Media file(s)	player #1:G:/Stigmatomma_queen_variance/O5/O5-5-3-M2.MP4	0.0	8896.320	25.000	Pink	Resting		POINT	5230.080	G:/Stigmatomma_queen_variance/O5/O5-5-3-M2.MP4	130752	NA
M2	2024-09-23 12:37:56.020		5399.960	Media file(s)	player #1:G:/Stigmatomma_queen_variance/O5/O5-5-3-M2.MP4	0.0	8896.320	25.000	Pink	Resting		POINT	5289.160	G:/Stigmatomma_queen_variance/O5/O5-5-3-M2.MP4	132229	NA
M2	2024-09-23 12:37:56.020		5399.960	Media file(s)	player #1:G:/Stigmatomma_queen_variance/O5/O5-5-3-M2.MP4	0.0	8896.320	25.000	Pink	Resting		POINT	5350.200	G:/Stigmatomma_queen_variance/O5/O5-5-3-M2.MP4	133755	NA
M2	2024-09-23 12:37:56.020		5399.960	Media file(s)	player #1:G:/Stigmatomma_queen_variance/O5/O5-5-3-M2.MP4	0.0	8896.320	25.000	Pink	Resting		POINT	5410.280	G:/Stigmatomma_queen_variance/O5/O5-5-3-M2.MP4	135257	NA
M2	2024-09-23 12:37:56.020		5399.960	Media file(s)	player #1:G:/Stigmatomma_queen_variance/O5/O5-5-3-M2.MP4	0.0	8896.320	25.000	Pink	Resting		POINT	5470.000	G:/Stigmatomma_queen_variance/O5/O5-5-3-M2.MP4	136750	NA
M2	2024-09-23 12:37:56.020		5399.960	Media file(s)	player #1:G:/Stigmatomma_queen_variance/O5/O5-5-3-M2.MP4	0.0	8896.320	25.000	Pink	Resting		POINT	5530.040	G:/Stigmatomma_queen_variance/O5/O5-5-3-M2.MP4	138251	NA
M2	2024-09-23 12:37:56.020		5399.960	Media file(s)	player #1:G:/Stigmatomma_queen_variance/O5/O5-5-3-M2.MP4	0.0	8896.320	25.000	Pink	Resting		POINT	5590.040	G:/Stigmatomma_queen_variance/O5/O5-5-3-M2.MP4	139751	NA
M2	2024-09-23 12:37:56.020		5399.960	Media file(s)	player #1:G:/Stigmatomma_queen_variance/O5/O5-5-3-M2.MP4	0.0	8896.320	25.000	Pink	Resting		POINT	5650.080	G:/Stigmatomma_queen_variance/O5/O5-5-3-M2.MP4	141252	NA
M2	2024-09-23 12:37:56.020		5399.960	Media file(s)	player #1:G:/Stigmatomma_queen_variance/O5/O5-5-3-M2.MP4	0.0	8896.320	25.000	Pink	Resting		POINT	5710.200	G:/Stigmatomma_queen_variance/O5/O5-5-3-M2.MP4	142755	NA
M2	2024-09-23 12:37:56.020		5399.960	Media file(s)	player #1:G:/Stigmatomma_queen_variance/O5/O5-5-3-M2.MP4	0.0	8896.320	25.000	Pink	Resting		POINT	5770.000	G:/Stigmatomma_queen_variance/O5/O5-5-3-M2.MP4	144250	NA
M2	2024-09-23 12:37:56.020		5399.960	Media file(s)	player #1:G:/Stigmatomma_queen_variance/O5/O5-5-3-M2.MP4	0.0	8896.320	25.000	Pink	Carry Brood		POINT	5830.400	G:/Stigmatomma_queen_variance/O5/O5-5-3-M2.MP4	145760	NA
M2	2024-09-23 12:37:56.020		5399.960	Media file(s)	player #1:G:/Stigmatomma_queen_variance/O5/O5-5-3-M2.MP4	0.0	8896.320	25.000	Pink	Walking		POINT	5890.360	G:/Stigmatomma_queen_variance/O5/O5-5-3-M2.MP4	147259	NA
M2	2024-09-23 12:37:56.020		5399.960	Media file(s)	player #1:G:/Stigmatomma_queen_variance/O5/O5-5-3-M2.MP4	0.0	8896.320	25.000	Pink	Resting		POINT	5950.120	G:/Stigmatomma_queen_variance/O5/O5-5-3-M2.MP4	148753	NA
M2	2024-09-23 12:37:56.020		5399.960	Media file(s)	player #1:G:/Stigmatomma_queen_variance/O5/O5-5-3-M2.MP4	0.0	8896.320	25.000	Pink	Resting		POINT	6010.160	G:/Stigmatomma_queen_variance/O5/O5-5-3-M2.MP4	150254	NA
