# Supplementary material for: Unmated Queens Show Worker‐Like Behaviour and Gene Expression in Polygynous Colonies of the Ant Stigmatomma pallipes
Source: Mol Ecol. 2026 Apr 29;35:e70360. doi: 10.1111/mec.70360 (PMC13126620; doi:10.1111/mec.70360)
Supplement: Supplementary file 3 — Data S1: mec70360‐sup‐0003‐Supinfo.zip. [file MEC-35-e70360-s003.zip › Behavior/O5-Boris/M4.tsv]

Observation id	Observation date	Description	Observation duration	Observation type	Source	Time offset (s)	Media duration (s)	FPS	Subject	Behavior	Behavioral category	Behavior type	Time	Media file name	Image index	Image file path	Comment
M4	2024-09-23 11:45:43.072		5399.920	Media file(s)	player #1:G:/Stigmatomma_queen_variance/O5/O5-3-7-M4.MP4	0.0	6748.800	25.000	Blue	Resting		POINT	610.200	G:/Stigmatomma_queen_variance/O5/O5-3-7-M4.MP4	15255	NA
M4	2024-09-23 11:45:43.072		5399.920	Media file(s)	player #1:G:/Stigmatomma_queen_variance/O5/O5-3-7-M4.MP4	0.0	6748.800	25.000	Blue	Resting		POINT	670.240	G:/Stigmatomma_queen_variance/O5/O5-3-7-M4.MP4	16756	NA
M4	2024-09-23 11:45:43.072		5399.920	Media file(s)	player #1:G:/Stigmatomma_queen_variance/O5/O5-3-7-M4.MP4	0.0	6748.800	25.000	Blue	Resting		POINT	730.080	G:/Stigmatomma_queen_variance/O5/O5-3-7-M4.MP4	18252	NA
M4	2024-09-23 11:45:43.072		5399.920	Media file(s)	player #1:G:/Stigmatomma_queen_variance/O5/O5-3-7-M4.MP4	0.0	6748.800	25.000	Blue	Resting		POINT	790.240	G:/Stigmatomma_queen_variance/O5/O5-3-7-M4.MP4	19756	NA
M4	2024-09-23 11:45:43.072		5399.920	Media file(s)	player #1:G:/Stigmatomma_queen_variance/O5/O5-3-7-M4.MP4	0.0	6748.800	25.000	Blue	Resting		POINT	850.160	G:/Stigmatomma_queen_variance/O5/O5-3-7-M4.MP4	21254	NA
M4	2024-09-23 11:45:43.072		5399.920	Media file(s)	player #1:G:/Stigmatomma_queen_variance/O5/O5-3-7-M4.MP4	0.0	6748.800	25.000	Blue	Resting		POINT	910.000	G:/Stigmatomma_queen_variance/O5/O5-3-7-M4.MP4	22750	NA
M4	2024-09-23 11:45:43.072		5399.920	Media file(s)	player #1:G:/Stigmatomma_queen_variance/O5/O5-3-7-M4.MP4	0.0	6748.800	25.000	Blue	Resting		POINT	970.040	G:/Stigmatomma_queen_variance/O5/O5-3-7-M4.MP4	24251	NA
M4	2024-09-23 11:45:43.072		5399.920	Media file(s)	player #1:G:/Stigmatomma_queen_variance/O5/O5-3-7-M4.MP4	0.0	6748.800	25.000	Blue	Resting		POINT	1030.120	G:/Stigmatomma_queen_variance/O5/O5-3-7-M4.MP4	25753	NA
M4	2024-09-23 11:45:43.072		5399.920	Media file(s)	player #1:G:/Stigmatomma_queen_variance/O5/O5-3-7-M4.MP4	0.0	6748.800	25.000	Blue	Resting		POINT	1090.160	G:/Stigmatomma_queen_variance/O5/O5-3-7-M4.MP4	27254	NA
M4	2024-09-23 11:45:43.072		5399.920	Media file(s)	player #1:G:/Stigmatomma_queen_variance/O5/O5-3-7-M4.MP4	0.0	6748.800	25.000	Blue	Resting		POINT	1150.120	G:/Stigmatomma_queen_variance/O5/O5-3-7-M4.MP4	28753	NA
M4	2024-09-23 11:45:43.072		5399.920	Media file(s)	player #1:G:/Stigmatomma_queen_variance/O5/O5-3-7-M4.MP4	0.0	6748.800	25.000	Blue	Resting		POINT	1210.360	G:/Stigmatomma_queen_variance/O5/O5-3-7-M4.MP4	30259	NA
M4	2024-09-23 11:45:43.072		5399.920	Media file(s)	player #1:G:/Stigmatomma_queen_variance/O5/O5-3-7-M4.MP4	0.0	6748.800	25.000	Blue	Resting		POINT	1270.040	G:/Stigmatomma_queen_variance/O5/O5-3-7-M4.MP4	31751	NA
M4	2024-09-23 11:45:43.072		5399.920	Media file(s)	player #1:G:/Stigmatomma_queen_variance/O5/O5-3-7-M4.MP4	0.0	6748.800	25.000	Blue	Resting		POINT	1330.160	G:/Stigmatomma_queen_variance/O5/O5-3-7-M4.MP4	33254	NA
M4	2024-09-23 11:45:43.072		5399.920	Media file(s)	player #1:G:/Stigmatomma_queen_variance/O5/O5-3-7-M4.MP4	0.0	6748.800	25.000	Blue	Resting		POINT	1390.000	G:/Stigmatomma_queen_variance/O5/O5-3-7-M4.MP4	34750	NA
M4	2024-09-23 11:45:43.072		5399.920	Media file(s)	player #1:G:/Stigmatomma_queen_variance/O5/O5-3-7-M4.MP4	0.0	6748.800	25.000	Blue	Resting		POINT	1449.840	G:/Stigmatomma_queen_variance/O5/O5-3-7-M4.MP4	36246	NA
M4	2024-09-23 11:45:43.072		5399.920	Media file(s)	player #1:G:/Stigmatomma_queen_variance/O5/O5-3-7-M4.MP4	0.0	6748.800	25.000	Blue	Resting		POINT	1510.080	G:/Stigmatomma_queen_variance/O5/O5-3-7-M4.MP4	37752	NA
M4	2024-09-23 11:45:43.072		5399.920	Media file(s)	player #1:G:/Stigmatomma_queen_variance/O5/O5-3-7-M4.MP4	0.0	6748.800	25.000	Blue	Resting		POINT	1570.440	G:/Stigmatomma_queen_variance/O5/O5-3-7-M4.MP4	39261	NA
M4	2024-09-23 11:45:43.072		5399.920	Media file(s)	player #1:G:/Stigmatomma_queen_variance/O5/O5-3-7-M4.MP4	0.0	6748.800	25.000	Blue	Resting		POINT	1630.040	G:/Stigmatomma_queen_variance/O5/O5-3-7-M4.MP4	40751	NA
M4	2024-09-23 11:45:43.072		5399.920	Media file(s)	player #1:G:/Stigmatomma_queen_variance/O5/O5-3-7-M4.MP4	0.0	6748.800	25.000	Blue	Resting		POINT	1689.960	G:/Stigmatomma_queen_variance/O5/O5-3-7-M4.MP4	42250	NA
M4	2024-09-23 11:45:43.072		5399.920	Media file(s)	player #1:G:/Stigmatomma_queen_variance/O5/O5-3-7-M4.MP4	0.0	6748.800	25.000	Blue	Resting		POINT	1750.120	G:/Stigmatomma_queen_variance/O5/O5-3-7-M4.MP4	43753	NA
M4	2024-09-23 11:45:43.072		5399.920	Media file(s)	player #1:G:/Stigmatomma_queen_variance/O5/O5-3-7-M4.MP4	0.0	6748.800	25.000	Blue	Resting		POINT	1810.280	G:/Stigmatomma_queen_variance/O5/O5-3-7-M4.MP4	45257	NA
M4	2024-09-23 11:45:43.072		5399.920	Media file(s)	player #1:G:/Stigmatomma_queen_variance/O5/O5-3-7-M4.MP4	0.0	6748.800	25.000	Blue	Resting		POINT	1869.560	G:/Stigmatomma_queen_variance/O5/O5-3-7-M4.MP4	46739	NA
M4	2024-09-23 11:45:43.072		5399.920	Media file(s)	player #1:G:/Stigmatomma_queen_variance/O5/O5-3-7-M4.MP4	0.0	6748.800	25.000	Blue	Resting		POINT	1930.880	G:/Stigmatomma_queen_variance/O5/O5-3-7-M4.MP4	48272	NA
M4	2024-09-23 11:45:43.072		5399.920	Media file(s)	player #1:G:/Stigmatomma_queen_variance/O5/O5-3-7-M4.MP4	0.0	6748.800	25.000	Blue	Resting		POINT	1990.240	G:/Stigmatomma_queen_variance/O5/O5-3-7-M4.MP4	49756	NA
M4	2024-09-23 11:45:43.072		5399.920	Media file(s)	player #1:G:/Stigmatomma_queen_variance/O5/O5-3-7-M4.MP4	0.0	6748.800	25.000	Blue	Brood Care		POINT	2050.240	G:/Stigmatomma_queen_variance/O5/O5-3-7-M4.MP4	51256	NA
M4	2024-09-23 11:45:43.072		5399.920	Media file(s)	player #1:G:/Stigmatomma_queen_variance/O5/O5-3-7-M4.MP4	0.0	6748.800	25.000	Blue	Resting		POINT	2110.640	G:/Stigmatomma_queen_variance/O5/O5-3-7-M4.MP4	52766	NA
M4	2024-09-23 11:45:43.072		5399.920	Media file(s)	player #1:G:/Stigmatomma_queen_variance/O5/O5-3-7-M4.MP4	0.0	6748.800	25.000	Blue	Walking		POINT	2170.040	G:/Stigmatomma_queen_variance/O5/O5-3-7-M4.MP4	54251	NA
M4	2024-09-23 11:45:43.072		5399.920	Media file(s)	player #1:G:/Stigmatomma_queen_variance/O5/O5-3-7-M4.MP4	0.0	6748.800	25.000	Blue	Walking		POINT	2230.080	G:/Stigmatomma_queen_variance/O5/O5-3-7-M4.MP4	55752	NA
M4	2024-09-23 11:45:43.072		5399.920	Media file(s)	player #1:G:/Stigmatomma_queen_variance/O5/O5-3-7-M4.MP4	0.0	6748.800	25.000	Blue	Walking		POINT	2290.120	G:/Stigmatomma_queen_variance/O5/O5-3-7-M4.MP4	57253	NA
M4	2024-09-23 11:45:43.072		5399.920	Media file(s)	player #1:G:/Stigmatomma_queen_variance/O5/O5-3-7-M4.MP4	0.0	6748.800	25.000	Blue	Walking		POINT	2350.320	G:/Stigmatomma_queen_variance/O5/O5-3-7-M4.MP4	58758	NA
M4	2024-09-23 11:45:43.072		5399.920	Media file(s)	player #1:G:/Stigmatomma_queen_variance/O5/O5-3-7-M4.MP4	0.0	6748.800	25.000	Blue	Walking		POINT	2410.640	G:/Stigmatomma_queen_variance/O5/O5-3-7-M4.MP4	60266	NA
M4	2024-09-23 11:45:43.072		5399.920	Media file(s)	player #1:G:/Stigmatomma_queen_variance/O5/O5-3-7-M4.MP4	0.0	6748.800	25.000	Blue	Walking		POINT	2470.280	G:/Stigmatomma_queen_variance/O5/O5-3-7-M4.MP4	61757	NA
M4	2024-09-23 11:45:43.072		5399.920	Media file(s)	player #1:G:/Stigmatomma_queen_variance/O5/O5-3-7-M4.MP4	0.0	6748.800	25.000	Blue	Walking		POINT	2530.960	G:/Stigmatomma_queen_variance/O5/O5-3-7-M4.MP4	63274	NA
M4	2024-09-23 11:45:43.072		5399.920	Media file(s)	player #1:G:/Stigmatomma_queen_variance/O5/O5-3-7-M4.MP4	0.0	6748.800	25.000	Blue	Resting		POINT	2590.320	G:/Stigmatomma_queen_variance/O5/O5-3-7-M4.MP4	64758	NA
M4	2024-09-23 11:45:43.072		5399.920	Media file(s)	player #1:G:/Stigmatomma_queen_variance/O5/O5-3-7-M4.MP4	0.0	6748.800	25.000	Blue	Resting		POINT	2650.160	G:/Stigmatomma_queen_variance/O5/O5-3-7-M4.MP4	66254	NA
M4	2024-09-23 11:45:43.072		5399.920	Media file(s)	player #1:G:/Stigmatomma_queen_variance/O5/O5-3-7-M4.MP4	0.0	6748.800	25.000	Blue	Resting		POINT	2710.200	G:/Stigmatomma_queen_variance/O5/O5-3-7-M4.MP4	67755	NA
M4	2024-09-23 11:45:43.072		5399.920	Media file(s)	player #1:G:/Stigmatomma_queen_variance/O5/O5-3-7-M4.MP4	0.0	6748.800	25.000	Blue	Resting		POINT	2770.480	G:/Stigmatomma_queen_variance/O5/O5-3-7-M4.MP4	69262	NA
M4	2024-09-23 11:45:43.072		5399.920	Media file(s)	player #1:G:/Stigmatomma_queen_variance/O5/O5-3-7-M4.MP4	0.0	6748.800	25.000	Blue	Resting		POINT	2830.120	G:/Stigmatomma_queen_variance/O5/O5-3-7-M4.MP4	70753	NA
M4	2024-09-23 11:45:43.072		5399.920	Media file(s)	player #1:G:/Stigmatomma_queen_variance/O5/O5-3-7-M4.MP4	0.0	6748.800	25.000	Blue	Resting		POINT	2890.240	G:/Stigmatomma_queen_variance/O5/O5-3-7-M4.MP4	72256	NA
M4	2024-09-23 11:45:43.072		5399.920	Media file(s)	player #1:G:/Stigmatomma_queen_variance/O5/O5-3-7-M4.MP4	0.0	6748.800	25.000	Blue	Resting		POINT	2950.200	G:/Stigmatomma_queen_variance/O5/O5-3-7-M4.MP4	73755	NA
M4	2024-09-23 11:45:43.072		5399.920	Media file(s)	player #1:G:/Stigmatomma_queen_variance/O5/O5-3-7-M4.MP4	0.0	6748.800	25.000	Blue	Resting		POINT	3010.120	G:/Stigmatomma_queen_variance/O5/O5-3-7-M4.MP4	75253	NA
M4	2024-09-23 11:45:43.072		5399.920	Media file(s)	player #1:G:/Stigmatomma_queen_variance/O5/O5-3-7-M4.MP4	0.0	6748.800	25.000	Blue	Resting		POINT	3070.320	G:/Stigmatomma_queen_variance/O5/O5-3-7-M4.MP4	76758	NA
M4	2024-09-23 11:45:43.072		5399.920	Media file(s)	player #1:G:/Stigmatomma_queen_variance/O5/O5-3-7-M4.MP4	0.0	6748.800	25.000	Blue	Resting		POINT	3130.120	G:/Stigmatomma_queen_variance/O5/O5-3-7-M4.MP4	78253	NA
M4	2024-09-23 11:45:43.072		5399.920	Media file(s)	player #1:G:/Stigmatomma_queen_variance/O5/O5-3-7-M4.MP4	0.0	6748.800	25.000	Blue	Resting		POINT	3190.120	G:/Stigmatomma_queen_variance/O5/O5-3-7-M4.MP4	79753	NA
M4	2024-09-23 11:45:43.072		5399.920	Media file(s)	player #1:G:/Stigmatomma_queen_variance/O5/O5-3-7-M4.MP4	0.0	6748.800	25.000	Blue	Resting		POINT	3250.200	G:/Stigmatomma_queen_variance/O5/O5-3-7-M4.MP4	81255	NA
M4	2024-09-23 11:45:43.072		5399.920	Media file(s)	player #1:G:/Stigmatomma_queen_variance/O5/O5-3-7-M4.MP4	0.0	6748.800	25.000	Blue	Resting		POINT	3310.120	G:/Stigmatomma_queen_variance/O5/O5-3-7-M4.MP4	82753	NA
M4	2024-09-23 11:45:43.072		5399.920	Media file(s)	player #1:G:/Stigmatomma_queen_variance/O5/O5-3-7-M4.MP4	0.0	6748.800	25.000	Blue	Resting		POINT	3370.480	G:/Stigmatomma_queen_variance/O5/O5-3-7-M4.MP4	84262	NA
M4	2024-09-23 11:45:43.072		5399.920	Media file(s)	player #1:G:/Stigmatomma_queen_variance/O5/O5-3-7-M4.MP4	0.0	6748.800	25.000	Blue	Resting		POINT	3430.160	G:/Stigmatomma_queen_variance/O5/O5-3-7-M4.MP4	85754	NA
M4	2024-09-23 11:45:43.072		5399.920	Media file(s)	player #1:G:/Stigmatomma_queen_variance/O5/O5-3-7-M4.MP4	0.0	6748.800	25.000	Blue	Resting		POINT	3490.240	G:/Stigmatomma_queen_variance/O5/O5-3-7-M4.MP4	87256	NA
M4	2024-09-23 11:45:43.072		5399.920	Media file(s)	player #1:G:/Stigmatomma_queen_variance/O5/O5-3-7-M4.MP4	0.0	6748.800	25.000	Blue	Resting		POINT	3550.120	G:/Stigmatomma_queen_variance/O5/O5-3-7-M4.MP4	88754	NA
M4	2024-09-23 11:45:43.072		5399.920	Media file(s)	player #1:G:/Stigmatomma_queen_variance/O5/O5-3-7-M4.MP4	0.0	6748.800	25.000	Blue	Resting		POINT	3610.160	G:/Stigmatomma_queen_variance/O5/O5-3-7-M4.MP4	90254	NA
M4	2024-09-23 11:45:43.072		5399.920	Media file(s)	player #1:G:/Stigmatomma_queen_variance/O5/O5-3-7-M4.MP4	0.0	6748.800	25.000	Blue	Resting		POINT	3670.200	G:/Stigmatomma_queen_variance/O5/O5-3-7-M4.MP4	91755	NA
M4	2024-09-23 11:45:43.072		5399.920	Media file(s)	player #1:G:/Stigmatomma_queen_variance/O5/O5-3-7-M4.MP4	0.0	6748.800	25.000	Blue	Resting		POINT	3730.080	G:/Stigmatomma_queen_variance/O5/O5-3-7-M4.MP4	93252	NA
M4	2024-09-23 11:45:43.072		5399.920	Media file(s)	player #1:G:/Stigmatomma_queen_variance/O5/O5-3-7-M4.MP4	0.0	6748.800	25.000	Blue	Resting		POINT	3790.120	G:/Stigmatomma_queen_variance/O5/O5-3-7-M4.MP4	94753	NA
M4	2024-09-23 11:45:43.072		5399.920	Media file(s)	player #1:G:/Stigmatomma_queen_variance/O5/O5-3-7-M4.MP4	0.0	6748.800	25.000	Blue	Resting		POINT	3850.200	G:/Stigmatomma_queen_variance/O5/O5-3-7-M4.MP4	96255	NA
M4	2024-09-23 11:45:43.072		5399.920	Media file(s)	player #1:G:/Stigmatomma_queen_variance/O5/O5-3-7-M4.MP4	0.0	6748.800	25.000	Blue	Resting		POINT	3910.120	G:/Stigmatomma_queen_variance/O5/O5-3-7-M4.MP4	97753	NA
M4	2024-09-23 11:45:43.072		5399.920	Media file(s)	player #1:G:/Stigmatomma_queen_variance/O5/O5-3-7-M4.MP4	0.0	6748.800	25.000	Blue	Resting		POINT	3969.920	G:/Stigmatomma_queen_variance/O5/O5-3-7-M4.MP4	99248	NA
M4	2024-09-23 11:45:43.072		5399.920	Media file(s)	player #1:G:/Stigmatomma_queen_variance/O5/O5-3-7-M4.MP4	0.0	6748.800	25.000	Blue	QW interaction		POINT	4029.920	G:/Stigmatomma_queen_variance/O5/O5-3-7-M4.MP4	100748	NA
M4	2024-09-23 11:45:43.072		5399.920	Media file(s)	player #1:G:/Stigmatomma_queen_variance/O5/O5-3-7-M4.MP4	0.0	6748.800	25.000	Blue	Resting		POINT	4090.160	G:/Stigmatomma_queen_variance/O5/O5-3-7-M4.MP4	102254	NA
M4	2024-09-23 11:45:43.072		5399.920	Media file(s)	player #1:G:/Stigmatomma_queen_variance/O5/O5-3-7-M4.MP4	0.0	6748.800	25.000	Blue	Resting		POINT	4150.160	G:/Stigmatomma_queen_variance/O5/O5-3-7-M4.MP4	103754	NA
M4	2024-09-23 11:45:43.072		5399.920	Media file(s)	player #1:G:/Stigmatomma_queen_variance/O5/O5-3-7-M4.MP4	0.0	6748.800	25.000	Blue	Resting		POINT	4210.280	G:/Stigmatomma_queen_variance/O5/O5-3-7-M4.MP4	105257	NA
M4	2024-09-23 11:45:43.072		5399.920	Media file(s)	player #1:G:/Stigmatomma_queen_variance/O5/O5-3-7-M4.MP4	0.0	6748.800	25.000	Blue	Walking		POINT	4270.240	G:/Stigmatomma_queen_variance/O5/O5-3-7-M4.MP4	106756	NA
M4	2024-09-23 11:45:43.072		5399.920	Media file(s)	player #1:G:/Stigmatomma_queen_variance/O5/O5-3-7-M4.MP4	0.0	6748.800	25.000	Blue	Walking		POINT	4330.000	G:/Stigmatomma_queen_variance/O5/O5-3-7-M4.MP4	108250	NA
M4	2024-09-23 11:45:43.072		5399.920	Media file(s)	player #1:G:/Stigmatomma_queen_variance/O5/O5-3-7-M4.MP4	0.0	6748.800	25.000	Blue	Resting		POINT	4390.240	G:/Stigmatomma_queen_variance/O5/O5-3-7-M4.MP4	109756	NA
M4	2024-09-23 11:45:43.072		5399.920	Media file(s)	player #1:G:/Stigmatomma_queen_variance/O5/O5-3-7-M4.MP4	0.0	6748.800	25.000	Blue	Resting		POINT	4450.240	G:/Stigmatomma_queen_variance/O5/O5-3-7-M4.MP4	111256	NA
M4	2024-09-23 11:45:43.072		5399.920	Media file(s)	player #1:G:/Stigmatomma_queen_variance/O5/O5-3-7-M4.MP4	0.0	6748.800	25.000	Blue	Resting		POINT	4510.160	G:/Stigmatomma_queen_variance/O5/O5-3-7-M4.MP4	112754	NA
M4	2024-09-23 11:45:43.072		5399.920	Media file(s)	player #1:G:/Stigmatomma_queen_variance/O5/O5-3-7-M4.MP4	0.0	6748.800	25.000	Blue	Resting		POINT	4570.040	G:/Stigmatomma_queen_variance/O5/O5-3-7-M4.MP4	114251	NA
M4	2024-09-23 11:45:43.072		5399.920	Media file(s)	player #1:G:/Stigmatomma_queen_variance/O5/O5-3-7-M4.MP4	0.0	6748.800	25.000	Blue	Resting		POINT	4630.120	G:/Stigmatomma_queen_variance/O5/O5-3-7-M4.MP4	115753	NA
M4	2024-09-23 11:45:43.072		5399.920	Media file(s)	player #1:G:/Stigmatomma_queen_variance/O5/O5-3-7-M4.MP4	0.0	6748.800	25.000	Blue	Walking		POINT	4691.240	G:/Stigmatomma_queen_variance/O5/O5-3-7-M4.MP4	117281	NA
M4	2024-09-23 11:45:43.072		5399.920	Media file(s)	player #1:G:/Stigmatomma_queen_variance/O5/O5-3-7-M4.MP4	0.0	6748.800	25.000	Blue	Walking		POINT	4750.200	G:/Stigmatomma_queen_variance/O5/O5-3-7-M4.MP4	118755	NA
M4	2024-09-23 11:45:43.072		5399.920	Media file(s)	player #1:G:/Stigmatomma_queen_variance/O5/O5-3-7-M4.MP4	0.0	6748.800	25.000	Blue	Self grooming		POINT	4810.680	G:/Stigmatomma_queen_variance/O5/O5-3-7-M4.MP4	120267	NA
M4	2024-09-23 11:45:43.072		5399.920	Media file(s)	player #1:G:/Stigmatomma_queen_variance/O5/O5-3-7-M4.MP4	0.0	6748.800	25.000	Blue	Resting		POINT	4870.000	G:/Stigmatomma_queen_variance/O5/O5-3-7-M4.MP4	121750	NA
M4	2024-09-23 11:45:43.072		5399.920	Media file(s)	player #1:G:/Stigmatomma_queen_variance/O5/O5-3-7-M4.MP4	0.0	6748.800	25.000	Blue	Resting		POINT	4930.280	G:/Stigmatomma_queen_variance/O5/O5-3-7-M4.MP4	123257	NA
M4	2024-09-23 11:45:43.072		5399.920	Media file(s)	player #1:G:/Stigmatomma_queen_variance/O5/O5-3-7-M4.MP4	0.0	6748.800	25.000	Blue	Resting		POINT	4990.200	G:/Stigmatomma_queen_variance/O5/O5-3-7-M4.MP4	124755	NA
M4	2024-09-23 11:45:43.072		5399.920	Media file(s)	player #1:G:/Stigmatomma_queen_variance/O5/O5-3-7-M4.MP4	0.0	6748.800	25.000	Blue	Resting		POINT	5050.320	G:/Stigmatomma_queen_variance/O5/O5-3-7-M4.MP4	126258	NA
M4	2024-09-23 11:45:43.072		5399.920	Media file(s)	player #1:G:/Stigmatomma_queen_variance/O5/O5-3-7-M4.MP4	0.0	6748.800	25.000	Blue	Resting		POINT	5110.520	G:/Stigmatomma_queen_variance/O5/O5-3-7-M4.MP4	127764	NA
M4	2024-09-23 11:45:43.072		5399.920	Media file(s)	player #1:G:/Stigmatomma_queen_variance/O5/O5-3-7-M4.MP4	0.0	6748.800	25.000	Blue	Resting		POINT	5170.680	G:/Stigmatomma_queen_variance/O5/O5-3-7-M4.MP4	129267	NA
M4	2024-09-23 11:45:43.072		5399.920	Media file(s)	player #1:G:/Stigmatomma_queen_variance/O5/O5-3-7-M4.MP4	0.0	6748.800	25.000	Blue	Resting		POINT	5230.200	G:/Stigmatomma_queen_variance/O5/O5-3-7-M4.MP4	130755	NA
M4	2024-09-23 11:45:43.072		5399.920	Media file(s)	player #1:G:/Stigmatomma_queen_variance/O5/O5-3-7-M4.MP4	0.0	6748.800	25.000	Blue	Resting		POINT	5290.200	G:/Stigmatomma_queen_variance/O5/O5-3-7-M4.MP4	132255	NA
M4	2024-09-23 11:45:43.072		5399.920	Media file(s)	player #1:G:/Stigmatomma_queen_variance/O5/O5-3-7-M4.MP4	0.0	6748.800	25.000	Blue	Resting		POINT	5350.200	G:/Stigmatomma_queen_variance/O5/O5-3-7-M4.MP4	133755	NA
M4	2024-09-23 11:45:43.072		5399.920	Media file(s)	player #1:G:/Stigmatomma_queen_variance/O5/O5-3-7-M4.MP4	0.0	6748.800	25.000	Blue	Resting		POINT	5410.600	G:/Stigmatomma_queen_variance/O5/O5-3-7-M4.MP4	135265	NA
M4	2024-09-23 11:45:43.072		5399.920	Media file(s)	player #1:G:/Stigmatomma_queen_variance/O5/O5-3-7-M4.MP4	0.0	6748.800	25.000	Blue	Resting		POINT	5470.360	G:/Stigmatomma_queen_variance/O5/O5-3-7-M4.MP4	136759	NA
M4	2024-09-23 11:45:43.072		5399.920	Media file(s)	player #1:G:/Stigmatomma_queen_variance/O5/O5-3-7-M4.MP4	0.0	6748.800	25.000	Blue	Resting		POINT	5530.240	G:/Stigmatomma_queen_variance/O5/O5-3-7-M4.MP4	138256	NA
M4	2024-09-23 11:45:43.072		5399.920	Media file(s)	player #1:G:/Stigmatomma_queen_variance/O5/O5-3-7-M4.MP4	0.0	6748.800	25.000	Blue	Resting		POINT	5590.200	G:/Stigmatomma_queen_variance/O5/O5-3-7-M4.MP4	139755	NA
M4	2024-09-23 11:45:43.072		5399.920	Media file(s)	player #1:G:/Stigmatomma_queen_variance/O5/O5-3-7-M4.MP4	0.0	6748.800	25.000	Blue	Resting		POINT	5650.200	G:/Stigmatomma_queen_variance/O5/O5-3-7-M4.MP4	141255	NA
M4	2024-09-23 11:45:43.072		5399.920	Media file(s)	player #1:G:/Stigmatomma_queen_variance/O5/O5-3-7-M4.MP4	0.0	6748.800	25.000	Blue	Resting		POINT	5710.320	G:/Stigmatomma_queen_variance/O5/O5-3-7-M4.MP4	142758	NA
M4	2024-09-23 11:45:43.072		5399.920	Media file(s)	player #1:G:/Stigmatomma_queen_variance/O5/O5-3-7-M4.MP4	0.0	6748.800	25.000	Blue	Resting		POINT	5770.200	G:/Stigmatomma_queen_variance/O5/O5-3-7-M4.MP4	144255	NA
M4	2024-09-23 11:45:43.072		5399.920	Media file(s)	player #1:G:/Stigmatomma_queen_variance/O5/O5-3-7-M4.MP4	0.0	6748.800	25.000	Blue	Resting		POINT	5830.600	G:/Stigmatomma_queen_variance/O5/O5-3-7-M4.MP4	145765	NA
M4	2024-09-23 11:45:43.072		5399.920	Media file(s)	player #1:G:/Stigmatomma_queen_variance/O5/O5-3-7-M4.MP4	0.0	6748.800	25.000	Blue	Resting		POINT	5890.120	G:/Stigmatomma_queen_variance/O5/O5-3-7-M4.MP4	147253	NA
M4	2024-09-23 11:45:43.072		5399.920	Media file(s)	player #1:G:/Stigmatomma_queen_variance/O5/O5-3-7-M4.MP4	0.0	6748.800	25.000	Blue	Resting		POINT	5950.320	G:/Stigmatomma_queen_variance/O5/O5-3-7-M4.MP4	148758	NA
M4	2024-09-23 11:45:43.072		5399.920	Media file(s)	player #1:G:/Stigmatomma_queen_variance/O5/O5-3-7-M4.MP4	0.0	6748.800	25.000	Blue	Resting		POINT	6010.120	G:/Stigmatomma_queen_variance/O5/O5-3-7-M4.MP4	150253	NA
