# Supplementary material for: Unmated Queens Show Worker‐Like Behaviour and Gene Expression in Polygynous Colonies of the Ant Stigmatomma pallipes
Source: Mol Ecol. 2026 Apr 29;35:e70360. doi: 10.1111/mec.70360 (PMC13126620; doi:10.1111/mec.70360)
Supplement: Supplementary file 3 — Data S1: mec70360‐sup‐0003‐Supinfo.zip. [file MEC-35-e70360-s003.zip › Behavior/O5-Boris/M5.tsv]

Observation id	Observation date	Description	Observation duration	Observation type	Source	Time offset (s)	Media duration (s)	FPS	Subject	Behavior	Behavioral category	Behavior type	Time	Media file name	Image index	Image file path	Comment
M5	2024-09-29 18:08:17.618		5400.320	Media file(s)	player #1:G:/Stigmatomma_queen_variance/O5/O5-3-7-M5.MP4	0.0	6752.160	25.000	Blue	Walking		POINT	610.280	G:/Stigmatomma_queen_variance/O5/O5-3-7-M5.MP4	15257	NA
M5	2024-09-29 18:08:17.618		5400.320	Media file(s)	player #1:G:/Stigmatomma_queen_variance/O5/O5-3-7-M5.MP4	0.0	6752.160	25.000	Green	Resting		POINT	610.280	G:/Stigmatomma_queen_variance/O5/O5-3-7-M5.MP4	15257	NA
M5	2024-09-29 18:08:17.618		5400.320	Media file(s)	player #1:G:/Stigmatomma_queen_variance/O5/O5-3-7-M5.MP4	0.0	6752.160	25.000	Orange	Outside		POINT	610.280	G:/Stigmatomma_queen_variance/O5/O5-3-7-M5.MP4	15257	NA
M5	2024-09-29 18:08:17.618		5400.320	Media file(s)	player #1:G:/Stigmatomma_queen_variance/O5/O5-3-7-M5.MP4	0.0	6752.160	25.000	Pink	Resting		POINT	610.280	G:/Stigmatomma_queen_variance/O5/O5-3-7-M5.MP4	15257	NA
M5	2024-09-29 18:08:17.618		5400.320	Media file(s)	player #1:G:/Stigmatomma_queen_variance/O5/O5-3-7-M5.MP4	0.0	6752.160	25.000	Yellow	Walking		POINT	610.280	G:/Stigmatomma_queen_variance/O5/O5-3-7-M5.MP4	15257	NA
M5	2024-09-29 18:08:17.618		5400.320	Media file(s)	player #1:G:/Stigmatomma_queen_variance/O5/O5-3-7-M5.MP4	0.0	6752.160	25.000	Blue	Resting		POINT	670.160	G:/Stigmatomma_queen_variance/O5/O5-3-7-M5.MP4	16754	NA
M5	2024-09-29 18:08:17.618		5400.320	Media file(s)	player #1:G:/Stigmatomma_queen_variance/O5/O5-3-7-M5.MP4	0.0	6752.160	25.000	Green	Resting		POINT	670.160	G:/Stigmatomma_queen_variance/O5/O5-3-7-M5.MP4	16754	NA
M5	2024-09-29 18:08:17.618		5400.320	Media file(s)	player #1:G:/Stigmatomma_queen_variance/O5/O5-3-7-M5.MP4	0.0	6752.160	25.000	Orange	Outside		POINT	670.160	G:/Stigmatomma_queen_variance/O5/O5-3-7-M5.MP4	16754	NA
M5	2024-09-29 18:08:17.618		5400.320	Media file(s)	player #1:G:/Stigmatomma_queen_variance/O5/O5-3-7-M5.MP4	0.0	6752.160	25.000	Pink	Resting		POINT	670.160	G:/Stigmatomma_queen_variance/O5/O5-3-7-M5.MP4	16754	NA
M5	2024-09-29 18:08:17.618		5400.320	Media file(s)	player #1:G:/Stigmatomma_queen_variance/O5/O5-3-7-M5.MP4	0.0	6752.160	25.000	Yellow	Walking		POINT	670.160	G:/Stigmatomma_queen_variance/O5/O5-3-7-M5.MP4	16754	NA
M5	2024-09-29 18:08:17.618		5400.320	Media file(s)	player #1:G:/Stigmatomma_queen_variance/O5/O5-3-7-M5.MP4	0.0	6752.160	25.000	Blue	Resting		POINT	730.600	G:/Stigmatomma_queen_variance/O5/O5-3-7-M5.MP4	18265	NA
M5	2024-09-29 18:08:17.618		5400.320	Media file(s)	player #1:G:/Stigmatomma_queen_variance/O5/O5-3-7-M5.MP4	0.0	6752.160	25.000	Green	Walking		POINT	730.600	G:/Stigmatomma_queen_variance/O5/O5-3-7-M5.MP4	18265	NA
M5	2024-09-29 18:08:17.618		5400.320	Media file(s)	player #1:G:/Stigmatomma_queen_variance/O5/O5-3-7-M5.MP4	0.0	6752.160	25.000	Orange	Walking		POINT	730.600	G:/Stigmatomma_queen_variance/O5/O5-3-7-M5.MP4	18265	NA
M5	2024-09-29 18:08:17.618		5400.320	Media file(s)	player #1:G:/Stigmatomma_queen_variance/O5/O5-3-7-M5.MP4	0.0	6752.160	25.000	Pink	Resting		POINT	730.600	G:/Stigmatomma_queen_variance/O5/O5-3-7-M5.MP4	18265	NA
M5	2024-09-29 18:08:17.618		5400.320	Media file(s)	player #1:G:/Stigmatomma_queen_variance/O5/O5-3-7-M5.MP4	0.0	6752.160	25.000	Yellow	Resting		POINT	730.600	G:/Stigmatomma_queen_variance/O5/O5-3-7-M5.MP4	18265	NA
M5	2024-09-29 18:08:17.618		5400.320	Media file(s)	player #1:G:/Stigmatomma_queen_variance/O5/O5-3-7-M5.MP4	0.0	6752.160	25.000	Blue	Walking		POINT	790.080	G:/Stigmatomma_queen_variance/O5/O5-3-7-M5.MP4	19752	NA
M5	2024-09-29 18:08:17.618		5400.320	Media file(s)	player #1:G:/Stigmatomma_queen_variance/O5/O5-3-7-M5.MP4	0.0	6752.160	25.000	Green	Walking		POINT	790.080	G:/Stigmatomma_queen_variance/O5/O5-3-7-M5.MP4	19752	NA
M5	2024-09-29 18:08:17.618		5400.320	Media file(s)	player #1:G:/Stigmatomma_queen_variance/O5/O5-3-7-M5.MP4	0.0	6752.160	25.000	Orange	Walking		POINT	790.080	G:/Stigmatomma_queen_variance/O5/O5-3-7-M5.MP4	19752	NA
M5	2024-09-29 18:08:17.618		5400.320	Media file(s)	player #1:G:/Stigmatomma_queen_variance/O5/O5-3-7-M5.MP4	0.0	6752.160	25.000	Pink	Walking		POINT	790.080	G:/Stigmatomma_queen_variance/O5/O5-3-7-M5.MP4	19752	NA
M5	2024-09-29 18:08:17.618		5400.320	Media file(s)	player #1:G:/Stigmatomma_queen_variance/O5/O5-3-7-M5.MP4	0.0	6752.160	25.000	Yellow	Walking		POINT	790.080	G:/Stigmatomma_queen_variance/O5/O5-3-7-M5.MP4	19752	NA
M5	2024-09-29 18:08:17.618		5400.320	Media file(s)	player #1:G:/Stigmatomma_queen_variance/O5/O5-3-7-M5.MP4	0.0	6752.160	25.000	Blue	Resting		POINT	850.520	G:/Stigmatomma_queen_variance/O5/O5-3-7-M5.MP4	21263	NA
M5	2024-09-29 18:08:17.618		5400.320	Media file(s)	player #1:G:/Stigmatomma_queen_variance/O5/O5-3-7-M5.MP4	0.0	6752.160	25.000	Green	Walking		POINT	850.520	G:/Stigmatomma_queen_variance/O5/O5-3-7-M5.MP4	21263	NA
M5	2024-09-29 18:08:17.618		5400.320	Media file(s)	player #1:G:/Stigmatomma_queen_variance/O5/O5-3-7-M5.MP4	0.0	6752.160	25.000	Orange	Self grooming		POINT	850.520	G:/Stigmatomma_queen_variance/O5/O5-3-7-M5.MP4	21263	NA
M5	2024-09-29 18:08:17.618		5400.320	Media file(s)	player #1:G:/Stigmatomma_queen_variance/O5/O5-3-7-M5.MP4	0.0	6752.160	25.000	Pink	Walking		POINT	850.520	G:/Stigmatomma_queen_variance/O5/O5-3-7-M5.MP4	21263	NA
M5	2024-09-29 18:08:17.618		5400.320	Media file(s)	player #1:G:/Stigmatomma_queen_variance/O5/O5-3-7-M5.MP4	0.0	6752.160	25.000	Yellow	Walking		POINT	850.520	G:/Stigmatomma_queen_variance/O5/O5-3-7-M5.MP4	21263	NA
M5	2024-09-29 18:08:17.618		5400.320	Media file(s)	player #1:G:/Stigmatomma_queen_variance/O5/O5-3-7-M5.MP4	0.0	6752.160	25.000	Blue	Resting		POINT	910.080	G:/Stigmatomma_queen_variance/O5/O5-3-7-M5.MP4	22752	NA
M5	2024-09-29 18:08:17.618		5400.320	Media file(s)	player #1:G:/Stigmatomma_queen_variance/O5/O5-3-7-M5.MP4	0.0	6752.160	25.000	Green	Resting		POINT	910.080	G:/Stigmatomma_queen_variance/O5/O5-3-7-M5.MP4	22752	NA
M5	2024-09-29 18:08:17.618		5400.320	Media file(s)	player #1:G:/Stigmatomma_queen_variance/O5/O5-3-7-M5.MP4	0.0	6752.160	25.000	Orange	Self grooming		POINT	910.080	G:/Stigmatomma_queen_variance/O5/O5-3-7-M5.MP4	22752	NA
M5	2024-09-29 18:08:17.618		5400.320	Media file(s)	player #1:G:/Stigmatomma_queen_variance/O5/O5-3-7-M5.MP4	0.0	6752.160	25.000	Pink	Walking		POINT	910.080	G:/Stigmatomma_queen_variance/O5/O5-3-7-M5.MP4	22752	NA
M5	2024-09-29 18:08:17.618		5400.320	Media file(s)	player #1:G:/Stigmatomma_queen_variance/O5/O5-3-7-M5.MP4	0.0	6752.160	25.000	Yellow	Walking		POINT	910.080	G:/Stigmatomma_queen_variance/O5/O5-3-7-M5.MP4	22752	NA
M5	2024-09-29 18:08:17.618		5400.320	Media file(s)	player #1:G:/Stigmatomma_queen_variance/O5/O5-3-7-M5.MP4	0.0	6752.160	25.000	Blue	Walking		POINT	970.400	G:/Stigmatomma_queen_variance/O5/O5-3-7-M5.MP4	24260	NA
M5	2024-09-29 18:08:17.618		5400.320	Media file(s)	player #1:G:/Stigmatomma_queen_variance/O5/O5-3-7-M5.MP4	0.0	6752.160	25.000	Green	Resting		POINT	970.400	G:/Stigmatomma_queen_variance/O5/O5-3-7-M5.MP4	24260	NA
M5	2024-09-29 18:08:17.618		5400.320	Media file(s)	player #1:G:/Stigmatomma_queen_variance/O5/O5-3-7-M5.MP4	0.0	6752.160	25.000	Orange	Walking		POINT	970.400	G:/Stigmatomma_queen_variance/O5/O5-3-7-M5.MP4	24260	NA
M5	2024-09-29 18:08:17.618		5400.320	Media file(s)	player #1:G:/Stigmatomma_queen_variance/O5/O5-3-7-M5.MP4	0.0	6752.160	25.000	Pink	Walking		POINT	970.400	G:/Stigmatomma_queen_variance/O5/O5-3-7-M5.MP4	24260	NA
M5	2024-09-29 18:08:17.618		5400.320	Media file(s)	player #1:G:/Stigmatomma_queen_variance/O5/O5-3-7-M5.MP4	0.0	6752.160	25.000	Yellow	Walking		POINT	970.400	G:/Stigmatomma_queen_variance/O5/O5-3-7-M5.MP4	24260	NA
M5	2024-09-29 18:08:17.618		5400.320	Media file(s)	player #1:G:/Stigmatomma_queen_variance/O5/O5-3-7-M5.MP4	0.0	6752.160	25.000	Blue	Resting		POINT	1030.040	G:/Stigmatomma_queen_variance/O5/O5-3-7-M5.MP4	25751	NA
M5	2024-09-29 18:08:17.618		5400.320	Media file(s)	player #1:G:/Stigmatomma_queen_variance/O5/O5-3-7-M5.MP4	0.0	6752.160	25.000	Green	Resting		POINT	1030.040	G:/Stigmatomma_queen_variance/O5/O5-3-7-M5.MP4	25751	NA
M5	2024-09-29 18:08:17.618		5400.320	Media file(s)	player #1:G:/Stigmatomma_queen_variance/O5/O5-3-7-M5.MP4	0.0	6752.160	25.000	Orange	Walking		POINT	1030.040	G:/Stigmatomma_queen_variance/O5/O5-3-7-M5.MP4	25751	NA
M5	2024-09-29 18:08:17.618		5400.320	Media file(s)	player #1:G:/Stigmatomma_queen_variance/O5/O5-3-7-M5.MP4	0.0	6752.160	25.000	Pink	Self grooming		POINT	1030.040	G:/Stigmatomma_queen_variance/O5/O5-3-7-M5.MP4	25751	NA
M5	2024-09-29 18:08:17.618		5400.320	Media file(s)	player #1:G:/Stigmatomma_queen_variance/O5/O5-3-7-M5.MP4	0.0	6752.160	25.000	Yellow	Walking		POINT	1030.040	G:/Stigmatomma_queen_variance/O5/O5-3-7-M5.MP4	25751	NA
M5	2024-09-29 18:08:17.618		5400.320	Media file(s)	player #1:G:/Stigmatomma_queen_variance/O5/O5-3-7-M5.MP4	0.0	6752.160	25.000	Blue	Resting		POINT	1090.080	G:/Stigmatomma_queen_variance/O5/O5-3-7-M5.MP4	27252	NA
M5	2024-09-29 18:08:17.618		5400.320	Media file(s)	player #1:G:/Stigmatomma_queen_variance/O5/O5-3-7-M5.MP4	0.0	6752.160	25.000	Green	Resting		POINT	1090.080	G:/Stigmatomma_queen_variance/O5/O5-3-7-M5.MP4	27252	NA
M5	2024-09-29 18:08:17.618		5400.320	Media file(s)	player #1:G:/Stigmatomma_queen_variance/O5/O5-3-7-M5.MP4	0.0	6752.160	25.000	Orange	Walking		POINT	1090.080	G:/Stigmatomma_queen_variance/O5/O5-3-7-M5.MP4	27252	NA
M5	2024-09-29 18:08:17.618		5400.320	Media file(s)	player #1:G:/Stigmatomma_queen_variance/O5/O5-3-7-M5.MP4	0.0	6752.160	25.000	Pink	Walking		POINT	1090.080	G:/Stigmatomma_queen_variance/O5/O5-3-7-M5.MP4	27252	NA
M5	2024-09-29 18:08:17.618		5400.320	Media file(s)	player #1:G:/Stigmatomma_queen_variance/O5/O5-3-7-M5.MP4	0.0	6752.160	25.000	Yellow	Walking		POINT	1090.080	G:/Stigmatomma_queen_variance/O5/O5-3-7-M5.MP4	27252	NA
M5	2024-09-29 18:08:17.618		5400.320	Media file(s)	player #1:G:/Stigmatomma_queen_variance/O5/O5-3-7-M5.MP4	0.0	6752.160	25.000	Blue	Resting		POINT	1150.200	G:/Stigmatomma_queen_variance/O5/O5-3-7-M5.MP4	28755	NA
M5	2024-09-29 18:08:17.618		5400.320	Media file(s)	player #1:G:/Stigmatomma_queen_variance/O5/O5-3-7-M5.MP4	0.0	6752.160	25.000	Green	Resting		POINT	1150.200	G:/Stigmatomma_queen_variance/O5/O5-3-7-M5.MP4	28755	NA
M5	2024-09-29 18:08:17.618		5400.320	Media file(s)	player #1:G:/Stigmatomma_queen_variance/O5/O5-3-7-M5.MP4	0.0	6752.160	25.000	Orange	Walking		POINT	1150.200	G:/Stigmatomma_queen_variance/O5/O5-3-7-M5.MP4	28755	NA
M5	2024-09-29 18:08:17.618		5400.320	Media file(s)	player #1:G:/Stigmatomma_queen_variance/O5/O5-3-7-M5.MP4	0.0	6752.160	25.000	Pink	Walking		POINT	1150.720	G:/Stigmatomma_queen_variance/O5/O5-3-7-M5.MP4	28768	NA
M5	2024-09-29 18:08:17.618		5400.320	Media file(s)	player #1:G:/Stigmatomma_queen_variance/O5/O5-3-7-M5.MP4	0.0	6752.160	25.000	Yellow	QW interaction		POINT	1150.720	G:/Stigmatomma_queen_variance/O5/O5-3-7-M5.MP4	28768	NA
M5	2024-09-29 18:08:17.618		5400.320	Media file(s)	player #1:G:/Stigmatomma_queen_variance/O5/O5-3-7-M5.MP4	0.0	6752.160	25.000	Blue	Resting		POINT	1210.320	G:/Stigmatomma_queen_variance/O5/O5-3-7-M5.MP4	30258	NA
M5	2024-09-29 18:08:17.618		5400.320	Media file(s)	player #1:G:/Stigmatomma_queen_variance/O5/O5-3-7-M5.MP4	0.0	6752.160	25.000	Green	Walking		POINT	1210.320	G:/Stigmatomma_queen_variance/O5/O5-3-7-M5.MP4	30258	NA
M5	2024-09-29 18:08:17.618		5400.320	Media file(s)	player #1:G:/Stigmatomma_queen_variance/O5/O5-3-7-M5.MP4	0.0	6752.160	25.000	Orange	Walking		POINT	1210.320	G:/Stigmatomma_queen_variance/O5/O5-3-7-M5.MP4	30258	NA
M5	2024-09-29 18:08:17.618		5400.320	Media file(s)	player #1:G:/Stigmatomma_queen_variance/O5/O5-3-7-M5.MP4	0.0	6752.160	25.000	Pink	Resting		POINT	1210.320	G:/Stigmatomma_queen_variance/O5/O5-3-7-M5.MP4	30258	NA
M5	2024-09-29 18:08:17.618		5400.320	Media file(s)	player #1:G:/Stigmatomma_queen_variance/O5/O5-3-7-M5.MP4	0.0	6752.160	25.000	Yellow	Brood Care		POINT	1210.320	G:/Stigmatomma_queen_variance/O5/O5-3-7-M5.MP4	30258	NA
M5	2024-09-29 18:08:17.618		5400.320	Media file(s)	player #1:G:/Stigmatomma_queen_variance/O5/O5-3-7-M5.MP4	0.0	6752.160	25.000	Blue	Resting		POINT	1270.120	G:/Stigmatomma_queen_variance/O5/O5-3-7-M5.MP4	31753	NA
M5	2024-09-29 18:08:17.618		5400.320	Media file(s)	player #1:G:/Stigmatomma_queen_variance/O5/O5-3-7-M5.MP4	0.0	6752.160	25.000	Green	Resting		POINT	1270.120	G:/Stigmatomma_queen_variance/O5/O5-3-7-M5.MP4	31753	NA
M5	2024-09-29 18:08:17.618		5400.320	Media file(s)	player #1:G:/Stigmatomma_queen_variance/O5/O5-3-7-M5.MP4	0.0	6752.160	25.000	Orange	Walking		POINT	1270.120	G:/Stigmatomma_queen_variance/O5/O5-3-7-M5.MP4	31753	NA
M5	2024-09-29 18:08:17.618		5400.320	Media file(s)	player #1:G:/Stigmatomma_queen_variance/O5/O5-3-7-M5.MP4	0.0	6752.160	25.000	Pink	Resting		POINT	1270.120	G:/Stigmatomma_queen_variance/O5/O5-3-7-M5.MP4	31753	NA
M5	2024-09-29 18:08:17.618		5400.320	Media file(s)	player #1:G:/Stigmatomma_queen_variance/O5/O5-3-7-M5.MP4	0.0	6752.160	25.000	Yellow	Walking		POINT	1270.120	G:/Stigmatomma_queen_variance/O5/O5-3-7-M5.MP4	31753	NA
M5	2024-09-29 18:08:17.618		5400.320	Media file(s)	player #1:G:/Stigmatomma_queen_variance/O5/O5-3-7-M5.MP4	0.0	6752.160	25.000	Blue	Resting		POINT	1330.480	G:/Stigmatomma_queen_variance/O5/O5-3-7-M5.MP4	33262	NA
M5	2024-09-29 18:08:17.618		5400.320	Media file(s)	player #1:G:/Stigmatomma_queen_variance/O5/O5-3-7-M5.MP4	0.0	6752.160	25.000	Green	Resting		POINT	1330.480	G:/Stigmatomma_queen_variance/O5/O5-3-7-M5.MP4	33262	NA
M5	2024-09-29 18:08:17.618		5400.320	Media file(s)	player #1:G:/Stigmatomma_queen_variance/O5/O5-3-7-M5.MP4	0.0	6752.160	25.000	Orange	Walking		POINT	1330.480	G:/Stigmatomma_queen_variance/O5/O5-3-7-M5.MP4	33262	NA
M5	2024-09-29 18:08:17.618		5400.320	Media file(s)	player #1:G:/Stigmatomma_queen_variance/O5/O5-3-7-M5.MP4	0.0	6752.160	25.000	Pink	Walking		POINT	1330.480	G:/Stigmatomma_queen_variance/O5/O5-3-7-M5.MP4	33262	NA
M5	2024-09-29 18:08:17.618		5400.320	Media file(s)	player #1:G:/Stigmatomma_queen_variance/O5/O5-3-7-M5.MP4	0.0	6752.160	25.000	Yellow	Walking		POINT	1330.480	G:/Stigmatomma_queen_variance/O5/O5-3-7-M5.MP4	33262	NA
M5	2024-09-29 18:08:17.618		5400.320	Media file(s)	player #1:G:/Stigmatomma_queen_variance/O5/O5-3-7-M5.MP4	0.0	6752.160	25.000	Blue	Resting		POINT	1390.320	G:/Stigmatomma_queen_variance/O5/O5-3-7-M5.MP4	34758	NA
M5	2024-09-29 18:08:17.618		5400.320	Media file(s)	player #1:G:/Stigmatomma_queen_variance/O5/O5-3-7-M5.MP4	0.0	6752.160	25.000	Green	Resting		POINT	1390.320	G:/Stigmatomma_queen_variance/O5/O5-3-7-M5.MP4	34758	NA
M5	2024-09-29 18:08:17.618		5400.320	Media file(s)	player #1:G:/Stigmatomma_queen_variance/O5/O5-3-7-M5.MP4	0.0	6752.160	25.000	Orange	Walking		POINT	1390.320	G:/Stigmatomma_queen_variance/O5/O5-3-7-M5.MP4	34758	NA
M5	2024-09-29 18:08:17.618		5400.320	Media file(s)	player #1:G:/Stigmatomma_queen_variance/O5/O5-3-7-M5.MP4	0.0	6752.160	25.000	Pink	Walking		POINT	1390.320	G:/Stigmatomma_queen_variance/O5/O5-3-7-M5.MP4	34758	NA
M5	2024-09-29 18:08:17.618		5400.320	Media file(s)	player #1:G:/Stigmatomma_queen_variance/O5/O5-3-7-M5.MP4	0.0	6752.160	25.000	Yellow	Walking		POINT	1390.320	G:/Stigmatomma_queen_variance/O5/O5-3-7-M5.MP4	34758	NA
M5	2024-09-29 18:08:17.618		5400.320	Media file(s)	player #1:G:/Stigmatomma_queen_variance/O5/O5-3-7-M5.MP4	0.0	6752.160	25.000	Blue	Resting		POINT	1450.920	G:/Stigmatomma_queen_variance/O5/O5-3-7-M5.MP4	36273	NA
M5	2024-09-29 18:08:17.618		5400.320	Media file(s)	player #1:G:/Stigmatomma_queen_variance/O5/O5-3-7-M5.MP4	0.0	6752.160	25.000	Green	Resting		POINT	1450.920	G:/Stigmatomma_queen_variance/O5/O5-3-7-M5.MP4	36273	NA
M5	2024-09-29 18:08:17.618		5400.320	Media file(s)	player #1:G:/Stigmatomma_queen_variance/O5/O5-3-7-M5.MP4	0.0	6752.160	25.000	Orange	Walking		POINT	1450.920	G:/Stigmatomma_queen_variance/O5/O5-3-7-M5.MP4	36273	NA
M5	2024-09-29 18:08:17.618		5400.320	Media file(s)	player #1:G:/Stigmatomma_queen_variance/O5/O5-3-7-M5.MP4	0.0	6752.160	25.000	Pink	Resting		POINT	1450.920	G:/Stigmatomma_queen_variance/O5/O5-3-7-M5.MP4	36273	NA
M5	2024-09-29 18:08:17.618		5400.320	Media file(s)	player #1:G:/Stigmatomma_queen_variance/O5/O5-3-7-M5.MP4	0.0	6752.160	25.000	Yellow	Walking		POINT	1450.920	G:/Stigmatomma_queen_variance/O5/O5-3-7-M5.MP4	36273	NA
M5	2024-09-29 18:08:17.618		5400.320	Media file(s)	player #1:G:/Stigmatomma_queen_variance/O5/O5-3-7-M5.MP4	0.0	6752.160	25.000	Blue	Resting		POINT	1511.120	G:/Stigmatomma_queen_variance/O5/O5-3-7-M5.MP4	37778	NA
M5	2024-09-29 18:08:17.618		5400.320	Media file(s)	player #1:G:/Stigmatomma_queen_variance/O5/O5-3-7-M5.MP4	0.0	6752.160	25.000	Green	Resting		POINT	1511.120	G:/Stigmatomma_queen_variance/O5/O5-3-7-M5.MP4	37778	NA
M5	2024-09-29 18:08:17.618		5400.320	Media file(s)	player #1:G:/Stigmatomma_queen_variance/O5/O5-3-7-M5.MP4	0.0	6752.160	25.000	Orange	Resting		POINT	1511.120	G:/Stigmatomma_queen_variance/O5/O5-3-7-M5.MP4	37778	NA
M5	2024-09-29 18:08:17.618		5400.320	Media file(s)	player #1:G:/Stigmatomma_queen_variance/O5/O5-3-7-M5.MP4	0.0	6752.160	25.000	Pink	Resting		POINT	1511.120	G:/Stigmatomma_queen_variance/O5/O5-3-7-M5.MP4	37778	NA
M5	2024-09-29 18:08:17.618		5400.320	Media file(s)	player #1:G:/Stigmatomma_queen_variance/O5/O5-3-7-M5.MP4	0.0	6752.160	25.000	Yellow	Walking		POINT	1511.120	G:/Stigmatomma_queen_variance/O5/O5-3-7-M5.MP4	37778	NA
M5	2024-09-29 18:08:17.618		5400.320	Media file(s)	player #1:G:/Stigmatomma_queen_variance/O5/O5-3-7-M5.MP4	0.0	6752.160	25.000	Blue	Resting		POINT	1570.160	G:/Stigmatomma_queen_variance/O5/O5-3-7-M5.MP4	39254	NA
M5	2024-09-29 18:08:17.618		5400.320	Media file(s)	player #1:G:/Stigmatomma_queen_variance/O5/O5-3-7-M5.MP4	0.0	6752.160	25.000	Green	Resting		POINT	1570.160	G:/Stigmatomma_queen_variance/O5/O5-3-7-M5.MP4	39254	NA
M5	2024-09-29 18:08:17.618		5400.320	Media file(s)	player #1:G:/Stigmatomma_queen_variance/O5/O5-3-7-M5.MP4	0.0	6752.160	25.000	Orange	Resting		POINT	1570.160	G:/Stigmatomma_queen_variance/O5/O5-3-7-M5.MP4	39254	NA
M5	2024-09-29 18:08:17.618		5400.320	Media file(s)	player #1:G:/Stigmatomma_queen_variance/O5/O5-3-7-M5.MP4	0.0	6752.160	25.000	Pink	Resting		POINT	1570.160	G:/Stigmatomma_queen_variance/O5/O5-3-7-M5.MP4	39254	NA
M5	2024-09-29 18:08:17.618		5400.320	Media file(s)	player #1:G:/Stigmatomma_queen_variance/O5/O5-3-7-M5.MP4	0.0	6752.160	25.000	Yellow	Walking		POINT	1570.160	G:/Stigmatomma_queen_variance/O5/O5-3-7-M5.MP4	39254	NA
M5	2024-09-29 18:08:17.618		5400.320	Media file(s)	player #1:G:/Stigmatomma_queen_variance/O5/O5-3-7-M5.MP4	0.0	6752.160	25.000	Blue	Resting		POINT	1630.760	G:/Stigmatomma_queen_variance/O5/O5-3-7-M5.MP4	40769	NA
M5	2024-09-29 18:08:17.618		5400.320	Media file(s)	player #1:G:/Stigmatomma_queen_variance/O5/O5-3-7-M5.MP4	0.0	6752.160	25.000	Green	Resting		POINT	1630.760	G:/Stigmatomma_queen_variance/O5/O5-3-7-M5.MP4	40769	NA
M5	2024-09-29 18:08:17.618		5400.320	Media file(s)	player #1:G:/Stigmatomma_queen_variance/O5/O5-3-7-M5.MP4	0.0	6752.160	25.000	Orange	Resting		POINT	1630.760	G:/Stigmatomma_queen_variance/O5/O5-3-7-M5.MP4	40769	NA
M5	2024-09-29 18:08:17.618		5400.320	Media file(s)	player #1:G:/Stigmatomma_queen_variance/O5/O5-3-7-M5.MP4	0.0	6752.160	25.000	Pink	Resting		POINT	1630.760	G:/Stigmatomma_queen_variance/O5/O5-3-7-M5.MP4	40769	NA
M5	2024-09-29 18:08:17.618		5400.320	Media file(s)	player #1:G:/Stigmatomma_queen_variance/O5/O5-3-7-M5.MP4	0.0	6752.160	25.000	Yellow	Resting		POINT	1630.760	G:/Stigmatomma_queen_variance/O5/O5-3-7-M5.MP4	40769	NA
M5	2024-09-29 18:08:17.618		5400.320	Media file(s)	player #1:G:/Stigmatomma_queen_variance/O5/O5-3-7-M5.MP4	0.0	6752.160	25.000	Blue	Resting		POINT	1690.520	G:/Stigmatomma_queen_variance/O5/O5-3-7-M5.MP4	42263	NA
M5	2024-09-29 18:08:17.618		5400.320	Media file(s)	player #1:G:/Stigmatomma_queen_variance/O5/O5-3-7-M5.MP4	0.0	6752.160	25.000	Green	Resting		POINT	1690.520	G:/Stigmatomma_queen_variance/O5/O5-3-7-M5.MP4	42263	NA
M5	2024-09-29 18:08:17.618		5400.320	Media file(s)	player #1:G:/Stigmatomma_queen_variance/O5/O5-3-7-M5.MP4	0.0	6752.160	25.000	Orange	Resting		POINT	1690.520	G:/Stigmatomma_queen_variance/O5/O5-3-7-M5.MP4	42263	NA
M5	2024-09-29 18:08:17.618		5400.320	Media file(s)	player #1:G:/Stigmatomma_queen_variance/O5/O5-3-7-M5.MP4	0.0	6752.160	25.000	Pink	Resting		POINT	1690.520	G:/Stigmatomma_queen_variance/O5/O5-3-7-M5.MP4	42263	NA
M5	2024-09-29 18:08:17.618		5400.320	Media file(s)	player #1:G:/Stigmatomma_queen_variance/O5/O5-3-7-M5.MP4	0.0	6752.160	25.000	Yellow	Walking		POINT	1690.520	G:/Stigmatomma_queen_variance/O5/O5-3-7-M5.MP4	42263	NA
M5	2024-09-29 18:08:17.618		5400.320	Media file(s)	player #1:G:/Stigmatomma_queen_variance/O5/O5-3-7-M5.MP4	0.0	6752.160	25.000	Blue	Resting		POINT	1750.120	G:/Stigmatomma_queen_variance/O5/O5-3-7-M5.MP4	43753	NA
M5	2024-09-29 18:08:17.618		5400.320	Media file(s)	player #1:G:/Stigmatomma_queen_variance/O5/O5-3-7-M5.MP4	0.0	6752.160	25.000	Green	Resting		POINT	1750.120	G:/Stigmatomma_queen_variance/O5/O5-3-7-M5.MP4	43753	NA
M5	2024-09-29 18:08:17.618		5400.320	Media file(s)	player #1:G:/Stigmatomma_queen_variance/O5/O5-3-7-M5.MP4	0.0	6752.160	25.000	Orange	Resting		POINT	1750.120	G:/Stigmatomma_queen_variance/O5/O5-3-7-M5.MP4	43753	NA
M5	2024-09-29 18:08:17.618		5400.320	Media file(s)	player #1:G:/Stigmatomma_queen_variance/O5/O5-3-7-M5.MP4	0.0	6752.160	25.000	Pink	Resting		POINT	1750.120	G:/Stigmatomma_queen_variance/O5/O5-3-7-M5.MP4	43753	NA
M5	2024-09-29 18:08:17.618		5400.320	Media file(s)	player #1:G:/Stigmatomma_queen_variance/O5/O5-3-7-M5.MP4	0.0	6752.160	25.000	Yellow	Resting		POINT	1750.120	G:/Stigmatomma_queen_variance/O5/O5-3-7-M5.MP4	43753	NA
M5	2024-09-29 18:08:17.618		5400.320	Media file(s)	player #1:G:/Stigmatomma_queen_variance/O5/O5-3-7-M5.MP4	0.0	6752.160	25.000	Blue	Resting		POINT	1810.120	G:/Stigmatomma_queen_variance/O5/O5-3-7-M5.MP4	45253	NA
M5	2024-09-29 18:08:17.618		5400.320	Media file(s)	player #1:G:/Stigmatomma_queen_variance/O5/O5-3-7-M5.MP4	0.0	6752.160	25.000	Green	Resting		POINT	1810.120	G:/Stigmatomma_queen_variance/O5/O5-3-7-M5.MP4	45253	NA
M5	2024-09-29 18:08:17.618		5400.320	Media file(s)	player #1:G:/Stigmatomma_queen_variance/O5/O5-3-7-M5.MP4	0.0	6752.160	25.000	Orange	Resting		POINT	1810.120	G:/Stigmatomma_queen_variance/O5/O5-3-7-M5.MP4	45253	NA
M5	2024-09-29 18:08:17.618		5400.320	Media file(s)	player #1:G:/Stigmatomma_queen_variance/O5/O5-3-7-M5.MP4	0.0	6752.160	25.000	Pink	Resting		POINT	1810.120	G:/Stigmatomma_queen_variance/O5/O5-3-7-M5.MP4	45253	NA
M5	2024-09-29 18:08:17.618		5400.320	Media file(s)	player #1:G:/Stigmatomma_queen_variance/O5/O5-3-7-M5.MP4	0.0	6752.160	25.000	Yellow	Resting		POINT	1810.120	G:/Stigmatomma_queen_variance/O5/O5-3-7-M5.MP4	45253	NA
M5	2024-09-29 18:08:17.618		5400.320	Media file(s)	player #1:G:/Stigmatomma_queen_variance/O5/O5-3-7-M5.MP4	0.0	6752.160	25.000	Blue	Resting		POINT	1870.120	G:/Stigmatomma_queen_variance/O5/O5-3-7-M5.MP4	46753	NA
M5	2024-09-29 18:08:17.618		5400.320	Media file(s)	player #1:G:/Stigmatomma_queen_variance/O5/O5-3-7-M5.MP4	0.0	6752.160	25.000	Green	Walking		POINT	1870.120	G:/Stigmatomma_queen_variance/O5/O5-3-7-M5.MP4	46753	NA
M5	2024-09-29 18:08:17.618		5400.320	Media file(s)	player #1:G:/Stigmatomma_queen_variance/O5/O5-3-7-M5.MP4	0.0	6752.160	25.000	Orange	Resting		POINT	1870.120	G:/Stigmatomma_queen_variance/O5/O5-3-7-M5.MP4	46753	NA
M5	2024-09-29 18:08:17.618		5400.320	Media file(s)	player #1:G:/Stigmatomma_queen_variance/O5/O5-3-7-M5.MP4	0.0	6752.160	25.000	Pink	Resting		POINT	1870.120	G:/Stigmatomma_queen_variance/O5/O5-3-7-M5.MP4	46753	NA
M5	2024-09-29 18:08:17.618		5400.320	Media file(s)	player #1:G:/Stigmatomma_queen_variance/O5/O5-3-7-M5.MP4	0.0	6752.160	25.000	Yellow	Resting		POINT	1870.120	G:/Stigmatomma_queen_variance/O5/O5-3-7-M5.MP4	46753	NA
M5	2024-09-29 18:08:17.618		5400.320	Media file(s)	player #1:G:/Stigmatomma_queen_variance/O5/O5-3-7-M5.MP4	0.0	6752.160	25.000	Blue	Resting		POINT	1930.200	G:/Stigmatomma_queen_variance/O5/O5-3-7-M5.MP4	48255	NA
M5	2024-09-29 18:08:17.618		5400.320	Media file(s)	player #1:G:/Stigmatomma_queen_variance/O5/O5-3-7-M5.MP4	0.0	6752.160	25.000	Green	Resting		POINT	1930.200	G:/Stigmatomma_queen_variance/O5/O5-3-7-M5.MP4	48255	NA
M5	2024-09-29 18:08:17.618		5400.320	Media file(s)	player #1:G:/Stigmatomma_queen_variance/O5/O5-3-7-M5.MP4	0.0	6752.160	25.000	Orange	Resting		POINT	1930.200	G:/Stigmatomma_queen_variance/O5/O5-3-7-M5.MP4	48255	NA
M5	2024-09-29 18:08:17.618		5400.320	Media file(s)	player #1:G:/Stigmatomma_queen_variance/O5/O5-3-7-M5.MP4	0.0	6752.160	25.000	Pink	Resting		POINT	1930.200	G:/Stigmatomma_queen_variance/O5/O5-3-7-M5.MP4	48255	NA
M5	2024-09-29 18:08:17.618		5400.320	Media file(s)	player #1:G:/Stigmatomma_queen_variance/O5/O5-3-7-M5.MP4	0.0	6752.160	25.000	Yellow	Resting		POINT	1930.200	G:/Stigmatomma_queen_variance/O5/O5-3-7-M5.MP4	48255	NA
M5	2024-09-29 18:08:17.618		5400.320	Media file(s)	player #1:G:/Stigmatomma_queen_variance/O5/O5-3-7-M5.MP4	0.0	6752.160	25.000	Blue	Resting		POINT	1990.040	G:/Stigmatomma_queen_variance/O5/O5-3-7-M5.MP4	49751	NA
M5	2024-09-29 18:08:17.618		5400.320	Media file(s)	player #1:G:/Stigmatomma_queen_variance/O5/O5-3-7-M5.MP4	0.0	6752.160	25.000	Green	Resting		POINT	1990.040	G:/Stigmatomma_queen_variance/O5/O5-3-7-M5.MP4	49751	NA
M5	2024-09-29 18:08:17.618		5400.320	Media file(s)	player #1:G:/Stigmatomma_queen_variance/O5/O5-3-7-M5.MP4	0.0	6752.160	25.000	Orange	Resting		POINT	1990.040	G:/Stigmatomma_queen_variance/O5/O5-3-7-M5.MP4	49751	NA
M5	2024-09-29 18:08:17.618		5400.320	Media file(s)	player #1:G:/Stigmatomma_queen_variance/O5/O5-3-7-M5.MP4	0.0	6752.160	25.000	Pink	Resting		POINT	1990.040	G:/Stigmatomma_queen_variance/O5/O5-3-7-M5.MP4	49751	NA
M5	2024-09-29 18:08:17.618		5400.320	Media file(s)	player #1:G:/Stigmatomma_queen_variance/O5/O5-3-7-M5.MP4	0.0	6752.160	25.000	Yellow	Resting		POINT	1990.040	G:/Stigmatomma_queen_variance/O5/O5-3-7-M5.MP4	49751	NA
M5	2024-09-29 18:08:17.618		5400.320	Media file(s)	player #1:G:/Stigmatomma_queen_variance/O5/O5-3-7-M5.MP4	0.0	6752.160	25.000	Blue	Resting		POINT	2050.200	G:/Stigmatomma_queen_variance/O5/O5-3-7-M5.MP4	51255	NA
M5	2024-09-29 18:08:17.618		5400.320	Media file(s)	player #1:G:/Stigmatomma_queen_variance/O5/O5-3-7-M5.MP4	0.0	6752.160	25.000	Green	Resting		POINT	2050.200	G:/Stigmatomma_queen_variance/O5/O5-3-7-M5.MP4	51255	NA
M5	2024-09-29 18:08:17.618		5400.320	Media file(s)	player #1:G:/Stigmatomma_queen_variance/O5/O5-3-7-M5.MP4	0.0	6752.160	25.000	Orange	Walking		POINT	2050.200	G:/Stigmatomma_queen_variance/O5/O5-3-7-M5.MP4	51255	NA
M5	2024-09-29 18:08:17.618		5400.320	Media file(s)	player #1:G:/Stigmatomma_queen_variance/O5/O5-3-7-M5.MP4	0.0	6752.160	25.000	Pink	Resting		POINT	2050.200	G:/Stigmatomma_queen_variance/O5/O5-3-7-M5.MP4	51255	NA
M5	2024-09-29 18:08:17.618		5400.320	Media file(s)	player #1:G:/Stigmatomma_queen_variance/O5/O5-3-7-M5.MP4	0.0	6752.160	25.000	Yellow	Resting		POINT	2050.200	G:/Stigmatomma_queen_variance/O5/O5-3-7-M5.MP4	51255	NA
M5	2024-09-29 18:08:17.618		5400.320	Media file(s)	player #1:G:/Stigmatomma_queen_variance/O5/O5-3-7-M5.MP4	0.0	6752.160	25.000	Blue	Resting		POINT	2110.080	G:/Stigmatomma_queen_variance/O5/O5-3-7-M5.MP4	52752	NA
M5	2024-09-29 18:08:17.618		5400.320	Media file(s)	player #1:G:/Stigmatomma_queen_variance/O5/O5-3-7-M5.MP4	0.0	6752.160	25.000	Green	Resting		POINT	2110.080	G:/Stigmatomma_queen_variance/O5/O5-3-7-M5.MP4	52752	NA
M5	2024-09-29 18:08:17.618		5400.320	Media file(s)	player #1:G:/Stigmatomma_queen_variance/O5/O5-3-7-M5.MP4	0.0	6752.160	25.000	Orange	Resting		POINT	2110.080	G:/Stigmatomma_queen_variance/O5/O5-3-7-M5.MP4	52752	NA
M5	2024-09-29 18:08:17.618		5400.320	Media file(s)	player #1:G:/Stigmatomma_queen_variance/O5/O5-3-7-M5.MP4	0.0	6752.160	25.000	Pink	Resting		POINT	2110.080	G:/Stigmatomma_queen_variance/O5/O5-3-7-M5.MP4	52752	NA
M5	2024-09-29 18:08:17.618		5400.320	Media file(s)	player #1:G:/Stigmatomma_queen_variance/O5/O5-3-7-M5.MP4	0.0	6752.160	25.000	Yellow	Resting		POINT	2110.080	G:/Stigmatomma_queen_variance/O5/O5-3-7-M5.MP4	52752	NA
M5	2024-09-29 18:08:17.618		5400.320	Media file(s)	player #1:G:/Stigmatomma_queen_variance/O5/O5-3-7-M5.MP4	0.0	6752.160	25.000	Blue	Resting		POINT	2170.160	G:/Stigmatomma_queen_variance/O5/O5-3-7-M5.MP4	54254	NA
M5	2024-09-29 18:08:17.618		5400.320	Media file(s)	player #1:G:/Stigmatomma_queen_variance/O5/O5-3-7-M5.MP4	0.0	6752.160	25.000	Green	Resting		POINT	2170.160	G:/Stigmatomma_queen_variance/O5/O5-3-7-M5.MP4	54254	NA
M5	2024-09-29 18:08:17.618		5400.320	Media file(s)	player #1:G:/Stigmatomma_queen_variance/O5/O5-3-7-M5.MP4	0.0	6752.160	25.000	Orange	Resting		POINT	2170.160	G:/Stigmatomma_queen_variance/O5/O5-3-7-M5.MP4	54254	NA
M5	2024-09-29 18:08:17.618		5400.320	Media file(s)	player #1:G:/Stigmatomma_queen_variance/O5/O5-3-7-M5.MP4	0.0	6752.160	25.000	Pink	Resting		POINT	2170.160	G:/Stigmatomma_queen_variance/O5/O5-3-7-M5.MP4	54254	NA
M5	2024-09-29 18:08:17.618		5400.320	Media file(s)	player #1:G:/Stigmatomma_queen_variance/O5/O5-3-7-M5.MP4	0.0	6752.160	25.000	Yellow	Resting		POINT	2170.160	G:/Stigmatomma_queen_variance/O5/O5-3-7-M5.MP4	54254	NA
M5	2024-09-29 18:08:17.618		5400.320	Media file(s)	player #1:G:/Stigmatomma_queen_variance/O5/O5-3-7-M5.MP4	0.0	6752.160	25.000	Blue	Resting		POINT	2230.000	G:/Stigmatomma_queen_variance/O5/O5-3-7-M5.MP4	55750	NA
M5	2024-09-29 18:08:17.618		5400.320	Media file(s)	player #1:G:/Stigmatomma_queen_variance/O5/O5-3-7-M5.MP4	0.0	6752.160	25.000	Green	Resting		POINT	2230.000	G:/Stigmatomma_queen_variance/O5/O5-3-7-M5.MP4	55750	NA
M5	2024-09-29 18:08:17.618		5400.320	Media file(s)	player #1:G:/Stigmatomma_queen_variance/O5/O5-3-7-M5.MP4	0.0	6752.160	25.000	Orange	Resting		POINT	2230.000	G:/Stigmatomma_queen_variance/O5/O5-3-7-M5.MP4	55750	NA
M5	2024-09-29 18:08:17.618		5400.320	Media file(s)	player #1:G:/Stigmatomma_queen_variance/O5/O5-3-7-M5.MP4	0.0	6752.160	25.000	Pink	Resting		POINT	2230.000	G:/Stigmatomma_queen_variance/O5/O5-3-7-M5.MP4	55750	NA
M5	2024-09-29 18:08:17.618		5400.320	Media file(s)	player #1:G:/Stigmatomma_queen_variance/O5/O5-3-7-M5.MP4	0.0	6752.160	25.000	Yellow	Resting		POINT	2230.000	G:/Stigmatomma_queen_variance/O5/O5-3-7-M5.MP4	55750	NA
M5	2024-09-29 18:08:17.618		5400.320	Media file(s)	player #1:G:/Stigmatomma_queen_variance/O5/O5-3-7-M5.MP4	0.0	6752.160	25.000	Blue	Resting		POINT	2290.000	G:/Stigmatomma_queen_variance/O5/O5-3-7-M5.MP4	57250	NA
M5	2024-09-29 18:08:17.618		5400.320	Media file(s)	player #1:G:/Stigmatomma_queen_variance/O5/O5-3-7-M5.MP4	0.0	6752.160	25.000	Green	Resting		POINT	2290.000	G:/Stigmatomma_queen_variance/O5/O5-3-7-M5.MP4	57250	NA
M5	2024-09-29 18:08:17.618		5400.320	Media file(s)	player #1:G:/Stigmatomma_queen_variance/O5/O5-3-7-M5.MP4	0.0	6752.160	25.000	Orange	Resting		POINT	2290.000	G:/Stigmatomma_queen_variance/O5/O5-3-7-M5.MP4	57250	NA
M5	2024-09-29 18:08:17.618		5400.320	Media file(s)	player #1:G:/Stigmatomma_queen_variance/O5/O5-3-7-M5.MP4	0.0	6752.160	25.000	Pink	Resting		POINT	2290.000	G:/Stigmatomma_queen_variance/O5/O5-3-7-M5.MP4	57250	NA
M5	2024-09-29 18:08:17.618		5400.320	Media file(s)	player #1:G:/Stigmatomma_queen_variance/O5/O5-3-7-M5.MP4	0.0	6752.160	25.000	Yellow	Resting		POINT	2290.000	G:/Stigmatomma_queen_variance/O5/O5-3-7-M5.MP4	57250	NA
M5	2024-09-29 18:08:17.618		5400.320	Media file(s)	player #1:G:/Stigmatomma_queen_variance/O5/O5-3-7-M5.MP4	0.0	6752.160	25.000	Blue	Resting		POINT	2350.200	G:/Stigmatomma_queen_variance/O5/O5-3-7-M5.MP4	58755	NA
M5	2024-09-29 18:08:17.618		5400.320	Media file(s)	player #1:G:/Stigmatomma_queen_variance/O5/O5-3-7-M5.MP4	0.0	6752.160	25.000	Green	Resting		POINT	2350.200	G:/Stigmatomma_queen_variance/O5/O5-3-7-M5.MP4	58755	NA
M5	2024-09-29 18:08:17.618		5400.320	Media file(s)	player #1:G:/Stigmatomma_queen_variance/O5/O5-3-7-M5.MP4	0.0	6752.160	25.000	Orange	Resting		POINT	2350.200	G:/Stigmatomma_queen_variance/O5/O5-3-7-M5.MP4	58755	NA
M5	2024-09-29 18:08:17.618		5400.320	Media file(s)	player #1:G:/Stigmatomma_queen_variance/O5/O5-3-7-M5.MP4	0.0	6752.160	25.000	Pink	Resting		POINT	2350.200	G:/Stigmatomma_queen_variance/O5/O5-3-7-M5.MP4	58755	NA
M5	2024-09-29 18:08:17.618		5400.320	Media file(s)	player #1:G:/Stigmatomma_queen_variance/O5/O5-3-7-M5.MP4	0.0	6752.160	25.000	Yellow	Resting		POINT	2350.200	G:/Stigmatomma_queen_variance/O5/O5-3-7-M5.MP4	58755	NA
M5	2024-09-29 18:08:17.618		5400.320	Media file(s)	player #1:G:/Stigmatomma_queen_variance/O5/O5-3-7-M5.MP4	0.0	6752.160	25.000	Blue	Resting		POINT	2410.080	G:/Stigmatomma_queen_variance/O5/O5-3-7-M5.MP4	60252	NA
M5	2024-09-29 18:08:17.618		5400.320	Media file(s)	player #1:G:/Stigmatomma_queen_variance/O5/O5-3-7-M5.MP4	0.0	6752.160	25.000	Green	Resting		POINT	2410.080	G:/Stigmatomma_queen_variance/O5/O5-3-7-M5.MP4	60252	NA
M5	2024-09-29 18:08:17.618		5400.320	Media file(s)	player #1:G:/Stigmatomma_queen_variance/O5/O5-3-7-M5.MP4	0.0	6752.160	25.000	Orange	Resting		POINT	2410.080	G:/Stigmatomma_queen_variance/O5/O5-3-7-M5.MP4	60252	NA
M5	2024-09-29 18:08:17.618		5400.320	Media file(s)	player #1:G:/Stigmatomma_queen_variance/O5/O5-3-7-M5.MP4	0.0	6752.160	25.000	Pink	Resting		POINT	2410.080	G:/Stigmatomma_queen_variance/O5/O5-3-7-M5.MP4	60252	NA
M5	2024-09-29 18:08:17.618		5400.320	Media file(s)	player #1:G:/Stigmatomma_queen_variance/O5/O5-3-7-M5.MP4	0.0	6752.160	25.000	Yellow	Resting		POINT	2410.080	G:/Stigmatomma_queen_variance/O5/O5-3-7-M5.MP4	60252	NA
M5	2024-09-29 18:08:17.618		5400.320	Media file(s)	player #1:G:/Stigmatomma_queen_variance/O5/O5-3-7-M5.MP4	0.0	6752.160	25.000	Blue	Resting		POINT	2470.120	G:/Stigmatomma_queen_variance/O5/O5-3-7-M5.MP4	61753	NA
M5	2024-09-29 18:08:17.618		5400.320	Media file(s)	player #1:G:/Stigmatomma_queen_variance/O5/O5-3-7-M5.MP4	0.0	6752.160	25.000	Green	Resting		POINT	2470.120	G:/Stigmatomma_queen_variance/O5/O5-3-7-M5.MP4	61753	NA
M5	2024-09-29 18:08:17.618		5400.320	Media file(s)	player #1:G:/Stigmatomma_queen_variance/O5/O5-3-7-M5.MP4	0.0	6752.160	25.000	Orange	Resting		POINT	2470.120	G:/Stigmatomma_queen_variance/O5/O5-3-7-M5.MP4	61753	NA
M5	2024-09-29 18:08:17.618		5400.320	Media file(s)	player #1:G:/Stigmatomma_queen_variance/O5/O5-3-7-M5.MP4	0.0	6752.160	25.000	Pink	Resting		POINT	2470.120	G:/Stigmatomma_queen_variance/O5/O5-3-7-M5.MP4	61753	NA
M5	2024-09-29 18:08:17.618		5400.320	Media file(s)	player #1:G:/Stigmatomma_queen_variance/O5/O5-3-7-M5.MP4	0.0	6752.160	25.000	Yellow	Walking		POINT	2470.120	G:/Stigmatomma_queen_variance/O5/O5-3-7-M5.MP4	61753	NA
M5	2024-09-29 18:08:17.618		5400.320	Media file(s)	player #1:G:/Stigmatomma_queen_variance/O5/O5-3-7-M5.MP4	0.0	6752.160	25.000	Blue	Resting		POINT	2530.320	G:/Stigmatomma_queen_variance/O5/O5-3-7-M5.MP4	63258	NA
M5	2024-09-29 18:08:17.618		5400.320	Media file(s)	player #1:G:/Stigmatomma_queen_variance/O5/O5-3-7-M5.MP4	0.0	6752.160	25.000	Green	Resting		POINT	2530.320	G:/Stigmatomma_queen_variance/O5/O5-3-7-M5.MP4	63258	NA
M5	2024-09-29 18:08:17.618		5400.320	Media file(s)	player #1:G:/Stigmatomma_queen_variance/O5/O5-3-7-M5.MP4	0.0	6752.160	25.000	Orange	Resting		POINT	2530.320	G:/Stigmatomma_queen_variance/O5/O5-3-7-M5.MP4	63258	NA
M5	2024-09-29 18:08:17.618		5400.320	Media file(s)	player #1:G:/Stigmatomma_queen_variance/O5/O5-3-7-M5.MP4	0.0	6752.160	25.000	Pink	Resting		POINT	2530.320	G:/Stigmatomma_queen_variance/O5/O5-3-7-M5.MP4	63258	NA
M5	2024-09-29 18:08:17.618		5400.320	Media file(s)	player #1:G:/Stigmatomma_queen_variance/O5/O5-3-7-M5.MP4	0.0	6752.160	25.000	Yellow	Walking		POINT	2530.320	G:/Stigmatomma_queen_variance/O5/O5-3-7-M5.MP4	63258	NA
M5	2024-09-29 18:08:17.618		5400.320	Media file(s)	player #1:G:/Stigmatomma_queen_variance/O5/O5-3-7-M5.MP4	0.0	6752.160	25.000	Blue	Resting		POINT	2590.160	G:/Stigmatomma_queen_variance/O5/O5-3-7-M5.MP4	64754	NA
M5	2024-09-29 18:08:17.618		5400.320	Media file(s)	player #1:G:/Stigmatomma_queen_variance/O5/O5-3-7-M5.MP4	0.0	6752.160	25.000	Green	Resting		POINT	2590.160	G:/Stigmatomma_queen_variance/O5/O5-3-7-M5.MP4	64754	NA
M5	2024-09-29 18:08:17.618		5400.320	Media file(s)	player #1:G:/Stigmatomma_queen_variance/O5/O5-3-7-M5.MP4	0.0	6752.160	25.000	Orange	Resting		POINT	2590.160	G:/Stigmatomma_queen_variance/O5/O5-3-7-M5.MP4	64754	NA
M5	2024-09-29 18:08:17.618		5400.320	Media file(s)	player #1:G:/Stigmatomma_queen_variance/O5/O5-3-7-M5.MP4	0.0	6752.160	25.000	Pink	Resting		POINT	2590.160	G:/Stigmatomma_queen_variance/O5/O5-3-7-M5.MP4	64754	NA
M5	2024-09-29 18:08:17.618		5400.320	Media file(s)	player #1:G:/Stigmatomma_queen_variance/O5/O5-3-7-M5.MP4	0.0	6752.160	25.000	Yellow	Resting		POINT	2590.160	G:/Stigmatomma_queen_variance/O5/O5-3-7-M5.MP4	64754	NA
M5	2024-09-29 18:08:17.618		5400.320	Media file(s)	player #1:G:/Stigmatomma_queen_variance/O5/O5-3-7-M5.MP4	0.0	6752.160	25.000	Blue	Resting		POINT	2650.160	G:/Stigmatomma_queen_variance/O5/O5-3-7-M5.MP4	66254	NA
M5	2024-09-29 18:08:17.618		5400.320	Media file(s)	player #1:G:/Stigmatomma_queen_variance/O5/O5-3-7-M5.MP4	0.0	6752.160	25.000	Green	Resting		POINT	2650.160	G:/Stigmatomma_queen_variance/O5/O5-3-7-M5.MP4	66254	NA
M5	2024-09-29 18:08:17.618		5400.320	Media file(s)	player #1:G:/Stigmatomma_queen_variance/O5/O5-3-7-M5.MP4	0.0	6752.160	25.000	Orange	Resting		POINT	2650.160	G:/Stigmatomma_queen_variance/O5/O5-3-7-M5.MP4	66254	NA
M5	2024-09-29 18:08:17.618		5400.320	Media file(s)	player #1:G:/Stigmatomma_queen_variance/O5/O5-3-7-M5.MP4	0.0	6752.160	25.000	Pink	Resting		POINT	2650.160	G:/Stigmatomma_queen_variance/O5/O5-3-7-M5.MP4	66254	NA
M5	2024-09-29 18:08:17.618		5400.320	Media file(s)	player #1:G:/Stigmatomma_queen_variance/O5/O5-3-7-M5.MP4	0.0	6752.160	25.000	Yellow	QW interaction		POINT	2650.160	G:/Stigmatomma_queen_variance/O5/O5-3-7-M5.MP4	66254	NA
M5	2024-09-29 18:08:17.618		5400.320	Media file(s)	player #1:G:/Stigmatomma_queen_variance/O5/O5-3-7-M5.MP4	0.0	6752.160	25.000	Blue	Resting		POINT	2710.160	G:/Stigmatomma_queen_variance/O5/O5-3-7-M5.MP4	67754	NA
M5	2024-09-29 18:08:17.618		5400.320	Media file(s)	player #1:G:/Stigmatomma_queen_variance/O5/O5-3-7-M5.MP4	0.0	6752.160	25.000	Green	Resting		POINT	2710.160	G:/Stigmatomma_queen_variance/O5/O5-3-7-M5.MP4	67754	NA
M5	2024-09-29 18:08:17.618		5400.320	Media file(s)	player #1:G:/Stigmatomma_queen_variance/O5/O5-3-7-M5.MP4	0.0	6752.160	25.000	Orange	Resting		POINT	2710.160	G:/Stigmatomma_queen_variance/O5/O5-3-7-M5.MP4	67754	NA
M5	2024-09-29 18:08:17.618		5400.320	Media file(s)	player #1:G:/Stigmatomma_queen_variance/O5/O5-3-7-M5.MP4	0.0	6752.160	25.000	Pink	Walking		POINT	2710.160	G:/Stigmatomma_queen_variance/O5/O5-3-7-M5.MP4	67754	NA
M5	2024-09-29 18:08:17.618		5400.320	Media file(s)	player #1:G:/Stigmatomma_queen_variance/O5/O5-3-7-M5.MP4	0.0	6752.160	25.000	Yellow	Walking		POINT	2710.160	G:/Stigmatomma_queen_variance/O5/O5-3-7-M5.MP4	67754	NA
M5	2024-09-29 18:08:17.618		5400.320	Media file(s)	player #1:G:/Stigmatomma_queen_variance/O5/O5-3-7-M5.MP4	0.0	6752.160	25.000	Blue	Resting		POINT	2770.720	G:/Stigmatomma_queen_variance/O5/O5-3-7-M5.MP4	69268	NA
M5	2024-09-29 18:08:17.618		5400.320	Media file(s)	player #1:G:/Stigmatomma_queen_variance/O5/O5-3-7-M5.MP4	0.0	6752.160	25.000	Green	Resting		POINT	2770.720	G:/Stigmatomma_queen_variance/O5/O5-3-7-M5.MP4	69268	NA
M5	2024-09-29 18:08:17.618		5400.320	Media file(s)	player #1:G:/Stigmatomma_queen_variance/O5/O5-3-7-M5.MP4	0.0	6752.160	25.000	Orange	Resting		POINT	2770.720	G:/Stigmatomma_queen_variance/O5/O5-3-7-M5.MP4	69268	NA
M5	2024-09-29 18:08:17.618		5400.320	Media file(s)	player #1:G:/Stigmatomma_queen_variance/O5/O5-3-7-M5.MP4	0.0	6752.160	25.000	Pink	Walking		POINT	2770.720	G:/Stigmatomma_queen_variance/O5/O5-3-7-M5.MP4	69268	NA
M5	2024-09-29 18:08:17.618		5400.320	Media file(s)	player #1:G:/Stigmatomma_queen_variance/O5/O5-3-7-M5.MP4	0.0	6752.160	25.000	Yellow	Resting		POINT	2770.720	G:/Stigmatomma_queen_variance/O5/O5-3-7-M5.MP4	69268	NA
M5	2024-09-29 18:08:17.618		5400.320	Media file(s)	player #1:G:/Stigmatomma_queen_variance/O5/O5-3-7-M5.MP4	0.0	6752.160	25.000	Blue	Resting		POINT	2830.040	G:/Stigmatomma_queen_variance/O5/O5-3-7-M5.MP4	70751	NA
M5	2024-09-29 18:08:17.618		5400.320	Media file(s)	player #1:G:/Stigmatomma_queen_variance/O5/O5-3-7-M5.MP4	0.0	6752.160	25.000	Green	Resting		POINT	2830.040	G:/Stigmatomma_queen_variance/O5/O5-3-7-M5.MP4	70751	NA
M5	2024-09-29 18:08:17.618		5400.320	Media file(s)	player #1:G:/Stigmatomma_queen_variance/O5/O5-3-7-M5.MP4	0.0	6752.160	25.000	Orange	Resting		POINT	2830.040	G:/Stigmatomma_queen_variance/O5/O5-3-7-M5.MP4	70751	NA
M5	2024-09-29 18:08:17.618		5400.320	Media file(s)	player #1:G:/Stigmatomma_queen_variance/O5/O5-3-7-M5.MP4	0.0	6752.160	25.000	Pink	Resting		POINT	2830.040	G:/Stigmatomma_queen_variance/O5/O5-3-7-M5.MP4	70751	NA
M5	2024-09-29 18:08:17.618		5400.320	Media file(s)	player #1:G:/Stigmatomma_queen_variance/O5/O5-3-7-M5.MP4	0.0	6752.160	25.000	Yellow	Resting		POINT	2830.040	G:/Stigmatomma_queen_variance/O5/O5-3-7-M5.MP4	70751	NA
M5	2024-09-29 18:08:17.618		5400.320	Media file(s)	player #1:G:/Stigmatomma_queen_variance/O5/O5-3-7-M5.MP4	0.0	6752.160	25.000	Blue	Resting		POINT	2890.320	G:/Stigmatomma_queen_variance/O5/O5-3-7-M5.MP4	72258	NA
M5	2024-09-29 18:08:17.618		5400.320	Media file(s)	player #1:G:/Stigmatomma_queen_variance/O5/O5-3-7-M5.MP4	0.0	6752.160	25.000	Green	Resting		POINT	2890.320	G:/Stigmatomma_queen_variance/O5/O5-3-7-M5.MP4	72258	NA
M5	2024-09-29 18:08:17.618		5400.320	Media file(s)	player #1:G:/Stigmatomma_queen_variance/O5/O5-3-7-M5.MP4	0.0	6752.160	25.000	Orange	Resting		POINT	2890.320	G:/Stigmatomma_queen_variance/O5/O5-3-7-M5.MP4	72258	NA
M5	2024-09-29 18:08:17.618		5400.320	Media file(s)	player #1:G:/Stigmatomma_queen_variance/O5/O5-3-7-M5.MP4	0.0	6752.160	25.000	Pink	Resting		POINT	2890.320	G:/Stigmatomma_queen_variance/O5/O5-3-7-M5.MP4	72258	NA
M5	2024-09-29 18:08:17.618		5400.320	Media file(s)	player #1:G:/Stigmatomma_queen_variance/O5/O5-3-7-M5.MP4	0.0	6752.160	25.000	Yellow	Resting		POINT	2890.320	G:/Stigmatomma_queen_variance/O5/O5-3-7-M5.MP4	72258	NA
M5	2024-09-29 18:08:17.618		5400.320	Media file(s)	player #1:G:/Stigmatomma_queen_variance/O5/O5-3-7-M5.MP4	0.0	6752.160	25.000	Blue	Resting		POINT	2950.200	G:/Stigmatomma_queen_variance/O5/O5-3-7-M5.MP4	73755	NA
M5	2024-09-29 18:08:17.618		5400.320	Media file(s)	player #1:G:/Stigmatomma_queen_variance/O5/O5-3-7-M5.MP4	0.0	6752.160	25.000	Green	Resting		POINT	2950.200	G:/Stigmatomma_queen_variance/O5/O5-3-7-M5.MP4	73755	NA
M5	2024-09-29 18:08:17.618		5400.320	Media file(s)	player #1:G:/Stigmatomma_queen_variance/O5/O5-3-7-M5.MP4	0.0	6752.160	25.000	Orange	Resting		POINT	2950.200	G:/Stigmatomma_queen_variance/O5/O5-3-7-M5.MP4	73755	NA
M5	2024-09-29 18:08:17.618		5400.320	Media file(s)	player #1:G:/Stigmatomma_queen_variance/O5/O5-3-7-M5.MP4	0.0	6752.160	25.000	Pink	Walking		POINT	2950.200	G:/Stigmatomma_queen_variance/O5/O5-3-7-M5.MP4	73755	NA
M5	2024-09-29 18:08:17.618		5400.320	Media file(s)	player #1:G:/Stigmatomma_queen_variance/O5/O5-3-7-M5.MP4	0.0	6752.160	25.000	Yellow	Resting		POINT	2950.200	G:/Stigmatomma_queen_variance/O5/O5-3-7-M5.MP4	73755	NA
M5	2024-09-29 18:08:17.618		5400.320	Media file(s)	player #1:G:/Stigmatomma_queen_variance/O5/O5-3-7-M5.MP4	0.0	6752.160	25.000	Blue	Resting		POINT	3010.080	G:/Stigmatomma_queen_variance/O5/O5-3-7-M5.MP4	75252	NA
M5	2024-09-29 18:08:17.618		5400.320	Media file(s)	player #1:G:/Stigmatomma_queen_variance/O5/O5-3-7-M5.MP4	0.0	6752.160	25.000	Green	Resting		POINT	3010.080	G:/Stigmatomma_queen_variance/O5/O5-3-7-M5.MP4	75252	NA
M5	2024-09-29 18:08:17.618		5400.320	Media file(s)	player #1:G:/Stigmatomma_queen_variance/O5/O5-3-7-M5.MP4	0.0	6752.160	25.000	Orange	Resting		POINT	3010.080	G:/Stigmatomma_queen_variance/O5/O5-3-7-M5.MP4	75252	NA
M5	2024-09-29 18:08:17.618		5400.320	Media file(s)	player #1:G:/Stigmatomma_queen_variance/O5/O5-3-7-M5.MP4	0.0	6752.160	25.000	Pink	Self grooming		POINT	3010.080	G:/Stigmatomma_queen_variance/O5/O5-3-7-M5.MP4	75252	NA
M5	2024-09-29 18:08:17.618		5400.320	Media file(s)	player #1:G:/Stigmatomma_queen_variance/O5/O5-3-7-M5.MP4	0.0	6752.160	25.000	Yellow	Resting		POINT	3010.080	G:/Stigmatomma_queen_variance/O5/O5-3-7-M5.MP4	75252	NA
M5	2024-09-29 18:08:17.618		5400.320	Media file(s)	player #1:G:/Stigmatomma_queen_variance/O5/O5-3-7-M5.MP4	0.0	6752.160	25.000	Blue	Resting		POINT	3070.040	G:/Stigmatomma_queen_variance/O5/O5-3-7-M5.MP4	76751	NA
M5	2024-09-29 18:08:17.618		5400.320	Media file(s)	player #1:G:/Stigmatomma_queen_variance/O5/O5-3-7-M5.MP4	0.0	6752.160	25.000	Green	Resting		POINT	3070.040	G:/Stigmatomma_queen_variance/O5/O5-3-7-M5.MP4	76751	NA
M5	2024-09-29 18:08:17.618		5400.320	Media file(s)	player #1:G:/Stigmatomma_queen_variance/O5/O5-3-7-M5.MP4	0.0	6752.160	25.000	Orange	Resting		POINT	3070.040	G:/Stigmatomma_queen_variance/O5/O5-3-7-M5.MP4	76751	NA
M5	2024-09-29 18:08:17.618		5400.320	Media file(s)	player #1:G:/Stigmatomma_queen_variance/O5/O5-3-7-M5.MP4	0.0	6752.160	25.000	Pink	Self grooming		POINT	3070.040	G:/Stigmatomma_queen_variance/O5/O5-3-7-M5.MP4	76751	NA
M5	2024-09-29 18:08:17.618		5400.320	Media file(s)	player #1:G:/Stigmatomma_queen_variance/O5/O5-3-7-M5.MP4	0.0	6752.160	25.000	Yellow	Resting		POINT	3070.040	G:/Stigmatomma_queen_variance/O5/O5-3-7-M5.MP4	76751	NA
M5	2024-09-29 18:08:17.618		5400.320	Media file(s)	player #1:G:/Stigmatomma_queen_variance/O5/O5-3-7-M5.MP4	0.0	6752.160	25.000	Blue	Resting		POINT	3130.080	G:/Stigmatomma_queen_variance/O5/O5-3-7-M5.MP4	78252	NA
M5	2024-09-29 18:08:17.618		5400.320	Media file(s)	player #1:G:/Stigmatomma_queen_variance/O5/O5-3-7-M5.MP4	0.0	6752.160	25.000	Green	Resting		POINT	3130.080	G:/Stigmatomma_queen_variance/O5/O5-3-7-M5.MP4	78252	NA
M5	2024-09-29 18:08:17.618		5400.320	Media file(s)	player #1:G:/Stigmatomma_queen_variance/O5/O5-3-7-M5.MP4	0.0	6752.160	25.000	Orange	Resting		POINT	3130.080	G:/Stigmatomma_queen_variance/O5/O5-3-7-M5.MP4	78252	NA
M5	2024-09-29 18:08:17.618		5400.320	Media file(s)	player #1:G:/Stigmatomma_queen_variance/O5/O5-3-7-M5.MP4	0.0	6752.160	25.000	Pink	Self grooming		POINT	3130.080	G:/Stigmatomma_queen_variance/O5/O5-3-7-M5.MP4	78252	NA
M5	2024-09-29 18:08:17.618		5400.320	Media file(s)	player #1:G:/Stigmatomma_queen_variance/O5/O5-3-7-M5.MP4	0.0	6752.160	25.000	Yellow	Resting		POINT	3130.080	G:/Stigmatomma_queen_variance/O5/O5-3-7-M5.MP4	78252	NA
M5	2024-09-29 18:08:17.618		5400.320	Media file(s)	player #1:G:/Stigmatomma_queen_variance/O5/O5-3-7-M5.MP4	0.0	6752.160	25.000	Blue	Resting		POINT	3190.080	G:/Stigmatomma_queen_variance/O5/O5-3-7-M5.MP4	79752	NA
M5	2024-09-29 18:08:17.618		5400.320	Media file(s)	player #1:G:/Stigmatomma_queen_variance/O5/O5-3-7-M5.MP4	0.0	6752.160	25.000	Green	Resting		POINT	3190.080	G:/Stigmatomma_queen_variance/O5/O5-3-7-M5.MP4	79752	NA
M5	2024-09-29 18:08:17.618		5400.320	Media file(s)	player #1:G:/Stigmatomma_queen_variance/O5/O5-3-7-M5.MP4	0.0	6752.160	25.000	Orange	Resting		POINT	3190.080	G:/Stigmatomma_queen_variance/O5/O5-3-7-M5.MP4	79752	NA
M5	2024-09-29 18:08:17.618		5400.320	Media file(s)	player #1:G:/Stigmatomma_queen_variance/O5/O5-3-7-M5.MP4	0.0	6752.160	25.000	Pink	Self grooming		POINT	3190.080	G:/Stigmatomma_queen_variance/O5/O5-3-7-M5.MP4	79752	NA
M5	2024-09-29 18:08:17.618		5400.320	Media file(s)	player #1:G:/Stigmatomma_queen_variance/O5/O5-3-7-M5.MP4	0.0	6752.160	25.000	Yellow	Resting		POINT	3190.080	G:/Stigmatomma_queen_variance/O5/O5-3-7-M5.MP4	79752	NA
M5	2024-09-29 18:08:17.618		5400.320	Media file(s)	player #1:G:/Stigmatomma_queen_variance/O5/O5-3-7-M5.MP4	0.0	6752.160	25.000	Blue	Resting		POINT	3250.280	G:/Stigmatomma_queen_variance/O5/O5-3-7-M5.MP4	81257	NA
M5	2024-09-29 18:08:17.618		5400.320	Media file(s)	player #1:G:/Stigmatomma_queen_variance/O5/O5-3-7-M5.MP4	0.0	6752.160	25.000	Green	Resting		POINT	3250.280	G:/Stigmatomma_queen_variance/O5/O5-3-7-M5.MP4	81257	NA
M5	2024-09-29 18:08:17.618		5400.320	Media file(s)	player #1:G:/Stigmatomma_queen_variance/O5/O5-3-7-M5.MP4	0.0	6752.160	25.000	Orange	Walking		POINT	3250.280	G:/Stigmatomma_queen_variance/O5/O5-3-7-M5.MP4	81257	NA
M5	2024-09-29 18:08:17.618		5400.320	Media file(s)	player #1:G:/Stigmatomma_queen_variance/O5/O5-3-7-M5.MP4	0.0	6752.160	25.000	Pink	Walking		POINT	3250.280	G:/Stigmatomma_queen_variance/O5/O5-3-7-M5.MP4	81257	NA
M5	2024-09-29 18:08:17.618		5400.320	Media file(s)	player #1:G:/Stigmatomma_queen_variance/O5/O5-3-7-M5.MP4	0.0	6752.160	25.000	Yellow	Resting		POINT	3250.280	G:/Stigmatomma_queen_variance/O5/O5-3-7-M5.MP4	81257	NA
M5	2024-09-29 18:08:17.618		5400.320	Media file(s)	player #1:G:/Stigmatomma_queen_variance/O5/O5-3-7-M5.MP4	0.0	6752.160	25.000	Blue	Resting		POINT	3310.240	G:/Stigmatomma_queen_variance/O5/O5-3-7-M5.MP4	82756	NA
M5	2024-09-29 18:08:17.618		5400.320	Media file(s)	player #1:G:/Stigmatomma_queen_variance/O5/O5-3-7-M5.MP4	0.0	6752.160	25.000	Green	Resting		POINT	3310.240	G:/Stigmatomma_queen_variance/O5/O5-3-7-M5.MP4	82756	NA
M5	2024-09-29 18:08:17.618		5400.320	Media file(s)	player #1:G:/Stigmatomma_queen_variance/O5/O5-3-7-M5.MP4	0.0	6752.160	25.000	Orange	Walking		POINT	3310.240	G:/Stigmatomma_queen_variance/O5/O5-3-7-M5.MP4	82756	NA
M5	2024-09-29 18:08:17.618		5400.320	Media file(s)	player #1:G:/Stigmatomma_queen_variance/O5/O5-3-7-M5.MP4	0.0	6752.160	25.000	Pink	Resting		POINT	3310.240	G:/Stigmatomma_queen_variance/O5/O5-3-7-M5.MP4	82756	NA
M5	2024-09-29 18:08:17.618		5400.320	Media file(s)	player #1:G:/Stigmatomma_queen_variance/O5/O5-3-7-M5.MP4	0.0	6752.160	25.000	Yellow	Resting		POINT	3310.240	G:/Stigmatomma_queen_variance/O5/O5-3-7-M5.MP4	82756	NA
M5	2024-09-29 18:08:17.618		5400.320	Media file(s)	player #1:G:/Stigmatomma_queen_variance/O5/O5-3-7-M5.MP4	0.0	6752.160	25.000	Blue	Resting		POINT	3370.520	G:/Stigmatomma_queen_variance/O5/O5-3-7-M5.MP4	84263	NA
M5	2024-09-29 18:08:17.618		5400.320	Media file(s)	player #1:G:/Stigmatomma_queen_variance/O5/O5-3-7-M5.MP4	0.0	6752.160	25.000	Green	Resting		POINT	3370.520	G:/Stigmatomma_queen_variance/O5/O5-3-7-M5.MP4	84263	NA
M5	2024-09-29 18:08:17.618		5400.320	Media file(s)	player #1:G:/Stigmatomma_queen_variance/O5/O5-3-7-M5.MP4	0.0	6752.160	25.000	Orange	Walking		POINT	3370.520	G:/Stigmatomma_queen_variance/O5/O5-3-7-M5.MP4	84263	NA
M5	2024-09-29 18:08:17.618		5400.320	Media file(s)	player #1:G:/Stigmatomma_queen_variance/O5/O5-3-7-M5.MP4	0.0	6752.160	25.000	Pink	Resting		POINT	3370.520	G:/Stigmatomma_queen_variance/O5/O5-3-7-M5.MP4	84263	NA
M5	2024-09-29 18:08:17.618		5400.320	Media file(s)	player #1:G:/Stigmatomma_queen_variance/O5/O5-3-7-M5.MP4	0.0	6752.160	25.000	Yellow	Resting		POINT	3370.520	G:/Stigmatomma_queen_variance/O5/O5-3-7-M5.MP4	84263	NA
M5	2024-09-29 18:08:17.618		5400.320	Media file(s)	player #1:G:/Stigmatomma_queen_variance/O5/O5-3-7-M5.MP4	0.0	6752.160	25.000	Blue	Resting		POINT	3431.560	G:/Stigmatomma_queen_variance/O5/O5-3-7-M5.MP4	85789	NA
M5	2024-09-29 18:08:17.618		5400.320	Media file(s)	player #1:G:/Stigmatomma_queen_variance/O5/O5-3-7-M5.MP4	0.0	6752.160	25.000	Green	Resting		POINT	3431.560	G:/Stigmatomma_queen_variance/O5/O5-3-7-M5.MP4	85789	NA
M5	2024-09-29 18:08:17.618		5400.320	Media file(s)	player #1:G:/Stigmatomma_queen_variance/O5/O5-3-7-M5.MP4	0.0	6752.160	25.000	Orange	Resting		POINT	3431.560	G:/Stigmatomma_queen_variance/O5/O5-3-7-M5.MP4	85789	NA
M5	2024-09-29 18:08:17.618		5400.320	Media file(s)	player #1:G:/Stigmatomma_queen_variance/O5/O5-3-7-M5.MP4	0.0	6752.160	25.000	Pink	Resting		POINT	3431.560	G:/Stigmatomma_queen_variance/O5/O5-3-7-M5.MP4	85789	NA
M5	2024-09-29 18:08:17.618		5400.320	Media file(s)	player #1:G:/Stigmatomma_queen_variance/O5/O5-3-7-M5.MP4	0.0	6752.160	25.000	Yellow	Resting		POINT	3431.560	G:/Stigmatomma_queen_variance/O5/O5-3-7-M5.MP4	85789	NA
M5	2024-09-29 18:08:17.618		5400.320	Media file(s)	player #1:G:/Stigmatomma_queen_variance/O5/O5-3-7-M5.MP4	0.0	6752.160	25.000	Blue	Walking		POINT	3490.200	G:/Stigmatomma_queen_variance/O5/O5-3-7-M5.MP4	87255	NA
M5	2024-09-29 18:08:17.618		5400.320	Media file(s)	player #1:G:/Stigmatomma_queen_variance/O5/O5-3-7-M5.MP4	0.0	6752.160	25.000	Green	Resting		POINT	3490.200	G:/Stigmatomma_queen_variance/O5/O5-3-7-M5.MP4	87255	NA
M5	2024-09-29 18:08:17.618		5400.320	Media file(s)	player #1:G:/Stigmatomma_queen_variance/O5/O5-3-7-M5.MP4	0.0	6752.160	25.000	Orange	Resting		POINT	3490.200	G:/Stigmatomma_queen_variance/O5/O5-3-7-M5.MP4	87255	NA
M5	2024-09-29 18:08:17.618		5400.320	Media file(s)	player #1:G:/Stigmatomma_queen_variance/O5/O5-3-7-M5.MP4	0.0	6752.160	25.000	Pink	Resting		POINT	3490.200	G:/Stigmatomma_queen_variance/O5/O5-3-7-M5.MP4	87255	NA
M5	2024-09-29 18:08:17.618		5400.320	Media file(s)	player #1:G:/Stigmatomma_queen_variance/O5/O5-3-7-M5.MP4	0.0	6752.160	25.000	Yellow	Resting		POINT	3490.200	G:/Stigmatomma_queen_variance/O5/O5-3-7-M5.MP4	87255	NA
M5	2024-09-29 18:08:17.618		5400.320	Media file(s)	player #1:G:/Stigmatomma_queen_variance/O5/O5-3-7-M5.MP4	0.0	6752.160	25.000	Blue	Walking		POINT	3550.320	G:/Stigmatomma_queen_variance/O5/O5-3-7-M5.MP4	88758	NA
M5	2024-09-29 18:08:17.618		5400.320	Media file(s)	player #1:G:/Stigmatomma_queen_variance/O5/O5-3-7-M5.MP4	0.0	6752.160	25.000	Green	Resting		POINT	3550.320	G:/Stigmatomma_queen_variance/O5/O5-3-7-M5.MP4	88758	NA
M5	2024-09-29 18:08:17.618		5400.320	Media file(s)	player #1:G:/Stigmatomma_queen_variance/O5/O5-3-7-M5.MP4	0.0	6752.160	25.000	Orange	Resting		POINT	3550.320	G:/Stigmatomma_queen_variance/O5/O5-3-7-M5.MP4	88758	NA
M5	2024-09-29 18:08:17.618		5400.320	Media file(s)	player #1:G:/Stigmatomma_queen_variance/O5/O5-3-7-M5.MP4	0.0	6752.160	25.000	Pink	Resting		POINT	3550.320	G:/Stigmatomma_queen_variance/O5/O5-3-7-M5.MP4	88758	NA
M5	2024-09-29 18:08:17.618		5400.320	Media file(s)	player #1:G:/Stigmatomma_queen_variance/O5/O5-3-7-M5.MP4	0.0	6752.160	25.000	Yellow	Resting		POINT	3550.320	G:/Stigmatomma_queen_variance/O5/O5-3-7-M5.MP4	88758	NA
M5	2024-09-29 18:08:17.618		5400.320	Media file(s)	player #1:G:/Stigmatomma_queen_variance/O5/O5-3-7-M5.MP4	0.0	6752.160	25.000	Blue	Resting		POINT	3610.160	G:/Stigmatomma_queen_variance/O5/O5-3-7-M5.MP4	90254	NA
M5	2024-09-29 18:08:17.618		5400.320	Media file(s)	player #1:G:/Stigmatomma_queen_variance/O5/O5-3-7-M5.MP4	0.0	6752.160	25.000	Green	Resting		POINT	3610.160	G:/Stigmatomma_queen_variance/O5/O5-3-7-M5.MP4	90254	NA
M5	2024-09-29 18:08:17.618		5400.320	Media file(s)	player #1:G:/Stigmatomma_queen_variance/O5/O5-3-7-M5.MP4	0.0	6752.160	25.000	Orange	Resting		POINT	3610.160	G:/Stigmatomma_queen_variance/O5/O5-3-7-M5.MP4	90254	NA
M5	2024-09-29 18:08:17.618		5400.320	Media file(s)	player #1:G:/Stigmatomma_queen_variance/O5/O5-3-7-M5.MP4	0.0	6752.160	25.000	Pink	Resting		POINT	3610.160	G:/Stigmatomma_queen_variance/O5/O5-3-7-M5.MP4	90254	NA
M5	2024-09-29 18:08:17.618		5400.320	Media file(s)	player #1:G:/Stigmatomma_queen_variance/O5/O5-3-7-M5.MP4	0.0	6752.160	25.000	Yellow	Resting		POINT	3610.160	G:/Stigmatomma_queen_variance/O5/O5-3-7-M5.MP4	90254	NA
M5	2024-09-29 18:08:17.618		5400.320	Media file(s)	player #1:G:/Stigmatomma_queen_variance/O5/O5-3-7-M5.MP4	0.0	6752.160	25.000	Blue	Resting		POINT	3670.120	G:/Stigmatomma_queen_variance/O5/O5-3-7-M5.MP4	91753	NA
M5	2024-09-29 18:08:17.618		5400.320	Media file(s)	player #1:G:/Stigmatomma_queen_variance/O5/O5-3-7-M5.MP4	0.0	6752.160	25.000	Green	Resting		POINT	3670.120	G:/Stigmatomma_queen_variance/O5/O5-3-7-M5.MP4	91753	NA
M5	2024-09-29 18:08:17.618		5400.320	Media file(s)	player #1:G:/Stigmatomma_queen_variance/O5/O5-3-7-M5.MP4	0.0	6752.160	25.000	Orange	Resting		POINT	3670.120	G:/Stigmatomma_queen_variance/O5/O5-3-7-M5.MP4	91753	NA
M5	2024-09-29 18:08:17.618		5400.320	Media file(s)	player #1:G:/Stigmatomma_queen_variance/O5/O5-3-7-M5.MP4	0.0	6752.160	25.000	Pink	Resting		POINT	3670.120	G:/Stigmatomma_queen_variance/O5/O5-3-7-M5.MP4	91753	NA
M5	2024-09-29 18:08:17.618		5400.320	Media file(s)	player #1:G:/Stigmatomma_queen_variance/O5/O5-3-7-M5.MP4	0.0	6752.160	25.000	Yellow	Resting		POINT	3670.120	G:/Stigmatomma_queen_variance/O5/O5-3-7-M5.MP4	91753	NA
M5	2024-09-29 18:08:17.618		5400.320	Media file(s)	player #1:G:/Stigmatomma_queen_variance/O5/O5-3-7-M5.MP4	0.0	6752.160	25.000	Blue	Walking		POINT	3731.000	G:/Stigmatomma_queen_variance/O5/O5-3-7-M5.MP4	93275	NA
M5	2024-09-29 18:08:17.618		5400.320	Media file(s)	player #1:G:/Stigmatomma_queen_variance/O5/O5-3-7-M5.MP4	0.0	6752.160	25.000	Green	Resting		POINT	3731.000	G:/Stigmatomma_queen_variance/O5/O5-3-7-M5.MP4	93275	NA
M5	2024-09-29 18:08:17.618		5400.320	Media file(s)	player #1:G:/Stigmatomma_queen_variance/O5/O5-3-7-M5.MP4	0.0	6752.160	25.000	Orange	Resting		POINT	3731.000	G:/Stigmatomma_queen_variance/O5/O5-3-7-M5.MP4	93275	NA
M5	2024-09-29 18:08:17.618		5400.320	Media file(s)	player #1:G:/Stigmatomma_queen_variance/O5/O5-3-7-M5.MP4	0.0	6752.160	25.000	Pink	Walking		POINT	3731.000	G:/Stigmatomma_queen_variance/O5/O5-3-7-M5.MP4	93275	NA
M5	2024-09-29 18:08:17.618		5400.320	Media file(s)	player #1:G:/Stigmatomma_queen_variance/O5/O5-3-7-M5.MP4	0.0	6752.160	25.000	Yellow	Resting		POINT	3731.000	G:/Stigmatomma_queen_variance/O5/O5-3-7-M5.MP4	93275	NA
M5	2024-09-29 18:08:17.618		5400.320	Media file(s)	player #1:G:/Stigmatomma_queen_variance/O5/O5-3-7-M5.MP4	0.0	6752.160	25.000	Blue	Resting		POINT	3790.680	G:/Stigmatomma_queen_variance/O5/O5-3-7-M5.MP4	94767	NA
M5	2024-09-29 18:08:17.618		5400.320	Media file(s)	player #1:G:/Stigmatomma_queen_variance/O5/O5-3-7-M5.MP4	0.0	6752.160	25.000	Green	Resting		POINT	3790.680	G:/Stigmatomma_queen_variance/O5/O5-3-7-M5.MP4	94767	NA
M5	2024-09-29 18:08:17.618		5400.320	Media file(s)	player #1:G:/Stigmatomma_queen_variance/O5/O5-3-7-M5.MP4	0.0	6752.160	25.000	Orange	Resting		POINT	3790.680	G:/Stigmatomma_queen_variance/O5/O5-3-7-M5.MP4	94767	NA
M5	2024-09-29 18:08:17.618		5400.320	Media file(s)	player #1:G:/Stigmatomma_queen_variance/O5/O5-3-7-M5.MP4	0.0	6752.160	25.000	Pink	Walking		POINT	3790.680	G:/Stigmatomma_queen_variance/O5/O5-3-7-M5.MP4	94767	NA
M5	2024-09-29 18:08:17.618		5400.320	Media file(s)	player #1:G:/Stigmatomma_queen_variance/O5/O5-3-7-M5.MP4	0.0	6752.160	25.000	Yellow	Walking		POINT	3790.680	G:/Stigmatomma_queen_variance/O5/O5-3-7-M5.MP4	94767	NA
M5	2024-09-29 18:08:17.618		5400.320	Media file(s)	player #1:G:/Stigmatomma_queen_variance/O5/O5-3-7-M5.MP4	0.0	6752.160	25.000	Blue	Walking		POINT	3850.640	G:/Stigmatomma_queen_variance/O5/O5-3-7-M5.MP4	96266	NA
M5	2024-09-29 18:08:17.618		5400.320	Media file(s)	player #1:G:/Stigmatomma_queen_variance/O5/O5-3-7-M5.MP4	0.0	6752.160	25.000	Green	Resting		POINT	3850.640	G:/Stigmatomma_queen_variance/O5/O5-3-7-M5.MP4	96266	NA
M5	2024-09-29 18:08:17.618		5400.320	Media file(s)	player #1:G:/Stigmatomma_queen_variance/O5/O5-3-7-M5.MP4	0.0	6752.160	25.000	Orange	Walking		POINT	3850.640	G:/Stigmatomma_queen_variance/O5/O5-3-7-M5.MP4	96266	NA
M5	2024-09-29 18:08:17.618		5400.320	Media file(s)	player #1:G:/Stigmatomma_queen_variance/O5/O5-3-7-M5.MP4	0.0	6752.160	25.000	Pink	Resting		POINT	3850.640	G:/Stigmatomma_queen_variance/O5/O5-3-7-M5.MP4	96266	NA
M5	2024-09-29 18:08:17.618		5400.320	Media file(s)	player #1:G:/Stigmatomma_queen_variance/O5/O5-3-7-M5.MP4	0.0	6752.160	25.000	Yellow	Walking		POINT	3850.640	G:/Stigmatomma_queen_variance/O5/O5-3-7-M5.MP4	96266	NA
M5	2024-09-29 18:08:17.618		5400.320	Media file(s)	player #1:G:/Stigmatomma_queen_variance/O5/O5-3-7-M5.MP4	0.0	6752.160	25.000	Blue	Walking		POINT	3911.480	G:/Stigmatomma_queen_variance/O5/O5-3-7-M5.MP4	97787	NA
M5	2024-09-29 18:08:17.618		5400.320	Media file(s)	player #1:G:/Stigmatomma_queen_variance/O5/O5-3-7-M5.MP4	0.0	6752.160	25.000	Green	Walking		POINT	3911.480	G:/Stigmatomma_queen_variance/O5/O5-3-7-M5.MP4	97787	NA
M5	2024-09-29 18:08:17.618		5400.320	Media file(s)	player #1:G:/Stigmatomma_queen_variance/O5/O5-3-7-M5.MP4	0.0	6752.160	25.000	Orange	Walking		POINT	3911.480	G:/Stigmatomma_queen_variance/O5/O5-3-7-M5.MP4	97787	NA
M5	2024-09-29 18:08:17.618		5400.320	Media file(s)	player #1:G:/Stigmatomma_queen_variance/O5/O5-3-7-M5.MP4	0.0	6752.160	25.000	Pink	Walking		POINT	3911.480	G:/Stigmatomma_queen_variance/O5/O5-3-7-M5.MP4	97787	NA
M5	2024-09-29 18:08:17.618		5400.320	Media file(s)	player #1:G:/Stigmatomma_queen_variance/O5/O5-3-7-M5.MP4	0.0	6752.160	25.000	Yellow	Walking		POINT	3911.480	G:/Stigmatomma_queen_variance/O5/O5-3-7-M5.MP4	97787	NA
M5	2024-09-29 18:08:17.618		5400.320	Media file(s)	player #1:G:/Stigmatomma_queen_variance/O5/O5-3-7-M5.MP4	0.0	6752.160	25.000	Blue	Walking		POINT	3970.360	G:/Stigmatomma_queen_variance/O5/O5-3-7-M5.MP4	99259	NA
M5	2024-09-29 18:08:17.618		5400.320	Media file(s)	player #1:G:/Stigmatomma_queen_variance/O5/O5-3-7-M5.MP4	0.0	6752.160	25.000	Green	Walking		POINT	3970.360	G:/Stigmatomma_queen_variance/O5/O5-3-7-M5.MP4	99259	NA
M5	2024-09-29 18:08:17.618		5400.320	Media file(s)	player #1:G:/Stigmatomma_queen_variance/O5/O5-3-7-M5.MP4	0.0	6752.160	25.000	Orange	Walking		POINT	3970.360	G:/Stigmatomma_queen_variance/O5/O5-3-7-M5.MP4	99259	NA
M5	2024-09-29 18:08:17.618		5400.320	Media file(s)	player #1:G:/Stigmatomma_queen_variance/O5/O5-3-7-M5.MP4	0.0	6752.160	25.000	Pink	Resting		POINT	3970.360	G:/Stigmatomma_queen_variance/O5/O5-3-7-M5.MP4	99259	NA
M5	2024-09-29 18:08:17.618		5400.320	Media file(s)	player #1:G:/Stigmatomma_queen_variance/O5/O5-3-7-M5.MP4	0.0	6752.160	25.000	Yellow	Resting		POINT	3970.360	G:/Stigmatomma_queen_variance/O5/O5-3-7-M5.MP4	99259	NA
M5	2024-09-29 18:08:17.618		5400.320	Media file(s)	player #1:G:/Stigmatomma_queen_variance/O5/O5-3-7-M5.MP4	0.0	6752.160	25.000	Blue	Walking		POINT	4030.080	G:/Stigmatomma_queen_variance/O5/O5-3-7-M5.MP4	100752	NA
M5	2024-09-29 18:08:17.618		5400.320	Media file(s)	player #1:G:/Stigmatomma_queen_variance/O5/O5-3-7-M5.MP4	0.0	6752.160	25.000	Green	Walking		POINT	4030.080	G:/Stigmatomma_queen_variance/O5/O5-3-7-M5.MP4	100752	NA
M5	2024-09-29 18:08:17.618		5400.320	Media file(s)	player #1:G:/Stigmatomma_queen_variance/O5/O5-3-7-M5.MP4	0.0	6752.160	25.000	Orange	Resting		POINT	4030.080	G:/Stigmatomma_queen_variance/O5/O5-3-7-M5.MP4	100752	NA
M5	2024-09-29 18:08:17.618		5400.320	Media file(s)	player #1:G:/Stigmatomma_queen_variance/O5/O5-3-7-M5.MP4	0.0	6752.160	25.000	Pink	Walking		POINT	4030.080	G:/Stigmatomma_queen_variance/O5/O5-3-7-M5.MP4	100752	NA
M5	2024-09-29 18:08:17.618		5400.320	Media file(s)	player #1:G:/Stigmatomma_queen_variance/O5/O5-3-7-M5.MP4	0.0	6752.160	25.000	Yellow	Resting		POINT	4030.080	G:/Stigmatomma_queen_variance/O5/O5-3-7-M5.MP4	100752	NA
M5	2024-09-29 18:08:17.618		5400.320	Media file(s)	player #1:G:/Stigmatomma_queen_variance/O5/O5-3-7-M5.MP4	0.0	6752.160	25.000	Blue	Walking		POINT	4090.080	G:/Stigmatomma_queen_variance/O5/O5-3-7-M5.MP4	102252	NA
M5	2024-09-29 18:08:17.618		5400.320	Media file(s)	player #1:G:/Stigmatomma_queen_variance/O5/O5-3-7-M5.MP4	0.0	6752.160	25.000	Green	Resting		POINT	4090.080	G:/Stigmatomma_queen_variance/O5/O5-3-7-M5.MP4	102252	NA
M5	2024-09-29 18:08:17.618		5400.320	Media file(s)	player #1:G:/Stigmatomma_queen_variance/O5/O5-3-7-M5.MP4	0.0	6752.160	25.000	Orange	Resting		POINT	4090.080	G:/Stigmatomma_queen_variance/O5/O5-3-7-M5.MP4	102252	NA
M5	2024-09-29 18:08:17.618		5400.320	Media file(s)	player #1:G:/Stigmatomma_queen_variance/O5/O5-3-7-M5.MP4	0.0	6752.160	25.000	Pink	Walking		POINT	4090.080	G:/Stigmatomma_queen_variance/O5/O5-3-7-M5.MP4	102252	NA
M5	2024-09-29 18:08:17.618		5400.320	Media file(s)	player #1:G:/Stigmatomma_queen_variance/O5/O5-3-7-M5.MP4	0.0	6752.160	25.000	Yellow	Resting		POINT	4090.080	G:/Stigmatomma_queen_variance/O5/O5-3-7-M5.MP4	102252	NA
M5	2024-09-29 18:08:17.618		5400.320	Media file(s)	player #1:G:/Stigmatomma_queen_variance/O5/O5-3-7-M5.MP4	0.0	6752.160	25.000	Blue	Walking		POINT	4150.840	G:/Stigmatomma_queen_variance/O5/O5-3-7-M5.MP4	103771	NA
M5	2024-09-29 18:08:17.618		5400.320	Media file(s)	player #1:G:/Stigmatomma_queen_variance/O5/O5-3-7-M5.MP4	0.0	6752.160	25.000	Green	Walking		POINT	4150.840	G:/Stigmatomma_queen_variance/O5/O5-3-7-M5.MP4	103771	NA
M5	2024-09-29 18:08:17.618		5400.320	Media file(s)	player #1:G:/Stigmatomma_queen_variance/O5/O5-3-7-M5.MP4	0.0	6752.160	25.000	Orange	Resting		POINT	4150.840	G:/Stigmatomma_queen_variance/O5/O5-3-7-M5.MP4	103771	NA
M5	2024-09-29 18:08:17.618		5400.320	Media file(s)	player #1:G:/Stigmatomma_queen_variance/O5/O5-3-7-M5.MP4	0.0	6752.160	25.000	Pink	Resting		POINT	4150.840	G:/Stigmatomma_queen_variance/O5/O5-3-7-M5.MP4	103771	NA
M5	2024-09-29 18:08:17.618		5400.320	Media file(s)	player #1:G:/Stigmatomma_queen_variance/O5/O5-3-7-M5.MP4	0.0	6752.160	25.000	Yellow	Walking		POINT	4150.840	G:/Stigmatomma_queen_variance/O5/O5-3-7-M5.MP4	103771	NA
M5	2024-09-29 18:08:17.618		5400.320	Media file(s)	player #1:G:/Stigmatomma_queen_variance/O5/O5-3-7-M5.MP4	0.0	6752.160	25.000	Blue	Walking		POINT	4210.120	G:/Stigmatomma_queen_variance/O5/O5-3-7-M5.MP4	105253	NA
M5	2024-09-29 18:08:17.618		5400.320	Media file(s)	player #1:G:/Stigmatomma_queen_variance/O5/O5-3-7-M5.MP4	0.0	6752.160	25.000	Green	Walking		POINT	4210.120	G:/Stigmatomma_queen_variance/O5/O5-3-7-M5.MP4	105253	NA
M5	2024-09-29 18:08:17.618		5400.320	Media file(s)	player #1:G:/Stigmatomma_queen_variance/O5/O5-3-7-M5.MP4	0.0	6752.160	25.000	Orange	Walking		POINT	4210.120	G:/Stigmatomma_queen_variance/O5/O5-3-7-M5.MP4	105253	NA
M5	2024-09-29 18:08:17.618		5400.320	Media file(s)	player #1:G:/Stigmatomma_queen_variance/O5/O5-3-7-M5.MP4	0.0	6752.160	25.000	Pink	Walking		POINT	4210.120	G:/Stigmatomma_queen_variance/O5/O5-3-7-M5.MP4	105253	NA
M5	2024-09-29 18:08:17.618		5400.320	Media file(s)	player #1:G:/Stigmatomma_queen_variance/O5/O5-3-7-M5.MP4	0.0	6752.160	25.000	Yellow	Walking		POINT	4210.120	G:/Stigmatomma_queen_variance/O5/O5-3-7-M5.MP4	105253	NA
M5	2024-09-29 18:08:17.618		5400.320	Media file(s)	player #1:G:/Stigmatomma_queen_variance/O5/O5-3-7-M5.MP4	0.0	6752.160	25.000	Blue	Resting		POINT	4270.240	G:/Stigmatomma_queen_variance/O5/O5-3-7-M5.MP4	106756	NA
M5	2024-09-29 18:08:17.618		5400.320	Media file(s)	player #1:G:/Stigmatomma_queen_variance/O5/O5-3-7-M5.MP4	0.0	6752.160	25.000	Green	Walking		POINT	4270.240	G:/Stigmatomma_queen_variance/O5/O5-3-7-M5.MP4	106756	NA
M5	2024-09-29 18:08:17.618		5400.320	Media file(s)	player #1:G:/Stigmatomma_queen_variance/O5/O5-3-7-M5.MP4	0.0	6752.160	25.000	Orange	Resting		POINT	4270.240	G:/Stigmatomma_queen_variance/O5/O5-3-7-M5.MP4	106756	NA
M5	2024-09-29 18:08:17.618		5400.320	Media file(s)	player #1:G:/Stigmatomma_queen_variance/O5/O5-3-7-M5.MP4	0.0	6752.160	25.000	Pink	Walking		POINT	4270.240	G:/Stigmatomma_queen_variance/O5/O5-3-7-M5.MP4	106756	NA
M5	2024-09-29 18:08:17.618		5400.320	Media file(s)	player #1:G:/Stigmatomma_queen_variance/O5/O5-3-7-M5.MP4	0.0	6752.160	25.000	Yellow	Walking		POINT	4270.240	G:/Stigmatomma_queen_variance/O5/O5-3-7-M5.MP4	106756	NA
M5	2024-09-29 18:08:17.618		5400.320	Media file(s)	player #1:G:/Stigmatomma_queen_variance/O5/O5-3-7-M5.MP4	0.0	6752.160	25.000	Blue	Walking		POINT	4330.040	G:/Stigmatomma_queen_variance/O5/O5-3-7-M5.MP4	108251	NA
M5	2024-09-29 18:08:17.618		5400.320	Media file(s)	player #1:G:/Stigmatomma_queen_variance/O5/O5-3-7-M5.MP4	0.0	6752.160	25.000	Green	Resting		POINT	4330.040	G:/Stigmatomma_queen_variance/O5/O5-3-7-M5.MP4	108251	NA
M5	2024-09-29 18:08:17.618		5400.320	Media file(s)	player #1:G:/Stigmatomma_queen_variance/O5/O5-3-7-M5.MP4	0.0	6752.160	25.000	Orange	Resting		POINT	4330.040	G:/Stigmatomma_queen_variance/O5/O5-3-7-M5.MP4	108251	NA
M5	2024-09-29 18:08:17.618		5400.320	Media file(s)	player #1:G:/Stigmatomma_queen_variance/O5/O5-3-7-M5.MP4	0.0	6752.160	25.000	Pink	Walking		POINT	4330.040	G:/Stigmatomma_queen_variance/O5/O5-3-7-M5.MP4	108251	NA
M5	2024-09-29 18:08:17.618		5400.320	Media file(s)	player #1:G:/Stigmatomma_queen_variance/O5/O5-3-7-M5.MP4	0.0	6752.160	25.000	Yellow	Walking		POINT	4330.040	G:/Stigmatomma_queen_variance/O5/O5-3-7-M5.MP4	108251	NA
M5	2024-09-29 18:08:17.618		5400.320	Media file(s)	player #1:G:/Stigmatomma_queen_variance/O5/O5-3-7-M5.MP4	0.0	6752.160	25.000	Blue	Walking		POINT	4390.360	G:/Stigmatomma_queen_variance/O5/O5-3-7-M5.MP4	109759	NA
M5	2024-09-29 18:08:17.618		5400.320	Media file(s)	player #1:G:/Stigmatomma_queen_variance/O5/O5-3-7-M5.MP4	0.0	6752.160	25.000	Green	Resting		POINT	4390.360	G:/Stigmatomma_queen_variance/O5/O5-3-7-M5.MP4	109759	NA
M5	2024-09-29 18:08:17.618		5400.320	Media file(s)	player #1:G:/Stigmatomma_queen_variance/O5/O5-3-7-M5.MP4	0.0	6752.160	25.000	Orange	Resting		POINT	4390.360	G:/Stigmatomma_queen_variance/O5/O5-3-7-M5.MP4	109759	NA
M5	2024-09-29 18:08:17.618		5400.320	Media file(s)	player #1:G:/Stigmatomma_queen_variance/O5/O5-3-7-M5.MP4	0.0	6752.160	25.000	Pink	Walking		POINT	4390.360	G:/Stigmatomma_queen_variance/O5/O5-3-7-M5.MP4	109759	NA
M5	2024-09-29 18:08:17.618		5400.320	Media file(s)	player #1:G:/Stigmatomma_queen_variance/O5/O5-3-7-M5.MP4	0.0	6752.160	25.000	Yellow	Walking		POINT	4390.360	G:/Stigmatomma_queen_variance/O5/O5-3-7-M5.MP4	109759	NA
M5	2024-09-29 18:08:17.618		5400.320	Media file(s)	player #1:G:/Stigmatomma_queen_variance/O5/O5-3-7-M5.MP4	0.0	6752.160	25.000	Blue	Resting		POINT	4450.600	G:/Stigmatomma_queen_variance/O5/O5-3-7-M5.MP4	111265	NA
M5	2024-09-29 18:08:17.618		5400.320	Media file(s)	player #1:G:/Stigmatomma_queen_variance/O5/O5-3-7-M5.MP4	0.0	6752.160	25.000	Green	Resting		POINT	4450.600	G:/Stigmatomma_queen_variance/O5/O5-3-7-M5.MP4	111265	NA
M5	2024-09-29 18:08:17.618		5400.320	Media file(s)	player #1:G:/Stigmatomma_queen_variance/O5/O5-3-7-M5.MP4	0.0	6752.160	25.000	Orange	Resting		POINT	4450.600	G:/Stigmatomma_queen_variance/O5/O5-3-7-M5.MP4	111265	NA
M5	2024-09-29 18:08:17.618		5400.320	Media file(s)	player #1:G:/Stigmatomma_queen_variance/O5/O5-3-7-M5.MP4	0.0	6752.160	25.000	Pink	Walking		POINT	4450.600	G:/Stigmatomma_queen_variance/O5/O5-3-7-M5.MP4	111265	NA
M5	2024-09-29 18:08:17.618		5400.320	Media file(s)	player #1:G:/Stigmatomma_queen_variance/O5/O5-3-7-M5.MP4	0.0	6752.160	25.000	Yellow	Resting		POINT	4450.600	G:/Stigmatomma_queen_variance/O5/O5-3-7-M5.MP4	111265	NA
M5	2024-09-29 18:08:17.618		5400.320	Media file(s)	player #1:G:/Stigmatomma_queen_variance/O5/O5-3-7-M5.MP4	0.0	6752.160	25.000	Blue	Resting		POINT	4510.480	G:/Stigmatomma_queen_variance/O5/O5-3-7-M5.MP4	112762	NA
M5	2024-09-29 18:08:17.618		5400.320	Media file(s)	player #1:G:/Stigmatomma_queen_variance/O5/O5-3-7-M5.MP4	0.0	6752.160	25.000	Green	Resting		POINT	4510.480	G:/Stigmatomma_queen_variance/O5/O5-3-7-M5.MP4	112762	NA
M5	2024-09-29 18:08:17.618		5400.320	Media file(s)	player #1:G:/Stigmatomma_queen_variance/O5/O5-3-7-M5.MP4	0.0	6752.160	25.000	Orange	Resting		POINT	4510.480	G:/Stigmatomma_queen_variance/O5/O5-3-7-M5.MP4	112762	NA
M5	2024-09-29 18:08:17.618		5400.320	Media file(s)	player #1:G:/Stigmatomma_queen_variance/O5/O5-3-7-M5.MP4	0.0	6752.160	25.000	Pink	Walking		POINT	4510.480	G:/Stigmatomma_queen_variance/O5/O5-3-7-M5.MP4	112762	NA
M5	2024-09-29 18:08:17.618		5400.320	Media file(s)	player #1:G:/Stigmatomma_queen_variance/O5/O5-3-7-M5.MP4	0.0	6752.160	25.000	Yellow	Self grooming		POINT	4510.480	G:/Stigmatomma_queen_variance/O5/O5-3-7-M5.MP4	112762	NA
M5	2024-09-29 18:08:17.618		5400.320	Media file(s)	player #1:G:/Stigmatomma_queen_variance/O5/O5-3-7-M5.MP4	0.0	6752.160	25.000	Blue	Resting		POINT	4570.080	G:/Stigmatomma_queen_variance/O5/O5-3-7-M5.MP4	114252	NA
M5	2024-09-29 18:08:17.618		5400.320	Media file(s)	player #1:G:/Stigmatomma_queen_variance/O5/O5-3-7-M5.MP4	0.0	6752.160	25.000	Green	Resting		POINT	4570.080	G:/Stigmatomma_queen_variance/O5/O5-3-7-M5.MP4	114252	NA
M5	2024-09-29 18:08:17.618		5400.320	Media file(s)	player #1:G:/Stigmatomma_queen_variance/O5/O5-3-7-M5.MP4	0.0	6752.160	25.000	Orange	Resting		POINT	4570.080	G:/Stigmatomma_queen_variance/O5/O5-3-7-M5.MP4	114252	NA
M5	2024-09-29 18:08:17.618		5400.320	Media file(s)	player #1:G:/Stigmatomma_queen_variance/O5/O5-3-7-M5.MP4	0.0	6752.160	25.000	Pink	Walking		POINT	4570.080	G:/Stigmatomma_queen_variance/O5/O5-3-7-M5.MP4	114252	NA
M5	2024-09-29 18:08:17.618		5400.320	Media file(s)	player #1:G:/Stigmatomma_queen_variance/O5/O5-3-7-M5.MP4	0.0	6752.160	25.000	Yellow	Resting		POINT	4570.080	G:/Stigmatomma_queen_variance/O5/O5-3-7-M5.MP4	114252	NA
M5	2024-09-29 18:08:17.618		5400.320	Media file(s)	player #1:G:/Stigmatomma_queen_variance/O5/O5-3-7-M5.MP4	0.0	6752.160	25.000	Blue	Resting		POINT	4630.040	G:/Stigmatomma_queen_variance/O5/O5-3-7-M5.MP4	115751	NA
M5	2024-09-29 18:08:17.618		5400.320	Media file(s)	player #1:G:/Stigmatomma_queen_variance/O5/O5-3-7-M5.MP4	0.0	6752.160	25.000	Green	Resting		POINT	4630.040	G:/Stigmatomma_queen_variance/O5/O5-3-7-M5.MP4	115751	NA
M5	2024-09-29 18:08:17.618		5400.320	Media file(s)	player #1:G:/Stigmatomma_queen_variance/O5/O5-3-7-M5.MP4	0.0	6752.160	25.000	Orange	Resting		POINT	4630.040	G:/Stigmatomma_queen_variance/O5/O5-3-7-M5.MP4	115751	NA
M5	2024-09-29 18:08:17.618		5400.320	Media file(s)	player #1:G:/Stigmatomma_queen_variance/O5/O5-3-7-M5.MP4	0.0	6752.160	25.000	Pink	Resting		POINT	4630.040	G:/Stigmatomma_queen_variance/O5/O5-3-7-M5.MP4	115751	NA
M5	2024-09-29 18:08:17.618		5400.320	Media file(s)	player #1:G:/Stigmatomma_queen_variance/O5/O5-3-7-M5.MP4	0.0	6752.160	25.000	Yellow	Resting		POINT	4630.040	G:/Stigmatomma_queen_variance/O5/O5-3-7-M5.MP4	115751	NA
M5	2024-09-29 18:08:17.618		5400.320	Media file(s)	player #1:G:/Stigmatomma_queen_variance/O5/O5-3-7-M5.MP4	0.0	6752.160	25.000	Blue	Resting		POINT	4690.040	G:/Stigmatomma_queen_variance/O5/O5-3-7-M5.MP4	117251	NA
M5	2024-09-29 18:08:17.618		5400.320	Media file(s)	player #1:G:/Stigmatomma_queen_variance/O5/O5-3-7-M5.MP4	0.0	6752.160	25.000	Green	Resting		POINT	4690.040	G:/Stigmatomma_queen_variance/O5/O5-3-7-M5.MP4	117251	NA
M5	2024-09-29 18:08:17.618		5400.320	Media file(s)	player #1:G:/Stigmatomma_queen_variance/O5/O5-3-7-M5.MP4	0.0	6752.160	25.000	Orange	Resting		POINT	4690.040	G:/Stigmatomma_queen_variance/O5/O5-3-7-M5.MP4	117251	NA
M5	2024-09-29 18:08:17.618		5400.320	Media file(s)	player #1:G:/Stigmatomma_queen_variance/O5/O5-3-7-M5.MP4	0.0	6752.160	25.000	Pink	Resting		POINT	4690.040	G:/Stigmatomma_queen_variance/O5/O5-3-7-M5.MP4	117251	NA
M5	2024-09-29 18:08:17.618		5400.320	Media file(s)	player #1:G:/Stigmatomma_queen_variance/O5/O5-3-7-M5.MP4	0.0	6752.160	25.000	Yellow	Resting		POINT	4690.040	G:/Stigmatomma_queen_variance/O5/O5-3-7-M5.MP4	117251	NA
M5	2024-09-29 18:08:17.618		5400.320	Media file(s)	player #1:G:/Stigmatomma_queen_variance/O5/O5-3-7-M5.MP4	0.0	6752.160	25.000	Blue	QQ interaction		POINT	4750.280	G:/Stigmatomma_queen_variance/O5/O5-3-7-M5.MP4	118757	NA
M5	2024-09-29 18:08:17.618		5400.320	Media file(s)	player #1:G:/Stigmatomma_queen_variance/O5/O5-3-7-M5.MP4	0.0	6752.160	25.000	Green	Resting		POINT	4750.280	G:/Stigmatomma_queen_variance/O5/O5-3-7-M5.MP4	118757	NA
M5	2024-09-29 18:08:17.618		5400.320	Media file(s)	player #1:G:/Stigmatomma_queen_variance/O5/O5-3-7-M5.MP4	0.0	6752.160	25.000	Orange	QQ interaction		POINT	4750.280	G:/Stigmatomma_queen_variance/O5/O5-3-7-M5.MP4	118757	NA
M5	2024-09-29 18:08:17.618		5400.320	Media file(s)	player #1:G:/Stigmatomma_queen_variance/O5/O5-3-7-M5.MP4	0.0	6752.160	25.000	Pink	Resting		POINT	4750.720	G:/Stigmatomma_queen_variance/O5/O5-3-7-M5.MP4	118768	NA
M5	2024-09-29 18:08:17.618		5400.320	Media file(s)	player #1:G:/Stigmatomma_queen_variance/O5/O5-3-7-M5.MP4	0.0	6752.160	25.000	Yellow	Walking		POINT	4750.720	G:/Stigmatomma_queen_variance/O5/O5-3-7-M5.MP4	118768	NA
M5	2024-09-29 18:08:17.618		5400.320	Media file(s)	player #1:G:/Stigmatomma_queen_variance/O5/O5-3-7-M5.MP4	0.0	6752.160	25.000	Blue	Resting		POINT	4810.000	G:/Stigmatomma_queen_variance/O5/O5-3-7-M5.MP4	120250	NA
M5	2024-09-29 18:08:17.618		5400.320	Media file(s)	player #1:G:/Stigmatomma_queen_variance/O5/O5-3-7-M5.MP4	0.0	6752.160	25.000	Green	Walking		POINT	4810.000	G:/Stigmatomma_queen_variance/O5/O5-3-7-M5.MP4	120250	NA
M5	2024-09-29 18:08:17.618		5400.320	Media file(s)	player #1:G:/Stigmatomma_queen_variance/O5/O5-3-7-M5.MP4	0.0	6752.160	25.000	Orange	Resting		POINT	4810.000	G:/Stigmatomma_queen_variance/O5/O5-3-7-M5.MP4	120250	NA
M5	2024-09-29 18:08:17.618		5400.320	Media file(s)	player #1:G:/Stigmatomma_queen_variance/O5/O5-3-7-M5.MP4	0.0	6752.160	25.000	Pink	Brood Care		POINT	4810.000	G:/Stigmatomma_queen_variance/O5/O5-3-7-M5.MP4	120250	NA
M5	2024-09-29 18:08:17.618		5400.320	Media file(s)	player #1:G:/Stigmatomma_queen_variance/O5/O5-3-7-M5.MP4	0.0	6752.160	25.000	Yellow	Brood Care		POINT	4810.000	G:/Stigmatomma_queen_variance/O5/O5-3-7-M5.MP4	120250	NA
M5	2024-09-29 18:08:17.618		5400.320	Media file(s)	player #1:G:/Stigmatomma_queen_variance/O5/O5-3-7-M5.MP4	0.0	6752.160	25.000	Blue	Resting		POINT	4870.520	G:/Stigmatomma_queen_variance/O5/O5-3-7-M5.MP4	121763	NA
M5	2024-09-29 18:08:17.618		5400.320	Media file(s)	player #1:G:/Stigmatomma_queen_variance/O5/O5-3-7-M5.MP4	0.0	6752.160	25.000	Green	Walking		POINT	4870.520	G:/Stigmatomma_queen_variance/O5/O5-3-7-M5.MP4	121763	NA
M5	2024-09-29 18:08:17.618		5400.320	Media file(s)	player #1:G:/Stigmatomma_queen_variance/O5/O5-3-7-M5.MP4	0.0	6752.160	25.000	Orange	Resting		POINT	4870.520	G:/Stigmatomma_queen_variance/O5/O5-3-7-M5.MP4	121763	NA
M5	2024-09-29 18:08:17.618		5400.320	Media file(s)	player #1:G:/Stigmatomma_queen_variance/O5/O5-3-7-M5.MP4	0.0	6752.160	25.000	Pink	Brood Care		POINT	4870.520	G:/Stigmatomma_queen_variance/O5/O5-3-7-M5.MP4	121763	NA
M5	2024-09-29 18:08:17.618		5400.320	Media file(s)	player #1:G:/Stigmatomma_queen_variance/O5/O5-3-7-M5.MP4	0.0	6752.160	25.000	Yellow	Brood Care		POINT	4870.520	G:/Stigmatomma_queen_variance/O5/O5-3-7-M5.MP4	121763	NA
M5	2024-09-29 18:08:17.618		5400.320	Media file(s)	player #1:G:/Stigmatomma_queen_variance/O5/O5-3-7-M5.MP4	0.0	6752.160	25.000	Blue	Resting		POINT	4930.240	G:/Stigmatomma_queen_variance/O5/O5-3-7-M5.MP4	123256	NA
M5	2024-09-29 18:08:17.618		5400.320	Media file(s)	player #1:G:/Stigmatomma_queen_variance/O5/O5-3-7-M5.MP4	0.0	6752.160	25.000	Green	Resting		POINT	4930.240	G:/Stigmatomma_queen_variance/O5/O5-3-7-M5.MP4	123256	NA
M5	2024-09-29 18:08:17.618		5400.320	Media file(s)	player #1:G:/Stigmatomma_queen_variance/O5/O5-3-7-M5.MP4	0.0	6752.160	25.000	Orange	Resting		POINT	4930.240	G:/Stigmatomma_queen_variance/O5/O5-3-7-M5.MP4	123256	NA
M5	2024-09-29 18:08:17.618		5400.320	Media file(s)	player #1:G:/Stigmatomma_queen_variance/O5/O5-3-7-M5.MP4	0.0	6752.160	25.000	Pink	Brood Care		POINT	4930.240	G:/Stigmatomma_queen_variance/O5/O5-3-7-M5.MP4	123256	NA
M5	2024-09-29 18:08:17.618		5400.320	Media file(s)	player #1:G:/Stigmatomma_queen_variance/O5/O5-3-7-M5.MP4	0.0	6752.160	25.000	Yellow	Resting		POINT	4930.240	G:/Stigmatomma_queen_variance/O5/O5-3-7-M5.MP4	123256	NA
M5	2024-09-29 18:08:17.618		5400.320	Media file(s)	player #1:G:/Stigmatomma_queen_variance/O5/O5-3-7-M5.MP4	0.0	6752.160	25.000	Blue	Resting		POINT	4990.520	G:/Stigmatomma_queen_variance/O5/O5-3-7-M5.MP4	124763	NA
M5	2024-09-29 18:08:17.618		5400.320	Media file(s)	player #1:G:/Stigmatomma_queen_variance/O5/O5-3-7-M5.MP4	0.0	6752.160	25.000	Green	Resting		POINT	4990.520	G:/Stigmatomma_queen_variance/O5/O5-3-7-M5.MP4	124763	NA
M5	2024-09-29 18:08:17.618		5400.320	Media file(s)	player #1:G:/Stigmatomma_queen_variance/O5/O5-3-7-M5.MP4	0.0	6752.160	25.000	Orange	Resting		POINT	4990.520	G:/Stigmatomma_queen_variance/O5/O5-3-7-M5.MP4	124763	NA
M5	2024-09-29 18:08:17.618		5400.320	Media file(s)	player #1:G:/Stigmatomma_queen_variance/O5/O5-3-7-M5.MP4	0.0	6752.160	25.000	Pink	Brood Care		POINT	4990.520	G:/Stigmatomma_queen_variance/O5/O5-3-7-M5.MP4	124763	NA
M5	2024-09-29 18:08:17.618		5400.320	Media file(s)	player #1:G:/Stigmatomma_queen_variance/O5/O5-3-7-M5.MP4	0.0	6752.160	25.000	Yellow	Resting		POINT	4990.520	G:/Stigmatomma_queen_variance/O5/O5-3-7-M5.MP4	124763	NA
M5	2024-09-29 18:08:17.618		5400.320	Media file(s)	player #1:G:/Stigmatomma_queen_variance/O5/O5-3-7-M5.MP4	0.0	6752.160	25.000	Blue	Resting		POINT	5050.840	G:/Stigmatomma_queen_variance/O5/O5-3-7-M5.MP4	126271	NA
M5	2024-09-29 18:08:17.618		5400.320	Media file(s)	player #1:G:/Stigmatomma_queen_variance/O5/O5-3-7-M5.MP4	0.0	6752.160	25.000	Green	Resting		POINT	5050.840	G:/Stigmatomma_queen_variance/O5/O5-3-7-M5.MP4	126271	NA
M5	2024-09-29 18:08:17.618		5400.320	Media file(s)	player #1:G:/Stigmatomma_queen_variance/O5/O5-3-7-M5.MP4	0.0	6752.160	25.000	Orange	Resting		POINT	5050.840	G:/Stigmatomma_queen_variance/O5/O5-3-7-M5.MP4	126271	NA
M5	2024-09-29 18:08:17.618		5400.320	Media file(s)	player #1:G:/Stigmatomma_queen_variance/O5/O5-3-7-M5.MP4	0.0	6752.160	25.000	Pink	Walking		POINT	5050.840	G:/Stigmatomma_queen_variance/O5/O5-3-7-M5.MP4	126271	NA
M5	2024-09-29 18:08:17.618		5400.320	Media file(s)	player #1:G:/Stigmatomma_queen_variance/O5/O5-3-7-M5.MP4	0.0	6752.160	25.000	Yellow	Resting		POINT	5050.840	G:/Stigmatomma_queen_variance/O5/O5-3-7-M5.MP4	126271	NA
M5	2024-09-29 18:08:17.618		5400.320	Media file(s)	player #1:G:/Stigmatomma_queen_variance/O5/O5-3-7-M5.MP4	0.0	6752.160	25.000	Blue	Resting		POINT	5110.320	G:/Stigmatomma_queen_variance/O5/O5-3-7-M5.MP4	127758	NA
M5	2024-09-29 18:08:17.618		5400.320	Media file(s)	player #1:G:/Stigmatomma_queen_variance/O5/O5-3-7-M5.MP4	0.0	6752.160	25.000	Green	Resting		POINT	5110.320	G:/Stigmatomma_queen_variance/O5/O5-3-7-M5.MP4	127758	NA
M5	2024-09-29 18:08:17.618		5400.320	Media file(s)	player #1:G:/Stigmatomma_queen_variance/O5/O5-3-7-M5.MP4	0.0	6752.160	25.000	Orange	Resting		POINT	5110.320	G:/Stigmatomma_queen_variance/O5/O5-3-7-M5.MP4	127758	NA
M5	2024-09-29 18:08:17.618		5400.320	Media file(s)	player #1:G:/Stigmatomma_queen_variance/O5/O5-3-7-M5.MP4	0.0	6752.160	25.000	Pink	Walking		POINT	5110.320	G:/Stigmatomma_queen_variance/O5/O5-3-7-M5.MP4	127758	NA
M5	2024-09-29 18:08:17.618		5400.320	Media file(s)	player #1:G:/Stigmatomma_queen_variance/O5/O5-3-7-M5.MP4	0.0	6752.160	25.000	Yellow	Walking		POINT	5110.320	G:/Stigmatomma_queen_variance/O5/O5-3-7-M5.MP4	127758	NA
M5	2024-09-29 18:08:17.618		5400.320	Media file(s)	player #1:G:/Stigmatomma_queen_variance/O5/O5-3-7-M5.MP4	0.0	6752.160	25.000	Blue	Resting		POINT	5170.320	G:/Stigmatomma_queen_variance/O5/O5-3-7-M5.MP4	129258	NA
M5	2024-09-29 18:08:17.618		5400.320	Media file(s)	player #1:G:/Stigmatomma_queen_variance/O5/O5-3-7-M5.MP4	0.0	6752.160	25.000	Green	Resting		POINT	5170.320	G:/Stigmatomma_queen_variance/O5/O5-3-7-M5.MP4	129258	NA
M5	2024-09-29 18:08:17.618		5400.320	Media file(s)	player #1:G:/Stigmatomma_queen_variance/O5/O5-3-7-M5.MP4	0.0	6752.160	25.000	Orange	Resting		POINT	5170.320	G:/Stigmatomma_queen_variance/O5/O5-3-7-M5.MP4	129258	NA
M5	2024-09-29 18:08:17.618		5400.320	Media file(s)	player #1:G:/Stigmatomma_queen_variance/O5/O5-3-7-M5.MP4	0.0	6752.160	25.000	Pink	Walking		POINT	5170.320	G:/Stigmatomma_queen_variance/O5/O5-3-7-M5.MP4	129258	NA
M5	2024-09-29 18:08:17.618		5400.320	Media file(s)	player #1:G:/Stigmatomma_queen_variance/O5/O5-3-7-M5.MP4	0.0	6752.160	25.000	Yellow	Resting		POINT	5170.320	G:/Stigmatomma_queen_variance/O5/O5-3-7-M5.MP4	129258	NA
M5	2024-09-29 18:08:17.618		5400.320	Media file(s)	player #1:G:/Stigmatomma_queen_variance/O5/O5-3-7-M5.MP4	0.0	6752.160	25.000	Blue	Resting		POINT	5230.080	G:/Stigmatomma_queen_variance/O5/O5-3-7-M5.MP4	130752	NA
M5	2024-09-29 18:08:17.618		5400.320	Media file(s)	player #1:G:/Stigmatomma_queen_variance/O5/O5-3-7-M5.MP4	0.0	6752.160	25.000	Green	Resting		POINT	5230.080	G:/Stigmatomma_queen_variance/O5/O5-3-7-M5.MP4	130752	NA
M5	2024-09-29 18:08:17.618		5400.320	Media file(s)	player #1:G:/Stigmatomma_queen_variance/O5/O5-3-7-M5.MP4	0.0	6752.160	25.000	Orange	Resting		POINT	5230.080	G:/Stigmatomma_queen_variance/O5/O5-3-7-M5.MP4	130752	NA
M5	2024-09-29 18:08:17.618		5400.320	Media file(s)	player #1:G:/Stigmatomma_queen_variance/O5/O5-3-7-M5.MP4	0.0	6752.160	25.000	Pink	Walking		POINT	5230.080	G:/Stigmatomma_queen_variance/O5/O5-3-7-M5.MP4	130752	NA
M5	2024-09-29 18:08:17.618		5400.320	Media file(s)	player #1:G:/Stigmatomma_queen_variance/O5/O5-3-7-M5.MP4	0.0	6752.160	25.000	Yellow	Resting		POINT	5230.080	G:/Stigmatomma_queen_variance/O5/O5-3-7-M5.MP4	130752	NA
M5	2024-09-29 18:08:17.618		5400.320	Media file(s)	player #1:G:/Stigmatomma_queen_variance/O5/O5-3-7-M5.MP4	0.0	6752.160	25.000	Blue	Resting		POINT	5290.360	G:/Stigmatomma_queen_variance/O5/O5-3-7-M5.MP4	132259	NA
M5	2024-09-29 18:08:17.618		5400.320	Media file(s)	player #1:G:/Stigmatomma_queen_variance/O5/O5-3-7-M5.MP4	0.0	6752.160	25.000	Green	Walking		POINT	5290.360	G:/Stigmatomma_queen_variance/O5/O5-3-7-M5.MP4	132259	NA
M5	2024-09-29 18:08:17.618		5400.320	Media file(s)	player #1:G:/Stigmatomma_queen_variance/O5/O5-3-7-M5.MP4	0.0	6752.160	25.000	Orange	Resting		POINT	5290.360	G:/Stigmatomma_queen_variance/O5/O5-3-7-M5.MP4	132259	NA
M5	2024-09-29 18:08:17.618		5400.320	Media file(s)	player #1:G:/Stigmatomma_queen_variance/O5/O5-3-7-M5.MP4	0.0	6752.160	25.000	Pink	Walking		POINT	5290.360	G:/Stigmatomma_queen_variance/O5/O5-3-7-M5.MP4	132259	NA
M5	2024-09-29 18:08:17.618		5400.320	Media file(s)	player #1:G:/Stigmatomma_queen_variance/O5/O5-3-7-M5.MP4	0.0	6752.160	25.000	Yellow	Resting		POINT	5290.360	G:/Stigmatomma_queen_variance/O5/O5-3-7-M5.MP4	132259	NA
M5	2024-09-29 18:08:17.618		5400.320	Media file(s)	player #1:G:/Stigmatomma_queen_variance/O5/O5-3-7-M5.MP4	0.0	6752.160	25.000	Blue	Resting		POINT	5350.120	G:/Stigmatomma_queen_variance/O5/O5-3-7-M5.MP4	133753	NA
M5	2024-09-29 18:08:17.618		5400.320	Media file(s)	player #1:G:/Stigmatomma_queen_variance/O5/O5-3-7-M5.MP4	0.0	6752.160	25.000	Green	Walking		POINT	5350.120	G:/Stigmatomma_queen_variance/O5/O5-3-7-M5.MP4	133753	NA
M5	2024-09-29 18:08:17.618		5400.320	Media file(s)	player #1:G:/Stigmatomma_queen_variance/O5/O5-3-7-M5.MP4	0.0	6752.160	25.000	Orange	Resting		POINT	5350.120	G:/Stigmatomma_queen_variance/O5/O5-3-7-M5.MP4	133753	NA
M5	2024-09-29 18:08:17.618		5400.320	Media file(s)	player #1:G:/Stigmatomma_queen_variance/O5/O5-3-7-M5.MP4	0.0	6752.160	25.000	Pink	Resting		POINT	5350.120	G:/Stigmatomma_queen_variance/O5/O5-3-7-M5.MP4	133753	NA
M5	2024-09-29 18:08:17.618		5400.320	Media file(s)	player #1:G:/Stigmatomma_queen_variance/O5/O5-3-7-M5.MP4	0.0	6752.160	25.000	Yellow	Resting		POINT	5350.120	G:/Stigmatomma_queen_variance/O5/O5-3-7-M5.MP4	133753	NA
M5	2024-09-29 18:08:17.618		5400.320	Media file(s)	player #1:G:/Stigmatomma_queen_variance/O5/O5-3-7-M5.MP4	0.0	6752.160	25.000	Blue	Resting		POINT	5410.200	G:/Stigmatomma_queen_variance/O5/O5-3-7-M5.MP4	135255	NA
M5	2024-09-29 18:08:17.618		5400.320	Media file(s)	player #1:G:/Stigmatomma_queen_variance/O5/O5-3-7-M5.MP4	0.0	6752.160	25.000	Green	Resting		POINT	5410.200	G:/Stigmatomma_queen_variance/O5/O5-3-7-M5.MP4	135255	NA
M5	2024-09-29 18:08:17.618		5400.320	Media file(s)	player #1:G:/Stigmatomma_queen_variance/O5/O5-3-7-M5.MP4	0.0	6752.160	25.000	Orange	Resting		POINT	5410.200	G:/Stigmatomma_queen_variance/O5/O5-3-7-M5.MP4	135255	NA
M5	2024-09-29 18:08:17.618		5400.320	Media file(s)	player #1:G:/Stigmatomma_queen_variance/O5/O5-3-7-M5.MP4	0.0	6752.160	25.000	Pink	Self grooming		POINT	5410.200	G:/Stigmatomma_queen_variance/O5/O5-3-7-M5.MP4	135255	NA
M5	2024-09-29 18:08:17.618		5400.320	Media file(s)	player #1:G:/Stigmatomma_queen_variance/O5/O5-3-7-M5.MP4	0.0	6752.160	25.000	Yellow	Walking		POINT	5410.200	G:/Stigmatomma_queen_variance/O5/O5-3-7-M5.MP4	135255	NA
M5	2024-09-29 18:08:17.618		5400.320	Media file(s)	player #1:G:/Stigmatomma_queen_variance/O5/O5-3-7-M5.MP4	0.0	6752.160	25.000	Blue	Resting		POINT	5470.200	G:/Stigmatomma_queen_variance/O5/O5-3-7-M5.MP4	136755	NA
M5	2024-09-29 18:08:17.618		5400.320	Media file(s)	player #1:G:/Stigmatomma_queen_variance/O5/O5-3-7-M5.MP4	0.0	6752.160	25.000	Green	Resting		POINT	5470.200	G:/Stigmatomma_queen_variance/O5/O5-3-7-M5.MP4	136755	NA
M5	2024-09-29 18:08:17.618		5400.320	Media file(s)	player #1:G:/Stigmatomma_queen_variance/O5/O5-3-7-M5.MP4	0.0	6752.160	25.000	Orange	Resting		POINT	5470.200	G:/Stigmatomma_queen_variance/O5/O5-3-7-M5.MP4	136755	NA
M5	2024-09-29 18:08:17.618		5400.320	Media file(s)	player #1:G:/Stigmatomma_queen_variance/O5/O5-3-7-M5.MP4	0.0	6752.160	25.000	Pink	Walking		POINT	5470.200	G:/Stigmatomma_queen_variance/O5/O5-3-7-M5.MP4	136755	NA
M5	2024-09-29 18:08:17.618		5400.320	Media file(s)	player #1:G:/Stigmatomma_queen_variance/O5/O5-3-7-M5.MP4	0.0	6752.160	25.000	Yellow	Walking		POINT	5470.200	G:/Stigmatomma_queen_variance/O5/O5-3-7-M5.MP4	136755	NA
M5	2024-09-29 18:08:17.618		5400.320	Media file(s)	player #1:G:/Stigmatomma_queen_variance/O5/O5-3-7-M5.MP4	0.0	6752.160	25.000	Blue	Resting		POINT	5530.440	G:/Stigmatomma_queen_variance/O5/O5-3-7-M5.MP4	138261	NA
M5	2024-09-29 18:08:17.618		5400.320	Media file(s)	player #1:G:/Stigmatomma_queen_variance/O5/O5-3-7-M5.MP4	0.0	6752.160	25.000	Green	Resting		POINT	5530.440	G:/Stigmatomma_queen_variance/O5/O5-3-7-M5.MP4	138261	NA
M5	2024-09-29 18:08:17.618		5400.320	Media file(s)	player #1:G:/Stigmatomma_queen_variance/O5/O5-3-7-M5.MP4	0.0	6752.160	25.000	Orange	Resting		POINT	5530.440	G:/Stigmatomma_queen_variance/O5/O5-3-7-M5.MP4	138261	NA
M5	2024-09-29 18:08:17.618		5400.320	Media file(s)	player #1:G:/Stigmatomma_queen_variance/O5/O5-3-7-M5.MP4	0.0	6752.160	25.000	Pink	Walking		POINT	5530.440	G:/Stigmatomma_queen_variance/O5/O5-3-7-M5.MP4	138261	NA
M5	2024-09-29 18:08:17.618		5400.320	Media file(s)	player #1:G:/Stigmatomma_queen_variance/O5/O5-3-7-M5.MP4	0.0	6752.160	25.000	Yellow	Walking		POINT	5530.440	G:/Stigmatomma_queen_variance/O5/O5-3-7-M5.MP4	138261	NA
M5	2024-09-29 18:08:17.618		5400.320	Media file(s)	player #1:G:/Stigmatomma_queen_variance/O5/O5-3-7-M5.MP4	0.0	6752.160	25.000	Blue	Resting		POINT	5590.480	G:/Stigmatomma_queen_variance/O5/O5-3-7-M5.MP4	139762	NA
M5	2024-09-29 18:08:17.618		5400.320	Media file(s)	player #1:G:/Stigmatomma_queen_variance/O5/O5-3-7-M5.MP4	0.0	6752.160	25.000	Green	Resting		POINT	5590.480	G:/Stigmatomma_queen_variance/O5/O5-3-7-M5.MP4	139762	NA
M5	2024-09-29 18:08:17.618		5400.320	Media file(s)	player #1:G:/Stigmatomma_queen_variance/O5/O5-3-7-M5.MP4	0.0	6752.160	25.000	Orange	Resting		POINT	5590.480	G:/Stigmatomma_queen_variance/O5/O5-3-7-M5.MP4	139762	NA
M5	2024-09-29 18:08:17.618		5400.320	Media file(s)	player #1:G:/Stigmatomma_queen_variance/O5/O5-3-7-M5.MP4	0.0	6752.160	25.000	Pink	Resting		POINT	5591.080	G:/Stigmatomma_queen_variance/O5/O5-3-7-M5.MP4	139777	NA
M5	2024-09-29 18:08:17.618		5400.320	Media file(s)	player #1:G:/Stigmatomma_queen_variance/O5/O5-3-7-M5.MP4	0.0	6752.160	25.000	Yellow	Walking		POINT	5591.080	G:/Stigmatomma_queen_variance/O5/O5-3-7-M5.MP4	139777	NA
M5	2024-09-29 18:08:17.618		5400.320	Media file(s)	player #1:G:/Stigmatomma_queen_variance/O5/O5-3-7-M5.MP4	0.0	6752.160	25.000	Blue	Resting		POINT	5650.160	G:/Stigmatomma_queen_variance/O5/O5-3-7-M5.MP4	141254	NA
M5	2024-09-29 18:08:17.618		5400.320	Media file(s)	player #1:G:/Stigmatomma_queen_variance/O5/O5-3-7-M5.MP4	0.0	6752.160	25.000	Green	Resting		POINT	5650.160	G:/Stigmatomma_queen_variance/O5/O5-3-7-M5.MP4	141254	NA
M5	2024-09-29 18:08:17.618		5400.320	Media file(s)	player #1:G:/Stigmatomma_queen_variance/O5/O5-3-7-M5.MP4	0.0	6752.160	25.000	Orange	Resting		POINT	5650.160	G:/Stigmatomma_queen_variance/O5/O5-3-7-M5.MP4	141254	NA
M5	2024-09-29 18:08:17.618		5400.320	Media file(s)	player #1:G:/Stigmatomma_queen_variance/O5/O5-3-7-M5.MP4	0.0	6752.160	25.000	Pink	Walking		POINT	5650.160	G:/Stigmatomma_queen_variance/O5/O5-3-7-M5.MP4	141254	NA
M5	2024-09-29 18:08:17.618		5400.320	Media file(s)	player #1:G:/Stigmatomma_queen_variance/O5/O5-3-7-M5.MP4	0.0	6752.160	25.000	Yellow	Walking		POINT	5650.160	G:/Stigmatomma_queen_variance/O5/O5-3-7-M5.MP4	141254	NA
M5	2024-09-29 18:08:17.618		5400.320	Media file(s)	player #1:G:/Stigmatomma_queen_variance/O5/O5-3-7-M5.MP4	0.0	6752.160	25.000	Blue	Resting		POINT	5710.120	G:/Stigmatomma_queen_variance/O5/O5-3-7-M5.MP4	142753	NA
M5	2024-09-29 18:08:17.618		5400.320	Media file(s)	player #1:G:/Stigmatomma_queen_variance/O5/O5-3-7-M5.MP4	0.0	6752.160	25.000	Green	Resting		POINT	5710.120	G:/Stigmatomma_queen_variance/O5/O5-3-7-M5.MP4	142753	NA
M5	2024-09-29 18:08:17.618		5400.320	Media file(s)	player #1:G:/Stigmatomma_queen_variance/O5/O5-3-7-M5.MP4	0.0	6752.160	25.000	Orange	Resting		POINT	5710.120	G:/Stigmatomma_queen_variance/O5/O5-3-7-M5.MP4	142753	NA
M5	2024-09-29 18:08:17.618		5400.320	Media file(s)	player #1:G:/Stigmatomma_queen_variance/O5/O5-3-7-M5.MP4	0.0	6752.160	25.000	Pink	Resting		POINT	5710.120	G:/Stigmatomma_queen_variance/O5/O5-3-7-M5.MP4	142753	NA
M5	2024-09-29 18:08:17.618		5400.320	Media file(s)	player #1:G:/Stigmatomma_queen_variance/O5/O5-3-7-M5.MP4	0.0	6752.160	25.000	Yellow	Resting		POINT	5710.120	G:/Stigmatomma_queen_variance/O5/O5-3-7-M5.MP4	142753	NA
M5	2024-09-29 18:08:17.618		5400.320	Media file(s)	player #1:G:/Stigmatomma_queen_variance/O5/O5-3-7-M5.MP4	0.0	6752.160	25.000	Blue	Resting		POINT	5770.280	G:/Stigmatomma_queen_variance/O5/O5-3-7-M5.MP4	144257	NA
M5	2024-09-29 18:08:17.618		5400.320	Media file(s)	player #1:G:/Stigmatomma_queen_variance/O5/O5-3-7-M5.MP4	0.0	6752.160	25.000	Green	Resting		POINT	5770.280	G:/Stigmatomma_queen_variance/O5/O5-3-7-M5.MP4	144257	NA
M5	2024-09-29 18:08:17.618		5400.320	Media file(s)	player #1:G:/Stigmatomma_queen_variance/O5/O5-3-7-M5.MP4	0.0	6752.160	25.000	Orange	Resting		POINT	5770.280	G:/Stigmatomma_queen_variance/O5/O5-3-7-M5.MP4	144257	NA
M5	2024-09-29 18:08:17.618		5400.320	Media file(s)	player #1:G:/Stigmatomma_queen_variance/O5/O5-3-7-M5.MP4	0.0	6752.160	25.000	Pink	Resting		POINT	5770.280	G:/Stigmatomma_queen_variance/O5/O5-3-7-M5.MP4	144257	NA
M5	2024-09-29 18:08:17.618		5400.320	Media file(s)	player #1:G:/Stigmatomma_queen_variance/O5/O5-3-7-M5.MP4	0.0	6752.160	25.000	Yellow	Walking		POINT	5770.280	G:/Stigmatomma_queen_variance/O5/O5-3-7-M5.MP4	144257	NA
M5	2024-09-29 18:08:17.618		5400.320	Media file(s)	player #1:G:/Stigmatomma_queen_variance/O5/O5-3-7-M5.MP4	0.0	6752.160	25.000	Blue	Resting		POINT	5830.120	G:/Stigmatomma_queen_variance/O5/O5-3-7-M5.MP4	145753	NA
M5	2024-09-29 18:08:17.618		5400.320	Media file(s)	player #1:G:/Stigmatomma_queen_variance/O5/O5-3-7-M5.MP4	0.0	6752.160	25.000	Green	Resting		POINT	5830.120	G:/Stigmatomma_queen_variance/O5/O5-3-7-M5.MP4	145753	NA
M5	2024-09-29 18:08:17.618		5400.320	Media file(s)	player #1:G:/Stigmatomma_queen_variance/O5/O5-3-7-M5.MP4	0.0	6752.160	25.000	Orange	Resting		POINT	5830.120	G:/Stigmatomma_queen_variance/O5/O5-3-7-M5.MP4	145753	NA
M5	2024-09-29 18:08:17.618		5400.320	Media file(s)	player #1:G:/Stigmatomma_queen_variance/O5/O5-3-7-M5.MP4	0.0	6752.160	25.000	Pink	Resting		POINT	5830.120	G:/Stigmatomma_queen_variance/O5/O5-3-7-M5.MP4	145753	NA
M5	2024-09-29 18:08:17.618		5400.320	Media file(s)	player #1:G:/Stigmatomma_queen_variance/O5/O5-3-7-M5.MP4	0.0	6752.160	25.000	Yellow	Walking		POINT	5830.120	G:/Stigmatomma_queen_variance/O5/O5-3-7-M5.MP4	145753	NA
M5	2024-09-29 18:08:17.618		5400.320	Media file(s)	player #1:G:/Stigmatomma_queen_variance/O5/O5-3-7-M5.MP4	0.0	6752.160	25.000	Blue	Resting		POINT	5890.360	G:/Stigmatomma_queen_variance/O5/O5-3-7-M5.MP4	147259	NA
M5	2024-09-29 18:08:17.618		5400.320	Media file(s)	player #1:G:/Stigmatomma_queen_variance/O5/O5-3-7-M5.MP4	0.0	6752.160	25.000	Green	Resting		POINT	5890.360	G:/Stigmatomma_queen_variance/O5/O5-3-7-M5.MP4	147259	NA
M5	2024-09-29 18:08:17.618		5400.320	Media file(s)	player #1:G:/Stigmatomma_queen_variance/O5/O5-3-7-M5.MP4	0.0	6752.160	25.000	Orange	Resting		POINT	5890.360	G:/Stigmatomma_queen_variance/O5/O5-3-7-M5.MP4	147259	NA
M5	2024-09-29 18:08:17.618		5400.320	Media file(s)	player #1:G:/Stigmatomma_queen_variance/O5/O5-3-7-M5.MP4	0.0	6752.160	25.000	Pink	Resting		POINT	5890.360	G:/Stigmatomma_queen_variance/O5/O5-3-7-M5.MP4	147259	NA
M5	2024-09-29 18:08:17.618		5400.320	Media file(s)	player #1:G:/Stigmatomma_queen_variance/O5/O5-3-7-M5.MP4	0.0	6752.160	25.000	Yellow	Walking		POINT	5890.360	G:/Stigmatomma_queen_variance/O5/O5-3-7-M5.MP4	147259	NA
M5	2024-09-29 18:08:17.618		5400.320	Media file(s)	player #1:G:/Stigmatomma_queen_variance/O5/O5-3-7-M5.MP4	0.0	6752.160	25.000	Blue	Resting		POINT	5950.360	G:/Stigmatomma_queen_variance/O5/O5-3-7-M5.MP4	148759	NA
M5	2024-09-29 18:08:17.618		5400.320	Media file(s)	player #1:G:/Stigmatomma_queen_variance/O5/O5-3-7-M5.MP4	0.0	6752.160	25.000	Green	Resting		POINT	5950.360	G:/Stigmatomma_queen_variance/O5/O5-3-7-M5.MP4	148759	NA
M5	2024-09-29 18:08:17.618		5400.320	Media file(s)	player #1:G:/Stigmatomma_queen_variance/O5/O5-3-7-M5.MP4	0.0	6752.160	25.000	Orange	Resting		POINT	5950.360	G:/Stigmatomma_queen_variance/O5/O5-3-7-M5.MP4	148759	NA
M5	2024-09-29 18:08:17.618		5400.320	Media file(s)	player #1:G:/Stigmatomma_queen_variance/O5/O5-3-7-M5.MP4	0.0	6752.160	25.000	Pink	Resting		POINT	5950.360	G:/Stigmatomma_queen_variance/O5/O5-3-7-M5.MP4	148759	NA
M5	2024-09-29 18:08:17.618		5400.320	Media file(s)	player #1:G:/Stigmatomma_queen_variance/O5/O5-3-7-M5.MP4	0.0	6752.160	25.000	Yellow	Walking		POINT	5950.360	G:/Stigmatomma_queen_variance/O5/O5-3-7-M5.MP4	148759	NA
M5	2024-09-29 18:08:17.618		5400.320	Media file(s)	player #1:G:/Stigmatomma_queen_variance/O5/O5-3-7-M5.MP4	0.0	6752.160	25.000	Blue	Resting		POINT	6010.600	G:/Stigmatomma_queen_variance/O5/O5-3-7-M5.MP4	150265	NA
M5	2024-09-29 18:08:17.618		5400.320	Media file(s)	player #1:G:/Stigmatomma_queen_variance/O5/O5-3-7-M5.MP4	0.0	6752.160	25.000	Green	Resting		POINT	6010.600	G:/Stigmatomma_queen_variance/O5/O5-3-7-M5.MP4	150265	NA
M5	2024-09-29 18:08:17.618		5400.320	Media file(s)	player #1:G:/Stigmatomma_queen_variance/O5/O5-3-7-M5.MP4	0.0	6752.160	25.000	Orange	Resting		POINT	6010.600	G:/Stigmatomma_queen_variance/O5/O5-3-7-M5.MP4	150265	NA
M5	2024-09-29 18:08:17.618		5400.320	Media file(s)	player #1:G:/Stigmatomma_queen_variance/O5/O5-3-7-M5.MP4	0.0	6752.160	25.000	Pink	Walking		POINT	6010.600	G:/Stigmatomma_queen_variance/O5/O5-3-7-M5.MP4	150265	NA
M5	2024-09-29 18:08:17.618		5400.320	Media file(s)	player #1:G:/Stigmatomma_queen_variance/O5/O5-3-7-M5.MP4	0.0	6752.160	25.000	Yellow	Resting		POINT	6010.600	G:/Stigmatomma_queen_variance/O5/O5-3-7-M5.MP4	150265	NA
