# Supplementary material for: Unmated Queens Show Worker‐Like Behaviour and Gene Expression in Polygynous Colonies of the Ant Stigmatomma pallipes
Source: Mol Ecol. 2026 Apr 29;35:e70360. doi: 10.1111/mec.70360 (PMC13126620; doi:10.1111/mec.70360)
Supplement: Supplementary file 3 — Data S1: mec70360‐sup‐0003‐Supinfo.zip. [file MEC-35-e70360-s003.zip › Behavior/O5-Boris/M8.tsv]

Observation id	Observation date	Description	Observation duration	Observation type	Source	Time offset (s)	Media duration (s)	FPS	Subject	Behavior	Behavioral category	Behavior type	Time	Media file name	Image index	Image file path	Comment
M8	2024-09-25 19:05:39.895		5399.480	Media file(s)	player #1:O5-1-4-M8\O5-1-4-M8.MP4	0.0	6691.200	25.000	Blue	Resting		POINT	610.720	O5-1-4-M8\O5-1-4-M8.MP4	15268	NA
M8	2024-09-25 19:05:39.895		5399.480	Media file(s)	player #1:O5-1-4-M8\O5-1-4-M8.MP4	0.0	6691.200	25.000	Green	Self grooming		POINT	610.720	O5-1-4-M8\O5-1-4-M8.MP4	15268	NA
M8	2024-09-25 19:05:39.895		5399.480	Media file(s)	player #1:O5-1-4-M8\O5-1-4-M8.MP4	0.0	6691.200	25.000	Orange	Resting		POINT	610.720	O5-1-4-M8\O5-1-4-M8.MP4	15268	NA
M8	2024-09-25 19:05:39.895		5399.480	Media file(s)	player #1:O5-1-4-M8\O5-1-4-M8.MP4	0.0	6691.200	25.000	Blue	Resting		POINT	670.440	O5-1-4-M8\O5-1-4-M8.MP4	16761	NA
M8	2024-09-25 19:05:39.895		5399.480	Media file(s)	player #1:O5-1-4-M8\O5-1-4-M8.MP4	0.0	6691.200	25.000	Green	Walking		POINT	670.440	O5-1-4-M8\O5-1-4-M8.MP4	16761	NA
M8	2024-09-25 19:05:39.895		5399.480	Media file(s)	player #1:O5-1-4-M8\O5-1-4-M8.MP4	0.0	6691.200	25.000	Orange	Resting		POINT	670.440	O5-1-4-M8\O5-1-4-M8.MP4	16761	NA
M8	2024-09-25 19:05:39.895		5399.480	Media file(s)	player #1:O5-1-4-M8\O5-1-4-M8.MP4	0.0	6691.200	25.000	Blue	Resting		POINT	730.000	O5-1-4-M8\O5-1-4-M8.MP4	18250	NA
M8	2024-09-25 19:05:39.895		5399.480	Media file(s)	player #1:O5-1-4-M8\O5-1-4-M8.MP4	0.0	6691.200	25.000	Green	Walking		POINT	730.000	O5-1-4-M8\O5-1-4-M8.MP4	18250	NA
M8	2024-09-25 19:05:39.895		5399.480	Media file(s)	player #1:O5-1-4-M8\O5-1-4-M8.MP4	0.0	6691.200	25.000	Orange	Resting		POINT	730.000	O5-1-4-M8\O5-1-4-M8.MP4	18250	NA
M8	2024-09-25 19:05:39.895		5399.480	Media file(s)	player #1:O5-1-4-M8\O5-1-4-M8.MP4	0.0	6691.200	25.000	Blue	Walking		POINT	790.040	O5-1-4-M8\O5-1-4-M8.MP4	19751	NA
M8	2024-09-25 19:05:39.895		5399.480	Media file(s)	player #1:O5-1-4-M8\O5-1-4-M8.MP4	0.0	6691.200	25.000	Green	Resting		POINT	790.040	O5-1-4-M8\O5-1-4-M8.MP4	19751	NA
M8	2024-09-25 19:05:39.895		5399.480	Media file(s)	player #1:O5-1-4-M8\O5-1-4-M8.MP4	0.0	6691.200	25.000	Orange	Walking		POINT	790.040	O5-1-4-M8\O5-1-4-M8.MP4	19751	NA
M8	2024-09-25 19:05:39.895		5399.480	Media file(s)	player #1:O5-1-4-M8\O5-1-4-M8.MP4	0.0	6691.200	25.000	Blue	Walking		POINT	850.120	O5-1-4-M8\O5-1-4-M8.MP4	21253	NA
M8	2024-09-25 19:05:39.895		5399.480	Media file(s)	player #1:O5-1-4-M8\O5-1-4-M8.MP4	0.0	6691.200	25.000	Green	Resting		POINT	850.120	O5-1-4-M8\O5-1-4-M8.MP4	21253	NA
M8	2024-09-25 19:05:39.895		5399.480	Media file(s)	player #1:O5-1-4-M8\O5-1-4-M8.MP4	0.0	6691.200	25.000	Orange	Walking		POINT	850.120	O5-1-4-M8\O5-1-4-M8.MP4	21253	NA
M8	2024-09-25 19:05:39.895		5399.480	Media file(s)	player #1:O5-1-4-M8\O5-1-4-M8.MP4	0.0	6691.200	25.000	Blue	Walking		POINT	910.800	O5-1-4-M8\O5-1-4-M8.MP4	22770	NA
M8	2024-09-25 19:05:39.895		5399.480	Media file(s)	player #1:O5-1-4-M8\O5-1-4-M8.MP4	0.0	6691.200	25.000	Green	Walking		POINT	910.800	O5-1-4-M8\O5-1-4-M8.MP4	22770	NA
M8	2024-09-25 19:05:39.895		5399.480	Media file(s)	player #1:O5-1-4-M8\O5-1-4-M8.MP4	0.0	6691.200	25.000	Orange	Walking		POINT	910.800	O5-1-4-M8\O5-1-4-M8.MP4	22770	NA
M8	2024-09-25 19:05:39.895		5399.480	Media file(s)	player #1:O5-1-4-M8\O5-1-4-M8.MP4	0.0	6691.200	25.000	Blue	Walking		POINT	970.360	O5-1-4-M8\O5-1-4-M8.MP4	24259	NA
M8	2024-09-25 19:05:39.895		5399.480	Media file(s)	player #1:O5-1-4-M8\O5-1-4-M8.MP4	0.0	6691.200	25.000	Green	Self grooming		POINT	970.360	O5-1-4-M8\O5-1-4-M8.MP4	24259	NA
M8	2024-09-25 19:05:39.895		5399.480	Media file(s)	player #1:O5-1-4-M8\O5-1-4-M8.MP4	0.0	6691.200	25.000	Orange	Walking		POINT	970.360	O5-1-4-M8\O5-1-4-M8.MP4	24259	NA
M8	2024-09-25 19:05:39.895		5399.480	Media file(s)	player #1:O5-1-4-M8\O5-1-4-M8.MP4	0.0	6691.200	25.000	Blue	Walking		POINT	1030.280	O5-1-4-M8\O5-1-4-M8.MP4	25757	NA
M8	2024-09-25 19:05:39.895		5399.480	Media file(s)	player #1:O5-1-4-M8\O5-1-4-M8.MP4	0.0	6691.200	25.000	Green	QW interaction		POINT	1030.280	O5-1-4-M8\O5-1-4-M8.MP4	25757	NA
M8	2024-09-25 19:05:39.895		5399.480	Media file(s)	player #1:O5-1-4-M8\O5-1-4-M8.MP4	0.0	6691.200	25.000	Orange	QW interaction		POINT	1030.280	O5-1-4-M8\O5-1-4-M8.MP4	25757	NA
M8	2024-09-25 19:05:39.895		5399.480	Media file(s)	player #1:O5-1-4-M8\O5-1-4-M8.MP4	0.0	6691.200	25.000	Blue	Walking		POINT	1090.080	O5-1-4-M8\O5-1-4-M8.MP4	27252	NA
M8	2024-09-25 19:05:39.895		5399.480	Media file(s)	player #1:O5-1-4-M8\O5-1-4-M8.MP4	0.0	6691.200	25.000	Green	QW interaction		POINT	1090.080	O5-1-4-M8\O5-1-4-M8.MP4	27252	NA
M8	2024-09-25 19:05:39.895		5399.480	Media file(s)	player #1:O5-1-4-M8\O5-1-4-M8.MP4	0.0	6691.200	25.000	Orange	Walking		POINT	1090.080	O5-1-4-M8\O5-1-4-M8.MP4	27252	NA
M8	2024-09-25 19:05:39.895		5399.480	Media file(s)	player #1:O5-1-4-M8\O5-1-4-M8.MP4	0.0	6691.200	25.000	Blue	Walking		POINT	1150.000	O5-1-4-M8\O5-1-4-M8.MP4	28750	NA
M8	2024-09-25 19:05:39.895		5399.480	Media file(s)	player #1:O5-1-4-M8\O5-1-4-M8.MP4	0.0	6691.200	25.000	Green	QW interaction		POINT	1150.000	O5-1-4-M8\O5-1-4-M8.MP4	28750	NA
M8	2024-09-25 19:05:39.895		5399.480	Media file(s)	player #1:O5-1-4-M8\O5-1-4-M8.MP4	0.0	6691.200	25.000	Orange	Walking		POINT	1150.000	O5-1-4-M8\O5-1-4-M8.MP4	28750	NA
M8	2024-09-25 19:05:39.895		5399.480	Media file(s)	player #1:O5-1-4-M8\O5-1-4-M8.MP4	0.0	6691.200	25.000	Blue	Brood Care		POINT	1210.360	O5-1-4-M8\O5-1-4-M8.MP4	30259	NA
M8	2024-09-25 19:05:39.895		5399.480	Media file(s)	player #1:O5-1-4-M8\O5-1-4-M8.MP4	0.0	6691.200	25.000	Green	QW interaction		POINT	1210.360	O5-1-4-M8\O5-1-4-M8.MP4	30259	NA
M8	2024-09-25 19:05:39.895		5399.480	Media file(s)	player #1:O5-1-4-M8\O5-1-4-M8.MP4	0.0	6691.200	25.000	Orange	Brood Care		POINT	1210.360	O5-1-4-M8\O5-1-4-M8.MP4	30259	NA
M8	2024-09-25 19:05:39.895		5399.480	Media file(s)	player #1:O5-1-4-M8\O5-1-4-M8.MP4	0.0	6691.200	25.000	Blue	Walking		POINT	1270.240	O5-1-4-M8\O5-1-4-M8.MP4	31756	NA
M8	2024-09-25 19:05:39.895		5399.480	Media file(s)	player #1:O5-1-4-M8\O5-1-4-M8.MP4	0.0	6691.200	25.000	Green	QW interaction		POINT	1270.240	O5-1-4-M8\O5-1-4-M8.MP4	31756	NA
M8	2024-09-25 19:05:39.895		5399.480	Media file(s)	player #1:O5-1-4-M8\O5-1-4-M8.MP4	0.0	6691.200	25.000	Orange	Walking		POINT	1270.240	O5-1-4-M8\O5-1-4-M8.MP4	31756	NA
M8	2024-09-25 19:05:39.895		5399.480	Media file(s)	player #1:O5-1-4-M8\O5-1-4-M8.MP4	0.0	6691.200	25.000	Blue	Brood Care		POINT	1330.160	O5-1-4-M8\O5-1-4-M8.MP4	33254	NA
M8	2024-09-25 19:05:39.895		5399.480	Media file(s)	player #1:O5-1-4-M8\O5-1-4-M8.MP4	0.0	6691.200	25.000	Green	Self grooming		POINT	1330.160	O5-1-4-M8\O5-1-4-M8.MP4	33254	NA
M8	2024-09-25 19:05:39.895		5399.480	Media file(s)	player #1:O5-1-4-M8\O5-1-4-M8.MP4	0.0	6691.200	25.000	Orange	Resting		POINT	1330.160	O5-1-4-M8\O5-1-4-M8.MP4	33254	NA
M8	2024-09-25 19:05:39.895		5399.480	Media file(s)	player #1:O5-1-4-M8\O5-1-4-M8.MP4	0.0	6691.200	25.000	Blue	Brood Care		POINT	1390.040	O5-1-4-M8\O5-1-4-M8.MP4	34751	NA
M8	2024-09-25 19:05:39.895		5399.480	Media file(s)	player #1:O5-1-4-M8\O5-1-4-M8.MP4	0.0	6691.200	25.000	Green	Walking		POINT	1390.040	O5-1-4-M8\O5-1-4-M8.MP4	34751	NA
M8	2024-09-25 19:05:39.895		5399.480	Media file(s)	player #1:O5-1-4-M8\O5-1-4-M8.MP4	0.0	6691.200	25.000	Orange	Resting		POINT	1390.040	O5-1-4-M8\O5-1-4-M8.MP4	34751	NA
M8	2024-09-25 19:05:39.895		5399.480	Media file(s)	player #1:O5-1-4-M8\O5-1-4-M8.MP4	0.0	6691.200	25.000	Blue	Self grooming		POINT	1450.760	O5-1-4-M8\O5-1-4-M8.MP4	36269	NA
M8	2024-09-25 19:05:39.895		5399.480	Media file(s)	player #1:O5-1-4-M8\O5-1-4-M8.MP4	0.0	6691.200	25.000	Green	Walking		POINT	1450.760	O5-1-4-M8\O5-1-4-M8.MP4	36269	NA
M8	2024-09-25 19:05:39.895		5399.480	Media file(s)	player #1:O5-1-4-M8\O5-1-4-M8.MP4	0.0	6691.200	25.000	Orange	Walking		POINT	1450.760	O5-1-4-M8\O5-1-4-M8.MP4	36269	NA
M8	2024-09-25 19:05:39.895		5399.480	Media file(s)	player #1:O5-1-4-M8\O5-1-4-M8.MP4	0.0	6691.200	25.000	Blue	Brood Care		POINT	1510.520	O5-1-4-M8\O5-1-4-M8.MP4	37763	NA
M8	2024-09-25 19:05:39.895		5399.480	Media file(s)	player #1:O5-1-4-M8\O5-1-4-M8.MP4	0.0	6691.200	25.000	Green	Resting		POINT	1510.520	O5-1-4-M8\O5-1-4-M8.MP4	37763	NA
M8	2024-09-25 19:05:39.895		5399.480	Media file(s)	player #1:O5-1-4-M8\O5-1-4-M8.MP4	0.0	6691.200	25.000	Orange	Walking		POINT	1510.520	O5-1-4-M8\O5-1-4-M8.MP4	37763	NA
M8	2024-09-25 19:05:39.895		5399.480	Media file(s)	player #1:O5-1-4-M8\O5-1-4-M8.MP4	0.0	6691.200	25.000	Blue	Walking		POINT	1570.160	O5-1-4-M8\O5-1-4-M8.MP4	39254	NA
M8	2024-09-25 19:05:39.895		5399.480	Media file(s)	player #1:O5-1-4-M8\O5-1-4-M8.MP4	0.0	6691.200	25.000	Green	Resting		POINT	1570.160	O5-1-4-M8\O5-1-4-M8.MP4	39254	NA
M8	2024-09-25 19:05:39.895		5399.480	Media file(s)	player #1:O5-1-4-M8\O5-1-4-M8.MP4	0.0	6691.200	25.000	Orange	Brood Care		POINT	1570.160	O5-1-4-M8\O5-1-4-M8.MP4	39254	NA
M8	2024-09-25 19:05:39.895		5399.480	Media file(s)	player #1:O5-1-4-M8\O5-1-4-M8.MP4	0.0	6691.200	25.000	Blue	Walking		POINT	1630.280	O5-1-4-M8\O5-1-4-M8.MP4	40757	NA
M8	2024-09-25 19:05:39.895		5399.480	Media file(s)	player #1:O5-1-4-M8\O5-1-4-M8.MP4	0.0	6691.200	25.000	Green	Walking		POINT	1630.280	O5-1-4-M8\O5-1-4-M8.MP4	40757	NA
M8	2024-09-25 19:05:39.895		5399.480	Media file(s)	player #1:O5-1-4-M8\O5-1-4-M8.MP4	0.0	6691.200	25.000	Orange	Brood Care		POINT	1630.280	O5-1-4-M8\O5-1-4-M8.MP4	40757	NA
M8	2024-09-25 19:05:39.895		5399.480	Media file(s)	player #1:O5-1-4-M8\O5-1-4-M8.MP4	0.0	6691.200	25.000	Blue	Walking		POINT	1690.240	O5-1-4-M8\O5-1-4-M8.MP4	42256	NA
M8	2024-09-25 19:05:39.895		5399.480	Media file(s)	player #1:O5-1-4-M8\O5-1-4-M8.MP4	0.0	6691.200	25.000	Green	Resting		POINT	1690.240	O5-1-4-M8\O5-1-4-M8.MP4	42256	NA
M8	2024-09-25 19:05:39.895		5399.480	Media file(s)	player #1:O5-1-4-M8\O5-1-4-M8.MP4	0.0	6691.200	25.000	Orange	Walking		POINT	1690.240	O5-1-4-M8\O5-1-4-M8.MP4	42256	NA
M8	2024-09-25 19:05:39.895		5399.480	Media file(s)	player #1:O5-1-4-M8\O5-1-4-M8.MP4	0.0	6691.200	25.000	Blue	Resting		POINT	1750.240	O5-1-4-M8\O5-1-4-M8.MP4	43756	NA
M8	2024-09-25 19:05:39.895		5399.480	Media file(s)	player #1:O5-1-4-M8\O5-1-4-M8.MP4	0.0	6691.200	25.000	Green	Resting		POINT	1750.240	O5-1-4-M8\O5-1-4-M8.MP4	43756	NA
M8	2024-09-25 19:05:39.895		5399.480	Media file(s)	player #1:O5-1-4-M8\O5-1-4-M8.MP4	0.0	6691.200	25.000	Orange	Brood Care		POINT	1750.240	O5-1-4-M8\O5-1-4-M8.MP4	43756	NA
M8	2024-09-25 19:05:39.895		5399.480	Media file(s)	player #1:O5-1-4-M8\O5-1-4-M8.MP4	0.0	6691.200	25.000	Blue	Walking		POINT	1810.240	O5-1-4-M8\O5-1-4-M8.MP4	45256	NA
M8	2024-09-25 19:05:39.895		5399.480	Media file(s)	player #1:O5-1-4-M8\O5-1-4-M8.MP4	0.0	6691.200	25.000	Green	Resting		POINT	1810.240	O5-1-4-M8\O5-1-4-M8.MP4	45256	NA
M8	2024-09-25 19:05:39.895		5399.480	Media file(s)	player #1:O5-1-4-M8\O5-1-4-M8.MP4	0.0	6691.200	25.000	Orange	Brood Care		POINT	1810.240	O5-1-4-M8\O5-1-4-M8.MP4	45256	NA
M8	2024-09-25 19:05:39.895		5399.480	Media file(s)	player #1:O5-1-4-M8\O5-1-4-M8.MP4	0.0	6691.200	25.000	Blue	Walking		POINT	1870.160	O5-1-4-M8\O5-1-4-M8.MP4	46754	NA
M8	2024-09-25 19:05:39.895		5399.480	Media file(s)	player #1:O5-1-4-M8\O5-1-4-M8.MP4	0.0	6691.200	25.000	Green	Carry Other		POINT	1870.160	O5-1-4-M8\O5-1-4-M8.MP4	46754	NA
M8	2024-09-25 19:05:39.895		5399.480	Media file(s)	player #1:O5-1-4-M8\O5-1-4-M8.MP4	0.0	6691.200	25.000	Orange	Brood Care		POINT	1870.160	O5-1-4-M8\O5-1-4-M8.MP4	46754	NA
M8	2024-09-25 19:05:39.895		5399.480	Media file(s)	player #1:O5-1-4-M8\O5-1-4-M8.MP4	0.0	6691.200	25.000	Blue	Walking		POINT	1930.000	O5-1-4-M8\O5-1-4-M8.MP4	48250	NA
M8	2024-09-25 19:05:39.895		5399.480	Media file(s)	player #1:O5-1-4-M8\O5-1-4-M8.MP4	0.0	6691.200	25.000	Green	Resting		POINT	1930.000	O5-1-4-M8\O5-1-4-M8.MP4	48250	NA
M8	2024-09-25 19:05:39.895		5399.480	Media file(s)	player #1:O5-1-4-M8\O5-1-4-M8.MP4	0.0	6691.200	25.000	Orange	Self grooming		POINT	1930.000	O5-1-4-M8\O5-1-4-M8.MP4	48250	NA
M8	2024-09-25 19:05:39.895		5399.480	Media file(s)	player #1:O5-1-4-M8\O5-1-4-M8.MP4	0.0	6691.200	25.000	Blue	Walking		POINT	1990.120	O5-1-4-M8\O5-1-4-M8.MP4	49753	NA
M8	2024-09-25 19:05:39.895		5399.480	Media file(s)	player #1:O5-1-4-M8\O5-1-4-M8.MP4	0.0	6691.200	25.000	Green	Resting		POINT	1990.120	O5-1-4-M8\O5-1-4-M8.MP4	49753	NA
M8	2024-09-25 19:05:39.895		5399.480	Media file(s)	player #1:O5-1-4-M8\O5-1-4-M8.MP4	0.0	6691.200	25.000	Orange	Walking		POINT	1990.120	O5-1-4-M8\O5-1-4-M8.MP4	49753	NA
M8	2024-09-25 19:05:39.895		5399.480	Media file(s)	player #1:O5-1-4-M8\O5-1-4-M8.MP4	0.0	6691.200	25.000	Blue	Resting		POINT	2050.520	O5-1-4-M8\O5-1-4-M8.MP4	51263	NA
M8	2024-09-25 19:05:39.895		5399.480	Media file(s)	player #1:O5-1-4-M8\O5-1-4-M8.MP4	0.0	6691.200	25.000	Green	Resting		POINT	2050.520	O5-1-4-M8\O5-1-4-M8.MP4	51263	NA
M8	2024-09-25 19:05:39.895		5399.480	Media file(s)	player #1:O5-1-4-M8\O5-1-4-M8.MP4	0.0	6691.200	25.000	Orange	Brood Care		POINT	2050.520	O5-1-4-M8\O5-1-4-M8.MP4	51263	NA
M8	2024-09-25 19:05:39.895		5399.480	Media file(s)	player #1:O5-1-4-M8\O5-1-4-M8.MP4	0.0	6691.200	25.000	Blue	Resting		POINT	2110.520	O5-1-4-M8\O5-1-4-M8.MP4	52763	NA
M8	2024-09-25 19:05:39.895		5399.480	Media file(s)	player #1:O5-1-4-M8\O5-1-4-M8.MP4	0.0	6691.200	25.000	Green	Resting		POINT	2110.520	O5-1-4-M8\O5-1-4-M8.MP4	52763	NA
M8	2024-09-25 19:05:39.895		5399.480	Media file(s)	player #1:O5-1-4-M8\O5-1-4-M8.MP4	0.0	6691.200	25.000	Orange	Resting		POINT	2110.520	O5-1-4-M8\O5-1-4-M8.MP4	52763	NA
M8	2024-09-25 19:05:39.895		5399.480	Media file(s)	player #1:O5-1-4-M8\O5-1-4-M8.MP4	0.0	6691.200	25.000	Blue	Resting		POINT	2170.080	O5-1-4-M8\O5-1-4-M8.MP4	54252	NA
M8	2024-09-25 19:05:39.895		5399.480	Media file(s)	player #1:O5-1-4-M8\O5-1-4-M8.MP4	0.0	6691.200	25.000	Green	Resting		POINT	2170.080	O5-1-4-M8\O5-1-4-M8.MP4	54252	NA
M8	2024-09-25 19:05:39.895		5399.480	Media file(s)	player #1:O5-1-4-M8\O5-1-4-M8.MP4	0.0	6691.200	25.000	Orange	Brood Care		POINT	2170.080	O5-1-4-M8\O5-1-4-M8.MP4	54252	NA
M8	2024-09-25 19:05:39.895		5399.480	Media file(s)	player #1:O5-1-4-M8\O5-1-4-M8.MP4	0.0	6691.200	25.000	Blue	Resting		POINT	2230.560	O5-1-4-M8\O5-1-4-M8.MP4	55764	NA
M8	2024-09-25 19:05:39.895		5399.480	Media file(s)	player #1:O5-1-4-M8\O5-1-4-M8.MP4	0.0	6691.200	25.000	Green	Resting		POINT	2230.560	O5-1-4-M8\O5-1-4-M8.MP4	55764	NA
M8	2024-09-25 19:05:39.895		5399.480	Media file(s)	player #1:O5-1-4-M8\O5-1-4-M8.MP4	0.0	6691.200	25.000	Orange	Brood Care		POINT	2230.560	O5-1-4-M8\O5-1-4-M8.MP4	55764	NA
M8	2024-09-25 19:05:39.895		5399.480	Media file(s)	player #1:O5-1-4-M8\O5-1-4-M8.MP4	0.0	6691.200	25.000	Blue	Walking		POINT	2290.200	O5-1-4-M8\O5-1-4-M8.MP4	57255	NA
M8	2024-09-25 19:05:39.895		5399.480	Media file(s)	player #1:O5-1-4-M8\O5-1-4-M8.MP4	0.0	6691.200	25.000	Green	Walking		POINT	2290.200	O5-1-4-M8\O5-1-4-M8.MP4	57255	NA
M8	2024-09-25 19:05:39.895		5399.480	Media file(s)	player #1:O5-1-4-M8\O5-1-4-M8.MP4	0.0	6691.200	25.000	Orange	Walking		POINT	2290.200	O5-1-4-M8\O5-1-4-M8.MP4	57255	NA
M8	2024-09-25 19:05:39.895		5399.480	Media file(s)	player #1:O5-1-4-M8\O5-1-4-M8.MP4	0.0	6691.200	25.000	Blue	Walking		POINT	2350.320	O5-1-4-M8\O5-1-4-M8.MP4	58758	NA
M8	2024-09-25 19:05:39.895		5399.480	Media file(s)	player #1:O5-1-4-M8\O5-1-4-M8.MP4	0.0	6691.200	25.000	Green	Resting		POINT	2350.320	O5-1-4-M8\O5-1-4-M8.MP4	58758	NA
M8	2024-09-25 19:05:39.895		5399.480	Media file(s)	player #1:O5-1-4-M8\O5-1-4-M8.MP4	0.0	6691.200	25.000	Orange	Brood Care		POINT	2350.320	O5-1-4-M8\O5-1-4-M8.MP4	58758	NA
M8	2024-09-25 19:05:39.895		5399.480	Media file(s)	player #1:O5-1-4-M8\O5-1-4-M8.MP4	0.0	6691.200	25.000	Blue	Walking		POINT	2410.120	O5-1-4-M8\O5-1-4-M8.MP4	60253	NA
M8	2024-09-25 19:05:39.895		5399.480	Media file(s)	player #1:O5-1-4-M8\O5-1-4-M8.MP4	0.0	6691.200	25.000	Green	Resting		POINT	2410.120	O5-1-4-M8\O5-1-4-M8.MP4	60253	NA
M8	2024-09-25 19:05:39.895		5399.480	Media file(s)	player #1:O5-1-4-M8\O5-1-4-M8.MP4	0.0	6691.200	25.000	Orange	Brood Care		POINT	2410.120	O5-1-4-M8\O5-1-4-M8.MP4	60253	NA
M8	2024-09-25 19:05:39.895		5399.480	Media file(s)	player #1:O5-1-4-M8\O5-1-4-M8.MP4	0.0	6691.200	25.000	Blue	Walking		POINT	2470.240	O5-1-4-M8\O5-1-4-M8.MP4	61756	NA
M8	2024-09-25 19:05:39.895		5399.480	Media file(s)	player #1:O5-1-4-M8\O5-1-4-M8.MP4	0.0	6691.200	25.000	Green	Resting		POINT	2470.240	O5-1-4-M8\O5-1-4-M8.MP4	61756	NA
M8	2024-09-25 19:05:39.895		5399.480	Media file(s)	player #1:O5-1-4-M8\O5-1-4-M8.MP4	0.0	6691.200	25.000	Orange	Resting		POINT	2470.240	O5-1-4-M8\O5-1-4-M8.MP4	61756	NA
M8	2024-09-25 19:05:39.895		5399.480	Media file(s)	player #1:O5-1-4-M8\O5-1-4-M8.MP4	0.0	6691.200	25.000	Blue	Walking		POINT	2530.000	O5-1-4-M8\O5-1-4-M8.MP4	63250	NA
M8	2024-09-25 19:05:39.895		5399.480	Media file(s)	player #1:O5-1-4-M8\O5-1-4-M8.MP4	0.0	6691.200	25.000	Green	Resting		POINT	2530.000	O5-1-4-M8\O5-1-4-M8.MP4	63250	NA
M8	2024-09-25 19:05:39.895		5399.480	Media file(s)	player #1:O5-1-4-M8\O5-1-4-M8.MP4	0.0	6691.200	25.000	Orange	Resting		POINT	2530.000	O5-1-4-M8\O5-1-4-M8.MP4	63250	NA
M8	2024-09-25 19:05:39.895		5399.480	Media file(s)	player #1:O5-1-4-M8\O5-1-4-M8.MP4	0.0	6691.200	25.000	Green	Resting		POINT	2590.280	O5-1-4-M8\O5-1-4-M8.MP4	64757	NA
M8	2024-09-25 19:05:39.895		5399.480	Media file(s)	player #1:O5-1-4-M8\O5-1-4-M8.MP4	0.0	6691.200	25.000	Orange	Resting		POINT	2590.280	O5-1-4-M8\O5-1-4-M8.MP4	64757	NA
M8	2024-09-25 19:05:39.895		5399.480	Media file(s)	player #1:O5-1-4-M8\O5-1-4-M8.MP4	0.0	6691.200	25.000	Blue	Walking		POINT	2590.280	O5-1-4-M8\O5-1-4-M8.MP4	64757	NA
M8	2024-09-25 19:05:39.895		5399.480	Media file(s)	player #1:O5-1-4-M8\O5-1-4-M8.MP4	0.0	6691.200	25.000	Blue	Walking		POINT	2650.000	O5-1-4-M8\O5-1-4-M8.MP4	66250	NA
M8	2024-09-25 19:05:39.895		5399.480	Media file(s)	player #1:O5-1-4-M8\O5-1-4-M8.MP4	0.0	6691.200	25.000	Green	Resting		POINT	2650.000	O5-1-4-M8\O5-1-4-M8.MP4	66250	NA
M8	2024-09-25 19:05:39.895		5399.480	Media file(s)	player #1:O5-1-4-M8\O5-1-4-M8.MP4	0.0	6691.200	25.000	Orange	Brood Care		POINT	2650.000	O5-1-4-M8\O5-1-4-M8.MP4	66250	NA
M8	2024-09-25 19:05:39.895		5399.480	Media file(s)	player #1:O5-1-4-M8\O5-1-4-M8.MP4	0.0	6691.200	25.000	Blue	Walking		POINT	2710.280	O5-1-4-M8\O5-1-4-M8.MP4	67757	NA
M8	2024-09-25 19:05:39.895		5399.480	Media file(s)	player #1:O5-1-4-M8\O5-1-4-M8.MP4	0.0	6691.200	25.000	Green	Resting		POINT	2710.280	O5-1-4-M8\O5-1-4-M8.MP4	67757	NA
M8	2024-09-25 19:05:39.895		5399.480	Media file(s)	player #1:O5-1-4-M8\O5-1-4-M8.MP4	0.0	6691.200	25.000	Orange	Brood Care		POINT	2710.280	O5-1-4-M8\O5-1-4-M8.MP4	67757	NA
M8	2024-09-25 19:05:39.895		5399.480	Media file(s)	player #1:O5-1-4-M8\O5-1-4-M8.MP4	0.0	6691.200	25.000	Blue	Walking		POINT	2770.240	O5-1-4-M8\O5-1-4-M8.MP4	69256	NA
M8	2024-09-25 19:05:39.895		5399.480	Media file(s)	player #1:O5-1-4-M8\O5-1-4-M8.MP4	0.0	6691.200	25.000	Green	Resting		POINT	2770.240	O5-1-4-M8\O5-1-4-M8.MP4	69256	NA
M8	2024-09-25 19:05:39.895		5399.480	Media file(s)	player #1:O5-1-4-M8\O5-1-4-M8.MP4	0.0	6691.200	25.000	Orange	Brood Care		POINT	2770.240	O5-1-4-M8\O5-1-4-M8.MP4	69256	NA
M8	2024-09-25 19:05:39.895		5399.480	Media file(s)	player #1:O5-1-4-M8\O5-1-4-M8.MP4	0.0	6691.200	25.000	Blue	Resting		POINT	2830.480	O5-1-4-M8\O5-1-4-M8.MP4	70762	NA
M8	2024-09-25 19:05:39.895		5399.480	Media file(s)	player #1:O5-1-4-M8\O5-1-4-M8.MP4	0.0	6691.200	25.000	Green	Resting		POINT	2830.480	O5-1-4-M8\O5-1-4-M8.MP4	70762	NA
M8	2024-09-25 19:05:39.895		5399.480	Media file(s)	player #1:O5-1-4-M8\O5-1-4-M8.MP4	0.0	6691.200	25.000	Orange	Brood Care		POINT	2830.480	O5-1-4-M8\O5-1-4-M8.MP4	70762	NA
M8	2024-09-25 19:05:39.895		5399.480	Media file(s)	player #1:O5-1-4-M8\O5-1-4-M8.MP4	0.0	6691.200	25.000	Blue	Resting		POINT	2890.240	O5-1-4-M8\O5-1-4-M8.MP4	72256	NA
M8	2024-09-25 19:05:39.895		5399.480	Media file(s)	player #1:O5-1-4-M8\O5-1-4-M8.MP4	0.0	6691.200	25.000	Green	Resting		POINT	2890.240	O5-1-4-M8\O5-1-4-M8.MP4	72256	NA
M8	2024-09-25 19:05:39.895		5399.480	Media file(s)	player #1:O5-1-4-M8\O5-1-4-M8.MP4	0.0	6691.200	25.000	Orange	Brood Care		POINT	2890.240	O5-1-4-M8\O5-1-4-M8.MP4	72256	NA
M8	2024-09-25 19:05:39.895		5399.480	Media file(s)	player #1:O5-1-4-M8\O5-1-4-M8.MP4	0.0	6691.200	25.000	Blue	Resting		POINT	2950.200	O5-1-4-M8\O5-1-4-M8.MP4	73755	NA
M8	2024-09-25 19:05:39.895		5399.480	Media file(s)	player #1:O5-1-4-M8\O5-1-4-M8.MP4	0.0	6691.200	25.000	Green	Resting		POINT	2950.200	O5-1-4-M8\O5-1-4-M8.MP4	73755	NA
M8	2024-09-25 19:05:39.895		5399.480	Media file(s)	player #1:O5-1-4-M8\O5-1-4-M8.MP4	0.0	6691.200	25.000	Orange	Walking		POINT	2950.200	O5-1-4-M8\O5-1-4-M8.MP4	73755	NA
M8	2024-09-25 19:05:39.895		5399.480	Media file(s)	player #1:O5-1-4-M8\O5-1-4-M8.MP4	0.0	6691.200	25.000	Blue	Resting		POINT	3010.120	O5-1-4-M8\O5-1-4-M8.MP4	75253	NA
M8	2024-09-25 19:05:39.895		5399.480	Media file(s)	player #1:O5-1-4-M8\O5-1-4-M8.MP4	0.0	6691.200	25.000	Green	Resting		POINT	3010.120	O5-1-4-M8\O5-1-4-M8.MP4	75253	NA
M8	2024-09-25 19:05:39.895		5399.480	Media file(s)	player #1:O5-1-4-M8\O5-1-4-M8.MP4	0.0	6691.200	25.000	Orange	Walking		POINT	3010.120	O5-1-4-M8\O5-1-4-M8.MP4	75253	NA
M8	2024-09-25 19:05:39.895		5399.480	Media file(s)	player #1:O5-1-4-M8\O5-1-4-M8.MP4	0.0	6691.200	25.000	Blue	Resting		POINT	3070.160	O5-1-4-M8\O5-1-4-M8.MP4	76754	NA
M8	2024-09-25 19:05:39.895		5399.480	Media file(s)	player #1:O5-1-4-M8\O5-1-4-M8.MP4	0.0	6691.200	25.000	Green	Resting		POINT	3070.160	O5-1-4-M8\O5-1-4-M8.MP4	76754	NA
M8	2024-09-25 19:05:39.895		5399.480	Media file(s)	player #1:O5-1-4-M8\O5-1-4-M8.MP4	0.0	6691.200	25.000	Orange	Walking		POINT	3070.160	O5-1-4-M8\O5-1-4-M8.MP4	76754	NA
M8	2024-09-25 19:05:39.895		5399.480	Media file(s)	player #1:O5-1-4-M8\O5-1-4-M8.MP4	0.0	6691.200	25.000	Blue	Walking		POINT	3130.360	O5-1-4-M8\O5-1-4-M8.MP4	78259	NA
M8	2024-09-25 19:05:39.895		5399.480	Media file(s)	player #1:O5-1-4-M8\O5-1-4-M8.MP4	0.0	6691.200	25.000	Green	Resting		POINT	3130.360	O5-1-4-M8\O5-1-4-M8.MP4	78259	NA
M8	2024-09-25 19:05:39.895		5399.480	Media file(s)	player #1:O5-1-4-M8\O5-1-4-M8.MP4	0.0	6691.200	25.000	Orange	Self grooming		POINT	3130.360	O5-1-4-M8\O5-1-4-M8.MP4	78259	NA
M8	2024-09-25 19:05:39.895		5399.480	Media file(s)	player #1:O5-1-4-M8\O5-1-4-M8.MP4	0.0	6691.200	25.000	Blue	Walking		POINT	3190.280	O5-1-4-M8\O5-1-4-M8.MP4	79757	NA
M8	2024-09-25 19:05:39.895		5399.480	Media file(s)	player #1:O5-1-4-M8\O5-1-4-M8.MP4	0.0	6691.200	25.000	Green	Resting		POINT	3190.280	O5-1-4-M8\O5-1-4-M8.MP4	79757	NA
M8	2024-09-25 19:05:39.895		5399.480	Media file(s)	player #1:O5-1-4-M8\O5-1-4-M8.MP4	0.0	6691.200	25.000	Orange	Resting		POINT	3190.280	O5-1-4-M8\O5-1-4-M8.MP4	79757	NA
M8	2024-09-25 19:05:39.895		5399.480	Media file(s)	player #1:O5-1-4-M8\O5-1-4-M8.MP4	0.0	6691.200	25.000	Blue	Walking		POINT	3250.200	O5-1-4-M8\O5-1-4-M8.MP4	81255	NA
M8	2024-09-25 19:05:39.895		5399.480	Media file(s)	player #1:O5-1-4-M8\O5-1-4-M8.MP4	0.0	6691.200	25.000	Green	Resting		POINT	3250.200	O5-1-4-M8\O5-1-4-M8.MP4	81255	NA
M8	2024-09-25 19:05:39.895		5399.480	Media file(s)	player #1:O5-1-4-M8\O5-1-4-M8.MP4	0.0	6691.200	25.000	Orange	Walking		POINT	3250.200	O5-1-4-M8\O5-1-4-M8.MP4	81255	NA
M8	2024-09-25 19:05:39.895		5399.480	Media file(s)	player #1:O5-1-4-M8\O5-1-4-M8.MP4	0.0	6691.200	25.000	Blue	Walking		POINT	3310.360	O5-1-4-M8\O5-1-4-M8.MP4	82759	NA
M8	2024-09-25 19:05:39.895		5399.480	Media file(s)	player #1:O5-1-4-M8\O5-1-4-M8.MP4	0.0	6691.200	25.000	Green	Resting		POINT	3310.360	O5-1-4-M8\O5-1-4-M8.MP4	82759	NA
M8	2024-09-25 19:05:39.895		5399.480	Media file(s)	player #1:O5-1-4-M8\O5-1-4-M8.MP4	0.0	6691.200	25.000	Orange	QW interaction		POINT	3310.360	O5-1-4-M8\O5-1-4-M8.MP4	82759	NA
M8	2024-09-25 19:05:39.895		5399.480	Media file(s)	player #1:O5-1-4-M8\O5-1-4-M8.MP4	0.0	6691.200	25.000	Blue	Resting		POINT	3370.800	O5-1-4-M8\O5-1-4-M8.MP4	84270	NA
M8	2024-09-25 19:05:39.895		5399.480	Media file(s)	player #1:O5-1-4-M8\O5-1-4-M8.MP4	0.0	6691.200	25.000	Green	Resting		POINT	3370.800	O5-1-4-M8\O5-1-4-M8.MP4	84270	NA
M8	2024-09-25 19:05:39.895		5399.480	Media file(s)	player #1:O5-1-4-M8\O5-1-4-M8.MP4	0.0	6691.200	25.000	Orange	Brood Care		POINT	3370.800	O5-1-4-M8\O5-1-4-M8.MP4	84270	NA
M8	2024-09-25 19:05:39.895		5399.480	Media file(s)	player #1:O5-1-4-M8\O5-1-4-M8.MP4	0.0	6691.200	25.000	Blue	Resting		POINT	3430.160	O5-1-4-M8\O5-1-4-M8.MP4	85754	NA
M8	2024-09-25 19:05:39.895		5399.480	Media file(s)	player #1:O5-1-4-M8\O5-1-4-M8.MP4	0.0	6691.200	25.000	Green	Resting		POINT	3430.160	O5-1-4-M8\O5-1-4-M8.MP4	85754	NA
M8	2024-09-25 19:05:39.895		5399.480	Media file(s)	player #1:O5-1-4-M8\O5-1-4-M8.MP4	0.0	6691.200	25.000	Orange	Walking		POINT	3430.160	O5-1-4-M8\O5-1-4-M8.MP4	85754	NA
M8	2024-09-25 19:05:39.895		5399.480	Media file(s)	player #1:O5-1-4-M8\O5-1-4-M8.MP4	0.0	6691.200	25.000	Blue	Resting		POINT	3490.400	O5-1-4-M8\O5-1-4-M8.MP4	87260	NA
M8	2024-09-25 19:05:39.895		5399.480	Media file(s)	player #1:O5-1-4-M8\O5-1-4-M8.MP4	0.0	6691.200	25.000	Green	Resting		POINT	3490.400	O5-1-4-M8\O5-1-4-M8.MP4	87260	NA
M8	2024-09-25 19:05:39.895		5399.480	Media file(s)	player #1:O5-1-4-M8\O5-1-4-M8.MP4	0.0	6691.200	25.000	Orange	Brood Care		POINT	3490.400	O5-1-4-M8\O5-1-4-M8.MP4	87260	NA
M8	2024-09-25 19:05:39.895		5399.480	Media file(s)	player #1:O5-1-4-M8\O5-1-4-M8.MP4	0.0	6691.200	25.000	Blue	Resting		POINT	3550.440	O5-1-4-M8\O5-1-4-M8.MP4	88761	NA
M8	2024-09-25 19:05:39.895		5399.480	Media file(s)	player #1:O5-1-4-M8\O5-1-4-M8.MP4	0.0	6691.200	25.000	Green	Resting		POINT	3550.440	O5-1-4-M8\O5-1-4-M8.MP4	88761	NA
M8	2024-09-25 19:05:39.895		5399.480	Media file(s)	player #1:O5-1-4-M8\O5-1-4-M8.MP4	0.0	6691.200	25.000	Orange	Walking		POINT	3550.440	O5-1-4-M8\O5-1-4-M8.MP4	88761	NA
M8	2024-09-25 19:05:39.895		5399.480	Media file(s)	player #1:O5-1-4-M8\O5-1-4-M8.MP4	0.0	6691.200	25.000	Blue	Resting		POINT	3610.200	O5-1-4-M8\O5-1-4-M8.MP4	90255	NA
M8	2024-09-25 19:05:39.895		5399.480	Media file(s)	player #1:O5-1-4-M8\O5-1-4-M8.MP4	0.0	6691.200	25.000	Green	Resting		POINT	3610.200	O5-1-4-M8\O5-1-4-M8.MP4	90255	NA
M8	2024-09-25 19:05:39.895		5399.480	Media file(s)	player #1:O5-1-4-M8\O5-1-4-M8.MP4	0.0	6691.200	25.000	Orange	Walking		POINT	3610.200	O5-1-4-M8\O5-1-4-M8.MP4	90255	NA
M8	2024-09-25 19:05:39.895		5399.480	Media file(s)	player #1:O5-1-4-M8\O5-1-4-M8.MP4	0.0	6691.200	25.000	Blue	Resting		POINT	3670.360	O5-1-4-M8\O5-1-4-M8.MP4	91759	NA
M8	2024-09-25 19:05:39.895		5399.480	Media file(s)	player #1:O5-1-4-M8\O5-1-4-M8.MP4	0.0	6691.200	25.000	Green	Resting		POINT	3670.360	O5-1-4-M8\O5-1-4-M8.MP4	91759	NA
M8	2024-09-25 19:05:39.895		5399.480	Media file(s)	player #1:O5-1-4-M8\O5-1-4-M8.MP4	0.0	6691.200	25.000	Orange	QW interaction		POINT	3670.360	O5-1-4-M8\O5-1-4-M8.MP4	91759	NA
M8	2024-09-25 19:05:39.895		5399.480	Media file(s)	player #1:O5-1-4-M8\O5-1-4-M8.MP4	0.0	6691.200	25.000	Blue	Walking		POINT	3730.320	O5-1-4-M8\O5-1-4-M8.MP4	93258	NA
M8	2024-09-25 19:05:39.895		5399.480	Media file(s)	player #1:O5-1-4-M8\O5-1-4-M8.MP4	0.0	6691.200	25.000	Green	Walking		POINT	3730.320	O5-1-4-M8\O5-1-4-M8.MP4	93258	NA
M8	2024-09-25 19:05:39.895		5399.480	Media file(s)	player #1:O5-1-4-M8\O5-1-4-M8.MP4	0.0	6691.200	25.000	Orange	Brood Care		POINT	3730.320	O5-1-4-M8\O5-1-4-M8.MP4	93258	NA
M8	2024-09-25 19:05:39.895		5399.480	Media file(s)	player #1:O5-1-4-M8\O5-1-4-M8.MP4	0.0	6691.200	25.000	Blue	Walking		POINT	3790.160	O5-1-4-M8\O5-1-4-M8.MP4	94754	NA
M8	2024-09-25 19:05:39.895		5399.480	Media file(s)	player #1:O5-1-4-M8\O5-1-4-M8.MP4	0.0	6691.200	25.000	Green	Resting		POINT	3790.160	O5-1-4-M8\O5-1-4-M8.MP4	94754	NA
M8	2024-09-25 19:05:39.895		5399.480	Media file(s)	player #1:O5-1-4-M8\O5-1-4-M8.MP4	0.0	6691.200	25.000	Orange	Resting		POINT	3790.160	O5-1-4-M8\O5-1-4-M8.MP4	94754	NA
M8	2024-09-25 19:05:39.895		5399.480	Media file(s)	player #1:O5-1-4-M8\O5-1-4-M8.MP4	0.0	6691.200	25.000	Blue	Walking		POINT	3850.280	O5-1-4-M8\O5-1-4-M8.MP4	96257	NA
M8	2024-09-25 19:05:39.895		5399.480	Media file(s)	player #1:O5-1-4-M8\O5-1-4-M8.MP4	0.0	6691.200	25.000	Green	Resting		POINT	3850.280	O5-1-4-M8\O5-1-4-M8.MP4	96257	NA
M8	2024-09-25 19:05:39.895		5399.480	Media file(s)	player #1:O5-1-4-M8\O5-1-4-M8.MP4	0.0	6691.200	25.000	Orange	Resting		POINT	3850.280	O5-1-4-M8\O5-1-4-M8.MP4	96257	NA
M8	2024-09-25 19:05:39.895		5399.480	Media file(s)	player #1:O5-1-4-M8\O5-1-4-M8.MP4	0.0	6691.200	25.000	Blue	Resting		POINT	3910.280	O5-1-4-M8\O5-1-4-M8.MP4	97757	NA
M8	2024-09-25 19:05:39.895		5399.480	Media file(s)	player #1:O5-1-4-M8\O5-1-4-M8.MP4	0.0	6691.200	25.000	Green	Resting		POINT	3910.280	O5-1-4-M8\O5-1-4-M8.MP4	97757	NA
M8	2024-09-25 19:05:39.895		5399.480	Media file(s)	player #1:O5-1-4-M8\O5-1-4-M8.MP4	0.0	6691.200	25.000	Orange	Resting		POINT	3910.280	O5-1-4-M8\O5-1-4-M8.MP4	97757	NA
M8	2024-09-25 19:05:39.895		5399.480	Media file(s)	player #1:O5-1-4-M8\O5-1-4-M8.MP4	0.0	6691.200	25.000	Blue	Resting		POINT	3970.080	O5-1-4-M8\O5-1-4-M8.MP4	99252	NA
M8	2024-09-25 19:05:39.895		5399.480	Media file(s)	player #1:O5-1-4-M8\O5-1-4-M8.MP4	0.0	6691.200	25.000	Green	Resting		POINT	3970.080	O5-1-4-M8\O5-1-4-M8.MP4	99252	NA
M8	2024-09-25 19:05:39.895		5399.480	Media file(s)	player #1:O5-1-4-M8\O5-1-4-M8.MP4	0.0	6691.200	25.000	Orange	Resting		POINT	3970.080	O5-1-4-M8\O5-1-4-M8.MP4	99252	NA
M8	2024-09-25 19:05:39.895		5399.480	Media file(s)	player #1:O5-1-4-M8\O5-1-4-M8.MP4	0.0	6691.200	25.000	Blue	Resting		POINT	4030.200	O5-1-4-M8\O5-1-4-M8.MP4	100755	NA
M8	2024-09-25 19:05:39.895		5399.480	Media file(s)	player #1:O5-1-4-M8\O5-1-4-M8.MP4	0.0	6691.200	25.000	Green	Resting		POINT	4030.200	O5-1-4-M8\O5-1-4-M8.MP4	100755	NA
M8	2024-09-25 19:05:39.895		5399.480	Media file(s)	player #1:O5-1-4-M8\O5-1-4-M8.MP4	0.0	6691.200	25.000	Orange	Resting		POINT	4030.200	O5-1-4-M8\O5-1-4-M8.MP4	100755	NA
M8	2024-09-25 19:05:39.895		5399.480	Media file(s)	player #1:O5-1-4-M8\O5-1-4-M8.MP4	0.0	6691.200	25.000	Blue	Resting		POINT	4090.360	O5-1-4-M8\O5-1-4-M8.MP4	102259	NA
M8	2024-09-25 19:05:39.895		5399.480	Media file(s)	player #1:O5-1-4-M8\O5-1-4-M8.MP4	0.0	6691.200	25.000	Green	Resting		POINT	4090.360	O5-1-4-M8\O5-1-4-M8.MP4	102259	NA
M8	2024-09-25 19:05:39.895		5399.480	Media file(s)	player #1:O5-1-4-M8\O5-1-4-M8.MP4	0.0	6691.200	25.000	Orange	Resting		POINT	4090.360	O5-1-4-M8\O5-1-4-M8.MP4	102259	NA
M8	2024-09-25 19:05:39.895		5399.480	Media file(s)	player #1:O5-1-4-M8\O5-1-4-M8.MP4	0.0	6691.200	25.000	Blue	Resting		POINT	4150.120	O5-1-4-M8\O5-1-4-M8.MP4	103753	NA
M8	2024-09-25 19:05:39.895		5399.480	Media file(s)	player #1:O5-1-4-M8\O5-1-4-M8.MP4	0.0	6691.200	25.000	Green	Resting		POINT	4150.120	O5-1-4-M8\O5-1-4-M8.MP4	103753	NA
M8	2024-09-25 19:05:39.895		5399.480	Media file(s)	player #1:O5-1-4-M8\O5-1-4-M8.MP4	0.0	6691.200	25.000	Orange	Resting		POINT	4150.120	O5-1-4-M8\O5-1-4-M8.MP4	103753	NA
M8	2024-09-25 19:05:39.895		5399.480	Media file(s)	player #1:O5-1-4-M8\O5-1-4-M8.MP4	0.0	6691.200	25.000	Blue	Resting		POINT	4210.080	O5-1-4-M8\O5-1-4-M8.MP4	105252	NA
M8	2024-09-25 19:05:39.895		5399.480	Media file(s)	player #1:O5-1-4-M8\O5-1-4-M8.MP4	0.0	6691.200	25.000	Green	Resting		POINT	4210.080	O5-1-4-M8\O5-1-4-M8.MP4	105252	NA
M8	2024-09-25 19:05:39.895		5399.480	Media file(s)	player #1:O5-1-4-M8\O5-1-4-M8.MP4	0.0	6691.200	25.000	Orange	Resting		POINT	4210.080	O5-1-4-M8\O5-1-4-M8.MP4	105252	NA
M8	2024-09-25 19:05:39.895		5399.480	Media file(s)	player #1:O5-1-4-M8\O5-1-4-M8.MP4	0.0	6691.200	25.000	Blue	Resting		POINT	4270.040	O5-1-4-M8\O5-1-4-M8.MP4	106751	NA
M8	2024-09-25 19:05:39.895		5399.480	Media file(s)	player #1:O5-1-4-M8\O5-1-4-M8.MP4	0.0	6691.200	25.000	Green	Resting		POINT	4270.040	O5-1-4-M8\O5-1-4-M8.MP4	106751	NA
M8	2024-09-25 19:05:39.895		5399.480	Media file(s)	player #1:O5-1-4-M8\O5-1-4-M8.MP4	0.0	6691.200	25.000	Orange	Resting		POINT	4270.040	O5-1-4-M8\O5-1-4-M8.MP4	106751	NA
M8	2024-09-25 19:05:39.895		5399.480	Media file(s)	player #1:O5-1-4-M8\O5-1-4-M8.MP4	0.0	6691.200	25.000	Blue	Resting		POINT	4330.040	O5-1-4-M8\O5-1-4-M8.MP4	108251	NA
M8	2024-09-25 19:05:39.895		5399.480	Media file(s)	player #1:O5-1-4-M8\O5-1-4-M8.MP4	0.0	6691.200	25.000	Green	Resting		POINT	4330.040	O5-1-4-M8\O5-1-4-M8.MP4	108251	NA
M8	2024-09-25 19:05:39.895		5399.480	Media file(s)	player #1:O5-1-4-M8\O5-1-4-M8.MP4	0.0	6691.200	25.000	Orange	Resting		POINT	4330.040	O5-1-4-M8\O5-1-4-M8.MP4	108251	NA
M8	2024-09-25 19:05:39.895		5399.480	Media file(s)	player #1:O5-1-4-M8\O5-1-4-M8.MP4	0.0	6691.200	25.000	Blue	Walking		POINT	4390.000	O5-1-4-M8\O5-1-4-M8.MP4	109750	NA
M8	2024-09-25 19:05:39.895		5399.480	Media file(s)	player #1:O5-1-4-M8\O5-1-4-M8.MP4	0.0	6691.200	25.000	Green	Resting		POINT	4390.000	O5-1-4-M8\O5-1-4-M8.MP4	109750	NA
M8	2024-09-25 19:05:39.895		5399.480	Media file(s)	player #1:O5-1-4-M8\O5-1-4-M8.MP4	0.0	6691.200	25.000	Orange	Resting		POINT	4390.000	O5-1-4-M8\O5-1-4-M8.MP4	109750	NA
M8	2024-09-25 19:05:39.895		5399.480	Media file(s)	player #1:O5-1-4-M8\O5-1-4-M8.MP4	0.0	6691.200	25.000	Blue	Walking		POINT	4450.520	O5-1-4-M8\O5-1-4-M8.MP4	111263	NA
M8	2024-09-25 19:05:39.895		5399.480	Media file(s)	player #1:O5-1-4-M8\O5-1-4-M8.MP4	0.0	6691.200	25.000	Green	Resting		POINT	4450.520	O5-1-4-M8\O5-1-4-M8.MP4	111263	NA
M8	2024-09-25 19:05:39.895		5399.480	Media file(s)	player #1:O5-1-4-M8\O5-1-4-M8.MP4	0.0	6691.200	25.000	Orange	Walking		POINT	4450.520	O5-1-4-M8\O5-1-4-M8.MP4	111263	NA
M8	2024-09-25 19:05:39.895		5399.480	Media file(s)	player #1:O5-1-4-M8\O5-1-4-M8.MP4	0.0	6691.200	25.000	Blue	Walking		POINT	4510.480	O5-1-4-M8\O5-1-4-M8.MP4	112762	NA
M8	2024-09-25 19:05:39.895		5399.480	Media file(s)	player #1:O5-1-4-M8\O5-1-4-M8.MP4	0.0	6691.200	25.000	Green	Resting		POINT	4510.480	O5-1-4-M8\O5-1-4-M8.MP4	112762	NA
M8	2024-09-25 19:05:39.895		5399.480	Media file(s)	player #1:O5-1-4-M8\O5-1-4-M8.MP4	0.0	6691.200	25.000	Orange	Walking		POINT	4510.480	O5-1-4-M8\O5-1-4-M8.MP4	112762	NA
M8	2024-09-25 19:05:39.895		5399.480	Media file(s)	player #1:O5-1-4-M8\O5-1-4-M8.MP4	0.0	6691.200	25.000	Blue	Walking		POINT	4570.080	O5-1-4-M8\O5-1-4-M8.MP4	114252	NA
M8	2024-09-25 19:05:39.895		5399.480	Media file(s)	player #1:O5-1-4-M8\O5-1-4-M8.MP4	0.0	6691.200	25.000	Green	Resting		POINT	4570.080	O5-1-4-M8\O5-1-4-M8.MP4	114252	NA
M8	2024-09-25 19:05:39.895		5399.480	Media file(s)	player #1:O5-1-4-M8\O5-1-4-M8.MP4	0.0	6691.200	25.000	Orange	Walking		POINT	4570.080	O5-1-4-M8\O5-1-4-M8.MP4	114252	NA
M8	2024-09-25 19:05:39.895		5399.480	Media file(s)	player #1:O5-1-4-M8\O5-1-4-M8.MP4	0.0	6691.200	25.000	Blue	Walking		POINT	4630.280	O5-1-4-M8\O5-1-4-M8.MP4	115757	NA
M8	2024-09-25 19:05:39.895		5399.480	Media file(s)	player #1:O5-1-4-M8\O5-1-4-M8.MP4	0.0	6691.200	25.000	Green	Resting		POINT	4630.280	O5-1-4-M8\O5-1-4-M8.MP4	115757	NA
M8	2024-09-25 19:05:39.895		5399.480	Media file(s)	player #1:O5-1-4-M8\O5-1-4-M8.MP4	0.0	6691.200	25.000	Orange	Walking		POINT	4630.280	O5-1-4-M8\O5-1-4-M8.MP4	115757	NA
M8	2024-09-25 19:05:39.895		5399.480	Media file(s)	player #1:O5-1-4-M8\O5-1-4-M8.MP4	0.0	6691.200	25.000	Blue	Walking		POINT	4690.680	O5-1-4-M8\O5-1-4-M8.MP4	117267	NA
M8	2024-09-25 19:05:39.895		5399.480	Media file(s)	player #1:O5-1-4-M8\O5-1-4-M8.MP4	0.0	6691.200	25.000	Green	Resting		POINT	4690.680	O5-1-4-M8\O5-1-4-M8.MP4	117267	NA
M8	2024-09-25 19:05:39.895		5399.480	Media file(s)	player #1:O5-1-4-M8\O5-1-4-M8.MP4	0.0	6691.200	25.000	Orange	Resting		POINT	4690.680	O5-1-4-M8\O5-1-4-M8.MP4	117267	NA
M8	2024-09-25 19:05:39.895		5399.480	Media file(s)	player #1:O5-1-4-M8\O5-1-4-M8.MP4	0.0	6691.200	25.000	Orange	Resting		POINT	4750.120	O5-1-4-M8\O5-1-4-M8.MP4	118753	NA
M8	2024-09-25 19:05:39.895		5399.480	Media file(s)	player #1:O5-1-4-M8\O5-1-4-M8.MP4	0.0	6691.200	25.000	Blue	Walking		POINT	4750.120	O5-1-4-M8\O5-1-4-M8.MP4	118753	NA
M8	2024-09-25 19:05:39.895		5399.480	Media file(s)	player #1:O5-1-4-M8\O5-1-4-M8.MP4	0.0	6691.200	25.000	Green	Resting		POINT	4750.120	O5-1-4-M8\O5-1-4-M8.MP4	118753	NA
M8	2024-09-25 19:05:39.895		5399.480	Media file(s)	player #1:O5-1-4-M8\O5-1-4-M8.MP4	0.0	6691.200	25.000	Blue	Walking		POINT	4810.160	O5-1-4-M8\O5-1-4-M8.MP4	120254	NA
M8	2024-09-25 19:05:39.895		5399.480	Media file(s)	player #1:O5-1-4-M8\O5-1-4-M8.MP4	0.0	6691.200	25.000	Green	Resting		POINT	4810.160	O5-1-4-M8\O5-1-4-M8.MP4	120254	NA
M8	2024-09-25 19:05:39.895		5399.480	Media file(s)	player #1:O5-1-4-M8\O5-1-4-M8.MP4	0.0	6691.200	25.000	Orange	Resting		POINT	4810.160	O5-1-4-M8\O5-1-4-M8.MP4	120254	NA
M8	2024-09-25 19:05:39.895		5399.480	Media file(s)	player #1:O5-1-4-M8\O5-1-4-M8.MP4	0.0	6691.200	25.000	Blue	Walking		POINT	4870.040	O5-1-4-M8\O5-1-4-M8.MP4	121751	NA
M8	2024-09-25 19:05:39.895		5399.480	Media file(s)	player #1:O5-1-4-M8\O5-1-4-M8.MP4	0.0	6691.200	25.000	Green	Resting		POINT	4870.040	O5-1-4-M8\O5-1-4-M8.MP4	121751	NA
M8	2024-09-25 19:05:39.895		5399.480	Media file(s)	player #1:O5-1-4-M8\O5-1-4-M8.MP4	0.0	6691.200	25.000	Orange	Resting		POINT	4870.040	O5-1-4-M8\O5-1-4-M8.MP4	121751	NA
M8	2024-09-25 19:05:39.895		5399.480	Media file(s)	player #1:O5-1-4-M8\O5-1-4-M8.MP4	0.0	6691.200	25.000	Blue	Walking		POINT	4930.040	O5-1-4-M8\O5-1-4-M8.MP4	123251	NA
M8	2024-09-25 19:05:39.895		5399.480	Media file(s)	player #1:O5-1-4-M8\O5-1-4-M8.MP4	0.0	6691.200	25.000	Green	Resting		POINT	4930.040	O5-1-4-M8\O5-1-4-M8.MP4	123251	NA
M8	2024-09-25 19:05:39.895		5399.480	Media file(s)	player #1:O5-1-4-M8\O5-1-4-M8.MP4	0.0	6691.200	25.000	Orange	Resting		POINT	4930.040	O5-1-4-M8\O5-1-4-M8.MP4	123251	NA
M8	2024-09-25 19:05:39.895		5399.480	Media file(s)	player #1:O5-1-4-M8\O5-1-4-M8.MP4	0.0	6691.200	25.000	Blue	Walking		POINT	4990.160	O5-1-4-M8\O5-1-4-M8.MP4	124754	NA
M8	2024-09-25 19:05:39.895		5399.480	Media file(s)	player #1:O5-1-4-M8\O5-1-4-M8.MP4	0.0	6691.200	25.000	Green	Resting		POINT	4990.160	O5-1-4-M8\O5-1-4-M8.MP4	124754	NA
M8	2024-09-25 19:05:39.895		5399.480	Media file(s)	player #1:O5-1-4-M8\O5-1-4-M8.MP4	0.0	6691.200	25.000	Orange	Resting		POINT	4990.160	O5-1-4-M8\O5-1-4-M8.MP4	124754	NA
M8	2024-09-25 19:05:39.895		5399.480	Media file(s)	player #1:O5-1-4-M8\O5-1-4-M8.MP4	0.0	6691.200	25.000	Blue	Self grooming		POINT	5050.280	O5-1-4-M8\O5-1-4-M8.MP4	126257	NA
M8	2024-09-25 19:05:39.895		5399.480	Media file(s)	player #1:O5-1-4-M8\O5-1-4-M8.MP4	0.0	6691.200	25.000	Green	Resting		POINT	5050.280	O5-1-4-M8\O5-1-4-M8.MP4	126257	NA
M8	2024-09-25 19:05:39.895		5399.480	Media file(s)	player #1:O5-1-4-M8\O5-1-4-M8.MP4	0.0	6691.200	25.000	Orange	Resting		POINT	5050.280	O5-1-4-M8\O5-1-4-M8.MP4	126257	NA
M8	2024-09-25 19:05:39.895		5399.480	Media file(s)	player #1:O5-1-4-M8\O5-1-4-M8.MP4	0.0	6691.200	25.000	Blue	Resting		POINT	5110.760	O5-1-4-M8\O5-1-4-M8.MP4	127769	NA
M8	2024-09-25 19:05:39.895		5399.480	Media file(s)	player #1:O5-1-4-M8\O5-1-4-M8.MP4	0.0	6691.200	25.000	Green	Resting		POINT	5110.760	O5-1-4-M8\O5-1-4-M8.MP4	127769	NA
M8	2024-09-25 19:05:39.895		5399.480	Media file(s)	player #1:O5-1-4-M8\O5-1-4-M8.MP4	0.0	6691.200	25.000	Orange	Walking		POINT	5110.760	O5-1-4-M8\O5-1-4-M8.MP4	127769	NA
M8	2024-09-25 19:05:39.895		5399.480	Media file(s)	player #1:O5-1-4-M8\O5-1-4-M8.MP4	0.0	6691.200	25.000	Blue	Resting		POINT	5170.120	O5-1-4-M8\O5-1-4-M8.MP4	129253	NA
M8	2024-09-25 19:05:39.895		5399.480	Media file(s)	player #1:O5-1-4-M8\O5-1-4-M8.MP4	0.0	6691.200	25.000	Green	Resting		POINT	5170.120	O5-1-4-M8\O5-1-4-M8.MP4	129253	NA
M8	2024-09-25 19:05:39.895		5399.480	Media file(s)	player #1:O5-1-4-M8\O5-1-4-M8.MP4	0.0	6691.200	25.000	Orange	Resting		POINT	5170.120	O5-1-4-M8\O5-1-4-M8.MP4	129253	NA
M8	2024-09-25 19:05:39.895		5399.480	Media file(s)	player #1:O5-1-4-M8\O5-1-4-M8.MP4	0.0	6691.200	25.000	Blue	Resting		POINT	5230.160	O5-1-4-M8\O5-1-4-M8.MP4	130754	NA
M8	2024-09-25 19:05:39.895		5399.480	Media file(s)	player #1:O5-1-4-M8\O5-1-4-M8.MP4	0.0	6691.200	25.000	Green	Resting		POINT	5230.160	O5-1-4-M8\O5-1-4-M8.MP4	130754	NA
M8	2024-09-25 19:05:39.895		5399.480	Media file(s)	player #1:O5-1-4-M8\O5-1-4-M8.MP4	0.0	6691.200	25.000	Orange	Resting		POINT	5230.160	O5-1-4-M8\O5-1-4-M8.MP4	130754	NA
M8	2024-09-25 19:05:39.895		5399.480	Media file(s)	player #1:O5-1-4-M8\O5-1-4-M8.MP4	0.0	6691.200	25.000	Blue	Resting		POINT	5290.280	O5-1-4-M8\O5-1-4-M8.MP4	132257	NA
M8	2024-09-25 19:05:39.895		5399.480	Media file(s)	player #1:O5-1-4-M8\O5-1-4-M8.MP4	0.0	6691.200	25.000	Green	Resting		POINT	5290.280	O5-1-4-M8\O5-1-4-M8.MP4	132257	NA
M8	2024-09-25 19:05:39.895		5399.480	Media file(s)	player #1:O5-1-4-M8\O5-1-4-M8.MP4	0.0	6691.200	25.000	Orange	Resting		POINT	5290.280	O5-1-4-M8\O5-1-4-M8.MP4	132257	NA
M8	2024-09-25 19:05:39.895		5399.480	Media file(s)	player #1:O5-1-4-M8\O5-1-4-M8.MP4	0.0	6691.200	25.000	Blue	Resting		POINT	5350.280	O5-1-4-M8\O5-1-4-M8.MP4	133757	NA
M8	2024-09-25 19:05:39.895		5399.480	Media file(s)	player #1:O5-1-4-M8\O5-1-4-M8.MP4	0.0	6691.200	25.000	Green	Resting		POINT	5350.280	O5-1-4-M8\O5-1-4-M8.MP4	133757	NA
M8	2024-09-25 19:05:39.895		5399.480	Media file(s)	player #1:O5-1-4-M8\O5-1-4-M8.MP4	0.0	6691.200	25.000	Orange	Brood Care		POINT	5350.280	O5-1-4-M8\O5-1-4-M8.MP4	133757	NA
M8	2024-09-25 19:05:39.895		5399.480	Media file(s)	player #1:O5-1-4-M8\O5-1-4-M8.MP4	0.0	6691.200	25.000	Blue	Resting		POINT	5410.200	O5-1-4-M8\O5-1-4-M8.MP4	135255	NA
M8	2024-09-25 19:05:39.895		5399.480	Media file(s)	player #1:O5-1-4-M8\O5-1-4-M8.MP4	0.0	6691.200	25.000	Green	Resting		POINT	5410.200	O5-1-4-M8\O5-1-4-M8.MP4	135255	NA
M8	2024-09-25 19:05:39.895		5399.480	Media file(s)	player #1:O5-1-4-M8\O5-1-4-M8.MP4	0.0	6691.200	25.000	Orange	Walking		POINT	5410.200	O5-1-4-M8\O5-1-4-M8.MP4	135255	NA
M8	2024-09-25 19:05:39.895		5399.480	Media file(s)	player #1:O5-1-4-M8\O5-1-4-M8.MP4	0.0	6691.200	25.000	Blue	Resting		POINT	5470.200	O5-1-4-M8\O5-1-4-M8.MP4	136755	NA
M8	2024-09-25 19:05:39.895		5399.480	Media file(s)	player #1:O5-1-4-M8\O5-1-4-M8.MP4	0.0	6691.200	25.000	Green	Resting		POINT	5470.200	O5-1-4-M8\O5-1-4-M8.MP4	136755	NA
M8	2024-09-25 19:05:39.895		5399.480	Media file(s)	player #1:O5-1-4-M8\O5-1-4-M8.MP4	0.0	6691.200	25.000	Orange	Walking		POINT	5470.200	O5-1-4-M8\O5-1-4-M8.MP4	136755	NA
M8	2024-09-25 19:05:39.895		5399.480	Media file(s)	player #1:O5-1-4-M8\O5-1-4-M8.MP4	0.0	6691.200	25.000	Blue	Resting		POINT	5530.280	O5-1-4-M8\O5-1-4-M8.MP4	138257	NA
M8	2024-09-25 19:05:39.895		5399.480	Media file(s)	player #1:O5-1-4-M8\O5-1-4-M8.MP4	0.0	6691.200	25.000	Green	Resting		POINT	5530.280	O5-1-4-M8\O5-1-4-M8.MP4	138257	NA
M8	2024-09-25 19:05:39.895		5399.480	Media file(s)	player #1:O5-1-4-M8\O5-1-4-M8.MP4	0.0	6691.200	25.000	Orange	Resting		POINT	5530.280	O5-1-4-M8\O5-1-4-M8.MP4	138257	NA
M8	2024-09-25 19:05:39.895		5399.480	Media file(s)	player #1:O5-1-4-M8\O5-1-4-M8.MP4	0.0	6691.200	25.000	Blue	Walking		POINT	5590.000	O5-1-4-M8\O5-1-4-M8.MP4	139750	NA
M8	2024-09-25 19:05:39.895		5399.480	Media file(s)	player #1:O5-1-4-M8\O5-1-4-M8.MP4	0.0	6691.200	25.000	Green	Resting		POINT	5590.000	O5-1-4-M8\O5-1-4-M8.MP4	139750	NA
M8	2024-09-25 19:05:39.895		5399.480	Media file(s)	player #1:O5-1-4-M8\O5-1-4-M8.MP4	0.0	6691.200	25.000	Orange	Resting		POINT	5590.000	O5-1-4-M8\O5-1-4-M8.MP4	139750	NA
M8	2024-09-25 19:05:39.895		5399.480	Media file(s)	player #1:O5-1-4-M8\O5-1-4-M8.MP4	0.0	6691.200	25.000	Blue	Walking		POINT	5650.120	O5-1-4-M8\O5-1-4-M8.MP4	141253	NA
M8	2024-09-25 19:05:39.895		5399.480	Media file(s)	player #1:O5-1-4-M8\O5-1-4-M8.MP4	0.0	6691.200	25.000	Green	Resting		POINT	5650.120	O5-1-4-M8\O5-1-4-M8.MP4	141253	NA
M8	2024-09-25 19:05:39.895		5399.480	Media file(s)	player #1:O5-1-4-M8\O5-1-4-M8.MP4	0.0	6691.200	25.000	Orange	Resting		POINT	5650.120	O5-1-4-M8\O5-1-4-M8.MP4	141253	NA
M8	2024-09-25 19:05:39.895		5399.480	Media file(s)	player #1:O5-1-4-M8\O5-1-4-M8.MP4	0.0	6691.200	25.000	Blue	Walking		POINT	5710.120	O5-1-4-M8\O5-1-4-M8.MP4	142753	NA
M8	2024-09-25 19:05:39.895		5399.480	Media file(s)	player #1:O5-1-4-M8\O5-1-4-M8.MP4	0.0	6691.200	25.000	Green	Resting		POINT	5710.120	O5-1-4-M8\O5-1-4-M8.MP4	142753	NA
M8	2024-09-25 19:05:39.895		5399.480	Media file(s)	player #1:O5-1-4-M8\O5-1-4-M8.MP4	0.0	6691.200	25.000	Orange	Resting		POINT	5710.120	O5-1-4-M8\O5-1-4-M8.MP4	142753	NA
M8	2024-09-25 19:05:39.895		5399.480	Media file(s)	player #1:O5-1-4-M8\O5-1-4-M8.MP4	0.0	6691.200	25.000	Blue	Walking		POINT	5770.400	O5-1-4-M8\O5-1-4-M8.MP4	144260	NA
M8	2024-09-25 19:05:39.895		5399.480	Media file(s)	player #1:O5-1-4-M8\O5-1-4-M8.MP4	0.0	6691.200	25.000	Green	Resting		POINT	5770.400	O5-1-4-M8\O5-1-4-M8.MP4	144260	NA
M8	2024-09-25 19:05:39.895		5399.480	Media file(s)	player #1:O5-1-4-M8\O5-1-4-M8.MP4	0.0	6691.200	25.000	Orange	Resting		POINT	5770.400	O5-1-4-M8\O5-1-4-M8.MP4	144260	NA
M8	2024-09-25 19:05:39.895		5399.480	Media file(s)	player #1:O5-1-4-M8\O5-1-4-M8.MP4	0.0	6691.200	25.000	Blue	Walking		POINT	5830.400	O5-1-4-M8\O5-1-4-M8.MP4	145760	NA
M8	2024-09-25 19:05:39.895		5399.480	Media file(s)	player #1:O5-1-4-M8\O5-1-4-M8.MP4	0.0	6691.200	25.000	Green	Resting		POINT	5830.400	O5-1-4-M8\O5-1-4-M8.MP4	145760	NA
M8	2024-09-25 19:05:39.895		5399.480	Media file(s)	player #1:O5-1-4-M8\O5-1-4-M8.MP4	0.0	6691.200	25.000	Orange	Walking		POINT	5830.400	O5-1-4-M8\O5-1-4-M8.MP4	145760	NA
M8	2024-09-25 19:05:39.895		5399.480	Media file(s)	player #1:O5-1-4-M8\O5-1-4-M8.MP4	0.0	6691.200	25.000	Blue	Brood Care		POINT	5890.400	O5-1-4-M8\O5-1-4-M8.MP4	147260	NA
M8	2024-09-25 19:05:39.895		5399.480	Media file(s)	player #1:O5-1-4-M8\O5-1-4-M8.MP4	0.0	6691.200	25.000	Green	Walking		POINT	5890.400	O5-1-4-M8\O5-1-4-M8.MP4	147260	NA
M8	2024-09-25 19:05:39.895		5399.480	Media file(s)	player #1:O5-1-4-M8\O5-1-4-M8.MP4	0.0	6691.200	25.000	Orange	Walking		POINT	5890.400	O5-1-4-M8\O5-1-4-M8.MP4	147260	NA
M8	2024-09-25 19:05:39.895		5399.480	Media file(s)	player #1:O5-1-4-M8\O5-1-4-M8.MP4	0.0	6691.200	25.000	Blue	Brood Care		POINT	5950.440	O5-1-4-M8\O5-1-4-M8.MP4	148761	NA
M8	2024-09-25 19:05:39.895		5399.480	Media file(s)	player #1:O5-1-4-M8\O5-1-4-M8.MP4	0.0	6691.200	25.000	Green	Resting		POINT	5950.440	O5-1-4-M8\O5-1-4-M8.MP4	148761	NA
M8	2024-09-25 19:05:39.895		5399.480	Media file(s)	player #1:O5-1-4-M8\O5-1-4-M8.MP4	0.0	6691.200	25.000	Orange	Walking		POINT	5950.440	O5-1-4-M8\O5-1-4-M8.MP4	148761	NA
M8	2024-09-25 19:05:39.895		5399.480	Media file(s)	player #1:O5-1-4-M8\O5-1-4-M8.MP4	0.0	6691.200	25.000	Blue	Brood Care		POINT	6010.200	O5-1-4-M8\O5-1-4-M8.MP4	150255	NA
M8	2024-09-25 19:05:39.895		5399.480	Media file(s)	player #1:O5-1-4-M8\O5-1-4-M8.MP4	0.0	6691.200	25.000	Green	Resting		POINT	6010.200	O5-1-4-M8\O5-1-4-M8.MP4	150255	NA
M8	2024-09-25 19:05:39.895		5399.480	Media file(s)	player #1:O5-1-4-M8\O5-1-4-M8.MP4	0.0	6691.200	25.000	Orange	Resting		POINT	6010.200	O5-1-4-M8\O5-1-4-M8.MP4	150255	NA
