# Supplementary material for: Unmated Queens Show Worker‐Like Behaviour and Gene Expression in Polygynous Colonies of the Ant Stigmatomma pallipes
Source: Mol Ecol. 2026 Apr 29;35:e70360. doi: 10.1111/mec.70360 (PMC13126620; doi:10.1111/mec.70360)
Supplement: Supplementary file 3 — Data S1: mec70360‐sup‐0003‐Supinfo.zip. [file MEC-35-e70360-s003.zip › Behavior/O5-Boris/M9.tsv]

Observation id	Observation date	Description	Observation duration	Observation type	Source	Time offset (s)	Media duration (s)	FPS	Subject	Behavior	Behavioral category	Behavior type	Time	Media file name	Image index	Image file path	Comment
M9	2024-09-23 12:19:43.135		5400.240	Media file(s)	player #1:G:/Stigmatomma_queen_variance/O5/O5-4-5-M9.MP4	0.0	6605.280	25.000	Blue	Resting		POINT	609.920	G:/Stigmatomma_queen_variance/O5/O5-4-5-M9.MP4	15248	NA
M9	2024-09-23 12:19:43.135		5400.240	Media file(s)	player #1:G:/Stigmatomma_queen_variance/O5/O5-4-5-M9.MP4	0.0	6605.280	25.000	Blue	Walking		POINT	670.680	G:/Stigmatomma_queen_variance/O5/O5-4-5-M9.MP4	16767	NA
M9	2024-09-23 12:19:43.135		5400.240	Media file(s)	player #1:G:/Stigmatomma_queen_variance/O5/O5-4-5-M9.MP4	0.0	6605.280	25.000	Blue	Resting		POINT	730.240	G:/Stigmatomma_queen_variance/O5/O5-4-5-M9.MP4	18256	NA
M9	2024-09-23 12:19:43.135		5400.240	Media file(s)	player #1:G:/Stigmatomma_queen_variance/O5/O5-4-5-M9.MP4	0.0	6605.280	25.000	Blue	Resting		POINT	790.200	G:/Stigmatomma_queen_variance/O5/O5-4-5-M9.MP4	19755	NA
M9	2024-09-23 12:19:43.135		5400.240	Media file(s)	player #1:G:/Stigmatomma_queen_variance/O5/O5-4-5-M9.MP4	0.0	6605.280	25.000	Blue	Resting		POINT	850.400	G:/Stigmatomma_queen_variance/O5/O5-4-5-M9.MP4	21260	NA
M9	2024-09-23 12:19:43.135		5400.240	Media file(s)	player #1:G:/Stigmatomma_queen_variance/O5/O5-4-5-M9.MP4	0.0	6605.280	25.000	Blue	Resting		POINT	910.200	G:/Stigmatomma_queen_variance/O5/O5-4-5-M9.MP4	22755	NA
M9	2024-09-23 12:19:43.135		5400.240	Media file(s)	player #1:G:/Stigmatomma_queen_variance/O5/O5-4-5-M9.MP4	0.0	6605.280	25.000	Blue	Walking		POINT	970.360	G:/Stigmatomma_queen_variance/O5/O5-4-5-M9.MP4	24259	NA
M9	2024-09-23 12:19:43.135		5400.240	Media file(s)	player #1:G:/Stigmatomma_queen_variance/O5/O5-4-5-M9.MP4	0.0	6605.280	25.000	Blue	Self grooming		POINT	1030.400	G:/Stigmatomma_queen_variance/O5/O5-4-5-M9.MP4	25760	NA
M9	2024-09-23 12:19:43.135		5400.240	Media file(s)	player #1:G:/Stigmatomma_queen_variance/O5/O5-4-5-M9.MP4	0.0	6605.280	25.000	Blue	Resting		POINT	1090.240	G:/Stigmatomma_queen_variance/O5/O5-4-5-M9.MP4	27256	NA
M9	2024-09-23 12:19:43.135		5400.240	Media file(s)	player #1:G:/Stigmatomma_queen_variance/O5/O5-4-5-M9.MP4	0.0	6605.280	25.000	Blue	Resting		POINT	1150.000	G:/Stigmatomma_queen_variance/O5/O5-4-5-M9.MP4	28750	NA
M9	2024-09-23 12:19:43.135		5400.240	Media file(s)	player #1:G:/Stigmatomma_queen_variance/O5/O5-4-5-M9.MP4	0.0	6605.280	25.000	Blue	Walking		POINT	1210.600	G:/Stigmatomma_queen_variance/O5/O5-4-5-M9.MP4	30265	NA
M9	2024-09-23 12:19:43.135		5400.240	Media file(s)	player #1:G:/Stigmatomma_queen_variance/O5/O5-4-5-M9.MP4	0.0	6605.280	25.000	Blue	Resting		POINT	1270.160	G:/Stigmatomma_queen_variance/O5/O5-4-5-M9.MP4	31754	NA
M9	2024-09-23 12:19:43.135		5400.240	Media file(s)	player #1:G:/Stigmatomma_queen_variance/O5/O5-4-5-M9.MP4	0.0	6605.280	25.000	Blue	Resting		POINT	1330.040	G:/Stigmatomma_queen_variance/O5/O5-4-5-M9.MP4	33251	NA
M9	2024-09-23 12:19:43.135		5400.240	Media file(s)	player #1:G:/Stigmatomma_queen_variance/O5/O5-4-5-M9.MP4	0.0	6605.280	25.000	Blue	Resting		POINT	1390.000	G:/Stigmatomma_queen_variance/O5/O5-4-5-M9.MP4	34750	NA
M9	2024-09-23 12:19:43.135		5400.240	Media file(s)	player #1:G:/Stigmatomma_queen_variance/O5/O5-4-5-M9.MP4	0.0	6605.280	25.000	Blue	Resting		POINT	1450.120	G:/Stigmatomma_queen_variance/O5/O5-4-5-M9.MP4	36253	NA
M9	2024-09-23 12:19:43.135		5400.240	Media file(s)	player #1:G:/Stigmatomma_queen_variance/O5/O5-4-5-M9.MP4	0.0	6605.280	25.000	Blue	Resting		POINT	1510.280	G:/Stigmatomma_queen_variance/O5/O5-4-5-M9.MP4	37757	NA
M9	2024-09-23 12:19:43.135		5400.240	Media file(s)	player #1:G:/Stigmatomma_queen_variance/O5/O5-4-5-M9.MP4	0.0	6605.280	25.000	Blue	Resting		POINT	1570.280	G:/Stigmatomma_queen_variance/O5/O5-4-5-M9.MP4	39257	NA
M9	2024-09-23 12:19:43.135		5400.240	Media file(s)	player #1:G:/Stigmatomma_queen_variance/O5/O5-4-5-M9.MP4	0.0	6605.280	25.000	Blue	Resting		POINT	1630.160	G:/Stigmatomma_queen_variance/O5/O5-4-5-M9.MP4	40754	NA
M9	2024-09-23 12:19:43.135		5400.240	Media file(s)	player #1:G:/Stigmatomma_queen_variance/O5/O5-4-5-M9.MP4	0.0	6605.280	25.000	Blue	Resting		POINT	1690.160	G:/Stigmatomma_queen_variance/O5/O5-4-5-M9.MP4	42255	NA
M9	2024-09-23 12:19:43.135		5400.240	Media file(s)	player #1:G:/Stigmatomma_queen_variance/O5/O5-4-5-M9.MP4	0.0	6605.280	25.000	Blue	Resting		POINT	1750.040	G:/Stigmatomma_queen_variance/O5/O5-4-5-M9.MP4	43751	NA
M9	2024-09-23 12:19:43.135		5400.240	Media file(s)	player #1:G:/Stigmatomma_queen_variance/O5/O5-4-5-M9.MP4	0.0	6605.280	25.000	Blue	Resting		POINT	1810.240	G:/Stigmatomma_queen_variance/O5/O5-4-5-M9.MP4	45256	NA
M9	2024-09-23 12:19:43.135		5400.240	Media file(s)	player #1:G:/Stigmatomma_queen_variance/O5/O5-4-5-M9.MP4	0.0	6605.280	25.000	Blue	Resting		POINT	1870.280	G:/Stigmatomma_queen_variance/O5/O5-4-5-M9.MP4	46757	NA
M9	2024-09-23 12:19:43.135		5400.240	Media file(s)	player #1:G:/Stigmatomma_queen_variance/O5/O5-4-5-M9.MP4	0.0	6605.280	25.000	Blue	Resting		POINT	1930.360	G:/Stigmatomma_queen_variance/O5/O5-4-5-M9.MP4	48259	NA
M9	2024-09-23 12:19:43.135		5400.240	Media file(s)	player #1:G:/Stigmatomma_queen_variance/O5/O5-4-5-M9.MP4	0.0	6605.280	25.000	Blue	Resting		POINT	1990.160	G:/Stigmatomma_queen_variance/O5/O5-4-5-M9.MP4	49754	NA
M9	2024-09-23 12:19:43.135		5400.240	Media file(s)	player #1:G:/Stigmatomma_queen_variance/O5/O5-4-5-M9.MP4	0.0	6605.280	25.000	Blue	Resting		POINT	2050.240	G:/Stigmatomma_queen_variance/O5/O5-4-5-M9.MP4	51256	NA
M9	2024-09-23 12:19:43.135		5400.240	Media file(s)	player #1:G:/Stigmatomma_queen_variance/O5/O5-4-5-M9.MP4	0.0	6605.280	25.000	Blue	Walking		POINT	2110.240	G:/Stigmatomma_queen_variance/O5/O5-4-5-M9.MP4	52756	NA
M9	2024-09-23 12:19:43.135		5400.240	Media file(s)	player #1:G:/Stigmatomma_queen_variance/O5/O5-4-5-M9.MP4	0.0	6605.280	25.000	Blue	QW interaction		POINT	2169.840	G:/Stigmatomma_queen_variance/O5/O5-4-5-M9.MP4	54246	NA
M9	2024-09-23 12:19:43.135		5400.240	Media file(s)	player #1:G:/Stigmatomma_queen_variance/O5/O5-4-5-M9.MP4	0.0	6605.280	25.000	Blue	Self grooming		POINT	2230.720	G:/Stigmatomma_queen_variance/O5/O5-4-5-M9.MP4	55768	NA
M9	2024-09-23 12:19:43.135		5400.240	Media file(s)	player #1:G:/Stigmatomma_queen_variance/O5/O5-4-5-M9.MP4	0.0	6605.280	25.000	Blue	Resting		POINT	2290.240	G:/Stigmatomma_queen_variance/O5/O5-4-5-M9.MP4	57256	NA
M9	2024-09-23 12:19:43.135		5400.240	Media file(s)	player #1:G:/Stigmatomma_queen_variance/O5/O5-4-5-M9.MP4	0.0	6605.280	25.000	Blue	Resting		POINT	2350.320	G:/Stigmatomma_queen_variance/O5/O5-4-5-M9.MP4	58759	NA
M9	2024-09-23 12:19:43.135		5400.240	Media file(s)	player #1:G:/Stigmatomma_queen_variance/O5/O5-4-5-M9.MP4	0.0	6605.280	25.000	Blue	Resting		POINT	2410.080	G:/Stigmatomma_queen_variance/O5/O5-4-5-M9.MP4	60252	NA
M9	2024-09-23 12:19:43.135		5400.240	Media file(s)	player #1:G:/Stigmatomma_queen_variance/O5/O5-4-5-M9.MP4	0.0	6605.280	25.000	Blue	Resting		POINT	2470.160	G:/Stigmatomma_queen_variance/O5/O5-4-5-M9.MP4	61754	NA
M9	2024-09-23 12:19:43.135		5400.240	Media file(s)	player #1:G:/Stigmatomma_queen_variance/O5/O5-4-5-M9.MP4	0.0	6605.280	25.000	Blue	Resting		POINT	2530.080	G:/Stigmatomma_queen_variance/O5/O5-4-5-M9.MP4	63252	NA
M9	2024-09-23 12:19:43.135		5400.240	Media file(s)	player #1:G:/Stigmatomma_queen_variance/O5/O5-4-5-M9.MP4	0.0	6605.280	25.000	Blue	Resting		POINT	2590.040	G:/Stigmatomma_queen_variance/O5/O5-4-5-M9.MP4	64751	NA
M9	2024-09-23 12:19:43.135		5400.240	Media file(s)	player #1:G:/Stigmatomma_queen_variance/O5/O5-4-5-M9.MP4	0.0	6605.280	25.000	Blue	Walking		POINT	2651.240	G:/Stigmatomma_queen_variance/O5/O5-4-5-M9.MP4	66281	NA
M9	2024-09-23 12:19:43.135		5400.240	Media file(s)	player #1:G:/Stigmatomma_queen_variance/O5/O5-4-5-M9.MP4	0.0	6605.280	25.000	Blue	Walking		POINT	2711.040	G:/Stigmatomma_queen_variance/O5/O5-4-5-M9.MP4	67776	NA
M9	2024-09-23 12:19:43.135		5400.240	Media file(s)	player #1:G:/Stigmatomma_queen_variance/O5/O5-4-5-M9.MP4	0.0	6605.280	25.000	Blue	Resting		POINT	2770.120	G:/Stigmatomma_queen_variance/O5/O5-4-5-M9.MP4	69253	NA
M9	2024-09-23 12:19:43.135		5400.240	Media file(s)	player #1:G:/Stigmatomma_queen_variance/O5/O5-4-5-M9.MP4	0.0	6605.280	25.000	Blue	Resting		POINT	2830.080	G:/Stigmatomma_queen_variance/O5/O5-4-5-M9.MP4	70752	NA
M9	2024-09-23 12:19:43.135		5400.240	Media file(s)	player #1:G:/Stigmatomma_queen_variance/O5/O5-4-5-M9.MP4	0.0	6605.280	25.000	Blue	Resting		POINT	2890.160	G:/Stigmatomma_queen_variance/O5/O5-4-5-M9.MP4	72254	NA
M9	2024-09-23 12:19:43.135		5400.240	Media file(s)	player #1:G:/Stigmatomma_queen_variance/O5/O5-4-5-M9.MP4	0.0	6605.280	25.000	Blue	Resting		POINT	2950.120	G:/Stigmatomma_queen_variance/O5/O5-4-5-M9.MP4	73753	NA
M9	2024-09-23 12:19:43.135		5400.240	Media file(s)	player #1:G:/Stigmatomma_queen_variance/O5/O5-4-5-M9.MP4	0.0	6605.280	25.000	Blue	Resting		POINT	3010.320	G:/Stigmatomma_queen_variance/O5/O5-4-5-M9.MP4	75258	NA
M9	2024-09-23 12:19:43.135		5400.240	Media file(s)	player #1:G:/Stigmatomma_queen_variance/O5/O5-4-5-M9.MP4	0.0	6605.280	25.000	Blue	Resting		POINT	3070.200	G:/Stigmatomma_queen_variance/O5/O5-4-5-M9.MP4	76755	NA
M9	2024-09-23 12:19:43.135		5400.240	Media file(s)	player #1:G:/Stigmatomma_queen_variance/O5/O5-4-5-M9.MP4	0.0	6605.280	25.000	Blue	Resting		POINT	3130.120	G:/Stigmatomma_queen_variance/O5/O5-4-5-M9.MP4	78253	NA
M9	2024-09-23 12:19:43.135		5400.240	Media file(s)	player #1:G:/Stigmatomma_queen_variance/O5/O5-4-5-M9.MP4	0.0	6605.280	25.000	Blue	Resting		POINT	3190.800	G:/Stigmatomma_queen_variance/O5/O5-4-5-M9.MP4	79770	NA
M9	2024-09-23 12:19:43.135		5400.240	Media file(s)	player #1:G:/Stigmatomma_queen_variance/O5/O5-4-5-M9.MP4	0.0	6605.280	25.000	Blue	Walking		POINT	3250.120	G:/Stigmatomma_queen_variance/O5/O5-4-5-M9.MP4	81253	NA
M9	2024-09-23 12:19:43.135		5400.240	Media file(s)	player #1:G:/Stigmatomma_queen_variance/O5/O5-4-5-M9.MP4	0.0	6605.280	25.000	Blue	Walking		POINT	3310.200	G:/Stigmatomma_queen_variance/O5/O5-4-5-M9.MP4	82755	NA
M9	2024-09-23 12:19:43.135		5400.240	Media file(s)	player #1:G:/Stigmatomma_queen_variance/O5/O5-4-5-M9.MP4	0.0	6605.280	25.000	Blue	Resting		POINT	3370.200	G:/Stigmatomma_queen_variance/O5/O5-4-5-M9.MP4	84255	NA
M9	2024-09-23 12:19:43.135		5400.240	Media file(s)	player #1:G:/Stigmatomma_queen_variance/O5/O5-4-5-M9.MP4	0.0	6605.280	25.000	Blue	Resting		POINT	3430.200	G:/Stigmatomma_queen_variance/O5/O5-4-5-M9.MP4	85755	NA
M9	2024-09-23 12:19:43.135		5400.240	Media file(s)	player #1:G:/Stigmatomma_queen_variance/O5/O5-4-5-M9.MP4	0.0	6605.280	25.000	Blue	Resting		POINT	3490.080	G:/Stigmatomma_queen_variance/O5/O5-4-5-M9.MP4	87252	NA
M9	2024-09-23 12:19:43.135		5400.240	Media file(s)	player #1:G:/Stigmatomma_queen_variance/O5/O5-4-5-M9.MP4	0.0	6605.280	25.000	Blue	Resting		POINT	3550.080	G:/Stigmatomma_queen_variance/O5/O5-4-5-M9.MP4	88752	NA
M9	2024-09-23 12:19:43.135		5400.240	Media file(s)	player #1:G:/Stigmatomma_queen_variance/O5/O5-4-5-M9.MP4	0.0	6605.280	25.000	Blue	Resting		POINT	3610.560	G:/Stigmatomma_queen_variance/O5/O5-4-5-M9.MP4	90264	NA
M9	2024-09-23 12:19:43.135		5400.240	Media file(s)	player #1:G:/Stigmatomma_queen_variance/O5/O5-4-5-M9.MP4	0.0	6605.280	25.000	Blue	Resting		POINT	3670.280	G:/Stigmatomma_queen_variance/O5/O5-4-5-M9.MP4	91757	NA
M9	2024-09-23 12:19:43.135		5400.240	Media file(s)	player #1:G:/Stigmatomma_queen_variance/O5/O5-4-5-M9.MP4	0.0	6605.280	25.000	Blue	Resting		POINT	3730.120	G:/Stigmatomma_queen_variance/O5/O5-4-5-M9.MP4	93253	NA
M9	2024-09-23 12:19:43.135		5400.240	Media file(s)	player #1:G:/Stigmatomma_queen_variance/O5/O5-4-5-M9.MP4	0.0	6605.280	25.000	Blue	Resting		POINT	3790.040	G:/Stigmatomma_queen_variance/O5/O5-4-5-M9.MP4	94751	NA
M9	2024-09-23 12:19:43.135		5400.240	Media file(s)	player #1:G:/Stigmatomma_queen_variance/O5/O5-4-5-M9.MP4	0.0	6605.280	25.000	Blue	Walking		POINT	3850.040	G:/Stigmatomma_queen_variance/O5/O5-4-5-M9.MP4	96251	NA
M9	2024-09-23 12:19:43.135		5400.240	Media file(s)	player #1:G:/Stigmatomma_queen_variance/O5/O5-4-5-M9.MP4	0.0	6605.280	25.000	Blue	Walking		POINT	3910.920	G:/Stigmatomma_queen_variance/O5/O5-4-5-M9.MP4	97773	NA
M9	2024-09-23 12:19:43.135		5400.240	Media file(s)	player #1:G:/Stigmatomma_queen_variance/O5/O5-4-5-M9.MP4	0.0	6605.280	25.000	Blue	Walking		POINT	3970.000	G:/Stigmatomma_queen_variance/O5/O5-4-5-M9.MP4	99250	NA
M9	2024-09-23 12:19:43.135		5400.240	Media file(s)	player #1:G:/Stigmatomma_queen_variance/O5/O5-4-5-M9.MP4	0.0	6605.280	25.000	Blue	Resting		POINT	4031.120	G:/Stigmatomma_queen_variance/O5/O5-4-5-M9.MP4	100778	NA
M9	2024-09-23 12:19:43.135		5400.240	Media file(s)	player #1:G:/Stigmatomma_queen_variance/O5/O5-4-5-M9.MP4	0.0	6605.280	25.000	Blue	Resting		POINT	4090.280	G:/Stigmatomma_queen_variance/O5/O5-4-5-M9.MP4	102257	NA
M9	2024-09-23 12:19:43.135		5400.240	Media file(s)	player #1:G:/Stigmatomma_queen_variance/O5/O5-4-5-M9.MP4	0.0	6605.280	25.000	Blue	Resting		POINT	4150.160	G:/Stigmatomma_queen_variance/O5/O5-4-5-M9.MP4	103754	NA
M9	2024-09-23 12:19:43.135		5400.240	Media file(s)	player #1:G:/Stigmatomma_queen_variance/O5/O5-4-5-M9.MP4	0.0	6605.280	25.000	Blue	Resting		POINT	4210.080	G:/Stigmatomma_queen_variance/O5/O5-4-5-M9.MP4	105252	NA
M9	2024-09-23 12:19:43.135		5400.240	Media file(s)	player #1:G:/Stigmatomma_queen_variance/O5/O5-4-5-M9.MP4	0.0	6605.280	25.000	Blue	Resting		POINT	4270.000	G:/Stigmatomma_queen_variance/O5/O5-4-5-M9.MP4	106750	NA
M9	2024-09-23 12:19:43.135		5400.240	Media file(s)	player #1:G:/Stigmatomma_queen_variance/O5/O5-4-5-M9.MP4	0.0	6605.280	25.000	Blue	Resting		POINT	4330.600	G:/Stigmatomma_queen_variance/O5/O5-4-5-M9.MP4	108265	NA
M9	2024-09-23 12:19:43.135		5400.240	Media file(s)	player #1:G:/Stigmatomma_queen_variance/O5/O5-4-5-M9.MP4	0.0	6605.280	25.000	Blue	Resting		POINT	4390.520	G:/Stigmatomma_queen_variance/O5/O5-4-5-M9.MP4	109764	NA
M9	2024-09-23 12:19:43.135		5400.240	Media file(s)	player #1:G:/Stigmatomma_queen_variance/O5/O5-4-5-M9.MP4	0.0	6605.280	25.000	Blue	Resting		POINT	4450.000	G:/Stigmatomma_queen_variance/O5/O5-4-5-M9.MP4	111250	NA
M9	2024-09-23 12:19:43.135		5400.240	Media file(s)	player #1:G:/Stigmatomma_queen_variance/O5/O5-4-5-M9.MP4	0.0	6605.280	25.000	Blue	Resting		POINT	4510.240	G:/Stigmatomma_queen_variance/O5/O5-4-5-M9.MP4	112756	NA
M9	2024-09-23 12:19:43.135		5400.240	Media file(s)	player #1:G:/Stigmatomma_queen_variance/O5/O5-4-5-M9.MP4	0.0	6605.280	25.000	Blue	Resting		POINT	4570.040	G:/Stigmatomma_queen_variance/O5/O5-4-5-M9.MP4	114251	NA
M9	2024-09-23 12:19:43.135		5400.240	Media file(s)	player #1:G:/Stigmatomma_queen_variance/O5/O5-4-5-M9.MP4	0.0	6605.280	25.000	Blue	Resting		POINT	4630.120	G:/Stigmatomma_queen_variance/O5/O5-4-5-M9.MP4	115753	NA
M9	2024-09-23 12:19:43.135		5400.240	Media file(s)	player #1:G:/Stigmatomma_queen_variance/O5/O5-4-5-M9.MP4	0.0	6605.280	25.000	Blue	Resting		POINT	4690.000	G:/Stigmatomma_queen_variance/O5/O5-4-5-M9.MP4	117250	NA
M9	2024-09-23 12:19:43.135		5400.240	Media file(s)	player #1:G:/Stigmatomma_queen_variance/O5/O5-4-5-M9.MP4	0.0	6605.280	25.000	Blue	Resting		POINT	4750.120	G:/Stigmatomma_queen_variance/O5/O5-4-5-M9.MP4	118753	NA
M9	2024-09-23 12:19:43.135		5400.240	Media file(s)	player #1:G:/Stigmatomma_queen_variance/O5/O5-4-5-M9.MP4	0.0	6605.280	25.000	Blue	Resting		POINT	4810.160	G:/Stigmatomma_queen_variance/O5/O5-4-5-M9.MP4	120254	NA
M9	2024-09-23 12:19:43.135		5400.240	Media file(s)	player #1:G:/Stigmatomma_queen_variance/O5/O5-4-5-M9.MP4	0.0	6605.280	25.000	Blue	Brood Care		POINT	4870.960	G:/Stigmatomma_queen_variance/O5/O5-4-5-M9.MP4	121774	NA
M9	2024-09-23 12:19:43.135		5400.240	Media file(s)	player #1:G:/Stigmatomma_queen_variance/O5/O5-4-5-M9.MP4	0.0	6605.280	25.000	Blue	Egg laying		POINT	4930.240	G:/Stigmatomma_queen_variance/O5/O5-4-5-M9.MP4	123256	NA
M9	2024-09-23 12:19:43.135		5400.240	Media file(s)	player #1:G:/Stigmatomma_queen_variance/O5/O5-4-5-M9.MP4	0.0	6605.280	25.000	Blue	Walking		POINT	4990.360	G:/Stigmatomma_queen_variance/O5/O5-4-5-M9.MP4	124759	NA
M9	2024-09-23 12:19:43.135		5400.240	Media file(s)	player #1:G:/Stigmatomma_queen_variance/O5/O5-4-5-M9.MP4	0.0	6605.280	25.000	Blue	Resting		POINT	5050.120	G:/Stigmatomma_queen_variance/O5/O5-4-5-M9.MP4	126254	NA
M9	2024-09-23 12:19:43.135		5400.240	Media file(s)	player #1:G:/Stigmatomma_queen_variance/O5/O5-4-5-M9.MP4	0.0	6605.280	25.000	Blue	Resting		POINT	5110.120	G:/Stigmatomma_queen_variance/O5/O5-4-5-M9.MP4	127753	NA
M9	2024-09-23 12:19:43.135		5400.240	Media file(s)	player #1:G:/Stigmatomma_queen_variance/O5/O5-4-5-M9.MP4	0.0	6605.280	25.000	Blue	Resting		POINT	5170.040	G:/Stigmatomma_queen_variance/O5/O5-4-5-M9.MP4	129251	NA
M9	2024-09-23 12:19:43.135		5400.240	Media file(s)	player #1:G:/Stigmatomma_queen_variance/O5/O5-4-5-M9.MP4	0.0	6605.280	25.000	Blue	Resting		POINT	5230.040	G:/Stigmatomma_queen_variance/O5/O5-4-5-M9.MP4	130751	NA
M9	2024-09-23 12:19:43.135		5400.240	Media file(s)	player #1:G:/Stigmatomma_queen_variance/O5/O5-4-5-M9.MP4	0.0	6605.280	25.000	Blue	Resting		POINT	5290.240	G:/Stigmatomma_queen_variance/O5/O5-4-5-M9.MP4	132257	NA
M9	2024-09-23 12:19:43.135		5400.240	Media file(s)	player #1:G:/Stigmatomma_queen_variance/O5/O5-4-5-M9.MP4	0.0	6605.280	25.000	Blue	Resting		POINT	5350.160	G:/Stigmatomma_queen_variance/O5/O5-4-5-M9.MP4	133754	NA
M9	2024-09-23 12:19:43.135		5400.240	Media file(s)	player #1:G:/Stigmatomma_queen_variance/O5/O5-4-5-M9.MP4	0.0	6605.280	25.000	Blue	Resting		POINT	5410.200	G:/Stigmatomma_queen_variance/O5/O5-4-5-M9.MP4	135255	NA
M9	2024-09-23 12:19:43.135		5400.240	Media file(s)	player #1:G:/Stigmatomma_queen_variance/O5/O5-4-5-M9.MP4	0.0	6605.280	25.000	Blue	Resting		POINT	5470.200	G:/Stigmatomma_queen_variance/O5/O5-4-5-M9.MP4	136755	NA
M9	2024-09-23 12:19:43.135		5400.240	Media file(s)	player #1:G:/Stigmatomma_queen_variance/O5/O5-4-5-M9.MP4	0.0	6605.280	25.000	Blue	Resting		POINT	5530.200	G:/Stigmatomma_queen_variance/O5/O5-4-5-M9.MP4	138255	NA
M9	2024-09-23 12:19:43.135		5400.240	Media file(s)	player #1:G:/Stigmatomma_queen_variance/O5/O5-4-5-M9.MP4	0.0	6605.280	25.000	Blue	Resting		POINT	5590.200	G:/Stigmatomma_queen_variance/O5/O5-4-5-M9.MP4	139755	NA
M9	2024-09-23 12:19:43.135		5400.240	Media file(s)	player #1:G:/Stigmatomma_queen_variance/O5/O5-4-5-M9.MP4	0.0	6605.280	25.000	Blue	Resting		POINT	5650.040	G:/Stigmatomma_queen_variance/O5/O5-4-5-M9.MP4	141251	NA
M9	2024-09-23 12:19:43.135		5400.240	Media file(s)	player #1:G:/Stigmatomma_queen_variance/O5/O5-4-5-M9.MP4	0.0	6605.280	25.000	Blue	Resting		POINT	5710.240	G:/Stigmatomma_queen_variance/O5/O5-4-5-M9.MP4	142756	NA
M9	2024-09-23 12:19:43.135		5400.240	Media file(s)	player #1:G:/Stigmatomma_queen_variance/O5/O5-4-5-M9.MP4	0.0	6605.280	25.000	Blue	Resting		POINT	5770.000	G:/Stigmatomma_queen_variance/O5/O5-4-5-M9.MP4	144250	NA
M9	2024-09-23 12:19:43.135		5400.240	Media file(s)	player #1:G:/Stigmatomma_queen_variance/O5/O5-4-5-M9.MP4	0.0	6605.280	25.000	Blue	Resting		POINT	5830.400	G:/Stigmatomma_queen_variance/O5/O5-4-5-M9.MP4	145760	NA
M9	2024-09-23 12:19:43.135		5400.240	Media file(s)	player #1:G:/Stigmatomma_queen_variance/O5/O5-4-5-M9.MP4	0.0	6605.280	25.000	Blue	Resting		POINT	5890.320	G:/Stigmatomma_queen_variance/O5/O5-4-5-M9.MP4	147258	NA
M9	2024-09-23 12:19:43.135		5400.240	Media file(s)	player #1:G:/Stigmatomma_queen_variance/O5/O5-4-5-M9.MP4	0.0	6605.280	25.000	Blue	Resting		POINT	5950.040	G:/Stigmatomma_queen_variance/O5/O5-4-5-M9.MP4	148751	NA
M9	2024-09-23 12:19:43.135		5400.240	Media file(s)	player #1:G:/Stigmatomma_queen_variance/O5/O5-4-5-M9.MP4	0.0	6605.280	25.000	Blue	Resting		POINT	6010.160	G:/Stigmatomma_queen_variance/O5/O5-4-5-M9.MP4	150254	NA
