# Supplementary material for: Unmated Queens Show Worker‐Like Behaviour and Gene Expression in Polygynous Colonies of the Ant Stigmatomma pallipes
Source: Mol Ecol. 2026 Apr 29;35:e70360. doi: 10.1111/mec.70360 (PMC13126620; doi:10.1111/mec.70360)
Supplement: Supplementary file 3 — Data S1: mec70360‐sup‐0003‐Supinfo.zip. [file MEC-35-e70360-s003.zip › Behavior/O5-Boris/N6.tsv]

Observation id	Observation date	Description	Observation duration	Observation type	Source	Time offset (s)	Media duration (s)	FPS	Subject	Behavior	Behavioral category	Behavior type	Time	Media file name	Image index	Image file path	Comment
N6	2024-09-27 20:12:38.428		5399.760	Media file(s)	player #1:G:/Stigmatomma_queen_variance/O5/O5-5-8-N6.MP4	0.0	6702.240	25.000	Blue	Resting		POINT	610.320	G:/Stigmatomma_queen_variance/O5/O5-5-8-N6.MP4	15258	NA
N6	2024-09-27 20:12:38.428		5399.760	Media file(s)	player #1:G:/Stigmatomma_queen_variance/O5/O5-5-8-N6.MP4	0.0	6702.240	25.000	Orange	QW interaction		POINT	610.320	G:/Stigmatomma_queen_variance/O5/O5-5-8-N6.MP4	15258	NA
N6	2024-09-27 20:12:38.428		5399.760	Media file(s)	player #1:G:/Stigmatomma_queen_variance/O5/O5-5-8-N6.MP4	0.0	6702.240	25.000	Blue	Resting		POINT	671.000	G:/Stigmatomma_queen_variance/O5/O5-5-8-N6.MP4	16775	NA
N6	2024-09-27 20:12:38.428		5399.760	Media file(s)	player #1:G:/Stigmatomma_queen_variance/O5/O5-5-8-N6.MP4	0.0	6702.240	25.000	Orange	Walking		POINT	671.000	G:/Stigmatomma_queen_variance/O5/O5-5-8-N6.MP4	16775	NA
N6	2024-09-27 20:12:38.428		5399.760	Media file(s)	player #1:G:/Stigmatomma_queen_variance/O5/O5-5-8-N6.MP4	0.0	6702.240	25.000	Blue	Resting		POINT	730.320	G:/Stigmatomma_queen_variance/O5/O5-5-8-N6.MP4	18258	NA
N6	2024-09-27 20:12:38.428		5399.760	Media file(s)	player #1:G:/Stigmatomma_queen_variance/O5/O5-5-8-N6.MP4	0.0	6702.240	25.000	Orange	Resting		POINT	730.320	G:/Stigmatomma_queen_variance/O5/O5-5-8-N6.MP4	18258	NA
N6	2024-09-27 20:12:38.428		5399.760	Media file(s)	player #1:G:/Stigmatomma_queen_variance/O5/O5-5-8-N6.MP4	0.0	6702.240	25.000	Blue	Resting		POINT	790.440	G:/Stigmatomma_queen_variance/O5/O5-5-8-N6.MP4	19761	NA
N6	2024-09-27 20:12:38.428		5399.760	Media file(s)	player #1:G:/Stigmatomma_queen_variance/O5/O5-5-8-N6.MP4	0.0	6702.240	25.000	Orange	Brood Care		POINT	790.440	G:/Stigmatomma_queen_variance/O5/O5-5-8-N6.MP4	19761	NA
N6	2024-09-27 20:12:38.428		5399.760	Media file(s)	player #1:G:/Stigmatomma_queen_variance/O5/O5-5-8-N6.MP4	0.0	6702.240	25.000	Blue	Walking		POINT	850.240	G:/Stigmatomma_queen_variance/O5/O5-5-8-N6.MP4	21256	NA
N6	2024-09-27 20:12:38.428		5399.760	Media file(s)	player #1:G:/Stigmatomma_queen_variance/O5/O5-5-8-N6.MP4	0.0	6702.240	25.000	Orange	Brood Care		POINT	850.240	G:/Stigmatomma_queen_variance/O5/O5-5-8-N6.MP4	21256	NA
N6	2024-09-27 20:12:38.428		5399.760	Media file(s)	player #1:G:/Stigmatomma_queen_variance/O5/O5-5-8-N6.MP4	0.0	6702.240	25.000	Blue	Walking		POINT	910.800	G:/Stigmatomma_queen_variance/O5/O5-5-8-N6.MP4	22770	NA
N6	2024-09-27 20:12:38.428		5399.760	Media file(s)	player #1:G:/Stigmatomma_queen_variance/O5/O5-5-8-N6.MP4	0.0	6702.240	25.000	Orange	Brood Care		POINT	910.800	G:/Stigmatomma_queen_variance/O5/O5-5-8-N6.MP4	22770	NA
N6	2024-09-27 20:12:38.428		5399.760	Media file(s)	player #1:G:/Stigmatomma_queen_variance/O5/O5-5-8-N6.MP4	0.0	6702.240	25.000	Blue	Walking		POINT	970.320	G:/Stigmatomma_queen_variance/O5/O5-5-8-N6.MP4	24258	NA
N6	2024-09-27 20:12:38.428		5399.760	Media file(s)	player #1:G:/Stigmatomma_queen_variance/O5/O5-5-8-N6.MP4	0.0	6702.240	25.000	Orange	Brood Care		POINT	970.320	G:/Stigmatomma_queen_variance/O5/O5-5-8-N6.MP4	24258	NA
N6	2024-09-27 20:12:38.428		5399.760	Media file(s)	player #1:G:/Stigmatomma_queen_variance/O5/O5-5-8-N6.MP4	0.0	6702.240	25.000	Blue	Resting		POINT	1030.600	G:/Stigmatomma_queen_variance/O5/O5-5-8-N6.MP4	25765	NA
N6	2024-09-27 20:12:38.428		5399.760	Media file(s)	player #1:G:/Stigmatomma_queen_variance/O5/O5-5-8-N6.MP4	0.0	6702.240	25.000	Orange	Walking		POINT	1030.600	G:/Stigmatomma_queen_variance/O5/O5-5-8-N6.MP4	25765	NA
N6	2024-09-27 20:12:38.428		5399.760	Media file(s)	player #1:G:/Stigmatomma_queen_variance/O5/O5-5-8-N6.MP4	0.0	6702.240	25.000	Blue	Resting		POINT	1090.080	G:/Stigmatomma_queen_variance/O5/O5-5-8-N6.MP4	27252	NA
N6	2024-09-27 20:12:38.428		5399.760	Media file(s)	player #1:G:/Stigmatomma_queen_variance/O5/O5-5-8-N6.MP4	0.0	6702.240	25.000	Orange	Self grooming		POINT	1090.080	G:/Stigmatomma_queen_variance/O5/O5-5-8-N6.MP4	27252	NA
N6	2024-09-27 20:12:38.428		5399.760	Media file(s)	player #1:G:/Stigmatomma_queen_variance/O5/O5-5-8-N6.MP4	0.0	6702.240	25.000	Blue	Resting		POINT	1150.080	G:/Stigmatomma_queen_variance/O5/O5-5-8-N6.MP4	28752	NA
N6	2024-09-27 20:12:38.428		5399.760	Media file(s)	player #1:G:/Stigmatomma_queen_variance/O5/O5-5-8-N6.MP4	0.0	6702.240	25.000	Orange	Self grooming		POINT	1150.080	G:/Stigmatomma_queen_variance/O5/O5-5-8-N6.MP4	28752	NA
N6	2024-09-27 20:12:38.428		5399.760	Media file(s)	player #1:G:/Stigmatomma_queen_variance/O5/O5-5-8-N6.MP4	0.0	6702.240	25.000	Blue	Walking		POINT	1210.240	G:/Stigmatomma_queen_variance/O5/O5-5-8-N6.MP4	30256	NA
N6	2024-09-27 20:12:38.428		5399.760	Media file(s)	player #1:G:/Stigmatomma_queen_variance/O5/O5-5-8-N6.MP4	0.0	6702.240	25.000	Orange	Self grooming		POINT	1210.240	G:/Stigmatomma_queen_variance/O5/O5-5-8-N6.MP4	30256	NA
N6	2024-09-27 20:12:38.428		5399.760	Media file(s)	player #1:G:/Stigmatomma_queen_variance/O5/O5-5-8-N6.MP4	0.0	6702.240	25.000	Blue	Walking		POINT	1270.360	G:/Stigmatomma_queen_variance/O5/O5-5-8-N6.MP4	31759	NA
N6	2024-09-27 20:12:38.428		5399.760	Media file(s)	player #1:G:/Stigmatomma_queen_variance/O5/O5-5-8-N6.MP4	0.0	6702.240	25.000	Orange	Self grooming		POINT	1270.360	G:/Stigmatomma_queen_variance/O5/O5-5-8-N6.MP4	31759	NA
N6	2024-09-27 20:12:38.428		5399.760	Media file(s)	player #1:G:/Stigmatomma_queen_variance/O5/O5-5-8-N6.MP4	0.0	6702.240	25.000	Blue	Walking		POINT	1330.400	G:/Stigmatomma_queen_variance/O5/O5-5-8-N6.MP4	33260	NA
N6	2024-09-27 20:12:38.428		5399.760	Media file(s)	player #1:G:/Stigmatomma_queen_variance/O5/O5-5-8-N6.MP4	0.0	6702.240	25.000	Orange	Self grooming		POINT	1330.400	G:/Stigmatomma_queen_variance/O5/O5-5-8-N6.MP4	33260	NA
N6	2024-09-27 20:12:38.428		5399.760	Media file(s)	player #1:G:/Stigmatomma_queen_variance/O5/O5-5-8-N6.MP4	0.0	6702.240	25.000	Blue	Walking		POINT	1391.080	G:/Stigmatomma_queen_variance/O5/O5-5-8-N6.MP4	34777	NA
N6	2024-09-27 20:12:38.428		5399.760	Media file(s)	player #1:G:/Stigmatomma_queen_variance/O5/O5-5-8-N6.MP4	0.0	6702.240	25.000	Orange	Self grooming		POINT	1391.080	G:/Stigmatomma_queen_variance/O5/O5-5-8-N6.MP4	34777	NA
N6	2024-09-27 20:12:38.428		5399.760	Media file(s)	player #1:G:/Stigmatomma_queen_variance/O5/O5-5-8-N6.MP4	0.0	6702.240	25.000	Blue	Walking		POINT	1449.720	G:/Stigmatomma_queen_variance/O5/O5-5-8-N6.MP4	36243	NA
N6	2024-09-27 20:12:38.428		5399.760	Media file(s)	player #1:G:/Stigmatomma_queen_variance/O5/O5-5-8-N6.MP4	0.0	6702.240	25.000	Orange	Hemolymph		POINT	1449.720	G:/Stigmatomma_queen_variance/O5/O5-5-8-N6.MP4	36243	NA
N6	2024-09-27 20:12:38.428		5399.760	Media file(s)	player #1:G:/Stigmatomma_queen_variance/O5/O5-5-8-N6.MP4	0.0	6702.240	25.000	Blue	Resting		POINT	1510.560	G:/Stigmatomma_queen_variance/O5/O5-5-8-N6.MP4	37764	NA
N6	2024-09-27 20:12:38.428		5399.760	Media file(s)	player #1:G:/Stigmatomma_queen_variance/O5/O5-5-8-N6.MP4	0.0	6702.240	25.000	Orange	Self grooming		POINT	1510.560	G:/Stigmatomma_queen_variance/O5/O5-5-8-N6.MP4	37764	NA
N6	2024-09-27 20:12:38.428		5399.760	Media file(s)	player #1:G:/Stigmatomma_queen_variance/O5/O5-5-8-N6.MP4	0.0	6702.240	25.000	Blue	Walking		POINT	1570.040	G:/Stigmatomma_queen_variance/O5/O5-5-8-N6.MP4	39251	NA
N6	2024-09-27 20:12:38.428		5399.760	Media file(s)	player #1:G:/Stigmatomma_queen_variance/O5/O5-5-8-N6.MP4	0.0	6702.240	25.000	Orange	Self grooming		POINT	1570.040	G:/Stigmatomma_queen_variance/O5/O5-5-8-N6.MP4	39251	NA
N6	2024-09-27 20:12:38.428		5399.760	Media file(s)	player #1:G:/Stigmatomma_queen_variance/O5/O5-5-8-N6.MP4	0.0	6702.240	25.000	Blue	Resting		POINT	1630.120	G:/Stigmatomma_queen_variance/O5/O5-5-8-N6.MP4	40753	NA
N6	2024-09-27 20:12:38.428		5399.760	Media file(s)	player #1:G:/Stigmatomma_queen_variance/O5/O5-5-8-N6.MP4	0.0	6702.240	25.000	Orange	Self grooming		POINT	1630.120	G:/Stigmatomma_queen_variance/O5/O5-5-8-N6.MP4	40753	NA
N6	2024-09-27 20:12:38.428		5399.760	Media file(s)	player #1:G:/Stigmatomma_queen_variance/O5/O5-5-8-N6.MP4	0.0	6702.240	25.000	Blue	Resting		POINT	1690.080	G:/Stigmatomma_queen_variance/O5/O5-5-8-N6.MP4	42252	NA
N6	2024-09-27 20:12:38.428		5399.760	Media file(s)	player #1:G:/Stigmatomma_queen_variance/O5/O5-5-8-N6.MP4	0.0	6702.240	25.000	Orange	Self grooming		POINT	1690.080	G:/Stigmatomma_queen_variance/O5/O5-5-8-N6.MP4	42252	NA
N6	2024-09-27 20:12:38.428		5399.760	Media file(s)	player #1:G:/Stigmatomma_queen_variance/O5/O5-5-8-N6.MP4	0.0	6702.240	25.000	Blue	Resting		POINT	1750.520	G:/Stigmatomma_queen_variance/O5/O5-5-8-N6.MP4	43763	NA
N6	2024-09-27 20:12:38.428		5399.760	Media file(s)	player #1:G:/Stigmatomma_queen_variance/O5/O5-5-8-N6.MP4	0.0	6702.240	25.000	Orange	Self grooming		POINT	1750.520	G:/Stigmatomma_queen_variance/O5/O5-5-8-N6.MP4	43763	NA
N6	2024-09-27 20:12:38.428		5399.760	Media file(s)	player #1:G:/Stigmatomma_queen_variance/O5/O5-5-8-N6.MP4	0.0	6702.240	25.000	Blue	Resting		POINT	1810.200	G:/Stigmatomma_queen_variance/O5/O5-5-8-N6.MP4	45255	NA
N6	2024-09-27 20:12:38.428		5399.760	Media file(s)	player #1:G:/Stigmatomma_queen_variance/O5/O5-5-8-N6.MP4	0.0	6702.240	25.000	Orange	Self grooming		POINT	1810.200	G:/Stigmatomma_queen_variance/O5/O5-5-8-N6.MP4	45255	NA
N6	2024-09-27 20:12:38.428		5399.760	Media file(s)	player #1:G:/Stigmatomma_queen_variance/O5/O5-5-8-N6.MP4	0.0	6702.240	25.000	Blue	Resting		POINT	1870.040	G:/Stigmatomma_queen_variance/O5/O5-5-8-N6.MP4	46751	NA
N6	2024-09-27 20:12:38.428		5399.760	Media file(s)	player #1:G:/Stigmatomma_queen_variance/O5/O5-5-8-N6.MP4	0.0	6702.240	25.000	Orange	Self grooming		POINT	1870.040	G:/Stigmatomma_queen_variance/O5/O5-5-8-N6.MP4	46751	NA
N6	2024-09-27 20:12:38.428		5399.760	Media file(s)	player #1:G:/Stigmatomma_queen_variance/O5/O5-5-8-N6.MP4	0.0	6702.240	25.000	Blue	Resting		POINT	1930.160	G:/Stigmatomma_queen_variance/O5/O5-5-8-N6.MP4	48254	NA
N6	2024-09-27 20:12:38.428		5399.760	Media file(s)	player #1:G:/Stigmatomma_queen_variance/O5/O5-5-8-N6.MP4	0.0	6702.240	25.000	Orange	Self grooming		POINT	1930.160	G:/Stigmatomma_queen_variance/O5/O5-5-8-N6.MP4	48254	NA
N6	2024-09-27 20:12:38.428		5399.760	Media file(s)	player #1:G:/Stigmatomma_queen_variance/O5/O5-5-8-N6.MP4	0.0	6702.240	25.000	Blue	Resting		POINT	1990.280	G:/Stigmatomma_queen_variance/O5/O5-5-8-N6.MP4	49757	NA
N6	2024-09-27 20:12:38.428		5399.760	Media file(s)	player #1:G:/Stigmatomma_queen_variance/O5/O5-5-8-N6.MP4	0.0	6702.240	25.000	Orange	Self grooming		POINT	1990.280	G:/Stigmatomma_queen_variance/O5/O5-5-8-N6.MP4	49757	NA
N6	2024-09-27 20:12:38.428		5399.760	Media file(s)	player #1:G:/Stigmatomma_queen_variance/O5/O5-5-8-N6.MP4	0.0	6702.240	25.000	Blue	Resting		POINT	2051.440	G:/Stigmatomma_queen_variance/O5/O5-5-8-N6.MP4	51286	NA
N6	2024-09-27 20:12:38.428		5399.760	Media file(s)	player #1:G:/Stigmatomma_queen_variance/O5/O5-5-8-N6.MP4	0.0	6702.240	25.000	Orange	Brood Care		POINT	2051.440	G:/Stigmatomma_queen_variance/O5/O5-5-8-N6.MP4	51286	NA
N6	2024-09-27 20:12:38.428		5399.760	Media file(s)	player #1:G:/Stigmatomma_queen_variance/O5/O5-5-8-N6.MP4	0.0	6702.240	25.000	Blue	Resting		POINT	2110.640	G:/Stigmatomma_queen_variance/O5/O5-5-8-N6.MP4	52766	NA
N6	2024-09-27 20:12:38.428		5399.760	Media file(s)	player #1:G:/Stigmatomma_queen_variance/O5/O5-5-8-N6.MP4	0.0	6702.240	25.000	Orange	Hemolymph		POINT	2110.640	G:/Stigmatomma_queen_variance/O5/O5-5-8-N6.MP4	52766	NA
N6	2024-09-27 20:12:38.428		5399.760	Media file(s)	player #1:G:/Stigmatomma_queen_variance/O5/O5-5-8-N6.MP4	0.0	6702.240	25.000	Blue	Resting		POINT	2170.920	G:/Stigmatomma_queen_variance/O5/O5-5-8-N6.MP4	54273	NA
N6	2024-09-27 20:12:38.428		5399.760	Media file(s)	player #1:G:/Stigmatomma_queen_variance/O5/O5-5-8-N6.MP4	0.0	6702.240	25.000	Orange	Hemolymph		POINT	2170.920	G:/Stigmatomma_queen_variance/O5/O5-5-8-N6.MP4	54273	NA
N6	2024-09-27 20:12:38.428		5399.760	Media file(s)	player #1:G:/Stigmatomma_queen_variance/O5/O5-5-8-N6.MP4	0.0	6702.240	25.000	Blue	Walking		POINT	2230.720	G:/Stigmatomma_queen_variance/O5/O5-5-8-N6.MP4	55768	NA
N6	2024-09-27 20:12:38.428		5399.760	Media file(s)	player #1:G:/Stigmatomma_queen_variance/O5/O5-5-8-N6.MP4	0.0	6702.240	25.000	Orange	Hemolymph		POINT	2230.720	G:/Stigmatomma_queen_variance/O5/O5-5-8-N6.MP4	55768	NA
N6	2024-09-27 20:12:38.428		5399.760	Media file(s)	player #1:G:/Stigmatomma_queen_variance/O5/O5-5-8-N6.MP4	0.0	6702.240	25.000	Blue	Resting		POINT	2290.160	G:/Stigmatomma_queen_variance/O5/O5-5-8-N6.MP4	57254	NA
N6	2024-09-27 20:12:38.428		5399.760	Media file(s)	player #1:G:/Stigmatomma_queen_variance/O5/O5-5-8-N6.MP4	0.0	6702.240	25.000	Orange	Hemolymph		POINT	2290.160	G:/Stigmatomma_queen_variance/O5/O5-5-8-N6.MP4	57254	NA
N6	2024-09-27 20:12:38.428		5399.760	Media file(s)	player #1:G:/Stigmatomma_queen_variance/O5/O5-5-8-N6.MP4	0.0	6702.240	25.000	Blue	Resting		POINT	2350.160	G:/Stigmatomma_queen_variance/O5/O5-5-8-N6.MP4	58754	NA
N6	2024-09-27 20:12:38.428		5399.760	Media file(s)	player #1:G:/Stigmatomma_queen_variance/O5/O5-5-8-N6.MP4	0.0	6702.240	25.000	Orange	Hemolymph		POINT	2350.160	G:/Stigmatomma_queen_variance/O5/O5-5-8-N6.MP4	58754	NA
N6	2024-09-27 20:12:38.428		5399.760	Media file(s)	player #1:G:/Stigmatomma_queen_variance/O5/O5-5-8-N6.MP4	0.0	6702.240	25.000	Blue	Resting		POINT	2410.080	G:/Stigmatomma_queen_variance/O5/O5-5-8-N6.MP4	60252	NA
N6	2024-09-27 20:12:38.428		5399.760	Media file(s)	player #1:G:/Stigmatomma_queen_variance/O5/O5-5-8-N6.MP4	0.0	6702.240	25.000	Orange	Brood Care		POINT	2410.080	G:/Stigmatomma_queen_variance/O5/O5-5-8-N6.MP4	60252	NA
N6	2024-09-27 20:12:38.428		5399.760	Media file(s)	player #1:G:/Stigmatomma_queen_variance/O5/O5-5-8-N6.MP4	0.0	6702.240	25.000	Blue	Resting		POINT	2470.280	G:/Stigmatomma_queen_variance/O5/O5-5-8-N6.MP4	61757	NA
N6	2024-09-27 20:12:38.428		5399.760	Media file(s)	player #1:G:/Stigmatomma_queen_variance/O5/O5-5-8-N6.MP4	0.0	6702.240	25.000	Orange	Self grooming		POINT	2470.280	G:/Stigmatomma_queen_variance/O5/O5-5-8-N6.MP4	61757	NA
N6	2024-09-27 20:12:38.428		5399.760	Media file(s)	player #1:G:/Stigmatomma_queen_variance/O5/O5-5-8-N6.MP4	0.0	6702.240	25.000	Blue	Resting		POINT	2530.040	G:/Stigmatomma_queen_variance/O5/O5-5-8-N6.MP4	63251	NA
N6	2024-09-27 20:12:38.428		5399.760	Media file(s)	player #1:G:/Stigmatomma_queen_variance/O5/O5-5-8-N6.MP4	0.0	6702.240	25.000	Orange	Self grooming		POINT	2530.040	G:/Stigmatomma_queen_variance/O5/O5-5-8-N6.MP4	63251	NA
N6	2024-09-27 20:12:38.428		5399.760	Media file(s)	player #1:G:/Stigmatomma_queen_variance/O5/O5-5-8-N6.MP4	0.0	6702.240	25.000	Blue	Resting		POINT	2590.000	G:/Stigmatomma_queen_variance/O5/O5-5-8-N6.MP4	64750	NA
N6	2024-09-27 20:12:38.428		5399.760	Media file(s)	player #1:G:/Stigmatomma_queen_variance/O5/O5-5-8-N6.MP4	0.0	6702.240	25.000	Orange	Self grooming		POINT	2590.000	G:/Stigmatomma_queen_variance/O5/O5-5-8-N6.MP4	64750	NA
N6	2024-09-27 20:12:38.428		5399.760	Media file(s)	player #1:G:/Stigmatomma_queen_variance/O5/O5-5-8-N6.MP4	0.0	6702.240	25.000	Blue	Walking		POINT	2650.760	G:/Stigmatomma_queen_variance/O5/O5-5-8-N6.MP4	66269	NA
N6	2024-09-27 20:12:38.428		5399.760	Media file(s)	player #1:G:/Stigmatomma_queen_variance/O5/O5-5-8-N6.MP4	0.0	6702.240	25.000	Orange	Walking		POINT	2650.760	G:/Stigmatomma_queen_variance/O5/O5-5-8-N6.MP4	66269	NA
N6	2024-09-27 20:12:38.428		5399.760	Media file(s)	player #1:G:/Stigmatomma_queen_variance/O5/O5-5-8-N6.MP4	0.0	6702.240	25.000	Blue	Walking		POINT	2710.160	G:/Stigmatomma_queen_variance/O5/O5-5-8-N6.MP4	67754	NA
N6	2024-09-27 20:12:38.428		5399.760	Media file(s)	player #1:G:/Stigmatomma_queen_variance/O5/O5-5-8-N6.MP4	0.0	6702.240	25.000	Orange	QW interaction		POINT	2710.160	G:/Stigmatomma_queen_variance/O5/O5-5-8-N6.MP4	67754	NA
N6	2024-09-27 20:12:38.428		5399.760	Media file(s)	player #1:G:/Stigmatomma_queen_variance/O5/O5-5-8-N6.MP4	0.0	6702.240	25.000	Blue	Resting		POINT	2770.760	G:/Stigmatomma_queen_variance/O5/O5-5-8-N6.MP4	69269	NA
N6	2024-09-27 20:12:38.428		5399.760	Media file(s)	player #1:G:/Stigmatomma_queen_variance/O5/O5-5-8-N6.MP4	0.0	6702.240	25.000	Orange	Brood Care		POINT	2770.760	G:/Stigmatomma_queen_variance/O5/O5-5-8-N6.MP4	69269	NA
N6	2024-09-27 20:12:38.428		5399.760	Media file(s)	player #1:G:/Stigmatomma_queen_variance/O5/O5-5-8-N6.MP4	0.0	6702.240	25.000	Blue	Resting		POINT	2830.480	G:/Stigmatomma_queen_variance/O5/O5-5-8-N6.MP4	70762	NA
N6	2024-09-27 20:12:38.428		5399.760	Media file(s)	player #1:G:/Stigmatomma_queen_variance/O5/O5-5-8-N6.MP4	0.0	6702.240	25.000	Orange	Self grooming		POINT	2830.480	G:/Stigmatomma_queen_variance/O5/O5-5-8-N6.MP4	70762	NA
N6	2024-09-27 20:12:38.428		5399.760	Media file(s)	player #1:G:/Stigmatomma_queen_variance/O5/O5-5-8-N6.MP4	0.0	6702.240	25.000	Blue	Resting		POINT	2890.160	G:/Stigmatomma_queen_variance/O5/O5-5-8-N6.MP4	72254	NA
N6	2024-09-27 20:12:38.428		5399.760	Media file(s)	player #1:G:/Stigmatomma_queen_variance/O5/O5-5-8-N6.MP4	0.0	6702.240	25.000	Orange	Self grooming		POINT	2890.160	G:/Stigmatomma_queen_variance/O5/O5-5-8-N6.MP4	72254	NA
N6	2024-09-27 20:12:38.428		5399.760	Media file(s)	player #1:G:/Stigmatomma_queen_variance/O5/O5-5-8-N6.MP4	0.0	6702.240	25.000	Blue	Resting		POINT	2950.160	G:/Stigmatomma_queen_variance/O5/O5-5-8-N6.MP4	73754	NA
N6	2024-09-27 20:12:38.428		5399.760	Media file(s)	player #1:G:/Stigmatomma_queen_variance/O5/O5-5-8-N6.MP4	0.0	6702.240	25.000	Orange	Self grooming		POINT	2950.160	G:/Stigmatomma_queen_variance/O5/O5-5-8-N6.MP4	73754	NA
N6	2024-09-27 20:12:38.428		5399.760	Media file(s)	player #1:G:/Stigmatomma_queen_variance/O5/O5-5-8-N6.MP4	0.0	6702.240	25.000	Blue	Resting		POINT	3010.440	G:/Stigmatomma_queen_variance/O5/O5-5-8-N6.MP4	75261	NA
N6	2024-09-27 20:12:38.428		5399.760	Media file(s)	player #1:G:/Stigmatomma_queen_variance/O5/O5-5-8-N6.MP4	0.0	6702.240	25.000	Orange	Self grooming		POINT	3010.440	G:/Stigmatomma_queen_variance/O5/O5-5-8-N6.MP4	75261	NA
N6	2024-09-27 20:12:38.428		5399.760	Media file(s)	player #1:G:/Stigmatomma_queen_variance/O5/O5-5-8-N6.MP4	0.0	6702.240	25.000	Blue	Resting		POINT	3070.240	G:/Stigmatomma_queen_variance/O5/O5-5-8-N6.MP4	76756	NA
N6	2024-09-27 20:12:38.428		5399.760	Media file(s)	player #1:G:/Stigmatomma_queen_variance/O5/O5-5-8-N6.MP4	0.0	6702.240	25.000	Orange	Self grooming		POINT	3070.240	G:/Stigmatomma_queen_variance/O5/O5-5-8-N6.MP4	76756	NA
N6	2024-09-27 20:12:38.428		5399.760	Media file(s)	player #1:G:/Stigmatomma_queen_variance/O5/O5-5-8-N6.MP4	0.0	6702.240	25.000	Blue	Resting		POINT	3130.240	G:/Stigmatomma_queen_variance/O5/O5-5-8-N6.MP4	78256	NA
N6	2024-09-27 20:12:38.428		5399.760	Media file(s)	player #1:G:/Stigmatomma_queen_variance/O5/O5-5-8-N6.MP4	0.0	6702.240	25.000	Orange	Self grooming		POINT	3130.240	G:/Stigmatomma_queen_variance/O5/O5-5-8-N6.MP4	78256	NA
N6	2024-09-27 20:12:38.428		5399.760	Media file(s)	player #1:G:/Stigmatomma_queen_variance/O5/O5-5-8-N6.MP4	0.0	6702.240	25.000	Blue	Resting		POINT	3190.080	G:/Stigmatomma_queen_variance/O5/O5-5-8-N6.MP4	79752	NA
N6	2024-09-27 20:12:38.428		5399.760	Media file(s)	player #1:G:/Stigmatomma_queen_variance/O5/O5-5-8-N6.MP4	0.0	6702.240	25.000	Orange	Self grooming		POINT	3190.080	G:/Stigmatomma_queen_variance/O5/O5-5-8-N6.MP4	79752	NA
N6	2024-09-27 20:12:38.428		5399.760	Media file(s)	player #1:G:/Stigmatomma_queen_variance/O5/O5-5-8-N6.MP4	0.0	6702.240	25.000	Blue	Resting		POINT	3250.280	G:/Stigmatomma_queen_variance/O5/O5-5-8-N6.MP4	81257	NA
N6	2024-09-27 20:12:38.428		5399.760	Media file(s)	player #1:G:/Stigmatomma_queen_variance/O5/O5-5-8-N6.MP4	0.0	6702.240	25.000	Orange	Self grooming		POINT	3250.280	G:/Stigmatomma_queen_variance/O5/O5-5-8-N6.MP4	81257	NA
N6	2024-09-27 20:12:38.428		5399.760	Media file(s)	player #1:G:/Stigmatomma_queen_variance/O5/O5-5-8-N6.MP4	0.0	6702.240	25.000	Blue	Resting		POINT	3310.160	G:/Stigmatomma_queen_variance/O5/O5-5-8-N6.MP4	82754	NA
N6	2024-09-27 20:12:38.428		5399.760	Media file(s)	player #1:G:/Stigmatomma_queen_variance/O5/O5-5-8-N6.MP4	0.0	6702.240	25.000	Orange	Self grooming		POINT	3310.160	G:/Stigmatomma_queen_variance/O5/O5-5-8-N6.MP4	82754	NA
N6	2024-09-27 20:12:38.428		5399.760	Media file(s)	player #1:G:/Stigmatomma_queen_variance/O5/O5-5-8-N6.MP4	0.0	6702.240	25.000	Blue	Resting		POINT	3370.360	G:/Stigmatomma_queen_variance/O5/O5-5-8-N6.MP4	84259	NA
N6	2024-09-27 20:12:38.428		5399.760	Media file(s)	player #1:G:/Stigmatomma_queen_variance/O5/O5-5-8-N6.MP4	0.0	6702.240	25.000	Orange	Self grooming		POINT	3370.360	G:/Stigmatomma_queen_variance/O5/O5-5-8-N6.MP4	84259	NA
N6	2024-09-27 20:12:38.428		5399.760	Media file(s)	player #1:G:/Stigmatomma_queen_variance/O5/O5-5-8-N6.MP4	0.0	6702.240	25.000	Blue	Resting		POINT	3430.360	G:/Stigmatomma_queen_variance/O5/O5-5-8-N6.MP4	85759	NA
N6	2024-09-27 20:12:38.428		5399.760	Media file(s)	player #1:G:/Stigmatomma_queen_variance/O5/O5-5-8-N6.MP4	0.0	6702.240	25.000	Orange	Self grooming		POINT	3430.360	G:/Stigmatomma_queen_variance/O5/O5-5-8-N6.MP4	85759	NA
N6	2024-09-27 20:12:38.428		5399.760	Media file(s)	player #1:G:/Stigmatomma_queen_variance/O5/O5-5-8-N6.MP4	0.0	6702.240	25.000	Blue	Resting		POINT	3490.240	G:/Stigmatomma_queen_variance/O5/O5-5-8-N6.MP4	87256	NA
N6	2024-09-27 20:12:38.428		5399.760	Media file(s)	player #1:G:/Stigmatomma_queen_variance/O5/O5-5-8-N6.MP4	0.0	6702.240	25.000	Orange	Self grooming		POINT	3490.240	G:/Stigmatomma_queen_variance/O5/O5-5-8-N6.MP4	87256	NA
N6	2024-09-27 20:12:38.428		5399.760	Media file(s)	player #1:G:/Stigmatomma_queen_variance/O5/O5-5-8-N6.MP4	0.0	6702.240	25.000	Blue	Walking		POINT	3550.320	G:/Stigmatomma_queen_variance/O5/O5-5-8-N6.MP4	88758	NA
N6	2024-09-27 20:12:38.428		5399.760	Media file(s)	player #1:G:/Stigmatomma_queen_variance/O5/O5-5-8-N6.MP4	0.0	6702.240	25.000	Orange	Walking		POINT	3550.320	G:/Stigmatomma_queen_variance/O5/O5-5-8-N6.MP4	88758	NA
N6	2024-09-27 20:12:38.428		5399.760	Media file(s)	player #1:G:/Stigmatomma_queen_variance/O5/O5-5-8-N6.MP4	0.0	6702.240	25.000	Blue	Walking		POINT	3610.200	G:/Stigmatomma_queen_variance/O5/O5-5-8-N6.MP4	90255	NA
N6	2024-09-27 20:12:38.428		5399.760	Media file(s)	player #1:G:/Stigmatomma_queen_variance/O5/O5-5-8-N6.MP4	0.0	6702.240	25.000	Orange	Self grooming		POINT	3610.200	G:/Stigmatomma_queen_variance/O5/O5-5-8-N6.MP4	90255	NA
N6	2024-09-27 20:12:38.428		5399.760	Media file(s)	player #1:G:/Stigmatomma_queen_variance/O5/O5-5-8-N6.MP4	0.0	6702.240	25.000	Blue	Walking		POINT	3670.240	G:/Stigmatomma_queen_variance/O5/O5-5-8-N6.MP4	91756	NA
N6	2024-09-27 20:12:38.428		5399.760	Media file(s)	player #1:G:/Stigmatomma_queen_variance/O5/O5-5-8-N6.MP4	0.0	6702.240	25.000	Orange	Self grooming		POINT	3670.240	G:/Stigmatomma_queen_variance/O5/O5-5-8-N6.MP4	91756	NA
N6	2024-09-27 20:12:38.428		5399.760	Media file(s)	player #1:G:/Stigmatomma_queen_variance/O5/O5-5-8-N6.MP4	0.0	6702.240	25.000	Blue	Brood Care		POINT	3730.520	G:/Stigmatomma_queen_variance/O5/O5-5-8-N6.MP4	93263	NA
N6	2024-09-27 20:12:38.428		5399.760	Media file(s)	player #1:G:/Stigmatomma_queen_variance/O5/O5-5-8-N6.MP4	0.0	6702.240	25.000	Orange	Self grooming		POINT	3730.520	G:/Stigmatomma_queen_variance/O5/O5-5-8-N6.MP4	93263	NA
N6	2024-09-27 20:12:38.428		5399.760	Media file(s)	player #1:G:/Stigmatomma_queen_variance/O5/O5-5-8-N6.MP4	0.0	6702.240	25.000	Blue	Hemolymph		POINT	3790.080	G:/Stigmatomma_queen_variance/O5/O5-5-8-N6.MP4	94752	NA
N6	2024-09-27 20:12:38.428		5399.760	Media file(s)	player #1:G:/Stigmatomma_queen_variance/O5/O5-5-8-N6.MP4	0.0	6702.240	25.000	Orange	Resting		POINT	3790.680	G:/Stigmatomma_queen_variance/O5/O5-5-8-N6.MP4	94767	NA
N6	2024-09-27 20:12:38.428		5399.760	Media file(s)	player #1:G:/Stigmatomma_queen_variance/O5/O5-5-8-N6.MP4	0.0	6702.240	25.000	Blue	Hemolymph		POINT	3850.520	G:/Stigmatomma_queen_variance/O5/O5-5-8-N6.MP4	96263	NA
N6	2024-09-27 20:12:38.428		5399.760	Media file(s)	player #1:G:/Stigmatomma_queen_variance/O5/O5-5-8-N6.MP4	0.0	6702.240	25.000	Orange	Self grooming		POINT	3850.520	G:/Stigmatomma_queen_variance/O5/O5-5-8-N6.MP4	96263	NA
N6	2024-09-27 20:12:38.428		5399.760	Media file(s)	player #1:G:/Stigmatomma_queen_variance/O5/O5-5-8-N6.MP4	0.0	6702.240	25.000	Blue	Brood Care		POINT	3910.160	G:/Stigmatomma_queen_variance/O5/O5-5-8-N6.MP4	97754	NA
N6	2024-09-27 20:12:38.428		5399.760	Media file(s)	player #1:G:/Stigmatomma_queen_variance/O5/O5-5-8-N6.MP4	0.0	6702.240	25.000	Orange	QW interaction		POINT	3910.160	G:/Stigmatomma_queen_variance/O5/O5-5-8-N6.MP4	97754	NA
N6	2024-09-27 20:12:38.428		5399.760	Media file(s)	player #1:G:/Stigmatomma_queen_variance/O5/O5-5-8-N6.MP4	0.0	6702.240	25.000	Blue	Feeding on food		POINT	3970.400	G:/Stigmatomma_queen_variance/O5/O5-5-8-N6.MP4	99260	NA
N6	2024-09-27 20:12:38.428		5399.760	Media file(s)	player #1:G:/Stigmatomma_queen_variance/O5/O5-5-8-N6.MP4	0.0	6702.240	25.000	Orange	Resting		POINT	3970.400	G:/Stigmatomma_queen_variance/O5/O5-5-8-N6.MP4	99260	NA
N6	2024-09-27 20:12:38.428		5399.760	Media file(s)	player #1:G:/Stigmatomma_queen_variance/O5/O5-5-8-N6.MP4	0.0	6702.240	25.000	Blue	Feeding on food		POINT	4030.160	G:/Stigmatomma_queen_variance/O5/O5-5-8-N6.MP4	100754	NA
N6	2024-09-27 20:12:38.428		5399.760	Media file(s)	player #1:G:/Stigmatomma_queen_variance/O5/O5-5-8-N6.MP4	0.0	6702.240	25.000	Orange	Walking		POINT	4030.160	G:/Stigmatomma_queen_variance/O5/O5-5-8-N6.MP4	100754	NA
N6	2024-09-27 20:12:38.428		5399.760	Media file(s)	player #1:G:/Stigmatomma_queen_variance/O5/O5-5-8-N6.MP4	0.0	6702.240	25.000	Blue	Feeding on food		POINT	4090.440	G:/Stigmatomma_queen_variance/O5/O5-5-8-N6.MP4	102261	NA
N6	2024-09-27 20:12:38.428		5399.760	Media file(s)	player #1:G:/Stigmatomma_queen_variance/O5/O5-5-8-N6.MP4	0.0	6702.240	25.000	Orange	Walking		POINT	4090.440	G:/Stigmatomma_queen_variance/O5/O5-5-8-N6.MP4	102261	NA
N6	2024-09-27 20:12:38.428		5399.760	Media file(s)	player #1:G:/Stigmatomma_queen_variance/O5/O5-5-8-N6.MP4	0.0	6702.240	25.000	Blue	Brood Care		POINT	4150.480	G:/Stigmatomma_queen_variance/O5/O5-5-8-N6.MP4	103762	NA
N6	2024-09-27 20:12:38.428		5399.760	Media file(s)	player #1:G:/Stigmatomma_queen_variance/O5/O5-5-8-N6.MP4	0.0	6702.240	25.000	Orange	Self grooming		POINT	4150.480	G:/Stigmatomma_queen_variance/O5/O5-5-8-N6.MP4	103762	NA
N6	2024-09-27 20:12:38.428		5399.760	Media file(s)	player #1:G:/Stigmatomma_queen_variance/O5/O5-5-8-N6.MP4	0.0	6702.240	25.000	Blue	Brood Care		POINT	4210.200	G:/Stigmatomma_queen_variance/O5/O5-5-8-N6.MP4	105255	NA
N6	2024-09-27 20:12:38.428		5399.760	Media file(s)	player #1:G:/Stigmatomma_queen_variance/O5/O5-5-8-N6.MP4	0.0	6702.240	25.000	Orange	Walking		POINT	4210.200	G:/Stigmatomma_queen_variance/O5/O5-5-8-N6.MP4	105255	NA
N6	2024-09-27 20:12:38.428		5399.760	Media file(s)	player #1:G:/Stigmatomma_queen_variance/O5/O5-5-8-N6.MP4	0.0	6702.240	25.000	Blue	Feeding on food		POINT	4270.400	G:/Stigmatomma_queen_variance/O5/O5-5-8-N6.MP4	106760	NA
N6	2024-09-27 20:12:38.428		5399.760	Media file(s)	player #1:G:/Stigmatomma_queen_variance/O5/O5-5-8-N6.MP4	0.0	6702.240	25.000	Orange	Brood Care		POINT	4270.400	G:/Stigmatomma_queen_variance/O5/O5-5-8-N6.MP4	106760	NA
N6	2024-09-27 20:12:38.428		5399.760	Media file(s)	player #1:G:/Stigmatomma_queen_variance/O5/O5-5-8-N6.MP4	0.0	6702.240	25.000	Blue	Brood Care		POINT	4330.360	G:/Stigmatomma_queen_variance/O5/O5-5-8-N6.MP4	108259	NA
N6	2024-09-27 20:12:38.428		5399.760	Media file(s)	player #1:G:/Stigmatomma_queen_variance/O5/O5-5-8-N6.MP4	0.0	6702.240	25.000	Orange	Brood Care		POINT	4330.360	G:/Stigmatomma_queen_variance/O5/O5-5-8-N6.MP4	108259	NA
N6	2024-09-27 20:12:38.428		5399.760	Media file(s)	player #1:G:/Stigmatomma_queen_variance/O5/O5-5-8-N6.MP4	0.0	6702.240	25.000	Blue	Feeding on food		POINT	4390.360	G:/Stigmatomma_queen_variance/O5/O5-5-8-N6.MP4	109759	NA
N6	2024-09-27 20:12:38.428		5399.760	Media file(s)	player #1:G:/Stigmatomma_queen_variance/O5/O5-5-8-N6.MP4	0.0	6702.240	25.000	Orange	Brood Care		POINT	4390.360	G:/Stigmatomma_queen_variance/O5/O5-5-8-N6.MP4	109759	NA
N6	2024-09-27 20:12:38.428		5399.760	Media file(s)	player #1:G:/Stigmatomma_queen_variance/O5/O5-5-8-N6.MP4	0.0	6702.240	25.000	Blue	Brood Care		POINT	4450.120	G:/Stigmatomma_queen_variance/O5/O5-5-8-N6.MP4	111253	NA
N6	2024-09-27 20:12:38.428		5399.760	Media file(s)	player #1:G:/Stigmatomma_queen_variance/O5/O5-5-8-N6.MP4	0.0	6702.240	25.000	Orange	Brood Care		POINT	4450.120	G:/Stigmatomma_queen_variance/O5/O5-5-8-N6.MP4	111253	NA
N6	2024-09-27 20:12:38.428		5399.760	Media file(s)	player #1:G:/Stigmatomma_queen_variance/O5/O5-5-8-N6.MP4	0.0	6702.240	25.000	Blue	Feeding on food		POINT	4510.200	G:/Stigmatomma_queen_variance/O5/O5-5-8-N6.MP4	112755	NA
N6	2024-09-27 20:12:38.428		5399.760	Media file(s)	player #1:G:/Stigmatomma_queen_variance/O5/O5-5-8-N6.MP4	0.0	6702.240	25.000	Orange	Brood Care		POINT	4510.200	G:/Stigmatomma_queen_variance/O5/O5-5-8-N6.MP4	112755	NA
N6	2024-09-27 20:12:38.428		5399.760	Media file(s)	player #1:G:/Stigmatomma_queen_variance/O5/O5-5-8-N6.MP4	0.0	6702.240	25.000	Blue	Brood Care		POINT	4570.200	G:/Stigmatomma_queen_variance/O5/O5-5-8-N6.MP4	114255	NA
N6	2024-09-27 20:12:38.428		5399.760	Media file(s)	player #1:G:/Stigmatomma_queen_variance/O5/O5-5-8-N6.MP4	0.0	6702.240	25.000	Orange	Brood Care		POINT	4570.200	G:/Stigmatomma_queen_variance/O5/O5-5-8-N6.MP4	114255	NA
N6	2024-09-27 20:12:38.428		5399.760	Media file(s)	player #1:G:/Stigmatomma_queen_variance/O5/O5-5-8-N6.MP4	0.0	6702.240	25.000	Blue	Self grooming		POINT	4630.280	G:/Stigmatomma_queen_variance/O5/O5-5-8-N6.MP4	115757	NA
N6	2024-09-27 20:12:38.428		5399.760	Media file(s)	player #1:G:/Stigmatomma_queen_variance/O5/O5-5-8-N6.MP4	0.0	6702.240	25.000	Orange	Self grooming		POINT	4630.280	G:/Stigmatomma_queen_variance/O5/O5-5-8-N6.MP4	115757	NA
N6	2024-09-27 20:12:38.428		5399.760	Media file(s)	player #1:G:/Stigmatomma_queen_variance/O5/O5-5-8-N6.MP4	0.0	6702.240	25.000	Blue	Brood Care		POINT	4690.080	G:/Stigmatomma_queen_variance/O5/O5-5-8-N6.MP4	117252	NA
N6	2024-09-27 20:12:38.428		5399.760	Media file(s)	player #1:G:/Stigmatomma_queen_variance/O5/O5-5-8-N6.MP4	0.0	6702.240	25.000	Orange	Walking		POINT	4690.080	G:/Stigmatomma_queen_variance/O5/O5-5-8-N6.MP4	117252	NA
N6	2024-09-27 20:12:38.428		5399.760	Media file(s)	player #1:G:/Stigmatomma_queen_variance/O5/O5-5-8-N6.MP4	0.0	6702.240	25.000	Blue	Carry Other		POINT	4750.280	G:/Stigmatomma_queen_variance/O5/O5-5-8-N6.MP4	118757	NA
N6	2024-09-27 20:12:38.428		5399.760	Media file(s)	player #1:G:/Stigmatomma_queen_variance/O5/O5-5-8-N6.MP4	0.0	6702.240	25.000	Orange	Walking		POINT	4750.280	G:/Stigmatomma_queen_variance/O5/O5-5-8-N6.MP4	118757	NA
N6	2024-09-27 20:12:38.428		5399.760	Media file(s)	player #1:G:/Stigmatomma_queen_variance/O5/O5-5-8-N6.MP4	0.0	6702.240	25.000	Blue	Brood Care		POINT	4810.040	G:/Stigmatomma_queen_variance/O5/O5-5-8-N6.MP4	120251	NA
N6	2024-09-27 20:12:38.428		5399.760	Media file(s)	player #1:G:/Stigmatomma_queen_variance/O5/O5-5-8-N6.MP4	0.0	6702.240	25.000	Orange	Feeding on food		POINT	4810.040	G:/Stigmatomma_queen_variance/O5/O5-5-8-N6.MP4	120251	NA
N6	2024-09-27 20:12:38.428		5399.760	Media file(s)	player #1:G:/Stigmatomma_queen_variance/O5/O5-5-8-N6.MP4	0.0	6702.240	25.000	Blue	Hemolymph		POINT	4870.080	G:/Stigmatomma_queen_variance/O5/O5-5-8-N6.MP4	121752	NA
N6	2024-09-27 20:12:38.428		5399.760	Media file(s)	player #1:G:/Stigmatomma_queen_variance/O5/O5-5-8-N6.MP4	0.0	6702.240	25.000	Orange	Feeding on food		POINT	4870.080	G:/Stigmatomma_queen_variance/O5/O5-5-8-N6.MP4	121752	NA
N6	2024-09-27 20:12:38.428		5399.760	Media file(s)	player #1:G:/Stigmatomma_queen_variance/O5/O5-5-8-N6.MP4	0.0	6702.240	25.000	Blue	Walking		POINT	4930.320	G:/Stigmatomma_queen_variance/O5/O5-5-8-N6.MP4	123258	NA
N6	2024-09-27 20:12:38.428		5399.760	Media file(s)	player #1:G:/Stigmatomma_queen_variance/O5/O5-5-8-N6.MP4	0.0	6702.240	25.000	Orange	Walking		POINT	4930.320	G:/Stigmatomma_queen_variance/O5/O5-5-8-N6.MP4	123258	NA
N6	2024-09-27 20:12:38.428		5399.760	Media file(s)	player #1:G:/Stigmatomma_queen_variance/O5/O5-5-8-N6.MP4	0.0	6702.240	25.000	Blue	Self grooming		POINT	4990.120	G:/Stigmatomma_queen_variance/O5/O5-5-8-N6.MP4	124753	NA
N6	2024-09-27 20:12:38.428		5399.760	Media file(s)	player #1:G:/Stigmatomma_queen_variance/O5/O5-5-8-N6.MP4	0.0	6702.240	25.000	Orange	Walking		POINT	4990.120	G:/Stigmatomma_queen_variance/O5/O5-5-8-N6.MP4	124753	NA
N6	2024-09-27 20:12:38.428		5399.760	Media file(s)	player #1:G:/Stigmatomma_queen_variance/O5/O5-5-8-N6.MP4	0.0	6702.240	25.000	Blue	Walking		POINT	5050.240	G:/Stigmatomma_queen_variance/O5/O5-5-8-N6.MP4	126256	NA
N6	2024-09-27 20:12:38.428		5399.760	Media file(s)	player #1:G:/Stigmatomma_queen_variance/O5/O5-5-8-N6.MP4	0.0	6702.240	25.000	Orange	Self grooming		POINT	5050.240	G:/Stigmatomma_queen_variance/O5/O5-5-8-N6.MP4	126256	NA
N6	2024-09-27 20:12:38.428		5399.760	Media file(s)	player #1:G:/Stigmatomma_queen_variance/O5/O5-5-8-N6.MP4	0.0	6702.240	25.000	Blue	Walking		POINT	5110.560	G:/Stigmatomma_queen_variance/O5/O5-5-8-N6.MP4	127764	NA
N6	2024-09-27 20:12:38.428		5399.760	Media file(s)	player #1:G:/Stigmatomma_queen_variance/O5/O5-5-8-N6.MP4	0.0	6702.240	25.000	Orange	Walking		POINT	5110.560	G:/Stigmatomma_queen_variance/O5/O5-5-8-N6.MP4	127764	NA
N6	2024-09-27 20:12:38.428		5399.760	Media file(s)	player #1:G:/Stigmatomma_queen_variance/O5/O5-5-8-N6.MP4	0.0	6702.240	25.000	Blue	Brood Care		POINT	5170.120	G:/Stigmatomma_queen_variance/O5/O5-5-8-N6.MP4	129253	NA
N6	2024-09-27 20:12:38.428		5399.760	Media file(s)	player #1:G:/Stigmatomma_queen_variance/O5/O5-5-8-N6.MP4	0.0	6702.240	25.000	Orange	Self grooming		POINT	5170.120	G:/Stigmatomma_queen_variance/O5/O5-5-8-N6.MP4	129253	NA
N6	2024-09-27 20:12:38.428		5399.760	Media file(s)	player #1:G:/Stigmatomma_queen_variance/O5/O5-5-8-N6.MP4	0.0	6702.240	25.000	Blue	Brood Care		POINT	5230.240	G:/Stigmatomma_queen_variance/O5/O5-5-8-N6.MP4	130756	NA
N6	2024-09-27 20:12:38.428		5399.760	Media file(s)	player #1:G:/Stigmatomma_queen_variance/O5/O5-5-8-N6.MP4	0.0	6702.240	25.000	Orange	Self grooming		POINT	5230.240	G:/Stigmatomma_queen_variance/O5/O5-5-8-N6.MP4	130756	NA
N6	2024-09-27 20:12:38.428		5399.760	Media file(s)	player #1:G:/Stigmatomma_queen_variance/O5/O5-5-8-N6.MP4	0.0	6702.240	25.000	Blue	Brood Care		POINT	5290.800	G:/Stigmatomma_queen_variance/O5/O5-5-8-N6.MP4	132270	NA
N6	2024-09-27 20:12:38.428		5399.760	Media file(s)	player #1:G:/Stigmatomma_queen_variance/O5/O5-5-8-N6.MP4	0.0	6702.240	25.000	Orange	QW interaction		POINT	5290.800	G:/Stigmatomma_queen_variance/O5/O5-5-8-N6.MP4	132270	NA
N6	2024-09-27 20:12:38.428		5399.760	Media file(s)	player #1:G:/Stigmatomma_queen_variance/O5/O5-5-8-N6.MP4	0.0	6702.240	25.000	Blue	Brood Care		POINT	5350.440	G:/Stigmatomma_queen_variance/O5/O5-5-8-N6.MP4	133761	NA
N6	2024-09-27 20:12:38.428		5399.760	Media file(s)	player #1:G:/Stigmatomma_queen_variance/O5/O5-5-8-N6.MP4	0.0	6702.240	25.000	Orange	QW interaction		POINT	5350.440	G:/Stigmatomma_queen_variance/O5/O5-5-8-N6.MP4	133761	NA
N6	2024-09-27 20:12:38.428		5399.760	Media file(s)	player #1:G:/Stigmatomma_queen_variance/O5/O5-5-8-N6.MP4	0.0	6702.240	25.000	Blue	Walking		POINT	5410.240	G:/Stigmatomma_queen_variance/O5/O5-5-8-N6.MP4	135256	NA
N6	2024-09-27 20:12:38.428		5399.760	Media file(s)	player #1:G:/Stigmatomma_queen_variance/O5/O5-5-8-N6.MP4	0.0	6702.240	25.000	Orange	QW interaction		POINT	5410.240	G:/Stigmatomma_queen_variance/O5/O5-5-8-N6.MP4	135256	NA
N6	2024-09-27 20:12:38.428		5399.760	Media file(s)	player #1:G:/Stigmatomma_queen_variance/O5/O5-5-8-N6.MP4	0.0	6702.240	25.000	Blue	Brood Care		POINT	5470.160	G:/Stigmatomma_queen_variance/O5/O5-5-8-N6.MP4	136754	NA
N6	2024-09-27 20:12:38.428		5399.760	Media file(s)	player #1:G:/Stigmatomma_queen_variance/O5/O5-5-8-N6.MP4	0.0	6702.240	25.000	Orange	QW interaction		POINT	5470.160	G:/Stigmatomma_queen_variance/O5/O5-5-8-N6.MP4	136754	NA
N6	2024-09-27 20:12:38.428		5399.760	Media file(s)	player #1:G:/Stigmatomma_queen_variance/O5/O5-5-8-N6.MP4	0.0	6702.240	25.000	Blue	Brood Care		POINT	5530.400	G:/Stigmatomma_queen_variance/O5/O5-5-8-N6.MP4	138260	NA
N6	2024-09-27 20:12:38.428		5399.760	Media file(s)	player #1:G:/Stigmatomma_queen_variance/O5/O5-5-8-N6.MP4	0.0	6702.240	25.000	Orange	QW interaction		POINT	5530.400	G:/Stigmatomma_queen_variance/O5/O5-5-8-N6.MP4	138260	NA
N6	2024-09-27 20:12:38.428		5399.760	Media file(s)	player #1:G:/Stigmatomma_queen_variance/O5/O5-5-8-N6.MP4	0.0	6702.240	25.000	Orange	Walking		POINT	5590.480	G:/Stigmatomma_queen_variance/O5/O5-5-8-N6.MP4	139762	NA
N6	2024-09-27 20:12:38.428		5399.760	Media file(s)	player #1:G:/Stigmatomma_queen_variance/O5/O5-5-8-N6.MP4	0.0	6702.240	25.000	Blue	Brood Care		POINT	5590.480	G:/Stigmatomma_queen_variance/O5/O5-5-8-N6.MP4	139762	NA
N6	2024-09-27 20:12:38.428		5399.760	Media file(s)	player #1:G:/Stigmatomma_queen_variance/O5/O5-5-8-N6.MP4	0.0	6702.240	25.000	Blue	Walking		POINT	5650.240	G:/Stigmatomma_queen_variance/O5/O5-5-8-N6.MP4	141256	NA
N6	2024-09-27 20:12:38.428		5399.760	Media file(s)	player #1:G:/Stigmatomma_queen_variance/O5/O5-5-8-N6.MP4	0.0	6702.240	25.000	Orange	Walking		POINT	5650.240	G:/Stigmatomma_queen_variance/O5/O5-5-8-N6.MP4	141256	NA
N6	2024-09-27 20:12:38.428		5399.760	Media file(s)	player #1:G:/Stigmatomma_queen_variance/O5/O5-5-8-N6.MP4	0.0	6702.240	25.000	Blue	Resting		POINT	5710.440	G:/Stigmatomma_queen_variance/O5/O5-5-8-N6.MP4	142761	NA
N6	2024-09-27 20:12:38.428		5399.760	Media file(s)	player #1:G:/Stigmatomma_queen_variance/O5/O5-5-8-N6.MP4	0.0	6702.240	25.000	Orange	Feeding on food		POINT	5710.440	G:/Stigmatomma_queen_variance/O5/O5-5-8-N6.MP4	142761	NA
N6	2024-09-27 20:12:38.428		5399.760	Media file(s)	player #1:G:/Stigmatomma_queen_variance/O5/O5-5-8-N6.MP4	0.0	6702.240	25.000	Blue	Resting		POINT	5770.080	G:/Stigmatomma_queen_variance/O5/O5-5-8-N6.MP4	144252	NA
N6	2024-09-27 20:12:38.428		5399.760	Media file(s)	player #1:G:/Stigmatomma_queen_variance/O5/O5-5-8-N6.MP4	0.0	6702.240	25.000	Orange	Feeding on food		POINT	5770.080	G:/Stigmatomma_queen_variance/O5/O5-5-8-N6.MP4	144252	NA
N6	2024-09-27 20:12:38.428		5399.760	Media file(s)	player #1:G:/Stigmatomma_queen_variance/O5/O5-5-8-N6.MP4	0.0	6702.240	25.000	Blue	Walking		POINT	5830.200	G:/Stigmatomma_queen_variance/O5/O5-5-8-N6.MP4	145755	NA
N6	2024-09-27 20:12:38.428		5399.760	Media file(s)	player #1:G:/Stigmatomma_queen_variance/O5/O5-5-8-N6.MP4	0.0	6702.240	25.000	Orange	Walking		POINT	5830.200	G:/Stigmatomma_queen_variance/O5/O5-5-8-N6.MP4	145755	NA
N6	2024-09-27 20:12:38.428		5399.760	Media file(s)	player #1:G:/Stigmatomma_queen_variance/O5/O5-5-8-N6.MP4	0.0	6702.240	25.000	Blue	Resting		POINT	5890.840	G:/Stigmatomma_queen_variance/O5/O5-5-8-N6.MP4	147271	NA
N6	2024-09-27 20:12:38.428		5399.760	Media file(s)	player #1:G:/Stigmatomma_queen_variance/O5/O5-5-8-N6.MP4	0.0	6702.240	25.000	Orange	Hemolymph		POINT	5890.840	G:/Stigmatomma_queen_variance/O5/O5-5-8-N6.MP4	147271	NA
N6	2024-09-27 20:12:38.428		5399.760	Media file(s)	player #1:G:/Stigmatomma_queen_variance/O5/O5-5-8-N6.MP4	0.0	6702.240	25.000	Blue	Resting		POINT	5950.320	G:/Stigmatomma_queen_variance/O5/O5-5-8-N6.MP4	148758	NA
N6	2024-09-27 20:12:38.428		5399.760	Media file(s)	player #1:G:/Stigmatomma_queen_variance/O5/O5-5-8-N6.MP4	0.0	6702.240	25.000	Orange	Hemolymph		POINT	5950.320	G:/Stigmatomma_queen_variance/O5/O5-5-8-N6.MP4	148758	NA
N6	2024-09-27 20:12:38.428		5399.760	Media file(s)	player #1:G:/Stigmatomma_queen_variance/O5/O5-5-8-N6.MP4	0.0	6702.240	25.000	Blue	Resting		POINT	6010.080	G:/Stigmatomma_queen_variance/O5/O5-5-8-N6.MP4	150252	NA
N6	2024-09-27 20:12:38.428		5399.760	Media file(s)	player #1:G:/Stigmatomma_queen_variance/O5/O5-5-8-N6.MP4	0.0	6702.240	25.000	Orange	QW interaction		POINT	6010.080	G:/Stigmatomma_queen_variance/O5/O5-5-8-N6.MP4	150252	NA
