# Supplementary material for: Unmated Queens Show Worker‐Like Behaviour and Gene Expression in Polygynous Colonies of the Ant Stigmatomma pallipes
Source: Mol Ecol. 2026 Apr 29;35:e70360. doi: 10.1111/mec.70360 (PMC13126620; doi:10.1111/mec.70360)
Supplement: Supplementary file 3 — Data S1: mec70360‐sup‐0003‐Supinfo.zip. [file MEC-35-e70360-s003.zip › Code/ImageJ_Manual_Tracking_SP.ijm]

// Set the path to the directory containing the images
dir = getDirectory("Choose the directory with PNG images");
list = getFileList(dir);

// Open the first image
open(dir + list[0]);

// Prompt to draw a line for setting the scale
waitForUser("Draw a line corresponding to a known distance, then click OK to set the scale.");

// Get the scale from the user
scaleValue = getNumber("Enter the known distance for the drawn line (e.g., in mm or cm):", 1);
run("Set Scale...", "distance=" + scaleValue + " known=1 unit=unit");

// Prompt for the number of subjects
numSubjects = getNumber("Enter the number of subjects", 1);

// Initialize an array to store subject names
subjectNames = newArray(numSubjects);

// Get the names of the subjects
for (s = 0; s < numSubjects; s++) {
    subjectNames[s] = getString("Enter the name of Subject " + (s + 1), "Subject " + (s + 1));
}

// Ask for the locations of Eggpile, Larval pile, and Pupapile
waitForUser("Click to mark the Eggpile location.");
roiManager("Add");
roiManager("Select", roiManager("count") - 1);
roiManager("Rename", "Eggpile - " + list[0]);

waitForUser("Click to mark the Larval pile location.");
roiManager("Add");
roiManager("Select", roiManager("count") - 1);
roiManager("Rename", "Larval pile - " + list[0]);

waitForUser("Click to mark the Pupapile location.");
roiManager("Add");
roiManager("Select", roiManager("count") - 1);
roiManager("Rename", "Pupapile - " + list[0]);

// Ask the user for the nest entrance location
waitForUser("Click to mark the Nest Entrance location.");
roiManager("Add");
roiManager("Select", roiManager("count") - 1);
roiManager("Rename", "Nest Entrance - " + list[0]);

// Ask the user for the 4 edge corners of the nest
waitForUser("Click to mark the location of the SW Corner.");
roiManager("Add");
roiManager("Select", roiManager("count") - 1);
roiManager("Rename", "SW Corner - " + list[0]);

waitForUser("Click to mark the location of the NW Corner.");
roiManager("Add");
roiManager("Select", roiManager("count") - 1);
roiManager("Rename", "NW Corner - " + list[0]);

waitForUser("Click to mark the location of the NE Corner.");
roiManager("Add");
roiManager("Select", roiManager("count") - 1);
roiManager("Rename", "NE Corner - " + list[0]);

waitForUser("Click to mark the location of the SE Corner.");
roiManager("Add");
roiManager("Select", roiManager("count") - 1);
roiManager("Rename", "SE Corner - " + list[0]);

// Loop through each image and mark subjects
for (i = 0; i < list.length; i++) {
    open(dir + list[i]);

    // Ask the user to mark each subject in the current image
    for (s = 0; s < numSubjects; s++) {
        subjectName = subjectNames[s];
        waitForUser("Click to mark the location of " + subjectName);
        roiManager("Add");
        roiManager("Select", roiManager("count") - 1);
        roiManager("Rename", subjectName + " - " + list[i]);
    }

    // Close the current image
    close();
}
