# Supplementary material for: Unmated Queens Show Worker‐Like Behaviour and Gene Expression in Polygynous Colonies of the Ant Stigmatomma pallipes
Source: Mol Ecol. 2026 Apr 29;35:e70360. doi: 10.1111/mec.70360 (PMC13126620; doi:10.1111/mec.70360)
Supplement: Supplementary file 3 — Data S1: mec70360‐sup‐0003‐Supinfo.zip. [file MEC-35-e70360-s003.zip › Code/Kallisto.bash.txt]

# Trimming
for r1 in *R1*_001.fastq.gz; do
    
    r2="${r1/R1/R2}"
    
    sample="${r1%%_R1*}"

    echo "Processing sample: $sample"

    fastp \
        --in1 "$r1" \
        --in2 "$r2" \
        -n 15 \
        -l 120 \
        -w 6 \
        --out1 "${sample}_trimmed_1.fq.gz" \
        --out2 "${sample}_trimmed_2.fq.gz"
done
# QC time
conda activate qc
mkdir -p fastqc
for file in *_trimmed_*.fq.gz; do
    echo "Running FastQC on $file"
    fastqc "$file" --outdir fastqc/
done
multiqc fastqc/ -o fastqc/

#Kallisto
conda activate RNAseq
kallisto index -i Kindex  #Enter genome information
#Kallisto quantification
for file in *_1*; do forward_pair="$(echo "$file" | cut -d 't' -f 1)"; reverse_pair_tmp="$(echo "$file" | cut -d 't' -f 1)"; reverse_pair="$(echo "$reverse_pair_tmp"trimmed_2)"; reverse_pair_file="$(echo "$reverse_pair".fq.gz)"; echo "$file"; echo "$reverse_pair_file"; kallisto quant -t 6 -i turni "$file" "$reverse_pair_file" -o "$forward_pair"/; done
#As above, use Abundance.tsv in R

for file in *_trimmed_1.fq.gz; do
    sample_name="${file%_trimmed_1.fq.gz}"
    reverse_pair="${sample_name}_trimmed_2.fq.gz"
        # Run Kallisto quantification
        kallisto quant -t 6 -i Kindex "$file" "$reverse_pair" -o "${sample_name}_kallisto_output/"
done

for file in *_trimmed_1.fq*; do
    sample_name="${file%_trimmed_1.fq*}"
    
    reverse_pair="${sample_name}_trimmed_2.fq"
    
    if [ -f "${reverse_pair}" ]; then
        reverse_pair="${reverse_pair}"
    elif [ -f "${reverse_pair}.gz" ]; then
        reverse_pair="${reverse_pair}.gz"
    else
        echo "Warning: Reverse pair for $file not found, skipping."
        continue
    fi

    # Run Kallisto quantification
    echo "Processing sample: $sample_name"
    echo "Forward pair: $file"
    echo "Reverse pair: $reverse_pair"
    
    kallisto quant -t 6 -i Kindex "$file" "$reverse_pair" -o "${sample_name}_kallisto_output/"
done
