# Supplementary material for: Unmated Queens Show Worker‐Like Behaviour and Gene Expression in Polygynous Colonies of the Ant Stigmatomma pallipes
Source: Mol Ecol. 2026 Apr 29;35:e70360. doi: 10.1111/mec.70360 (PMC13126620; doi:10.1111/mec.70360)
Supplement: Supplementary file 3 — Data S1: mec70360‐sup‐0003‐Supinfo.zip. [file MEC-35-e70360-s003.zip › Collection/Stigmatomma_NY_24.xlsx]

## Sheet: General_Information
Year	Population	Site	Site_ID	Queen	Worker	Exp	Code	Larvae	Pupae	Batch
2024	New York	N	B1	5	23	Main	NY24N2	30	0	8
2024	New York	B	B5	1	31	Main	NY24B5	10	0	10
2024	New York	C	C14	2	25	Main	NY24C14	20	15	5
2024	New York	C	C4	3	25	Main	NY24C4	70	15	9
2024	New York	C	C5	3	3	Main	NY24C5	15	7	3
2024	New York	C	C7	3	6	Main	NY24C7	20	0	3
2024	New York	C	C8	1	22	Main	NY24C8	50	4	8
2024	New York	D	D2	3	12	Main	NY24D2	10	0	9
2024	New York	E	E1	2	26	Main	NY24?	60	28	6
2024	New York	E	E11/E8	3	15	Main	NY24E9	5	0	7
2024	New York	E	E2	3	10	Main	NY24E2	5	0	6
2024	New York	E	E4	3	23	Main	NY24E4	20	0	10
2024	New York	G	G1	6	7	Main	NY24G1	12	5	6
2024	New York	G	G2	3	17	Main	NY24G2	20	0	4
2024	New York	G	G5	2	17	Main	NY24G5	20	0	9
2024	New York	G	G7	2	7	Main	NY24G7	15	4	2
2024	New York	G	G8	6	12	Main	NY24G8	30	7	2
2024	New York	G	G9	2	22	Main	NY24G9	100	0	1
2024	New York	M	M1	4	5	Main	NY24M1	10	3	1
2024	New York	M	M10	4	17	Main	NY24M10	5	2	10
2024	New York	M	M11	6	8	Main	NY24M11	20	1	1
2024	New York	M	M13	3	21	Main	NY24M13	20	2	5
2024	New York	M	M2	1	15	Main	NY24M2	50	0	3
2024	New York	M	M4	1	19	Main	NY24M4	20	0	7
2024	New York	M	M5	5	13	Main	NY24M5	40	10	7
2024	New York	M	M7	2	12	Main	NY24M7	35	0	2
2024	New York	M	M8	3	7	Main	NY24M8	30	26	4
2024	New York	M	M9	1	17	Main	NY24M9	30	30	5
2024	New York	N	N5	4	11	Main	NY24N5	40	3	4
2024	New York	N	N6	2	7	Main	NY24N6	22	1	8

## Sheet: Behavioral_Experiement_Guide
Observation	1		2		3		4		5
Slot	2024-06-19	2024-06-20	2024-06-24	2024-06-25	2024-06-27	2024-06-28	2024-07-01	2024-07-02	2024-07-04	2024-07-05	Start	End
1	5	6	1	7	3	10	2	8	4	9	9	10:50:00
2	4	7	3	10	5	8	1	9	2	6	11:00:00	12:50:00
3	3	8	2	9	4	6	5	10	1	7	13:00:00	14:50:00
4	2	9	4	8	1	7	3	6	5	10	15:00:00	16:50:00
5	1	10	5	6	2	9	4	7	3	8	17:00:00	18:50:00
