# Supplementary material for: Unmated Queens Show Worker‐Like Behaviour and Gene Expression in Polygynous Colonies of the Ant Stigmatomma pallipes
Source: Mol Ecol. 2026 Apr 29;35:e70360. doi: 10.1111/mec.70360 (PMC13126620; doi:10.1111/mec.70360)
Supplement: Supplementary file 3 — Data S1: mec70360‐sup‐0003‐Supinfo.zip. [file MEC-35-e70360-s003.zip › Coordinates/Factors/All_factors.csv]

Observation	Colony	Length	Width	Height	factor
O1	B1	80	3025	43	0.026446281
O2	B1	50	133	1918	0.026068822
O3	B1	80	3058	37	0.026160889
O4	B1	80	3064	70	0.026109661
O5	B1	80	3016	55	0.026525199
O1	B5	80	3148	154	0.025412961
O2	B5	80	3181	52	0.025149324
O3	B5	80	3184	16	0.025125628
O4	B5	80	3187	100	0.025101977
O5	B5	80	3127	130	0.025583626
O1	C14	80	2833	88	0.028238616
O2	C14	80	3007	88	0.026604589
O3	C14	80	2983	145	0.026818639
O4	C14	80	2968	550	0.026954178
O5	C14	80	2941	10	0.027201632
O1	C4	80	3016	34	0.026525199
O2	C4	80	3010	31	0.026578073
O3	C4	80	3007	31	0.026604589
O4	C4	80	3037	19	0.026341785
O5	C4	80	2977	19	0.026872691
O1	C5	80	2827	316	0.02829855
O2	C5	80	2413	1396	0.033153751
O3	C5	80	2770	373	0.028880866
O4	C5	80	2857	7	0.0280014
O5	C5	80	2761	202	0.028975009
O1	C7	50	43	1996	0.0250501
O2	C7	50	40	1993	0.025087807
O3	C7	80	3025	52	0.026446281
O4	C7	80	2617	1621	0.030569354
O5	C7	80	3013	40	0.02655161
O1	C8	50	139	2143	0.023331778
O2	C8	80	3301	31	0.02423508
O3	C8	80	3322	22	0.024081878
O4	C8	80	3325	43	0.02406015
O5	C8	80	2695	610	0.029684601
O1	D2	80	2695	637	0.029684601
O2	D2	80	2791	19	0.028663561
O3	D2	80	2779	76	0.028787334
O4	D2	80	2779	55	0.028787334
O5	D2	80	2845	70	0.028119508
O1	E1	80	2806	28	0.028510335
O2	E1	80	2830	37	0.028268551
O3	E1	80	2860	22	0.027972028
O4	E1	80	2827	298	0.02829855
O5	E1	80	2935	124	0.02725724
O1	E11E8	80	3142	433	0.025461489
O2	E11E8	80	3166	145	0.025268478
O3	E11E8	80	3190	124	0.02507837
O4	E11E8	80	3205	232	0.024960998
O5	E11E8	80	2740	154	0.02919708
O1	E2	80	3109	4	0.025731747
O2	E2	80	3118	31	0.025657473
O3	E2	80	3145	151	0.025437202
O4	E2	80	3121	241	0.02563281
O5	E2	50	970	1918	0.026068822
O1	E4	80	2794	4	0.028632785
O2	E4	50	94	1870	0.026737968
O3	E4	80	2809	223	0.028479886
O4	E4	50	7	1867	0.026780932
O5	E4	80	3202	181	0.024984385
O1	G1	80	2968	73	0.026954178
O2	G1	80	2926	214	0.02734108
O3	G1	80	2974	103	0.026899798
O4	G1	80	2932	88	0.02728513
O5	G1	80	3223	46	0.024821595
O1	G2	80	2845	31	0.028119508
O2	G2	80	2857	55	0.0280014
O3	G2	80	2821	118	0.028358738
O4	G2	80	2833	181	0.028238616
O5	G2	80	3034	4	0.026367831
O1	G5	80	3130	184	0.025559105
O2	G5	80	3163	100	0.025292444
O3	G5	80	3190	19	0.02507837
O4	G5	80	3166	73	0.025268478
O5	G5	80	3223	10	0.024821595
O1	G7	80	3175	43	0.02519685
O2	G7	80	3154	4	0.025364616
O3	G7	80	3181	220	0.025149324
O4	G7	80	3223	103	0.024821595
O5	G7	50	178	1999	0.025012506
O1	G8	80	2989	10	0.026764804
O2	G8	80	2929	259	0.027313076
O3	G8	80	2938	16	0.027229408
O4	G8	80	2944	361	0.027173913
O5	G8	80	2998	31	0.026684456
O1	G9	80	2812	1480	0.028449502
O2	G9	80	3223	247	0.024821595
O3	G9	80	3199	13	0.025007815
O4	G9	80	3079	22	0.025982462
O5	G9	50	232	1855	0.026954178
O1	M1	80	2644	907	0.030257186
O2	M1	80	2563	1231	0.031213422
O3	M1	80	2539	1258	0.031508468
O4	M1	80	2593	1114	0.030852295
O5	M1	50	157	2026	0.024679171
O1	M10	80	2962	22	0.027008778
O2	M10	50	37	1999	0.025012506
O3	M10	80	2950	85	0.027118644
O4	M10	80	2992	13	0.026737968
O5	M10	80	2965	52	0.02698145
O1	M11	80	2875	955	0.027826087
O2	M11	80	2998	40	0.026684456
O3	M11	80	3058	16	0.026160889
O4	M11	80	2734	1366	0.029261156
O5	M11	80	3004	46	0.026631158
O1	M13	80	2932	97	0.02728513
O2	M13	80	2887	403	0.027710426
O3	M13	80	2914	4	0.027453672
O4	M13	80	2932	28	0.02728513
O5	M13	80	2770	682	0.028880866
O1	M2	80	3046	34	0.026263953
O2	M2	80	3037	424	0.026341785
O3	M2	80	3079	430	0.025982462
O4	M2	80	3073	31	0.026033192
O5	M2	80	3178	139	0.025173065
O1	M4	50	694	1783	0.028042625
O2	M4	80	2458	1390	0.032546786
O3	M4	80	2704	943	0.029585799
O4	M4	80	2728	781	0.029325513
O5	M4	80	3145	76	0.025437202
O1	M5	80	2905	214	0.027538726
O2	M5	50	19	1957	0.02554931
O3	M5	80	2902	7	0.027567195
O4	M5	80	2950	91	0.027118644
O5	M5	80	2959	40	0.027036161
O1	M7	80	2860	55	0.027972028
O2	M7	80	2833	4	0.028238616
O3	M7	80	2839	82	0.028178936
O4	M7	80	2815	103	0.028419183
O5	M7	80	2833	112	0.028238616
O1	M8	80	3016	64	0.026525199
O2	M8	80	2992	4	0.026737968
O3	M8	80	3004	46	0.026631158
O4	M8	80	2995	22	0.026711185
O5	M8	80	3214	13	0.024891101
O1	M9	80	2830	121	0.028268551
O2	M9	80	3208	169	0.024937656
O3	M9	80	3190	43	0.02507837
O4	M9	50	169	2137	0.023397286
O5	M9	80	2782	115	0.02875629
O1	N5	50	4	2110	0.023696682
O2	N5	80	3157	145	0.025340513
O3	N5	80	3196	1	0.025031289
O4	N5	80	3196	163	0.025031289
O5	N5	80	2836	103	0.028208745
O1	N6	80	2659	817	0.030086499
O2	N6	80	2692	664	0.029717682
O3	N6	80	2710	499	0.029520295
O4	N6	80	2737	463	0.029229083
O5	N6	80	3352	13	0.023866348
