# Supplementary material for: Unmated Queens Show Worker‐Like Behaviour and Gene Expression in Polygynous Colonies of the Ant Stigmatomma pallipes
Source: Mol Ecol. 2026 Apr 29;35:e70360. doi: 10.1111/mec.70360 (PMC13126620; doi:10.1111/mec.70360)
Supplement: Supplementary file 3 — Data S1: mec70360‐sup‐0003‐Supinfo.zip. [file MEC-35-e70360-s003.zip › Coordinates/O1_B1_3_8_cords.csv]

	Index	Name	Group	X	Y	Width	Height	Points	Color	Fill
1	0	Eggpile - output_0010.png	none	1794	1134	1	1	1	none	none
2	1	Larval pile - output_0010.png	none	1848	1203	1	1	1	none	none
3	2	Pupapile - output_0010.png	none	2526	1446	1	1	1	none	none
4	3	Nest Entrance - output_0010.png	none	2013	198	1	1	1	none	none
5	4	SW Corner - output_0010.png	none	495	2139	1	1	1	none	none
6	5	NW Corner - output_0010.png	none	384	138	1	1	1	none	none
7	6	NE Corner - output_0010.png	none	3507	165	1	1	1	none	none
8	7	SE Corner - output_0010.png	none	3384	2091	1	1	1	none	none
9	8	Blue - output_0116.png	none	1929	786	1	1	1	none	none
10	9	Green - output_0116.png	none	1695	1122	1	1	1	none	none
11	10	Orange - output_0116.png	none	2244	1518	1	1	1	none	none
12	11	Pink - output_0116.png	none	2547	1305	1	1	1	none	none
13	12	Purple - output_0116.png	none	2010	84	1	1	1	none	none
14	13	Blue - output_0001.png	none	1458	1770	1	1	1	none	none
15	14	Green - output_0001.png	none	1848	1215	1	1	1	none	none
16	15	Orange - output_0001.png	none	2457	1206	1	1	1	none	none
17	16	Pink - output_0001.png	none	2256	1176	1	1	1	none	none
18	17	Purple - output_0001.png	none	2022	63	1	1	1	none	none
19	18	Blue - output_0002.png	none	1443	1773	1	1	1	none	none
20	19	Green - output_0002.png	none	1866	1197	1	1	1	none	none
21	20	Orange - output_0002.png	none	2466	1200	1	1	1	none	none
22	21	Pink - output_0002.png	none	2247	1182	1	1	1	none	none
23	22	Purple - output_0002.png	none	2097	60	1	1	1	none	none
24	23	Blue - output_0003.png	none	1290	1584	1	1	1	none	none
25	24	Green - output_0003.png	none	1857	1215	1	1	1	none	none
26	25	Orange - output_0003.png	none	2556	1602	1	1	1	none	none
27	26	Pink - output_0003.png	none	2163	1122	1	1	1	none	none
28	27	Purple - output_0003.png	none	2052	57	1	1	1	none	none
29	28	Blue - output_0004.png	none	2238	861	1	1	1	none	none
30	29	Green - output_0004.png	none	1434	1176	1	1	1	none	none
31	30	Orange - output_0004.png	none	2370	1539	1	1	1	none	none
32	31	Pink - output_0004.png	none	2145	1419	1	1	1	none	none
33	32	Purple - output_0004.png	none	2079	93	1	1	1	none	none
34	33	Blue - output_0005.png	none	2244	717	1	1	1	none	none
35	34	Green - output_0005.png	none	1449	1419	1	1	1	none	none
36	35	Orange - output_0005.png	none	2109	600	1	1	1	none	none
37	36	Pink - output_0005.png	none	1518	1035	1	1	1	none	none
38	37	Purple - output_0005.png	none	2118	75	1	1	1	none	none
39	38	Blue - output_0006.png	none	2121	867	1	1	1	none	none
40	39	Green - output_0006.png	none	1821	1236	1	1	1	none	none
41	40	Orange - output_0006.png	none	2745	1497	1	1	1	none	none
42	41	Pink - output_0006.png	none	2208	1236	1	1	1	none	none
43	42	Purple - output_0006.png	none	2031	51	1	1	1	none	none
44	43	Blue - output_0007.png	none	2088	885	1	1	1	none	none
45	44	Green - output_0007.png	none	1809	1227	1	1	1	none	none
46	45	Orange - output_0007.png	none	2760	1539	1	1	1	none	none
47	46	Pink - output_0007.png	none	2076	1293	1	1	1	none	none
48	47	Purple - output_0007.png	none	2049	60	1	1	1	none	none
49	48	Blue - output_0008.png	none	2613	1395	1	1	1	none	none
50	49	Green - output_0008.png	none	1827	1239	1	1	1	none	none
51	50	Orange - output_0008.png	none	2853	1440	1	1	1	none	none
52	51	Pink - output_0008.png	none	2289	1158	1	1	1	none	none
53	52	Purple - output_0008.png	none	2016	90	1	1	1	none	none
54	53	Blue - output_0009.png	none	1068	1626	1	1	1	none	none
55	54	Green - output_0009.png	none	1827	1233	1	1	1	none	none
56	55	Orange - output_0009.png	none	2730	1539	1	1	1	none	none
57	56	Pink - output_0009.png	none	1884	756	1	1	1	none	none
58	57	Purple - output_0009.png	none	2049	75	1	1	1	none	none
59	58	Blue - output_0010.png	none	2325	855	1	1	1	none	none
60	59	Green - output_0010.png	none	1815	1233	1	1	1	none	none
61	60	Orange - output_0010.png	none	2460	1710	1	1	1	none	none
62	61	Pink - output_0010.png	none	2703	1023	1	1	1	none	none
63	62	Purple - output_0010.png	none	2061	84	1	1	1	none	none
64	63	Blue - output_0011.png	none	2004	240	1	1	1	none	none
65	64	Green - output_0011.png	none	1809	1242	1	1	1	none	none
66	65	Orange - output_0011.png	none	2580	1614	1	1	1	none	none
67	66	Pink - output_0011.png	none	2814	1416	1	1	1	none	none
68	67	Purple - output_0011.png	none	2049	54	1	1	1	none	none
69	68	Blue - output_0012.png	none	1935	864	1	1	1	none	none
70	69	Green - output_0012.png	none	1842	1275	1	1	1	none	none
71	70	Orange - output_0012.png	none	2526	1587	1	1	1	none	none
72	71	Pink - output_0012.png	none	2733	1473	1	1	1	none	none
73	72	Purple - output_0012.png	none	2010	42	1	1	1	none	none
74	73	Blue - output_0013.png	none	2007	321	1	1	1	none	none
75	74	Green - output_0013.png	none	1806	1293	1	1	1	none	none
76	75	Orange - output_0013.png	none	2361	1761	1	1	1	none	none
77	76	Pink - output_0013.png	none	2757	1326	1	1	1	none	none
78	77	Purple - output_0013.png	none	2037	30	1	1	1	none	none
79	78	Blue - output_0014.png	none	1998	279	1	1	1	none	none
80	79	Green - output_0014.png	none	1896	1434	1	1	1	none	none
81	80	Orange - output_0014.png	none	2376	1743	1	1	1	none	none
82	81	Pink - output_0014.png	none	2745	1386	1	1	1	none	none
83	82	Purple - output_0014.png	none	2043	36	1	1	1	none	none
84	83	Blue - output_0015.png	none	1989	1347	1	1	1	none	none
85	84	Green - output_0015.png	none	1725	1143	1	1	1	none	none
86	85	Orange - output_0015.png	none	1320	1602	1	1	1	none	none
87	86	Pink - output_0015.png	none	2751	1398	1	1	1	none	none
88	87	Purple - output_0015.png	none	2058	39	1	1	1	none	none
89	88	Blue - output_0016.png	none	1809	750	1	1	1	none	none
90	89	Green - output_0016.png	none	1710	1149	1	1	1	none	none
91	90	Orange - output_0016.png	none	2295	1542	1	1	1	none	none
92	91	Pink - output_0016.png	none	2709	1368	1	1	1	none	none
93	92	Purple - output_0016.png	none	2031	33	1	1	1	none	none
94	93	Blue - output_0017.png	none	2007	240	1	1	1	none	none
95	94	Green - output_0017.png	none	1722	1131	1	1	1	none	none
96	95	Orange - output_0017.png	none	2244	1566	1	1	1	none	none
97	96	Pink - output_0017.png	none	2670	1332	1	1	1	none	none
98	97	Purple - output_0017.png	none	2034	39	1	1	1	none	none
99	98	Blue - output_0018.png	none	1803	777	1	1	1	none	none
100	99	Green - output_0018.png	none	1713	1140	1	1	1	none	none
101	100	Orange - output_0018.png	none	2166	1698	1	1	1	none	none
102	101	Pink - output_0018.png	none	2739	1359	1	1	1	none	none
103	102	Purple - output_0018.png	none	2049	33	1	1	1	none	none
104	103	Blue - output_0019.png	none	1803	780	1	1	1	none	none
105	104	Green - output_0019.png	none	1716	1131	1	1	1	none	none
106	105	Orange - output_0019.png	none	2283	1629	1	1	1	none	none
107	106	Pink - output_0019.png	none	2718	1347	1	1	1	none	none
108	107	Purple - output_0019.png	none	2076	51	1	1	1	none	none
109	108	Blue - output_0020.png	none	1860	753	1	1	1	none	none
110	109	Green - output_0020.png	none	1716	1128	1	1	1	none	none
111	110	Orange - output_0020.png	none	2856	1434	1	1	1	none	none
112	111	Pink - output_0020.png	none	2730	1353	1	1	1	none	none
113	112	Purple - output_0020.png	none	2067	51	1	1	1	none	none
114	113	Blue - output_0021.png	none	2697	1626	1	1	1	none	none
115	114	Green - output_0021.png	none	1713	1134	1	1	1	none	none
116	115	Orange - output_0021.png	none	2433	1737	1	1	1	none	none
117	116	Pink - output_0021.png	none	2802	1374	1	1	1	none	none
118	117	Purple - output_0021.png	none	2055	42	1	1	1	none	none
119	118	Blue - output_0022.png	none	1353	993	1	1	1	none	none
120	119	Green - output_0022.png	none	1710	1128	1	1	1	none	none
121	120	Orange - output_0022.png	none	2436	1746	1	1	1	none	none
122	121	Pink - output_0022.png	none	2709	1530	1	1	1	none	none
123	122	Purple - output_0022.png	none	2046	36	1	1	1	none	none
124	123	Blue - output_0023.png	none	1038	1527	1	1	1	none	none
125	124	Green - output_0023.png	none	1719	1152	1	1	1	none	none
126	125	Orange - output_0023.png	none	2379	1743	1	1	1	none	none
127	126	Pink - output_0023.png	none	2691	1488	1	1	1	none	none
128	127	Purple - output_0023.png	none	2037	51	1	1	1	none	none
129	128	Blue - output_0024.png	none	1176	1422	1	1	1	none	none
130	129	Green - output_0024.png	none	1716	1134	1	1	1	none	none
131	130	Orange - output_0024.png	none	2367	1722	1	1	1	none	none
132	131	Pink - output_0024.png	none	2691	1494	1	1	1	none	none
133	132	Purple - output_0024.png	none	2046	42	1	1	1	none	none
134	133	Blue - output_0025.png	none	2067	1401	1	1	1	none	none
135	134	Green - output_0025.png	none	1707	1134	1	1	1	none	none
136	135	Orange - output_0025.png	none	2361	1725	1	1	1	none	none
137	136	Pink - output_0025.png	none	2697	1506	1	1	1	none	none
138	137	Purple - output_0025.png	none	1998	36	1	1	1	none	none
139	138	Blue - output_0026.png	none	2175	768	1	1	1	none	none
140	139	Green - output_0026.png	none	1713	1137	1	1	1	none	none
141	140	Orange - output_0026.png	none	2355	1734	1	1	1	none	none
142	141	Pink - output_0026.png	none	2709	1488	1	1	1	none	none
143	142	Purple - output_0026.png	none	2025	48	1	1	1	none	none
144	143	Blue - output_0027.png	none	2277	732	1	1	1	none	none
145	144	Green - output_0027.png	none	1704	1134	1	1	1	none	none
146	145	Orange - output_0027.png	none	2319	1713	1	1	1	none	none
147	146	Pink - output_0027.png	none	2700	1491	1	1	1	none	none
148	147	Purple - output_0027.png	none	2022	39	1	1	1	none	none
149	148	Blue - output_0028.png	none	2088	729	1	1	1	none	none
150	149	Green - output_0028.png	none	1701	1140	1	1	1	none	none
151	150	Orange - output_0028.png	none	2388	1668	1	1	1	none	none
152	151	Pink - output_0028.png	none	2811	1476	1	1	1	none	none
153	152	Purple - output_0028.png	none	2022	39	1	1	1	none	none
154	153	Blue - output_0029.png	none	1767	936	1	1	1	none	none
155	154	Green - output_0029.png	none	1713	1131	1	1	1	none	none
156	155	Orange - output_0029.png	none	2643	1599	1	1	1	none	none
157	156	Pink - output_0029.png	none	2682	1515	1	1	1	none	none
158	157	Purple - output_0029.png	none	2061	30	1	1	1	none	none
159	158	Blue - output_0030.png	none	1605	873	1	1	1	none	none
160	159	Green - output_0030.png	none	1722	1128	1	1	1	none	none
161	160	Orange - output_0030.png	none	2655	1620	1	1	1	none	none
162	161	Pink - output_0030.png	none	2694	1482	1	1	1	none	none
163	162	Purple - output_0030.png	none	2016	54	1	1	1	none	none
164	163	Blue - output_0031.png	none	1260	945	1	1	1	none	none
165	164	Green - output_0031.png	none	1716	1131	1	1	1	none	none
166	165	Orange - output_0031.png	none	2721	1311	1	1	1	none	none
167	166	Pink - output_0031.png	none	2700	1470	1	1	1	none	none
168	167	Purple - output_0031.png	none	2037	72	1	1	1	none	none
169	168	Blue - output_0032.png	none	2007	384	1	1	1	none	none
170	169	Green - output_0032.png	none	1707	1131	1	1	1	none	none
171	170	Orange - output_0032.png	none	2676	1308	1	1	1	none	none
172	171	Pink - output_0032.png	none	2790	1509	1	1	1	none	none
173	172	Purple - output_0032.png	none	2010	57	1	1	1	none	none
174	173	Blue - output_0033.png	none	2781	996	1	1	1	none	none
175	174	Green - output_0033.png	none	1719	1158	1	1	1	none	none
176	175	Orange - output_0033.png	none	2607	1314	1	1	1	none	none
177	176	Pink - output_0033.png	none	2532	861	1	1	1	none	none
178	177	Purple - output_0033.png	none	2031	63	1	1	1	none	none
179	178	Blue - output_0034.png	none	2505	1272	1	1	1	none	none
180	179	Green - output_0034.png	none	1707	1140	1	1	1	none	none
181	180	Orange - output_0034.png	none	2397	852	1	1	1	none	none
182	181	Pink - output_0034.png	none	2322	1296	1	1	1	none	none
183	182	Purple - output_0034.png	none	2016	75	1	1	1	none	none
184	183	Blue - output_0035.png	none	2775	1089	1	1	1	none	none
185	184	Green - output_0035.png	none	1710	1137	1	1	1	none	none
186	185	Orange - output_0035.png	none	2811	1461	1	1	1	none	none
187	186	Pink - output_0035.png	none	2424	1119	1	1	1	none	none
188	187	Purple - output_0035.png	none	2025	78	1	1	1	none	none
189	188	Blue - output_0036.png	none	2661	1077	1	1	1	none	none
190	189	Green - output_0036.png	none	1719	1131	1	1	1	none	none
191	190	Orange - output_0036.png	none	2805	1455	1	1	1	none	none
192	191	Pink - output_0036.png	none	2364	1242	1	1	1	none	none
193	192	Purple - output_0036.png	none	2049	69	1	1	1	none	none
194	193	Blue - output_0037.png	none	2178	744	1	1	1	none	none
195	194	Green - output_0037.png	none	1716	1140	1	1	1	none	none
196	195	Orange - output_0037.png	none	2682	1398	1	1	1	none	none
197	196	Pink - output_0037.png	none	2364	1233	1	1	1	none	none
198	197	Purple - output_0037.png	none	2064	84	1	1	1	none	none
199	198	Blue - output_0038.png	none	2160	840	1	1	1	none	none
200	199	Green - output_0038.png	none	1722	1137	1	1	1	none	none
201	200	Orange - output_0038.png	none	2676	1503	1	1	1	none	none
202	201	Pink - output_0038.png	none	2373	1257	1	1	1	none	none
203	202	Purple - output_0038.png	none	2037	60	1	1	1	none	none
204	203	Blue - output_0039.png	none	2076	843	1	1	1	none	none
205	204	Green - output_0039.png	none	1719	1134	1	1	1	none	none
206	205	Orange - output_0039.png	none	2505	1482	1	1	1	none	none
207	206	Pink - output_0039.png	none	2370	1230	1	1	1	none	none
208	207	Purple - output_0039.png	none	2037	63	1	1	1	none	none
209	208	Blue - output_0040.png	none	2559	768	1	1	1	none	none
210	209	Green - output_0040.png	none	1716	1131	1	1	1	none	none
211	210	Orange - output_0040.png	none	2544	1452	1	1	1	none	none
212	211	Pink - output_0040.png	none	2367	1239	1	1	1	none	none
213	212	Purple - output_0040.png	none	2019	63	1	1	1	none	none
214	213	Blue - output_0041.png	none	2304	960	1	1	1	none	none
215	214	Green - output_0041.png	none	1707	1137	1	1	1	none	none
216	215	Orange - output_0041.png	none	2454	1350	1	1	1	none	none
217	216	Pink - output_0041.png	none	2361	1233	1	1	1	none	none
218	217	Purple - output_0041.png	none	2037	45	1	1	1	none	none
219	218	Blue - output_0042.png	none	2283	972	1	1	1	none	none
220	219	Green - output_0042.png	none	1704	1134	1	1	1	none	none
221	220	Orange - output_0042.png	none	2574	1323	1	1	1	none	none
222	221	Pink - output_0042.png	none	2352	1227	1	1	1	none	none
223	222	Purple - output_0042.png	none	2004	60	1	1	1	none	none
224	223	Blue - output_0043.png	none	2292	933	1	1	1	none	none
225	224	Green - output_0043.png	none	1704	1137	1	1	1	none	none
226	225	Orange - output_0043.png	none	1992	1698	1	1	1	none	none
227	226	Pink - output_0043.png	none	2355	1224	1	1	1	none	none
228	227	Purple - output_0043.png	none	2010	69	1	1	1	none	none
229	228	Blue - output_0044.png	none	2298	957	1	1	1	none	none
230	229	Green - output_0044.png	none	1713	1143	1	1	1	none	none
231	230	Orange - output_0044.png	none	2445	1683	1	1	1	none	none
232	231	Pink - output_0044.png	none	2364	1242	1	1	1	none	none
233	232	Purple - output_0044.png	none	1998	48	1	1	1	none	none
234	233	Blue - output_0045.png	none	2136	861	1	1	1	none	none
235	234	Green - output_0045.png	none	1698	1137	1	1	1	none	none
236	235	Orange - output_0045.png	none	2088	1647	1	1	1	none	none
237	236	Pink - output_0045.png	none	2340	1251	1	1	1	none	none
238	237	Purple - output_0045.png	none	2034	72	1	1	1	none	none
239	238	Blue - output_0046.png	none	2124	867	1	1	1	none	none
240	239	Green - output_0046.png	none	1707	1152	1	1	1	none	none
241	240	Orange - output_0046.png	none	2085	1671	1	1	1	none	none
242	241	Pink - output_0046.png	none	2343	1257	1	1	1	none	none
243	242	Purple - output_0046.png	none	2019	54	1	1	1	none	none
244	243	Blue - output_0047.png	none	2154	852	1	1	1	none	none
245	244	Green - output_0047.png	none	1716	1128	1	1	1	none	none
246	245	Orange - output_0047.png	none	2121	1530	1	1	1	none	none
247	246	Pink - output_0047.png	none	2337	1257	1	1	1	none	none
248	247	Purple - output_0047.png	none	2049	78	1	1	1	none	none
249	248	Blue - output_0048.png	none	2058	753	1	1	1	none	none
250	249	Green - output_0048.png	none	1716	1143	1	1	1	none	none
251	250	Orange - output_0048.png	none	2208	1533	1	1	1	none	none
252	251	Pink - output_0048.png	none	2346	1266	1	1	1	none	none
253	252	Purple - output_0048.png	none	2019	75	1	1	1	none	none
254	253	Blue - output_0049.png	none	2055	702	1	1	1	none	none
255	254	Green - output_0049.png	none	1707	1137	1	1	1	none	none
256	255	Orange - output_0049.png	none	2325	1500	1	1	1	none	none
257	256	Pink - output_0049.png	none	2355	1257	1	1	1	none	none
258	257	Purple - output_0049.png	none	2025	51	1	1	1	none	none
259	258	Blue - output_0050.png	none	2076	816	1	1	1	none	none
260	259	Green - output_0050.png	none	1710	1137	1	1	1	none	none
261	260	Orange - output_0050.png	none	2349	1488	1	1	1	none	none
262	261	Pink - output_0050.png	none	2283	1284	1	1	1	none	none
263	262	Purple - output_0050.png	none	2040	54	1	1	1	none	none
264	263	Blue - output_0051.png	none	2073	591	1	1	1	none	none
265	264	Green - output_0051.png	none	1719	1146	1	1	1	none	none
266	265	Orange - output_0051.png	none	2223	1452	1	1	1	none	none
267	266	Pink - output_0051.png	none	2286	1275	1	1	1	none	none
268	267	Purple - output_0051.png	none	2019	75	1	1	1	none	none
269	268	Blue - output_0052.png	none	2241	1008	1	1	1	none	none
270	269	Green - output_0052.png	none	1671	1170	1	1	1	none	none
271	270	Orange - output_0052.png	none	2223	1584	1	1	1	none	none
272	271	Pink - output_0052.png	none	2211	1308	1	1	1	none	none
273	272	Purple - output_0052.png	none	2052	69	1	1	1	none	none
274	273	Blue - output_0053.png	none	2406	1179	1	1	1	none	none
275	274	Green - output_0053.png	none	2220	903	1	1	1	none	none
276	275	Orange - output_0053.png	none	2313	1569	1	1	1	none	none
277	276	Pink - output_0053.png	none	2265	1287	1	1	1	none	none
278	277	Purple - output_0053.png	none	2019	21	1	1	1	none	none
279	278	Blue - output_0054.png	none	2763	1287	1	1	1	none	none
280	279	Green - output_0054.png	none	1713	1128	1	1	1	none	none
281	280	Orange - output_0054.png	none	2304	1521	1	1	1	none	none
282	281	Pink - output_0054.png	none	2412	1389	1	1	1	none	none
283	282	Purple - output_0054.png	none	2043	33	1	1	1	none	none
284	283	Blue - output_0055.png	none	1947	462	1	1	1	none	none
285	284	Green - output_0055.png	none	1719	1131	1	1	1	none	none
286	285	Orange - output_0055.png	none	2364	1611	1	1	1	none	none
287	286	Pink - output_0055.png	none	2406	1485	1	1	1	none	none
288	287	Purple - output_0055.png	none	2028	75	1	1	1	none	none
289	288	Blue - output_0056.png	none	2265	816	1	1	1	none	none
290	289	Green - output_0056.png	none	1719	1119	1	1	1	none	none
291	290	Orange - output_0056.png	none	2274	1653	1	1	1	none	none
292	291	Pink - output_0056.png	none	2322	1479	1	1	1	none	none
293	292	Purple - output_0056.png	none	2073	81	1	1	1	none	none
294	293	Blue - output_0057.png	none	2088	741	1	1	1	none	none
295	294	Green - output_0057.png	none	1716	1128	1	1	1	none	none
296	295	Orange - output_0057.png	none	2190	1632	1	1	1	none	none
297	296	Pink - output_0057.png	none	2298	1482	1	1	1	none	none
298	297	Purple - output_0057.png	none	2013	78	1	1	1	none	none
299	298	Blue - output_0058.png	none	1980	366	1	1	1	none	none
300	299	Green - output_0058.png	none	1728	1122	1	1	1	none	none
301	300	Orange - output_0058.png	none	2130	1623	1	1	1	none	none
302	301	Pink - output_0058.png	none	2322	1488	1	1	1	none	none
303	302	Purple - output_0058.png	none	1986	45	1	1	1	none	none
304	303	Blue - output_0059.png	none	2049	69	1	1	1	none	none
305	304	Green - output_0059.png	none	1719	1131	1	1	1	none	none
306	305	Orange - output_0059.png	none	2436	1728	1	1	1	none	none
307	306	Pink - output_0059.png	none	2310	1485	1	1	1	none	none
308	307	Purple - output_0059.png	none	2007	81	1	1	1	none	none
309	308	Blue - output_0060.png	none	2043	45	1	1	1	none	none
310	309	Green - output_0060.png	none	1710	1143	1	1	1	none	none
311	310	Orange - output_0060.png	none	2451	1746	1	1	1	none	none
312	311	Pink - output_0060.png	none	2307	1488	1	1	1	none	none
313	312	Purple - output_0060.png	none	2079	75	1	1	1	none	none
314	313	Blue - output_0061.png	none	2040	57	1	1	1	none	none
315	314	Green - output_0061.png	none	1710	1140	1	1	1	none	none
316	315	Orange - output_0061.png	none	2046	60	1	1	1	none	none
317	316	Pink - output_0061.png	none	2325	1488	1	1	1	none	none
318	317	Purple - output_0061.png	none	2034	57	1	1	1	none	none
319	318	Blue - output_0062.png	none	2031	24	1	1	1	none	none
320	319	Green - output_0062.png	none	1722	1131	1	1	1	none	none
321	320	Orange - output_0062.png	none	2499	1734	1	1	1	none	none
322	321	Pink - output_0062.png	none	2307	1494	1	1	1	none	none
323	322	Purple - output_0062.png	none	2031	54	1	1	1	none	none
324	323	Blue - output_0063.png	none	2052	66	1	1	1	none	none
325	324	Green - output_0063.png	none	1728	1137	1	1	1	none	none
326	325	Orange - output_0063.png	none	2505	1734	1	1	1	none	none
327	326	Pink - output_0063.png	none	2310	1497	1	1	1	none	none
328	327	Purple - output_0063.png	none	2034	36	1	1	1	none	none
329	328	Blue - output_0064.png	none	2052	60	1	1	1	none	none
330	329	Green - output_0064.png	none	1701	1131	1	1	1	none	none
331	330	Orange - output_0064.png	none	2625	1656	1	1	1	none	none
332	331	Pink - output_0064.png	none	2310	1488	1	1	1	none	none
333	332	Purple - output_0064.png	none	2049	54	1	1	1	none	none
334	333	Blue - output_0065.png	none	2199	759	1	1	1	none	none
335	334	Green - output_0065.png	none	1707	1137	1	1	1	none	none
336	335	Orange - output_0065.png	none	2631	1629	1	1	1	none	none
337	336	Pink - output_0065.png	none	2301	1497	1	1	1	none	none
338	337	Purple - output_0065.png	none	1995	81	1	1	1	none	none
339	338	Blue - output_0066.png	none	2178	714	1	1	1	none	none
340	339	Green - output_0066.png	none	1722	1137	1	1	1	none	none
341	340	Orange - output_0066.png	none	2559	1518	1	1	1	none	none
342	341	Pink - output_0066.png	none	2316	1497	1	1	1	none	none
343	342	Purple - output_0066.png	none	2007	60	1	1	1	none	none
344	343	Blue - output_0067.png	none	2178	753	1	1	1	none	none
345	344	Green - output_0067.png	none	1719	1122	1	1	1	none	none
346	345	Orange - output_0067.png	none	2496	1584	1	1	1	none	none
347	346	Pink - output_0067.png	none	2301	1488	1	1	1	none	none
348	347	Purple - output_0067.png	none	2001	45	1	1	1	none	none
349	348	Blue - output_0068.png	none	2268	795	1	1	1	none	none
350	349	Green - output_0068.png	none	1716	1146	1	1	1	none	none
351	350	Orange - output_0068.png	none	2499	1623	1	1	1	none	none
352	351	Pink - output_0068.png	none	2298	1479	1	1	1	none	none
353	352	Purple - output_0068.png	none	1989	51	1	1	1	none	none
354	353	Blue - output_0069.png	none	2196	984	1	1	1	none	none
355	354	Green - output_0069.png	none	1722	1134	1	1	1	none	none
356	355	Orange - output_0069.png	none	2532	1734	1	1	1	none	none
357	356	Pink - output_0069.png	none	2322	1488	1	1	1	none	none
358	357	Purple - output_0069.png	none	2022	63	1	1	1	none	none
359	358	Blue - output_0070.png	none	2025	924	1	1	1	none	none
360	359	Green - output_0070.png	none	1728	1134	1	1	1	none	none
361	360	Orange - output_0070.png	none	2535	1722	1	1	1	none	none
362	361	Pink - output_0070.png	none	2310	1485	1	1	1	none	none
363	362	Purple - output_0070.png	none	2004	48	1	1	1	none	none
364	363	Blue - output_0071.png	none	2010	885	1	1	1	none	none
365	364	Green - output_0071.png	none	1725	1134	1	1	1	none	none
366	365	Orange - output_0071.png	none	2550	1713	1	1	1	none	none
367	366	Pink - output_0071.png	none	2484	1395	1	1	1	none	none
368	367	Purple - output_0071.png	none	2049	57	1	1	1	none	none
369	368	Blue - output_0072.png	none	2049	840	1	1	1	none	none
370	369	Green - output_0072.png	none	1620	1065	1	1	1	none	none
371	370	Orange - output_0072.png	none	2640	1653	1	1	1	none	none
372	371	Pink - output_0072.png	none	2415	1419	1	1	1	none	none
373	372	Purple - output_0072.png	none	1995	48	1	1	1	none	none
374	373	Blue - output_0073.png	none	2034	504	1	1	1	none	none
375	374	Green - output_0073.png	none	1623	1068	1	1	1	none	none
376	375	Orange - output_0073.png	none	2634	1641	1	1	1	none	none
377	376	Pink - output_0073.png	none	2397	1587	1	1	1	none	none
378	377	Purple - output_0073.png	none	2028	54	1	1	1	none	none
379	378	Blue - output_0074.png	none	2007	477	1	1	1	none	none
380	379	Green - output_0074.png	none	1257	1143	1	1	1	none	none
381	380	Orange - output_0074.png	none	2349	1710	1	1	1	none	none
382	381	Pink - output_0074.png	none	2445	1623	1	1	1	none	none
383	382	Purple - output_0074.png	none	1998	57	1	1	1	none	none
384	383	Blue - output_0075.png	none	2076	1605	1	1	1	none	none
385	384	Green - output_0075.png	none	1707	1107	1	1	1	none	none
386	385	Orange - output_0075.png	none	2325	1722	1	1	1	none	none
387	386	Pink - output_0075.png	none	2553	1524	1	1	1	none	none
388	387	Purple - output_0075.png	none	2013	45	1	1	1	none	none
389	388	Blue - output_0076.png	none	2037	495	1	1	1	none	none
390	389	Green - output_0076.png	none	1698	1116	1	1	1	none	none
391	390	Orange - output_0076.png	none	2754	1185	1	1	1	none	none
392	391	Pink - output_0076.png	none	2562	1527	1	1	1	none	none
393	392	Purple - output_0076.png	none	2016	66	1	1	1	none	none
394	393	Blue - output_0077.png	none	2175	663	1	1	1	none	none
395	394	Green - output_0077.png	none	1704	1110	1	1	1	none	none
396	395	Orange - output_0077.png	none	2640	1683	1	1	1	none	none
397	396	Pink - output_0077.png	none	2550	1545	1	1	1	none	none
398	397	Purple - output_0077.png	none	2013	48	1	1	1	none	none
399	398	Blue - output_0078.png	none	2553	939	1	1	1	none	none
400	399	Green - output_0078.png	none	1704	1110	1	1	1	none	none
401	400	Orange - output_0078.png	none	2640	1662	1	1	1	none	none
402	401	Pink - output_0078.png	none	2535	1545	1	1	1	none	none
403	402	Purple - output_0078.png	none	2019	75	1	1	1	none	none
404	403	Blue - output_0079.png	none	2490	972	1	1	1	none	none
405	404	Green - output_0079.png	none	1710	1101	1	1	1	none	none
406	405	Orange - output_0079.png	none	2646	1668	1	1	1	none	none
407	406	Pink - output_0079.png	none	2538	1548	1	1	1	none	none
408	407	Purple - output_0079.png	none	1998	72	1	1	1	none	none
409	408	Blue - output_0080.png	none	2505	942	1	1	1	none	none
410	409	Green - output_0080.png	none	1710	1104	1	1	1	none	none
411	410	Orange - output_0080.png	none	2631	1674	1	1	1	none	none
412	411	Pink - output_0080.png	none	2535	1542	1	1	1	none	none
413	412	Purple - output_0080.png	none	2043	45	1	1	1	none	none
414	413	Blue - output_0081.png	none	2391	900	1	1	1	none	none
415	414	Green - output_0081.png	none	1716	1101	1	1	1	none	none
416	415	Orange - output_0081.png	none	2655	1665	1	1	1	none	none
417	416	Pink - output_0081.png	none	2544	1539	1	1	1	none	none
418	417	Purple - output_0081.png	none	2028	60	1	1	1	none	none
419	418	Blue - output_0082.png	none	2220	924	1	1	1	none	none
420	419	Green - output_0082.png	none	1701	1116	1	1	1	none	none
421	420	Orange - output_0082.png	none	2502	1650	1	1	1	none	none
422	421	Pink - output_0082.png	none	2547	1539	1	1	1	none	none
423	422	Purple - output_0082.png	none	2067	48	1	1	1	none	none
424	423	Blue - output_0083.png	none	2238	933	1	1	1	none	none
425	424	Green - output_0083.png	none	1704	1107	1	1	1	none	none
426	425	Orange - output_0083.png	none	2475	1665	1	1	1	none	none
427	426	Pink - output_0083.png	none	2538	1524	1	1	1	none	none
428	427	Purple - output_0083.png	none	2034	69	1	1	1	none	none
429	428	Blue - output_0084.png	none	2703	1509	1	1	1	none	none
430	429	Green - output_0084.png	none	1698	1107	1	1	1	none	none
431	430	Orange - output_0084.png	none	2487	1656	1	1	1	none	none
432	431	Pink - output_0084.png	none	2550	1533	1	1	1	none	none
433	432	Purple - output_0084.png	none	2007	57	1	1	1	none	none
434	433	Blue - output_0085.png	none	2280	1635	1	1	1	none	none
435	434	Green - output_0085.png	none	1698	1107	1	1	1	none	none
436	435	Orange - output_0085.png	none	2514	1161	1	1	1	none	none
437	436	Pink - output_0085.png	none	2556	1515	1	1	1	none	none
438	437	Purple - output_0085.png	none	2034	51	1	1	1	none	none
439	438	Blue - output_0086.png	none	2736	1341	1	1	1	none	none
440	439	Green - output_0086.png	none	1695	1125	1	1	1	none	none
441	440	Orange - output_0086.png	none	2304	1317	1	1	1	none	none
442	441	Pink - output_0086.png	none	2544	1536	1	1	1	none	none
443	442	Purple - output_0086.png	none	2052	54	1	1	1	none	none
444	443	Blue - output_0087.png	none	2196	873	1	1	1	none	none
445	444	Green - output_0087.png	none	1698	1128	1	1	1	none	none
446	445	Orange - output_0087.png	none	2244	1362	1	1	1	none	none
447	446	Pink - output_0087.png	none	2556	1530	1	1	1	none	none
448	447	Purple - output_0087.png	none	1983	81	1	1	1	none	none
449	448	Blue - output_0088.png	none	2112	744	1	1	1	none	none
450	449	Green - output_0088.png	none	1704	1119	1	1	1	none	none
451	450	Orange - output_0088.png	none	2481	1212	1	1	1	none	none
452	451	Pink - output_0088.png	none	2394	1614	1	1	1	none	none
453	452	Purple - output_0088.png	none	2010	90	1	1	1	none	none
454	453	Blue - output_0089.png	none	2823	1176	1	1	1	none	none
455	454	Green - output_0089.png	none	1701	1122	1	1	1	none	none
456	455	Orange - output_0089.png	none	2475	1206	1	1	1	none	none
457	456	Pink - output_0089.png	none	2349	1329	1	1	1	none	none
458	457	Purple - output_0089.png	none	2037	90	1	1	1	none	none
459	458	Blue - output_0090.png	none	2355	1422	1	1	1	none	none
460	459	Green - output_0090.png	none	1701	1122	1	1	1	none	none
461	460	Orange - output_0090.png	none	2664	1053	1	1	1	none	none
462	461	Pink - output_0090.png	none	2448	1200	1	1	1	none	none
463	462	Purple - output_0090.png	none	1995	69	1	1	1	none	none
464	463	Blue - output_0091.png	none	2301	1458	1	1	1	none	none
465	464	Green - output_0091.png	none	1695	1113	1	1	1	none	none
466	465	Orange - output_0091.png	none	2604	1686	1	1	1	none	none
467	466	Pink - output_0091.png	none	2451	1602	1	1	1	none	none
468	467	Purple - output_0091.png	none	2025	75	1	1	1	none	none
468	467	Blue - output_0100.png	none	2151	1356	1	1	1	none	none
468	467	Green - output_0100.png	none	1695	1122	1	1	1	none	none
468	467	Orange - output_0100.png	none	2226	1641	1	1	1	none	none
468	467	Pink - output_0100.png	none	2508	1317	1	1	1	none	none
468	467	Purple - output_0100.png	none	2031	57	1	1	1	none	none
468	467	Blue - output_0092.png	none	2136	747	1	1	1	none	none
468	467	Green - output_0092.png	none	1704	1125	1	1	1	none	none
468	467	Orange - output_0092.png	none	2601	1671	1	1	1	none	none
468	467	Pink - output_0092.png	none	2712	1386	1	1	1	none	none
468	467	Purple - output_0092.png	none	2025	72	1	1	1	none	none
468	467	Blue - output_0093.png	none	2550	840	1	1	1	none	none
468	467	Green - output_0093.png	none	1707	1116	1	1	1	none	none
468	467	Orange - output_0093.png	none	2427	1677	1	1	1	none	none
468	467	Pink - output_0093.png	none	2577	1437	1	1	1	none	none
468	467	Purple - output_0093.png	none	2034	66	1	1	1	none	none
468	467	Blue - output_0094.png	none	1941	717	1	1	1	none	none
468	467	Green - output_0094.png	none	1695	1128	1	1	1	none	none
468	467	Orange - output_0094.png	none	2304	1659	1	1	1	none	none
468	467	Pink - output_0094.png	none	2538	1410	1	1	1	none	none
468	467	Purple - output_0094.png	none	2040	72	1	1	1	none	none
468	467	Blue - output_0095.png	none	1986	405	1	1	1	none	none
468	467	Green - output_0095.png	none	1701	1128	1	1	1	none	none
468	467	Orange - output_0095.png	none	2265	1614	1	1	1	none	none
468	467	Pink - output_0095.png	none	2739	1371	1	1	1	none	none
468	467	Purple - output_0095.png	none	1995	54	1	1	1	none	none
468	467	Blue - output_0096.png	none	2004	84	1	1	1	none	none
468	467	Green - output_0096.png	none	1698	1119	1	1	1	none	none
468	467	Orange - output_0096.png	none	2250	1614	1	1	1	none	none
468	467	Pink - output_0096.png	none	2547	1320	1	1	1	none	none
468	467	Purple - output_0096.png	none	2004	48	1	1	1	none	none
468	467	Blue - output_0097.png	none	2037	399	1	1	1	none	none
468	467	Green - output_0097.png	none	1704	1122	1	1	1	none	none
468	467	Orange - output_0097.png	none	2214	1650	1	1	1	none	none
468	467	Pink - output_0097.png	none	2547	1407	1	1	1	none	none
468	467	Purple - output_0097.png	none	2031	48	1	1	1	none	none
468	467	Blue - output_0098.png	none	2151	1335	1	1	1	none	none
468	467	Green - output_0098.png	none	1686	1122	1	1	1	none	none
468	467	Orange - output_0098.png	none	2211	1665	1	1	1	none	none
468	467	Pink - output_0098.png	none	2532	1413	1	1	1	none	none
468	467	Purple - output_0098.png	none	2034	69	1	1	1	none	none
468	467	Blue - output_0099.png	none	2136	1332	1	1	1	none	none
468	467	Green - output_0099.png	none	1701	1128	1	1	1	none	none
468	467	Orange - output_0099.png	none	2163	1692	1	1	1	none	none
468	467	Pink - output_0099.png	none	2514	1416	1	1	1	none	none
468	467	Purple - output_0099.png	none	2007	48	1	1	1	none	none
