# Supplementary material for: Unmated Queens Show Worker‐Like Behaviour and Gene Expression in Polygynous Colonies of the Ant Stigmatomma pallipes
Source: Mol Ecol. 2026 Apr 29;35:e70360. doi: 10.1111/mec.70360 (PMC13126620; doi:10.1111/mec.70360)
Supplement: Supplementary file 3 — Data S1: mec70360‐sup‐0003‐Supinfo.zip. [file MEC-35-e70360-s003.zip › Coordinates/O1_B5_5_10_cords.csv]

X.1	Index	Name	Type	Group	X	Y	Width	Height	Points	Color	Fill	LWidth	Pos	C	Z	T
1	0	Eggpile - output_0010.png	Point	none	2595	1470	1	1	1	none	none	0	0	0	0	0
2	1	Larval pile - output_0010.png	Point	none	2709	978	1	1	1	none	none	0	0	0	0	0
3	2	Pupapile - output_0010.png	Point	none	2430	1416	1	1	1	none	none	0	0	0	0	0
4	3	Nest Entrance - output_0010.png	Point	none	1872	102	1	1	1	none	none	0	0	0	0	0
5	4	SW Corner - output_0010.png	Point	none	396	2157	1	1	1	none	none	0	0	0	0	0
6	5	NW Corner - output_0010.png	Point	none	225	153	1	1	1	none	none	0	0	0	0	0
7	6	NE Corner - output_0010.png	Point	none	3453	57	1	1	1	none	none	0	0	0	0	0
8	7	SE Corner - output_0010.png	Point	none	3417	2136	1	1	1	none	none	0	0	0	0	0
9	8	Blue - output_0010.png	Point	none	2331	1161	1	1	1	none	none	0	0	0	0	0
10	9	Blue - output_0011.png	Point	none	2103	1140	1	1	1	none	none	0	0	0	0	0
11	10	Blue - output_0012.png	Point	none	2403	1110	1	1	1	none	none	0	0	0	0	0
12	11	Blue - output_0013.png	Point	none	2328	1242	1	1	1	none	none	0	0	0	0	0
13	12	Blue - output_0014.png	Point	none	1800	1749	1	1	1	none	none	0	0	0	0	0
14	13	Blue - output_0015.png	Point	none	2178	1344	1	1	1	none	none	0	0	0	0	0
15	14	Blue - output_0016.png	Point	none	2130	1374	1	1	1	none	none	0	0	0	0	0
16	15	Blue - output_0017.png	Point	none	2121	1392	1	1	1	none	none	0	0	0	0	0
17	16	Blue - output_0018.png	Point	none	2172	1368	1	1	1	none	none	0	0	0	0	0
18	17	Blue - output_0019.png	Point	none	2154	1380	1	1	1	none	none	0	0	0	0	0
19	18	Blue - output_0020.png	Point	none	2139	1386	1	1	1	none	none	0	0	0	0	0
20	19	Blue - output_0021.png	Point	none	2196	855	1	1	1	none	none	0	0	0	0	0
21	20	Blue - output_0022.png	Point	none	2148	1458	1	1	1	none	none	0	0	0	0	0
22	21	Blue - output_0023.png	Point	none	2157	1422	1	1	1	none	none	0	0	0	0	0
23	22	Blue - output_0024.png	Point	none	1854	1239	1	1	1	none	none	0	0	0	0	0
24	23	Blue - output_0025.png	Point	none	2070	1413	1	1	1	none	none	0	0	0	0	0
25	24	Blue - output_0026.png	Point	none	2037	1386	1	1	1	none	none	0	0	0	0	0
26	25	Blue - output_0027.png	Point	none	2028	1404	1	1	1	none	none	0	0	0	0	0
27	26	Blue - output_0028.png	Point	none	2025	1413	1	1	1	none	none	0	0	0	0	0
28	27	Blue - output_0029.png	Point	none	2016	1395	1	1	1	none	none	0	0	0	0	0
29	28	Blue - output_0030.png	Point	none	1989	1416	1	1	1	none	none	0	0	0	0	0
30	29	Blue - output_0031.png	Point	none	2007	1416	1	1	1	none	none	0	0	0	0	0
31	30	Blue - output_0032.png	Point	none	1995	1392	1	1	1	none	none	0	0	0	0	0
32	31	Blue - output_0033.png	Point	none	2454	1407	1	1	1	none	none	0	0	0	0	0
33	32	Blue - output_0034.png	Point	none	2415	1434	1	1	1	none	none	0	0	0	0	0
34	33	Blue - output_0035.png	Point	none	2469	1416	1	1	1	none	none	0	0	0	0	0
35	34	Blue - output_0036.png	Point	none	2472	1431	1	1	1	none	none	0	0	0	0	0
36	35	Blue - output_0037.png	Point	none	2484	1437	1	1	1	none	none	0	0	0	0	0
37	36	Blue - output_0038.png	Point	none	2496	1434	1	1	1	none	none	0	0	0	0	0
38	37	Blue - output_0039.png	Point	none	2481	1437	1	1	1	none	none	0	0	0	0	0
39	38	Blue - output_0040.png	Point	none	2487	1434	1	1	1	none	none	0	0	0	0	0
40	39	Blue - output_0041.png	Point	none	2484	1434	1	1	1	none	none	0	0	0	0	0
41	40	Blue - output_0042.png	Point	none	2490	1434	1	1	1	none	none	0	0	0	0	0
42	41	Blue - output_0043.png	Point	none	2478	1443	1	1	1	none	none	0	0	0	0	0
43	42	Blue - output_0044.png	Point	none	2487	1422	1	1	1	none	none	0	0	0	0	0
44	43	Blue - output_0045.png	Point	none	2481	1440	1	1	1	none	none	0	0	0	0	0
45	44	Blue - output_0046.png	Point	none	2472	1419	1	1	1	none	none	0	0	0	0	0
46	45	Blue - output_0047.png	Point	none	2487	1428	1	1	1	none	none	0	0	0	0	0
47	46	Blue - output_0048.png	Point	none	2469	1434	1	1	1	none	none	0	0	0	0	0
48	47	Blue - output_0049.png	Point	none	2472	1428	1	1	1	none	none	0	0	0	0	0
49	48	Blue - output_0050.png	Point	none	2478	1425	1	1	1	none	none	0	0	0	0	0
50	49	Blue - output_0051.png	Point	none	2457	1404	1	1	1	none	none	0	0	0	0	0
51	50	Blue - output_0052.png	Point	none	2493	1419	1	1	1	none	none	0	0	0	0	0
52	51	Blue - output_0053.png	Point	none	2472	1419	1	1	1	none	none	0	0	0	0	0
53	52	Blue - output_0054.png	Point	none	2463	1431	1	1	1	none	none	0	0	0	0	0
54	53	Blue - output_0055.png	Point	none	2472	1419	1	1	1	none	none	0	0	0	0	0
55	54	Blue - output_0056.png	Point	none	2475	1419	1	1	1	none	none	0	0	0	0	0
56	55	Blue - output_0057.png	Point	none	2466	1425	1	1	1	none	none	0	0	0	0	0
57	56	Blue - output_0058.png	Point	none	2469	1437	1	1	1	none	none	0	0	0	0	0
58	57	Blue - output_0059.png	Point	none	2460	1407	1	1	1	none	none	0	0	0	0	0
59	58	Blue - output_0060.png	Point	none	2598	1440	1	1	1	none	none	0	0	0	0	0
60	59	Blue - output_0061.png	Point	none	2598	1419	1	1	1	none	none	0	0	0	0	0
61	60	Blue - output_0062.png	Point	none	2178	1338	1	1	1	none	none	0	0	0	0	0
62	61	Blue - output_0063.png	Point	none	2448	1449	1	1	1	none	none	0	0	0	0	0
63	62	Blue - output_0064.png	Point	none	2472	1443	1	1	1	none	none	0	0	0	0	0
64	63	Blue - output_0065.png	Point	none	2469	1449	1	1	1	none	none	0	0	0	0	0
65	64	Blue - output_0066.png	Point	none	2454	1434	1	1	1	none	none	0	0	0	0	0
66	65	Blue - output_0067.png	Point	none	2466	1452	1	1	1	none	none	0	0	0	0	0
67	66	Blue - output_0068.png	Point	none	2415	1434	1	1	1	none	none	0	0	0	0	0
68	67	Blue - output_0069.png	Point	none	2427	1407	1	1	1	none	none	0	0	0	0	0
69	68	Blue - output_0070.png	Point	none	2436	1419	1	1	1	none	none	0	0	0	0	0
70	69	Blue - output_0071.png	Point	none	2274	1320	1	1	1	none	none	0	0	0	0	0
71	70	Blue - output_0072.png	Point	none	2460	1344	1	1	1	none	none	0	0	0	0	0
72	71	Blue - output_0073.png	Point	none	2454	1341	1	1	1	none	none	0	0	0	0	0
73	72	Blue - output_0074.png	Point	none	2418	1365	1	1	1	none	none	0	0	0	0	0
74	73	Blue - output_0075.png	Point	none	2427	1365	1	1	1	none	none	0	0	0	0	0
75	74	Blue - output_0076.png	Point	none	2436	1356	1	1	1	none	none	0	0	0	0	0
76	75	Blue - output_0077.png	Point	none	2427	1374	1	1	1	none	none	0	0	0	0	0
77	76	Blue - output_0078.png	Point	none	2430	1371	1	1	1	none	none	0	0	0	0	0
78	77	Blue - output_0079.png	Point	none	2421	1365	1	1	1	none	none	0	0	0	0	0
79	78	Blue - output_0080.png	Point	none	2424	1368	1	1	1	none	none	0	0	0	0	0
80	79	Blue - output_0081.png	Point	none	2433	1359	1	1	1	none	none	0	0	0	0	0
81	80	Blue - output_0082.png	Point	none	2424	1374	1	1	1	none	none	0	0	0	0	0
82	81	Blue - output_0083.png	Point	none	2424	1365	1	1	1	none	none	0	0	0	0	0
83	82	Blue - output_0084.png	Point	none	2433	1380	1	1	1	none	none	0	0	0	0	0
84	83	Blue - output_0085.png	Point	none	2430	1377	1	1	1	none	none	0	0	0	0	0
85	84	Blue - output_0086.png	Point	none	2412	1362	1	1	1	none	none	0	0	0	0	0
86	85	Blue - output_0087.png	Point	none	2424	1371	1	1	1	none	none	0	0	0	0	0
87	86	Blue - output_0088.png	Point	none	2406	1383	1	1	1	none	none	0	0	0	0	0
88	87	Blue - output_0089.png	Point	none	2445	1374	1	1	1	none	none	0	0	0	0	0
89	88	Blue - output_0090.png	Point	none	2412	1374	1	1	1	none	none	0	0	0	0	0
90	89	Blue - output_0091.png	Point	none	2391	1392	1	1	1	none	none	0	0	0	0	0
91	90	Blue - output_0092.png	Point	none	2391	1386	1	1	1	none	none	0	0	0	0	0
92	91	Blue - output_0093.png	Point	none	2418	1398	1	1	1	none	none	0	0	0	0	0
93	92	Blue - output_0094.png	Point	none	2400	1389	1	1	1	none	none	0	0	0	0	0
94	93	Blue - output_0095.png	Point	none	2412	1389	1	1	1	none	none	0	0	0	0	0
95	94	Blue - output_0096.png	Point	none	2418	1389	1	1	1	none	none	0	0	0	0	0
96	95	Blue - output_0097.png	Point	none	2631	1368	1	1	1	none	none	0	0	0	0	0
97	96	Blue - output_0098.png	Point	none	2607	1332	1	1	1	none	none	0	0	0	0	0
98	97	Blue - output_0099.png	Point	none	2487	1239	1	1	1	none	none	0	0	0	0	0
99	98	Blue - output_0100.png	Point	none	2229	1230	1	1	1	none	none	0	0	0	0	0
100	99	Blue - output_0101.png	Point	none	2457	1131	1	1	1	none	none	0	0	0	0	0
