# Supplementary material for: Unmated Queens Show Worker‐Like Behaviour and Gene Expression in Polygynous Colonies of the Ant Stigmatomma pallipes
Source: Mol Ecol. 2026 Apr 29;35:e70360. doi: 10.1111/mec.70360 (PMC13126620; doi:10.1111/mec.70360)
Supplement: Supplementary file 3 — Data S1: mec70360‐sup‐0003‐Supinfo.zip. [file MEC-35-e70360-s003.zip › Coordinates/O1_C14_1_5_cords.csv]

X.1	Index	Name	Type	Group	X	Y	Width	Height	Points	Color	Fill	LWidth	Pos	C	Z	T
1	0	Pupapile - output_0010.png	Point	none	2316	1539	1	1	1	none	none	0	0	0	0	0
2	1	Nest Entrance - output_0010.png	Point	none	1926	354	1	1	1	none	none	0	0	0	0	0
3	2	SW Corner - output_0010.png	Point	none	561	2016	1	1	1	none	none	0	0	0	0	0
4	3	NW Corner - output_0010.png	Point	none	666	315	1	1	1	none	none	0	0	0	0	0
5	4	NE Corner - output_0010.png	Point	none	3540	414	1	1	1	none	none	0	0	0	0	0
6	5	SE Corner - output_0010.png	Point	none	3402	2082	1	1	1	none	none	0	0	0	0	0
7	6	Blue - output_0010.png	Point	none	1305	1377	1	1	1	none	none	0	0	0	0	0
8	7	Green - output_0010.png	Point	none	2751	1101	1	1	1	none	none	0	0	0	0	0
9	8	Blue - output_0011.png	Point	none	1662	1614	1	1	1	none	none	0	0	0	0	0
10	9	Green - output_0011.png	Point	none	2466	1275	1	1	1	none	none	0	0	0	0	0
11	10	Blue - output_0012.png	Point	none	2652	1440	1	1	1	none	none	0	0	0	0	0
12	11	Larval pile - output_0012.png	Point	none	1977	1665	1	1	1	none	none	0	0	0	0	0
13	12	Green - output_0012.png	Point	none	2457	1254	1	1	1	none	none	0	0	0	0	0
14	13	Blue - output_0013.png	Point	none	2712	1623	1	1	1	none	none	0	0	0	0	0
15	14	Green - output_0013.png	Point	none	2424	1197	1	1	1	none	none	0	0	0	0	0
16	15	Blue - output_0014.png	Point	none	2670	1641	1	1	1	none	none	0	0	0	0	0
17	16	Green - output_0014.png	Point	none	2409	1206	1	1	1	none	none	0	0	0	0	0
18	17	Blue - output_0015.png	Point	none	2583	1692	1	1	1	none	none	0	0	0	0	0
19	18	Green - output_0015.png	Point	none	2757	1335	1	1	1	none	none	0	0	0	0	0
20	19	Blue - output_0016.png	Point	none	2595	1689	1	1	1	none	none	0	0	0	0	0
21	20	Green - output_0016.png	Point	none	2475	1332	1	1	1	none	none	0	0	0	0	0
22	21	Blue - output_0017.png	Point	none	2184	1245	1	1	1	none	none	0	0	0	0	0
23	22	Green - output_0017.png	Point	none	1947	1632	1	1	1	none	none	0	0	0	0	0
24	23	Blue - output_0018.png	Point	none	1455	1326	1	1	1	none	none	0	0	0	0	0
25	24	Green - output_0018.png	Point	none	2952	1317	1	1	1	none	none	0	0	0	0	0
26	25	Blue - output_0019.png	Point	none	2412	1281	1	1	1	none	none	0	0	0	0	0
27	26	Green - output_0019.png	Point	none	2859	903	1	1	1	none	none	0	0	0	0	0
28	27	Blue - output_0020.png	Point	none	2340	1722	1	1	1	none	none	0	0	0	0	0
29	28	Green - output_0020.png	Point	none	2844	894	1	1	1	none	none	0	0	0	0	0
30	29	Blue - output_0021.png	Point	none	2115	1734	1	1	1	none	none	0	0	0	0	0
31	30	Green - output_0021.png	Point	none	2865	888	1	1	1	none	none	0	0	0	0	0
32	31	Blue - output_0022.png	Point	none	2109	1737	1	1	1	none	none	0	0	0	0	0
33	32	Green - output_0022.png	Point	none	2874	894	1	1	1	none	none	0	0	0	0	0
34	33	Blue - output_0023.png	Point	none	1692	1719	1	1	1	none	none	0	0	0	0	0
35	34	Eggpile - output_0023.png	Point	none	2865	945	1	1	1	none	none	0	0	0	0	0
36	35	Green - output_0023.png	Point	none	2859	858	1	1	1	none	none	0	0	0	0	0
37	36	Blue - output_0024.png	Point	none	1791	1743	1	1	1	none	none	0	0	0	0	0
38	37	Green - output_0024.png	Point	none	2877	1056	1	1	1	none	none	0	0	0	0	0
39	38	Blue - output_0025.png	Point	none	1710	1701	1	1	1	none	none	0	0	0	0	0
40	39	Green - output_0025.png	Point	none	2889	1056	1	1	1	none	none	0	0	0	0	0
41	40	Blue - output_0026.png	Point	none	1779	1716	1	1	1	none	none	0	0	0	0	0
42	41	Green - output_0026.png	Point	none	1968	873	1	1	1	none	none	0	0	0	0	0
43	42	Blue - output_0027.png	Point	none	1788	1719	1	1	1	none	none	0	0	0	0	0
44	43	Green - output_0027.png	Point	none	1974	210	1	1	1	none	none	0	0	0	0	0
45	44	Blue - output_0028.png	Point	none	1773	1716	1	1	1	none	none	0	0	0	0	0
46	45	Green - output_0028.png	Point	none	2004	150	1	1	1	none	none	0	0	0	0	0
47	46	Blue - output_0029.png	Point	none	1782	1731	1	1	1	none	none	0	0	0	0	0
48	47	Green - output_0029.png	Point	none	2079	207	1	1	1	none	none	0	0	0	0	0
49	48	Blue - output_0030.png	Point	none	1779	1701	1	1	1	none	none	0	0	0	0	0
50	49	Green - output_0030.png	Point	none	2697	804	1	1	1	none	none	0	0	0	0	0
51	50	Blue - output_0031.png	Point	none	1779	1719	1	1	1	none	none	0	0	0	0	0
52	51	Green - output_0031.png	Point	none	2799	825	1	1	1	none	none	0	0	0	0	0
53	52	Blue - output_0032.png	Point	none	1782	1716	1	1	1	none	none	0	0	0	0	0
54	53	Green - output_0032.png	Point	none	2841	870	1	1	1	none	none	0	0	0	0	0
55	54	Blue - output_0033.png	Point	none	1635	1470	1	1	1	none	none	0	0	0	0	0
56	55	Green - output_0033.png	Point	none	2874	930	1	1	1	none	none	0	0	0	0	0
57	56	Blue - output_0034.png	Point	none	2367	1353	1	1	1	none	none	0	0	0	0	0
58	57	Green - output_0034.png	Point	none	2823	864	1	1	1	none	none	0	0	0	0	0
59	58	Blue - output_0035.png	Point	none	2394	1251	1	1	1	none	none	0	0	0	0	0
60	59	Green - output_0035.png	Point	none	2850	873	1	1	1	none	none	0	0	0	0	0
61	60	Blue - output_0036.png	Point	none	2352	1209	1	1	1	none	none	0	0	0	0	0
62	61	Green - output_0036.png	Point	none	2835	846	1	1	1	none	none	0	0	0	0	0
63	62	Blue - output_0037.png	Point	none	2118	1467	1	1	1	none	none	0	0	0	0	0
64	63	Green - output_0037.png	Point	none	2853	867	1	1	1	none	none	0	0	0	0	0
65	64	Blue - output_0038.png	Point	none	2109	1488	1	1	1	none	none	0	0	0	0	0
66	65	Green - output_0038.png	Point	none	2820	834	1	1	1	none	none	0	0	0	0	0
67	66	Blue - output_0039.png	Point	none	2049	1377	1	1	1	none	none	0	0	0	0	0
68	67	Green - output_0039.png	Point	none	2838	864	1	1	1	none	none	0	0	0	0	0
69	68	Blue - output_0040.png	Point	none	1980	1230	1	1	1	none	none	0	0	0	0	0
70	69	Green - output_0040.png	Point	none	2820	816	1	1	1	none	none	0	0	0	0	0
71	70	Blue - output_0041.png	Point	none	1764	1713	1	1	1	none	none	0	0	0	0	0
72	71	Green - output_0041.png	Point	none	2820	810	1	1	1	none	none	0	0	0	0	0
73	72	Blue - output_0042.png	Point	none	2955	1218	1	1	1	none	none	0	0	0	0	0
74	73	Green - output_0042.png	Point	none	2820	801	1	1	1	none	none	0	0	0	0	0
75	74	Blue - output_0043.png	Point	none	2871	1536	1	1	1	none	none	0	0	0	0	0
76	75	Green - output_0043.png	Point	none	2838	819	1	1	1	none	none	0	0	0	0	0
77	76	Blue - output_0044.png	Point	none	2757	1623	1	1	1	none	none	0	0	0	0	0
78	77	Green - output_0044.png	Point	none	2832	870	1	1	1	none	none	0	0	0	0	0
79	78	Blue - output_0045.png	Point	none	2817	1602	1	1	1	none	none	0	0	0	0	0
80	79	Green - output_0045.png	Point	none	2826	900	1	1	1	none	none	0	0	0	0	0
81	80	Blue - output_0046.png	Point	none	2781	1620	1	1	1	none	none	0	0	0	0	0
82	81	Green - output_0046.png	Point	none	2829	891	1	1	1	none	none	0	0	0	0	0
83	82	Blue - output_0047.png	Point	none	2760	1611	1	1	1	none	none	0	0	0	0	0
84	83	Green - output_0047.png	Point	none	2817	921	1	1	1	none	none	0	0	0	0	0
85	84	Blue - output_0048.png	Point	none	2646	1431	1	1	1	none	none	0	0	0	0	0
86	85	Green - output_0048.png	Point	none	2811	912	1	1	1	none	none	0	0	0	0	0
87	86	Blue - output_0049.png	Point	none	2172	1107	1	1	1	none	none	0	0	0	0	0
88	87	Green - output_0049.png	Point	none	2817	909	1	1	1	none	none	0	0	0	0	0
89	88	Blue - output_0050.png	Point	none	2274	1227	1	1	1	none	none	0	0	0	0	0
90	89	Green - output_0050.png	Point	none	2787	906	1	1	1	none	none	0	0	0	0	0
91	90	Blue - output_0051.png	Point	none	2310	1146	1	1	1	none	none	0	0	0	0	0
92	91	Green - output_0051.png	Point	none	2814	906	1	1	1	none	none	0	0	0	0	0
93	92	Blue - output_0052.png	Point	none	2322	1152	1	1	1	none	none	0	0	0	0	0
94	93	Green - output_0052.png	Point	none	2841	897	1	1	1	none	none	0	0	0	0	0
95	94	Blue - output_0053.png	Point	none	2427	1143	1	1	1	none	none	0	0	0	0	0
96	95	Green - output_0053.png	Point	none	2859	840	1	1	1	none	none	0	0	0	0	0
97	96	Blue - output_0054.png	Point	none	2508	1107	1	1	1	none	none	0	0	0	0	0
98	97	Green - output_0054.png	Point	none	2859	834	1	1	1	none	none	0	0	0	0	0
99	98	Blue - output_0055.png	Point	none	1728	627	1	1	1	none	none	0	0	0	0	0
100	99	Green - output_0055.png	Point	none	2856	843	1	1	1	none	none	0	0	0	0	0
101	100	Blue - output_0056.png	Point	none	2076	1050	1	1	1	none	none	0	0	0	0	0
102	101	Green - output_0056.png	Point	none	2862	825	1	1	1	none	none	0	0	0	0	0
103	102	Blue - output_0057.png	Point	none	3012	1377	1	1	1	none	none	0	0	0	0	0
104	103	Green - output_0057.png	Point	none	2841	819	1	1	1	none	none	0	0	0	0	0
105	104	Blue - output_0058.png	Point	none	2967	1326	1	1	1	none	none	0	0	0	0	0
106	105	Green - output_0058.png	Point	none	2853	819	1	1	1	none	none	0	0	0	0	0
107	106	Blue - output_0059.png	Point	none	2163	1032	1	1	1	none	none	0	0	0	0	0
108	107	Green - output_0059.png	Point	none	2865	834	1	1	1	none	none	0	0	0	0	0
109	108	Blue - output_0060.png	Point	none	1593	1605	1	1	1	none	none	0	0	0	0	0
110	109	Green - output_0060.png	Point	none	2859	825	1	1	1	none	none	0	0	0	0	0
111	110	Blue - output_0061.png	Point	none	1575	1608	1	1	1	none	none	0	0	0	0	0
112	111	Green - output_0061.png	Point	none	2874	840	1	1	1	none	none	0	0	0	0	0
113	112	Blue - output_0062.png	Point	none	1599	1608	1	1	1	none	none	0	0	0	0	0
114	113	Green - output_0062.png	Point	none	2868	834	1	1	1	none	none	0	0	0	0	0
115	114	Blue - output_0063.png	Point	none	1644	1578	1	1	1	none	none	0	0	0	0	0
116	115	Green - output_0063.png	Point	none	2850	831	1	1	1	none	none	0	0	0	0	0
117	116	Blue - output_0064.png	Point	none	1653	1566	1	1	1	none	none	0	0	0	0	0
118	117	Green - output_0064.png	Point	none	2874	831	1	1	1	none	none	0	0	0	0	0
119	118	Blue - output_0065.png	Point	none	2160	1581	1	1	1	none	none	0	0	0	0	0
120	119	Green - output_0065.png	Point	none	2859	837	1	1	1	none	none	0	0	0	0	0
121	120	Blue - output_0066.png	Point	none	1926	1251	1	1	1	none	none	0	0	0	0	0
122	121	Green - output_0066.png	Point	none	2874	828	1	1	1	none	none	0	0	0	0	0
123	122	Blue - output_0067.png	Point	none	1911	1284	1	1	1	none	none	0	0	0	0	0
124	123	Green - output_0067.png	Point	none	2838	819	1	1	1	none	none	0	0	0	0	0
125	124	Blue - output_0068.png	Point	none	1995	1299	1	1	1	none	none	0	0	0	0	0
126	125	Green - output_0068.png	Point	none	2862	813	1	1	1	none	none	0	0	0	0	0
127	126	Blue - output_0069.png	Point	none	2049	1290	1	1	1	none	none	0	0	0	0	0
128	127	Green - output_0069.png	Point	none	2841	828	1	1	1	none	none	0	0	0	0	0
129	128	Blue - output_0070.png	Point	none	2142	1215	1	1	1	none	none	0	0	0	0	0
130	129	Green - output_0070.png	Point	none	2850	819	1	1	1	none	none	0	0	0	0	0
131	130	Blue - output_0071.png	Point	none	2148	1233	1	1	1	none	none	0	0	0	0	0
132	131	Green - output_0071.png	Point	none	2859	816	1	1	1	none	none	0	0	0	0	0
133	132	Blue - output_0072.png	Point	none	2178	1227	1	1	1	none	none	0	0	0	0	0
134	133	Green - output_0072.png	Point	none	2853	822	1	1	1	none	none	0	0	0	0	0
135	134	Blue - output_0073.png	Point	none	2160	1236	1	1	1	none	none	0	0	0	0	0
136	135	Green - output_0073.png	Point	none	2802	822	1	1	1	none	none	0	0	0	0	0
137	136	Blue - output_0074.png	Point	none	2160	1242	1	1	1	none	none	0	0	0	0	0
138	137	Green - output_0074.png	Point	none	2760	840	1	1	1	none	none	0	0	0	0	0
139	138	Blue - output_0075.png	Point	none	2160	1236	1	1	1	none	none	0	0	0	0	0
140	139	Green - output_0075.png	Point	none	2712	828	1	1	1	none	none	0	0	0	0	0
141	140	Blue - output_0076.png	Point	none	2163	1251	1	1	1	none	none	0	0	0	0	0
142	141	Green - output_0076.png	Point	none	2703	849	1	1	1	none	none	0	0	0	0	0
143	142	Blue - output_0077.png	Point	none	2160	1233	1	1	1	none	none	0	0	0	0	0
144	143	Green - output_0077.png	Point	none	2685	855	1	1	1	none	none	0	0	0	0	0
145	144	Blue - output_0078.png	Point	none	2154	1242	1	1	1	none	none	0	0	0	0	0
146	145	Green - output_0078.png	Point	none	2685	870	1	1	1	none	none	0	0	0	0	0
147	146	Blue - output_0079.png	Point	none	2163	1236	1	1	1	none	none	0	0	0	0	0
148	147	Green - output_0079.png	Point	none	2694	846	1	1	1	none	none	0	0	0	0	0
149	148	Blue - output_0080.png	Point	none	2172	1230	1	1	1	none	none	0	0	0	0	0
150	149	Green - output_0080.png	Point	none	2679	876	1	1	1	none	none	0	0	0	0	0
151	150	Blue - output_0081.png	Point	none	2196	1251	1	1	1	none	none	0	0	0	0	0
152	151	Green - output_0081.png	Point	none	2706	849	1	1	1	none	none	0	0	0	0	0
153	152	Blue - output_0082.png	Point	none	2232	1227	1	1	1	none	none	0	0	0	0	0
154	153	Green - output_0082.png	Point	none	2652	876	1	1	1	none	none	0	0	0	0	0
155	154	Blue - output_0083.png	Point	none	2247	1176	1	1	1	none	none	0	0	0	0	0
156	155	Green - output_0083.png	Point	none	2670	864	1	1	1	none	none	0	0	0	0	0
157	156	Blue - output_0084.png	Point	none	2205	1167	1	1	1	none	none	0	0	0	0	0
158	157	Green - output_0084.png	Point	none	2703	879	1	1	1	none	none	0	0	0	0	0
159	158	Blue - output_0085.png	Point	none	2268	1128	1	1	1	none	none	0	0	0	0	0
160	159	Green - output_0085.png	Point	none	2703	882	1	1	1	none	none	0	0	0	0	0
161	160	Blue - output_0086.png	Point	none	2271	1122	1	1	1	none	none	0	0	0	0	0
162	161	Green - output_0086.png	Point	none	2694	885	1	1	1	none	none	0	0	0	0	0
163	162	Blue - output_0087.png	Point	none	2286	1131	1	1	1	none	none	0	0	0	0	0
164	163	Green - output_0087.png	Point	none	2688	888	1	1	1	none	none	0	0	0	0	0
165	164	Blue - output_0088.png	Point	none	2415	1149	1	1	1	none	none	0	0	0	0	0
166	165	Green - output_0088.png	Point	none	2700	894	1	1	1	none	none	0	0	0	0	0
167	166	Blue - output_0089.png	Point	none	1599	1230	1	1	1	none	none	0	0	0	0	0
168	167	Green - output_0089.png	Point	none	2679	897	1	1	1	none	none	0	0	0	0	0
169	168	Blue - output_0090.png	Point	none	2736	1272	1	1	1	none	none	0	0	0	0	0
170	169	Green - output_0090.png	Point	none	2808	960	1	1	1	none	none	0	0	0	0	0
171	170	Blue - output_0091.png	Point	none	2436	1737	1	1	1	none	none	0	0	0	0	0
172	171	Green - output_0091.png	Point	none	2940	1029	1	1	1	none	none	0	0	0	0	0
173	172	Blue - output_0092.png	Point	none	2160	1728	1	1	1	none	none	0	0	0	0	0
174	173	Green - output_0092.png	Point	none	2841	999	1	1	1	none	none	0	0	0	0	0
175	174	Blue - output_0093.png	Point	none	2184	1761	1	1	1	none	none	0	0	0	0	0
176	175	Green - output_0093.png	Point	none	2856	990	1	1	1	none	none	0	0	0	0	0
177	176	Blue - output_0094.png	Point	none	2217	1749	1	1	1	none	none	0	0	0	0	0
178	177	Green - output_0094.png	Point	none	2886	969	1	1	1	none	none	0	0	0	0	0
179	178	Blue - output_0095.png	Point	none	2151	1719	1	1	1	none	none	0	0	0	0	0
180	179	Green - output_0095.png	Point	none	2877	972	1	1	1	none	none	0	0	0	0	0
181	180	Blue - output_0096.png	Point	none	1959	1722	1	1	1	none	none	0	0	0	0	0
182	181	Green - output_0096.png	Point	none	2883	975	1	1	1	none	none	0	0	0	0	0
183	182	Blue - output_0097.png	Point	none	1944	1722	1	1	1	none	none	0	0	0	0	0
184	183	Green - output_0097.png	Point	none	2889	963	1	1	1	none	none	0	0	0	0	0
185	184	Blue - output_0098.png	Point	none	1926	1707	1	1	1	none	none	0	0	0	0	0
186	185	Green - output_0098.png	Point	none	2898	972	1	1	1	none	none	0	0	0	0	0
187	186	Blue - output_0099.png	Point	none	2217	1710	1	1	1	none	none	0	0	0	0	0
188	187	Green - output_0099.png	Point	none	2913	969	1	1	1	none	none	0	0	0	0	0
189	188	Blue - output_0100.png	Point	none	2031	1506	1	1	1	none	none	0	0	0	0	0
190	189	Green - output_0100.png	Point	none	2898	978	1	1	1	none	none	0	0	0	0	0
191	190	Blue - output_0101.png	Point	none	2184	1449	1	1	1	none	none	0	0	0	0	0
192	191	Green - output_0101.png	Point	none	2886	963	1	1	1	none	none	0	0	0	0	0
193	192	Blue - output_0102.png	Point	none	2169	1443	1	1	1	none	none	0	0	0	0	0
194	193	Green - output_0102.png	Point	none	2817	945	1	1	1	none	none	0	0	0	0	0
195	194	Blue - output_0103.png	Point	none	2193	1434	1	1	1	none	none	0	0	0	0	0
196	195	Green - output_0103.png	Point	none	2811	933	1	1	1	none	none	0	0	0	0	0
