# Supplementary material for: Unmated Queens Show Worker‐Like Behaviour and Gene Expression in Polygynous Colonies of the Ant Stigmatomma pallipes
Source: Mol Ecol. 2026 Apr 29;35:e70360. doi: 10.1111/mec.70360 (PMC13126620; doi:10.1111/mec.70360)
Supplement: Supplementary file 3 — Data S1: mec70360‐sup‐0003‐Supinfo.zip. [file MEC-35-e70360-s003.zip › Coordinates/O1_C5_3_3_cords.csv]

X.1	Index	Name	Type	Group	X	Y	Width	Height	Points	Color	Fill	LWidth	Pos	C	Z	T
1	0	Eggpile - output_0010.png	Point	none	2451	1077	1	1	1	none	none	0	0	0	0	0
2	1	Larval pile - output_0010.png	Point	none	2439	1185	1	1	1	none	none	0	0	0	0	0
3	2	Pupapile - output_0010.png	Point	none	2103	1554	1	1	1	none	none	0	0	0	0	0
4	3	Nest Entrance - output_0010.png	Point	none	1500	267	1	1	1	none	none	0	0	0	0	0
5	4	SW Corner - output_0010.png	Point	none	63	1992	1	1	1	none	none	0	0	0	0	0
6	5	NW Corner - output_0010.png	Point	none	189	87	1	1	1	none	none	0	0	0	0	0
7	6	NE Corner - output_0010.png	Point	none	3060	480	1	1	1	none	none	0	0	0	0	0
8	7	SE Corner - output_0010.png	Point	none	2838	2151	1	1	1	none	none	0	0	0	0	0
9	8	Blue - output_0010.png	Point	none	2199	1656	1	1	1	none	none	0	0	0	0	0
10	9	Green - output_0010.png	Point	none	2040	1302	1	1	1	none	none	0	0	0	0	0
11	10	Yellow - output_0010.png	Point	none	1419	450	1	1	1	none	none	0	0	0	0	0
12	11	Blue - output_0011.png	Point	none	2190	1632	1	1	1	none	none	0	0	0	0	0
13	12	Green - output_0011.png	Point	none	966	1485	1	1	1	none	none	0	0	0	0	0
14	13	Yellow - output_0011.png	Point	none	1416	453	1	1	1	none	none	0	0	0	0	0
15	14	Blue - output_0012.png	Point	none	2184	1653	1	1	1	none	none	0	0	0	0	0
16	15	Green - output_0012.png	Point	none	1596	486	1	1	1	none	none	0	0	0	0	0
17	16	Yellow - output_0012.png	Point	none	1683	1527	1	1	1	none	none	0	0	0	0	0
18	17	Blue - output_0013.png	Point	none	2181	1662	1	1	1	none	none	0	0	0	0	0
19	18	Green - output_0013.png	Point	none	1893	1233	1	1	1	none	none	0	0	0	0	0
20	19	Yellow - output_0013.png	Point	none	1140	1653	1	1	1	none	none	0	0	0	0	0
21	20	Blue - output_0014.png	Point	none	2175	1698	1	1	1	none	none	0	0	0	0	0
22	21	Green - output_0014.png	Point	none	1941	1302	1	1	1	none	none	0	0	0	0	0
23	22	Yellow - output_0014.png	Point	none	1035	1743	1	1	1	none	none	0	0	0	0	0
24	23	Blue - output_0015.png	Point	none	2169	1647	1	1	1	none	none	0	0	0	0	0
25	24	Green - output_0015.png	Point	none	1887	1341	1	1	1	none	none	0	0	0	0	0
26	25	Yellow - output_0015.png	Point	none	1038	1707	1	1	1	none	none	0	0	0	0	0
27	26	Blue - output_0016.png	Point	none	2154	1671	1	1	1	none	none	0	0	0	0	0
28	27	Green - output_0016.png	Point	none	1812	1428	1	1	1	none	none	0	0	0	0	0
29	28	Yellow - output_0016.png	Point	none	1401	1722	1	1	1	none	none	0	0	0	0	0
30	29	Blue - output_0017.png	Point	none	2145	1638	1	1	1	none	none	0	0	0	0	0
31	30	Green - output_0017.png	Point	none	1767	1248	1	1	1	none	none	0	0	0	0	0
32	31	Yellow - output_0017.png	Point	none	1095	1722	1	1	1	none	none	0	0	0	0	0
33	32	Blue - output_0018.png	Point	none	2169	1644	1	1	1	none	none	0	0	0	0	0
34	33	Green - output_0018.png	Point	none	1749	1272	1	1	1	none	none	0	0	0	0	0
35	34	Yellow - output_0018.png	Point	none	1035	1728	1	1	1	none	none	0	0	0	0	0
36	35	Blue - output_0019.png	Point	none	2142	1656	1	1	1	none	none	0	0	0	0	0
37	36	Green - output_0019.png	Point	none	1779	1374	1	1	1	none	none	0	0	0	0	0
38	37	Yellow - output_0019.png	Point	none	1032	1701	1	1	1	none	none	0	0	0	0	0
39	38	Blue - output_0020.png	Point	none	2139	1668	1	1	1	none	none	0	0	0	0	0
40	39	Green - output_0020.png	Point	none	1878	1320	1	1	1	none	none	0	0	0	0	0
41	40	Yellow - output_0020.png	Point	none	1050	1728	1	1	1	none	none	0	0	0	0	0
42	41	Blue - output_0021.png	Point	none	2163	1659	1	1	1	none	none	0	0	0	0	0
43	42	Green - output_0021.png	Point	none	1761	1347	1	1	1	none	none	0	0	0	0	0
44	43	Yellow - output_0021.png	Point	none	1050	1713	1	1	1	none	none	0	0	0	0	0
45	44	Blue - output_0022.png	Point	none	2172	1668	1	1	1	none	none	0	0	0	0	0
46	45	Green - output_0022.png	Point	none	1761	1284	1	1	1	none	none	0	0	0	0	0
47	46	Yellow - output_0022.png	Point	none	1047	1698	1	1	1	none	none	0	0	0	0	0
48	47	Blue - output_0023.png	Point	none	2166	1659	1	1	1	none	none	0	0	0	0	0
49	48	Green - output_0023.png	Point	none	1818	1284	1	1	1	none	none	0	0	0	0	0
50	49	Yellow - output_0023.png	Point	none	1056	1713	1	1	1	none	none	0	0	0	0	0
51	50	Blue - output_0024.png	Point	none	1932	1560	1	1	1	none	none	0	0	0	0	0
52	51	Green - output_0024.png	Point	none	1737	1710	1	1	1	none	none	0	0	0	0	0
53	52	Yellow - output_0024.png	Point	none	1057	1697	1	1	1	none	none	0	0	0	0	0
54	53	Blue - output_0025.png	Point	none	2259	1665	1	1	1	none	none	0	0	0	0	0
55	54	Green - output_0025.png	Point	none	1818	1701	1	1	1	none	none	0	0	0	0	0
56	55	Yellow - output_0025.png	Point	none	1062	1734	1	1	1	none	none	0	0	0	0	0
57	56	Blue - output_0026.png	Point	none	2256	1668	1	1	1	none	none	0	0	0	0	0
58	57	Green - output_0026.png	Point	none	1800	1695	1	1	1	none	none	0	0	0	0	0
59	58	Yellow - output_0026.png	Point	none	1029	1725	1	1	1	none	none	0	0	0	0	0
60	59	Blue - output_0027.png	Point	none	2241	1707	1	1	1	none	none	0	0	0	0	0
61	60	Green - output_0027.png	Point	none	1641	1719	1	1	1	none	none	0	0	0	0	0
62	61	Yellow - output_0027.png	Point	none	1059	1725	1	1	1	none	none	0	0	0	0	0
63	62	Blue - output_0028.png	Point	none	2265	1701	1	1	1	none	none	0	0	0	0	0
64	63	Green - output_0028.png	Point	none	1839	1539	1	1	1	none	none	0	0	0	0	0
65	64	Yellow - output_0028.png	Point	none	1089	1707	1	1	1	none	none	0	0	0	0	0
66	65	Blue - output_0029.png	Point	none	2094	1743	1	1	1	none	none	0	0	0	0	0
67	66	Green - output_0029.png	Point	none	1842	1599	1	1	1	none	none	0	0	0	0	0
68	67	Yellow - output_0029.png	Point	none	1056	1689	1	1	1	none	none	0	0	0	0	0
69	68	Blue - output_0030.png	Point	none	2268	1488	1	1	1	none	none	0	0	0	0	0
70	69	Green - output_0030.png	Point	none	1809	1434	1	1	1	none	none	0	0	0	0	0
71	70	Yellow - output_0030.png	Point	none	1029	1740	1	1	1	none	none	0	0	0	0	0
72	71	Blue - output_0031.png	Point	none	2196	1698	1	1	1	none	none	0	0	0	0	0
73	72	Green - output_0031.png	Point	none	1707	1476	1	1	1	none	none	0	0	0	0	0
74	73	Yellow - output_0031.png	Point	none	1062	1776	1	1	1	none	none	0	0	0	0	0
75	74	Blue - output_0032.png	Point	none	2229	1674	1	1	1	none	none	0	0	0	0	0
76	75	Green - output_0032.png	Point	none	1746	1413	1	1	1	none	none	0	0	0	0	0
77	76	Yellow - output_0032.png	Point	none	1344	1689	1	1	1	none	none	0	0	0	0	0
78	77	Blue - output_0033.png	Point	none	2172	1656	1	1	1	none	none	0	0	0	0	0
79	78	Green - output_0033.png	Point	none	1794	1275	1	1	1	none	none	0	0	0	0	0
80	79	Yellow - output_0033.png	Point	none	1791	1728	1	1	1	none	none	0	0	0	0	0
81	80	Blue - output_0034.png	Point	none	2172	1641	1	1	1	none	none	0	0	0	0	0
82	81	Green - output_0034.png	Point	none	1818	1344	1	1	1	none	none	0	0	0	0	0
83	82	Yellow - output_0034.png	Point	none	1788	1704	1	1	1	none	none	0	0	0	0	0
84	83	Blue - output_0035.png	Point	none	2178	1653	1	1	1	none	none	0	0	0	0	0
85	84	Green - output_0035.png	Point	none	1749	1398	1	1	1	none	none	0	0	0	0	0
86	85	Yellow - output_0035.png	Point	none	1776	1722	1	1	1	none	none	0	0	0	0	0
87	86	Blue - output_0036.png	Point	none	2022	1563	1	1	1	none	none	0	0	0	0	0
88	87	Green - output_0036.png	Point	none	2190	972	1	1	1	none	none	0	0	0	0	0
89	88	Yellow - output_0036.png	Point	none	1071	1734	1	1	1	none	none	0	0	0	0	0
90	89	Blue - output_0037.png	Point	none	2088	1572	1	1	1	none	none	0	0	0	0	0
91	90	Green - output_0037.png	Point	none	1896	1626	1	1	1	none	none	0	0	0	0	0
92	91	Yellow - output_0037.png	Point	none	771	1134	1	1	1	none	none	0	0	0	0	0
93	92	Blue - output_0038.png	Point	none	2256	1668	1	1	1	none	none	0	0	0	0	0
94	93	Green - output_0038.png	Point	none	1827	1380	1	1	1	none	none	0	0	0	0	0
95	94	Yellow - output_0038.png	Point	none	2043	1116	1	1	1	none	none	0	0	0	0	0
96	95	Blue - output_0039.png	Point	none	2007	1776	1	1	1	none	none	0	0	0	0	0
97	96	Green - output_0039.png	Point	none	1731	1413	1	1	1	none	none	0	0	0	0	0
98	97	Yellow - output_0039.png	Point	none	1707	801	1	1	1	none	none	0	0	0	0	0
99	98	Blue - output_0040.png	Point	none	1998	1806	1	1	1	none	none	0	0	0	0	0
100	99	Green - output_0040.png	Point	none	1740	1410	1	1	1	none	none	0	0	0	0	0
101	100	Yellow - output_0040.png	Point	none	1563	156	1	1	1	none	none	0	0	0	0	0
102	101	Blue - output_0041.png	Point	none	1998	1812	1	1	1	none	none	0	0	0	0	0
103	102	Green - output_0041.png	Point	none	1722	1407	1	1	1	none	none	0	0	0	0	0
104	103	Yellow - output_0041.png	Point	none	1290	1056	1	1	1	none	none	0	0	0	0	0
105	104	Blue - output_0042.png	Point	none	1950	1731	1	1	1	none	none	0	0	0	0	0
106	105	Green - output_0042.png	Point	none	2055	1278	1	1	1	none	none	0	0	0	0	0
107	106	Yellow - output_0042.png	Point	none	1311	1029	1	1	1	none	none	0	0	0	0	0
108	107	Blue - output_0043.png	Point	none	1974	1578	1	1	1	none	none	0	0	0	0	0
109	108	Green - output_0043.png	Point	none	1929	1326	1	1	1	none	none	0	0	0	0	0
110	109	Yellow - output_0043.png	Point	none	1467	1065	1	1	1	none	none	0	0	0	0	0
111	110	Blue - output_0044.png	Point	none	2127	1743	1	1	1	none	none	0	0	0	0	0
112	111	Green - output_0044.png	Point	none	1845	1275	1	1	1	none	none	0	0	0	0	0
113	112	Yellow - output_0044.png	Point	none	1737	846	1	1	1	none	none	0	0	0	0	0
114	113	Blue - output_0045.png	Point	none	2124	1764	1	1	1	none	none	0	0	0	0	0
115	114	Green - output_0045.png	Point	none	1839	1266	1	1	1	none	none	0	0	0	0	0
116	115	Yellow - output_0045.png	Point	none	1623	147	1	1	1	none	none	0	0	0	0	0
117	116	Blue - output_0046.png	Point	none	2109	1725	1	1	1	none	none	0	0	0	0	0
118	117	Green - output_0046.png	Point	none	1920	1254	1	1	1	none	none	0	0	0	0	0
119	118	Yellow - output_0046.png	Point	none	834	1101	1	1	1	none	none	0	0	0	0	0
120	119	Blue - output_0047.png	Point	none	2088	1749	1	1	1	none	none	0	0	0	0	0
121	120	Green - output_0047.png	Point	none	1860	1311	1	1	1	none	none	0	0	0	0	0
122	121	Yellow - output_0047.png	Point	none	1257	1719	1	1	1	none	none	0	0	0	0	0
123	122	Blue - output_0048.png	Point	none	2079	1737	1	1	1	none	none	0	0	0	0	0
124	123	Green - output_0048.png	Point	none	1794	1380	1	1	1	none	none	0	0	0	0	0
125	124	Yellow - output_0048.png	Point	none	2202	1269	1	1	1	none	none	0	0	0	0	0
126	125	Blue - output_0049.png	Point	none	2202	1569	1	1	1	none	none	0	0	0	0	0
127	126	Green - output_0049.png	Point	none	1869	1329	1	1	1	none	none	0	0	0	0	0
128	127	Yellow - output_0049.png	Point	none	2004	957	1	1	1	none	none	0	0	0	0	0
129	128	Blue - output_0050.png	Point	none	2058	1740	1	1	1	none	none	0	0	0	0	0
130	129	Green - output_0050.png	Point	none	2031	1380	1	1	1	none	none	0	0	0	0	0
131	130	Yellow - output_0050.png	Point	none	1191	1539	1	1	1	none	none	0	0	0	0	0
132	131	Blue - output_0051.png	Point	none	2052	1701	1	1	1	none	none	0	0	0	0	0
133	132	Green - output_0051.png	Point	none	2088	1362	1	1	1	none	none	0	0	0	0	0
134	133	Yellow - output_0051.png	Point	none	1401	486	1	1	1	none	none	0	0	0	0	0
135	134	Blue - output_0052.png	Point	none	2031	1740	1	1	1	none	none	0	0	0	0	0
136	135	Green - output_0052.png	Point	none	2112	1395	1	1	1	none	none	0	0	0	0	0
137	136	Yellow - output_0052.png	Point	none	1557	126	1	1	1	none	none	0	0	0	0	0
138	137	Blue - output_0053.png	Point	none	2055	1713	1	1	1	none	none	0	0	0	0	0
139	138	Green - output_0053.png	Point	none	1956	1335	1	1	1	none	none	0	0	0	0	0
140	139	Yellow - output_0053.png	Point	none	1608	873	1	1	1	none	none	0	0	0	0	0
141	140	Blue - output_0054.png	Point	none	2058	1713	1	1	1	none	none	0	0	0	0	0
142	141	Green - output_0054.png	Point	none	2031	1353	1	1	1	none	none	0	0	0	0	0
143	142	Yellow - output_0054.png	Point	none	1782	1233	1	1	1	none	none	0	0	0	0	0
144	143	Blue - output_0055.png	Point	none	2064	1686	1	1	1	none	none	0	0	0	0	0
145	144	Green - output_0055.png	Point	none	2049	1353	1	1	1	none	none	0	0	0	0	0
146	145	Yellow - output_0055.png	Point	none	1812	1212	1	1	1	none	none	0	0	0	0	0
147	146	Blue - output_0056.png	Point	none	2046	1686	1	1	1	none	none	0	0	0	0	0
148	147	Green - output_0056.png	Point	none	2019	1545	1	1	1	none	none	0	0	0	0	0
149	148	Yellow - output_0056.png	Point	none	1782	1209	1	1	1	none	none	0	0	0	0	0
150	149	Blue - output_0057.png	Point	none	2034	1605	1	1	1	none	none	0	0	0	0	0
151	150	Green - output_0057.png	Point	none	2001	1362	1	1	1	none	none	0	0	0	0	0
152	151	Yellow - output_0057.png	Point	none	1788	1188	1	1	1	none	none	0	0	0	0	0
153	152	Blue - output_0058.png	Point	none	2043	1527	1	1	1	none	none	0	0	0	0	0
154	153	Green - output_0058.png	Point	none	1962	1689	1	1	1	none	none	0	0	0	0	0
155	154	Yellow - output_0058.png	Point	none	1821	1212	1	1	1	none	none	0	0	0	0	0
156	155	Blue - output_0059.png	Point	none	2028	1488	1	1	1	none	none	0	0	0	0	0
157	156	Green - output_0059.png	Point	none	1857	1710	1	1	1	none	none	0	0	0	0	0
158	157	Yellow - output_0059.png	Point	none	1800	1227	1	1	1	none	none	0	0	0	0	0
159	158	Blue - output_0060.png	Point	none	2028	1500	1	1	1	none	none	0	0	0	0	0
160	159	Green - output_0060.png	Point	none	1890	1557	1	1	1	none	none	0	0	0	0	0
161	160	Yellow - output_0060.png	Point	none	1821	1218	1	1	1	none	none	0	0	0	0	0
162	161	Blue - output_0061.png	Point	none	2070	1506	1	1	1	none	none	0	0	0	0	0
163	162	Green - output_0061.png	Point	none	1866	1590	1	1	1	none	none	0	0	0	0	0
164	163	Yellow - output_0061.png	Point	none	1671	147	1	1	1	none	none	0	0	0	0	0
165	164	Blue - output_0062.png	Point	none	2037	1533	1	1	1	none	none	0	0	0	0	0
166	165	Green - output_0062.png	Point	none	1869	1635	1	1	1	none	none	0	0	0	0	0
167	166	Yellow - output_0062.png	Point	none	1518	90	1	1	1	none	none	0	0	0	0	0
168	167	Blue - output_0063.png	Point	none	2025	1503	1	1	1	none	none	0	0	0	0	0
169	168	Green - output_0063.png	Point	none	1860	1647	1	1	1	none	none	0	0	0	0	0
170	169	Yellow - output_0063.png	Point	none	1473	102	1	1	1	none	none	0	0	0	0	0
171	170	Blue - output_0064.png	Point	none	2040	1509	1	1	1	none	none	0	0	0	0	0
172	171	Green - output_0064.png	Point	none	1845	1515	1	1	1	none	none	0	0	0	0	0
173	172	Yellow - output_0064.png	Point	none	1545	708	1	1	1	none	none	0	0	0	0	0
174	173	Blue - output_0065.png	Point	none	2049	1497	1	1	1	none	none	0	0	0	0	0
175	174	Green - output_0065.png	Point	none	1839	1518	1	1	1	none	none	0	0	0	0	0
176	175	Yellow - output_0065.png	Point	none	2124	978	1	1	1	none	none	0	0	0	0	0
177	176	Blue - output_0066.png	Point	none	2280	1623	1	1	1	none	none	0	0	0	0	0
178	177	Green - output_0066.png	Point	none	1851	1569	1	1	1	none	none	0	0	0	0	0
179	178	Yellow - output_0066.png	Point	none	2697	1032	1	1	1	none	none	0	0	0	0	0
180	179	Blue - output_0067.png	Point	none	2028	1410	1	1	1	none	none	0	0	0	0	0
181	180	Green - output_0067.png	Point	none	1881	1548	1	1	1	none	none	0	0	0	0	0
182	181	Yellow - output_0067.png	Point	none	2592	1326	1	1	1	none	none	0	0	0	0	0
183	182	Blue - output_0068.png	Point	none	2340	1578	1	1	1	none	none	0	0	0	0	0
184	183	Green - output_0068.png	Point	none	1890	1575	1	1	1	none	none	0	0	0	0	0
185	184	Yellow - output_0068.png	Point	none	2622	1419	1	1	1	none	none	0	0	0	0	0
186	185	Blue - output_0069.png	Point	none	2301	1650	1	1	1	none	none	0	0	0	0	0
187	186	Green - output_0069.png	Point	none	1845	1587	1	1	1	none	none	0	0	0	0	0
188	187	Yellow - output_0069.png	Point	none	2598	1365	1	1	1	none	none	0	0	0	0	0
189	188	Blue - output_0070.png	Point	none	2301	1650	1	1	1	none	none	0	0	0	0	0
190	189	Green - output_0070.png	Point	none	1878	1302	1	1	1	none	none	0	0	0	0	0
191	190	Yellow - output_0070.png	Point	none	2523	1395	1	1	1	none	none	0	0	0	0	0
192	191	Blue - output_0071.png	Point	none	2250	1686	1	1	1	none	none	0	0	0	0	0
193	192	Green - output_0071.png	Point	none	2025	1437	1	1	1	none	none	0	0	0	0	0
194	193	Yellow - output_0071.png	Point	none	2616	1446	1	1	1	none	none	0	0	0	0	0
195	194	Blue - output_0072.png	Point	none	2286	1698	1	1	1	none	none	0	0	0	0	0
196	195	Green - output_0072.png	Point	none	1785	1590	1	1	1	none	none	0	0	0	0	0
197	196	Yellow - output_0072.png	Point	none	2655	1404	1	1	1	none	none	0	0	0	0	0
198	197	Blue - output_0073.png	Point	none	2232	1704	1	1	1	none	none	0	0	0	0	0
199	198	Green - output_0073.png	Point	none	1980	1683	1	1	1	none	none	0	0	0	0	0
200	199	Yellow - output_0073.png	Point	none	2475	1302	1	1	1	none	none	0	0	0	0	0
201	200	Blue - output_0074.png	Point	none	2238	1695	1	1	1	none	none	0	0	0	0	0
202	201	Green - output_0074.png	Point	none	1824	1041	1	1	1	none	none	0	0	0	0	0
203	202	Yellow - output_0074.png	Point	none	2568	1728	1	1	1	none	none	0	0	0	0	0
204	203	Blue - output_0075.png	Point	none	2223	1686	1	1	1	none	none	0	0	0	0	0
205	204	Green - output_0075.png	Point	none	1716	1566	1	1	1	none	none	0	0	0	0	0
206	205	Yellow - output_0075.png	Point	none	2580	1728	1	1	1	none	none	0	0	0	0	0
207	206	Blue - output_0076.png	Point	none	2250	1710	1	1	1	none	none	0	0	0	0	0
208	207	Green - output_0076.png	Point	none	1764	1515	1	1	1	none	none	0	0	0	0	0
209	208	Yellow - output_0076.png	Point	none	2622	1734	1	1	1	none	none	0	0	0	0	0
210	209	Blue - output_0077.png	Point	none	2229	1707	1	1	1	none	none	0	0	0	0	0
211	210	Green - output_0077.png	Point	none	1749	1521	1	1	1	none	none	0	0	0	0	0
212	211	Yellow - output_0077.png	Point	none	2463	1593	1	1	1	none	none	0	0	0	0	0
213	212	Blue - output_0078.png	Point	none	2238	1701	1	1	1	none	none	0	0	0	0	0
214	213	Green - output_0078.png	Point	none	1824	1596	1	1	1	none	none	0	0	0	0	0
215	214	Yellow - output_0078.png	Point	none	2637	1758	1	1	1	none	none	0	0	0	0	0
216	215	Blue - output_0079.png	Point	none	2241	1707	1	1	1	none	none	0	0	0	0	0
217	216	Green - output_0079.png	Point	none	1860	1602	1	1	1	none	none	0	0	0	0	0
218	217	Yellow - output_0079.png	Point	none	2634	1758	1	1	1	none	none	0	0	0	0	0
219	218	Blue - output_0080.png	Point	none	2226	1713	1	1	1	none	none	0	0	0	0	0
220	219	Green - output_0080.png	Point	none	1797	1599	1	1	1	none	none	0	0	0	0	0
221	220	Yellow - output_0080.png	Point	none	2604	1713	1	1	1	none	none	0	0	0	0	0
222	221	Blue - output_0081.png	Point	none	2244	1707	1	1	1	none	none	0	0	0	0	0
223	222	Green - output_0081.png	Point	none	1809	1575	1	1	1	none	none	0	0	0	0	0
224	223	Yellow - output_0081.png	Point	none	2415	1533	1	1	1	none	none	0	0	0	0	0
225	224	Blue - output_0082.png	Point	none	2238	1710	1	1	1	none	none	0	0	0	0	0
226	225	Green - output_0082.png	Point	none	1878	1596	1	1	1	none	none	0	0	0	0	0
227	226	Yellow - output_0082.png	Point	none	2415	1551	1	1	1	none	none	0	0	0	0	0
228	227	Blue - output_0083.png	Point	none	2235	1710	1	1	1	none	none	0	0	0	0	0
229	228	Green - output_0083.png	Point	none	1911	1716	1	1	1	none	none	0	0	0	0	0
230	229	Yellow - output_0083.png	Point	none	897	1557	1	1	1	none	none	0	0	0	0	0
231	230	Blue - output_0084.png	Point	none	2253	1707	1	1	1	none	none	0	0	0	0	0
232	231	Green - output_0084.png	Point	none	1875	1746	1	1	1	none	none	0	0	0	0	0
233	232	Yellow - output_0084.png	Point	none	1710	1710	1	1	1	none	none	0	0	0	0	0
234	233	Blue - output_0085.png	Point	none	2247	1722	1	1	1	none	none	0	0	0	0	0
235	234	Green - output_0085.png	Point	none	1911	1665	1	1	1	none	none	0	0	0	0	0
236	235	Yellow - output_0085.png	Point	none	2496	1353	1	1	1	none	none	0	0	0	0	0
237	236	Blue - output_0086.png	Point	none	2238	1728	1	1	1	none	none	0	0	0	0	0
238	237	Green - output_0086.png	Point	none	1935	1695	1	1	1	none	none	0	0	0	0	0
239	238	Yellow - output_0086.png	Point	none	2613	1473	1	1	1	none	none	0	0	0	0	0
240	239	Blue - output_0087.png	Point	none	2250	1728	1	1	1	none	none	0	0	0	0	0
241	240	Green - output_0087.png	Point	none	1950	1587	1	1	1	none	none	0	0	0	0	0
242	241	Yellow - output_0087.png	Point	none	2586	1047	1	1	1	none	none	0	0	0	0	0
243	242	Blue - output_0088.png	Point	none	2241	1731	1	1	1	none	none	0	0	0	0	0
244	243	Green - output_0088.png	Point	none	1914	1563	1	1	1	none	none	0	0	0	0	0
245	244	Yellow - output_0088.png	Point	none	1584	771	1	1	1	none	none	0	0	0	0	0
246	245	Blue - output_0089.png	Point	none	2238	1716	1	1	1	none	none	0	0	0	0	0
247	246	Green - output_0089.png	Point	none	1920	1659	1	1	1	none	none	0	0	0	0	0
248	247	Yellow - output_0089.png	Point	none	1485	672	1	1	1	none	none	0	0	0	0	0
249	248	Blue - output_0090.png	Point	none	2244	1710	1	1	1	none	none	0	0	0	0	0
250	249	Green - output_0090.png	Point	none	1845	1677	1	1	1	none	none	0	0	0	0	0
251	250	Yellow - output_0090.png	Point	none	1659	663	1	1	1	none	none	0	0	0	0	0
252	251	Blue - output_0091.png	Point	none	2238	1713	1	1	1	none	none	0	0	0	0	0
253	252	Green - output_0091.png	Point	none	1893	1686	1	1	1	none	none	0	0	0	0	0
254	253	Yellow - output_0091.png	Point	none	2328	1257	1	1	1	none	none	0	0	0	0	0
255	254	Blue - output_0092.png	Point	none	2112	1506	1	1	1	none	none	0	0	0	0	0
256	255	Green - output_0092.png	Point	none	1875	1602	1	1	1	none	none	0	0	0	0	0
257	256	Yellow - output_0092.png	Point	none	1722	1062	1	1	1	none	none	0	0	0	0	0
258	257	Blue - output_0093.png	Point	none	2085	1665	1	1	1	none	none	0	0	0	0	0
259	258	Green - output_0093.png	Point	none	1854	1479	1	1	1	none	none	0	0	0	0	0
260	259	Yellow - output_0093.png	Point	none	1350	621	1	1	1	none	none	0	0	0	0	0
261	260	Blue - output_0094.png	Point	none	2178	1659	1	1	1	none	none	0	0	0	0	0
262	261	Green - output_0094.png	Point	none	1701	1491	1	1	1	none	none	0	0	0	0	0
263	262	Yellow - output_0094.png	Point	none	1830	1236	1	1	1	none	none	0	0	0	0	0
264	263	Blue - output_0095.png	Point	none	2160	1692	1	1	1	none	none	0	0	0	0	0
265	264	Green - output_0095.png	Point	none	1683	1698	1	1	1	none	none	0	0	0	0	0
266	265	Yellow - output_0095.png	Point	none	1968	912	1	1	1	none	none	0	0	0	0	0
267	266	Blue - output_0096.png	Point	none	1950	1569	1	1	1	none	none	0	0	0	0	0
268	267	Green - output_0096.png	Point	none	1995	1059	1	1	1	none	none	0	0	0	0	0
269	268	Yellow - output_0096.png	Point	none	1590	420	1	1	1	none	none	0	0	0	0	0
270	269	Blue - output_0097.png	Point	none	2019	1704	1	1	1	none	none	0	0	0	0	0
271	270	Green - output_0097.png	Point	none	1890	1473	1	1	1	none	none	0	0	0	0	0
272	271	Yellow - output_0097.png	Point	none	1602	429	1	1	1	none	none	0	0	0	0	0
273	272	Blue - output_0098.png	Point	none	2238	1734	1	1	1	none	none	0	0	0	0	0
274	273	Green - output_0098.png	Point	none	1887	1476	1	1	1	none	none	0	0	0	0	0
275	274	Yellow - output_0098.png	Point	none	1572	339	1	1	1	none	none	0	0	0	0	0
276	275	Blue - output_0099.png	Point	none	2217	1713	1	1	1	none	none	0	0	0	0	0
277	276	Green - output_0099.png	Point	none	1830	1476	1	1	1	none	none	0	0	0	0	0
278	277	Yellow - output_0099.png	Point	none	1581	81	1	1	1	none	none	0	0	0	0	0
279	278	Blue - output_0100.png	Point	none	2226	1698	1	1	1	none	none	0	0	0	0	0
280	279	Green - output_0100.png	Point	none	1875	1470	1	1	1	none	none	0	0	0	0	0
281	280	Yellow - output_0100.png	Point	none	1500	1155	1	1	1	none	none	0	0	0	0	0
282	281	Blue - output_0101.png	Point	none	2199	1731	1	1	1	none	none	0	0	0	0	0
283	282	Green - output_0101.png	Point	none	1881	1515	1	1	1	none	none	0	0	0	0	0
284	283	Yellow - output_0101.png	Point	none	1584	363	1	1	1	none	none	0	0	0	0	0
285	284	Blue - output_0102.png	Point	none	2217	1725	1	1	1	none	none	0	0	0	0	0
286	285	Green - output_0102.png	Point	none	1911	1545	1	1	1	none	none	0	0	0	0	0
287	286	Yellow - output_0102.png	Point	none	1623	117	1	1	1	none	none	0	0	0	0	0
