# Supplementary material for: Unmated Queens Show Worker‐Like Behaviour and Gene Expression in Polygynous Colonies of the Ant Stigmatomma pallipes
Source: Mol Ecol. 2026 Apr 29;35:e70360. doi: 10.1111/mec.70360 (PMC13126620; doi:10.1111/mec.70360)
Supplement: Supplementary file 3 — Data S1: mec70360‐sup‐0003‐Supinfo.zip. [file MEC-35-e70360-s003.zip › Coordinates/O1_E1_1_6_cords.csv]

X.1	Index	Name	Type	Group	X	Y	Width	Height	Points	Color	Fill	LWidth	Pos	C	Z	T
1	0	Eggpile - output_0010.png	Point	none	2322	1137	1	1	1	none	none	0	0	0	0	0
2	1	Larval pile - output_0010.png	Point	none	2469	1332	1	1	1	none	none	0	0	0	0	0
3	2	Pupapile - output_0010.png	Point	none	1539	1248	1	1	1	none	none	0	0	0	0	0
4	3	Eggpile - output_0010.png	Point	none	2310	1152	1	1	1	none	none	0	0	0	0	0
5	4	Larval pile - output_0010.png	Point	none	1803	1182	1	1	1	none	none	0	0	0	0	0
6	5	Pupapile - output_0010.png	Point	none	1593	1236	1	1	1	none	none	0	0	0	0	0
7	6	Nest Entrance - output_0010.png	Point	none	1824	201	1	1	1	none	none	0	0	0	0	0
8	7	SW Corner - output_0010.png	Point	none	570	1974	1	1	1	none	none	0	0	0	0	0
9	8	NW Corner - output_0010.png	Point	none	462	162	1	1	1	none	none	0	0	0	0	0
10	9	NE Corner - output_0010.png	Point	none	3357	180	1	1	1	none	none	0	0	0	0	0
11	10	SE Corner - output_0010.png	Point	none	3231	2052	1	1	1	none	none	0	0	0	0	0
12	11	Blue - output_0010.png	Point	none	2448	1158	1	1	1	none	none	0	0	0	0	0
13	12	Green - output_0010.png	Point	none	2631	1179	1	1	1	none	none	0	0	0	0	0
14	13	Blue - output_0011.png	Point	none	1722	861	1	1	1	none	none	0	0	0	0	0
15	14	Green - output_0011.png	Point	none	1767	1089	1	1	1	none	none	0	0	0	0	0
16	15	Blue - output_0012.png	Point	none	2376	1047	1	1	1	none	none	0	0	0	0	0
17	16	Green - output_0012.png	Point	none	1599	1023	1	1	1	none	none	0	0	0	0	0
18	17	Blue - output_0013.png	Point	none	2430	1134	1	1	1	none	none	0	0	0	0	0
19	18	Green - output_0013.png	Point	none	2247	1266	1	1	1	none	none	0	0	0	0	0
20	19	Blue - output_0014.png	Point	none	2436	1131	1	1	1	none	none	0	0	0	0	0
21	20	Green - output_0014.png	Point	none	1947	1569	1	1	1	none	none	0	0	0	0	0
22	21	Blue - output_0015.png	Point	none	2436	1113	1	1	1	none	none	0	0	0	0	0
23	22	Green - output_0015.png	Point	none	1851	1449	1	1	1	none	none	0	0	0	0	0
24	23	Blue - output_0016.png	Point	none	2196	984	1	1	1	none	none	0	0	0	0	0
25	24	Green - output_0016.png	Point	none	2529	1107	1	1	1	none	none	0	0	0	0	0
26	25	Blue - output_0017.png	Point	none	2403	1410	1	1	1	none	none	0	0	0	0	0
27	26	Green - output_0017.png	Point	none	1860	1563	1	1	1	none	none	0	0	0	0	0
28	27	Blue - output_0018.png	Point	none	2394	1116	1	1	1	none	none	0	0	0	0	0
29	28	Green - output_0018.png	Point	none	2433	1398	1	1	1	none	none	0	0	0	0	0
30	29	Blue - output_0019.png	Point	none	2025	1095	1	1	1	none	none	0	0	0	0	0
31	30	Green - output_0019.png	Point	none	2358	1188	1	1	1	none	none	0	0	0	0	0
32	31	Blue - output_0020.png	Point	none	1992	1476	1	1	1	none	none	0	0	0	0	0
33	32	Green - output_0020.png	Point	none	1563	1509	1	1	1	none	none	0	0	0	0	0
34	33	Blue - output_0021.png	Point	none	2028	1065	1	1	1	none	none	0	0	0	0	0
35	34	Green - output_0021.png	Point	none	2592	1089	1	1	1	none	none	0	0	0	0	0
36	35	Blue - output_0022.png	Point	none	1977	1581	1	1	1	none	none	0	0	0	0	0
37	36	Green - output_0022.png	Point	none	2346	1026	1	1	1	none	none	0	0	0	0	0
38	37	Blue - output_0023.png	Point	none	2301	1341	1	1	1	none	none	0	0	0	0	0
39	38	Green - output_0023.png	Point	none	1671	855	1	1	1	none	none	0	0	0	0	0
40	39	Blue - output_0024.png	Point	none	2313	1071	1	1	1	none	none	0	0	0	0	0
41	40	Green - output_0024.png	Point	none	1173	879	1	1	1	none	none	0	0	0	0	0
42	41	Blue - output_0025.png	Point	none	2595	1365	1	1	1	none	none	0	0	0	0	0
43	42	Green - output_0025.png	Point	none	2433	855	1	1	1	none	none	0	0	0	0	0
44	43	Blue - output_0026.png	Point	none	2451	1137	1	1	1	none	none	0	0	0	0	0
45	44	Green - output_0026.png	Point	none	2409	1500	1	1	1	none	none	0	0	0	0	0
46	45	Blue - output_0027.png	Point	none	2487	1299	1	1	1	none	none	0	0	0	0	0
47	46	Green - output_0027.png	Point	none	2364	1491	1	1	1	none	none	0	0	0	0	0
48	47	Blue - output_0028.png	Point	none	2007	843	1	1	1	none	none	0	0	0	0	0
49	48	Green - output_0028.png	Point	none	2382	1488	1	1	1	none	none	0	0	0	0	0
50	49	Blue - output_0029.png	Point	none	2244	966	1	1	1	none	none	0	0	0	0	0
51	50	Green - output_0029.png	Point	none	2619	1266	1	1	1	none	none	0	0	0	0	0
52	51	Blue - output_0030.png	Point	none	2478	1341	1	1	1	none	none	0	0	0	0	0
53	52	Green - output_0030.png	Point	none	2640	1221	1	1	1	none	none	0	0	0	0	0
54	53	Blue - output_0031.png	Point	none	2406	1392	1	1	1	none	none	0	0	0	0	0
55	54	Green - output_0031.png	Point	none	2565	1398	1	1	1	none	none	0	0	0	0	0
56	55	Blue - output_0032.png	Point	none	2559	1398	1	1	1	none	none	0	0	0	0	0
57	56	Green - output_0032.png	Point	none	2535	1221	1	1	1	none	none	0	0	0	0	0
58	57	Blue - output_0033.png	Point	none	2562	1398	1	1	1	none	none	0	0	0	0	0
59	58	Green - output_0033.png	Point	none	2508	1203	1	1	1	none	none	0	0	0	0	0
60	59	Blue - output_0034.png	Point	none	2502	1479	1	1	1	none	none	0	0	0	0	0
61	60	Green - output_0034.png	Point	none	2493	1230	1	1	1	none	none	0	0	0	0	0
62	61	Blue - output_0035.png	Point	none	2508	1473	1	1	1	none	none	0	0	0	0	0
63	62	Green - output_0035.png	Point	none	2487	1257	1	1	1	none	none	0	0	0	0	0
64	63	Blue - output_0036.png	Point	none	2496	1467	1	1	1	none	none	0	0	0	0	0
65	64	Green - output_0036.png	Point	none	2499	1251	1	1	1	none	none	0	0	0	0	0
66	65	Blue - output_0037.png	Point	none	2505	1482	1	1	1	none	none	0	0	0	0	0
67	66	Green - output_0037.png	Point	none	2493	1245	1	1	1	none	none	0	0	0	0	0
68	67	Blue - output_0038.png	Point	none	2517	1479	1	1	1	none	none	0	0	0	0	0
69	68	Green - output_0038.png	Point	none	2478	1260	1	1	1	none	none	0	0	0	0	0
70	69	Blue - output_0039.png	Point	none	2502	1470	1	1	1	none	none	0	0	0	0	0
71	70	Green - output_0039.png	Point	none	2319	1149	1	1	1	none	none	0	0	0	0	0
72	71	Blue - output_0040.png	Point	none	2637	1335	1	1	1	none	none	0	0	0	0	0
73	72	Green - output_0040.png	Point	none	2364	1086	1	1	1	none	none	0	0	0	0	0
74	73	Blue - output_0041.png	Point	none	2643	1353	1	1	1	none	none	0	0	0	0	0
75	74	Green - output_0041.png	Point	none	2463	1374	1	1	1	none	none	0	0	0	0	0
76	75	Blue - output_0042.png	Point	none	2643	1356	1	1	1	none	none	0	0	0	0	0
77	76	Green - output_0042.png	Point	none	2460	1413	1	1	1	none	none	0	0	0	0	0
78	77	Blue - output_0043.png	Point	none	2634	1335	1	1	1	none	none	0	0	0	0	0
79	78	Green - output_0043.png	Point	none	2466	1401	1	1	1	none	none	0	0	0	0	0
80	79	Blue - output_0044.png	Point	none	2640	1332	1	1	1	none	none	0	0	0	0	0
81	80	Green - output_0044.png	Point	none	2457	1377	1	1	1	none	none	0	0	0	0	0
82	81	Blue - output_0045.png	Point	none	2625	1320	1	1	1	none	none	0	0	0	0	0
83	82	Green - output_0045.png	Point	none	2454	1491	1	1	1	none	none	0	0	0	0	0
84	83	Blue - output_0046.png	Point	none	2490	1299	1	1	1	none	none	0	0	0	0	0
85	84	Green - output_0046.png	Point	none	2451	1461	1	1	1	none	none	0	0	0	0	0
86	85	Blue - output_0047.png	Point	none	1734	1053	1	1	1	none	none	0	0	0	0	0
87	86	Green - output_0047.png	Point	none	2472	1473	1	1	1	none	none	0	0	0	0	0
88	87	Blue - output_0048.png	Point	none	1647	1542	1	1	1	none	none	0	0	0	0	0
89	88	Green - output_0048.png	Point	none	2445	1434	1	1	1	none	none	0	0	0	0	0
90	89	Blue - output_0049.png	Point	none	1062	1392	1	1	1	none	none	0	0	0	0	0
91	90	Green - output_0049.png	Point	none	2424	1497	1	1	1	none	none	0	0	0	0	0
92	91	Blue - output_0050.png	Point	none	1902	1593	1	1	1	none	none	0	0	0	0	0
93	92	Green - output_0050.png	Point	none	2496	1440	1	1	1	none	none	0	0	0	0	0
94	93	Blue - output_0051.png	Point	none	2454	1485	1	1	1	none	none	0	0	0	0	0
95	94	Green - output_0051.png	Point	none	2592	1134	1	1	1	none	none	0	0	0	0	0
96	95	Blue - output_0052.png	Point	none	2481	1506	1	1	1	none	none	0	0	0	0	0
97	96	Green - output_0052.png	Point	none	2574	1326	1	1	1	none	none	0	0	0	0	0
98	97	Blue - output_0053.png	Point	none	2505	1509	1	1	1	none	none	0	0	0	0	0
99	98	Green - output_0053.png	Point	none	2415	1269	1	1	1	none	none	0	0	0	0	0
100	99	Blue - output_0054.png	Point	none	2460	1506	1	1	1	none	none	0	0	0	0	0
101	100	Green - output_0054.png	Point	none	2379	1275	1	1	1	none	none	0	0	0	0	0
102	101	Blue - output_0055.png	Point	none	2538	1503	1	1	1	none	none	0	0	0	0	0
103	102	Green - output_0055.png	Point	none	2340	1281	1	1	1	none	none	0	0	0	0	0
104	103	Blue - output_0056.png	Point	none	2412	1425	1	1	1	none	none	0	0	0	0	0
105	104	Green - output_0056.png	Point	none	1689	1203	1	1	1	none	none	0	0	0	0	0
106	105	Blue - output_0057.png	Point	none	2493	1458	1	1	1	none	none	0	0	0	0	0
107	106	Green - output_0057.png	Point	none	1875	1491	1	1	1	none	none	0	0	0	0	0
108	107	Blue - output_0058.png	Point	none	2499	1437	1	1	1	none	none	0	0	0	0	0
109	108	Green - output_0058.png	Point	none	2019	1599	1	1	1	none	none	0	0	0	0	0
110	109	Blue - output_0059.png	Point	none	2472	1446	1	1	1	none	none	0	0	0	0	0
111	110	Green - output_0059.png	Point	none	2115	1461	1	1	1	none	none	0	0	0	0	0
112	111	Blue - output_0060.png	Point	none	2463	1389	1	1	1	none	none	0	0	0	0	0
113	112	Green - output_0060.png	Point	none	1572	1101	1	1	1	none	none	0	0	0	0	0
114	113	Blue - output_0061.png	Point	none	2487	1380	1	1	1	none	none	0	0	0	0	0
115	114	Green - output_0061.png	Point	none	1578	1284	1	1	1	none	none	0	0	0	0	0
116	115	Blue - output_0062.png	Point	none	2472	1371	1	1	1	none	none	0	0	0	0	0
117	116	Green - output_0062.png	Point	none	2388	1500	1	1	1	none	none	0	0	0	0	0
118	117	Blue - output_0063.png	Point	none	2514	1374	1	1	1	none	none	0	0	0	0	0
119	118	Green - output_0063.png	Point	none	2304	1494	1	1	1	none	none	0	0	0	0	0
120	119	Blue - output_0064.png	Point	none	2517	1347	1	1	1	none	none	0	0	0	0	0
121	120	Green - output_0064.png	Point	none	2481	1500	1	1	1	none	none	0	0	0	0	0
122	121	Blue - output_0065.png	Point	none	2514	1350	1	1	1	none	none	0	0	0	0	0
123	122	Green - output_0065.png	Point	none	2493	1503	1	1	1	none	none	0	0	0	0	0
124	123	Blue - output_0066.png	Point	none	2520	1350	1	1	1	none	none	0	0	0	0	0
125	124	Green - output_0066.png	Point	none	2478	1500	1	1	1	none	none	0	0	0	0	0
126	125	Blue - output_0067.png	Point	none	2517	1341	1	1	1	none	none	0	0	0	0	0
127	126	Green - output_0067.png	Point	none	2463	1512	1	1	1	none	none	0	0	0	0	0
128	127	Blue - output_0068.png	Point	none	2517	1350	1	1	1	none	none	0	0	0	0	0
129	128	Green - output_0068.png	Point	none	2469	1491	1	1	1	none	none	0	0	0	0	0
130	129	Blue - output_0069.png	Point	none	2607	1206	1	1	1	none	none	0	0	0	0	0
131	130	Green - output_0069.png	Point	none	2478	1488	1	1	1	none	none	0	0	0	0	0
132	131	Blue - output_0070.png	Point	none	2613	1311	1	1	1	none	none	0	0	0	0	0
133	132	Green - output_0070.png	Point	none	2454	1479	1	1	1	none	none	0	0	0	0	0
134	133	Blue - output_0071.png	Point	none	2628	1314	1	1	1	none	none	0	0	0	0	0
135	134	Green - output_0071.png	Point	none	2430	1410	1	1	1	none	none	0	0	0	0	0
136	135	Blue - output_0072.png	Point	none	2622	1323	1	1	1	none	none	0	0	0	0	0
137	136	Green - output_0072.png	Point	none	2346	1530	1	1	1	none	none	0	0	0	0	0
138	137	Blue - output_0073.png	Point	none	2598	1347	1	1	1	none	none	0	0	0	0	0
139	138	Green - output_0073.png	Point	none	2352	1494	1	1	1	none	none	0	0	0	0	0
140	139	Blue - output_0074.png	Point	none	2625	1341	1	1	1	none	none	0	0	0	0	0
141	140	Green - output_0074.png	Point	none	2202	1581	1	1	1	none	none	0	0	0	0	0
142	141	Blue - output_0075.png	Point	none	2628	1311	1	1	1	none	none	0	0	0	0	0
143	142	Green - output_0075.png	Point	none	1572	1596	1	1	1	none	none	0	0	0	0	0
144	143	Blue - output_0076.png	Point	none	2646	1305	1	1	1	none	none	0	0	0	0	0
145	144	Green - output_0076.png	Point	none	2496	1275	1	1	1	none	none	0	0	0	0	0
146	145	Blue - output_0077.png	Point	none	2637	1329	1	1	1	none	none	0	0	0	0	0
147	146	Green - output_0077.png	Point	none	1878	1395	1	1	1	none	none	0	0	0	0	0
148	147	Blue - output_0078.png	Point	none	2610	1335	1	1	1	none	none	0	0	0	0	0
149	148	Green - output_0078.png	Point	none	1109	1149	1	1	1	none	none	0	0	0	0	0
150	149	Blue - output_0079.png	Point	none	2625	1341	1	1	1	none	none	0	0	0	0	0
151	150	Green - output_0079.png	Point	none	1443	921	1	1	1	none	none	0	0	0	0	0
152	151	Blue - output_0080.png	Point	none	2634	1329	1	1	1	none	none	0	0	0	0	0
153	152	Green - output_0080.png	Point	none	1344	1011	1	1	1	none	none	0	0	0	0	0
154	153	Blue - output_0081.png	Point	none	2643	1335	1	1	1	none	none	0	0	0	0	0
155	154	Green - output_0081.png	Point	none	1347	1044	1	1	1	none	none	0	0	0	0	0
156	155	Blue - output_0082.png	Point	none	2607	1350	1	1	1	none	none	0	0	0	0	0
157	156	Green - output_0082.png	Point	none	1341	1056	1	1	1	none	none	0	0	0	0	0
158	157	Blue - output_0083.png	Point	none	2643	1332	1	1	1	none	none	0	0	0	0	0
159	158	Green - output_0083.png	Point	none	1341	1062	1	1	1	none	none	0	0	0	0	0
160	159	Blue - output_0084.png	Point	none	2625	1326	1	1	1	none	none	0	0	0	0	0
161	160	Green - output_0084.png	Point	none	1398	1038	1	1	1	none	none	0	0	0	0	0
162	161	Blue - output_0085.png	Point	none	2397	1359	1	1	1	none	none	0	0	0	0	0
163	162	Green - output_0085.png	Point	none	1683	1200	1	1	1	none	none	0	0	0	0	0
164	163	Blue - output_0086.png	Point	none	2448	1440	1	1	1	none	none	0	0	0	0	0
165	164	Green - output_0086.png	Point	none	2364	1131	1	1	1	none	none	0	0	0	0	0
166	165	Blue - output_0087.png	Point	none	2478	1362	1	1	1	none	none	0	0	0	0	0
167	166	Green - output_0087.png	Point	none	2553	1197	1	1	1	none	none	0	0	0	0	0
168	167	Blue - output_0088.png	Point	none	2472	1482	1	1	1	none	none	0	0	0	0	0
169	168	Green - output_0088.png	Point	none	2514	1206	1	1	1	none	none	0	0	0	0	0
170	169	Blue - output_0089.png	Point	none	2463	1491	1	1	1	none	none	0	0	0	0	0
171	170	Green - output_0089.png	Point	none	2496	1191	1	1	1	none	none	0	0	0	0	0
172	171	Blue - output_0090.png	Point	none	2469	1500	1	1	1	none	none	0	0	0	0	0
173	172	Green - output_0090.png	Point	none	2388	1185	1	1	1	none	none	0	0	0	0	0
174	173	Blue - output_0091.png	Point	none	2514	1494	1	1	1	none	none	0	0	0	0	0
175	174	Green - output_0091.png	Point	none	2649	1248	1	1	1	none	none	0	0	0	0	0
176	175	Blue - output_0092.png	Point	none	2466	1503	1	1	1	none	none	0	0	0	0	0
177	176	Green - output_0092.png	Point	none	2625	1308	1	1	1	none	none	0	0	0	0	0
178	177	Blue - output_0093.png	Point	none	2490	1524	1	1	1	none	none	0	0	0	0	0
179	178	Green - output_0093.png	Point	none	2616	1305	1	1	1	none	none	0	0	0	0	0
180	179	Blue - output_0094.png	Point	none	2481	1515	1	1	1	none	none	0	0	0	0	0
181	180	Green - output_0094.png	Point	none	2622	1311	1	1	1	none	none	0	0	0	0	0
182	181	Blue - output_0095.png	Point	none	2481	1506	1	1	1	none	none	0	0	0	0	0
183	182	Green - output_0095.png	Point	none	2613	1317	1	1	1	none	none	0	0	0	0	0
184	183	Blue - output_0096.png	Point	none	2490	1509	1	1	1	none	none	0	0	0	0	0
185	184	Green - output_0096.png	Point	none	2607	1311	1	1	1	none	none	0	0	0	0	0
186	185	Blue - output_0097.png	Point	none	2481	1518	1	1	1	none	none	0	0	0	0	0
187	186	Green - output_0097.png	Point	none	2583	1311	1	1	1	none	none	0	0	0	0	0
188	187	Blue - output_0098.png	Point	none	2478	1506	1	1	1	none	none	0	0	0	0	0
189	188	Green - output_0098.png	Point	none	2562	1320	1	1	1	none	none	0	0	0	0	0
190	189	Blue - output_0099.png	Point	none	2472	1500	1	1	1	none	none	0	0	0	0	0
191	190	Green - output_0099.png	Point	none	2598	1293	1	1	1	none	none	0	0	0	0	0
192	191	Blue - output_0100.png	Point	none	2496	1503	1	1	1	none	none	0	0	0	0	0
193	192	Green - output_0100.png	Point	none	2127	1590	1	1	1	none	none	0	0	0	0	0
194	193	Blue - output_0101.png	Point	none	2475	1485	1	1	1	none	none	0	0	0	0	0
195	194	Green - output_0101.png	Point	none	2175	1617	1	1	1	none	none	0	0	0	0	0
196	195	Blue - output_0102.png	Point	none	2469	1488	1	1	1	none	none	0	0	0	0	0
197	196	Green - output_0102.png	Point	none	2598	1047	1	1	1	none	none	0	0	0	0	0
