# Supplementary material for: Unmated Queens Show Worker‐Like Behaviour and Gene Expression in Polygynous Colonies of the Ant Stigmatomma pallipes
Source: Mol Ecol. 2026 Apr 29;35:e70360. doi: 10.1111/mec.70360 (PMC13126620; doi:10.1111/mec.70360)
Supplement: Supplementary file 3 — Data S1: mec70360‐sup‐0003‐Supinfo.zip. [file MEC-35-e70360-s003.zip › Coordinates/O1_E2_1_6_cords.csv]

X.1	Index	Name	Type	Group	X	Y	Width	Height	Points	Color	Fill	LWidth	Pos	C	Z	T
1	0	Eggpile - output_0010.png	Point	none	1575	1500	1	1	1	none	none	0	0	0	0	0
2	1	Larval pile - output_0010.png	Point	none	1557	1695	1	1	1	none	none	0	0	0	0	0
3	2	Nest Entrance - output_0010.png	Point	none	1698	27	1	1	1	none	none	0	0	0	0	0
4	3	SW Corner - output_0010.png	Point	none	384	2109	1	1	1	none	none	0	0	0	0	0
5	4	NW Corner - output_0010.png	Point	none	243	72	1	1	1	none	none	0	0	0	0	0
6	5	NE Corner - output_0010.png	Point	none	3426	15	1	1	1	none	none	0	0	0	0	0
7	6	SE Corner - output_0010.png	Point	none	3423	2043	1	1	1	none	none	0	0	0	0	0
8	7	Blue - output_0010.png	Point	none	1491	1611	1	1	1	none	none	0	0	0	0	0
9	8	Green - output_0010.png	Point	none	1404	1446	1	1	1	none	none	0	0	0	0	0
10	9	Orange - output_0010.png	Point	none	1626	1500	1	1	1	none	none	0	0	0	0	0
11	10	Blue - output_0011.png	Point	none	1341	1731	1	1	1	none	none	0	0	0	0	0
12	11	Green - output_0011.png	Point	none	1431	1506	1	1	1	none	none	0	0	0	0	0
13	12	Orange - output_0011.png	Point	none	1680	1533	1	1	1	none	none	0	0	0	0	0
14	13	Blue - output_0012.png	Point	none	1332	1239	1	1	1	none	none	0	0	0	0	0
15	14	Green - output_0012.png	Point	none	1464	1581	1	1	1	none	none	0	0	0	0	0
16	15	Orange - output_0012.png	Point	none	1377	1440	1	1	1	none	none	0	0	0	0	0
17	16	Blue - output_0013.png	Point	none	1581	1395	1	1	1	none	none	0	0	0	0	0
18	17	Green - output_0013.png	Point	none	1338	1560	1	1	1	none	none	0	0	0	0	0
19	18	Orange - output_0013.png	Point	none	1365	1374	1	1	1	none	none	0	0	0	0	0
20	19	Blue - output_0014.png	Point	none	1590	1434	1	1	1	none	none	0	0	0	0	0
21	20	Green - output_0014.png	Point	none	1371	1608	1	1	1	none	none	0	0	0	0	0
22	21	Orange - output_0014.png	Point	none	1461	1554	1	1	1	none	none	0	0	0	0	0
23	22	Blue - output_0015.png	Point	none	1626	1428	1	1	1	none	none	0	0	0	0	0
24	23	Green - output_0015.png	Point	none	1425	1587	1	1	1	none	none	0	0	0	0	0
25	24	Orange - output_0015.png	Point	none	1497	1491	1	1	1	none	none	0	0	0	0	0
26	25	Blue - output_0016.png	Point	none	1614	1443	1	1	1	none	none	0	0	0	0	0
27	26	Green - output_0016.png	Point	none	1440	1566	1	1	1	none	none	0	0	0	0	0
28	27	Orange - output_0016.png	Point	none	1515	1524	1	1	1	none	none	0	0	0	0	0
29	28	Blue - output_0017.png	Point	none	1629	1443	1	1	1	none	none	0	0	0	0	0
30	29	Green - output_0017.png	Point	none	1638	1638	1	1	1	none	none	0	0	0	0	0
31	30	Orange - output_0017.png	Point	none	1509	1557	1	1	1	none	none	0	0	0	0	0
32	31	Blue - output_0018.png	Point	none	1635	1446	1	1	1	none	none	0	0	0	0	0
33	32	Green - output_0018.png	Point	none	1701	1620	1	1	1	none	none	0	0	0	0	0
34	33	Orange - output_0018.png	Point	none	1473	1503	1	1	1	none	none	0	0	0	0	0
35	34	Blue - output_0019.png	Point	none	1668	1548	1	1	1	none	none	0	0	0	0	0
36	35	Green - output_0019.png	Point	none	1772	1152	1	1	1	none	none	0	0	0	0	0
37	36	Orange - output_0019.png	Point	none	1500	1520	1	1	1	none	none	0	0	0	0	0
38	37	Blue - output_0020.png	Point	none	1635	1566	1	1	1	none	none	0	0	0	0	0
39	38	Green - output_0020.png	Point	none	2738	1271	1	1	1	none	none	0	0	0	0	0
40	39	Orange - output_0020.png	Point	none	1470	1487	1	1	1	none	none	0	0	0	0	0
41	40	Blue - output_0021.png	Point	none	1620	1560	1	1	1	none	none	0	0	0	0	0
42	41	Green - output_0021.png	Point	none	1308	1152	1	1	1	none	none	0	0	0	0	0
43	42	Orange - output_0021.png	Point	none	1476	1470	1	1	1	none	none	0	0	0	0	0
44	43	Blue - output_0022.png	Point	none	1620	1572	1	1	1	none	none	0	0	0	0	0
45	44	Green - output_0022.png	Point	none	1149	1509	1	1	1	none	none	0	0	0	0	0
46	45	Orange - output_0022.png	Point	none	1464	1521	1	1	1	none	none	0	0	0	0	0
47	46	Blue - output_0023.png	Point	none	1590	1584	1	1	1	none	none	0	0	0	0	0
48	47	Green - output_0023.png	Point	none	1359	1227	1	1	1	none	none	0	0	0	0	0
49	48	Orange - output_0023.png	Point	none	1440	1566	1	1	1	none	none	0	0	0	0	0
50	49	Blue - output_0024.png	Point	none	1587	1593	1	1	1	none	none	0	0	0	0	0
51	50	Green - output_0024.png	Point	none	1326	1266	1	1	1	none	none	0	0	0	0	0
52	51	Orange - output_0024.png	Point	none	1404	1536	1	1	1	none	none	0	0	0	0	0
53	52	Blue - output_0025.png	Point	none	1509	1464	1	1	1	none	none	0	0	0	0	0
54	53	Green - output_0025.png	Point	none	1314	1272	1	1	1	none	none	0	0	0	0	0
55	54	Orange - output_0025.png	Point	none	1377	1557	1	1	1	none	none	0	0	0	0	0
56	55	Blue - output_0026.png	Point	none	1479	1503	1	1	1	none	none	0	0	0	0	0
57	56	Green - output_0026.png	Point	none	1347	1338	1	1	1	none	none	0	0	0	0	0
58	57	Orange - output_0026.png	Point	none	1404	1563	1	1	1	none	none	0	0	0	0	0
59	58	Blue - output_0027.png	Point	none	1500	1440	1	1	1	none	none	0	0	0	0	0
60	59	Green - output_0027.png	Point	none	2127	1557	1	1	1	none	none	0	0	0	0	0
61	60	Orange - output_0027.png	Point	none	1380	1551	1	1	1	none	none	0	0	0	0	0
62	61	Blue - output_0028.png	Point	none	1536	1389	1	1	1	none	none	0	0	0	0	0
63	62	Green - output_0028.png	Point	none	1845	264	1	1	1	none	none	0	0	0	0	0
64	63	Orange - output_0028.png	Point	none	1419	1584	1	1	1	none	none	0	0	0	0	0
65	64	Blue - output_0029.png	Point	none	1572	1395	1	1	1	none	none	0	0	0	0	0
66	65	Green - output_0029.png	Point	none	1437	1122	1	1	1	none	none	0	0	0	0	0
67	66	Orange - output_0029.png	Point	none	1443	1533	1	1	1	none	none	0	0	0	0	0
68	67	Blue - output_0030.png	Point	none	1539	1383	1	1	1	none	none	0	0	0	0	0
69	68	Green - output_0030.png	Point	none	1944	1263	1	1	1	none	none	0	0	0	0	0
70	69	Orange - output_0030.png	Point	none	1416	1518	1	1	1	none	none	0	0	0	0	0
71	70	Blue - output_0031.png	Point	none	1560	1404	1	1	1	none	none	0	0	0	0	0
72	71	Green - output_0031.png	Point	none	1626	966	1	1	1	none	none	0	0	0	0	0
73	72	Orange - output_0031.png	Point	none	1377	1503	1	1	1	none	none	0	0	0	0	0
74	73	Blue - output_0032.png	Point	none	1539	1383	1	1	1	none	none	0	0	0	0	0
75	74	Green - output_0032.png	Point	none	1482	1464	1	1	1	none	none	0	0	0	0	0
76	75	Orange - output_0032.png	Point	none	1401	1587	1	1	1	none	none	0	0	0	0	0
77	76	Blue - output_0033.png	Point	none	1530	1389	1	1	1	none	none	0	0	0	0	0
78	77	Green - output_0033.png	Point	none	1479	1470	1	1	1	none	none	0	0	0	0	0
79	78	Orange - output_0033.png	Point	none	1395	1581	1	1	1	none	none	0	0	0	0	0
80	79	Blue - output_0034.png	Point	none	1548	1401	1	1	1	none	none	0	0	0	0	0
81	80	Green - output_0034.png	Point	none	1497	1473	1	1	1	none	none	0	0	0	0	0
82	81	Orange - output_0034.png	Point	none	1410	1593	1	1	1	none	none	0	0	0	0	0
83	82	Blue - output_0035.png	Point	none	1551	1386	1	1	1	none	none	0	0	0	0	0
84	83	Green - output_0035.png	Point	none	1503	1473	1	1	1	none	none	0	0	0	0	0
85	84	Orange - output_0035.png	Point	none	1461	1713	1	1	1	none	none	0	0	0	0	0
86	85	Blue - output_0036.png	Point	none	1530	1371	1	1	1	none	none	0	0	0	0	0
87	86	Green - output_0036.png	Point	none	1449	1452	1	1	1	none	none	0	0	0	0	0
88	87	Orange - output_0036.png	Point	none	1431	1584	1	1	1	none	none	0	0	0	0	0
89	88	Blue - output_0037.png	Point	none	1533	1365	1	1	1	none	none	0	0	0	0	0
90	89	Green - output_0037.png	Point	none	1506	1443	1	1	1	none	none	0	0	0	0	0
91	90	Orange - output_0037.png	Point	none	1419	1575	1	1	1	none	none	0	0	0	0	0
92	91	Blue - output_0038.png	Point	none	1563	1365	1	1	1	none	none	0	0	0	0	0
93	92	Green - output_0038.png	Point	none	1509	1443	1	1	1	none	none	0	0	0	0	0
94	93	Orange - output_0038.png	Point	none	1533	1635	1	1	1	none	none	0	0	0	0	0
95	94	Blue - output_0039.png	Point	none	1569	1347	1	1	1	none	none	0	0	0	0	0
96	95	Green - output_0039.png	Point	none	1524	1479	1	1	1	none	none	0	0	0	0	0
97	96	Orange - output_0039.png	Point	none	1653	1587	1	1	1	none	none	0	0	0	0	0
98	97	Blue - output_0040.png	Point	none	1575	1350	1	1	1	none	none	0	0	0	0	0
99	98	Green - output_0040.png	Point	none	1509	1449	1	1	1	none	none	0	0	0	0	0
100	99	Orange - output_0040.png	Point	none	1572	1590	1	1	1	none	none	0	0	0	0	0
101	100	Blue - output_0041.png	Point	none	1575	1347	1	1	1	none	none	0	0	0	0	0
102	101	Green - output_0041.png	Point	none	1533	1440	1	1	1	none	none	0	0	0	0	0
103	102	Orange - output_0041.png	Point	none	1524	1611	1	1	1	none	none	0	0	0	0	0
104	103	Blue - output_0042.png	Point	none	1617	1404	1	1	1	none	none	0	0	0	0	0
105	104	Green - output_0042.png	Point	none	1533	1482	1	1	1	none	none	0	0	0	0	0
106	105	Orange - output_0042.png	Point	none	1551	1584	1	1	1	none	none	0	0	0	0	0
107	106	Blue - output_0043.png	Point	none	1596	1353	1	1	1	none	none	0	0	0	0	0
108	107	Green - output_0043.png	Point	none	1515	1446	1	1	1	none	none	0	0	0	0	0
109	108	Orange - output_0043.png	Point	none	1554	1620	1	1	1	none	none	0	0	0	0	0
110	109	Blue - output_0044.png	Point	none	1617	1359	1	1	1	none	none	0	0	0	0	0
111	110	Green - output_0044.png	Point	none	1533	1449	1	1	1	none	none	0	0	0	0	0
112	111	Orange - output_0044.png	Point	none	1578	1614	1	1	1	none	none	0	0	0	0	0
113	112	Blue - output_0045.png	Point	none	1596	1350	1	1	1	none	none	0	0	0	0	0
114	113	Green - output_0045.png	Point	none	1476	1443	1	1	1	none	none	0	0	0	0	0
115	114	Orange - output_0045.png	Point	none	1545	1608	1	1	1	none	none	0	0	0	0	0
116	115	Blue - output_0046.png	Point	none	1626	1389	1	1	1	none	none	0	0	0	0	0
117	116	Green - output_0046.png	Point	none	1431	1503	1	1	1	none	none	0	0	0	0	0
118	117	Orange - output_0046.png	Point	none	1578	1524	1	1	1	none	none	0	0	0	0	0
119	118	Blue - output_0047.png	Point	none	1584	1371	1	1	1	none	none	0	0	0	0	0
120	119	Green - output_0047.png	Point	none	1410	1485	1	1	1	none	none	0	0	0	0	0
121	120	Orange - output_0047.png	Point	none	1488	1425	1	1	1	none	none	0	0	0	0	0
122	121	Blue - output_0048.png	Point	none	1596	1362	1	1	1	none	none	0	0	0	0	0
123	122	Green - output_0048.png	Point	none	1374	1449	1	1	1	none	none	0	0	0	0	0
124	123	Orange - output_0048.png	Point	none	1452	1404	1	1	1	none	none	0	0	0	0	0
125	124	Blue - output_0049.png	Point	none	1614	1347	1	1	1	none	none	0	0	0	0	0
126	125	Green - output_0049.png	Point	none	1497	1455	1	1	1	none	none	0	0	0	0	0
127	126	Orange - output_0049.png	Point	none	1530	1398	1	1	1	none	none	0	0	0	0	0
128	127	Blue - output_0050.png	Point	none	1617	1362	1	1	1	none	none	0	0	0	0	0
129	128	Green - output_0050.png	Point	none	1476	1467	1	1	1	none	none	0	0	0	0	0
130	129	Orange - output_0050.png	Point	none	1515	1401	1	1	1	none	none	0	0	0	0	0
131	130	Blue - output_0051.png	Point	none	1599	1347	1	1	1	none	none	0	0	0	0	0
132	131	Green - output_0051.png	Point	none	1482	1449	1	1	1	none	none	0	0	0	0	0
133	132	Orange - output_0051.png	Point	none	1512	1371	1	1	1	none	none	0	0	0	0	0
134	133	Blue - output_0052.png	Point	none	1629	1347	1	1	1	none	none	0	0	0	0	0
135	134	Green - output_0052.png	Point	none	1512	1464	1	1	1	none	none	0	0	0	0	0
136	135	Orange - output_0052.png	Point	none	1548	1401	1	1	1	none	none	0	0	0	0	0
137	136	Blue - output_0053.png	Point	none	1602	1347	1	1	1	none	none	0	0	0	0	0
138	137	Green - output_0053.png	Point	none	1494	1467	1	1	1	none	none	0	0	0	0	0
139	138	Orange - output_0053.png	Point	none	1515	1386	1	1	1	none	none	0	0	0	0	0
140	139	Blue - output_0054.png	Point	none	1608	1338	1	1	1	none	none	0	0	0	0	0
141	140	Green - output_0054.png	Point	none	1473	1449	1	1	1	none	none	0	0	0	0	0
142	141	Orange - output_0054.png	Point	none	1536	1377	1	1	1	none	none	0	0	0	0	0
143	142	Blue - output_0055.png	Point	none	1626	1362	1	1	1	none	none	0	0	0	0	0
144	143	Green - output_0055.png	Point	none	1521	1470	1	1	1	none	none	0	0	0	0	0
145	144	Orange - output_0055.png	Point	none	1509	1365	1	1	1	none	none	0	0	0	0	0
146	145	Blue - output_0056.png	Point	none	1632	1350	1	1	1	none	none	0	0	0	0	0
147	146	Green - output_0056.png	Point	none	1491	1449	1	1	1	none	none	0	0	0	0	0
148	147	Orange - output_0056.png	Point	none	1539	1398	1	1	1	none	none	0	0	0	0	0
149	148	Blue - output_0057.png	Point	none	1623	1365	1	1	1	none	none	0	0	0	0	0
150	149	Green - output_0057.png	Point	none	1497	1470	1	1	1	none	none	0	0	0	0	0
151	150	Orange - output_0057.png	Point	none	1512	1380	1	1	1	none	none	0	0	0	0	0
152	151	Blue - output_0058.png	Point	none	1635	1356	1	1	1	none	none	0	0	0	0	0
153	152	Green - output_0058.png	Point	none	1482	1458	1	1	1	none	none	0	0	0	0	0
154	153	Orange - output_0058.png	Point	none	1485	1359	1	1	1	none	none	0	0	0	0	0
155	154	Blue - output_0059.png	Point	none	1608	1368	1	1	1	none	none	0	0	0	0	0
156	155	Green - output_0059.png	Point	none	1503	1449	1	1	1	none	none	0	0	0	0	0
157	156	Orange - output_0059.png	Point	none	1518	1383	1	1	1	none	none	0	0	0	0	0
158	157	Blue - output_0060.png	Point	none	1587	1362	1	1	1	none	none	0	0	0	0	0
159	158	Green - output_0060.png	Point	none	1485	1467	1	1	1	none	none	0	0	0	0	0
160	159	Orange - output_0060.png	Point	none	1509	1365	1	1	1	none	none	0	0	0	0	0
161	160	Blue - output_0061.png	Point	none	1632	1383	1	1	1	none	none	0	0	0	0	0
162	161	Green - output_0061.png	Point	none	1500	1470	1	1	1	none	none	0	0	0	0	0
163	162	Orange - output_0061.png	Point	none	1506	1392	1	1	1	none	none	0	0	0	0	0
164	163	Blue - output_0062.png	Point	none	1632	1362	1	1	1	none	none	0	0	0	0	0
165	164	Green - output_0062.png	Point	none	1494	1452	1	1	1	none	none	0	0	0	0	0
166	165	Orange - output_0062.png	Point	none	1521	1371	1	1	1	none	none	0	0	0	0	0
167	166	Blue - output_0063.png	Point	none	1650	1410	1	1	1	none	none	0	0	0	0	0
168	167	Green - output_0063.png	Point	none	1458	1473	1	1	1	none	none	0	0	0	0	0
169	168	Orange - output_0063.png	Point	none	1536	1386	1	1	1	none	none	0	0	0	0	0
170	169	Blue - output_0064.png	Point	none	1701	1398	1	1	1	none	none	0	0	0	0	0
171	170	Green - output_0064.png	Point	none	1458	1494	1	1	1	none	none	0	0	0	0	0
172	171	Orange - output_0064.png	Point	none	1551	1440	1	1	1	none	none	0	0	0	0	0
173	172	Blue - output_0065.png	Point	none	1485	1383	1	1	1	none	none	0	0	0	0	0
174	173	Green - output_0065.png	Point	none	1485	1536	1	1	1	none	none	0	0	0	0	0
175	174	Orange - output_0065.png	Point	none	1596	1461	1	1	1	none	none	0	0	0	0	0
176	175	Blue - output_0066.png	Point	none	1635	1662	1	1	1	none	none	0	0	0	0	0
177	176	Green - output_0066.png	Point	none	1443	1491	1	1	1	none	none	0	0	0	0	0
178	177	Orange - output_0066.png	Point	none	1533	1398	1	1	1	none	none	0	0	0	0	0
179	178	Blue - output_0067.png	Point	none	2034	300	1	1	1	none	none	0	0	0	0	0
180	179	Green - output_0067.png	Point	none	1440	1485	1	1	1	none	none	0	0	0	0	0
181	180	Orange - output_0067.png	Point	none	1503	1371	1	1	1	none	none	0	0	0	0	0
182	181	Blue - output_0068.png	Point	none	1707	1620	1	1	1	none	none	0	0	0	0	0
183	182	Green - output_0068.png	Point	none	1449	1464	1	1	1	none	none	0	0	0	0	0
184	183	Orange - output_0068.png	Point	none	1485	1326	1	1	1	none	none	0	0	0	0	0
185	184	Blue - output_0069.png	Point	none	1338	1440	1	1	1	none	none	0	0	0	0	0
186	185	Green - output_0069.png	Point	none	1518	1455	1	1	1	none	none	0	0	0	0	0
187	186	Orange - output_0069.png	Point	none	1509	1191	1	1	1	none	none	0	0	0	0	0
188	187	Blue - output_0070.png	Point	none	1449	1287	1	1	1	none	none	0	0	0	0	0
189	188	Green - output_0070.png	Point	none	1389	1449	1	1	1	none	none	0	0	0	0	0
190	189	Orange - output_0070.png	Point	none	1749	1467	1	1	1	none	none	0	0	0	0	0
191	190	Blue - output_0071.png	Point	none	1407	1269	1	1	1	none	none	0	0	0	0	0
192	191	Green - output_0071.png	Point	none	1458	1476	1	1	1	none	none	0	0	0	0	0
193	192	Orange - output_0071.png	Point	none	2559	1299	1	1	1	none	none	0	0	0	0	0
194	193	Blue - output_0072.png	Point	none	1410	1278	1	1	1	none	none	0	0	0	0	0
195	194	Green - output_0072.png	Point	none	1464	1494	1	1	1	none	none	0	0	0	0	0
196	195	Orange - output_0072.png	Point	none	1752	1491	1	1	1	none	none	0	0	0	0	0
197	196	Blue - output_0073.png	Point	none	1407	1281	1	1	1	none	none	0	0	0	0	0
198	197	Green - output_0073.png	Point	none	1722	1629	1	1	1	none	none	0	0	0	0	0
199	198	Orange - output_0073.png	Point	none	1629	1449	1	1	1	none	none	0	0	0	0	0
200	199	Blue - output_0074.png	Point	none	1425	1248	1	1	1	none	none	0	0	0	0	0
201	200	Green - output_0074.png	Point	none	1587	720	1	1	1	none	none	0	0	0	0	0
202	201	Orange - output_0074.png	Point	none	1617	1437	1	1	1	none	none	0	0	0	0	0
203	202	Blue - output_0075.png	Point	none	1431	1266	1	1	1	none	none	0	0	0	0	0
204	203	Green - output_0075.png	Point	none	1437	1605	1	1	1	none	none	0	0	0	0	0
205	204	Orange - output_0075.png	Point	none	1566	1473	1	1	1	none	none	0	0	0	0	0
206	205	Blue - output_0076.png	Point	none	1392	1263	1	1	1	none	none	0	0	0	0	0
207	206	Green - output_0076.png	Point	none	1404	1437	1	1	1	none	none	0	0	0	0	0
208	207	Orange - output_0076.png	Point	none	1470	1545	1	1	1	none	none	0	0	0	0	0
209	208	Blue - output_0077.png	Point	none	1422	1251	1	1	1	none	none	0	0	0	0	0
210	209	Green - output_0077.png	Point	none	1383	1386	1	1	1	none	none	0	0	0	0	0
211	210	Orange - output_0077.png	Point	none	1440	1509	1	1	1	none	none	0	0	0	0	0
212	211	Blue - output_0078.png	Point	none	1425	1278	1	1	1	none	none	0	0	0	0	0
213	212	Green - output_0078.png	Point	none	1389	1386	1	1	1	none	none	0	0	0	0	0
214	213	Orange - output_0078.png	Point	none	1398	1590	1	1	1	none	none	0	0	0	0	0
215	214	Blue - output_0079.png	Point	none	1437	1272	1	1	1	none	none	0	0	0	0	0
216	215	Green - output_0079.png	Point	none	1416	1356	1	1	1	none	none	0	0	0	0	0
217	216	Orange - output_0079.png	Point	none	1386	1572	1	1	1	none	none	0	0	0	0	0
218	217	Blue - output_0080.png	Point	none	1443	1266	1	1	1	none	none	0	0	0	0	0
219	218	Green - output_0080.png	Point	none	1392	1350	1	1	1	none	none	0	0	0	0	0
220	219	Orange - output_0080.png	Point	none	1383	1479	1	1	1	none	none	0	0	0	0	0
221	220	Blue - output_0081.png	Point	none	1410	1257	1	1	1	none	none	0	0	0	0	0
222	221	Green - output_0081.png	Point	none	1401	1353	1	1	1	none	none	0	0	0	0	0
223	222	Orange - output_0081.png	Point	none	1422	1485	1	1	1	none	none	0	0	0	0	0
224	223	Blue - output_0082.png	Point	none	1425	1272	1	1	1	none	none	0	0	0	0	0
225	224	Green - output_0082.png	Point	none	1380	1350	1	1	1	none	none	0	0	0	0	0
226	225	Orange - output_0082.png	Point	none	1398	1491	1	1	1	none	none	0	0	0	0	0
227	226	Blue - output_0083.png	Point	none	1419	1248	1	1	1	none	none	0	0	0	0	0
228	227	Green - output_0083.png	Point	none	1395	1338	1	1	1	none	none	0	0	0	0	0
229	228	Orange - output_0083.png	Point	none	1392	1494	1	1	1	none	none	0	0	0	0	0
230	229	Blue - output_0084.png	Point	none	1434	1275	1	1	1	none	none	0	0	0	0	0
231	230	Green - output_0084.png	Point	none	1383	1368	1	1	1	none	none	0	0	0	0	0
232	231	Orange - output_0084.png	Point	none	1392	1479	1	1	1	none	none	0	0	0	0	0
233	232	Blue - output_0085.png	Point	none	1422	1266	1	1	1	none	none	0	0	0	0	0
234	233	Green - output_0085.png	Point	none	1404	1362	1	1	1	none	none	0	0	0	0	0
235	234	Orange - output_0085.png	Point	none	1377	1467	1	1	1	none	none	0	0	0	0	0
236	235	Blue - output_0086.png	Point	none	1416	1275	1	1	1	none	none	0	0	0	0	0
237	236	Green - output_0086.png	Point	none	1386	1383	1	1	1	none	none	0	0	0	0	0
238	237	Orange - output_0086.png	Point	none	1389	1491	1	1	1	none	none	0	0	0	0	0
239	238	Blue - output_0087.png	Point	none	1434	1269	1	1	1	none	none	0	0	0	0	0
240	239	Green - output_0087.png	Point	none	1365	1371	1	1	1	none	none	0	0	0	0	0
241	240	Orange - output_0087.png	Point	none	1344	1476	1	1	1	none	none	0	0	0	0	0
242	241	Blue - output_0088.png	Point	none	1407	1248	1	1	1	none	none	0	0	0	0	0
243	242	Green - output_0088.png	Point	none	1404	1368	1	1	1	none	none	0	0	0	0	0
244	243	Orange - output_0088.png	Point	none	1377	1494	1	1	1	none	none	0	0	0	0	0
245	244	Blue - output_0089.png	Point	none	1422	1272	1	1	1	none	none	0	0	0	0	0
246	245	Green - output_0089.png	Point	none	1374	1365	1	1	1	none	none	0	0	0	0	0
247	246	Orange - output_0089.png	Point	none	1389	1467	1	1	1	none	none	0	0	0	0	0
248	247	Blue - output_0090.png	Point	none	1452	1266	1	1	1	none	none	0	0	0	0	0
249	248	Green - output_0090.png	Point	none	1368	1377	1	1	1	none	none	0	0	0	0	0
250	249	Orange - output_0090.png	Point	none	1347	1461	1	1	1	none	none	0	0	0	0	0
251	250	Blue - output_0091.png	Point	none	1473	1278	1	1	1	none	none	0	0	0	0	0
252	251	Green - output_0091.png	Point	none	1404	1377	1	1	1	none	none	0	0	0	0	0
253	252	Orange - output_0091.png	Point	none	1341	1470	1	1	1	none	none	0	0	0	0	0
254	253	Blue - output_0092.png	Point	none	1425	1260	1	1	1	none	none	0	0	0	0	0
255	254	Green - output_0092.png	Point	none	1395	1380	1	1	1	none	none	0	0	0	0	0
256	255	Orange - output_0092.png	Point	none	1356	1467	1	1	1	none	none	0	0	0	0	0
257	256	Blue - output_0093.png	Point	none	1443	1248	1	1	1	none	none	0	0	0	0	0
258	257	Green - output_0093.png	Point	none	1395	1362	1	1	1	none	none	0	0	0	0	0
259	258	Orange - output_0093.png	Point	none	1347	1449	1	1	1	none	none	0	0	0	0	0
260	259	Blue - output_0094.png	Point	none	1422	1266	1	1	1	none	none	0	0	0	0	0
261	260	Green - output_0094.png	Point	none	1377	1365	1	1	1	none	none	0	0	0	0	0
262	261	Orange - output_0094.png	Point	none	1356	1467	1	1	1	none	none	0	0	0	0	0
263	262	Blue - output_0095.png	Point	none	1452	1266	1	1	1	none	none	0	0	0	0	0
264	263	Green - output_0095.png	Point	none	1380	1356	1	1	1	none	none	0	0	0	0	0
265	264	Orange - output_0095.png	Point	none	1410	1482	1	1	1	none	none	0	0	0	0	0
266	265	Blue - output_0096.png	Point	none	1401	1221	1	1	1	none	none	0	0	0	0	0
267	266	Green - output_0096.png	Point	none	1395	1359	1	1	1	none	none	0	0	0	0	0
268	267	Orange - output_0096.png	Point	none	1476	1470	1	1	1	none	none	0	0	0	0	0
269	268	Blue - output_0097.png	Point	none	1473	1233	1	1	1	none	none	0	0	0	0	0
270	269	Green - output_0097.png	Point	none	1395	1338	1	1	1	none	none	0	0	0	0	0
271	270	Orange - output_0097.png	Point	none	1200	1374	1	1	1	none	none	0	0	0	0	0
272	271	Blue - output_0098.png	Point	none	1437	1239	1	1	1	none	none	0	0	0	0	0
273	272	Green - output_0098.png	Point	none	1395	1338	1	1	1	none	none	0	0	0	0	0
274	273	Orange - output_0098.png	Point	none	1434	1488	1	1	1	none	none	0	0	0	0	0
275	274	Blue - output_0099.png	Point	none	1467	1263	1	1	1	none	none	0	0	0	0	0
276	275	Green - output_0099.png	Point	none	1395	1344	1	1	1	none	none	0	0	0	0	0
277	276	Orange - output_0099.png	Point	none	1437	1461	1	1	1	none	none	0	0	0	0	0
278	277	Blue - output_0100.png	Point	none	1485	1251	1	1	1	none	none	0	0	0	0	0
279	278	Green - output_0100.png	Point	none	1398	1329	1	1	1	none	none	0	0	0	0	0
280	279	Orange - output_0100.png	Point	none	1428	1482	1	1	1	none	none	0	0	0	0	0
281	280	Blue - output_0101.png	Point	none	1458	1242	1	1	1	none	none	0	0	0	0	0
282	281	Green - output_0101.png	Point	none	1389	1356	1	1	1	none	none	0	0	0	0	0
283	282	Orange - output_0101.png	Point	none	1422	1440	1	1	1	none	none	0	0	0	0	0
284	283	Blue - output_0102.png	Point	none	1461	1215	1	1	1	none	none	0	0	0	0	0
285	284	Green - output_0102.png	Point	none	1398	1344	1	1	1	none	none	0	0	0	0	0
286	285	Orange - output_0102.png	Point	none	1419	1461	1	1	1	none	none	0	0	0	0	0
