# Supplementary material for: Unmated Queens Show Worker‐Like Behaviour and Gene Expression in Polygynous Colonies of the Ant Stigmatomma pallipes
Source: Mol Ecol. 2026 Apr 29;35:e70360. doi: 10.1111/mec.70360 (PMC13126620; doi:10.1111/mec.70360)
Supplement: Supplementary file 3 — Data S1: mec70360‐sup‐0003‐Supinfo.zip. [file MEC-35-e70360-s003.zip › Coordinates/O1_G1_1_6_cords.csv]

X.1	Index	Name	Type	Group	X	Y	Width	Height	Points	Color	Fill	LWidth	Pos	C	Z	T
1	0	Eggpile - output_0010.png	Point	none	951	1368	1	1	1	none	none	0	0	0	0	0
2	1	Larval pile - output_0010.png	Point	none	1308	1383	1	1	1	none	none	0	0	0	0	0
3	2	Pupapile - output_0010.png	Point	none	930	1260	1	1	1	none	none	0	0	0	0	0
4	3	Nest Entrance - output_0010.png	Point	none	1953	102	1	1	1	none	none	0	0	0	0	0
5	4	SW Corner - output_0010.png	Point	none	261	2037	1	1	1	none	none	0	0	0	0	0
6	5	NW Corner - output_0010.png	Point	none	222	36	1	1	1	none	none	0	0	0	0	0
7	6	NE Corner - output_0010.png	Point	none	3246	153	1	1	1	none	none	0	0	0	0	0
8	7	SE Corner - output_0010.png	Point	none	3126	2037	1	1	1	none	none	0	0	0	0	0
9	8	Blue - output_0010.png	Point	none	1392	1416	1	1	1	none	none	0	0	0	0	0
10	9	Green - output_0010.png	Point	none	1581	1542	1	1	1	none	none	0	0	0	0	0
11	10	Orange - output_0010.png	Point	none	1008	1080	1	1	1	none	none	0	0	0	0	0
12	11	Yellow - output_0010.png	Point	none	1179	1335	1	1	1	none	none	0	0	0	0	0
13	12	Pink - output_0010.png	Point	none	1926	78	1	1	1	none	none	0	0	0	0	0
14	13	Purple - output_0010.png	Point	none	1878	981	1	1	1	none	none	0	0	0	0	0
15	14	Blue - output_0011.png	Point	none	1344	1350	1	1	1	none	none	0	0	0	0	0
16	15	Green - output_0011.png	Point	none	1554	1431	1	1	1	none	none	0	0	0	0	0
17	16	Orange - output_0011.png	Point	none	1266	1566	1	1	1	none	none	0	0	0	0	0
18	17	Yellow - output_0011.png	Point	none	1815	1137	1	1	1	none	none	0	0	0	0	0
19	18	Pink - output_0011.png	Point	none	1905	492	1	1	1	none	none	0	0	0	0	0
20	19	Purple - output_0011.png	Point	none	1659	1569	1	1	1	none	none	0	0	0	0	0
21	20	Blue - output_0012.png	Point	none	1347	1329	1	1	1	none	none	0	0	0	0	0
22	21	Green - output_0012.png	Point	none	1440	1602	1	1	1	none	none	0	0	0	0	0
23	22	Orange - output_0012.png	Point	none	1056	1500	1	1	1	none	none	0	0	0	0	0
24	23	Yellow - output_0012.png	Point	none	990	1260	1	1	1	none	none	0	0	0	0	0
25	24	Pink - output_0012.png	Point	none	828	927	1	1	1	none	none	0	0	0	0	0
26	25	Purple - output_0012.png	Point	none	855	1125	1	1	1	none	none	0	0	0	0	0
27	26	Blue - output_0013.png	Point	none	1212	1371	1	1	1	none	none	0	0	0	0	0
28	27	Green - output_0013.png	Point	none	486	477	1	1	1	none	none	0	0	0	0	0
29	28	Orange - output_0013.png	Point	none	2133	873	1	1	1	none	none	0	0	0	0	0
30	29	Yellow - output_0013.png	Point	none	1413	1209	1	1	1	none	none	0	0	0	0	0
31	30	Pink - output_0013.png	Point	none	1914	852	1	1	1	none	none	0	0	0	0	0
32	31	Purple - output_0013.png	Point	none	801	1059	1	1	1	none	none	0	0	0	0	0
33	32	Blue - output_0014.png	Point	none	1203	1374	1	1	1	none	none	0	0	0	0	0
34	33	Green - output_0014.png	Point	none	1569	744	1	1	1	none	none	0	0	0	0	0
35	34	Orange - output_0014.png	Point	none	924	1209	1	1	1	none	none	0	0	0	0	0
36	35	Yellow - output_0014.png	Point	none	1560	1188	1	1	1	none	none	0	0	0	0	0
37	36	Pink - output_0014.png	Point	none	1857	792	1	1	1	none	none	0	0	0	0	0
38	37	Purple - output_0014.png	Point	none	2058	1356	1	1	1	none	none	0	0	0	0	0
39	38	Blue - output_0015.png	Point	none	1005	1209	1	1	1	none	none	0	0	0	0	0
40	39	Green - output_0015.png	Point	none	2694	978	1	1	1	none	none	0	0	0	0	0
41	40	Orange - output_0015.png	Point	none	1344	1602	1	1	1	none	none	0	0	0	0	0
42	41	Yellow - output_0015.png	Point	none	1164	1311	1	1	1	none	none	0	0	0	0	0
43	42	Pink - output_0015.png	Point	none	1470	1488	1	1	1	none	none	0	0	0	0	0
44	43	Purple - output_0015.png	Point	none	1953	1011	1	1	1	none	none	0	0	0	0	0
45	44	Blue - output_0016.png	Point	none	894	1056	1	1	1	none	none	0	0	0	0	0
46	45	Green - output_0016.png	Point	none	1569	1098	1	1	1	none	none	0	0	0	0	0
47	46	Orange - output_0016.png	Point	none	1527	1599	1	1	1	none	none	0	0	0	0	0
48	47	Yellow - output_0016.png	Point	none	1587	1446	1	1	1	none	none	0	0	0	0	0
49	48	Pink - output_0016.png	Point	none	1464	591	1	1	1	none	none	0	0	0	0	0
50	49	Purple - output_0016.png	Point	none	1347	1233	1	1	1	none	none	0	0	0	0	0
51	50	Blue - output_0017.png	Point	none	891	1104	1	1	1	none	none	0	0	0	0	0
52	51	Green - output_0017.png	Point	none	1464	984	1	1	1	none	none	0	0	0	0	0
53	52	Orange - output_0017.png	Point	none	1482	1539	1	1	1	none	none	0	0	0	0	0
54	53	Yellow - output_0017.png	Point	none	1905	1548	1	1	1	none	none	0	0	0	0	0
55	54	Pink - output_0017.png	Point	none	2760	1017	1	1	1	none	none	0	0	0	0	0
56	55	Purple - output_0017.png	Point	none	1977	1233	1	1	1	none	none	0	0	0	0	0
57	56	Blue - output_0018.png	Point	none	894	1086	1	1	1	none	none	0	0	0	0	0
58	57	Green - output_0018.png	Point	none	1431	1041	1	1	1	none	none	0	0	0	0	0
59	58	Orange - output_0018.png	Point	none	1452	1416	1	1	1	none	none	0	0	0	0	0
60	59	Yellow - output_0018.png	Point	none	2175	1308	1	1	1	none	none	0	0	0	0	0
61	60	Pink - output_0018.png	Point	none	3000	1194	1	1	1	none	none	0	0	0	0	0
62	61	Purple - output_0018.png	Point	none	2031	1266	1	1	1	none	none	0	0	0	0	0
63	62	Blue - output_0019.png	Point	none	1662	1551	1	1	1	none	none	0	0	0	0	0
64	63	Green - output_0019.png	Point	none	1494	1437	1	1	1	none	none	0	0	0	0	0
65	64	Orange - output_0019.png	Point	none	1920	1017	1	1	1	none	none	0	0	0	0	0
66	65	Yellow - output_0019.png	Point	none	1050	1548	1	1	1	none	none	0	0	0	0	0
67	66	Pink - output_0019.png	Point	none	2655	990	1	1	1	none	none	0	0	0	0	0
68	67	Purple - output_0019.png	Point	none	1482	1029	1	1	1	none	none	0	0	0	0	0
69	68	Blue - output_0020.png	Point	none	1440	1572	1	1	1	none	none	0	0	0	0	0
70	69	Green - output_0020.png	Point	none	1641	1362	1	1	1	none	none	0	0	0	0	0
71	70	Orange - output_0020.png	Point	none	1554	1590	1	1	1	none	none	0	0	0	0	0
72	71	Yellow - output_0020.png	Point	none	1065	1434	1	1	1	none	none	0	0	0	0	0
73	72	Pink - output_0020.png	Point	none	3063	435	1	1	1	none	none	0	0	0	0	0
74	73	Purple - output_0020.png	Point	none	1227	1281	1	1	1	none	none	0	0	0	0	0
75	74	Blue - output_0021.png	Point	none	1461	1251	1	1	1	none	none	0	0	0	0	0
76	75	Green - output_0021.png	Point	none	1554	1554	1	1	1	none	none	0	0	0	0	0
77	76	Yellow - output_0021.png	Point	none	1107	1443	1	1	1	none	none	0	0	0	0	0
78	77	Orange - output_0021.png	Point	none	792	447	1	1	1	none	none	0	0	0	0	0
79	78	Pink - output_0021.png	Point	none	2550	1026	1	1	1	none	none	0	0	0	0	0
80	79	Purple - output_0021.png	Point	none	1167	1413	1	1	1	none	none	0	0	0	0	0
81	80	Blue - output_0022.png	Point	none	930	1353	1	1	1	none	none	0	0	0	0	0
82	81	Green - output_0022.png	Point	none	2178	1512	1	1	1	none	none	0	0	0	0	0
83	82	Orange - output_0022.png	Point	none	897	849	1	1	1	none	none	0	0	0	0	0
84	83	Yellow - output_0022.png	Point	none	1047	1491	1	1	1	none	none	0	0	0	0	0
85	84	Pink - output_0022.png	Point	none	2553	1071	1	1	1	none	none	0	0	0	0	0
86	85	Purple - output_0022.png	Point	none	1260	1257	1	1	1	none	none	0	0	0	0	0
87	86	Blue - output_0023.png	Point	none	879	1401	1	1	1	none	none	0	0	0	0	0
88	87	Green - output_0023.png	Point	none	1626	1503	1	1	1	none	none	0	0	0	0	0
89	88	Orange - output_0023.png	Point	none	1089	1533	1	1	1	none	none	0	0	0	0	0
90	89	Yellow - output_0023.png	Point	none	927	987	1	1	1	none	none	0	0	0	0	0
91	90	Pink - output_0023.png	Point	none	2127	1380	1	1	1	none	none	0	0	0	0	0
92	91	Purple - output_0023.png	Point	none	1224	1542	1	1	1	none	none	0	0	0	0	0
93	92	Blue - output_0024.png	Point	none	804	1341	1	1	1	none	none	0	0	0	0	0
94	93	Green - output_0024.png	Point	none	1797	1233	1	1	1	none	none	0	0	0	0	0
95	94	Orange - output_0024.png	Point	none	948	1116	1	1	1	none	none	0	0	0	0	0
96	95	Yellow - output_0024.png	Point	none	1299	1185	1	1	1	none	none	0	0	0	0	0
97	96	Pink - output_0024.png	Point	none	1950	1515	1	1	1	none	none	0	0	0	0	0
98	97	Purple - output_0024.png	Point	none	1290	1482	1	1	1	none	none	0	0	0	0	0
99	98	Blue - output_0025.png	Point	none	870	1344	1	1	1	none	none	0	0	0	0	0
100	99	Green - output_0025.png	Point	none	1842	1230	1	1	1	none	none	0	0	0	0	0
101	100	Orange - output_0025.png	Point	none	2559	1014	1	1	1	none	none	0	0	0	0	0
102	101	Yellow - output_0025.png	Point	none	1143	1320	1	1	1	none	none	0	0	0	0	0
103	102	Pink - output_0025.png	Point	none	1947	1560	1	1	1	none	none	0	0	0	0	0
104	103	Purple - output_0025.png	Point	none	1083	1461	1	1	1	none	none	0	0	0	0	0
105	104	Blue - output_0026.png	Point	none	933	1146	1	1	1	none	none	0	0	0	0	0
106	105	Green - output_0026.png	Point	none	1749	1422	1	1	1	none	none	0	0	0	0	0
107	106	Orange - output_0026.png	Point	none	1146	1098	1	1	1	none	none	0	0	0	0	0
108	107	Yellow - output_0026.png	Point	none	1158	1275	1	1	1	none	none	0	0	0	0	0
109	108	Pink - output_0026.png	Point	none	1770	963	1	1	1	none	none	0	0	0	0	0
110	109	Purple - output_0026.png	Point	none	987	1353	1	1	1	none	none	0	0	0	0	0
111	110	Blue - output_0027.png	Point	none	900	1194	1	1	1	none	none	0	0	0	0	0
112	111	Green - output_0027.png	Point	none	1959	1446	1	1	1	none	none	0	0	0	0	0
113	112	Orange - output_0027.png	Point	none	2337	1308	1	1	1	none	none	0	0	0	0	0
114	113	Yellow - output_0027.png	Point	none	1365	1173	1	1	1	none	none	0	0	0	0	0
115	114	Pink - output_0027.png	Point	none	2127	1449	1	1	1	none	none	0	0	0	0	0
116	115	Purple - output_0027.png	Point	none	1128	1389	1	1	1	none	none	0	0	0	0	0
117	116	Blue - output_0028.png	Point	none	921	1134	1	1	1	none	none	0	0	0	0	0
118	117	Green - output_0028.png	Point	none	1584	1362	1	1	1	none	none	0	0	0	0	0
119	118	Orange - output_0028.png	Point	none	2418	1242	1	1	1	none	none	0	0	0	0	0
120	119	Yellow - output_0028.png	Point	none	1410	1308	1	1	1	none	none	0	0	0	0	0
121	120	Pink - output_0028.png	Point	none	2127	1446	1	1	1	none	none	0	0	0	0	0
122	121	Purple - output_0028.png	Point	none	1101	1488	1	1	1	none	none	0	0	0	0	0
123	122	Blue - output_0029.png	Point	none	846	1203	1	1	1	none	none	0	0	0	0	0
124	123	Green - output_0029.png	Point	none	1578	1410	1	1	1	none	none	0	0	0	0	0
125	124	Orange - output_0029.png	Point	none	2403	1272	1	1	1	none	none	0	0	0	0	0
126	125	Yellow - output_0029.png	Point	none	1530	1497	1	1	1	none	none	0	0	0	0	0
127	126	Pink - output_0029.png	Point	none	1554	1152	1	1	1	none	none	0	0	0	0	0
128	127	Purple - output_0029.png	Point	none	1194	1218	1	1	1	none	none	0	0	0	0	0
129	128	Blue - output_0030.png	Point	none	858	1170	1	1	1	none	none	0	0	0	0	0
130	129	Green - output_0030.png	Point	none	1551	1434	1	1	1	none	none	0	0	0	0	0
131	130	Orange - output_0030.png	Point	none	2286	1329	1	1	1	none	none	0	0	0	0	0
132	131	Yellow - output_0030.png	Point	none	1554	1482	1	1	1	none	none	0	0	0	0	0
133	132	Pink - output_0030.png	Point	none	2559	1266	1	1	1	none	none	0	0	0	0	0
134	133	Purple - output_0030.png	Point	none	1380	1338	1	1	1	none	none	0	0	0	0	0
135	134	Blue - output_0031.png	Point	none	1050	1485	1	1	1	none	none	0	0	0	0	0
136	135	Green - output_0031.png	Point	none	1404	1101	1	1	1	none	none	0	0	0	0	0
137	136	Orange - output_0031.png	Point	none	1806	1527	1	1	1	none	none	0	0	0	0	0
138	137	Yellow - output_0031.png	Point	none	1710	1032	1	1	1	none	none	0	0	0	0	0
139	138	Pink - output_0031.png	Point	none	1020	912	1	1	1	none	none	0	0	0	0	0
140	139	Purple - output_0031.png	Point	none	1368	1227	1	1	1	none	none	0	0	0	0	0
141	140	Blue - output_0032.png	Point	none	1128	1488	1	1	1	none	none	0	0	0	0	0
142	141	Green - output_0032.png	Point	none	1761	1206	1	1	1	none	none	0	0	0	0	0
143	142	Yellow - output_0032.png	Point	none	897	1230	1	1	1	none	none	0	0	0	0	0
144	143	Orange - output_0032.png	Point	none	1932	1512	1	1	1	none	none	0	0	0	0	0
145	144	Pink - output_0032.png	Point	none	1293	1164	1	1	1	none	none	0	0	0	0	0
146	145	Purple - output_0032.png	Point	none	1509	1323	1	1	1	none	none	0	0	0	0	0
147	146	Egg pile - output_033.png	Point	none	1623	1407	1	1	1	none	none	0	0	0	0	0
148	147	Blue - output_0033.png	Point	none	1119	1512	1	1	1	none	none	0	0	0	0	0
149	148	Green - output_0033.png	Point	none	1674	1359	1	1	1	none	none	0	0	0	0	0
150	149	Orange - output_0033.png	Point	none	1899	1527	1	1	1	none	none	0	0	0	0	0
151	150	Yellow - output_0033.png	Point	none	843	1224	1	1	1	none	none	0	0	0	0	0
152	151	Pink - output_0033.png	Point	none	2013	1416	1	1	1	none	none	0	0	0	0	0
153	152	Purple - output_0033.png	Point	none	1509	1143	1	1	1	none	none	0	0	0	0	0
154	153	Blue - output_0034.png	Point	none	1374	1437	1	1	1	none	none	0	0	0	0	0
155	154	Green - output_0034.png	Point	none	1716	1362	1	1	1	none	none	0	0	0	0	0
156	155	Orange - output_0034.png	Point	none	1854	1554	1	1	1	none	none	0	0	0	0	0
157	156	Yellow - output_0034.png	Point	none	873	1071	1	1	1	none	none	0	0	0	0	0
158	157	Pink - output_0034.png	Point	none	1047	1374	1	1	1	none	none	0	0	0	0	0
159	158	Purple - output_0034.png	Point	none	1728	1116	1	1	1	none	none	0	0	0	0	0
160	159	Blue - output_0035.png	Point	none	1305	1437	1	1	1	none	none	0	0	0	0	0
161	160	Green - output_0035.png	Point	none	1719	1320	1	1	1	none	none	0	0	0	0	0
162	161	Orange - output_0035.png	Point	none	1857	1539	1	1	1	none	none	0	0	0	0	0
163	162	Yellow - output_0035.png	Point	none	948	1014	1	1	1	none	none	0	0	0	0	0
164	163	Pink - output_0035.png	Point	none	1098	1407	1	1	1	none	none	0	0	0	0	0
165	164	Purple - output_0035.png	Point	none	1638	1110	1	1	1	none	none	0	0	0	0	0
166	165	Blue - output_0036.png	Point	none	1302	1464	1	1	1	none	none	0	0	0	0	0
167	166	Green - output_0036.png	Point	none	1725	1329	1	1	1	none	none	0	0	0	0	0
168	167	Orange - output_0036.png	Point	none	1899	1521	1	1	1	none	none	0	0	0	0	0
169	168	Yellow - output_0036.png	Point	none	966	1368	1	1	1	none	none	0	0	0	0	0
170	169	Pink - output_0036.png	Point	none	1095	1425	1	1	1	none	none	0	0	0	0	0
171	170	Purple - output_0036.png	Point	none	2028	384	1	1	1	none	none	0	0	0	0	0
172	171	Blue - output_0037.png	Point	none	1212	1536	1	1	1	none	none	0	0	0	0	0
173	172	Green - output_0037.png	Point	none	1713	1260	1	1	1	none	none	0	0	0	0	0
174	173	Orange - output_0037.png	Point	none	1872	1401	1	1	1	none	none	0	0	0	0	0
175	174	Yellow - output_0037.png	Point	none	1020	1239	1	1	1	none	none	0	0	0	0	0
176	175	Pink - output_0037.png	Point	none	1029	1428	1	1	1	none	none	0	0	0	0	0
177	176	Purple - output_0037.png	Point	none	2475	1188	1	1	1	none	none	0	0	0	0	0
178	177	Blue - output_0038.png	Point	none	1314	1503	1	1	1	none	none	0	0	0	0	0
179	178	Green - output_0038.png	Point	none	1710	1287	1	1	1	none	none	0	0	0	0	0
180	179	Orange - output_0038.png	Point	none	1686	1566	1	1	1	none	none	0	0	0	0	0
181	180	Yellow - output_0038.png	Point	none	1029	1374	1	1	1	none	none	0	0	0	0	0
182	181	Pink - output_0038.png	Point	none	1119	1536	1	1	1	none	none	0	0	0	0	0
183	182	Purple - output_0038.png	Point	none	2454	1020	1	1	1	none	none	0	0	0	0	0
184	183	Blue - output_0039.png	Point	none	1335	1527	1	1	1	none	none	0	0	0	0	0
185	184	Green - output_0039.png	Point	none	1725	1323	1	1	1	none	none	0	0	0	0	0
186	185	Orange - output_0039.png	Point	none	1158	1266	1	1	1	none	none	0	0	0	0	0
187	186	Yellow - output_0039.png	Point	none	1713	1077	1	1	1	none	none	0	0	0	0	0
188	187	Pink - output_0039.png	Point	none	1113	1515	1	1	1	none	none	0	0	0	0	0
189	188	Purple - output_0039.png	Point	none	2412	765	1	1	1	none	none	0	0	0	0	0
190	189	Blue - output_0040.png	Point	none	1221	1218	1	1	1	none	none	0	0	0	0	0
191	190	Green - output_0040.png	Point	none	1659	1314	1	1	1	none	none	0	0	0	0	0
192	191	Orange - output_0040.png	Point	none	966	1356	1	1	1	none	none	0	0	0	0	0
193	192	Yellow - output_0040.png	Point	none	2502	1455	1	1	1	none	none	0	0	0	0	0
194	193	Pink - output_0040.png	Point	none	1170	1587	1	1	1	none	none	0	0	0	0	0
195	194	Purple - output_0040.png	Point	none	2676	801	1	1	1	none	none	0	0	0	0	0
196	195	Blue - output_0041.png	Point	none	2892	894	1	1	1	none	none	0	0	0	0	0
197	196	Green - output_0041.png	Point	none	2262	873	1	1	1	none	none	0	0	0	0	0
198	197	Orange - output_0041.png	Point	none	960	1359	1	1	1	none	none	0	0	0	0	0
199	198	Yellow - output_0041.png	Point	none	1485	1542	1	1	1	none	none	0	0	0	0	0
200	199	Pink - output_0041.png	Point	none	1050	1500	1	1	1	none	none	0	0	0	0	0
201	200	Purple - output_0041.png	Point	none	2982	1056	1	1	1	none	none	0	0	0	0	0
202	201	Blue - output_0042.png	Point	none	2598	1020	1	1	1	none	none	0	0	0	0	0
203	202	Green - output_0042.png	Point	none	1266	1356	1	1	1	none	none	0	0	0	0	0
204	203	Orange - output_0042.png	Point	none	840	1218	1	1	1	none	none	0	0	0	0	0
205	204	Yellow - output_0042.png	Point	none	1215	1032	1	1	1	none	none	0	0	0	0	0
206	205	Pink - output_0042.png	Point	none	1077	1500	1	1	1	none	none	0	0	0	0	0
207	206	Purple - output_0042.png	Point	none	2577	879	1	1	1	none	none	0	0	0	0	0
208	207	Blue - output_0043.png	Point	none	1677	1620	1	1	1	none	none	0	0	0	0	0
209	208	Green - output_0043.png	Point	none	1494	1461	1	1	1	none	none	0	0	0	0	0
210	209	Orange - output_0043.png	Point	none	903	1098	1	1	1	none	none	0	0	0	0	0
211	210	Pink - output_0043.png	Point	none	1048	1499	1	1	1	none	none	0	0	0	0	0
212	211	Yellow - output_0043.png	Point	none	417	150	1	1	1	none	none	0	0	0	0	0
213	212	Purple - output_0043.png	Point	none	2136	1161	1	1	1	none	none	0	0	0	0	0
214	213	Blue - output_0044.png	Point	none	951	1425	1	1	1	none	none	0	0	0	0	0
215	214	Green - output_0044.png	Point	none	1404	1491	1	1	1	none	none	0	0	0	0	0
216	215	Orange - output_0044.png	Point	none	879	1074	1	1	1	none	none	0	0	0	0	0
217	216	Yellow - output_0044.png	Point	none	873	927	1	1	1	none	none	0	0	0	0	0
218	217	Pink - output_0044.png	Point	none	1053	1461	1	1	1	none	none	0	0	0	0	0
219	218	Purple - output_0044.png	Point	none	2352	963	1	1	1	none	none	0	0	0	0	0
220	219	Blue - output_0045.png	Point	none	882	1251	1	1	1	none	none	0	0	0	0	0
221	220	Green - output_0045.png	Point	none	1509	1386	1	1	1	none	none	0	0	0	0	0
222	221	Orange - output_0045.png	Point	none	921	1098	1	1	1	none	none	0	0	0	0	0
223	222	Yellow - output_0045.png	Point	none	936	876	1	1	1	none	none	0	0	0	0	0
224	223	Pink - output_0045.png	Point	none	1149	1560	1	1	1	none	none	0	0	0	0	0
225	224	Purple - output_0045.png	Point	none	3090	522	1	1	1	none	none	0	0	0	0	0
226	225	Blue - output_0046.png	Point	none	924	1194	1	1	1	none	none	0	0	0	0	0
227	226	Green - output_0046.png	Point	none	1455	1452	1	1	1	none	none	0	0	0	0	0
228	227	Orange - output_0046.png	Point	none	831	1287	1	1	1	none	none	0	0	0	0	0
229	228	Yellow - output_0046.png	Point	none	894	948	1	1	1	none	none	0	0	0	0	0
230	229	Pink - output_0046.png	Point	none	999	1143	1	1	1	none	none	0	0	0	0	0
231	230	Purple - output_0046.png	Point	none	1731	1212	1	1	1	none	none	0	0	0	0	0
232	231	Blue - output_0047.png	Point	none	1365	684	1	1	1	none	none	0	0	0	0	0
233	232	Green - output_0047.png	Point	none	1359	1419	1	1	1	none	none	0	0	0	0	0
234	233	Orange - output_0047.png	Point	none	966	1236	1	1	1	none	none	0	0	0	0	0
235	234	Yellow - output_0047.png	Point	none	921	969	1	1	1	none	none	0	0	0	0	0
236	235	Pink - output_0047.png	Point	none	1272	738	1	1	1	none	none	0	0	0	0	0
237	236	Purple - output_0047.png	Point	none	1638	1005	1	1	1	none	none	0	0	0	0	0
238	237	Blue - output_0048.png	Point	none	1908	525	1	1	1	none	none	0	0	0	0	0
239	238	Green - output_0048.png	Point	none	1707	1614	1	1	1	none	none	0	0	0	0	0
240	239	Orange - output_0048.png	Point	none	972	1257	1	1	1	none	none	0	0	0	0	0
241	240	Yellow - output_0048.png	Point	none	963	1083	1	1	1	none	none	0	0	0	0	0
242	241	Pink - output_0048.png	Point	none	2568	1260	1	1	1	none	none	0	0	0	0	0
243	242	Purple - output_0048.png	Point	none	1995	1173	1	1	1	none	none	0	0	0	0	0
244	243	Blue - output_0049.png	Point	none	1785	987	1	1	1	none	none	0	0	0	0	0
245	244	Green - output_0049.png	Point	none	1173	1317	1	1	1	none	none	0	0	0	0	0
246	245	Orange - output_0049.png	Point	none	1020	1269	1	1	1	none	none	0	0	0	0	0
247	246	Yellow - output_0049.png	Point	none	2031	1131	1	1	1	none	none	0	0	0	0	0
248	247	Pink - output_0049.png	Point	none	2316	1317	1	1	1	none	none	0	0	0	0	0
249	248	Purple - output_0049.png	Point	none	2253	1095	1	1	1	none	none	0	0	0	0	0
250	249	Blue - output_0050.png	Point	none	1182	975	1	1	1	none	none	0	0	0	0	0
251	250	Green - output_0050.png	Point	none	2328	1524	1	1	1	none	none	0	0	0	0	0
252	251	Orange - output_0050.png	Point	none	1023	1332	1	1	1	none	none	0	0	0	0	0
253	252	Yellow - output_0050.png	Point	none	1203	1473	1	1	1	none	none	0	0	0	0	0
254	253	Pink - output_0050.png	Point	none	2334	1341	1	1	1	none	none	0	0	0	0	0
255	254	Purple - output_0050.png	Point	none	1383	816	1	1	1	none	none	0	0	0	0	0
256	255	Blue - output_0051.png	Point	none	1509	1137	1	1	1	none	none	0	0	0	0	0
257	256	Green - output_0051.png	Point	none	2088	1143	1	1	1	none	none	0	0	0	0	0
258	257	Orange - output_0051.png	Point	none	966	1428	1	1	1	none	none	0	0	0	0	0
259	258	Yellow - output_0051.png	Point	none	1047	1536	1	1	1	none	none	0	0	0	0	0
260	259	Pink - output_0051.png	Point	none	2316	1302	1	1	1	none	none	0	0	0	0	0
261	260	Purple - output_0051.png	Point	none	1335	738	1	1	1	none	none	0	0	0	0	0
262	261	Blue - output_0052.png	Point	none	1389	1185	1	1	1	none	none	0	0	0	0	0
263	262	Green - output_0052.png	Point	none	1662	1311	1	1	1	none	none	0	0	0	0	0
264	263	Orange - output_0052.png	Point	none	906	1377	1	1	1	none	none	0	0	0	0	0
265	264	Yellow - output_0052.png	Point	none	1143	1500	1	1	1	none	none	0	0	0	0	0
266	265	Pink - output_0052.png	Point	none	1902	1527	1	1	1	none	none	0	0	0	0	0
267	266	Purple - output_0052.png	Point	none	1335	735	1	1	1	none	none	0	0	0	0	0
268	267	Blue - output_0053.png	Point	none	1314	1311	1	1	1	none	none	0	0	0	0	0
269	268	Green - output_0053.png	Point	none	1668	1326	1	1	1	none	none	0	0	0	0	0
270	269	Orange - output_0053.png	Point	none	846	1401	1	1	1	none	none	0	0	0	0	0
271	270	Yellow - output_0053.png	Point	none	1245	1419	1	1	1	none	none	0	0	0	0	0
272	271	Pink - output_0053.png	Point	none	1857	1551	1	1	1	none	none	0	0	0	0	0
273	272	Purple - output_0053.png	Point	none	1380	939	1	1	1	none	none	0	0	0	0	0
274	273	Blue - output_0054.png	Point	none	1359	1272	1	1	1	none	none	0	0	0	0	0
275	274	Green - output_0054.png	Point	none	1410	1212	1	1	1	none	none	0	0	0	0	0
276	275	Orange - output_0054.png	Point	none	828	1221	1	1	1	none	none	0	0	0	0	0
277	276	Yellow - output_0054.png	Point	none	1047	1506	1	1	1	none	none	0	0	0	0	0
278	277	Pink - output_0054.png	Point	none	1788	1524	1	1	1	none	none	0	0	0	0	0
279	278	Purple - output_0054.png	Point	none	1275	978	1	1	1	none	none	0	0	0	0	0
280	279	Blue - output_0055.png	Point	none	1344	1311	1	1	1	none	none	0	0	0	0	0
281	280	Green - output_0055.png	Point	none	1416	951	1	1	1	none	none	0	0	0	0	0
282	281	Orange - output_0055.png	Point	none	1077	1521	1	1	1	none	none	0	0	0	0	0
283	282	Yellow - output_0055.png	Point	none	972	1287	1	1	1	none	none	0	0	0	0	0
284	283	Pink - output_0055.png	Point	none	1440	1131	1	1	1	none	none	0	0	0	0	0
285	284	Purple - output_0055.png	Point	none	873	627	1	1	1	none	none	0	0	0	0	0
286	285	Blue - output_0056.png	Point	none	1374	1293	1	1	1	none	none	0	0	0	0	0
287	286	Green - output_0056.png	Point	none	1422	921	1	1	1	none	none	0	0	0	0	0
288	287	Orange - output_0056.png	Point	none	1005	1245	1	1	1	none	none	0	0	0	0	0
289	288	Yellow - output_0056.png	Point	none	1143	1419	1	1	1	none	none	0	0	0	0	0
290	289	Pink - output_0056.png	Point	none	1899	174	1	1	1	none	none	0	0	0	0	0
291	290	Purple - output_0056.png	Point	none	1335	1533	1	1	1	none	none	0	0	0	0	0
292	291	Blue - output_0057.png	Point	none	1296	1383	1	1	1	none	none	0	0	0	0	0
293	292	Green - output_0057.png	Point	none	1389	879	1	1	1	none	none	0	0	0	0	0
294	293	Orange - output_0057.png	Point	none	963	1230	1	1	1	none	none	0	0	0	0	0
295	294	Yellow - output_0057.png	Point	none	1116	1491	1	1	1	none	none	0	0	0	0	0
296	295	Pink - output_0057.png	Point	none	1584	963	1	1	1	none	none	0	0	0	0	0
297	296	Purple - output_0057.png	Point	none	1431	1020	1	1	1	none	none	0	0	0	0	0
298	297	Blue - output_0058.png	Point	none	1257	1482	1	1	1	none	none	0	0	0	0	0
299	298	Green - output_0058.png	Point	none	1353	915	1	1	1	none	none	0	0	0	0	0
300	299	Orange - output_0058.png	Point	none	975	1296	1	1	1	none	none	0	0	0	0	0
301	300	Yellow - output_0058.png	Point	none	2163	1386	1	1	1	none	none	0	0	0	0	0
302	301	Pink - output_0058.png	Point	none	1590	888	1	1	1	none	none	0	0	0	0	0
303	302	Purple - output_0058.png	Point	none	1419	1008	1	1	1	none	none	0	0	0	0	0
304	303	Blue - output_0059.png	Point	none	1257	1221	1	1	1	none	none	0	0	0	0	0
305	304	Green - output_0059.png	Point	none	1395	849	1	1	1	none	none	0	0	0	0	0
306	305	Orange - output_0059.png	Point	none	903	1329	1	1	1	none	none	0	0	0	0	0
307	306	Yellow - output_0059.png	Point	none	864	837	1	1	1	none	none	0	0	0	0	0
308	307	Pink - output_0059.png	Point	none	1536	909	1	1	1	none	none	0	0	0	0	0
309	308	Purple - output_0059.png	Point	none	1413	1161	1	1	1	none	none	0	0	0	0	0
310	309	Blue - output_0060.png	Point	none	1209	1476	1	1	1	none	none	0	0	0	0	0
311	310	Green - output_0060.png	Point	none	1371	828	1	1	1	none	none	0	0	0	0	0
312	311	Orange - output_0060.png	Point	none	918	1305	1	1	1	none	none	0	0	0	0	0
313	312	Yellow - output_0060.png	Point	none	1389	1329	1	1	1	none	none	0	0	0	0	0
314	313	Pink - output_0060.png	Point	none	1611	894	1	1	1	none	none	0	0	0	0	0
315	314	Purple - output_0060.png	Point	none	1470	1062	1	1	1	none	none	0	0	0	0	0
316	315	Blue - output_0061.png	Point	none	1200	1524	1	1	1	none	none	0	0	0	0	0
317	316	Green - output_0061.png	Point	none	1467	708	1	1	1	none	none	0	0	0	0	0
318	317	Orange - output_0061.png	Point	none	891	1320	1	1	1	none	none	0	0	0	0	0
319	318	Yellow - output_0061.png	Point	none	1380	1398	1	1	1	none	none	0	0	0	0	0
320	319	Pink - output_0061.png	Point	none	1545	789	1	1	1	none	none	0	0	0	0	0
321	320	Purple - output_0061.png	Point	none	1572	984	1	1	1	none	none	0	0	0	0	0
322	321	Blue - output_0062.png	Point	none	1731	927	1	1	1	none	none	0	0	0	0	0
323	322	Green - output_0062.png	Point	none	1407	780	1	1	1	none	none	0	0	0	0	0
324	323	Orange - output_0062.png	Point	none	873	1329	1	1	1	none	none	0	0	0	0	0
325	324	Yellow - output_0062.png	Point	none	1500	1428	1	1	1	none	none	0	0	0	0	0
326	325	Pink - output_0062.png	Point	none	1581	855	1	1	1	none	none	0	0	0	0	0
327	326	Purple - output_0062.png	Point	none	1299	1257	1	1	1	none	none	0	0	0	0	0
328	327	Blue - output_0063.png	Point	none	1644	942	1	1	1	none	none	0	0	0	0	0
329	328	Green - output_0063.png	Point	none	1416	768	1	1	1	none	none	0	0	0	0	0
330	329	Orange - output_0063.png	Point	none	966	1419	1	1	1	none	none	0	0	0	0	0
331	330	Yellow - output_0063.png	Point	none	1479	1431	1	1	1	none	none	0	0	0	0	0
332	331	Pink - output_0063.png	Point	none	1584	876	1	1	1	none	none	0	0	0	0	0
333	332	Purple - output_0063.png	Point	none	1398	1542	1	1	1	none	none	0	0	0	0	0
334	333	Blue - output_0064.png	Point	none	1710	900	1	1	1	none	none	0	0	0	0	0
335	334	Green - output_0064.png	Point	none	1302	1119	1	1	1	none	none	0	0	0	0	0
336	335	Orange - output_0064.png	Point	none	1017	1437	1	1	1	none	none	0	0	0	0	0
337	336	Yellow - output_0064.png	Point	none	1401	1545	1	1	1	none	none	0	0	0	0	0
338	337	Pink - output_0064.png	Point	none	1581	840	1	1	1	none	none	0	0	0	0	0
339	338	Purple - output_0064.png	Point	none	1470	1041	1	1	1	none	none	0	0	0	0	0
340	339	Blue - output_0065.png	Point	none	1599	843	1	1	1	none	none	0	0	0	0	0
341	340	Green - output_0065.png	Point	none	2493	1188	1	1	1	none	none	0	0	0	0	0
342	341	Orange - output_0065.png	Point	none	996	771	1	1	1	none	none	0	0	0	0	0
343	342	Yellow - output_0065.png	Point	none	1422	1401	1	1	1	none	none	0	0	0	0	0
344	343	Pink - output_0065.png	Point	none	1587	861	1	1	1	none	none	0	0	0	0	0
345	344	Purple - output_0065.png	Point	none	1371	621	1	1	1	none	none	0	0	0	0	0
346	345	Blue - output_0066.png	Point	none	1629	927	1	1	1	none	none	0	0	0	0	0
347	346	Green - output_0066.png	Point	none	1935	1080	1	1	1	none	none	0	0	0	0	0
348	347	Orange - output_0066.png	Point	none	2361	1314	1	1	1	none	none	0	0	0	0	0
349	348	Yellow - output_0066.png	Point	none	1074	1476	1	1	1	none	none	0	0	0	0	0
350	349	Pink - output_0066.png	Point	none	1644	801	1	1	1	none	none	0	0	0	0	0
351	350	Purple - output_0066.png	Point	none	2610	942	1	1	1	none	none	0	0	0	0	0
352	351	Blue - output_0067.png	Point	none	1668	909	1	1	1	none	none	0	0	0	0	0
353	352	Green - output_0067.png	Point	none	1653	1581	1	1	1	none	none	0	0	0	0	0
354	353	Orange - output_0067.png	Point	none	1437	1059	1	1	1	none	none	0	0	0	0	0
355	354	Yellow - output_0067.png	Point	none	1131	1473	1	1	1	none	none	0	0	0	0	0
356	355	Pink - output_0067.png	Point	none	1494	1176	1	1	1	none	none	0	0	0	0	0
357	356	Purple - output_0067.png	Point	none	2202	612	1	1	1	none	none	0	0	0	0	0
358	357	Blue - output_0068.png	Point	none	1632	960	1	1	1	none	none	0	0	0	0	0
359	358	Green - output_0068.png	Point	none	1629	1359	1	1	1	none	none	0	0	0	0	0
360	359	Orange - output_0068.png	Point	none	1365	1155	1	1	1	none	none	0	0	0	0	0
361	360	Yellow - output_0068.png	Point	none	1071	1302	1	1	1	none	none	0	0	0	0	0
362	361	Pink - output_0068.png	Point	none	1473	996	1	1	1	none	none	0	0	0	0	0
363	362	Purple - output_0068.png	Point	none	1374	1401	1	1	1	none	none	0	0	0	0	0
364	363	Blue - output_0069.png	Point	none	1653	1242	1	1	1	none	none	0	0	0	0	0
365	364	Green - output_0069.png	Point	none	1668	1353	1	1	1	none	none	0	0	0	0	0
366	365	Orange - output_0069.png	Point	none	1476	1299	1	1	1	none	none	0	0	0	0	0
367	366	Yellow - output_0069.png	Point	none	1113	1299	1	1	1	none	none	0	0	0	0	0
368	367	Pink - output_0069.png	Point	none	1641	765	1	1	1	none	none	0	0	0	0	0
369	368	Purple - output_0069.png	Point	none	1035	1212	1	1	1	none	none	0	0	0	0	0
370	369	Blue - output_0070.png	Point	none	1713	1206	1	1	1	none	none	0	0	0	0	0
371	370	Green - output_0070.png	Point	none	1599	1200	1	1	1	none	none	0	0	0	0	0
372	371	Orange - output_0070.png	Point	none	1641	993	1	1	1	none	none	0	0	0	0	0
373	372	Yellow - output_0070.png	Point	none	1083	1278	1	1	1	none	none	0	0	0	0	0
374	373	Pink - output_0070.png	Point	none	1707	912	1	1	1	none	none	0	0	0	0	0
375	374	Purple - output_0070.png	Point	none	894	1074	1	1	1	none	none	0	0	0	0	0
376	375	Blue - output_0071.png	Point	none	1728	1167	1	1	1	none	none	0	0	0	0	0
377	376	Green - output_0071.png	Point	none	1602	1173	1	1	1	none	none	0	0	0	0	0
378	377	Orange - output_0071.png	Point	none	1605	933	1	1	1	none	none	0	0	0	0	0
379	378	Yellow - output_0071.png	Point	none	1068	1326	1	1	1	none	none	0	0	0	0	0
380	379	Pink - output_0071.png	Point	none	1350	1212	1	1	1	none	none	0	0	0	0	0
381	380	Purple - output_0071.png	Point	none	900	1032	1	1	1	none	none	0	0	0	0	0
382	381	Blue - output_0072.png	Point	none	1800	1188	1	1	1	none	none	0	0	0	0	0
383	382	Green - output_0072.png	Point	none	1950	96	1	1	1	none	none	0	0	0	0	0
384	383	Orange - output_0072.png	Point	none	1383	1218	1	1	1	none	none	0	0	0	0	0
385	384	Yellow - output_0072.png	Point	none	1164	1347	1	1	1	none	none	0	0	0	0	0
386	385	Pink - output_0072.png	Point	none	1029	1179	1	1	1	none	none	0	0	0	0	0
387	386	Purple - output_0072.png	Point	none	918	1074	1	1	1	none	none	0	0	0	0	0
388	387	Blue - output_0073.png	Point	none	1782	1197	1	1	1	none	none	0	0	0	0	0
389	388	Green - output_0073.png	Point	none	1533	1310	1	1	1	none	none	0	0	0	0	0
390	389	Orange - output_0073.png	Point	none	1356	1212	1	1	1	none	none	0	0	0	0	0
391	390	Yellow - output_0073.png	Point	none	1294	1476	1	1	1	none	none	0	0	0	0	0
392	391	Pink - output_0073.png	Point	none	2562	1392	1	1	1	none	none	0	0	0	0	0
393	392	Purple - output_0073.png	Point	none	897	1095	1	1	1	none	none	0	0	0	0	0
394	393	Blue - output_0074.png	Point	none	1305	1137	1	1	1	none	none	0	0	0	0	0
395	394	Green - output_0074.png	Point	none	1581	1284	1	1	1	none	none	0	0	0	0	0
396	395	Orange - output_0074.png	Point	none	1404	1242	1	1	1	none	none	0	0	0	0	0
397	396	Yellow - output_0074.png	Point	none	1200	1458	1	1	1	none	none	0	0	0	0	0
398	397	Pink - output_0074.png	Point	none	1875	951	1	1	1	none	none	0	0	0	0	0
399	398	Purple - output_0074.png	Point	none	1152	885	1	1	1	none	none	0	0	0	0	0
400	399	Blue - output_0075.png	Point	none	1293	1377	1	1	1	none	none	0	0	0	0	0
401	400	Green - output_0075.png	Point	none	1653	1344	1	1	1	none	none	0	0	0	0	0
402	401	Orange - output_0075.png	Point	none	1386	1272	1	1	1	none	none	0	0	0	0	0
403	402	Yellow - output_0075.png	Point	none	1068	2055	1	1	1	none	none	0	0	0	0	0
404	403	Pink - output_0075.png	Point	none	1575	1179	1	1	1	none	none	0	0	0	0	0
405	404	Purple - output_0075.png	Point	none	930	1083	1	1	1	none	none	0	0	0	0	0
406	405	Blue - output_0076.png	Point	none	1290	1338	1	1	1	none	none	0	0	0	0	0
407	406	Green - output_0076.png	Point	none	1287	1158	1	1	1	none	none	0	0	0	0	0
408	407	Orange - output_0076.png	Point	none	1410	1275	1	1	1	none	none	0	0	0	0	0
409	408	Yellow - output_0076.png	Point	none	1161	1464	1	1	1	none	none	0	0	0	0	0
410	409	Pink - output_0076.png	Point	none	1602	1218	1	1	1	none	none	0	0	0	0	0
411	410	Purple - output_0076.png	Point	none	3090	795	1	1	1	none	none	0	0	0	0	0
412	411	Blue - output_0077.png	Point	none	1284	1380	1	1	1	none	none	0	0	0	0	0
413	412	Green - output_0077.png	Point	none	1050	2055	1	1	1	none	none	0	0	0	0	0
414	413	Orange - output_0077.png	Point	none	1314	1326	1	1	1	none	none	0	0	0	0	0
415	414	Yellow - output_0077.png	Point	none	1050	1458	1	1	1	none	none	0	0	0	0	0
416	415	Pink - output_0077.png	Point	none	1629	1188	1	1	1	none	none	0	0	0	0	0
417	416	Purple - output_0077.png	Point	none	2550	1071	1	1	1	none	none	0	0	0	0	0
418	417	Blue - output_0078.png	Point	none	1296	1383	1	1	1	none	none	0	0	0	0	0
419	418	Green - output_0078.png	Point	none	1833	1431	1	1	1	none	none	0	0	0	0	0
420	419	Orange - output_0078.png	Point	none	1302	1305	1	1	1	none	none	0	0	0	0	0
421	420	Yellow - output_0078.png	Point	none	1092	1524	1	1	1	none	none	0	0	0	0	0
422	421	Pink - output_0078.png	Point	none	1617	1557	1	1	1	none	none	0	0	0	0	0
423	422	Purple - output_0078.png	Point	none	1965	1314	1	1	1	none	none	0	0	0	0	0
424	423	Blue - output_0079.png	Point	none	1284	1386	1	1	1	none	none	0	0	0	0	0
425	424	Green - output_0079.png	Point	none	1845	1083	1	1	1	none	none	0	0	0	0	0
426	425	Orange - output_0079.png	Point	none	1227	1194	1	1	1	none	none	0	0	0	0	0
427	426	Yellow - output_0079.png	Point	none	906	1446	1	1	1	none	none	0	0	0	0	0
428	427	Pink - output_0079.png	Point	none	1344	1101	1	1	1	none	none	0	0	0	0	0
429	428	Purple - output_0079.png	Point	none	1050	1191	1	1	1	none	none	0	0	0	0	0
430	429	Blue - output_0080.png	Point	none	1383	1380	1	1	1	none	none	0	0	0	0	0
431	430	Green - output_0080.png	Point	none	1848	1065	1	1	1	none	none	0	0	0	0	0
432	431	Orange - output_0080.png	Point	none	1230	1203	1	1	1	none	none	0	0	0	0	0
433	432	Yellow - output_0080.png	Point	none	1029	1452	1	1	1	none	none	0	0	0	0	0
434	433	Pink - output_0080.png	Point	none	1464	1032	1	1	1	none	none	0	0	0	0	0
435	434	Purple - output_0080.png	Point	none	2367	1314	1	1	1	none	none	0	0	0	0	0
436	435	Blue - output_0081.png	Point	none	1371	1344	1	1	1	none	none	0	0	0	0	0
437	436	Green - output_0081.png	Point	none	1833	1041	1	1	1	none	none	0	0	0	0	0
438	437	Orange - output_0081.png	Point	none	1233	1239	1	1	1	none	none	0	0	0	0	0
439	438	Yellow - output_0081.png	Point	none	930	1404	1	1	1	none	none	0	0	0	0	0
440	439	Pink - output_0081.png	Point	none	1353	981	1	1	1	none	none	0	0	0	0	0
441	440	Purple - output_0081.png	Point	none	1806	1326	1	1	1	none	none	0	0	0	0	0
442	441	Blue - output_0082.png	Point	none	1374	1419	1	1	1	none	none	0	0	0	0	0
443	442	Green - output_0082.png	Point	none	1860	1092	1	1	1	none	none	0	0	0	0	0
444	443	Orange - output_0082.png	Point	none	1170	1224	1	1	1	none	none	0	0	0	0	0
445	444	Yellow - output_0082.png	Point	none	1080	1395	1	1	1	none	none	0	0	0	0	0
446	445	Pink - output_0082.png	Point	none	1311	1176	1	1	1	none	none	0	0	0	0	0
447	446	Purple - output_0082.png	Point	none	960	1446	1	1	1	none	none	0	0	0	0	0
448	447	Blue - output_0083.png	Point	none	1377	1344	1	1	1	none	none	0	0	0	0	0
449	448	Green - output_0083.png	Point	none	1998	1488	1	1	1	none	none	0	0	0	0	0
450	449	Orange - output_0083.png	Point	none	975	1275	1	1	1	none	none	0	0	0	0	0
451	450	Yellow - output_0083.png	Point	none	1035	1332	1	1	1	none	none	0	0	0	0	0
452	451	Pink - output_0083.png	Point	none	1293	1194	1	1	1	none	none	0	0	0	0	0
453	452	Purple - output_0083.png	Point	none	900	1167	1	1	1	none	none	0	0	0	0	0
454	453	Blue - output_0084.png	Point	none	2709	762	1	1	1	none	none	0	0	0	0	0
455	454	Green - output_0084.png	Point	none	1710	1335	1	1	1	none	none	0	0	0	0	0
456	455	Orange - output_0084.png	Point	none	999	1164	1	1	1	none	none	0	0	0	0	0
457	456	Yellow - output_0084.png	Point	none	891	1434	1	1	1	none	none	0	0	0	0	0
458	457	Pink - output_0084.png	Point	none	1248	1194	1	1	1	none	none	0	0	0	0	0
459	458	Purple - output_0084.png	Point	none	1185	1326	1	1	1	none	none	0	0	0	0	0
460	459	Blue - output_0085.png	Point	none	2025	1203	1	1	1	none	none	0	0	0	0	0
461	460	Green - output_0085.png	Point	none	1569	1425	1	1	1	none	none	0	0	0	0	0
462	461	Orange - output_0085.png	Point	none	732	651	1	1	1	none	none	0	0	0	0	0
463	462	Yellow - output_0085.png	Point	none	888	1323	1	1	1	none	none	0	0	0	0	0
464	463	Pink - output_0085.png	Point	none	1269	1041	1	1	1	none	none	0	0	0	0	0
465	464	Purple - output_0085.png	Point	none	1260	1323	1	1	1	none	none	0	0	0	0	0
466	465	Blue - output_0086.png	Point	none	1524	1617	1	1	1	none	none	0	0	0	0	0
467	466	Green - output_0086.png	Point	none	1686	1473	1	1	1	none	none	0	0	0	0	0
468	467	Orange - output_0086.png	Point	none	1092	1230	1	1	1	none	none	0	0	0	0	0
469	468	Yellow - output_0086.png	Point	none	963	1350	1	1	1	none	none	0	0	0	0	0
470	469	Pink - output_0086.png	Point	none	1254	1068	1	1	1	none	none	0	0	0	0	0
471	470	Purple - output_0086.png	Point	none	1413	1275	1	1	1	none	none	0	0	0	0	0
472	471	Blue - output_0087.png	Point	none	1290	1473	1	1	1	none	none	0	0	0	0	0
473	472	Green - output_0087.png	Point	none	1620	1626	1	1	1	none	none	0	0	0	0	0
474	473	Orange - output_0087.png	Point	none	912	822	1	1	1	none	none	0	0	0	0	0
475	474	Yellow - output_0087.png	Point	none	960	1227	1	1	1	none	none	0	0	0	0	0
476	475	Pink - output_0087.png	Point	none	1521	1230	1	1	1	none	none	0	0	0	0	0
477	476	Purple - output_0087.png	Point	none	1107	1332	1	1	1	none	none	0	0	0	0	0
478	477	Blue - output_0088.png	Point	none	1317	1437	1	1	1	none	none	0	0	0	0	0
479	478	Green - output_0088.png	Point	none	1548	1335	1	1	1	none	none	0	0	0	0	0
480	479	Orange - output_0088.png	Point	none	873	837	1	1	1	none	none	0	0	0	0	0
481	480	Yellow - output_0088.png	Point	none	924	1461	1	1	1	none	none	0	0	0	0	0
482	481	Pink - output_0088.png	Point	none	1377	1260	1	1	1	none	none	0	0	0	0	0
483	482	Purple - output_0088.png	Point	none	1185	1236	1	1	1	none	none	0	0	0	0	0
484	483	Blue - output_0089.png	Point	none	1296	1500	1	1	1	none	none	0	0	0	0	0
485	484	Green - output_0089.png	Point	none	1704	1590	1	1	1	none	none	0	0	0	0	0
486	485	Orange - output_0089.png	Point	none	945	996	1	1	1	none	none	0	0	0	0	0
487	486	Yellow - output_0089.png	Point	none	972	1266	1	1	1	none	none	0	0	0	0	0
488	487	Pink - output_0089.png	Point	none	1416	1212	1	1	1	none	none	0	0	0	0	0
489	488	Purple - output_0089.png	Point	none	1167	1206	1	1	1	none	none	0	0	0	0	0
490	489	Blue - output_0090.png	Point	none	1404	1509	1	1	1	none	none	0	0	0	0	0
491	490	Green - output_0090.png	Point	none	1755	1236	1	1	1	none	none	0	0	0	0	0
492	491	Orange - output_0090.png	Point	none	966	1005	1	1	1	none	none	0	0	0	0	0
493	492	Yellow - output_0090.png	Point	none	1053	1482	1	1	1	none	none	0	0	0	0	0
494	493	Pink - output_0090.png	Point	none	1419	1224	1	1	1	none	none	0	0	0	0	0
495	494	Purple - output_0090.png	Point	none	2988	1113	1	1	1	none	none	0	0	0	0	0
496	495	Blue - output_0091.png	Point	none	1062	1401	1	1	1	none	none	0	0	0	0	0
497	496	Green - output_0091.png	Point	none	1575	1026	1	1	1	none	none	0	0	0	0	0
498	497	Orange - output_0091.png	Point	none	948	963	1	1	1	none	none	0	0	0	0	0
499	498	Yellow - output_0091.png	Point	none	876	1260	1	1	1	none	none	0	0	0	0	0
500	499	Pink - output_0091.png	Point	none	1476	1302	1	1	1	none	none	0	0	0	0	0
501	500	Purple - output_0091.png	Point	none	2574	939	1	1	1	none	none	0	0	0	0	0
502	501	Blue - output_0092.png	Point	none	1557	1617	1	1	1	none	none	0	0	0	0	0
503	502	Green - output_0092.png	Point	none	2490	867	1	1	1	none	none	0	0	0	0	0
504	503	Orange - output_0092.png	Point	none	996	1329	1	1	1	none	none	0	0	0	0	0
505	504	Yellow - output_0092.png	Point	none	1347	1545	1	1	1	none	none	0	0	0	0	0
506	505	Pink - output_0092.png	Point	none	1434	1416	1	1	1	none	none	0	0	0	0	0
507	506	Purple - output_0092.png	Point	none	2904	906	1	1	1	none	none	0	0	0	0	0
508	507	Blue - output_0093.png	Point	none	861	966	1	1	1	none	none	0	0	0	0	0
509	508	Green - output_0093.png	Point	none	1779	1329	1	1	1	none	none	0	0	0	0	0
510	509	Orange - output_0093.png	Point	none	1464	1581	1	1	1	none	none	0	0	0	0	0
511	510	Yellow - output_0093.png	Point	none	1014	1305	1	1	1	none	none	0	0	0	0	0
512	511	Pink - output_0093.png	Point	none	1392	1326	1	1	1	none	none	0	0	0	0	0
513	512	Purple - output_0093.png	Point	none	2895	942	1	1	1	none	none	0	0	0	0	0
514	513	Blue - output_0094.png	Point	none	1314	1101	1	1	1	none	none	0	0	0	0	0
515	514	Green - output_0094.png	Point	none	1650	1416	1	1	1	none	none	0	0	0	0	0
516	515	Orange - output_0094.png	Point	none	1062	1560	1	1	1	none	none	0	0	0	0	0
517	516	Yellow - output_0094.png	Point	none	1155	1407	1	1	1	none	none	0	0	0	0	0
518	517	Pink - output_0094.png	Point	none	2505	1239	1	1	1	none	none	0	0	0	0	0
519	518	Purple - output_0094.png	Point	none	3054	1101	1	1	1	none	none	0	0	0	0	0
520	519	Blue - output_0095.png	Point	none	1353	1125	1	1	1	none	none	0	0	0	0	0
521	520	Green - output_0095.png	Point	none	1665	1413	1	1	1	none	none	0	0	0	0	0
522	521	Orange - output_0095.png	Point	none	1380	1533	1	1	1	none	none	0	0	0	0	0
523	522	Yellow - output_0095.png	Point	none	1146	1401	1	1	1	none	none	0	0	0	0	0
524	523	Pink - output_0095.png	Point	none	1971	1506	1	1	1	none	none	0	0	0	0	0
525	524	Purple - output_0095.png	Point	none	2922	825	1	1	1	none	none	0	0	0	0	0
526	525	Blue - output_0096.png	Point	none	1362	1161	1	1	1	none	none	0	0	0	0	0
527	526	Green - output_0096.png	Point	none	1671	1368	1	1	1	none	none	0	0	0	0	0
528	527	Orange - output_0096.png	Point	none	1392	1482	1	1	1	none	none	0	0	0	0	0
529	528	Yellow - output_0096.png	Point	none	1236	1365	1	1	1	none	none	0	0	0	0	0
530	529	Pink - output_0096.png	Point	none	1701	1530	1	1	1	none	none	0	0	0	0	0
531	530	Purple - output_0096.png	Point	none	3006	885	1	1	1	none	none	0	0	0	0	0
532	531	Blue - output_0097.png	Point	none	1335	1185	1	1	1	none	none	0	0	0	0	0
533	532	Green - output_0097.png	Point	none	1608	1476	1	1	1	none	none	0	0	0	0	0
534	533	Orange - output_0097.png	Point	none	1425	1518	1	1	1	none	none	0	0	0	0	0
535	534	Yellow - output_0097.png	Point	none	1218	1329	1	1	1	none	none	0	0	0	0	0
536	535	Pink - output_0097.png	Point	none	1704	1506	1	1	1	none	none	0	0	0	0	0
537	536	Purple - output_0097.png	Point	none	3015	1119	1	1	1	none	none	0	0	0	0	0
538	537	Blue - output_0098.png	Point	none	1386	1128	1	1	1	none	none	0	0	0	0	0
539	538	Green - output_0098.png	Point	none	1611	1485	1	1	1	none	none	0	0	0	0	0
540	539	Orange - output_0098.png	Point	none	1158	1539	1	1	1	none	none	0	0	0	0	0
541	540	Yellow - output_0098.png	Point	none	954	1383	1	1	1	none	none	0	0	0	0	0
542	541	Pink - output_0098.png	Point	none	1683	1524	1	1	1	none	none	0	0	0	0	0
543	542	Purple - output_0098.png	Point	none	2343	1080	1	1	1	none	none	0	0	0	0	0
544	543	Blue - output_0099.png	Point	none	1443	1128	1	1	1	none	none	0	0	0	0	0
545	544	Green - output_0099.png	Point	none	1677	1575	1	1	1	none	none	0	0	0	0	0
546	545	Orange - output_0099.png	Point	none	912	1419	1	1	1	none	none	0	0	0	0	0
547	546	Yellow - output_0099.png	Point	none	1152	1488	1	1	1	none	none	0	0	0	0	0
548	547	Pink - output_0099.png	Point	none	1710	1566	1	1	1	none	none	0	0	0	0	0
549	548	Purple - output_0099.png	Point	none	2190	243	1	1	1	none	none	0	0	0	0	0
550	549	Blue - output_0100.png	Point	none	1437	1212	1	1	1	none	none	0	0	0	0	0
551	550	Green - output_0100.png	Point	none	1677	1455	1	1	1	none	none	0	0	0	0	0
552	551	Orange - output_0100.png	Point	none	1614	1638	1	1	1	none	none	0	0	0	0	0
553	552	Yellow - output_0100.png	Point	none	1194	1566	1	1	1	none	none	0	0	0	0	0
554	553	Pink - output_0100.png	Point	none	1857	1581	1	1	1	none	none	0	0	0	0	0
555	554	Purple - output_0100.png	Point	none	2184	1377	1	1	1	none	none	0	0	0	0	0
556	555	Blue - output_0101.png	Point	none	1455	1230	1	1	1	none	none	0	0	0	0	0
557	556	Green - output_0101.png	Point	none	1722	1551	1	1	1	none	none	0	0	0	0	0
558	557	Orange - output_0101.png	Point	none	1950	1593	1	1	1	none	none	0	0	0	0	0
559	558	Yellow - output_0101.png	Point	none	1485	1425	1	1	1	none	none	0	0	0	0	0
560	559	Pink - output_0101.png	Point	none	1614	1302	1	1	1	none	none	0	0	0	0	0
561	560	Purple - output_0101.png	Point	none	897	1008	1	1	1	none	none	0	0	0	0	0
562	561	Blue - output_0102.png	Point	none	993	1200	1	1	1	none	none	0	0	0	0	0
563	562	Green - output_0102.png	Point	none	1872	1419	1	1	1	none	none	0	0	0	0	0
564	563	Orange - output_0102.png	Point	none	966	1482	1	1	1	none	none	0	0	0	0	0
565	564	Yellow - output_0102.png	Point	none	1278	1482	1	1	1	none	none	0	0	0	0	0
566	565	Pink - output_0102.png	Point	none	1062	1293	1	1	1	none	none	0	0	0	0	0
567	566	Purple - output_0102.png	Point	none	2391	882	1	1	1	none	none	0	0	0	0	0
