# Supplementary material for: Unmated Queens Show Worker‐Like Behaviour and Gene Expression in Polygynous Colonies of the Ant Stigmatomma pallipes
Source: Mol Ecol. 2026 Apr 29;35:e70360. doi: 10.1111/mec.70360 (PMC13126620; doi:10.1111/mec.70360)
Supplement: Supplementary file 3 — Data S1: mec70360‐sup‐0003‐Supinfo.zip. [file MEC-35-e70360-s003.zip › Coordinates/O1_G8_4_2_cords.csv]

X.1	Index	Name	Type	Group	X	Y	Width	Height	Points	Color	Fill	LWidth	Pos	C	Z	T
1	0	Eggpile - output_0010.png	Point	none	1680	1317	1	1	1	none	none	0	0	0	0	0
2	1	Larval pile - output_0010.png	Point	none	2511	624	1	1	1	none	none	0	0	0	0	0
3	2	Pupapile - output_0010.png	Point	none	2307	1035	1	1	1	none	none	0	0	0	0	0
4	3	Nest Entrance - output_0010.png	Point	none	1953	105	1	1	1	none	none	0	0	0	0	0
5	4	SW Corner - output_0010.png	Point	none	294	2055	1	1	1	none	none	0	0	0	0	0
6	5	NW Corner - output_0010.png	Point	none	234	42	1	1	1	none	none	0	0	0	0	0
7	6	NE Corner - output_0010.png	Point	none	3306	147	1	1	1	none	none	0	0	0	0	0
8	7	SE Corner - output_0010.png	Point	none	3150	2076	1	1	1	none	none	0	0	0	0	0
9	8	Blue - output_0010.png	Point	none	2205	882	1	1	1	none	none	0	0	0	0	0
10	9	Green - output_0010.png	Point	none	1158	489	1	1	1	none	none	0	0	0	0	0
11	10	Yellow - output_0010.png	Point	none	1932	93	1	1	1	none	none	0	0	0	0	0
12	11	Orange - output_0010.png	Point	none	1698	1893	1	1	1	none	none	0	0	0	0	0
13	12	Purple - output_0010.png	Point	none	2037	117	1	1	1	none	none	0	0	0	0	0
14	13	White - output_0010.png	Point	none	2001	1209	1	1	1	none	none	0	0	0	0	0
15	14	Blue - output_0011.png	Point	none	2151	1944	1	1	1	none	none	0	0	0	0	0
16	15	Green - output_0011.png	Point	none	2016	339	1	1	1	none	none	0	0	0	0	0
17	16	Yellow - output_0011.png	Point	none	1932	84	1	1	1	none	none	0	0	0	0	0
18	17	Orange - output_0011.png	Point	none	3021	1794	1	1	1	none	none	0	0	0	0	0
19	18	Purple - output_0011.png	Point	none	1866	84	1	1	1	none	none	0	0	0	0	0
20	19	White - output_0011.png	Point	none	2295	1110	1	1	1	none	none	0	0	0	0	0
21	20	Blue - output_0012.png	Point	none	2322	324	1	1	1	none	none	0	0	0	0	0
22	21	Green - output_0012.png	Point	none	2046	336	1	1	1	none	none	0	0	0	0	0
23	22	Yellow - output_0012.png	Point	none	1971	66	1	1	1	none	none	0	0	0	0	0
24	23	Orange - output_0012.png	Point	none	3090	1572	1	1	1	none	none	0	0	0	0	0
25	24	Purple - output_0012.png	Point	none	2052	45	1	1	1	none	none	0	0	0	0	0
26	25	White - output_0012.png	Point	none	2058	1290	1	1	1	none	none	0	0	0	0	0
27	26	Blue - output_0013.png	Point	none	2157	24	1	1	1	none	none	0	0	0	0	0
28	27	Green - output_0013.png	Point	none	1743	273	1	1	1	none	none	0	0	0	0	0
29	28	Yellow - output_0013.png	Point	none	2481	756	1	1	1	none	none	0	0	0	0	0
30	29	Orange - output_0013.png	Point	none	3144	786	1	1	1	none	none	0	0	0	0	0
31	30	Purple - output_0013.png	Point	none	2328	1002	1	1	1	none	none	0	0	0	0	0
32	31	White - output_0013.png	Point	none	2076	1275	1	1	1	none	none	0	0	0	0	0
33	32	Blue - output_0014.png	Point	none	1968	57	1	1	1	none	none	0	0	0	0	0
34	33	Green - output_0014.png	Point	none	1764	267	1	1	1	none	none	0	0	0	0	0
35	34	Yellow - output_0014.png	Point	none	2130	942	1	1	1	none	none	0	0	0	0	0
36	35	Orange - output_0014.png	Point	none	1920	75	1	1	1	none	none	0	0	0	0	0
37	36	Purple - output_0014.png	Point	none	2094	72	1	1	1	none	none	0	0	0	0	0
38	37	White - output_0014.png	Point	none	2256	1038	1	1	1	none	none	0	0	0	0	0
39	38	Blue - output_0015.png	Point	none	1971	42	1	1	1	none	none	0	0	0	0	0
40	39	Green - output_0015.png	Point	none	2316	1113	1	1	1	none	none	0	0	0	0	0
41	40	Yellow - output_0015.png	Point	none	1920	63	1	1	1	none	none	0	0	0	0	0
42	41	Orange - output_0015.png	Point	none	2808	1875	1	1	1	none	none	0	0	0	0	0
43	42	Purple - output_0015.png	Point	none	2556	852	1	1	1	none	none	0	0	0	0	0
44	43	White - output_0015.png	Point	none	1566	1035	1	1	1	none	none	0	0	0	0	0
45	44	Blue - output_0016.png	Point	none	1815	1737	1	1	1	none	none	0	0	0	0	0
46	45	Green - output_0016.png	Point	none	2667	1344	1	1	1	none	none	0	0	0	0	0
47	46	Yellow - output_0016.png	Point	none	1917	69	1	1	1	none	none	0	0	0	0	0
48	47	Orange - output_0016.png	Point	none	1110	1776	1	1	1	none	none	0	0	0	0	0
49	48	Purple - output_0016.png	Point	none	2592	762	1	1	1	none	none	0	0	0	0	0
50	49	White - output_0016.png	Point	none	2730	837	1	1	1	none	none	0	0	0	0	0
51	50	Blue - output_0017.png	Point	none	1986	15	1	1	1	none	none	0	0	0	0	0
52	51	Green - output_0017.png	Point	none	1821	1284	1	1	1	none	none	0	0	0	0	0
53	52	Yellow - output_0017.png	Point	none	1971	69	1	1	1	none	none	0	0	0	0	0
54	53	Orange - output_0017.png	Point	none	939	1845	1	1	1	none	none	0	0	0	0	0
55	54	Purple - output_0017.png	Point	none	2109	1347	1	1	1	none	none	0	0	0	0	0
56	55	White - output_0017.png	Point	none	1821	1725	1	1	1	none	none	0	0	0	0	0
57	56	Blue - output_0018.png	Point	none	1350	978	1	1	1	none	none	0	0	0	0	0
58	57	Green - output_0018.png	Point	none	1464	306	1	1	1	none	none	0	0	0	0	0
59	58	Yellow - output_0018.png	Point	none	1971	57	1	1	1	none	none	0	0	0	0	0
60	59	Orange - output_0018.png	Point	none	2601	1695	1	1	1	none	none	0	0	0	0	0
61	60	Purple - output_0018.png	Point	none	2037	54	1	1	1	none	none	0	0	0	0	0
62	61	White - output_0018.png	Point	none	1503	450	1	1	1	none	none	0	0	0	0	0
63	62	Blue - output_0019.png	Point	none	3105	657	1	1	1	none	none	0	0	0	0	0
64	63	Green - output_0019.png	Point	none	1551	387	1	1	1	none	none	0	0	0	0	0
65	64	Yellow - output_0019.png	Point	none	2406	669	1	1	1	none	none	0	0	0	0	0
66	65	Orange - output_0019.png	Point	none	2565	1686	1	1	1	none	none	0	0	0	0	0
67	66	Purple - output_0019.png	Point	none	2358	333	1	1	1	none	none	0	0	0	0	0
68	67	White - output_0019.png	Point	none	2175	867	1	1	1	none	none	0	0	0	0	0
69	68	Blue - output_0020.png	Point	none	1833	1125	1	1	1	none	none	0	0	0	0	0
70	69	Green - output_0020.png	Point	none	555	1215	1	1	1	none	none	0	0	0	0	0
71	70	Yellow - output_0020.png	Point	none	1182	1389	1	1	1	none	none	0	0	0	0	0
72	71	Orange - output_0020.png	Point	none	2364	1446	1	1	1	none	none	0	0	0	0	0
73	72	Purple - output_0020.png	Point	none	1977	72	1	1	1	none	none	0	0	0	0	0
74	73	White - output_0020.png	Point	none	2490	969	1	1	1	none	none	0	0	0	0	0
75	74	Blue - output_0021.png	Point	none	1812	69	1	1	1	none	none	0	0	0	0	0
76	75	Green - output_0021.png	Point	none	2097	30	1	1	1	none	none	0	0	0	0	0
77	76	Yellow - output_0021.png	Point	none	2733	552	1	1	1	none	none	0	0	0	0	0
78	77	Orange - output_0021.png	Point	none	2472	1566	1	1	1	none	none	0	0	0	0	0
79	78	Purple - output_0021.png	Point	none	1905	33	1	1	1	none	none	0	0	0	0	0
80	79	White - output_0021.png	Point	none	2346	999	1	1	1	none	none	0	0	0	0	0
81	80	Blue - output_0022.png	Point	none	1887	54	1	1	1	none	none	0	0	0	0	0
82	81	Green - output_0022.png	Point	none	1743	252	1	1	1	none	none	0	0	0	0	0
83	82	Yellow - output_0022.png	Point	none	1788	1278	1	1	1	none	none	0	0	0	0	0
84	83	Orange - output_0022.png	Point	none	2298	1707	1	1	1	none	none	0	0	0	0	0
85	84	Purple - output_0022.png	Point	none	2385	747	1	1	1	none	none	0	0	0	0	0
86	85	White - output_0022.png	Point	none	2784	1020	1	1	1	none	none	0	0	0	0	0
87	86	Blue - output_0023.png	Point	none	2490	423	1	1	1	none	none	0	0	0	0	0
88	87	Green - output_0023.png	Point	none	1305	768	1	1	1	none	none	0	0	0	0	0
89	88	Yellow - output_0023.png	Point	none	1980	927	1	1	1	none	none	0	0	0	0	0
90	89	Orange - output_0023.png	Point	none	1470	1743	1	1	1	none	none	0	0	0	0	0
91	90	Purple - output_0023.png	Point	none	2379	648	1	1	1	none	none	0	0	0	0	0
92	91	White - output_0023.png	Point	none	2622	825	1	1	1	none	none	0	0	0	0	0
93	92	Blue - output_0024.png	Point	none	1530	408	1	1	1	none	none	0	0	0	0	0
94	93	Green - output_0024.png	Point	none	2139	60	1	1	1	none	none	0	0	0	0	0
95	94	Yellow - output_0024.png	Point	none	615	1395	1	1	1	none	none	0	0	0	0	0
96	95	Orange - output_0024.png	Point	none	2361	1512	1	1	1	none	none	0	0	0	0	0
97	96	Purple - output_0024.png	Point	none	2565	540	1	1	1	none	none	0	0	0	0	0
98	97	White - output_0024.png	Point	none	2643	744	1	1	1	none	none	0	0	0	0	0
99	98	Blue - output_0025.png	Point	none	804	1863	1	1	1	none	none	0	0	0	0	0
100	99	Green - output_0025.png	Point	none	1863	279	1	1	1	none	none	0	0	0	0	0
101	100	Yellow - output_0025.png	Point	none	543	1869	1	1	1	none	none	0	0	0	0	0
102	101	Orange - output_0025.png	Point	none	3006	540	1	1	1	none	none	0	0	0	0	0
103	102	Purple - output_0025.png	Point	none	2202	954	1	1	1	none	none	0	0	0	0	0
104	103	White - output_0025.png	Point	none	2595	810	1	1	1	none	none	0	0	0	0	0
105	104	Blue - output_0026.png	Point	none	2853	399	1	1	1	none	none	0	0	0	0	0
106	105	Green - output_0026.png	Point	none	1275	765	1	1	1	none	none	0	0	0	0	0
107	106	Yellow - output_0026.png	Point	none	1878	1350	1	1	1	none	none	0	0	0	0	0
108	107	Orange - output_0026.png	Point	none	2853	1002	1	1	1	none	none	0	0	0	0	0
109	108	Purple - output_0026.png	Point	none	2241	837	1	1	1	none	none	0	0	0	0	0
110	109	White - output_0026.png	Point	none	2754	717	1	1	1	none	none	0	0	0	0	0
111	110	Blue - output_0027.png	Point	none	2046	69	1	1	1	none	none	0	0	0	0	0
112	111	Green - output_0027.png	Point	none	1407	1359	1	1	1	none	none	0	0	0	0	0
113	112	Yellow - output_0027.png	Point	none	1797	1350	1	1	1	none	none	0	0	0	0	0
114	113	Orange - output_0027.png	Point	none	921	873	1	1	1	none	none	0	0	0	0	0
115	114	Purple - output_0027.png	Point	none	2496	789	1	1	1	none	none	0	0	0	0	0
116	115	White - output_0027.png	Point	none	2298	921	1	1	1	none	none	0	0	0	0	0
117	116	Blue - output_0028.png	Point	none	2016	75	1	1	1	none	none	0	0	0	0	0
118	117	Green - output_0028.png	Point	none	2022	297	1	1	1	none	none	0	0	0	0	0
119	118	Yellow - output_0028.png	Point	none	1785	1371	1	1	1	none	none	0	0	0	0	0
120	119	Orange - output_0028.png	Point	none	1707	75	1	1	1	none	none	0	0	0	0	0
121	120	Purple - output_0028.png	Point	none	2415	1839	1	1	1	none	none	0	0	0	0	0
122	121	White - output_0028.png	Point	none	2430	969	1	1	1	none	none	0	0	0	0	0
123	122	Blue - output_0029.png	Point	none	2013	42	1	1	1	none	none	0	0	0	0	0
124	123	Green - output_0029.png	Point	none	1977	342	1	1	1	none	none	0	0	0	0	0
125	124	Yellow - output_0029.png	Point	none	1791	1386	1	1	1	none	none	0	0	0	0	0
126	125	Orange - output_0029.png	Point	none	3021	1032	1	1	1	none	none	0	0	0	0	0
127	126	Purple - output_0029.png	Point	none	1770	930	1	1	1	none	none	0	0	0	0	0
128	127	White - output_0029.png	Point	none	2019	975	1	1	1	none	none	0	0	0	0	0
129	128	Blue - output_0030.png	Point	none	1932	51	1	1	1	none	none	0	0	0	0	0
130	129	Green - output_0030.png	Point	none	816	1023	1	1	1	none	none	0	0	0	0	0
131	130	Yellow - output_0030.png	Point	none	1764	1383	1	1	1	none	none	0	0	0	0	0
132	131	Orange - output_0030.png	Point	none	480	933	1	1	1	none	none	0	0	0	0	0
133	132	Purple - output_0030.png	Point	none	2277	1248	1	1	1	none	none	0	0	0	0	0
134	133	White - output_0030.png	Point	none	2448	1251	1	1	1	none	none	0	0	0	0	0
135	134	Blue - output_0031.png	Point	none	2337	321	1	1	1	none	none	0	0	0	0	0
136	135	Green - output_0031.png	Point	none	1875	312	1	1	1	none	none	0	0	0	0	0
137	136	Yellow - output_0031.png	Point	none	1662	1386	1	1	1	none	none	0	0	0	0	0
138	137	Orange - output_0031.png	Point	none	2622	336	1	1	1	none	none	0	0	0	0	0
139	138	Purple - output_0031.png	Point	none	2316	834	1	1	1	none	none	0	0	0	0	0
140	139	White - output_0031.png	Point	none	2667	813	1	1	1	none	none	0	0	0	0	0
141	140	Blue - output_0032.png	Point	none	1299	813	1	1	1	none	none	0	0	0	0	0
142	141	Green - output_0032.png	Point	none	1785	27	1	1	1	none	none	0	0	0	0	0
143	142	Yellow - output_0032.png	Point	none	1998	87	1	1	1	none	none	0	0	0	0	0
144	143	Orange - output_0032.png	Point	none	2196	78	1	1	1	none	none	0	0	0	0	0
145	144	Purple - output_0032.png	Point	none	1674	1173	1	1	1	none	none	0	0	0	0	0
146	145	White - output_0032.png	Point	none	2325	1023	1	1	1	none	none	0	0	0	0	0
147	146	Blue - output_0033.png	Point	none	2508	837	1	1	1	none	none	0	0	0	0	0
148	147	Green - output_0033.png	Point	none	2025	276	1	1	1	none	none	0	0	0	0	0
149	148	Yellow - output_0033.png	Point	none	2541	525	1	1	1	none	none	0	0	0	0	0
150	149	Orange - output_0033.png	Point	none	2007	60	1	1	1	none	none	0	0	0	0	0
151	150	Purple - output_0033.png	Point	none	1557	1266	1	1	1	none	none	0	0	0	0	0
152	151	White - output_0033.png	Point	none	2364	1104	1	1	1	none	none	0	0	0	0	0
153	152	Blue - output_0034.png	Point	none	1803	1299	1	1	1	none	none	0	0	0	0	0
154	153	Green - output_0034.png	Point	none	1641	315	1	1	1	none	none	0	0	0	0	0
155	154	Yellow - output_0034.png	Point	none	1842	825	1	1	1	none	none	0	0	0	0	0
156	155	Orange - output_0034.png	Point	none	1110	642	1	1	1	none	none	0	0	0	0	0
157	156	Purple - output_0034.png	Point	none	1596	1248	1	1	1	none	none	0	0	0	0	0
158	157	White - output_0034.png	Point	none	2433	1218	1	1	1	none	none	0	0	0	0	0
159	158	Blue - output_0035.png	Point	none	423	1512	1	1	1	none	none	0	0	0	0	0
160	159	Green - output_0035.png	Point	none	486	1254	1	1	1	none	none	0	0	0	0	0
161	160	Yellow - output_0035.png	Point	none	537	1383	1	1	1	none	none	0	0	0	0	0
162	161	Orange - output_0035.png	Point	none	1980	81	1	1	1	none	none	0	0	0	0	0
163	162	Purple - output_0035.png	Point	none	1491	1143	1	1	1	none	none	0	0	0	0	0
164	163	White - output_0035.png	Point	none	1500	570	1	1	1	none	none	0	0	0	0	0
165	164	Blue - output_0036.png	Point	none	936	1464	1	1	1	none	none	0	0	0	0	0
166	165	Green - output_0036.png	Point	none	1122	630	1	1	1	none	none	0	0	0	0	0
167	166	Yellow - output_0036.png	Point	none	1989	66	1	1	1	none	none	0	0	0	0	0
168	167	Orange - output_0036.png	Point	none	1992	906	1	1	1	none	none	0	0	0	0	0
169	168	Purple - output_0036.png	Point	none	1605	1143	1	1	1	none	none	0	0	0	0	0
170	169	White - output_0036.png	Point	none	1977	54	1	1	1	none	none	0	0	0	0	0
171	170	Blue - output_0037.png	Point	none	2745	753	1	1	1	none	none	0	0	0	0	0
172	171	Green - output_0037.png	Point	none	459	1506	1	1	1	none	none	0	0	0	0	0
173	172	Yellow - output_0037.png	Point	none	1971	39	1	1	1	none	none	0	0	0	0	0
174	173	Orange - output_0037.png	Point	none	2808	582	1	1	1	none	none	0	0	0	0	0
175	174	Purple - output_0037.png	Point	none	1635	1164	1	1	1	none	none	0	0	0	0	0
176	175	White - output_0037.png	Point	none	1962	54	1	1	1	none	none	0	0	0	0	0
177	176	Blue - output_0038.png	Point	none	2340	342	1	1	1	none	none	0	0	0	0	0
178	177	Green - output_0038.png	Point	none	2712	1230	1	1	1	none	none	0	0	0	0	0
179	178	Yellow - output_0038.png	Point	none	2682	861	1	1	1	none	none	0	0	0	0	0
180	179	Orange - output_0038.png	Point	none	954	975	1	1	1	none	none	0	0	0	0	0
181	180	Purple - output_0038.png	Point	none	1638	1140	1	1	1	none	none	0	0	0	0	0
182	181	White - output_0038.png	Point	none	1938	42	1	1	1	none	none	0	0	0	0	0
183	182	Blue - output_0039.png	Point	none	2073	849	1	1	1	none	none	0	0	0	0	0
184	183	Green - output_0039.png	Point	none	1665	294	1	1	1	none	none	0	0	0	0	0
185	184	Yellow - output_0039.png	Point	none	1992	48	1	1	1	none	none	0	0	0	0	0
186	185	Orange - output_0039.png	Point	none	2157	42	1	1	1	none	none	0	0	0	0	0
187	186	Purple - output_0039.png	Point	none	1602	1143	1	1	1	none	none	0	0	0	0	0
188	187	White - output_0039.png	Point	none	2586	1407	1	1	1	none	none	0	0	0	0	0
189	188	Blue - output_0040.png	Point	none	1494	285	1	1	1	none	none	0	0	0	0	0
190	189	Green - output_0040.png	Point	none	549	1110	1	1	1	none	none	0	0	0	0	0
191	190	Orange - output_0040.png	Point	none	2217	1893	1	1	1	none	none	0	0	0	0	0
192	191	Yellow - output_0040.png	Point	none	2667	846	1	1	1	none	none	0	0	0	0	0
193	192	Purple - output_0040.png	Point	none	1707	1185	1	1	1	none	none	0	0	0	0	0
194	193	White - output_0040.png	Point	none	1383	954	1	1	1	none	none	0	0	0	0	0
195	194	Blue - output_0041.png	Point	none	1329	1416	1	1	1	none	none	0	0	0	0	0
196	195	Green - output_0041.png	Point	none	588	1449	1	1	1	none	none	0	0	0	0	0
197	196	Yellow - output_0041.png	Point	none	2607	846	1	1	1	none	none	0	0	0	0	0
198	197	Orange - output_0041.png	Point	none	1245	231	1	1	1	none	none	0	0	0	0	0
199	198	Purple - output_0041.png	Point	none	1707	1197	1	1	1	none	none	0	0	0	0	0
200	199	White - output_0041.png	Point	none	2706	834	1	1	1	none	none	0	0	0	0	0
201	200	Blue - output_0042.png	Point	none	2673	360	1	1	1	none	none	0	0	0	0	0
202	201	Green - output_0042.png	Point	none	1971	312	1	1	1	none	none	0	0	0	0	0
203	202	Yellow - output_0042.png	Point	none	1974	1068	1	1	1	none	none	0	0	0	0	0
204	203	Orange - output_0042.png	Point	none	2289	318	1	1	1	none	none	0	0	0	0	0
205	204	Purple - output_0042.png	Point	none	1308	672	1	1	1	none	none	0	0	0	0	0
206	205	White - output_0042.png	Point	none	1947	78	1	1	1	none	none	0	0	0	0	0
207	206	Blue - output_0043.png	Point	none	1977	33	1	1	1	none	none	0	0	0	0	0
208	207	Green - output_0043.png	Point	none	1527	420	1	1	1	none	none	0	0	0	0	0
209	208	Yellow - output_0043.png	Point	none	1983	1371	1	1	1	none	none	0	0	0	0	0
210	209	Orange - output_0043.png	Point	none	2337	300	1	1	1	none	none	0	0	0	0	0
211	210	Purple - output_0043.png	Point	none	1710	1287	1	1	1	none	none	0	0	0	0	0
212	211	White - output_0043.png	Point	none	2157	87	1	1	1	none	none	0	0	0	0	0
213	212	Blue - output_0044.png	Point	none	2232	1146	1	1	1	none	none	0	0	0	0	0
214	213	Green - output_0044.png	Point	none	1809	801	1	1	1	none	none	0	0	0	0	0
215	214	Yellow - output_0044.png	Point	none	1653	1326	1	1	1	none	none	0	0	0	0	0
216	215	Orange - output_0044.png	Point	none	762	1137	1	1	1	none	none	0	0	0	0	0
217	216	Purple - output_0044.png	Point	none	1551	1092	1	1	1	none	none	0	0	0	0	0
218	217	White - output_0044.png	Point	none	1701	306	1	1	1	none	none	0	0	0	0	0
219	218	Blue - output_0045.png	Point	none	1173	1911	1	1	1	none	none	0	0	0	0	0
220	219	Green - output_0045.png	Point	none	1416	630	1	1	1	none	none	0	0	0	0	0
221	220	Orange - output_0045.png	Point	none	1458	471	1	1	1	none	none	0	0	0	0	0
222	221	Yellow - output_0045.png	Point	none	1659	1329	1	1	1	none	none	0	0	0	0	0
223	222	Purple - output_0045.png	Point	none	1536	1143	1	1	1	none	none	0	0	0	0	0
224	223	White - output_0045.png	Point	none	1902	60	1	1	1	none	none	0	0	0	0	0
225	224	Blue - output_0046.png	Point	none	2178	1551	1	1	1	none	none	0	0	0	0	0
226	225	Green - output_0046.png	Point	none	834	1245	1	1	1	none	none	0	0	0	0	0
227	226	Yellow - output_0046.png	Point	none	1809	1299	1	1	1	none	none	0	0	0	0	0
228	227	Orange - output_0046.png	Point	none	948	1488	1	1	1	none	none	0	0	0	0	0
229	228	Purple - output_0046.png	Point	none	1527	1173	1	1	1	none	none	0	0	0	0	0
230	229	White - output_0046.png	Point	none	2880	1863	1	1	1	none	none	0	0	0	0	0
231	230	Blue - output_0047.png	Point	none	2886	444	1	1	1	none	none	0	0	0	0	0
232	231	Green - output_0047.png	Point	none	1443	513	1	1	1	none	none	0	0	0	0	0
233	232	Yellow - output_0047.png	Point	none	1584	1380	1	1	1	none	none	0	0	0	0	0
234	233	Orange - output_0047.png	Point	none	1431	216	1	1	1	none	none	0	0	0	0	0
235	234	Purple - output_0047.png	Point	none	1473	1059	1	1	1	none	none	0	0	0	0	0
236	235	White - output_0047.png	Point	none	3084	1491	1	1	1	none	none	0	0	0	0	0
237	236	Blue - output_0048.png	Point	none	3063	900	1	1	1	none	none	0	0	0	0	0
238	237	Yellow - output_0048.png	Point	none	1872	1425	1	1	1	none	none	0	0	0	0	0
239	238	Orange - output_0048.png	Point	none	1335	471	1	1	1	none	none	0	0	0	0	0
240	239	Green - output_0048.png	Point	none	1137	918	1	1	1	none	none	0	0	0	0	0
241	240	Purple - output_0048.png	Point	none	1509	1230	1	1	1	none	none	0	0	0	0	0
242	241	White - output_0048.png	Point	none	1704	1947	1	1	1	none	none	0	0	0	0	0
243	242	Blue - output_0049.png	Point	none	2427	1209	1	1	1	none	none	0	0	0	0	0
244	243	Green - output_0049.png	Point	none	900	987	1	1	1	none	none	0	0	0	0	0
245	244	Yellow - output_0049.png	Point	none	1419	1152	1	1	1	none	none	0	0	0	0	0
246	245	Orange - output_0049.png	Point	none	1638	1587	1	1	1	none	none	0	0	0	0	0
247	246	Purple - output_0049.png	Point	none	1569	1050	1	1	1	none	none	0	0	0	0	0
248	247	White - output_0049.png	Point	none	3111	1581	1	1	1	none	none	0	0	0	0	0
249	248	Blue - output_0050.png	Point	none	2388	936	1	1	1	none	none	0	0	0	0	0
250	249	Green - output_0050.png	Point	none	699	1725	1	1	1	none	none	0	0	0	0	0
251	250	Yellow - output_0050.png	Point	none	1653	1329	1	1	1	none	none	0	0	0	0	0
252	251	Orange - output_0050.png	Point	none	2229	1188	1	1	1	none	none	0	0	0	0	0
253	252	Purple - output_0050.png	Point	none	1524	915	1	1	1	none	none	0	0	0	0	0
254	253	White - output_0050.png	Point	none	504	1839	1	1	1	none	none	0	0	0	0	0
255	254	Blue - output_0051.png	Point	none	2748	765	1	1	1	none	none	0	0	0	0	0
256	255	Green - output_0051.png	Point	none	1347	546	1	1	1	none	none	0	0	0	0	0
257	256	Yellow - output_0051.png	Point	none	1647	1332	1	1	1	none	none	0	0	0	0	0
258	257	Orange - output_0051.png	Point	none	2211	1434	1	1	1	none	none	0	0	0	0	0
259	258	Purple - output_0051.png	Point	none	1566	921	1	1	1	none	none	0	0	0	0	0
260	259	White - output_0051.png	Point	none	720	294	1	1	1	none	none	0	0	0	0	0
261	260	Blue - output_0052.png	Point	none	1602	825	1	1	1	none	none	0	0	0	0	0
262	261	Green - output_0052.png	Point	none	990	975	1	1	1	none	none	0	0	0	0	0
263	262	Yellow - output_0052.png	Point	none	1659	1284	1	1	1	none	none	0	0	0	0	0
264	263	Orange - output_0052.png	Point	none	2247	1290	1	1	1	none	none	0	0	0	0	0
265	264	Purple - output_0052.png	Point	none	1593	942	1	1	1	none	none	0	0	0	0	0
266	265	White - output_0052.png	Point	none	987	1158	1	1	1	none	none	0	0	0	0	0
267	266	Blue - output_0053.png	Point	none	2742	819	1	1	1	none	none	0	0	0	0	0
268	267	Green - output_0053.png	Point	none	2196	888	1	1	1	none	none	0	0	0	0	0
269	268	Yellow - output_0053.png	Point	none	1626	1329	1	1	1	none	none	0	0	0	0	0
270	269	Orange - output_0053.png	Point	none	2277	1266	1	1	1	none	none	0	0	0	0	0
271	270	Purple - output_0053.png	Point	none	1941	957	1	1	1	none	none	0	0	0	0	0
272	271	White - output_0053.png	Point	none	1236	990	1	1	1	none	none	0	0	0	0	0
273	272	Blue - output_0054.png	Point	none	2757	879	1	1	1	none	none	0	0	0	0	0
274	273	Green - output_0054.png	Point	none	2817	606	1	1	1	none	none	0	0	0	0	0
275	274	Yellow - output_0054.png	Point	none	1668	1302	1	1	1	none	none	0	0	0	0	0
276	275	Orange - output_0054.png	Point	none	2442	1185	1	1	1	none	none	0	0	0	0	0
277	276	Purple - output_0054.png	Point	none	1995	1173	1	1	1	none	none	0	0	0	0	0
278	277	White - output_0054.png	Point	none	1233	936	1	1	1	none	none	0	0	0	0	0
279	278	Blue - output_0055.png	Point	none	2967	1617	1	1	1	none	none	0	0	0	0	0
280	279	Green - output_0055.png	Point	none	2748	1443	1	1	1	none	none	0	0	0	0	0
281	280	Yellow - output_0055.png	Point	none	1635	1335	1	1	1	none	none	0	0	0	0	0
282	281	Orange - output_0055.png	Point	none	2496	1185	1	1	1	none	none	0	0	0	0	0
283	282	Purple - output_0055.png	Point	none	2094	882	1	1	1	none	none	0	0	0	0	0
284	283	White - output_0055.png	Point	none	1239	900	1	1	1	none	none	0	0	0	0	0
285	284	Blue - output_0056.png	Point	none	2079	123	1	1	1	none	none	0	0	0	0	0
286	285	Green - output_0056.png	Point	none	2061	330	1	1	1	none	none	0	0	0	0	0
287	286	Yellow - output_0056.png	Point	none	1623	1338	1	1	1	none	none	0	0	0	0	0
288	287	Orange - output_0056.png	Point	none	2505	1200	1	1	1	none	none	0	0	0	0	0
289	288	Purple - output_0056.png	Point	none	2124	1371	1	1	1	none	none	0	0	0	0	0
290	289	White - output_0056.png	Point	none	1200	852	1	1	1	none	none	0	0	0	0	0
291	290	Blue - output_0057.png	Point	none	1959	78	1	1	1	none	none	0	0	0	0	0
292	291	Green - output_0057.png	Point	none	1764	264	1	1	1	none	none	0	0	0	0	0
293	292	Yellow - output_0057.png	Point	none	1647	1317	1	1	1	none	none	0	0	0	0	0
294	293	Orange - output_0057.png	Point	none	2520	1179	1	1	1	none	none	0	0	0	0	0
295	294	Purple - output_0057.png	Point	none	2145	891	1	1	1	none	none	0	0	0	0	0
296	295	White - output_0057.png	Point	none	1239	882	1	1	1	none	none	0	0	0	0	0
297	296	Blue - output_0058.png	Point	none	2850	714	1	1	1	none	none	0	0	0	0	0
298	297	Green - output_0058.png	Point	none	1074	1032	1	1	1	none	none	0	0	0	0	0
299	298	Yellow - output_0058.png	Point	none	1614	1380	1	1	1	none	none	0	0	0	0	0
300	299	Orange - output_0058.png	Point	none	2481	1194	1	1	1	none	none	0	0	0	0	0
301	300	Purple - output_0058.png	Point	none	1785	1161	1	1	1	none	none	0	0	0	0	0
302	301	White - output_0058.png	Point	none	1251	858	1	1	1	none	none	0	0	0	0	0
303	302	Blue - output_0059.png	Point	none	2475	879	1	1	1	none	none	0	0	0	0	0
304	303	Green - output_0059.png	Point	none	1821	183	1	1	1	none	none	0	0	0	0	0
305	304	Yellow - output_0059.png	Point	none	1629	1356	1	1	1	none	none	0	0	0	0	0
306	305	Orange - output_0059.png	Point	none	2445	1068	1	1	1	none	none	0	0	0	0	0
307	306	Purple - output_0059.png	Point	none	1848	1086	1	1	1	none	none	0	0	0	0	0
308	307	White - output_0059.png	Point	none	1233	858	1	1	1	none	none	0	0	0	0	0
309	308	Blue - output_0060.png	Point	none	2469	891	1	1	1	none	none	0	0	0	0	0
310	309	Green - output_0060.png	Point	none	1887	267	1	1	1	none	none	0	0	0	0	0
311	310	Yellow - output_0060.png	Point	none	1623	1314	1	1	1	none	none	0	0	0	0	0
312	311	Orange - output_0060.png	Point	none	1893	990	1	1	1	none	none	0	0	0	0	0
313	312	Purple - output_0060.png	Point	none	1605	984	1	1	1	none	none	0	0	0	0	0
314	313	White - output_0060.png	Point	none	1215	882	1	1	1	none	none	0	0	0	0	0
315	314	Blue - output_0061.png	Point	none	2433	1083	1	1	1	none	none	0	0	0	0	0
316	315	Green - output_0061.png	Point	none	585	1761	1	1	1	none	none	0	0	0	0	0
317	316	Yellow - output_0061.png	Point	none	1602	1356	1	1	1	none	none	0	0	0	0	0
318	317	Orange - output_0061.png	Point	none	2739	1563	1	1	1	none	none	0	0	0	0	0
319	318	Purple - output_0061.png	Point	none	2004	1188	1	1	1	none	none	0	0	0	0	0
320	319	White - output_0061.png	Point	none	1236	894	1	1	1	none	none	0	0	0	0	0
321	320	Blue - output_0062.png	Point	none	2466	1257	1	1	1	none	none	0	0	0	0	0
322	321	Green - output_0062.png	Point	none	1770	786	1	1	1	none	none	0	0	0	0	0
323	322	Yellow - output_0062.png	Point	none	1644	1359	1	1	1	none	none	0	0	0	0	0
324	323	Orange - output_0062.png	Point	none	2457	495	1	1	1	none	none	0	0	0	0	0
325	324	Purple - output_0062.png	Point	none	1857	1026	1	1	1	none	none	0	0	0	0	0
326	325	White - output_0062.png	Point	none	1230	885	1	1	1	none	none	0	0	0	0	0
327	326	Blue - output_0063.png	Point	none	2460	1242	1	1	1	none	none	0	0	0	0	0
328	327	Green - output_0063.png	Point	none	2373	1038	1	1	1	none	none	0	0	0	0	0
329	328	Yellow - output_0063.png	Point	none	1602	1347	1	1	1	none	none	0	0	0	0	0
330	329	Orange - output_0063.png	Point	none	1848	45	1	1	1	none	none	0	0	0	0	0
331	330	Purple - output_0063.png	Point	none	1464	1017	1	1	1	none	none	0	0	0	0	0
332	331	White - output_0063.png	Point	none	1224	882	1	1	1	none	none	0	0	0	0	0
333	332	Blue - output_0064.png	Point	none	1950	1089	1	1	1	none	none	0	0	0	0	0
334	333	Green - output_0064.png	Point	none	2118	966	1	1	1	none	none	0	0	0	0	0
335	334	Yellow - output_0064.png	Point	none	1638	1350	1	1	1	none	none	0	0	0	0	0
336	335	Orange - output_0064.png	Point	none	2064	96	1	1	1	none	none	0	0	0	0	0
337	336	Purple - output_0064.png	Point	none	1599	939	1	1	1	none	none	0	0	0	0	0
338	337	White - output_0064.png	Point	none	1209	870	1	1	1	none	none	0	0	0	0	0
339	338	Blue - output_0065.png	Point	none	2457	1200	1	1	1	none	none	0	0	0	0	0
340	339	Green - output_0065.png	Point	none	1506	438	1	1	1	none	none	0	0	0	0	0
341	340	Yellow - output_0065.png	Point	none	1611	1350	1	1	1	none	none	0	0	0	0	0
342	341	Orange - output_0065.png	Point	none	2067	57	1	1	1	none	none	0	0	0	0	0
343	342	Purple - output_0065.png	Point	none	1725	990	1	1	1	none	none	0	0	0	0	0
344	343	White - output_0065.png	Point	none	1278	900	1	1	1	none	none	0	0	0	0	0
345	344	Blue - output_0066.png	Point	none	2514	1248	1	1	1	none	none	0	0	0	0	0
346	345	Green - output_0066.png	Point	none	1944	939	1	1	1	none	none	0	0	0	0	0
347	346	Yellow - output_0066.png	Point	none	1617	1314	1	1	1	none	none	0	0	0	0	0
348	347	Orange - output_0066.png	Point	none	2046	63	1	1	1	none	none	0	0	0	0	0
349	348	Purple - output_0066.png	Point	none	2082	57	1	1	1	none	none	0	0	0	0	0
350	349	White - output_0066.png	Point	none	1590	948	1	1	1	none	none	0	0	0	0	0
351	350	Blue - output_0067.png	Point	none	2427	1194	1	1	1	none	none	0	0	0	0	0
352	351	Green - output_0067.png	Point	none	2085	753	1	1	1	none	none	0	0	0	0	0
353	352	Yellow - output_0067.png	Point	none	1719	1404	1	1	1	none	none	0	0	0	0	0
354	353	Orange - output_0067.png	Point	none	2325	324	1	1	1	none	none	0	0	0	0	0
355	354	Purple - output_0067.png	Point	none	2841	483	1	1	1	none	none	0	0	0	0	0
356	355	White - output_0067.png	Point	none	1623	966	1	1	1	none	none	0	0	0	0	0
357	356	Blue - output_0068.png	Point	none	2544	1185	1	1	1	none	none	0	0	0	0	0
358	357	Green - output_0068.png	Point	none	1968	1908	1	1	1	none	none	0	0	0	0	0
359	358	Yellow - output_0068.png	Point	none	1410	1314	1	1	1	none	none	0	0	0	0	0
360	359	Orange - output_0068.png	Point	none	2883	333	1	1	1	none	none	0	0	0	0	0
361	360	Purple - output_0068.png	Point	none	2319	966	1	1	1	none	none	0	0	0	0	0
362	361	White - output_0068.png	Point	none	1623	765	1	1	1	none	none	0	0	0	0	0
363	362	Blue - output_0069.png	Point	none	2502	1179	1	1	1	none	none	0	0	0	0	0
364	363	Green - output_0069.png	Point	none	2076	93	1	1	1	none	none	0	0	0	0	0
365	364	Yellow - output_0069.png	Point	none	1419	1362	1	1	1	none	none	0	0	0	0	0
366	365	Orange - output_0069.png	Point	none	2115	90	1	1	1	none	none	0	0	0	0	0
367	366	Purple - output_0069.png	Point	none	1584	1203	1	1	1	none	none	0	0	0	0	0
368	367	White - output_0069.png	Point	none	1962	771	1	1	1	none	none	0	0	0	0	0
369	368	Blue - output_0070.png	Point	none	2412	1221	1	1	1	none	none	0	0	0	0	0
370	369	Green - output_0070.png	Point	none	2094	63	1	1	1	none	none	0	0	0	0	0
371	370	Yellow - output_0070.png	Point	none	1425	1320	1	1	1	none	none	0	0	0	0	0
372	371	Orange - output_0070.png	Point	none	2850	399	1	1	1	none	none	0	0	0	0	0
373	372	Purple - output_0070.png	Point	none	1653	1143	1	1	1	none	none	0	0	0	0	0
374	373	White - output_0070.png	Point	none	1971	900	1	1	1	none	none	0	0	0	0	0
375	374	Blue - output_0071.png	Point	none	2460	1233	1	1	1	none	none	0	0	0	0	0
376	375	Green - output_0071.png	Point	none	1995	60	1	1	1	none	none	0	0	0	0	0
377	376	Yellow - output_0071.png	Point	none	1467	1341	1	1	1	none	none	0	0	0	0	0
378	377	Orange - output_0071.png	Point	none	2988	525	1	1	1	none	none	0	0	0	0	0
379	378	Purple - output_0071.png	Point	none	1713	1197	1	1	1	none	none	0	0	0	0	0
380	379	White - output_0071.png	Point	none	1587	897	1	1	1	none	none	0	0	0	0	0
381	380	Blue - output_0072.png	Point	none	2475	1248	1	1	1	none	none	0	0	0	0	0
382	381	Green - output_0072.png	Point	none	3054	1962	1	1	1	none	none	0	0	0	0	0
383	382	Yellow - output_0072.png	Point	none	1488	1344	1	1	1	none	none	0	0	0	0	0
384	383	Orange - output_0072.png	Point	none	2013	111	1	1	1	none	none	0	0	0	0	0
385	384	Purple - output_0072.png	Point	none	1701	1080	1	1	1	none	none	0	0	0	0	0
386	385	White - output_0072.png	Point	none	1503	939	1	1	1	none	none	0	0	0	0	0
387	386	Blue - output_0073.png	Point	none	2319	1266	1	1	1	none	none	0	0	0	0	0
388	387	Green - output_0073.png	Point	none	1647	1953	1	1	1	none	none	0	0	0	0	0
389	388	Yellow - output_0073.png	Point	none	1515	1296	1	1	1	none	none	0	0	0	0	0
390	389	Orange - output_0073.png	Point	none	2436	354	1	1	1	none	none	0	0	0	0	0
391	390	Purple - output_0073.png	Point	none	1734	1128	1	1	1	none	none	0	0	0	0	0
392	391	White - output_0073.png	Point	none	1566	870	1	1	1	none	none	0	0	0	0	0
393	392	Blue - output_0074.png	Point	none	2352	1272	1	1	1	none	none	0	0	0	0	0
394	393	Green - output_0074.png	Point	none	882	1311	1	1	1	none	none	0	0	0	0	0
395	394	Yellow - output_0074.png	Point	none	1458	1332	1	1	1	none	none	0	0	0	0	0
396	395	Orange - output_0074.png	Point	none	2079	87	1	1	1	none	none	0	0	0	0	0
397	396	Purple - output_0074.png	Point	none	1968	1161	1	1	1	none	none	0	0	0	0	0
398	397	White - output_0074.png	Point	none	1098	1563	1	1	1	none	none	0	0	0	0	0
399	398	Blue - output_0075.png	Point	none	2424	1224	1	1	1	none	none	0	0	0	0	0
400	399	Green - output_0075.png	Point	none	3045	1950	1	1	1	none	none	0	0	0	0	0
401	400	Yellow - output_0075.png	Point	none	945	1353	1	1	1	none	none	0	0	0	0	0
402	401	Orange - output_0075.png	Point	none	1989	90	1	1	1	none	none	0	0	0	0	0
403	402	Purple - output_0075.png	Point	none	1737	1134	1	1	1	none	none	0	0	0	0	0
404	403	White - output_0075.png	Point	none	1395	1041	1	1	1	none	none	0	0	0	0	0
405	404	Blue - output_0076.png	Point	none	2463	1260	1	1	1	none	none	0	0	0	0	0
406	405	Green - output_0076.png	Point	none	2817	606	1	1	1	none	none	0	0	0	0	0
407	406	Yellow - output_0076.png	Point	none	2289	798	1	1	1	none	none	0	0	0	0	0
408	407	Orange - output_0076.png	Point	none	3081	537	1	1	1	none	none	0	0	0	0	0
409	408	Purple - output_0076.png	Point	none	1761	1191	1	1	1	none	none	0	0	0	0	0
410	409	White - output_0076.png	Point	none	1299	1275	1	1	1	none	none	0	0	0	0	0
411	410	Blue - output_0077.png	Point	none	2499	1248	1	1	1	none	none	0	0	0	0	0
412	411	Green - output_0077.png	Point	none	2919	1212	1	1	1	none	none	0	0	0	0	0
413	412	Yellow - output_0077.png	Point	none	1920	1305	1	1	1	none	none	0	0	0	0	0
414	413	Orange - output_0077.png	Point	none	3102	1365	1	1	1	none	none	0	0	0	0	0
415	414	Purple - output_0077.png	Point	none	1713	1137	1	1	1	none	none	0	0	0	0	0
416	415	White - output_0077.png	Point	none	1446	1335	1	1	1	none	none	0	0	0	0	0
417	416	Blue - output_0078.png	Point	none	2496	1266	1	1	1	none	none	0	0	0	0	0
418	417	Green - output_0078.png	Point	none	2721	291	1	1	1	none	none	0	0	0	0	0
419	418	Yellow - output_0078.png	Point	none	1404	1074	1	1	1	none	none	0	0	0	0	0
420	419	Orange - output_0078.png	Point	none	2742	1899	1	1	1	none	none	0	0	0	0	0
421	420	Purple - output_0078.png	Point	none	1743	1146	1	1	1	none	none	0	0	0	0	0
422	421	White - output_0078.png	Point	none	1293	1275	1	1	1	none	none	0	0	0	0	0
423	422	Blue - output_0079.png	Point	none	2481	1233	1	1	1	none	none	0	0	0	0	0
424	423	Green - output_0079.png	Point	none	2439	417	1	1	1	none	none	0	0	0	0	0
425	424	Yellow - output_0079.png	Point	none	1188	1488	1	1	1	none	none	0	0	0	0	0
426	425	Orange - output_0079.png	Point	none	1035	1599	1	1	1	none	none	0	0	0	0	0
427	426	Purple - output_0079.png	Point	none	1728	1269	1	1	1	none	none	0	0	0	0	0
428	427	White - output_0079.png	Point	none	1263	1284	1	1	1	none	none	0	0	0	0	0
429	428	Blue - output_0080.png	Point	none	2505	1224	1	1	1	none	none	0	0	0	0	0
430	429	Green - output_0080.png	Point	none	1971	60	1	1	1	none	none	0	0	0	0	0
431	430	Yellow - output_0080.png	Point	none	1497	1338	1	1	1	none	none	0	0	0	0	0
432	431	Orange - output_0080.png	Point	none	2079	51	1	1	1	none	none	0	0	0	0	0
433	432	Purple - output_0080.png	Point	none	1674	1158	1	1	1	none	none	0	0	0	0	0
434	433	White - output_0080.png	Point	none	1332	1125	1	1	1	none	none	0	0	0	0	0
435	434	Blue - output_0081.png	Point	none	2472	1296	1	1	1	none	none	0	0	0	0	0
436	435	Green - output_0081.png	Point	none	1950	60	1	1	1	none	none	0	0	0	0	0
437	436	Yellow - output_0081.png	Point	none	1503	1365	1	1	1	none	none	0	0	0	0	0
438	437	Orange - output_0081.png	Point	none	594	282	1	1	1	none	none	0	0	0	0	0
439	438	Purple - output_0081.png	Point	none	1695	1131	1	1	1	none	none	0	0	0	0	0
440	439	White - output_0081.png	Point	none	1362	1113	1	1	1	none	none	0	0	0	0	0
441	440	Blue - output_0082.png	Point	none	2478	1248	1	1	1	none	none	0	0	0	0	0
442	441	Green - output_0082.png	Point	none	1962	33	1	1	1	none	none	0	0	0	0	0
443	442	Yellow - output_0082.png	Point	none	1485	1341	1	1	1	none	none	0	0	0	0	0
444	443	Orange - output_0082.png	Point	none	1014	201	1	1	1	none	none	0	0	0	0	0
445	444	Purple - output_0082.png	Point	none	1680	1095	1	1	1	none	none	0	0	0	0	0
446	445	White - output_0082.png	Point	none	1329	1128	1	1	1	none	none	0	0	0	0	0
447	446	Blue - output_0083.png	Point	none	2469	1275	1	1	1	none	none	0	0	0	0	0
448	447	Green - output_0083.png	Point	none	606	1122	1	1	1	none	none	0	0	0	0	0
449	448	Yellow - output_0083.png	Point	none	1497	1332	1	1	1	none	none	0	0	0	0	0
450	449	Orange - output_0083.png	Point	none	1092	432	1	1	1	none	none	0	0	0	0	0
451	450	Purple - output_0083.png	Point	none	1653	1113	1	1	1	none	none	0	0	0	0	0
452	451	White - output_0083.png	Point	none	1437	1086	1	1	1	none	none	0	0	0	0	0
453	452	Blue - output_0084.png	Point	none	2487	1281	1	1	1	none	none	0	0	0	0	0
454	453	Green - output_0084.png	Point	none	2061	339	1	1	1	none	none	0	0	0	0	0
455	454	Yellow - output_0084.png	Point	none	1500	1338	1	1	1	none	none	0	0	0	0	0
456	455	Orange - output_0084.png	Point	none	3135	807	1	1	1	none	none	0	0	0	0	0
457	456	Purple - output_0084.png	Point	none	1761	1080	1	1	1	none	none	0	0	0	0	0
458	457	White - output_0084.png	Point	none	1512	1041	1	1	1	none	none	0	0	0	0	0
459	458	Blue - output_0085.png	Point	none	2322	849	1	1	1	none	none	0	0	0	0	0
460	459	Green - output_0085.png	Point	none	2004	354	1	1	1	none	none	0	0	0	0	0
461	460	Yellow - output_0085.png	Point	none	1485	1293	1	1	1	none	none	0	0	0	0	0
462	461	Orange - output_0085.png	Point	none	2961	1416	1	1	1	none	none	0	0	0	0	0
463	462	Purple - output_0085.png	Point	none	1800	1203	1	1	1	none	none	0	0	0	0	0
464	463	White - output_0085.png	Point	none	1272	1143	1	1	1	none	none	0	0	0	0	0
465	464	Blue - output_0086.png	Point	none	2505	1209	1	1	1	none	none	0	0	0	0	0
466	465	Green - output_0086.png	Point	none	2031	318	1	1	1	none	none	0	0	0	0	0
467	466	Yellow - output_0086.png	Point	none	1491	1344	1	1	1	none	none	0	0	0	0	0
468	467	Orange - output_0086.png	Point	none	975	198	1	1	1	none	none	0	0	0	0	0
469	468	Purple - output_0086.png	Point	none	2382	1365	1	1	1	none	none	0	0	0	0	0
470	469	White - output_0086.png	Point	none	1086	1317	1	1	1	none	none	0	0	0	0	0
471	470	Blue - output_0087.png	Point	none	2247	1335	1	1	1	none	none	0	0	0	0	0
472	471	Green - output_0087.png	Point	none	1554	378	1	1	1	none	none	0	0	0	0	0
473	472	Yellow - output_0087.png	Point	none	1497	1362	1	1	1	none	none	0	0	0	0	0
474	473	Orange - output_0087.png	Point	none	2010	261	1	1	1	none	none	0	0	0	0	0
475	474	Purple - output_0087.png	Point	none	687	1848	1	1	1	none	none	0	0	0	0	0
476	475	White - output_0087.png	Point	none	495	1782	1	1	1	none	none	0	0	0	0	0
477	476	Blue - output_0088.png	Point	none	1965	1176	1	1	1	none	none	0	0	0	0	0
478	477	Green - output_0088.png	Point	none	576	1170	1	1	1	none	none	0	0	0	0	0
479	478	Yellow - output_0088.png	Point	none	1533	1332	1	1	1	none	none	0	0	0	0	0
480	479	Orange - output_0088.png	Point	none	3051	402	1	1	1	none	none	0	0	0	0	0
481	480	Purple - output_0088.png	Point	none	2409	381	1	1	1	none	none	0	0	0	0	0
482	481	White - output_0088.png	Point	none	1563	744	1	1	1	none	none	0	0	0	0	0
483	482	Blue - output_0089.png	Point	none	2376	1365	1	1	1	none	none	0	0	0	0	0
484	483	Green - output_0089.png	Point	none	1890	60	1	1	1	none	none	0	0	0	0	0
485	484	Yellow - output_0089.png	Point	none	1521	1329	1	1	1	none	none	0	0	0	0	0
486	485	Orange - output_0089.png	Point	none	3042	1935	1	1	1	none	none	0	0	0	0	0
487	486	Purple - output_0089.png	Point	none	1164	966	1	1	1	none	none	0	0	0	0	0
488	487	White - output_0089.png	Point	none	2103	1623	1	1	1	none	none	0	0	0	0	0
489	488	Blue - output_0090.png	Point	none	2439	1197	1	1	1	none	none	0	0	0	0	0
490	489	Green - output_0090.png	Point	none	1959	75	1	1	1	none	none	0	0	0	0	0
491	490	Yellow - output_0090.png	Point	none	1464	1329	1	1	1	none	none	0	0	0	0	0
492	491	Orange - output_0090.png	Point	none	3012	366	1	1	1	none	none	0	0	0	0	0
493	492	Purple - output_0090.png	Point	none	2097	1296	1	1	1	none	none	0	0	0	0	0
494	493	White - output_0090.png	Point	none	2328	315	1	1	1	none	none	0	0	0	0	0
495	494	Blue - output_0091.png	Point	none	2655	1197	1	1	1	none	none	0	0	0	0	0
496	495	Green - output_0091.png	Point	none	1653	720	1	1	1	none	none	0	0	0	0	0
497	496	Yellow - output_0091.png	Point	none	1494	1347	1	1	1	none	none	0	0	0	0	0
498	497	Orange - output_0091.png	Point	none	2343	348	1	1	1	none	none	0	0	0	0	0
499	498	Purple - output_0091.png	Point	none	2361	1293	1	1	1	none	none	0	0	0	0	0
500	499	White - output_0091.png	Point	none	2055	840	1	1	1	none	none	0	0	0	0	0
501	500	Blue - output_0092.png	Point	none	2172	870	1	1	1	none	none	0	0	0	0	0
502	501	Green - output_0092.png	Point	none	2397	60	1	1	1	none	none	0	0	0	0	0
503	502	Yellow - output_0092.png	Point	none	1461	1347	1	1	1	none	none	0	0	0	0	0
504	503	Orange - output_0092.png	Point	none	2889	1284	1	1	1	none	none	0	0	0	0	0
505	504	Purple - output_0092.png	Point	none	2295	1212	1	1	1	none	none	0	0	0	0	0
506	505	White - output_0092.png	Point	none	1899	84	1	1	1	none	none	0	0	0	0	0
507	506	Blue - output_0093.png	Point	none	1977	1926	1	1	1	none	none	0	0	0	0	0
508	507	Green - output_0093.png	Point	none	456	1401	1	1	1	none	none	0	0	0	0	0
509	508	Yellow - output_0093.png	Point	none	1458	1299	1	1	1	none	none	0	0	0	0	0
510	509	Orange - output_0093.png	Point	none	999	324	1	1	1	none	none	0	0	0	0	0
511	510	Purple - output_0093.png	Point	none	2244	1329	1	1	1	none	none	0	0	0	0	0
512	511	White - output_0093.png	Point	none	1866	33	1	1	1	none	none	0	0	0	0	0
513	512	Blue - output_0094.png	Point	none	3012	477	1	1	1	none	none	0	0	0	0	0
514	513	Green - output_0094.png	Point	none	510	1896	1	1	1	none	none	0	0	0	0	0
515	514	Yellow - output_0094.png	Point	none	1497	1323	1	1	1	none	none	0	0	0	0	0
516	515	Orange - output_0094.png	Point	none	990	210	1	1	1	none	none	0	0	0	0	0
517	516	Purple - output_0094.png	Point	none	1953	1731	1	1	1	none	none	0	0	0	0	0
518	517	White - output_0094.png	Point	none	2001	60	1	1	1	none	none	0	0	0	0	0
519	518	Blue - output_0095.png	Point	none	2523	561	1	1	1	none	none	0	0	0	0	0
520	519	Green - output_0095.png	Point	none	1023	1917	1	1	1	none	none	0	0	0	0	0
521	520	Yellow - output_0095.png	Point	none	1479	1308	1	1	1	none	none	0	0	0	0	0
522	521	Orange - output_0095.png	Point	none	576	759	1	1	1	none	none	0	0	0	0	0
523	522	Purple - output_0095.png	Point	none	1851	1311	1	1	1	none	none	0	0	0	0	0
524	523	White - output_0095.png	Point	none	2031	48	1	1	1	none	none	0	0	0	0	0
525	524	Blue - output_0096.png	Point	none	2541	648	1	1	1	none	none	0	0	0	0	0
526	525	Green - output_0096.png	Point	none	492	1545	1	1	1	none	none	0	0	0	0	0
527	526	Yellow - output_0096.png	Point	none	1482	1311	1	1	1	none	none	0	0	0	0	0
528	527	Orange - output_0096.png	Point	none	933	801	1	1	1	none	none	0	0	0	0	0
529	528	Purple - output_0096.png	Point	none	1686	984	1	1	1	none	none	0	0	0	0	0
530	529	White - output_0096.png	Point	none	2697	1557	1	1	1	none	none	0	0	0	0	0
531	530	Blue - output_0097.png	Point	none	2532	678	1	1	1	none	none	0	0	0	0	0
532	531	Green - output_0097.png	Point	none	2139	219	1	1	1	none	none	0	0	0	0	0
533	532	Yellow - output_0097.png	Point	none	1476	1284	1	1	1	none	none	0	0	0	0	0
534	533	Orange - output_0097.png	Point	none	489	1734	1	1	1	none	none	0	0	0	0	0
535	534	Purple - output_0097.png	Point	none	1851	1017	1	1	1	none	none	0	0	0	0	0
536	535	White - output_0097.png	Point	none	2409	1626	1	1	1	none	none	0	0	0	0	0
537	536	Blue - output_0098.png	Point	none	2565	645	1	1	1	none	none	0	0	0	0	0
538	537	Green - output_0098.png	Point	none	1260	1914	1	1	1	none	none	0	0	0	0	0
539	538	Yellow - output_0098.png	Point	none	1470	1278	1	1	1	none	none	0	0	0	0	0
540	539	Orange - output_0098.png	Point	none	2319	1920	1	1	1	none	none	0	0	0	0	0
541	540	Purple - output_0098.png	Point	none	2406	1284	1	1	1	none	none	0	0	0	0	0
542	541	White - output_0098.png	Point	none	2016	42	1	1	1	none	none	0	0	0	0	0
543	542	Blue - output_0099.png	Point	none	2553	642	1	1	1	none	none	0	0	0	0	0
544	543	Green - output_0099.png	Point	none	531	1398	1	1	1	none	none	0	0	0	0	0
545	544	Yellow - output_0099.png	Point	none	1431	1263	1	1	1	none	none	0	0	0	0	0
546	545	Orange - output_0099.png	Point	none	3138	840	1	1	1	none	none	0	0	0	0	0
547	546	Purple - output_0099.png	Point	none	1998	1026	1	1	1	none	none	0	0	0	0	0
548	547	White - output_0099.png	Point	none	1986	63	1	1	1	none	none	0	0	0	0	0
549	548	Blue - output_0100.png	Point	none	2526	906	1	1	1	none	none	0	0	0	0	0
550	549	Green - output_0100.png	Point	none	1107	1029	1	1	1	none	none	0	0	0	0	0
551	550	Yellow - output_0100.png	Point	none	1449	1260	1	1	1	none	none	0	0	0	0	0
552	551	Orange - output_0100.png	Point	none	2334	315	1	1	1	none	none	0	0	0	0	0
553	552	Purple - output_0100.png	Point	none	2061	996	1	1	1	none	none	0	0	0	0	0
554	553	White - output_0100.png	Point	none	2079	57	1	1	1	none	none	0	0	0	0	0
555	554	Blue - output_0101.png	Point	none	2550	909	1	1	1	none	none	0	0	0	0	0
556	555	Green - output_0101.png	Point	none	1476	456	1	1	1	none	none	0	0	0	0	0
557	556	Yellow - output_0101.png	Point	none	1452	1353	1	1	1	none	none	0	0	0	0	0
558	557	Orange - output_0101.png	Point	none	1935	39	1	1	1	none	none	0	0	0	0	0
559	558	Purple - output_0101.png	Point	none	1518	1083	1	1	1	none	none	0	0	0	0	0
560	559	White - output_0101.png	Point	none	1887	270	1	1	1	none	none	0	0	0	0	0
561	560	Blue - output_0102.png	Point	none	2577	915	1	1	1	none	none	0	0	0	0	0
562	561	Green - output_0102.png	Point	none	555	1245	1	1	1	none	none	0	0	0	0	0
563	562	Yellow - output_0102.png	Point	none	1440	1302	1	1	1	none	none	0	0	0	0	0
564	563	Orange - output_0102.png	Point	none	2010	66	1	1	1	none	none	0	0	0	0	0
565	564	Purple - output_0102.png	Point	none	1584	1065	1	1	1	none	none	0	0	0	0	0
566	565	White - output_0102.png	Point	none	648	1920	1	1	1	none	none	0	0	0	0	0
