# Supplementary material for: Unmated Queens Show Worker‐Like Behaviour and Gene Expression in Polygynous Colonies of the Ant Stigmatomma pallipes
Source: Mol Ecol. 2026 Apr 29;35:e70360. doi: 10.1111/mec.70360 (PMC13126620; doi:10.1111/mec.70360)
Supplement: Supplementary file 3 — Data S1: mec70360‐sup‐0003‐Supinfo.zip. [file MEC-35-e70360-s003.zip › Coordinates/O1_G9_5_1_cords.csv]

X.1	Index	Name	Type	Group	X	Y	Width	Height	Points	Color	Fill	LWidth	Pos	C	Z	T
1	0	Eggpile - output_0010.png	Point	none	1929	924	1	1	1	none	none	0	0	0	0	0
2	1	Larval pile - output_0010.png	Point	none	1506	465	1	1	1	none	none	0	0	0	0	0
3	2	Pupapile - output_0010.png	Point	none	2193	645	1	1	1	none	none	0	0	0	0	0
4	3	Nest Entrance - output_0010.png	Point	none	1437	2127	1	1	1	none	none	0	0	0	0	0
5	4	SW Corner - output_0010.png	Point	none	3771	1089	1	1	1	none	none	0	0	0	0	0
6	5	NW Corner - output_0010.png	Point	none	1419	2157	1	1	1	none	none	0	0	0	0	0
7	6	NE Corner - output_0010.png	Point	none	12	1431	1	1	1	none	none	0	0	0	0	0
8	7	Green - output_0010.png	Point	none	1446	1056	1	1	1	none	none	0	0	0	0	0
9	8	Yellow - output_0010.png	Point	none	1242	1041	1	1	1	none	none	0	0	0	0	0
10	9	Green - output_0011.png	Point	none	1596	834	1	1	1	none	none	0	0	0	0	0
11	10	Yellow - output_0011.png	Point	none	1413	993	1	1	1	none	none	0	0	0	0	0
12	11	Green - output_0012.png	Point	none	2097	720	1	1	1	none	none	0	0	0	0	0
13	12	Yellow - output_0012.png	Point	none	1554	1479	1	1	1	none	none	0	0	0	0	0
14	13	Green - output_0013.png	Point	none	1230	912	1	1	1	none	none	0	0	0	0	0
15	14	Yellow - output_0013.png	Point	none	1494	831	1	1	1	none	none	0	0	0	0	0
16	15	Green - output_0014.png	Point	none	2169	714	1	1	1	none	none	0	0	0	0	0
17	16	Yellow - output_0014.png	Point	none	1533	933	1	1	1	none	none	0	0	0	0	0
18	17	Green - output_0015.png	Point	none	1701	870	1	1	1	none	none	0	0	0	0	0
19	18	Yellow - output_0015.png	Point	none	1491	900	1	1	1	none	none	0	0	0	0	0
20	19	Green - output_0016.png	Point	none	1719	816	1	1	1	none	none	0	0	0	0	0
21	20	Yellow - output_0016.png	Point	none	1518	792	1	1	1	none	none	0	0	0	0	0
22	21	Green - output_0017.png	Point	none	1740	912	1	1	1	none	none	0	0	0	0	0
23	22	Yellow - output_0017.png	Point	none	1527	924	1	1	1	none	none	0	0	0	0	0
24	23	Green - output_0018.png	Point	none	1614	921	1	1	1	none	none	0	0	0	0	0
25	24	Yellow - output_0018.png	Point	none	1479	951	1	1	1	none	none	0	0	0	0	0
26	25	Green - output_0019.png	Point	none	1620	915	1	1	1	none	none	0	0	0	0	0
27	26	Yellow - output_0019.png	Point	none	1473	942	1	1	1	none	none	0	0	0	0	0
28	27	Green - output_0020.png	Point	none	1416	1113	1	1	1	none	none	0	0	0	0	0
29	28	Yellow - output_0020.png	Point	none	1473	951	1	1	1	none	none	0	0	0	0	0
30	29	Green - output_0021.png	Point	none	1647	780	1	1	1	none	none	0	0	0	0	0
31	30	Yellow - output_0021.png	Point	none	1494	921	1	1	1	none	none	0	0	0	0	0
32	31	Green - output_0022.png	Point	none	1710	966	1	1	1	none	none	0	0	0	0	0
33	32	Yellow - output_0022.png	Point	none	1503	927	1	1	1	none	none	0	0	0	0	0
34	33	Green - output_0023.png	Point	none	1926	783	1	1	1	none	none	0	0	0	0	0
35	34	Yellow - output_0023.png	Point	none	1503	918	1	1	1	none	none	0	0	0	0	0
36	35	Green - output_0024.png	Point	none	1794	915	1	1	1	none	none	0	0	0	0	0
37	36	Yellow - output_0024.png	Point	none	1284	753	1	1	1	none	none	0	0	0	0	0
38	37	Green - output_0025.png	Point	none	1548	1002	1	1	1	none	none	0	0	0	0	0
39	38	Yellow - output_0025.png	Point	none	1464	765	1	1	1	none	none	0	0	0	0	0
40	39	Green - output_0026.png	Point	none	1641	894	1	1	1	none	none	0	0	0	0	0
41	40	Yellow - output_0026.png	Point	none	1569	792	1	1	1	none	none	0	0	0	0	0
42	41	Green - output_0027.png	Point	none	1677	897	1	1	1	none	none	0	0	0	0	0
43	42	Yellow - output_0027.png	Point	none	1893	588	1	1	1	none	none	0	0	0	0	0
44	43	Green - output_0028.png	Point	none	1674	897	1	1	1	none	none	0	0	0	0	0
45	44	Yellow - output_0028.png	Point	none	2163	591	1	1	1	none	none	0	0	0	0	0
46	45	Green - output_0029.png	Point	none	1677	891	1	1	1	none	none	0	0	0	0	0
47	46	Yellow - output_0029.png	Point	none	1578	537	1	1	1	none	none	0	0	0	0	0
48	47	Green - output_0030.png	Point	none	1755	966	1	1	1	none	none	0	0	0	0	0
49	48	Yellow - output_0030.png	Point	none	1251	717	1	1	1	none	none	0	0	0	0	0
50	49	Green - output_0031.png	Point	none	1731	942	1	1	1	none	none	0	0	0	0	0
51	50	Yellow - output_0031.png	Point	none	1263	717	1	1	1	none	none	0	0	0	0	0
52	51	Green - output_0032.png	Point	none	1617	858	1	1	1	none	none	0	0	0	0	0
53	52	Yellow - output_0032.png	Point	none	1029	816	1	1	1	none	none	0	0	0	0	0
54	53	Green - output_0033.png	Point	none	1635	852	1	1	1	none	none	0	0	0	0	0
55	54	Yellow - output_0033.png	Point	none	945	1029	1	1	1	none	none	0	0	0	0	0
56	55	Green - output_0034.png	Point	none	1653	858	1	1	1	none	none	0	0	0	0	0
57	56	Yellow - output_0034.png	Point	none	891	819	1	1	1	none	none	0	0	0	0	0
58	57	Green - output_0035.png	Point	none	1647	855	1	1	1	none	none	0	0	0	0	0
59	58	Yellow - output_0035.png	Point	none	903	819	1	1	1	none	none	0	0	0	0	0
60	59	Green - output_0036.png	Point	none	1662	852	1	1	1	none	none	0	0	0	0	0
61	60	Yellow - output_0036.png	Point	none	906	789	1	1	1	none	none	0	0	0	0	0
62	61	Green - output_0037.png	Point	none	1671	900	1	1	1	none	none	0	0	0	0	0
63	62	Yellow - output_0037.png	Point	none	915	825	1	1	1	none	none	0	0	0	0	0
64	63	Green - output_0038.png	Point	none	1578	900	1	1	1	none	none	0	0	0	0	0
65	64	Yellow - output_0038.png	Point	none	891	825	1	1	1	none	none	0	0	0	0	0
66	65	Eggpile - output_0010.png	Point	none	999	687	1	1	1	none	none	0	0	0	0	0
67	66	Green - output_0039.png	Point	none	1704	741	1	1	1	none	none	0	0	0	0	0
68	67	Yellow - output_0039.png	Point	none	906	819	1	1	1	none	none	0	0	0	0	0
69	68	Green - output_0040.png	Point	none	1737	696	1	1	1	none	none	0	0	0	0	0
70	69	Yellow - output_0040.png	Point	none	903	828	1	1	1	none	none	0	0	0	0	0
71	70	Green - output_0041.png	Point	none	1563	900	1	1	1	none	none	0	0	0	0	0
72	71	Yellow - output_0041.png	Point	none	924	804	1	1	1	none	none	0	0	0	0	0
73	72	Green - output_0042.png	Point	none	1323	909	1	1	1	none	none	0	0	0	0	0
74	73	Yellow - output_0042.png	Point	none	930	813	1	1	1	none	none	0	0	0	0	0
75	74	Green - output_0043.png	Point	none	1407	762	1	1	1	none	none	0	0	0	0	0
76	75	Yellow - output_0043.png	Point	none	900	813	1	1	1	none	none	0	0	0	0	0
77	76	Green - output_0044.png	Point	none	1431	720	1	1	1	none	none	0	0	0	0	0
78	77	Yellow - output_0044.png	Point	none	894	825	1	1	1	none	none	0	0	0	0	0
79	78	Green - output_0045.png	Point	none	1314	609	1	1	1	none	none	0	0	0	0	0
80	79	Yellow - output_0045.png	Point	none	894	810	1	1	1	none	none	0	0	0	0	0
81	80	Green - output_0046.png	Point	none	1299	705	1	1	1	none	none	0	0	0	0	0
82	81	Yellow - output_0046.png	Point	none	906	813	1	1	1	none	none	0	0	0	0	0
83	82	Green - output_0047.png	Point	none	1263	468	1	1	1	none	none	0	0	0	0	0
84	83	Yellow - output_0047.png	Point	none	912	822	1	1	1	none	none	0	0	0	0	0
85	84	Green - output_0048.png	Point	none	1272	636	1	1	1	none	none	0	0	0	0	0
86	85	Yellow - output_0048.png	Point	none	900	816	1	1	1	none	none	0	0	0	0	0
87	86	Green - output_0049.png	Point	none	1311	663	1	1	1	none	none	0	0	0	0	0
88	87	Yellow - output_0049.png	Point	none	912	783	1	1	1	none	none	0	0	0	0	0
89	88	Green - output_0050.png	Point	none	1251	660	1	1	1	none	none	0	0	0	0	0
90	89	Yellow - output_0050.png	Point	none	912	822	1	1	1	none	none	0	0	0	0	0
91	90	Green - output_0051.png	Point	none	1299	540	1	1	1	none	none	0	0	0	0	0
92	91	Yellow - output_0051.png	Point	none	909	801	1	1	1	none	none	0	0	0	0	0
93	92	Green - output_0052.png	Point	none	1371	732	1	1	1	none	none	0	0	0	0	0
94	93	Yellow - output_0052.png	Point	none	909	789	1	1	1	none	none	0	0	0	0	0
95	94	Green - output_0053.png	Point	none	1542	633	1	1	1	none	none	0	0	0	0	0
96	95	Yellow - output_0053.png	Point	none	915	804	1	1	1	none	none	0	0	0	0	0
97	96	Green - output_0054.png	Point	none	1410	813	1	1	1	none	none	0	0	0	0	0
98	97	Yellow - output_0054.png	Point	none	924	786	1	1	1	none	none	0	0	0	0	0
99	98	Green - output_0055.png	Point	none	1485	906	1	1	1	none	none	0	0	0	0	0
100	99	Yellow - output_0055.png	Point	none	918	801	1	1	1	none	none	0	0	0	0	0
101	100	Green - output_0056.png	Point	none	1191	696	1	1	1	none	none	0	0	0	0	0
102	101	Yellow - output_0056.png	Point	none	912	804	1	1	1	none	none	0	0	0	0	0
103	102	Green - output_0057.png	Point	none	1401	645	1	1	1	none	none	0	0	0	0	0
104	103	Yellow - output_0057.png	Point	none	906	810	1	1	1	none	none	0	0	0	0	0
105	104	Green - output_0058.png	Point	none	1497	726	1	1	1	none	none	0	0	0	0	0
106	105	Yellow - output_0058.png	Point	none	912	798	1	1	1	none	none	0	0	0	0	0
107	106	Green - output_0059.png	Point	none	1407	663	1	1	1	none	none	0	0	0	0	0
108	107	Yellow - output_0059.png	Point	none	927	792	1	1	1	none	none	0	0	0	0	0
109	108	Green - output_0060.png	Point	none	1407	807	1	1	1	none	none	0	0	0	0	0
110	109	Yellow - output_0060.png	Point	none	915	798	1	1	1	none	none	0	0	0	0	0
111	110	Green - output_0061.png	Point	none	1617	879	1	1	1	none	none	0	0	0	0	0
112	111	Yellow - output_0061.png	Point	none	906	798	1	1	1	none	none	0	0	0	0	0
113	112	Green - output_0062.png	Point	none	1707	825	1	1	1	none	none	0	0	0	0	0
114	113	Yellow - output_0062.png	Point	none	918	798	1	1	1	none	none	0	0	0	0	0
115	114	Green - output_0063.png	Point	none	1665	819	1	1	1	none	none	0	0	0	0	0
116	115	Yellow - output_0063.png	Point	none	897	828	1	1	1	none	none	0	0	0	0	0
117	116	Green - output_0064.png	Point	none	1446	855	1	1	1	none	none	0	0	0	0	0
118	117	Yellow - output_0064.png	Point	none	930	783	1	1	1	none	none	0	0	0	0	0
119	118	Green - output_0065.png	Point	none	1659	849	1	1	1	none	none	0	0	0	0	0
120	119	Yellow - output_0065.png	Point	none	924	804	1	1	1	none	none	0	0	0	0	0
121	120	Green - output_0066.png	Point	none	1656	858	1	1	1	none	none	0	0	0	0	0
122	121	Yellow - output_0066.png	Point	none	900	813	1	1	1	none	none	0	0	0	0	0
123	122	Green - output_0067.png	Point	none	1650	882	1	1	1	none	none	0	0	0	0	0
124	123	Yellow - output_0067.png	Point	none	897	819	1	1	1	none	none	0	0	0	0	0
125	124	Green - output_0068.png	Point	none	1647	846	1	1	1	none	none	0	0	0	0	0
126	125	Yellow - output_0068.png	Point	none	906	801	1	1	1	none	none	0	0	0	0	0
127	126	Green - output_0069.png	Point	none	1632	924	1	1	1	none	none	0	0	0	0	0
128	127	Yellow - output_0069.png	Point	none	903	801	1	1	1	none	none	0	0	0	0	0
129	128	Green - output_0070.png	Point	none	1623	885	1	1	1	none	none	0	0	0	0	0
130	129	Yellow - output_0070.png	Point	none	900	816	1	1	1	none	none	0	0	0	0	0
131	130	Green - output_0071.png	Point	none	1638	870	1	1	1	none	none	0	0	0	0	0
132	131	Yellow - output_0071.png	Point	none	918	813	1	1	1	none	none	0	0	0	0	0
133	132	Green - output_0072.png	Point	none	1644	870	1	1	1	none	none	0	0	0	0	0
134	133	Green - output_0073.png	Point	none	1632	876	1	1	1	none	none	0	0	0	0	0
135	134	Yellow - output_0073.png	Point	none	906	789	1	1	1	none	none	0	0	0	0	0
136	135	Green - output_0074.png	Point	none	1635	885	1	1	1	none	none	0	0	0	0	0
137	136	Yellow - output_0072.png	Point	none	906	801	1	1	1	none	none	0	0	0	0	0
138	137	Yellow - output_0074.png	Point	none	906	801	1	1	1	none	none	0	0	0	0	0
139	138	Green - output_0075.png	Point	none	1650	819	1	1	1	none	none	0	0	0	0	0
140	139	Yellow - output_0075.png	Point	none	909	792	1	1	1	none	none	0	0	0	0	0
141	140	Green - output_0076.png	Point	none	1632	831	1	1	1	none	none	0	0	0	0	0
142	141	Yellow - output_0076.png	Point	none	897	813	1	1	1	none	none	0	0	0	0	0
143	142	Green - output_0077.png	Point	none	1572	906	1	1	1	none	none	0	0	0	0	0
144	143	Yellow - output_0077.png	Point	none	906	804	1	1	1	none	none	0	0	0	0	0
145	144	Green - output_0078.png	Point	none	1542	876	1	1	1	none	none	0	0	0	0	0
146	145	Yellow - output_0078.png	Point	none	936	801	1	1	1	none	none	0	0	0	0	0
147	146	Green - output_0079.png	Point	none	1632	909	1	1	1	none	none	0	0	0	0	0
148	147	Yellow - output_0079.png	Point	none	909	813	1	1	1	none	none	0	0	0	0	0
149	148	Green - output_0080.png	Point	none	1512	951	1	1	1	none	none	0	0	0	0	0
150	149	Yellow - output_0080.png	Point	none	912	801	1	1	1	none	none	0	0	0	0	0
151	150	Green - output_0081.png	Point	none	1404	903	1	1	1	none	none	0	0	0	0	0
152	151	Yellow - output_0081.png	Point	none	912	810	1	1	1	none	none	0	0	0	0	0
153	152	Green - output_0082.png	Point	none	1440	651	1	1	1	none	none	0	0	0	0	0
154	153	Yellow - output_0082.png	Point	none	942	795	1	1	1	none	none	0	0	0	0	0
155	154	Green - output_0083.png	Point	none	1617	930	1	1	1	none	none	0	0	0	0	0
156	155	Yellow - output_0083.png	Point	none	960	777	1	1	1	none	none	0	0	0	0	0
157	156	Green - output_0084.png	Point	none	1740	741	1	1	1	none	none	0	0	0	0	0
158	157	Yellow - output_0084.png	Point	none	930	789	1	1	1	none	none	0	0	0	0	0
159	158	Green - output_0085.png	Point	none	1692	1023	1	1	1	none	none	0	0	0	0	0
160	159	Yellow - output_0085.png	Point	none	942	789	1	1	1	none	none	0	0	0	0	0
161	160	Green - output_0086.png	Point	none	1671	990	1	1	1	none	none	0	0	0	0	0
162	161	Yellow - output_0086.png	Point	none	918	780	1	1	1	none	none	0	0	0	0	0
163	162	Green - output_0087.png	Point	none	1692	975	1	1	1	none	none	0	0	0	0	0
164	163	Yellow - output_0087.png	Point	none	921	783	1	1	1	none	none	0	0	0	0	0
165	164	Green - output_0088.png	Point	none	1629	972	1	1	1	none	none	0	0	0	0	0
166	165	Yellow - output_0088.png	Point	none	924	768	1	1	1	none	none	0	0	0	0	0
167	166	Green - output_0089.png	Point	none	1728	888	1	1	1	none	none	0	0	0	0	0
168	167	Yellow - output_0089.png	Point	none	924	783	1	1	1	none	none	0	0	0	0	0
169	168	Green - output_0090.png	Point	none	1734	900	1	1	1	none	none	0	0	0	0	0
170	169	Yellow - output_0090.png	Point	none	909	765	1	1	1	none	none	0	0	0	0	0
171	170	Green - output_0091.png	Point	none	1764	744	1	1	1	none	none	0	0	0	0	0
172	171	Yellow - output_0091.png	Point	none	924	786	1	1	1	none	none	0	0	0	0	0
173	172	Green - output_0092.png	Point	none	1698	780	1	1	1	none	none	0	0	0	0	0
174	173	Yellow - output_0092.png	Point	none	912	780	1	1	1	none	none	0	0	0	0	0
175	174	Green - output_0093.png	Point	none	1719	867	1	1	1	none	none	0	0	0	0	0
176	175	Yellow - output_0093.png	Point	none	918	768	1	1	1	none	none	0	0	0	0	0
177	176	Green - output_0094.png	Point	none	1212	741	1	1	1	none	none	0	0	0	0	0
178	177	Yellow - output_0094.png	Point	none	957	771	1	1	1	none	none	0	0	0	0	0
179	178	Green - output_0095.png	Point	none	1476	996	1	1	1	none	none	0	0	0	0	0
180	179	Yellow - output_0095.png	Point	none	906	822	1	1	1	none	none	0	0	0	0	0
181	180	Green - output_0096.png	Point	none	1506	924	1	1	1	none	none	0	0	0	0	0
182	181	Yellow - output_0096.png	Point	none	969	828	1	1	1	none	none	0	0	0	0	0
183	182	Green - output_0097.png	Point	none	1686	828	1	1	1	none	none	0	0	0	0	0
184	183	Yellow - output_0097.png	Point	none	963	813	1	1	1	none	none	0	0	0	0	0
185	184	Green - output_0098.png	Point	none	1695	864	1	1	1	none	none	0	0	0	0	0
186	185	Yellow - output_0098.png	Point	none	954	828	1	1	1	none	none	0	0	0	0	0
187	186	Green - output_0099.png	Point	none	1713	945	1	1	1	none	none	0	0	0	0	0
188	187	Yellow - output_0099.png	Point	none	936	825	1	1	1	none	none	0	0	0	0	0
189	188	Green - output_0100.png	Point	none	1782	519	1	1	1	none	none	0	0	0	0	0
190	189	Yellow - output_0100.png	Point	none	945	819	1	1	1	none	none	0	0	0	0	0
191	190	Green - output_0101.png	Point	none	1791	585	1	1	1	none	none	0	0	0	0	0
192	191	Yellow - output_0101.png	Point	none	969	819	1	1	1	none	none	0	0	0	0	0
