# Supplementary material for: Unmated Queens Show Worker‐Like Behaviour and Gene Expression in Polygynous Colonies of the Ant Stigmatomma pallipes
Source: Mol Ecol. 2026 Apr 29;35:e70360. doi: 10.1111/mec.70360 (PMC13126620; doi:10.1111/mec.70360)
Supplement: Supplementary file 3 — Data S1: mec70360‐sup‐0003‐Supinfo.zip. [file MEC-35-e70360-s003.zip › Coordinates/O1_M10_5_10_cords.csv]

X.1	Index	Name	Type	Group	X	Y	Width	Height	Points	Color	Fill	LWidth	Pos	C	Z	T
1	0	Eggpile - output_0010.png	Point	none	1385	1185	1	1	1	none	none	0	0	0	0	0
2	1	Larval pile - output_0010.png	Point	none	1433	1159	1	1	1	none	none	0	0	0	0	0
3	2	Pupapile - output_0010.png	Point	none	1529	903	1	1	1	none	none	0	0	0	0	0
4	3	Nest Entrance - output_0010.png	Point	none	2307	33	1	1	1	none	none	0	0	0	0	0
5	4	SW Corner - output_0010.png	Point	none	720	2001	1	1	1	none	none	0	0	0	0	0
6	5	NW Corner - output_0010.png	Point	none	633	12	1	1	1	none	none	0	0	0	0	0
7	6	NE Corner - output_0010.png	Point	none	3678	18	1	1	1	none	none	0	0	0	0	0
8	7	SE Corner - output_0010.png	Point	none	3537	1953	1	1	1	none	none	0	0	0	0	0
9	8	Blue - output_0010.png	Point	none	2205	690	1	1	1	none	none	0	0	0	0	0
10	9	Green - output_0010.png	Point	none	2913	651	1	1	1	none	none	0	0	0	0	0
11	10	Orange - output_0010.png	Point	none	1632	870	1	1	1	none	none	0	0	0	0	0
12	11	Pink - output_0010.png	Point	none	3087	930	1	1	1	none	none	0	0	0	0	0
13	12	Blue - output_0011.png	Point	none	1554	1476	1	1	1	none	none	0	0	0	0	0
14	13	Green - output_0011.png	Point	none	2907	666	1	1	1	none	none	0	0	0	0	0
15	14	Orange - output_0011.png	Point	none	2304	48	1	1	1	none	none	0	0	0	0	0
16	15	Pink - output_0011.png	Point	none	2193	1467	1	1	1	none	none	0	0	0	0	0
17	16	Blue - output_0012.png	Point	none	1551	1524	1	1	1	none	none	0	0	0	0	0
18	17	Green - output_0012.png	Point	none	2898	633	1	1	1	none	none	0	0	0	0	0
19	18	Orange - output_0012.png	Point	none	1563	825	1	1	1	none	none	0	0	0	0	0
20	19	Pink - output_0012.png	Point	none	3057	1092	1	1	1	none	none	0	0	0	0	0
21	20	Blue - output_0013.png	Point	none	2520	1521	1	1	1	none	none	0	0	0	0	0
22	21	Green - output_0013.png	Point	none	2904	693	1	1	1	none	none	0	0	0	0	0
23	22	Orange - output_0013.png	Point	none	1644	852	1	1	1	none	none	0	0	0	0	0
24	23	Pink - output_0013.png	Point	none	2907	657	1	1	1	none	none	0	0	0	0	0
25	24	Blue - output_0014.png	Point	none	2247	792	1	1	1	none	none	0	0	0	0	0
26	25	Green - output_0014.png	Point	none	2898	681	1	1	1	none	none	0	0	0	0	0
27	26	Orange - output_0014.png	Point	none	1704	1002	1	1	1	none	none	0	0	0	0	0
28	27	Pink - output_0014.png	Point	none	2673	816	1	1	1	none	none	0	0	0	0	0
29	28	Blue - output_0015.png	Point	none	2589	540	1	1	1	none	none	0	0	0	0	0
30	29	Green - output_0015.png	Point	none	2898	651	1	1	1	none	none	0	0	0	0	0
31	30	Orange - output_0015.png	Point	none	1725	882	1	1	1	none	none	0	0	0	0	0
32	31	Pink - output_0015.png	Point	none	2598	1635	1	1	1	none	none	0	0	0	0	0
33	32	Blue - output_0016.png	Point	none	2829	1584	1	1	1	none	none	0	0	0	0	0
34	33	Green - output_0016.png	Point	none	2619	1563	1	1	1	none	none	0	0	0	0	0
35	34	Orange - output_0016.png	Point	none	1503	885	1	1	1	none	none	0	0	0	0	0
36	35	Pink - output_0016.png	Point	none	1461	1353	1	1	1	none	none	0	0	0	0	0
37	36	Blue - output_0017.png	Point	none	2184	1542	1	1	1	none	none	0	0	0	0	0
38	37	Green - output_0017.png	Point	none	1518	1131	1	1	1	none	none	0	0	0	0	0
39	38	Orange - output_0017.png	Point	none	1623	906	1	1	1	none	none	0	0	0	0	0
40	39	Pink - output_0017.png	Point	none	3165	1188	1	1	1	none	none	0	0	0	0	0
41	40	Blue - output_0018.png	Point	none	2172	741	1	1	1	none	none	0	0	0	0	0
42	41	Green - output_0018.png	Point	none	1878	1647	1	1	1	none	none	0	0	0	0	0
43	42	Orange - output_0018.png	Point	none	1656	891	1	1	1	none	none	0	0	0	0	0
44	43	Pink - output_0018.png	Point	none	2727	648	1	1	1	none	none	0	0	0	0	0
45	44	Blue - output_0019.png	Point	none	3138	1050	1	1	1	none	none	0	0	0	0	0
46	45	Green - output_0019.png	Point	none	1836	1623	1	1	1	none	none	0	0	0	0	0
47	46	Orange - output_0019.png	Point	none	1641	864	1	1	1	none	none	0	0	0	0	0
48	47	Pink - output_0019.png	Point	none	2394	291	1	1	1	none	none	0	0	0	0	0
49	48	Blue - output_0020.png	Point	none	2856	1482	1	1	1	none	none	0	0	0	0	0
50	49	Green - output_0020.png	Point	none	1836	1641	1	1	1	none	none	0	0	0	0	0
51	50	Orange - output_0020.png	Point	none	1728	825	1	1	1	none	none	0	0	0	0	0
52	51	Pink - output_0020.png	Point	none	2604	1182	1	1	1	none	none	0	0	0	0	0
53	52	Blue - output_0021.png	Point	none	3111	1110	1	1	1	none	none	0	0	0	0	0
54	53	Green - output_0021.png	Point	none	1857	1617	1	1	1	none	none	0	0	0	0	0
55	54	Orange - output_0021.png	Point	none	1674	828	1	1	1	none	none	0	0	0	0	0
56	55	Pink - output_0021.png	Point	none	2598	1182	1	1	1	none	none	0	0	0	0	0
57	56	Blue - output_0022.png	Point	none	2394	351	1	1	1	none	none	0	0	0	0	0
58	57	Green - output_0022.png	Point	none	1842	1620	1	1	1	none	none	0	0	0	0	0
59	58	Orange - output_0022.png	Point	none	1617	849	1	1	1	none	none	0	0	0	0	0
60	59	Pink - output_0022.png	Point	none	2580	1191	1	1	1	none	none	0	0	0	0	0
61	60	Blue - output_0023.png	Point	none	2034	921	1	1	1	none	none	0	0	0	0	0
62	61	Green - output_0023.png	Point	none	1803	1620	1	1	1	none	none	0	0	0	0	0
63	62	Orange - output_0023.png	Point	none	1566	849	1	1	1	none	none	0	0	0	0	0
64	63	Pink - output_0023.png	Point	none	2148	1077	1	1	1	none	none	0	0	0	0	0
65	64	Blue - output_0024.png	Point	none	2037	957	1	1	1	none	none	0	0	0	0	0
66	65	Green - output_0024.png	Point	none	1824	1650	1	1	1	none	none	0	0	0	0	0
67	66	Orange - output_0024.png	Point	none	1605	858	1	1	1	none	none	0	0	0	0	0
68	67	Pink - output_0024.png	Point	none	2442	441	1	1	1	none	none	0	0	0	0	0
69	68	Blue - output_0025.png	Point	none	2022	921	1	1	1	none	none	0	0	0	0	0
70	69	Green - output_0025.png	Point	none	1740	1629	1	1	1	none	none	0	0	0	0	0
71	70	Orange - output_0025.png	Point	none	1716	813	1	1	1	none	none	0	0	0	0	0
72	71	Pink - output_0025.png	Point	none	2382	366	1	1	1	none	none	0	0	0	0	0
73	72	Blue - output_0026.png	Point	none	2073	930	1	1	1	none	none	0	0	0	0	0
74	73	Green - output_0026.png	Point	none	2379	450	1	1	1	none	none	0	0	0	0	0
75	74	Orange - output_0026.png	Point	none	1602	912	1	1	1	none	none	0	0	0	0	0
76	75	Pink - output_0026.png	Point	none	2526	432	1	1	1	none	none	0	0	0	0	0
77	76	Blue - output_0027.png	Point	none	2031	954	1	1	1	none	none	0	0	0	0	0
78	77	Green - output_0027.png	Point	none	1905	813	1	1	1	none	none	0	0	0	0	0
79	78	Orange - output_0027.png	Point	none	1644	864	1	1	1	none	none	0	0	0	0	0
80	79	Pink - output_0027.png	Point	none	2409	318	1	1	1	none	none	0	0	0	0	0
81	80	Blue - output_0028.png	Point	none	1950	1020	1	1	1	none	none	0	0	0	0	0
82	81	Green - output_0028.png	Point	none	2346	132	1	1	1	none	none	0	0	0	0	0
83	82	Orange - output_0028.png	Point	none	1659	882	1	1	1	none	none	0	0	0	0	0
84	83	Pink - output_0028.png	Point	none	2370	9	1	1	1	none	none	0	0	0	0	0
85	84	Blue - output_0029.png	Point	none	1368	1131	1	1	1	none	none	0	0	0	0	0
86	85	Green - output_0029.png	Point	none	2337	384	1	1	1	none	none	0	0	0	0	0
87	86	Orange - output_0029.png	Point	none	1629	849	1	1	1	none	none	0	0	0	0	0
88	87	Pink - output_0029.png	Point	none	2418	30	1	1	1	none	none	0	0	0	0	0
89	88	Blue - output_0030.png	Point	none	2148	1095	1	1	1	none	none	0	0	0	0	0
90	89	Green - output_0030.png	Point	none	2031	996	1	1	1	none	none	0	0	0	0	0
91	90	Orange - output_0030.png	Point	none	1689	849	1	1	1	none	none	0	0	0	0	0
92	91	Pink - output_0030.png	Point	none	2523	864	1	1	1	none	none	0	0	0	0	0
93	92	Blue - output_0031.png	Point	none	1659	1296	1	1	1	none	none	0	0	0	0	0
94	93	Green - output_0031.png	Point	none	1899	1104	1	1	1	none	none	0	0	0	0	0
95	94	Orange - output_0031.png	Point	none	1683	840	1	1	1	none	none	0	0	0	0	0
96	95	Pink - output_0031.png	Point	none	2343	867	1	1	1	none	none	0	0	0	0	0
97	96	Blue - output_0032.png	Point	none	2946	1212	1	1	1	none	none	0	0	0	0	0
98	97	Green - output_0032.png	Point	none	1917	1137	1	1	1	none	none	0	0	0	0	0
99	98	Orange - output_0032.png	Point	none	1710	750	1	1	1	none	none	0	0	0	0	0
100	99	Pink - output_0032.png	Point	none	2460	756	1	1	1	none	none	0	0	0	0	0
101	100	Blue - output_0033.png	Point	none	2355	174	1	1	1	none	none	0	0	0	0	0
102	101	Green - output_0033.png	Point	none	1920	1140	1	1	1	none	none	0	0	0	0	0
103	102	Orange - output_0033.png	Point	none	1683	777	1	1	1	none	none	0	0	0	0	0
104	103	Pink - output_0033.png	Point	none	2409	762	1	1	1	none	none	0	0	0	0	0
105	104	Blue - output_0034.png	Point	none	2385	612	1	1	1	none	none	0	0	0	0	0
106	105	Green - output_0034.png	Point	none	1890	1134	1	1	1	none	none	0	0	0	0	0
107	106	Orange - output_0034.png	Point	none	1692	777	1	1	1	none	none	0	0	0	0	0
108	107	Pink - output_0034.png	Point	none	1728	1185	1	1	1	none	none	0	0	0	0	0
109	108	Blue - output_0035.png	Point	none	1524	1440	1	1	1	none	none	0	0	0	0	0
110	109	Green - output_0035.png	Point	none	1920	1149	1	1	1	none	none	0	0	0	0	0
111	110	Orange - output_0035.png	Point	none	1662	795	1	1	1	none	none	0	0	0	0	0
112	111	Pink - output_0035.png	Point	none	2391	354	1	1	1	none	none	0	0	0	0	0
113	112	Blue - output_0036.png	Point	none	2400	390	1	1	1	none	none	0	0	0	0	0
114	113	Green - output_0036.png	Point	none	1845	1236	1	1	1	none	none	0	0	0	0	0
115	114	Orange - output_0036.png	Point	none	1665	750	1	1	1	none	none	0	0	0	0	0
116	115	Pink - output_0036.png	Point	none	2652	591	1	1	1	none	none	0	0	0	0	0
117	116	Blue - output_0037.png	Point	none	1581	1296	1	1	1	none	none	0	0	0	0	0
118	117	Green - output_0037.png	Point	none	2340	27	1	1	1	none	none	0	0	0	0	0
119	118	Orange - output_0037.png	Point	none	1641	774	1	1	1	none	none	0	0	0	0	0
120	119	Pink - output_0037.png	Point	none	2652	573	1	1	1	none	none	0	0	0	0	0
121	120	Blue - output_0038.png	Point	none	2367	111	1	1	1	none	none	0	0	0	0	0
122	121	Green - output_0038.png	Point	none	2346	51	1	1	1	none	none	0	0	0	0	0
123	122	Orange - output_0038.png	Point	none	1623	801	1	1	1	none	none	0	0	0	0	0
124	123	Pink - output_0038.png	Point	none	2676	591	1	1	1	none	none	0	0	0	0	0
125	124	Blue - output_0039.png	Point	none	2301	648	1	1	1	none	none	0	0	0	0	0
126	125	Green - output_0039.png	Point	none	2379	45	1	1	1	none	none	0	0	0	0	0
127	126	Orange - output_0039.png	Point	none	1632	786	1	1	1	none	none	0	0	0	0	0
128	127	Pink - output_0039.png	Point	none	2625	594	1	1	1	none	none	0	0	0	0	0
129	128	Blue - output_0040.png	Point	none	2892	864	1	1	1	none	none	0	0	0	0	0
130	129	Green - output_0040.png	Point	none	2349	48	1	1	1	none	none	0	0	0	0	0
131	130	Orange - output_0040.png	Point	none	1629	807	1	1	1	none	none	0	0	0	0	0
132	131	Pink - output_0040.png	Point	none	2646	570	1	1	1	none	none	0	0	0	0	0
133	132	Blue - output_0041.png	Point	none	2415	882	1	1	1	none	none	0	0	0	0	0
134	133	Green - output_0041.png	Point	none	2319	33	1	1	1	none	none	0	0	0	0	0
135	134	Orange - output_0041.png	Point	none	1623	786	1	1	1	none	none	0	0	0	0	0
136	135	Pink - output_0041.png	Point	none	2661	585	1	1	1	none	none	0	0	0	0	0
137	136	Blue - output_0042.png	Point	none	2220	786	1	1	1	none	none	0	0	0	0	0
138	137	Green - output_0042.png	Point	none	2310	39	1	1	1	none	none	0	0	0	0	0
139	138	Orange - output_0042.png	Point	none	1623	786	1	1	1	none	none	0	0	0	0	0
140	139	Pink - output_0042.png	Point	none	2622	573	1	1	1	none	none	0	0	0	0	0
141	140	Blue - output_0043.png	Point	none	2064	1647	1	1	1	none	none	0	0	0	0	0
142	141	Green - output_0043.png	Point	none	2325	42	1	1	1	none	none	0	0	0	0	0
143	142	Orange - output_0043.png	Point	none	1620	810	1	1	1	none	none	0	0	0	0	0
144	143	Pink - output_0043.png	Point	none	2667	597	1	1	1	none	none	0	0	0	0	0
145	144	Blue - output_0044.png	Point	none	2538	549	1	1	1	none	none	0	0	0	0	0
146	145	Green - output_0044.png	Point	none	2352	33	1	1	1	none	none	0	0	0	0	0
147	146	Orange - output_0044.png	Point	none	1608	768	1	1	1	none	none	0	0	0	0	0
148	147	Pink - output_0044.png	Point	none	2655	606	1	1	1	none	none	0	0	0	0	0
149	148	Blue - output_0045.png	Point	none	2469	378	1	1	1	none	none	0	0	0	0	0
150	149	Green - output_0045.png	Point	none	2322	30	1	1	1	none	none	0	0	0	0	0
151	150	Orange - output_0045.png	Point	none	1596	777	1	1	1	none	none	0	0	0	0	0
152	151	Pink - output_0045.png	Point	none	2259	1407	1	1	1	none	none	0	0	0	0	0
153	152	Blue - output_0046.png	Point	none	2502	513	1	1	1	none	none	0	0	0	0	0
154	153	Green - output_0046.png	Point	none	2334	45	1	1	1	none	none	0	0	0	0	0
155	154	Orange - output_0046.png	Point	none	1608	807	1	1	1	none	none	0	0	0	0	0
156	155	Pink - output_0046.png	Point	none	2817	1122	1	1	1	none	none	0	0	0	0	0
157	156	Blue - output_0047.png	Point	none	1791	1164	1	1	1	none	none	0	0	0	0	0
158	157	Green - output_0047.png	Point	none	2286	21	1	1	1	none	none	0	0	0	0	0
159	158	Orange - output_0047.png	Point	none	1596	804	1	1	1	none	none	0	0	0	0	0
160	159	Pink - output_0047.png	Point	none	2274	1161	1	1	1	none	none	0	0	0	0	0
161	160	Blue - output_0048.png	Point	none	2415	429	1	1	1	none	none	0	0	0	0	0
162	161	Green - output_0048.png	Point	none	2322	18	1	1	1	none	none	0	0	0	0	0
163	162	Orange - output_0048.png	Point	none	1596	792	1	1	1	none	none	0	0	0	0	0
164	163	Pink - output_0048.png	Point	none	2307	1143	1	1	1	none	none	0	0	0	0	0
165	164	Blue - output_0049.png	Point	none	2913	1146	1	1	1	none	none	0	0	0	0	0
166	165	Green - output_0049.png	Point	none	2352	24	1	1	1	none	none	0	0	0	0	0
167	166	Orange - output_0049.png	Point	none	1623	786	1	1	1	none	none	0	0	0	0	0
168	167	Pink - output_0049.png	Point	none	3048	1326	1	1	1	none	none	0	0	0	0	0
169	168	Blue - output_0050.png	Point	none	2073	1617	1	1	1	none	none	0	0	0	0	0
170	169	Green - output_0050.png	Point	none	2307	42	1	1	1	none	none	0	0	0	0	0
171	170	Orange - output_0050.png	Point	none	1578	831	1	1	1	none	none	0	0	0	0	0
172	171	Pink - output_0050.png	Point	none	2496	498	1	1	1	none	none	0	0	0	0	0
173	172	Blue - output_0051.png	Point	none	2487	441	1	1	1	none	none	0	0	0	0	0
174	173	Green - output_0051.png	Point	none	2415	27	1	1	1	none	none	0	0	0	0	0
175	174	Orange - output_0051.png	Point	none	1611	786	1	1	1	none	none	0	0	0	0	0
176	175	Pink - output_0051.png	Point	none	2478	528	1	1	1	none	none	0	0	0	0	0
177	176	Blue - output_0052.png	Point	none	2829	1548	1	1	1	none	none	0	0	0	0	0
178	177	Green - output_0052.png	Point	none	2313	9	1	1	1	none	none	0	0	0	0	0
179	178	Orange - output_0052.png	Point	none	1626	798	1	1	1	none	none	0	0	0	0	0
180	179	Pink - output_0052.png	Point	none	2418	669	1	1	1	none	none	0	0	0	0	0
181	180	Blue - output_0053.png	Point	none	3084	858	1	1	1	none	none	0	0	0	0	0
182	181	Green - output_0053.png	Point	none	2334	30	1	1	1	none	none	0	0	0	0	0
183	182	Orange - output_0053.png	Point	none	1602	801	1	1	1	none	none	0	0	0	0	0
184	183	Pink - output_0053.png	Point	none	2433	684	1	1	1	none	none	0	0	0	0	0
185	184	Blue - output_0054.png	Point	none	2781	1578	1	1	1	none	none	0	0	0	0	0
186	185	Green - output_0054.png	Point	none	2346	36	1	1	1	none	none	0	0	0	0	0
187	186	Orange - output_0054.png	Point	none	1641	783	1	1	1	none	none	0	0	0	0	0
188	187	Pink - output_0054.png	Point	none	2394	684	1	1	1	none	none	0	0	0	0	0
189	188	Blue - output_0055.png	Point	none	2790	1581	1	1	1	none	none	0	0	0	0	0
190	189	Green - output_0055.png	Point	none	2256	24	1	1	1	none	none	0	0	0	0	0
191	190	Orange - output_0055.png	Point	none	1623	780	1	1	1	none	none	0	0	0	0	0
192	191	Pink - output_0055.png	Point	none	2412	687	1	1	1	none	none	0	0	0	0	0
193	192	Blue - output_0056.png	Point	none	2295	825	1	1	1	none	none	0	0	0	0	0
194	193	Green - output_0056.png	Point	none	2340	6	1	1	1	none	none	0	0	0	0	0
195	194	Orange - output_0056.png	Point	none	1611	789	1	1	1	none	none	0	0	0	0	0
196	195	Pink - output_0056.png	Point	none	2412	690	1	1	1	none	none	0	0	0	0	0
197	196	Blue - output_0057.png	Point	none	2274	759	1	1	1	none	none	0	0	0	0	0
198	197	Green - output_0057.png	Point	none	2415	24	1	1	1	none	none	0	0	0	0	0
199	198	Orange - output_0057.png	Point	none	1617	789	1	1	1	none	none	0	0	0	0	0
200	199	Pink - output_0057.png	Point	none	2433	657	1	1	1	none	none	0	0	0	0	0
201	200	Blue - output_0058.png	Point	none	3027	1344	1	1	1	none	none	0	0	0	0	0
202	201	Green - output_0058.png	Point	none	2259	27	1	1	1	none	none	0	0	0	0	0
203	202	Orange - output_0058.png	Point	none	1590	780	1	1	1	none	none	0	0	0	0	0
204	203	Pink - output_0058.png	Point	none	2283	768	1	1	1	none	none	0	0	0	0	0
205	204	Blue - output_0059.png	Point	none	3036	858	1	1	1	none	none	0	0	0	0	0
206	205	Green - output_0059.png	Point	none	2406	12	1	1	1	none	none	0	0	0	0	0
207	206	Orange - output_0059.png	Point	none	1617	837	1	1	1	none	none	0	0	0	0	0
208	207	Pink - output_0059.png	Point	none	2310	795	1	1	1	none	none	0	0	0	0	0
209	208	Blue - output_0060.png	Point	none	2400	66	1	1	1	none	none	0	0	0	0	0
210	209	Green - output_0060.png	Point	none	2232	15	1	1	1	none	none	0	0	0	0	0
211	210	Orange - output_0060.png	Point	none	1599	762	1	1	1	none	none	0	0	0	0	0
212	211	Pink - output_0060.png	Point	none	2343	780	1	1	1	none	none	0	0	0	0	0
213	212	Blue - output_0061.png	Point	none	2466	468	1	1	1	none	none	0	0	0	0	0
214	213	Green - output_0061.png	Point	none	2325	3	1	1	1	none	none	0	0	0	0	0
215	214	Orange - output_0061.png	Point	none	1542	834	1	1	1	none	none	0	0	0	0	0
216	215	Pink - output_0061.png	Point	none	2310	783	1	1	1	none	none	0	0	0	0	0
217	216	Blue - output_0062.png	Point	none	3162	1074	1	1	1	none	none	0	0	0	0	0
218	217	Green - output_0062.png	Point	none	2355	30	1	1	1	none	none	0	0	0	0	0
219	218	Orange - output_0062.png	Point	none	1521	894	1	1	1	none	none	0	0	0	0	0
220	219	Pink - output_0062.png	Point	none	2289	804	1	1	1	none	none	0	0	0	0	0
221	220	Blue - output_0063.png	Point	none	3090	1167	1	1	1	none	none	0	0	0	0	0
222	221	Green - output_0063.png	Point	none	2445	21	1	1	1	none	none	0	0	0	0	0
223	222	Orange - output_0063.png	Point	none	1533	873	1	1	1	none	none	0	0	0	0	0
224	223	Pink - output_0063.png	Point	none	2334	801	1	1	1	none	none	0	0	0	0	0
225	224	Blue - output_0064.png	Point	none	3060	837	1	1	1	none	none	0	0	0	0	0
226	225	Green - output_0064.png	Point	none	2253	33	1	1	1	none	none	0	0	0	0	0
227	226	Orange - output_0064.png	Point	none	1566	798	1	1	1	none	none	0	0	0	0	0
228	227	Pink - output_0064.png	Point	none	2346	801	1	1	1	none	none	0	0	0	0	0
229	228	Blue - output_0065.png	Point	none	2823	927	1	1	1	none	none	0	0	0	0	0
230	229	Green - output_0065.png	Point	none	2376	12	1	1	1	none	none	0	0	0	0	0
231	230	Orange - output_0065.png	Point	none	1611	810	1	1	1	none	none	0	0	0	0	0
232	231	Pink - output_0065.png	Point	none	2319	774	1	1	1	none	none	0	0	0	0	0
233	232	Blue - output_0066.png	Point	none	3060	1458	1	1	1	none	none	0	0	0	0	0
234	233	Green - output_0066.png	Point	none	2253	27	1	1	1	none	none	0	0	0	0	0
235	234	Orange - output_0066.png	Point	none	1602	891	1	1	1	none	none	0	0	0	0	0
236	235	Pink - output_0066.png	Point	none	2301	762	1	1	1	none	none	0	0	0	0	0
237	236	Blue - output_0067.png	Point	none	2529	1557	1	1	1	none	none	0	0	0	0	0
238	237	Green - output_0067.png	Point	none	2256	21	1	1	1	none	none	0	0	0	0	0
239	238	Orange - output_0067.png	Point	none	1608	948	1	1	1	none	none	0	0	0	0	0
240	239	Pink - output_0067.png	Point	none	2304	765	1	1	1	none	none	0	0	0	0	0
241	240	Blue - output_0068.png	Point	none	2487	1626	1	1	1	none	none	0	0	0	0	0
242	241	Green - output_0068.png	Point	none	2469	24	1	1	1	none	none	0	0	0	0	0
243	242	Orange - output_0068.png	Point	none	1557	912	1	1	1	none	none	0	0	0	0	0
244	243	Pink - output_0068.png	Point	none	2310	762	1	1	1	none	none	0	0	0	0	0
245	244	Blue - output_0069.png	Point	none	2493	1677	1	1	1	none	none	0	0	0	0	0
246	245	Green - output_0069.png	Point	none	2220	15	1	1	1	none	none	0	0	0	0	0
247	246	Orange - output_0069.png	Point	none	1554	834	1	1	1	none	none	0	0	0	0	0
248	247	Pink - output_0069.png	Point	none	2277	756	1	1	1	none	none	0	0	0	0	0
249	248	Blue - output_0070.png	Point	none	2235	1578	1	1	1	none	none	0	0	0	0	0
250	249	Green - output_0070.png	Point	none	2427	18	1	1	1	none	none	0	0	0	0	0
251	250	Orange - output_0070.png	Point	none	1536	837	1	1	1	none	none	0	0	0	0	0
252	251	Pink - output_0070.png	Point	none	2292	762	1	1	1	none	none	0	0	0	0	0
253	252	Blue - output_0071.png	Point	none	1539	1257	1	1	1	none	none	0	0	0	0	0
254	253	Green - output_0071.png	Point	none	2346	36	1	1	1	none	none	0	0	0	0	0
255	254	Orange - output_0071.png	Point	none	1620	798	1	1	1	none	none	0	0	0	0	0
256	255	Pink - output_0071.png	Point	none	2115	741	1	1	1	none	none	0	0	0	0	0
257	256	Blue - output_0072.png	Point	none	1503	1356	1	1	1	none	none	0	0	0	0	0
258	257	Green - output_0072.png	Point	none	2322	21	1	1	1	none	none	0	0	0	0	0
259	258	Orange - output_0072.png	Point	none	1551	864	1	1	1	none	none	0	0	0	0	0
260	259	Pink - output_0072.png	Point	none	2247	1368	1	1	1	none	none	0	0	0	0	0
261	260	Blue - output_0073.png	Point	none	1506	1338	1	1	1	none	none	0	0	0	0	0
262	261	Green - output_0073.png	Point	none	2766	957	1	1	1	none	none	0	0	0	0	0
263	262	Orange - output_0073.png	Point	none	1524	984	1	1	1	none	none	0	0	0	0	0
264	263	Pink - output_0073.png	Point	none	2229	1305	1	1	1	none	none	0	0	0	0	0
265	264	Blue - output_0074.png	Point	none	1461	1311	1	1	1	none	none	0	0	0	0	0
266	265	Green - output_0074.png	Point	none	1899	1008	1	1	1	none	none	0	0	0	0	0
267	266	Orange - output_0074.png	Point	none	1533	855	1	1	1	none	none	0	0	0	0	0
268	267	Pink - output_0074.png	Point	none	2229	1293	1	1	1	none	none	0	0	0	0	0
269	268	Blue - output_0075.png	Point	none	1455	1329	1	1	1	none	none	0	0	0	0	0
270	269	Green - output_0075.png	Point	none	1692	870	1	1	1	none	none	0	0	0	0	0
271	270	Orange - output_0075.png	Point	none	1608	957	1	1	1	none	none	0	0	0	0	0
272	271	Pink - output_0075.png	Point	none	2238	1311	1	1	1	none	none	0	0	0	0	0
273	272	Blue - output_0076.png	Point	none	1503	1332	1	1	1	none	none	0	0	0	0	0
274	273	Green - output_0076.png	Point	none	1716	834	1	1	1	none	none	0	0	0	0	0
275	274	Orange - output_0076.png	Point	none	1599	1008	1	1	1	none	none	0	0	0	0	0
276	275	Pink - output_0076.png	Point	none	2232	1362	1	1	1	none	none	0	0	0	0	0
277	276	Blue - output_0077.png	Point	none	1485	1314	1	1	1	none	none	0	0	0	0	0
278	277	Green - output_0077.png	Point	none	1689	846	1	1	1	none	none	0	0	0	0	0
279	278	Orange - output_0077.png	Point	none	1608	978	1	1	1	none	none	0	0	0	0	0
280	279	Pink - output_0077.png	Point	none	2211	1299	1	1	1	none	none	0	0	0	0	0
281	280	Blue - output_0078.png	Point	none	1506	1380	1	1	1	none	none	0	0	0	0	0
282	281	Green - output_0078.png	Point	none	1677	837	1	1	1	none	none	0	0	0	0	0
283	282	Orange - output_0078.png	Point	none	1605	1005	1	1	1	none	none	0	0	0	0	0
284	283	Pink - output_0078.png	Point	none	2226	1308	1	1	1	none	none	0	0	0	0	0
285	284	Blue - output_0079.png	Point	none	1521	1362	1	1	1	none	none	0	0	0	0	0
286	285	Green - output_0079.png	Point	none	1578	987	1	1	1	none	none	0	0	0	0	0
287	286	Orange - output_0079.png	Point	none	1686	855	1	1	1	none	none	0	0	0	0	0
288	287	Pink - output_0079.png	Point	none	2235	1320	1	1	1	none	none	0	0	0	0	0
289	288	Blue - output_0080.png	Point	none	1485	1302	1	1	1	none	none	0	0	0	0	0
290	289	Green - output_0080.png	Point	none	1668	873	1	1	1	none	none	0	0	0	0	0
291	290	Orange - output_0080.png	Point	none	1590	993	1	1	1	none	none	0	0	0	0	0
292	291	Pink - output_0080.png	Point	none	2214	1311	1	1	1	none	none	0	0	0	0	0
293	292	Blue - output_0081.png	Point	none	1800	1263	1	1	1	none	none	0	0	0	0	0
294	293	Green - output_0081.png	Point	none	1689	870	1	1	1	none	none	0	0	0	0	0
295	294	Orange - output_0081.png	Point	none	1635	1050	1	1	1	none	none	0	0	0	0	0
296	295	Pink - output_0081.png	Point	none	2241	1311	1	1	1	none	none	0	0	0	0	0
297	296	Blue - output_0082.png	Point	none	2391	564	1	1	1	none	none	0	0	0	0	0
298	297	Green - output_0082.png	Point	none	2823	1113	1	1	1	none	none	0	0	0	0	0
299	298	Orange - output_0082.png	Point	none	1569	927	1	1	1	none	none	0	0	0	0	0
300	299	Pink - output_0082.png	Point	none	2202	1323	1	1	1	none	none	0	0	0	0	0
301	300	Blue - output_0083.png	Point	none	2376	639	1	1	1	none	none	0	0	0	0	0
302	301	Green - output_0083.png	Point	none	2358	249	1	1	1	none	none	0	0	0	0	0
303	302	Orange - output_0083.png	Point	none	1665	948	1	1	1	none	none	0	0	0	0	0
304	303	Pink - output_0083.png	Point	none	2205	1278	1	1	1	none	none	0	0	0	0	0
305	304	Blue - output_0084.png	Point	none	2370	624	1	1	1	none	none	0	0	0	0	0
306	305	Green - output_0084.png	Point	none	2385	72	1	1	1	none	none	0	0	0	0	0
307	306	Orange - output_0084.png	Point	none	1590	903	1	1	1	none	none	0	0	0	0	0
308	307	Pink - output_0084.png	Point	none	2223	1353	1	1	1	none	none	0	0	0	0	0
309	308	Blue - output_0085.png	Point	none	2364	654	1	1	1	none	none	0	0	0	0	0
310	309	Green - output_0085.png	Point	none	2292	12	1	1	1	none	none	0	0	0	0	0
311	310	Orange - output_0085.png	Point	none	1596	909	1	1	1	none	none	0	0	0	0	0
312	311	Pink - output_0085.png	Point	none	2220	1317	1	1	1	none	none	0	0	0	0	0
313	312	Blue - output_0086.png	Point	none	2358	633	1	1	1	none	none	0	0	0	0	0
314	313	Green - output_0086.png	Point	none	2283	30	1	1	1	none	none	0	0	0	0	0
315	314	Orange - output_0086.png	Point	none	1614	915	1	1	1	none	none	0	0	0	0	0
316	315	Pink - output_0086.png	Point	none	2214	1272	1	1	1	none	none	0	0	0	0	0
317	316	Blue - output_0087.png	Point	none	2076	1293	1	1	1	none	none	0	0	0	0	0
318	317	Green - output_0087.png	Point	none	2991	1509	1	1	1	none	none	0	0	0	0	0
319	318	Orange - output_0087.png	Point	none	1623	927	1	1	1	none	none	0	0	0	0	0
320	319	Pink - output_0087.png	Point	none	2205	1287	1	1	1	none	none	0	0	0	0	0
321	320	Blue - output_0088.png	Point	none	2379	627	1	1	1	none	none	0	0	0	0	0
322	321	Green - output_0088.png	Point	none	1548	792	1	1	1	none	none	0	0	0	0	0
323	322	Orange - output_0088.png	Point	none	1605	924	1	1	1	none	none	0	0	0	0	0
324	323	Pink - output_0088.png	Point	none	2247	1341	1	1	1	none	none	0	0	0	0	0
325	324	Blue - output_0089.png	Point	none	2439	471	1	1	1	none	none	0	0	0	0	0
326	325	Green - output_0089.png	Point	none	2418	1590	1	1	1	none	none	0	0	0	0	0
327	326	Orange - output_0089.png	Point	none	1620	960	1	1	1	none	none	0	0	0	0	0
328	327	Pink - output_0089.png	Point	none	2217	1311	1	1	1	none	none	0	0	0	0	0
329	328	Blue - output_0090.png	Point	none	2514	456	1	1	1	none	none	0	0	0	0	0
330	329	Green - output_0090.png	Point	none	3045	996	1	1	1	none	none	0	0	0	0	0
331	330	Orange - output_0090.png	Point	none	1599	954	1	1	1	none	none	0	0	0	0	0
332	331	Pink - output_0090.png	Point	none	2190	1305	1	1	1	none	none	0	0	0	0	0
333	332	Blue - output_0091.png	Point	none	2520	552	1	1	1	none	none	0	0	0	0	0
334	333	Green - output_0091.png	Point	none	2424	888	1	1	1	none	none	0	0	0	0	0
335	334	Orange - output_0091.png	Point	none	1614	963	1	1	1	none	none	0	0	0	0	0
336	335	Pink - output_0091.png	Point	none	2238	1326	1	1	1	none	none	0	0	0	0	0
337	336	Blue - output_0092.png	Point	none	2508	483	1	1	1	none	none	0	0	0	0	0
338	337	Green - output_0092.png	Point	none	2577	627	1	1	1	none	none	0	0	0	0	0
339	338	Orange - output_0092.png	Point	none	1602	963	1	1	1	none	none	0	0	0	0	0
340	339	Pink - output_0092.png	Point	none	2202	1314	1	1	1	none	none	0	0	0	0	0
341	340	Blue - output_0093.png	Point	none	2682	1554	1	1	1	none	none	0	0	0	0	0
342	341	Green - output_0093.png	Point	none	2571	627	1	1	1	none	none	0	0	0	0	0
343	342	Orange - output_0093.png	Point	none	1611	930	1	1	1	none	none	0	0	0	0	0
344	343	Pink - output_0093.png	Point	none	2247	1320	1	1	1	none	none	0	0	0	0	0
345	344	Blue - output_0094.png	Point	none	2934	876	1	1	1	none	none	0	0	0	0	0
346	345	Green - output_0094.png	Point	none	2976	1488	1	1	1	none	none	0	0	0	0	0
347	346	Orange - output_0094.png	Point	none	1614	972	1	1	1	none	none	0	0	0	0	0
348	347	Pink - output_0094.png	Point	none	2229	1281	1	1	1	none	none	0	0	0	0	0
349	348	Blue - output_0095.png	Point	none	2013	1146	1	1	1	none	none	0	0	0	0	0
350	349	Green - output_0095.png	Point	none	2415	429	1	1	1	none	none	0	0	0	0	0
351	350	Orange - output_0095.png	Point	none	1614	951	1	1	1	none	none	0	0	0	0	0
352	351	Pink - output_0095.png	Point	none	2232	1347	1	1	1	none	none	0	0	0	0	0
353	352	Blue - output_0096.png	Point	none	1983	1263	1	1	1	none	none	0	0	0	0	0
354	353	Green - output_0096.png	Point	none	3018	636	1	1	1	none	none	0	0	0	0	0
355	354	Orange - output_0096.png	Point	none	1653	1023	1	1	1	none	none	0	0	0	0	0
356	355	Pink - output_0096.png	Point	none	2199	1326	1	1	1	none	none	0	0	0	0	0
357	356	Blue - output_0097.png	Point	none	2007	1260	1	1	1	none	none	0	0	0	0	0
358	357	Green - output_0097.png	Point	none	2958	672	1	1	1	none	none	0	0	0	0	0
359	358	Orange - output_0097.png	Point	none	1617	972	1	1	1	none	none	0	0	0	0	0
360	359	Pink - output_0097.png	Point	none	2238	1335	1	1	1	none	none	0	0	0	0	0
361	360	Blue - output_0098.png	Point	none	1872	1593	1	1	1	none	none	0	0	0	0	0
362	361	Green - output_0098.png	Point	none	2868	792	1	1	1	none	none	0	0	0	0	0
363	362	Orange - output_0098.png	Point	none	1650	1014	1	1	1	none	none	0	0	0	0	0
364	363	Pink - output_0098.png	Point	none	2223	1338	1	1	1	none	none	0	0	0	0	0
365	364	Blue - output_0099.png	Point	none	1758	930	1	1	1	none	none	0	0	0	0	0
366	365	Green - output_0099.png	Point	none	3147	1257	1	1	1	none	none	0	0	0	0	0
367	366	Orange - output_0099.png	Point	none	1632	966	1	1	1	none	none	0	0	0	0	0
368	367	Pink - output_0099.png	Point	none	2328	1314	1	1	1	none	none	0	0	0	0	0
369	368	Blue - output_0100.png	Point	none	2181	720	1	1	1	none	none	0	0	0	0	0
370	369	Green - output_0100.png	Point	none	2979	747	1	1	1	none	none	0	0	0	0	0
371	370	Orange - output_0100.png	Point	none	1593	960	1	1	1	none	none	0	0	0	0	0
372	371	Pink - output_0100.png	Point	none	2409	591	1	1	1	none	none	0	0	0	0	0
373	372	Blue - output_0101.png	Point	none	2220	1320	1	1	1	none	none	0	0	0	0	0
374	373	Green - output_0101.png	Point	none	2907	645	1	1	1	none	none	0	0	0	0	0
375	374	Orange - output_0101.png	Point	none	1644	984	1	1	1	none	none	0	0	0	0	0
376	375	Pink - output_0101.png	Point	none	2394	387	1	1	1	none	none	0	0	0	0	0
377	376	Blue - output_0102.png	Point	none	2160	726	1	1	1	none	none	0	0	0	0	0
378	377	Green - output_0102.png	Point	none	3030	822	1	1	1	none	none	0	0	0	0	0
379	378	Orange - output_0102.png	Point	none	1605	966	1	1	1	none	none	0	0	0	0	0
380	379	Pink - output_0102.png	Point	none	2406	150	1	1	1	none	none	0	0	0	0	0
