# Supplementary material for: Unmated Queens Show Worker‐Like Behaviour and Gene Expression in Polygynous Colonies of the Ant Stigmatomma pallipes
Source: Mol Ecol. 2026 Apr 29;35:e70360. doi: 10.1111/mec.70360 (PMC13126620; doi:10.1111/mec.70360)
Supplement: Supplementary file 3 — Data S1: mec70360‐sup‐0003‐Supinfo.zip. [file MEC-35-e70360-s003.zip › Coordinates/O1_M11_5_1_cords.csv]

X.1	Index	Name	Type	Group	X	Y	Width	Height	Points	Color	Fill	LWidth	Pos	C	Z	T
1	0	Eggpile - output_0010.png	Point	none	1764	1473	1	1	1	none	none	0	0	0	0	0
2	1	Larval pile - output_0010.png	Point	none	1647	1644	1	1	1	none	none	0	0	0	0	0
3	2	Pupapile - output_0010.png	Point	none	1482	1431	1	1	1	none	none	0	0	0	0	0
4	3	Nest Entrance - output_0010.png	Point	none	1722	30	1	1	1	none	none	0	0	0	0	0
5	4	SW Corner - output_0010.png	Point	none	921	2157	1	1	1	none	none	0	0	0	0	0
6	5	NW Corner - output_0010.png	Point	none	183	675	1	1	1	none	none	0	0	0	0	0
7	6	NE Corner - output_0010.png	Point	none	3279	6	1	1	1	none	none	0	0	0	0	0
8	7	SE Corner - output_0010.png	Point	none	3747	1371	1	1	1	none	none	0	0	0	0	0
9	8	Blue - output_0010.png	Point	none	1689	39	1	1	1	none	none	0	0	0	0	0
10	9	Green - output_0010.png	Point	none	1128	1362	1	1	1	none	none	0	0	0	0	0
11	10	Orange - output_0010.png	Point	none	1941	1635	1	1	1	none	none	0	0	0	0	0
12	11	Pink - output_0010.png	Point	none	1581	1056	1	1	1	none	none	0	0	0	0	0
13	12	White - output_0010.png	Point	none	1683	27	1	1	1	none	none	0	0	0	0	0
14	13	Unmarked - output_0010.png	Point	none	1746	24	1	1	1	none	none	0	0	0	0	0
15	14	Blue - output_0011.png	Point	none	1152	1074	1	1	1	none	none	0	0	0	0	0
16	15	Green - output_0011.png	Point	none	1722	27	1	1	1	none	none	0	0	0	0	0
17	16	Orange - output_0011.png	Point	none	1938	1629	1	1	1	none	none	0	0	0	0	0
18	17	Pink - output_0011.png	Point	none	1899	1254	1	1	1	none	none	0	0	0	0	0
19	18	White - output_0011.png	Point	none	1704	48	1	1	1	none	none	0	0	0	0	0
20	19	Unmarked - output_0011.png	Point	none	1650	69	1	1	1	none	none	0	0	0	0	0
21	20	Blue - output_0012.png	Point	none	1593	915	1	1	1	none	none	0	0	0	0	0
22	21	Green - output_0012.png	Point	none	2010	1281	1	1	1	none	none	0	0	0	0	0
23	22	Orange - output_0012.png	Point	none	2052	1650	1	1	1	none	none	0	0	0	0	0
24	23	Pink - output_0012.png	Point	none	1968	1110	1	1	1	none	none	0	0	0	0	0
25	24	White - output_0012.png	Point	none	1686	33	1	1	1	none	none	0	0	0	0	0
26	25	Unmarked - output_0012.png	Point	none	2250	1191	1	1	1	none	none	0	0	0	0	0
27	26	Blue - output_0013.png	Point	none	1191	1392	1	1	1	none	none	0	0	0	0	0
28	27	Green - output_0013.png	Point	none	1695	48	1	1	1	none	none	0	0	0	0	0
29	28	Orange - output_0013.png	Point	none	1974	1647	1	1	1	none	none	0	0	0	0	0
30	29	Pink - output_0013.png	Point	none	2565	1047	1	1	1	none	none	0	0	0	0	0
31	30	White - output_0013.png	Point	none	1674	45	1	1	1	none	none	0	0	0	0	0
32	31	Unmarked - output_0013.png	Point	none	1510	1652	1	1	1	none	none	0	0	0	0	0
33	32	Blue - output_0014.png	Point	none	1302	1236	1	1	1	none	none	0	0	0	0	0
34	33	Green - output_0014.png	Point	none	1331	1012	1	1	1	none	none	0	0	0	0	0
35	34	Orange - output_0014.png	Point	none	1922	1681	1	1	1	none	none	0	0	0	0	0
36	35	Pink - output_0014.png	Point	none	2080	933	1	1	1	none	none	0	0	0	0	0
37	36	White - output_0014.png	Point	none	1683	66	1	1	1	none	none	0	0	0	0	0
38	37	Unmarked - output_0014.png	Point	none	1629	1827	1	1	1	none	none	0	0	0	0	0
39	38	Blue - output_0015.png	Point	none	1698	1116	1	1	1	none	none	0	0	0	0	0
40	39	Green - output_0015.png	Point	none	1396	886	1	1	1	none	none	0	0	0	0	0
41	40	Orange - output_0015.png	Point	none	1881	1632	1	1	1	none	none	0	0	0	0	0
42	41	Pink - output_0015.png	Point	none	2742	1473	1	1	1	none	none	0	0	0	0	0
43	42	White - output_0015.png	Point	none	1671	63	1	1	1	none	none	0	0	0	0	0
44	43	Unmarked - output_0015.png	Point	none	2178	546	1	1	1	none	none	0	0	0	0	0
45	44	Blue - output_0016.png	Point	none	1320	932	1	1	1	none	none	0	0	0	0	0
46	45	Green - output_0016.png	Point	none	1426	1760	1	1	1	none	none	0	0	0	0	0
47	46	Orange - output_0016.png	Point	none	1926	1630	1	1	1	none	none	0	0	0	0	0
48	47	Pink - output_0016.png	Point	none	2318	1488	1	1	1	none	none	0	0	0	0	0
49	48	White - output_0016.png	Point	none	1692	45	1	1	1	none	none	0	0	0	0	0
50	49	Unmarked - output_0016.png	Point	none	2196	549	1	1	1	none	none	0	0	0	0	0
51	50	Blue - output_0017.png	Point	none	2191	598	1	1	1	none	none	0	0	0	0	0
52	51	Green - output_0017.png	Point	none	1193	1376	1	1	1	none	none	0	0	0	0	0
53	52	Orange - output_0017.png	Point	none	1919	1688	1	1	1	none	none	0	0	0	0	0
54	53	Pink - output_0017.png	Point	none	2335	1512	1	1	1	none	none	0	0	0	0	0
55	54	White - output_0017.png	Point	none	1677	63	1	1	1	none	none	0	0	0	0	0
56	55	Unmarked - output_0017.png	Point	none	2884	1089	1	1	1	none	none	0	0	0	0	0
57	56	Blue - output_0018.png	Point	none	1321	1350	1	1	1	none	none	0	0	0	0	0
58	57	Green - output_0018.png	Point	none	1447	1032	1	1	1	none	none	0	0	0	0	0
59	58	Orange - output_0018.png	Point	none	1943	1698	1	1	1	none	none	0	0	0	0	0
60	59	Pink - output_0018.png	Point	none	2225	1374	1	1	1	none	none	0	0	0	0	0
61	60	White - output_0018.png	Point	none	1683	51	1	1	1	none	none	0	0	0	0	0
62	61	Unmarked - output_0018.png	Point	none	1731	9	1	1	1	none	none	0	0	0	0	0
63	62	Blue - output_0019.png	Point	none	1185	1656	1	1	1	none	none	0	0	0	0	0
64	63	Green - output_0019.png	Point	none	1457	926	1	1	1	none	none	0	0	0	0	0
65	64	Orange - output_0019.png	Point	none	1788	1779	1	1	1	none	none	0	0	0	0	0
66	65	Pink - output_0019.png	Point	none	2205	1368	1	1	1	none	none	0	0	0	0	0
67	66	White - output_0019.png	Point	none	1173	1218	1	1	1	none	none	0	0	0	0	0
68	67	Unmarked - output_0019.png	Point	none	1677	42	1	1	1	none	none	0	0	0	0	0
69	68	Blue - output_0020.png	Point	none	1138	1020	1	1	1	none	none	0	0	0	0	0
70	69	Green - output_0020.png	Point	none	1432	940	1	1	1	none	none	0	0	0	0	0
71	70	Orange - output_0020.png	Point	none	2002	1666	1	1	1	none	none	0	0	0	0	0
72	71	Pink - output_0020.png	Point	none	2180	1334	1	1	1	none	none	0	0	0	0	0
73	72	White - output_0020.png	Point	none	1806	1096	1	1	1	none	none	0	0	0	0	0
74	73	Unmarked - output_0020.png	Point	none	2402	1518	1	1	1	none	none	0	0	0	0	0
75	74	Blue - output_0021.png	Point	none	2445	660	1	1	1	none	none	0	0	0	0	0
76	75	Green - output_0021.png	Point	none	1431	948	1	1	1	none	none	0	0	0	0	0
77	76	Orange - output_0021.png	Point	none	1992	1593	1	1	1	none	none	0	0	0	0	0
78	77	Pink - output_0021.png	Point	none	1448	875	1	1	1	none	none	0	0	0	0	0
79	78	White - output_0021.png	Point	none	2360	1461	1	1	1	none	none	0	0	0	0	0
80	79	Unmarked - output_0021.png	Point	none	2043	822	1	1	1	none	none	0	0	0	0	0
81	80	Blue - output_0022.png	Point	none	1839	987	1	1	1	none	none	0	0	0	0	0
82	81	Green - output_0022.png	Point	none	1383	1029	1	1	1	none	none	0	0	0	0	0
83	82	Orange - output_0022.png	Point	none	2004	1665	1	1	1	none	none	0	0	0	0	0
84	83	Pink - output_0022.png	Point	none	1848	1293	1	1	1	none	none	0	0	0	0	0
85	84	White - output_0022.png	Point	none	1656	1830	1	1	1	none	none	0	0	0	0	0
86	85	Unmarked - output_0022.png	Point	none	2097	801	1	1	1	none	none	0	0	0	0	0
87	86	Blue - output_0023.png	Point	none	1611	1689	1	1	1	none	none	0	0	0	0	0
88	87	Green - output_0023.png	Point	none	1557	951	1	1	1	none	none	0	0	0	0	0
89	88	Orange - output_0023.png	Point	none	2025	1617	1	1	1	none	none	0	0	0	0	0
90	89	Pink - output_0023.png	Point	none	1869	798	1	1	1	none	none	0	0	0	0	0
91	90	White - output_0023.png	Point	none	1701	1812	1	1	1	none	none	0	0	0	0	0
92	91	Unmarked - output_0023.png	Point	none	2121	615	1	1	1	none	none	0	0	0	0	0
93	92	Blue - output_0024.png	Point	none	2262	1410	1	1	1	none	none	0	0	0	0	0
94	93	Green - output_0024.png	Point	none	1615	1674	1	1	1	none	none	0	0	0	0	0
95	94	Orange - output_0024.png	Point	none	1891	1634	1	1	1	none	none	0	0	0	0	0
96	95	Pink - output_0024.png	Point	none	2112	483	1	1	1	none	none	0	0	0	0	0
97	96	White - output_0024.png	Point	none	2133	492	1	1	1	none	none	0	0	0	0	0
98	97	Unmarked - output_0024.png	Point	none	2682	819	1	1	1	none	none	0	0	0	0	0
99	98	Blue - output_0025.png	Point	none	1983	525	1	1	1	none	none	0	0	0	0	0
100	99	Green - output_0025.png	Point	none	1695	972	1	1	1	none	none	0	0	0	0	0
101	100	Orange - output_0025.png	Point	none	1929	1617	1	1	1	none	none	0	0	0	0	0
102	101	Pink - output_0025.png	Point	none	1893	1293	1	1	1	none	none	0	0	0	0	0
103	102	White - output_0025.png	Point	none	1431	1173	1	1	1	none	none	0	0	0	0	0
104	103	Unmarked - output_0025.png	Point	none	1683	1606	1	1	1	none	none	0	0	0	0	0
105	104	Blue - output_0026.png	Point	none	1932	330	1	1	1	none	none	0	0	0	0	0
106	105	Green - output_0026.png	Point	none	1557	1725	1	1	1	none	none	0	0	0	0	0
107	106	Orange - output_0026.png	Point	none	1935	1572	1	1	1	none	none	0	0	0	0	0
108	107	Pink - output_0026.png	Point	none	2871	978	1	1	1	none	none	0	0	0	0	0
109	108	White - output_0026.png	Point	none	1758	1812	1	1	1	none	none	0	0	0	0	0
110	109	Unmarked - output_0026.png	Point	none	2181	1461	1	1	1	none	none	0	0	0	0	0
111	110	Blue - output_0027.png	Point	none	1803	276	1	1	1	none	none	0	0	0	0	0
112	111	Green - output_0027.png	Point	none	1653	39	1	1	1	none	none	0	0	0	0	0
113	112	Orange - output_0027.png	Point	none	1893	1599	1	1	1	none	none	0	0	0	0	0
114	113	Pink - output_0027.png	Point	none	2316	720	1	1	1	none	none	0	0	0	0	0
115	114	White - output_0027.png	Point	none	1305	1677	1	1	1	none	none	0	0	0	0	0
116	115	Unmarked - output_0027.png	Point	none	1347	1083	1	1	1	none	none	0	0	0	0	0
117	116	Blue - output_0028.png	Point	none	1740	213	1	1	1	none	none	0	0	0	0	0
118	117	Green - output_0028.png	Point	none	1686	27	1	1	1	none	none	0	0	0	0	0
119	118	Orange - output_0028.png	Point	none	1995	1635	1	1	1	none	none	0	0	0	0	0
120	119	Pink - output_0028.png	Point	none	1335	1677	1	1	1	none	none	0	0	0	0	0
121	120	White - output_0028.png	Point	none	1659	1785	1	1	1	none	none	0	0	0	0	0
122	121	Unmarked - output_0028.png	Point	none	1371	1371	1	1	1	none	none	0	0	0	0	0
123	122	Blue - output_0029.png	Point	none	1782	621	1	1	1	none	none	0	0	0	0	0
124	123	Green - output_0029.png	Point	none	1674	24	1	1	1	none	none	0	0	0	0	0
125	124	Orange - output_0029.png	Point	none	1932	1602	1	1	1	none	none	0	0	0	0	0
126	125	Pink - output_0029.png	Point	none	1893	225	1	1	1	none	none	0	0	0	0	0
127	126	White - output_0029.png	Point	none	1497	1276	1	1	1	none	none	0	0	0	0	0
128	127	Unmarked - output_0029.png	Point	none	2001	1308	1	1	1	none	none	0	0	0	0	0
129	128	Blue - output_0030.png	Point	none	1563	1002	1	1	1	none	none	0	0	0	0	0
130	129	Green - output_0030.png	Point	none	2253	1056	1	1	1	none	none	0	0	0	0	0
131	130	Orange - output_0030.png	Point	none	1881	1611	1	1	1	none	none	0	0	0	0	0
132	131	Pink - output_0030.png	Point	none	1743	699	1	1	1	none	none	0	0	0	0	0
133	132	White - output_0030.png	Point	none	1560	1794	1	1	1	none	none	0	0	0	0	0
134	133	Unmarked - output_0030.png	Point	none	1122	990	1	1	1	none	none	0	0	0	0	0
135	134	Blue - output_0031.png	Point	none	2217	597	1	1	1	none	none	0	0	0	0	0
136	135	Green - output_0031.png	Point	none	1683	0	1	1	1	none	none	0	0	0	0	0
137	136	Orange - output_0031.png	Point	none	1914	1599	1	1	1	none	none	0	0	0	0	0
138	137	Pink - output_0031.png	Point	none	1098	1134	1	1	1	none	none	0	0	0	0	0
139	138	White - output_0031.png	Point	none	2271	1440	1	1	1	none	none	0	0	0	0	0
140	139	Unmarked - output_0031.png	Point	none	1653	1842	1	1	1	none	none	0	0	0	0	0
141	140	Blue - output_0032.png	Point	none	2019	357	1	1	1	none	none	0	0	0	0	0
142	141	Green - output_0032.png	Point	none	1701	117	1	1	1	none	none	0	0	0	0	0
143	142	Orange - output_0032.png	Point	none	1866	1575	1	1	1	none	none	0	0	0	0	0
144	143	Pink - output_0032.png	Point	none	2118	813	1	1	1	none	none	0	0	0	0	0
145	144	White - output_0032.png	Point	none	1401	1059	1	1	1	none	none	0	0	0	0	0
146	145	Unmarked - output_0032.png	Point	none	1767	1780	1	1	1	none	none	0	0	0	0	0
147	146	Blue - output_0033.png	Point	none	1773	402	1	1	1	none	none	0	0	0	0	0
148	147	Green - output_0033.png	Point	none	2589	1425	1	1	1	none	none	0	0	0	0	0
149	148	Orange - output_0033.png	Point	none	1833	1569	1	1	1	none	none	0	0	0	0	0
150	149	Pink - output_0033.png	Point	none	2181	863	1	1	1	none	none	0	0	0	0	0
151	150	White - output_0033.png	Point	none	1657	933	1	1	1	none	none	0	0	0	0	0
152	151	Unmarked - output_0033.png	Point	none	1730	1773	1	1	1	none	none	0	0	0	0	0
153	152	Blue - output_0034.png	Point	none	1734	777	1	1	1	none	none	0	0	0	0	0
154	153	Green - output_0034.png	Point	none	2496	1194	1	1	1	none	none	0	0	0	0	0
155	154	Orange - output_0034.png	Point	none	1896	1584	1	1	1	none	none	0	0	0	0	0
156	155	Pink - output_0034.png	Point	none	2043	543	1	1	1	none	none	0	0	0	0	0
157	156	White - output_0034.png	Point	none	2756	1420	1	1	1	none	none	0	0	0	0	0
158	157	Unmarked - output_0034.png	Point	none	1350	1047	1	1	1	none	none	0	0	0	0	0
159	158	Blue - output_0035.png	Point	none	1809	339	1	1	1	none	none	0	0	0	0	0
160	159	Green - output_0035.png	Point	none	1602	1863	1	1	1	none	none	0	0	0	0	0
161	160	Orange - output_0035.png	Point	none	1869	1587	1	1	1	none	none	0	0	0	0	0
162	161	Pink - output_0035.png	Point	none	2175	606	1	1	1	none	none	0	0	0	0	0
163	162	White - output_0035.png	Point	none	2205	1230	1	1	1	none	none	0	0	0	0	0
164	163	Unmarked - output_0035.png	Point	none	1339	1035	1	1	1	none	none	0	0	0	0	0
165	164	Blue - output_0036.png	Point	none	1689	57	1	1	1	none	none	0	0	0	0	0
166	165	Green - output_0036.png	Point	none	1585	1617	1	1	1	none	none	0	0	0	0	0
167	166	Orange - output_0036.png	Point	none	1867	1617	1	1	1	none	none	0	0	0	0	0
168	167	Pink - output_0036.png	Point	none	1951	678	1	1	1	none	none	0	0	0	0	0
169	168	White - output_0036.png	Point	none	2160	1322	1	1	1	none	none	0	0	0	0	0
170	169	Unmarked - output_0036.png	Point	none	1877	1004	1	1	1	none	none	0	0	0	0	0
171	170	Blue - output_0037.png	Point	none	1650	66	1	1	1	none	none	0	0	0	0	0
172	171	Green - output_0037.png	Point	none	1353	1302	1	1	1	none	none	0	0	0	0	0
173	172	Orange - output_0037.png	Point	none	1875	1617	1	1	1	none	none	0	0	0	0	0
174	173	Pink - output_0037.png	Point	none	2007	663	1	1	1	none	none	0	0	0	0	0
175	174	White - output_0037.png	Point	none	2196	1104	1	1	1	none	none	0	0	0	0	0
176	175	Unmarked - output_0037.png	Point	none	1596	1110	1	1	1	none	none	0	0	0	0	0
177	176	Blue - output_0038.png	Point	none	1776	252	1	1	1	none	none	0	0	0	0	0
178	177	Green - output_0038.png	Point	none	1413	1152	1	1	1	none	none	0	0	0	0	0
179	178	Orange - output_0038.png	Point	none	1926	1584	1	1	1	none	none	0	0	0	0	0
180	179	Pink - output_0038.png	Point	none	1998	735	1	1	1	none	none	0	0	0	0	0
181	180	White - output_0038.png	Point	none	2031	729	1	1	1	none	none	0	0	0	0	0
182	181	Unmarked - output_0038.png	Point	none	2015	1250	1	1	1	none	none	0	0	0	0	0
183	182	Blue - output_0039.png	Point	none	1962	693	1	1	1	none	none	0	0	0	0	0
184	183	Green - output_0039.png	Point	none	2643	1311	1	1	1	none	none	0	0	0	0	0
185	184	Orange - output_0039.png	Point	none	1923	1581	1	1	1	none	none	0	0	0	0	0
186	185	Pink - output_0039.png	Point	none	1983	840	1	1	1	none	none	0	0	0	0	0
187	186	White - output_0039.png	Point	none	2511	1500	1	1	1	none	none	0	0	0	0	0
188	187	Unmarked - output_0039.png	Point	none	1435	1340	1	1	1	none	none	0	0	0	0	0
189	188	Blue - output_0040.png	Point	none	1734	1023	1	1	1	none	none	0	0	0	0	0
190	189	Green - output_0040.png	Point	none	1800	639	1	1	1	none	none	0	0	0	0	0
191	190	Orange - output_0040.png	Point	none	1911	1560	1	1	1	none	none	0	0	0	0	0
192	191	Pink - output_0040.png	Point	none	2469	1035	1	1	1	none	none	0	0	0	0	0
193	192	White - output_0040.png	Point	none	2073	1095	1	1	1	none	none	0	0	0	0	0
194	193	Unmarked - output_0040.png	Point	none	1706	1862	1	1	1	none	none	0	0	0	0	0
195	194	Blue - output_0041.png	Point	none	1521	1767	1	1	1	none	none	0	0	0	0	0
196	195	Green - output_0041.png	Point	none	1641	39	1	1	1	none	none	0	0	0	0	0
197	196	Orange - output_0041.png	Point	none	1905	1566	1	1	1	none	none	0	0	0	0	0
198	197	Pink - output_0041.png	Point	none	2820	879	1	1	1	none	none	0	0	0	0	0
199	198	White - output_0041.png	Point	none	1239	1125	1	1	1	none	none	0	0	0	0	0
200	199	Unmarked - output_0041.png	Point	none	2820	1020	1	1	1	none	none	0	0	0	0	0
201	200	Blue - output_0042.png	Point	none	2862	1170	1	1	1	none	none	0	0	0	0	0
202	201	Green - output_0042.png	Point	none	1668	51	1	1	1	none	none	0	0	0	0	0
203	202	Orange - output_0042.png	Point	none	1893	1596	1	1	1	none	none	0	0	0	0	0
204	203	Pink - output_0042.png	Point	none	2241	594	1	1	1	none	none	0	0	0	0	0
205	204	White - output_0042.png	Point	none	1230	984	1	1	1	none	none	0	0	0	0	0
206	205	Unmarked - output_0042.png	Point	none	1509	1194	1	1	1	none	none	0	0	0	0	0
207	206	Blue - output_0043.png	Point	none	2112	927	1	1	1	none	none	0	0	0	0	0
208	207	Green - output_0043.png	Point	none	1623	51	1	1	1	none	none	0	0	0	0	0
209	208	Orange - output_0043.png	Point	none	1908	1596	1	1	1	none	none	0	0	0	0	0
210	209	Pink - output_0043.png	Point	none	1956	951	1	1	1	none	none	0	0	0	0	0
211	210	White - output_0043.png	Point	none	2442	1530	1	1	1	none	none	0	0	0	0	0
212	211	Unmarked - output_0043.png	Point	none	1491	1119	1	1	1	none	none	0	0	0	0	0
213	212	Blue - output_0044.png	Point	none	1518	856	1	1	1	none	none	0	0	0	0	0
214	213	Green - output_0044.png	Point	none	1649	783	1	1	1	none	none	0	0	0	0	0
215	214	Orange - output_0044.png	Point	none	1974	1608	1	1	1	none	none	0	0	0	0	0
216	215	Pink - output_0044.png	Point	none	1374	1533	1	1	1	none	none	0	0	0	0	0
217	216	White - output_0044.png	Point	none	1884	1116	1	1	1	none	none	0	0	0	0	0
218	217	Unmarked - output_0044.png	Point	none	1504	1102	1	1	1	none	none	0	0	0	0	0
219	218	Blue - output_0045.png	Point	none	1657	26	1	1	1	none	none	0	0	0	0	0
220	219	Green - output_0045.png	Point	none	1929	804	1	1	1	none	none	0	0	0	0	0
221	220	Orange - output_0045.png	Point	none	1869	1602	1	1	1	none	none	0	0	0	0	0
222	221	Pink - output_0045.png	Point	none	1219	1566	1	1	1	none	none	0	0	0	0	0
223	222	White - output_0045.png	Point	none	1841	1256	1	1	1	none	none	0	0	0	0	0
224	223	Unmarked - output_0045.png	Point	none	1581	975	1	1	1	none	none	0	0	0	0	0
225	224	Blue - output_0046.png	Point	none	1602	1836	1	1	1	none	none	0	0	0	0	0
226	225	Green - output_0046.png	Point	none	1901	778	1	1	1	none	none	0	0	0	0	0
227	226	Orange - output_0046.png	Point	none	1971	1599	1	1	1	none	none	0	0	0	0	0
228	227	Pink - output_0046.png	Point	none	1314	1134	1	1	1	none	none	0	0	0	0	0
229	228	White - output_0046.png	Point	none	2265	658	1	1	1	none	none	0	0	0	0	0
230	229	Unmarked - output_0046.png	Point	none	1677	846	1	1	1	none	none	0	0	0	0	0
231	230	Blue - output_0047.png	Point	none	1758	1791	1	1	1	none	none	0	0	0	0	0
232	231	Green - output_0047.png	Point	none	1956	513	1	1	1	none	none	0	0	0	0	0
233	232	Orange - output_0047.png	Point	none	1932	1593	1	1	1	none	none	0	0	0	0	0
234	233	Pink - output_0047.png	Point	none	2538	606	1	1	1	none	none	0	0	0	0	0
235	234	White - output_0047.png	Point	none	2277	666	1	1	1	none	none	0	0	0	0	0
236	235	Unmarked - output_0047.png	Point	none	1425	918	1	1	1	none	none	0	0	0	0	0
237	236	Blue - output_0048.png	Point	none	1722	1800	1	1	1	none	none	0	0	0	0	0
238	237	Green - output_0048.png	Point	none	1668	51	1	1	1	none	none	0	0	0	0	0
239	238	Orange - output_0048.png	Point	none	1953	1653	1	1	1	none	none	0	0	0	0	0
240	239	Pink - output_0048.png	Point	none	2910	1155	1	1	1	none	none	0	0	0	0	0
241	240	White - output_0048.png	Point	none	2256	681	1	1	1	none	none	0	0	0	0	0
242	241	Unmarked - output_0048.png	Point	none	1881	832	1	1	1	none	none	0	0	0	0	0
243	242	Blue - output_0049.png	Point	none	1689	1800	1	1	1	none	none	0	0	0	0	0
244	243	Green - output_0049.png	Point	none	1941	192	1	1	1	none	none	0	0	0	0	0
245	244	Orange - output_0049.png	Point	none	1836	1305	1	1	1	none	none	0	0	0	0	0
246	245	Pink - output_0049.png	Point	none	2733	945	1	1	1	none	none	0	0	0	0	0
247	246	White - output_0049.png	Point	none	2160	591	1	1	1	none	none	0	0	0	0	0
248	247	Unmarked - output_0049.png	Point	none	1895	1462	1	1	1	none	none	0	0	0	0	0
249	248	Blue - output_0050.png	Point	none	1527	1770	1	1	1	none	none	0	0	0	0	0
250	249	Green - output_0050.png	Point	none	1689	60	1	1	1	none	none	0	0	0	0	0
251	250	Orange - output_0050.png	Point	none	1107	1377	1	1	1	none	none	0	0	0	0	0
252	251	Pink - output_0050.png	Point	none	1323	1623	1	1	1	none	none	0	0	0	0	0
253	252	White - output_0050.png	Point	none	1581	1188	1	1	1	none	none	0	0	0	0	0
254	253	Unmarked - output_0050.png	Point	none	1844	1392	1	1	1	none	none	0	0	0	0	0
255	254	Blue - output_0051.png	Point	none	1319	1732	1	1	1	none	none	0	0	0	0	0
256	255	Green - output_0051.png	Point	none	2265	786	1	1	1	none	none	0	0	0	0	0
257	256	Orange - output_0051.png	Point	none	1680	1341	1	1	1	none	none	0	0	0	0	0
258	257	Pink - output_0051.png	Point	none	1569	894	1	1	1	none	none	0	0	0	0	0
259	258	White - output_0051.png	Point	none	1990	1231	1	1	1	none	none	0	0	0	0	0
260	259	Unmarked - output_0051.png	Point	none	1997	1527	1	1	1	none	none	0	0	0	0	0
261	260	Blue - output_0052.png	Point	none	1464	1774	1	1	1	none	none	0	0	0	0	0
262	261	Green - output_0052.png	Point	none	1684	880	1	1	1	none	none	0	0	0	0	0
263	262	Orange - output_0052.png	Point	none	1688	1302	1	1	1	none	none	0	0	0	0	0
264	263	Pink - output_0052.png	Point	none	2750	1476	1	1	1	none	none	0	0	0	0	0
265	264	White - output_0052.png	Point	none	2016	1684	1	1	1	none	none	0	0	0	0	0
266	265	Unmarked - output_0052.png	Point	none	1898	1394	1	1	1	none	none	0	0	0	0	0
267	266	Blue - output_0053.png	Point	none	1431	1764	1	1	1	none	none	0	0	0	0	0
268	267	Green - output_0053.png	Point	none	1603	1820	1	1	1	none	none	0	0	0	0	0
269	268	Orange - output_0053.png	Point	none	1791	1324	1	1	1	none	none	0	0	0	0	0
270	269	Pink - output_0053.png	Point	none	2757	862	1	1	1	none	none	0	0	0	0	0
271	270	White - output_0053.png	Point	none	1596	1655	1	1	1	none	none	0	0	0	0	0
272	271	Unmarked - output_0053.png	Point	none	1829	1160	1	1	1	none	none	0	0	0	0	0
273	272	Blue - output_0054.png	Point	none	1461	1755	1	1	1	none	none	0	0	0	0	0
274	273	Green - output_0054.png	Point	none	1701	50	1	1	1	none	none	0	0	0	0	0
275	274	Orange - output_0054.png	Point	none	1920	1365	1	1	1	none	none	0	0	0	0	0
276	275	Pink - output_0054.png	Point	none	2682	1224	1	1	1	none	none	0	0	0	0	0
277	276	White - output_0054.png	Point	none	1258	1542	1	1	1	none	none	0	0	0	0	0
278	277	Unmarked - output_0054.png	Point	none	1909	1516	1	1	1	none	none	0	0	0	0	0
279	278	Blue - output_0055.png	Point	none	1452	1785	1	1	1	none	none	0	0	0	0	0
280	279	Green - output_0055.png	Point	none	1907	224	1	1	1	none	none	0	0	0	0	0
281	280	Orange - output_0055.png	Point	none	1959	1368	1	1	1	none	none	0	0	0	0	0
282	281	Pink - output_0055.png	Point	none	2610	663	1	1	1	none	none	0	0	0	0	0
283	282	White - output_0055.png	Point	none	1991	1668	1	1	1	none	none	0	0	0	0	0
284	283	Unmarked - output_0055.png	Point	none	1761	1215	1	1	1	none	none	0	0	0	0	0
285	284	Blue - output_0056.png	Point	none	1485	1743	1	1	1	none	none	0	0	0	0	0
286	285	Green - output_0056.png	Point	none	2347	1195	1	1	1	none	none	0	0	0	0	0
287	286	Orange - output_0056.png	Point	none	1925	1397	1	1	1	none	none	0	0	0	0	0
288	287	Pink - output_0056.png	Point	none	2851	941	1	1	1	none	none	0	0	0	0	0
289	288	White - output_0056.png	Point	none	1498	1563	1	1	1	none	none	0	0	0	0	0
290	289	Unmarked - output_0056.png	Point	none	1564	770	1	1	1	none	none	0	0	0	0	0
291	290	Blue - output_0057.png	Point	none	1542	1764	1	1	1	none	none	0	0	0	0	0
292	291	Green - output_0057.png	Point	none	1698	891	1	1	1	none	none	0	0	0	0	0
293	292	Orange - output_0057.png	Point	none	1917	1383	1	1	1	none	none	0	0	0	0	0
294	293	Pink - output_0057.png	Point	none	2745	1026	1	1	1	none	none	0	0	0	0	0
295	294	White - output_0057.png	Point	none	2514	616	1	1	1	none	none	0	0	0	0	0
296	295	Unmarked - output_0057.png	Point	none	1521	882	1	1	1	none	none	0	0	0	0	0
297	296	Blue - output_0058.png	Point	none	1455	1785	1	1	1	none	none	0	0	0	0	0
298	297	Green - output_0058.png	Point	none	1797	408	1	1	1	none	none	0	0	0	0	0
299	298	Orange - output_0058.png	Point	none	1896	1374	1	1	1	none	none	0	0	0	0	0
300	299	Pink - output_0058.png	Point	none	2673	1125	1	1	1	none	none	0	0	0	0	0
301	300	White - output_0058.png	Point	none	1872	1688	1	1	1	none	none	0	0	0	0	0
302	301	Unmarked - output_0058.png	Point	none	1611	810	1	1	1	none	none	0	0	0	0	0
303	302	Blue - output_0059.png	Point	none	1353	1764	1	1	1	none	none	0	0	0	0	0
304	303	Green - output_0059.png	Point	none	2859	1071	1	1	1	none	none	0	0	0	0	0
305	304	Orange - output_0059.png	Point	none	1938	1350	1	1	1	none	none	0	0	0	0	0
306	305	Pink - output_0059.png	Point	none	1767	843	1	1	1	none	none	0	0	0	0	0
307	306	White - output_0059.png	Point	none	1970	1546	1	1	1	none	none	0	0	0	0	0
308	307	Unmarked - output_0059.png	Point	none	1658	1774	1	1	1	none	none	0	0	0	0	0
309	308	Blue - output_0060.png	Point	none	1532	1831	1	1	1	none	none	0	0	0	0	0
310	309	Green - output_0060.png	Point	none	2633	1560	1	1	1	none	none	0	0	0	0	0
311	310	Orange - output_0060.png	Point	none	1937	1372	1	1	1	none	none	0	0	0	0	0
312	311	Pink - output_0060.png	Point	none	2105	982	1	1	1	none	none	0	0	0	0	0
313	312	White - output_0060.png	Point	none	2007	1554	1	1	1	none	none	0	0	0	0	0
314	313	Unmarked - output_0060.png	Point	none	1650	800	1	1	1	none	none	0	0	0	0	0
315	314	Blue - output_0061.png	Point	none	1467	1806	1	1	1	none	none	0	0	0	0	0
316	315	Green - output_0061.png	Point	none	2163	585	1	1	1	none	none	0	0	0	0	0
317	316	Orange - output_0061.png	Point	none	1905	1401	1	1	1	none	none	0	0	0	0	0
318	317	Pink - output_0061.png	Point	none	1767	1812	1	1	1	none	none	0	0	0	0	0
319	318	White - output_0061.png	Point	none	1914	1680	1	1	1	none	none	0	0	0	0	0
320	319	Unmarked - output_0061.png	Point	none	1341	945	1	1	1	none	none	0	0	0	0	0
321	320	Blue - output_0062.png	Point	none	1260	1635	1	1	1	none	none	0	0	0	0	0
322	321	Green - output_0062.png	Point	none	2616	1554	1	1	1	none	none	0	0	0	0	0
323	322	Orange - output_0062.png	Point	none	1932	1371	1	1	1	none	none	0	0	0	0	0
324	323	Pink - output_0062.png	Point	none	1950	1731	1	1	1	none	none	0	0	0	0	0
325	324	White - output_0062.png	Point	none	1612	1566	1	1	1	none	none	0	0	0	0	0
326	325	Unmarked - output_0062.png	Point	none	1716	1816	1	1	1	none	none	0	0	0	0	0
327	326	Blue - output_0063.png	Point	none	1550	1705	1	1	1	none	none	0	0	0	0	0
328	327	Green - output_0063.png	Point	none	2472	584	1	1	1	none	none	0	0	0	0	0
329	328	Orange - output_0063.png	Point	none	1944	1359	1	1	1	none	none	0	0	0	0	0
330	329	Pink - output_0063.png	Point	none	2715	849	1	1	1	none	none	0	0	0	0	0
331	330	White - output_0063.png	Point	none	2295	1041	1	1	1	none	none	0	0	0	0	0
332	331	Unmarked - output_0063.png	Point	none	1716	660	1	1	1	none	none	0	0	0	0	0
333	332	Blue - output_0064.png	Point	none	1713	1797	1	1	1	none	none	0	0	0	0	0
334	333	Green - output_0064.png	Point	none	2709	1506	1	1	1	none	none	0	0	0	0	0
335	334	Orange - output_0064.png	Point	none	1929	1356	1	1	1	none	none	0	0	0	0	0
336	335	Pink - output_0064.png	Point	none	1965	1644	1	1	1	none	none	0	0	0	0	0
337	336	White - output_0064.png	Point	none	2346	1191	1	1	1	none	none	0	0	0	0	0
338	337	Unmarked - output_0064.png	Point	none	1680	1110	1	1	1	none	none	0	0	0	0	0
339	338	Blue - output_0065.png	Point	none	1155	1116	1	1	1	none	none	0	0	0	0	0
340	339	Green - output_0065.png	Point	none	1527	1830	1	1	1	none	none	0	0	0	0	0
341	340	Orange - output_0065.png	Point	none	1938	1359	1	1	1	none	none	0	0	0	0	0
342	341	Pink - output_0065.png	Point	none	1989	1695	1	1	1	none	none	0	0	0	0	0
343	342	White - output_0065.png	Point	none	1586	1660	1	1	1	none	none	0	0	0	0	0
344	343	Unmarked - output_0065.png	Point	none	2631	1161	1	1	1	none	none	0	0	0	0	0
345	344	Blue - output_0066.png	Point	none	1542	1740	1	1	1	none	none	0	0	0	0	0
346	345	Green - output_0066.png	Point	none	1248	954	1	1	1	none	none	0	0	0	0	0
347	346	Orange - output_0066.png	Point	none	1914	1386	1	1	1	none	none	0	0	0	0	0
348	347	Pink - output_0066.png	Point	none	2646	1461	1	1	1	none	none	0	0	0	0	0
349	348	White - output_0066.png	Point	none	2007	792	1	1	1	none	none	0	0	0	0	0
350	349	Unmarked - output_0066.png	Point	none	1828	1197	1	1	1	none	none	0	0	0	0	0
351	350	Blue - output_0067.png	Point	none	1644	1788	1	1	1	none	none	0	0	0	0	0
352	351	Green - output_0067.png	Point	none	2007	606	1	1	1	none	none	0	0	0	0	0
353	352	Orange - output_0067.png	Point	none	1914	1374	1	1	1	none	none	0	0	0	0	0
354	353	Pink - output_0067.png	Point	none	2688	1170	1	1	1	none	none	0	0	0	0	0
355	354	White - output_0067.png	Point	none	1914	942	1	1	1	none	none	0	0	0	0	0
356	355	Unmarked - output_0067.png	Point	none	1432	1230	1	1	1	none	none	0	0	0	0	0
357	356	Blue - output_0068.png	Point	none	1668	1830	1	1	1	none	none	0	0	0	0	0
358	357	Green - output_0068.png	Point	none	2074	646	1	1	1	none	none	0	0	0	0	0
359	358	Orange - output_0068.png	Point	none	1914	1383	1	1	1	none	none	0	0	0	0	0
360	359	Pink - output_0068.png	Point	none	2646	1143	1	1	1	none	none	0	0	0	0	0
361	360	White - output_0068.png	Point	none	1890	1104	1	1	1	none	none	0	0	0	0	0
362	361	Unmarked - output_0068.png	Point	none	1702	1173	1	1	1	none	none	0	0	0	0	0
363	362	Blue - output_0069.png	Point	none	1140	1443	1	1	1	none	none	0	0	0	0	0
364	363	Green - output_0069.png	Point	none	2883	1254	1	1	1	none	none	0	0	0	0	0
365	364	Orange - output_0069.png	Point	none	1911	1482	1	1	1	none	none	0	0	0	0	0
366	365	Pink - output_0069.png	Point	none	2616	1149	1	1	1	none	none	0	0	0	0	0
367	366	White - output_0069.png	Point	none	1896	1044	1	1	1	none	none	0	0	0	0	0
368	367	Unmarked - output_0069.png	Point	none	2303	647	1	1	1	none	none	0	0	0	0	0
369	368	Blue - output_0070.png	Point	none	1611	1191	1	1	1	none	none	0	0	0	0	0
370	369	Green - output_0070.png	Point	none	1677	1854	1	1	1	none	none	0	0	0	0	0
371	370	Orange - output_0070.png	Point	none	1911	1482	1	1	1	none	none	0	0	0	0	0
372	371	Pink - output_0070.png	Point	none	2643	1179	1	1	1	none	none	0	0	0	0	0
373	372	White - output_0070.png	Point	none	2558	1459	1	1	1	none	none	0	0	0	0	0
374	373	Unmarked - output_0070.png	Point	none	1385	1221	1	1	1	none	none	0	0	0	0	0
375	374	Blue - output_0071.png	Point	none	1620	762	1	1	1	none	none	0	0	0	0	0
376	375	Green - output_0071.png	Point	none	1422	1818	1	1	1	none	none	0	0	0	0	0
377	376	Orange - output_0071.png	Point	none	1914	1470	1	1	1	none	none	0	0	0	0	0
378	377	Pink - output_0071.png	Point	none	2607	1173	1	1	1	none	none	0	0	0	0	0
379	378	White - output_0071.png	Point	none	1848	1083	1	1	1	none	none	0	0	0	0	0
380	379	Unmarked - output_0071.png	Point	none	1341	1251	1	1	1	none	none	0	0	0	0	0
381	380	Blue - output_0072.png	Point	none	2844	1245	1	1	1	none	none	0	0	0	0	0
382	381	Green - output_0072.png	Point	none	1560	1851	1	1	1	none	none	0	0	0	0	0
383	382	Orange - output_0072.png	Point	none	1932	1461	1	1	1	none	none	0	0	0	0	0
384	383	Pink - output_0072.png	Point	none	2487	1152	1	1	1	none	none	0	0	0	0	0
385	384	White - output_0072.png	Point	none	1884	1050	1	1	1	none	none	0	0	0	0	0
386	385	Unmarked - output_0072.png	Point	none	1344	1228	1	1	1	none	none	0	0	0	0	0
387	386	Blue - output_0073.png	Point	none	1773	1377	1	1	1	none	none	0	0	0	0	0
388	387	Green - output_0073.png	Point	none	2174	633	1	1	1	none	none	0	0	0	0	0
389	388	Orange - output_0073.png	Point	none	1928	1489	1	1	1	none	none	0	0	0	0	0
390	389	Pink - output_0073.png	Point	none	2382	1127	1	1	1	none	none	0	0	0	0	0
391	390	White - output_0073.png	Point	none	1852	1061	1	1	1	none	none	0	0	0	0	0
392	391	Unmarked - output_0073.png	Point	none	1590	791	1	1	1	none	none	0	0	0	0	0
393	392	Blue - output_0074.png	Point	none	2796	1284	1	1	1	none	none	0	0	0	0	0
394	393	Green - output_0074.png	Point	none	1644	1827	1	1	1	none	none	0	0	0	0	0
395	394	Orange - output_0074.png	Point	none	1926	1482	1	1	1	none	none	0	0	0	0	0
396	395	Pink - output_0074.png	Point	none	2406	1014	1	1	1	none	none	0	0	0	0	0
397	396	White - output_0074.png	Point	none	1770	1047	1	1	1	none	none	0	0	0	0	0
398	397	Unmarked - output_0074.png	Point	none	2009	1608	1	1	1	none	none	0	0	0	0	0
399	398	Blue - output_0075.png	Point	none	2305	1647	1	1	1	none	none	0	0	0	0	0
400	399	Green - output_0075.png	Point	none	1174	1024	1	1	1	none	none	0	0	0	0	0
401	400	Orange - output_0075.png	Point	none	1922	1508	1	1	1	none	none	0	0	0	0	0
402	401	Pink - output_0075.png	Point	none	2146	1000	1	1	1	none	none	0	0	0	0	0
403	402	White - output_0075.png	Point	none	1956	1030	1	1	1	none	none	0	0	0	0	0
404	403	Unmarked - output_0075.png	Point	none	2450	900	1	1	1	none	none	0	0	0	0	0
405	404	Blue - output_0076.png	Point	none	1697	1820	1	1	1	none	none	0	0	0	0	0
406	405	Green - output_0076.png	Point	none	1458	888	1	1	1	none	none	0	0	0	0	0
407	406	Orange - output_0076.png	Point	none	1926	1494	1	1	1	none	none	0	0	0	0	0
408	407	Pink - output_0076.png	Point	none	2364	975	1	1	1	none	none	0	0	0	0	0
409	408	White - output_0076.png	Point	none	2463	1026	1	1	1	none	none	0	0	0	0	0
410	409	Unmarked - output_0076.png	Point	none	1605	1218	1	1	1	none	none	0	0	0	0	0
411	410	Blue - output_0077.png	Point	none	2382	1389	1	1	1	none	none	0	0	0	0	0
412	411	Green - output_0077.png	Point	none	2504	862	1	1	1	none	none	0	0	0	0	0
413	412	Orange - output_0077.png	Point	none	1926	1494	1	1	1	none	none	0	0	0	0	0
414	413	Pink - output_0077.png	Point	none	1731	1053	1	1	1	none	none	0	0	0	0	0
415	414	White - output_0077.png	Point	none	2250	1080	1	1	1	none	none	0	0	0	0	0
416	415	Unmarked - output_0077.png	Point	none	1335	1635	1	1	1	none	none	0	0	0	0	0
417	416	Blue - output_0078.png	Point	none	1443	1146	1	1	1	none	none	0	0	0	0	0
418	417	Green - output_0078.png	Point	none	2871	843	1	1	1	none	none	0	0	0	0	0
419	418	Orange - output_0078.png	Point	none	1950	1485	1	1	1	none	none	0	0	0	0	0
420	419	Pink - output_0078.png	Point	none	1710	1068	1	1	1	none	none	0	0	0	0	0
421	420	White - output_0078.png	Point	none	1797	774	1	1	1	none	none	0	0	0	0	0
422	421	Unmarked - output_0078.png	Point	none	1581	1755	1	1	1	none	none	0	0	0	0	0
423	422	Blue - output_0079.png	Point	none	1233	1435	1	1	1	none	none	0	0	0	0	0
424	423	Green - output_0079.png	Point	none	1869	489	1	1	1	none	none	0	0	0	0	0
425	424	Orange - output_0079.png	Point	none	1941	1476	1	1	1	none	none	0	0	0	0	0
426	425	Pink - output_0079.png	Point	none	1860	1230	1	1	1	none	none	0	0	0	0	0
427	426	White - output_0079.png	Point	none	2817	1360	1	1	1	none	none	0	0	0	0	0
428	427	Unmarked - output_0079.png	Point	none	1530	858	1	1	1	none	none	0	0	0	0	0
429	428	Blue - output_0080.png	Point	none	2496	630	1	1	1	none	none	0	0	0	0	0
430	429	Green - output_0080.png	Point	none	2004	840	1	1	1	none	none	0	0	0	0	0
431	430	Orange - output_0080.png	Point	none	1959	1482	1	1	1	none	none	0	0	0	0	0
432	431	Pink - output_0080.png	Point	none	2190	1242	1	1	1	none	none	0	0	0	0	0
433	432	White - output_0080.png	Point	none	1897	500	1	1	1	none	none	0	0	0	0	0
434	433	Unmarked - output_0080.png	Point	none	1637	805	1	1	1	none	none	0	0	0	0	0
435	434	Blue - output_0081.png	Point	none	1095	1119	1	1	1	none	none	0	0	0	0	0
436	435	Green - output_0081.png	Point	none	2571	714	1	1	1	none	none	0	0	0	0	0
437	436	Orange - output_0081.png	Point	none	1947	1497	1	1	1	none	none	0	0	0	0	0
438	437	Pink - output_0081.png	Point	none	1722	1101	1	1	1	none	none	0	0	0	0	0
439	438	White - output_0081.png	Point	none	1312	1740	1	1	1	none	none	0	0	0	0	0
440	439	Unmarked - output_0081.png	Point	none	1819	1797	1	1	1	none	none	0	0	0	0	0
441	440	Blue - output_0082.png	Point	none	1247	1669	1	1	1	none	none	0	0	0	0	0
442	441	Green - output_0082.png	Point	none	2832	1125	1	1	1	none	none	0	0	0	0	0
443	442	Orange - output_0082.png	Point	none	1959	1458	1	1	1	none	none	0	0	0	0	0
444	443	Pink - output_0082.png	Point	none	1674	1047	1	1	1	none	none	0	0	0	0	0
445	444	White - output_0082.png	Point	none	1528	1831	1	1	1	none	none	0	0	0	0	0
446	445	Unmarked - output_0082.png	Point	none	1920	1157	1	1	1	none	none	0	0	0	0	0
447	446	Blue - output_0083.png	Point	none	1293	1662	1	1	1	none	none	0	0	0	0	0
448	447	Green - output_0083.png	Point	none	2859	1203	1	1	1	none	none	0	0	0	0	0
449	448	Orange - output_0083.png	Point	none	1959	1491	1	1	1	none	none	0	0	0	0	0
450	449	Pink - output_0083.png	Point	none	1287	1026	1	1	1	none	none	0	0	0	0	0
451	450	White - output_0083.png	Point	none	1458	1701	1	1	1	none	none	0	0	0	0	0
452	451	Unmarked - output_0083.png	Point	none	1395	1311	1	1	1	none	none	0	0	0	0	0
453	452	Blue - output_0084.png	Point	none	1200	1581	1	1	1	none	none	0	0	0	0	0
454	453	Green - output_0084.png	Point	none	1902	948	1	1	1	none	none	0	0	0	0	0
455	454	Orange - output_0084.png	Point	none	1938	1485	1	1	1	none	none	0	0	0	0	0
456	455	Pink - output_0084.png	Point	none	1179	1167	1	1	1	none	none	0	0	0	0	0
457	456	White - output_0084.png	Point	none	1551	1767	1	1	1	none	none	0	0	0	0	0
458	457	Unmarked - output_0084.png	Point	none	1899	771	1	1	1	none	none	0	0	0	0	0
459	458	Blue - output_0085.png	Point	none	1164	1527	1	1	1	none	none	0	0	0	0	0
460	459	Green - output_0085.png	Point	none	1914	960	1	1	1	none	none	0	0	0	0	0
461	460	Orange - output_0085.png	Point	none	1923	1476	1	1	1	none	none	0	0	0	0	0
462	461	Pink - output_0085.png	Point	none	1194	1134	1	1	1	none	none	0	0	0	0	0
463	462	White - output_0085.png	Point	none	1701	1836	1	1	1	none	none	0	0	0	0	0
464	463	Unmarked - output_0085.png	Point	none	1584	1740	1	1	1	none	none	0	0	0	0	0
465	464	Blue - output_0086.png	Point	none	1599	1767	1	1	1	none	none	0	0	0	0	0
466	465	Green - output_0086.png	Point	none	1920	957	1	1	1	none	none	0	0	0	0	0
467	466	Orange - output_0086.png	Point	none	1896	1458	1	1	1	none	none	0	0	0	0	0
468	467	Pink - output_0086.png	Point	none	1185	1197	1	1	1	none	none	0	0	0	0	0
469	468	White - output_0086.png	Point	none	1593	1752	1	1	1	none	none	0	0	0	0	0
470	469	Unmarked - output_0086.png	Point	none	1969	1743	1	1	1	none	none	0	0	0	0	0
471	470	Blue - output_0087.png	Point	none	1305	1720	1	1	1	none	none	0	0	0	0	0
472	471	Green - output_0087.png	Point	none	1929	944	1	1	1	none	none	0	0	0	0	0
473	472	Orange - output_0087.png	Point	none	1911	1486	1	1	1	none	none	0	0	0	0	0
474	473	Pink - output_0087.png	Point	none	1703	1742	1	1	1	none	none	0	0	0	0	0
475	474	White - output_0087.png	Point	none	1647	1857	1	1	1	none	none	0	0	0	0	0
476	475	Unmarked - output_0087.png	Point	none	1203	957	1	1	1	none	none	0	0	0	0	0
477	476	Blue - output_0088.png	Point	none	1238	1211	1	1	1	none	none	0	0	0	0	0
478	477	Green - output_0088.png	Point	none	1954	979	1	1	1	none	none	0	0	0	0	0
479	478	Orange - output_0088.png	Point	none	1928	1471	1	1	1	none	none	0	0	0	0	0
480	479	Pink - output_0088.png	Point	none	1182	1105	1	1	1	none	none	0	0	0	0	0
481	480	White - output_0088.png	Point	none	1456	1644	1	1	1	none	none	0	0	0	0	0
482	481	Unmarked - output_0088.png	Point	none	1263	1229	1	1	1	none	none	0	0	0	0	0
483	482	Blue - output_0089.png	Point	none	1154	1504	1	1	1	none	none	0	0	0	0	0
484	483	Green - output_0089.png	Point	none	2412	1280	1	1	1	none	none	0	0	0	0	0
485	484	Orange - output_0089.png	Point	none	1902	1470	1	1	1	none	none	0	0	0	0	0
486	485	Pink - output_0089.png	Point	none	1784	982	1	1	1	none	none	0	0	0	0	0
487	486	White - output_0089.png	Point	none	1510	1790	1	1	1	none	none	0	0	0	0	0
488	487	Unmarked - output_0089.png	Point	none	2100	794	1	1	1	none	none	0	0	0	0	0
489	488	Blue - output_0090.png	Point	none	1577	792	1	1	1	none	none	0	0	0	0	0
490	489	Green - output_0090.png	Point	none	1913	1184	1	1	1	none	none	0	0	0	0	0
491	490	Orange - output_0090.png	Point	none	1926	1480	1	1	1	none	none	0	0	0	0	0
492	491	Pink - output_0090.png	Point	none	2130	516	1	1	1	none	none	0	0	0	0	0
493	492	White - output_0090.png	Point	none	1480	1620	1	1	1	none	none	0	0	0	0	0
494	493	Unmarked - output_0090.png	Point	none	1499	1797	1	1	1	none	none	0	0	0	0	0
495	494	Blue - output_0091.png	Point	none	1989	354	1	1	1	none	none	0	0	0	0	0
496	495	Green - output_0091.png	Point	none	1686	87	1	1	1	none	none	0	0	0	0	0
497	496	Orange - output_0091.png	Point	none	1929	1477	1	1	1	none	none	0	0	0	0	0
498	497	Pink - output_0091.png	Point	none	1855	1241	1	1	1	none	none	0	0	0	0	0
499	498	White - output_0091.png	Point	none	1487	1579	1	1	1	none	none	0	0	0	0	0
500	499	Unmarked - output_0091.png	Point	none	1212	1020	1	1	1	none	none	0	0	0	0	0
501	500	Blue - output_0092.png	Point	none	1647	54	1	1	1	none	none	0	0	0	0	0
502	501	Green - output_0092.png	Point	none	1692	36	1	1	1	none	none	0	0	0	0	0
503	502	Orange - output_0092.png	Point	none	1908	1482	1	1	1	none	none	0	0	0	0	0
504	503	Pink - output_0092.png	Point	none	1824	1104	1	1	1	none	none	0	0	0	0	0
505	504	White - output_0092.png	Point	none	1410	1095	1	1	1	none	none	0	0	0	0	0
506	505	Unmarked - output_0092.png	Point	none	1329	1458	1	1	1	none	none	0	0	0	0	0
507	506	Blue - output_0093.png	Point	none	1650	33	1	1	1	none	none	0	0	0	0	0
508	507	Green - output_0093.png	Point	none	1737	54	1	1	1	none	none	0	0	0	0	0
509	508	Orange - output_0093.png	Point	none	1932	1464	1	1	1	none	none	0	0	0	0	0
510	509	Pink - output_0093.png	Point	none	1740	966	1	1	1	none	none	0	0	0	0	0
511	510	White - output_0093.png	Point	none	1818	858	1	1	1	none	none	0	0	0	0	0
512	511	Unmarked - output_0093.png	Point	none	1680	1609	1	1	1	none	none	0	0	0	0	0
513	512	Blue - output_0094.png	Point	none	1629	54	1	1	1	none	none	0	0	0	0	0
514	513	Green - output_0094.png	Point	none	1710	36	1	1	1	none	none	0	0	0	0	0
515	514	Orange - output_0094.png	Point	none	1926	1479	1	1	1	none	none	0	0	0	0	0
516	515	Pink - output_0094.png	Point	none	1751	1135	1	1	1	none	none	0	0	0	0	0
517	516	White - output_0094.png	Point	none	1989	586	1	1	1	none	none	0	0	0	0	0
518	517	Unmarked - output_0094.png	Point	none	2495	1442	1	1	1	none	none	0	0	0	0	0
519	518	Blue - output_0095.png	Point	none	2415	891	1	1	1	none	none	0	0	0	0	0
520	519	Green - output_0095.png	Point	none	1776	654	1	1	1	none	none	0	0	0	0	0
521	520	Orange - output_0095.png	Point	none	1914	1449	1	1	1	none	none	0	0	0	0	0
522	521	Pink - output_0095.png	Point	none	1788	1296	1	1	1	none	none	0	0	0	0	0
523	522	White - output_0095.png	Point	none	2316	1386	1	1	1	none	none	0	0	0	0	0
524	523	Unmarked - output_0095.png	Point	none	1656	1189	1	1	1	none	none	0	0	0	0	0
525	524	Blue - output_0096.png	Point	none	2127	510	1	1	1	none	none	0	0	0	0	0
526	525	Green - output_0096.png	Point	none	2505	684	1	1	1	none	none	0	0	0	0	0
527	526	Orange - output_0096.png	Point	none	1932	1473	1	1	1	none	none	0	0	0	0	0
528	527	Pink - output_0096.png	Point	none	1851	1293	1	1	1	none	none	0	0	0	0	0
529	528	White - output_0096.png	Point	none	1722	1770	1	1	1	none	none	0	0	0	0	0
530	529	Unmarked - output_0096.png	Point	none	1584	1430	1	1	1	none	none	0	0	0	0	0
531	530	Blue - output_0097.png	Point	none	1806	348	1	1	1	none	none	0	0	0	0	0
532	531	Green - output_0097.png	Point	none	2517	678	1	1	1	none	none	0	0	0	0	0
533	532	Orange - output_0097.png	Point	none	1908	1470	1	1	1	none	none	0	0	0	0	0
534	533	Pink - output_0097.png	Point	none	2076	1308	1	1	1	none	none	0	0	0	0	0
535	534	White - output_0097.png	Point	none	1515	1399	1	1	1	none	none	0	0	0	0	0
536	535	Unmarked - output_0097.png	Point	none	1273	1131	1	1	1	none	none	0	0	0	0	0
537	536	Blue - output_0098.png	Point	none	1818	846	1	1	1	none	none	0	0	0	0	0
538	537	Green - output_0098.png	Point	none	2463	600	1	1	1	none	none	0	0	0	0	0
539	538	Orange - output_0098.png	Point	none	1929	1467	1	1	1	none	none	0	0	0	0	0
540	539	Pink - output_0098.png	Point	none	2076	1125	1	1	1	none	none	0	0	0	0	0
541	540	White - output_0098.png	Point	none	2496	580	1	1	1	none	none	0	0	0	0	0
542	541	Unmarked - output_0098.png	Point	none	1774	1205	1	1	1	none	none	0	0	0	0	0
543	542	Blue - output_0099.png	Point	none	1899	312	1	1	1	none	none	0	0	0	0	0
544	543	Green - output_0099.png	Point	none	2445	784	1	1	1	none	none	0	0	0	0	0
545	544	Orange - output_0099.png	Point	none	1915	1474	1	1	1	none	none	0	0	0	0	0
546	545	Pink - output_0099.png	Point	none	1867	1194	1	1	1	none	none	0	0	0	0	0
547	546	White - output_0099.png	Point	none	2406	636	1	1	1	none	none	0	0	0	0	0
548	547	Unmarked - output_0099.png	Point	none	1526	1397	1	1	1	none	none	0	0	0	0	0
549	548	Blue - output_0100.png	Point	none	1806	402	1	1	1	none	none	0	0	0	0	0
550	549	Green - output_0100.png	Point	none	2311	1579	1	1	1	none	none	0	0	0	0	0
551	550	Orange - output_0100.png	Point	none	1911	1442	1	1	1	none	none	0	0	0	0	0
552	551	Pink - output_0100.png	Point	none	1785	1245	1	1	1	none	none	0	0	0	0	0
553	552	White - output_0100.png	Point	none	2796	924	1	1	1	none	none	0	0	0	0	0
554	553	Unmarked - output_0100.png	Point	none	1871	839	1	1	1	none	none	0	0	0	0	0
555	554	Blue - output_0101.png	Point	none	1791	327	1	1	1	none	none	0	0	0	0	0
556	555	Green - output_0101.png	Point	none	2456	820	1	1	1	none	none	0	0	0	0	0
557	556	Orange - output_0101.png	Point	none	1923	1449	1	1	1	none	none	0	0	0	0	0
558	557	Pink - output_0101.png	Point	none	1829	1232	1	1	1	none	none	0	0	0	0	0
559	558	White - output_0101.png	Point	none	1696	1080	1	1	1	none	none	0	0	0	0	0
560	559	Unmarked - output_0101.png	Point	none	1938	824	1	1	1	none	none	0	0	0	0	0
561	560	Blue - output_0102.png	Point	none	2316	768	1	1	1	none	none	0	0	0	0	0
562	561	Green - output_0102.png	Point	none	1638	1851	1	1	1	none	none	0	0	0	0	0
563	562	Orange - output_0102.png	Point	none	1929	1473	1	1	1	none	none	0	0	0	0	0
564	563	Pink - output_0102.png	Point	none	1785	1203	1	1	1	none	none	0	0	0	0	0
565	564	White - output_0102.png	Point	none	1197	1245	1	1	1	none	none	0	0	0	0	0
566	565	Unmarked - output_0102.png	Point	none	1752	835	1	1	1	none	none	0	0	0	0	0
