# Supplementary material for: Unmated Queens Show Worker‐Like Behaviour and Gene Expression in Polygynous Colonies of the Ant Stigmatomma pallipes
Source: Mol Ecol. 2026 Apr 29;35:e70360. doi: 10.1111/mec.70360 (PMC13126620; doi:10.1111/mec.70360)
Supplement: Supplementary file 3 — Data S1: mec70360‐sup‐0003‐Supinfo.zip. [file MEC-35-e70360-s003.zip › Coordinates/O1_M13_1_5_cords.csv]

X.1	Index	Name	Type	Group	X	Y	Width	Height	Points	Color	Fill	LWidth	Pos	C	Z	T
1	0	Eggpile - output_0010.png	Point	none	1333	1100	1	1	1	none	none	0	0	0	0	0
2	1	Larval pile - output_0010.png	Point	none	1194	890	1	1	1	none	none	0	0	0	0	0
3	2	Pupapile - output_0010.png	Point	none	1476	624	1	1	1	none	none	0	0	0	0	0
4	3	Nest Entrance - output_0010.png	Point	none	2202	18	1	1	1	none	none	0	0	0	0	0
5	4	SW Corner - output_0010.png	Point	none	609	1830	1	1	1	none	none	0	0	0	0	0
6	5	NW Corner - output_0010.png	Point	none	584	0	1	1	1	none	none	0	0	0	0	0
7	6	NE Corner - output_0010.png	Point	none	3552	8	1	1	1	none	none	0	0	0	0	0
8	7	SE Corner - output_0010.png	Point	none	3408	1812	1	1	1	none	none	0	0	0	0	0
9	8	Red - output_0010.png	Point	none	1221	519	1	1	1	none	none	0	0	0	0	0
10	9	Yellow - output_0010.png	Point	none	1206	576	1	1	1	none	none	0	0	0	0	0
11	10	Purple - output_0010.png	Point	none	1164	594	1	1	1	none	none	0	0	0	0	0
12	11	Red - output_0011.png	Point	none	1554	762	1	1	1	none	none	0	0	0	0	0
13	12	Yellow - output_0011.png	Point	none	1107	600	1	1	1	none	none	0	0	0	0	0
14	13	Purple - output_0011.png	Point	none	1218	537	1	1	1	none	none	0	0	0	0	0
15	14	Red - output_0012.png	Point	none	1473	645	1	1	1	none	none	0	0	0	0	0
16	15	Yellow - output_0012.png	Point	none	1107	609	1	1	1	none	none	0	0	0	0	0
17	16	Purple - output_0012.png	Point	none	1221	558	1	1	1	none	none	0	0	0	0	0
18	17	Red - output_0013.png	Point	none	1554	666	1	1	1	none	none	0	0	0	0	0
19	18	Yellow - output_0013.png	Point	none	1134	597	1	1	1	none	none	0	0	0	0	0
20	19	Purple - output_0013.png	Point	none	1248	741	1	1	1	none	none	0	0	0	0	0
21	20	Red - output_0014.png	Point	none	1479	633	1	1	1	none	none	0	0	0	0	0
22	21	Yellow - output_0014.png	Point	none	1206	615	1	1	1	none	none	0	0	0	0	0
23	22	Purple - output_0014.png	Point	none	1341	831	1	1	1	none	none	0	0	0	0	0
24	23	Red - output_0015.png	Point	none	1485	648	1	1	1	none	none	0	0	0	0	0
25	24	Yellow - output_0015.png	Point	none	1200	588	1	1	1	none	none	0	0	0	0	0
26	25	Purple - output_0015.png	Point	none	1281	1002	1	1	1	none	none	0	0	0	0	0
27	26	Red - output_0016.png	Point	none	1446	660	1	1	1	none	none	0	0	0	0	0
28	27	Yellow - output_0016.png	Point	none	1341	549	1	1	1	none	none	0	0	0	0	0
29	28	Purple - output_0016.png	Point	none	1326	879	1	1	1	none	none	0	0	0	0	0
30	29	Red - output_0017.png	Point	none	1368	759	1	1	1	none	none	0	0	0	0	0
31	30	Yellow - output_0017.png	Point	none	1437	774	1	1	1	none	none	0	0	0	0	0
32	31	Purple - output_0017.png	Point	none	1221	648	1	1	1	none	none	0	0	0	0	0
33	32	Red - output_0018.png	Point	none	1617	987	1	1	1	none	none	0	0	0	0	0
34	33	Yellow - output_0018.png	Point	none	1668	531	1	1	1	none	none	0	0	0	0	0
35	34	Purple - output_0018.png	Point	none	1212	393	1	1	1	none	none	0	0	0	0	0
36	35	Red - output_0019.png	Point	none	1809	1053	1	1	1	none	none	0	0	0	0	0
37	36	Yellow - output_0019.png	Point	none	1647	981	1	1	1	none	none	0	0	0	0	0
38	37	Purple - output_0019.png	Point	none	1758	1179	1	1	1	none	none	0	0	0	0	0
39	38	Red - output_0020.png	Point	none	1620	999	1	1	1	none	none	0	0	0	0	0
40	39	Yellow - output_0020.png	Point	none	1200	612	1	1	1	none	none	0	0	0	0	0
41	40	Purple - output_0020.png	Point	none	1449	1341	1	1	1	none	none	0	0	0	0	0
42	41	Red - output_0021.png	Point	none	1602	735	1	1	1	none	none	0	0	0	0	0
43	42	Yellow - output_0021.png	Point	none	1161	609	1	1	1	none	none	0	0	0	0	0
44	43	Purple - output_0021.png	Point	none	1251	444	1	1	1	none	none	0	0	0	0	0
45	44	Red - output_0022.png	Point	none	1602	717	1	1	1	none	none	0	0	0	0	0
46	45	Yellow - output_0022.png	Point	none	1152	603	1	1	1	none	none	0	0	0	0	0
47	46	Purple - output_0022.png	Point	none	2136	498	1	1	1	none	none	0	0	0	0	0
48	47	Red - output_0023.png	Point	none	1611	723	1	1	1	none	none	0	0	0	0	0
49	48	Yellow - output_0023.png	Point	none	1209	606	1	1	1	none	none	0	0	0	0	0
50	49	Purple - output_0023.png	Point	none	2232	15	1	1	1	none	none	0	0	0	0	0
51	50	Red - output_0024.png	Point	none	1602	735	1	1	1	none	none	0	0	0	0	0
52	51	Yellow - output_0024.png	Point	none	1134	618	1	1	1	none	none	0	0	0	0	0
53	52	Purple - output_0024.png	Point	none	1869	465	1	1	1	none	none	0	0	0	0	0
54	53	Red - output_0025.png	Point	none	1542	744	1	1	1	none	none	0	0	0	0	0
55	54	Yellow - output_0025.png	Point	none	1140	465	1	1	1	none	none	0	0	0	0	0
56	55	Purple - output_0025.png	Point	none	2115	402	1	1	1	none	none	0	0	0	0	0
57	56	Red - output_0026.png	Point	none	1656	723	1	1	1	none	none	0	0	0	0	0
58	57	Yellow - output_0026.png	Point	none	1227	363	1	1	1	none	none	0	0	0	0	0
59	58	Purple - output_0026.png	Point	none	1452	555	1	1	1	none	none	0	0	0	0	0
60	59	Red - output_0027.png	Point	none	1638	480	1	1	1	none	none	0	0	0	0	0
61	60	Yellow - output_0027.png	Point	none	1086	423	1	1	1	none	none	0	0	0	0	0
62	61	Purple - output_0027.png	Point	none	1476	660	1	1	1	none	none	0	0	0	0	0
63	62	Red - output_0028.png	Point	none	1926	423	1	1	1	none	none	0	0	0	0	0
64	63	Yellow - output_0028.png	Point	none	1104	366	1	1	1	none	none	0	0	0	0	0
65	64	Purple - output_0028.png	Point	none	2259	150	1	1	1	none	none	0	0	0	0	0
66	65	Red - output_0029.png	Point	none	1545	618	1	1	1	none	none	0	0	0	0	0
67	66	Yellow - output_0029.png	Point	none	1134	351	1	1	1	none	none	0	0	0	0	0
68	67	Purple - output_0029.png	Point	none	1875	900	1	1	1	none	none	0	0	0	0	0
69	68	Red - output_0030.png	Point	none	1482	615	1	1	1	none	none	0	0	0	0	0
70	69	Yellow - output_0030.png	Point	none	1254	327	1	1	1	none	none	0	0	0	0	0
71	70	Purple - output_0030.png	Point	none	2065	1314	1	1	1	none	none	0	0	0	0	0
72	71	Red - output_0031.png	Point	none	1500	639	1	1	1	none	none	0	0	0	0	0
73	72	Yellow - output_0031.png	Point	none	1146	339	1	1	1	none	none	0	0	0	0	0
74	73	Purple - output_0031.png	Point	none	2085	1098	1	1	1	none	none	0	0	0	0	0
75	74	Red - output_0032.png	Point	none	1488	612	1	1	1	none	none	0	0	0	0	0
76	75	Yellow - output_0032.png	Point	none	1143	369	1	1	1	none	none	0	0	0	0	0
77	76	Purple - output_0032.png	Point	none	1266	480	1	1	1	none	none	0	0	0	0	0
78	77	Red - output_0033.png	Point	none	1506	627	1	1	1	none	none	0	0	0	0	0
79	78	Yellow - output_0033.png	Point	none	1167	327	1	1	1	none	none	0	0	0	0	0
80	79	Purple - output_0033.png	Point	none	1227	726	1	1	1	none	none	0	0	0	0	0
81	80	Red - output_0034.png	Point	none	1515	618	1	1	1	none	none	0	0	0	0	0
82	81	Yellow - output_0034.png	Point	none	1161	315	1	1	1	none	none	0	0	0	0	0
83	82	Purple - output_0034.png	Point	none	1185	750	1	1	1	none	none	0	0	0	0	0
84	83	Red - output_0035.png	Point	none	1431	648	1	1	1	none	none	0	0	0	0	0
85	84	Yellow - output_0035.png	Point	none	1170	330	1	1	1	none	none	0	0	0	0	0
86	85	Purple - output_0035.png	Point	none	1209	708	1	1	1	none	none	0	0	0	0	0
87	86	Red - output_0036.png	Point	none	1527	699	1	1	1	none	none	0	0	0	0	0
88	87	Yellow - output_0036.png	Point	none	1179	333	1	1	1	none	none	0	0	0	0	0
89	88	Purple - output_0036.png	Point	none	1164	678	1	1	1	none	none	0	0	0	0	0
90	89	Red - output_0037.png	Point	none	1557	693	1	1	1	none	none	0	0	0	0	0
91	90	Yellow - output_0037.png	Point	none	1164	321	1	1	1	none	none	0	0	0	0	0
92	91	Purple - output_0037.png	Point	none	1206	789	1	1	1	none	none	0	0	0	0	0
93	92	Red - output_0038.png	Point	none	1533	675	1	1	1	none	none	0	0	0	0	0
94	93	Yellow - output_0038.png	Point	none	1176	336	1	1	1	none	none	0	0	0	0	0
95	94	Purple - output_0038.png	Point	none	1194	885	1	1	1	none	none	0	0	0	0	0
96	95	Red - output_0039.png	Point	none	1533	687	1	1	1	none	none	0	0	0	0	0
97	96	Yellow - output_0039.png	Point	none	1161	345	1	1	1	none	none	0	0	0	0	0
98	97	Purple - output_0039.png	Point	none	1158	1023	1	1	1	none	none	0	0	0	0	0
99	98	Red - output_0040.png	Point	none	1569	669	1	1	1	none	none	0	0	0	0	0
100	99	Yellow - output_0040.png	Point	none	1146	345	1	1	1	none	none	0	0	0	0	0
101	100	Purple - output_0040.png	Point	none	1209	807	1	1	1	none	none	0	0	0	0	0
102	101	Red - output_0041.png	Point	none	1545	681	1	1	1	none	none	0	0	0	0	0
103	102	Yellow - output_0041.png	Point	none	1152	330	1	1	1	none	none	0	0	0	0	0
104	103	Purple - output_0041.png	Point	none	1212	846	1	1	1	none	none	0	0	0	0	0
105	104	Red - output_0042.png	Point	none	1392	498	1	1	1	none	none	0	0	0	0	0
106	105	Yellow - output_0042.png	Point	none	1185	330	1	1	1	none	none	0	0	0	0	0
107	106	Purple - output_0042.png	Point	none	1266	912	1	1	1	none	none	0	0	0	0	0
108	107	Red - output_0043.png	Point	none	1500	759	1	1	1	none	none	0	0	0	0	0
109	108	Yellow - output_0043.png	Point	none	1140	336	1	1	1	none	none	0	0	0	0	0
110	109	Purple - output_0043.png	Point	none	1353	876	1	1	1	none	none	0	0	0	0	0
111	110	Red - output_0044.png	Point	none	1416	774	1	1	1	none	none	0	0	0	0	0
112	111	Yellow - output_0044.png	Point	none	1146	351	1	1	1	none	none	0	0	0	0	0
113	112	Purple - output_0044.png	Point	none	1239	846	1	1	1	none	none	0	0	0	0	0
114	113	Red - output_0045.png	Point	none	1500	858	1	1	1	none	none	0	0	0	0	0
115	114	Yellow - output_0045.png	Point	none	1161	327	1	1	1	none	none	0	0	0	0	0
116	115	Purple - output_0045.png	Point	none	1245	879	1	1	1	none	none	0	0	0	0	0
117	116	Red - output_0046.png	Point	none	1527	864	1	1	1	none	none	0	0	0	0	0
118	117	Yellow - output_0046.png	Point	none	1143	354	1	1	1	none	none	0	0	0	0	0
119	118	Purple - output_0046.png	Point	none	1248	843	1	1	1	none	none	0	0	0	0	0
120	119	Red - output_0047.png	Point	none	1530	903	1	1	1	none	none	0	0	0	0	0
121	120	Yellow - output_0047.png	Point	none	1179	330	1	1	1	none	none	0	0	0	0	0
122	121	Purple - output_0047.png	Point	none	1233	819	1	1	1	none	none	0	0	0	0	0
123	122	Red - output_0048.png	Point	none	1512	891	1	1	1	none	none	0	0	0	0	0
124	123	Yellow - output_0048.png	Point	none	1125	348	1	1	1	none	none	0	0	0	0	0
125	124	Purple - output_0048.png	Point	none	1185	777	1	1	1	none	none	0	0	0	0	0
126	125	Red - output_0049.png	Point	none	1542	894	1	1	1	none	none	0	0	0	0	0
127	126	Yellow - output_0049.png	Point	none	1161	345	1	1	1	none	none	0	0	0	0	0
128	127	Purple - output_0049.png	Point	none	1233	765	1	1	1	none	none	0	0	0	0	0
129	128	Red - output_0050.png	Point	none	1545	900	1	1	1	none	none	0	0	0	0	0
130	129	Yellow - output_0050.png	Point	none	1146	339	1	1	1	none	none	0	0	0	0	0
131	130	Purple - output_0050.png	Point	none	1200	759	1	1	1	none	none	0	0	0	0	0
132	131	Red - output_0051.png	Point	none	1518	894	1	1	1	none	none	0	0	0	0	0
133	132	Yellow - output_0051.png	Point	none	1161	333	1	1	1	none	none	0	0	0	0	0
134	133	Purple - output_0051.png	Point	none	1248	825	1	1	1	none	none	0	0	0	0	0
135	134	Red - output_0052.png	Point	none	1542	900	1	1	1	none	none	0	0	0	0	0
136	135	Yellow - output_0052.png	Point	none	1140	378	1	1	1	none	none	0	0	0	0	0
137	136	Purple - output_0052.png	Point	none	1419	951	1	1	1	none	none	0	0	0	0	0
138	137	Red - output_0053.png	Point	none	1539	891	1	1	1	none	none	0	0	0	0	0
139	138	Yellow - output_0053.png	Point	none	1149	330	1	1	1	none	none	0	0	0	0	0
140	139	Purple - output_0053.png	Point	none	1293	993	1	1	1	none	none	0	0	0	0	0
141	140	Red - output_0054.png	Point	none	1539	906	1	1	1	none	none	0	0	0	0	0
142	141	Yellow - output_0054.png	Point	none	1164	351	1	1	1	none	none	0	0	0	0	0
143	142	Purple - output_0054.png	Point	none	1308	951	1	1	1	none	none	0	0	0	0	0
144	143	Red - output_0055.png	Point	none	1515	900	1	1	1	none	none	0	0	0	0	0
145	144	Yellow - output_0055.png	Point	none	1155	327	1	1	1	none	none	0	0	0	0	0
146	145	Purple - output_0055.png	Point	none	1314	978	1	1	1	none	none	0	0	0	0	0
147	146	Red - output_0056.png	Point	none	1509	873	1	1	1	none	none	0	0	0	0	0
148	147	Yellow - output_0056.png	Point	none	1101	333	1	1	1	none	none	0	0	0	0	0
149	148	Purple - output_0056.png	Point	none	1332	912	1	1	1	none	none	0	0	0	0	0
150	149	Red - output_0057.png	Point	none	1818	663	1	1	1	none	none	0	0	0	0	0
151	150	Yellow - output_0057.png	Point	none	1182	333	1	1	1	none	none	0	0	0	0	0
152	151	Purple - output_0057.png	Point	none	1863	507	1	1	1	none	none	0	0	0	0	0
153	152	Red - output_0058.png	Point	none	1782	948	1	1	1	none	none	0	0	0	0	0
154	153	Yellow - output_0058.png	Point	none	1131	354	1	1	1	none	none	0	0	0	0	0
155	154	Purple - output_0058.png	Point	none	1404	1014	1	1	1	none	none	0	0	0	0	0
156	155	Red - output_0059.png	Point	none	1692	942	1	1	1	none	none	0	0	0	0	0
157	156	Yellow - output_0059.png	Point	none	1113	369	1	1	1	none	none	0	0	0	0	0
158	157	Purple - output_0059.png	Point	none	1233	789	1	1	1	none	none	0	0	0	0	0
159	158	Red - output_0060.png	Point	none	1755	957	1	1	1	none	none	0	0	0	0	0
160	159	Yellow - output_0060.png	Point	none	1149	360	1	1	1	none	none	0	0	0	0	0
161	160	Purple - output_0060.png	Point	none	1155	741	1	1	1	none	none	0	0	0	0	0
162	161	Red - output_0061.png	Point	none	1554	909	1	1	1	none	none	0	0	0	0	0
163	162	Yellow - output_0061.png	Point	none	1074	375	1	1	1	none	none	0	0	0	0	0
164	163	Purple - output_0061.png	Point	none	1818	441	1	1	1	none	none	0	0	0	0	0
165	164	Red - output_0062.png	Point	none	1572	915	1	1	1	none	none	0	0	0	0	0
166	165	Yellow - output_0062.png	Point	none	1113	378	1	1	1	none	none	0	0	0	0	0
167	166	Purple - output_0062.png	Point	none	1167	795	1	1	1	none	none	0	0	0	0	0
168	167	Red - output_0063.png	Point	none	1347	927	1	1	1	none	none	0	0	0	0	0
169	168	Yellow - output_0063.png	Point	none	1074	381	1	1	1	none	none	0	0	0	0	0
170	169	Purple - output_0063.png	Point	none	1185	816	1	1	1	none	none	0	0	0	0	0
171	170	Red - output_0064.png	Point	none	1479	954	1	1	1	none	none	0	0	0	0	0
172	171	Yellow - output_0064.png	Point	none	1098	354	1	1	1	none	none	0	0	0	0	0
173	172	Purple - output_0064.png	Point	none	1173	807	1	1	1	none	none	0	0	0	0	0
174	173	Red - output_0065.png	Point	none	1440	1287	1	1	1	none	none	0	0	0	0	0
175	174	Yellow - output_0065.png	Point	none	1098	366	1	1	1	none	none	0	0	0	0	0
176	175	Purple - output_0065.png	Point	none	1176	774	1	1	1	none	none	0	0	0	0	0
177	176	Red - output_0066.png	Point	none	2298	1248	1	1	1	none	none	0	0	0	0	0
178	177	Yellow - output_0066.png	Point	none	1110	351	1	1	1	none	none	0	0	0	0	0
179	178	Purple - output_0066.png	Point	none	1194	813	1	1	1	none	none	0	0	0	0	0
180	179	Red - output_0067.png	Point	none	2649	1020	1	1	1	none	none	0	0	0	0	0
181	180	Yellow - output_0067.png	Point	none	1089	345	1	1	1	none	none	0	0	0	0	0
182	181	Purple - output_0067.png	Point	none	1179	744	1	1	1	none	none	0	0	0	0	0
183	182	Red - output_0068.png	Point	none	1392	462	1	1	1	none	none	0	0	0	0	0
184	183	Yellow - output_0068.png	Point	none	1113	351	1	1	1	none	none	0	0	0	0	0
185	184	Purple - output_0068.png	Point	none	1191	759	1	1	1	none	none	0	0	0	0	0
186	185	Red - output_0069.png	Point	none	1071	552	1	1	1	none	none	0	0	0	0	0
187	186	Yellow - output_0069.png	Point	none	1092	354	1	1	1	none	none	0	0	0	0	0
188	187	Purple - output_0069.png	Point	none	1176	762	1	1	1	none	none	0	0	0	0	0
189	188	Red - output_0070.png	Point	none	1125	597	1	1	1	none	none	0	0	0	0	0
190	189	Yellow - output_0070.png	Point	none	1098	342	1	1	1	none	none	0	0	0	0	0
191	190	Purple - output_0070.png	Point	none	1176	759	1	1	1	none	none	0	0	0	0	0
192	191	Red - output_0071.png	Point	none	1209	642	1	1	1	none	none	0	0	0	0	0
193	192	Yellow - output_0071.png	Point	none	1110	348	1	1	1	none	none	0	0	0	0	0
194	193	Purple - output_0071.png	Point	none	1161	792	1	1	1	none	none	0	0	0	0	0
195	194	Red - output_0072.png	Point	none	1245	624	1	1	1	none	none	0	0	0	0	0
196	195	Yellow - output_0072.png	Point	none	1095	354	1	1	1	none	none	0	0	0	0	0
197	196	Purple - output_0072.png	Point	none	1170	804	1	1	1	none	none	0	0	0	0	0
198	197	Red - output_0073.png	Point	none	1074	450	1	1	1	none	none	0	0	0	0	0
199	198	Yellow - output_0073.png	Point	none	1113	348	1	1	1	none	none	0	0	0	0	0
200	199	Purple - output_0073.png	Point	none	1185	702	1	1	1	none	none	0	0	0	0	0
201	200	Red - output_0074.png	Point	none	1098	432	1	1	1	none	none	0	0	0	0	0
202	201	Yellow - output_0074.png	Point	none	1146	327	1	1	1	none	none	0	0	0	0	0
203	202	Purple - output_0074.png	Point	none	1182	783	1	1	1	none	none	0	0	0	0	0
204	203	Red - output_0075.png	Point	none	1056	420	1	1	1	none	none	0	0	0	0	0
205	204	Yellow - output_0075.png	Point	none	1149	348	1	1	1	none	none	0	0	0	0	0
206	205	Purple - output_0075.png	Point	none	1191	768	1	1	1	none	none	0	0	0	0	0
207	206	Red - output_0076.png	Point	none	1080	480	1	1	1	none	none	0	0	0	0	0
208	207	Yellow - output_0076.png	Point	none	1116	348	1	1	1	none	none	0	0	0	0	0
209	208	Purple - output_0076.png	Point	none	1170	750	1	1	1	none	none	0	0	0	0	0
210	209	Red - output_0077.png	Point	none	1095	408	1	1	1	none	none	0	0	0	0	0
211	210	Yellow - output_0077.png	Point	none	1122	339	1	1	1	none	none	0	0	0	0	0
212	211	Purple - output_0077.png	Point	none	1197	741	1	1	1	none	none	0	0	0	0	0
213	212	Red - output_0078.png	Point	none	1065	489	1	1	1	none	none	0	0	0	0	0
214	213	Yellow - output_0078.png	Point	none	1119	333	1	1	1	none	none	0	0	0	0	0
215	214	Purple - output_0078.png	Point	none	1173	729	1	1	1	none	none	0	0	0	0	0
216	215	Red - output_0079.png	Point	none	1086	447	1	1	1	none	none	0	0	0	0	0
217	216	Yellow - output_0079.png	Point	none	1131	354	1	1	1	none	none	0	0	0	0	0
218	217	Purple - output_0079.png	Point	none	1188	735	1	1	1	none	none	0	0	0	0	0
219	218	Red - output_0080.png	Point	none	1068	432	1	1	1	none	none	0	0	0	0	0
220	219	Yellow - output_0080.png	Point	none	1152	366	1	1	1	none	none	0	0	0	0	0
221	220	Purple - output_0080.png	Point	none	1179	744	1	1	1	none	none	0	0	0	0	0
222	221	Red - output_0081.png	Point	none	1116	441	1	1	1	none	none	0	0	0	0	0
223	222	Yellow - output_0081.png	Point	none	1125	345	1	1	1	none	none	0	0	0	0	0
224	223	Purple - output_0081.png	Point	none	1167	741	1	1	1	none	none	0	0	0	0	0
225	224	Red - output_0082.png	Point	none	1065	435	1	1	1	none	none	0	0	0	0	0
226	225	Yellow - output_0082.png	Point	none	1134	363	1	1	1	none	none	0	0	0	0	0
227	226	Purple - output_0082.png	Point	none	1173	723	1	1	1	none	none	0	0	0	0	0
228	227	Red - output_0083.png	Point	none	1053	429	1	1	1	none	none	0	0	0	0	0
229	228	Yellow - output_0083.png	Point	none	1140	354	1	1	1	none	none	0	0	0	0	0
230	229	Purple - output_0083.png	Point	none	1164	729	1	1	1	none	none	0	0	0	0	0
231	230	Red - output_0084.png	Point	none	1107	450	1	1	1	none	none	0	0	0	0	0
232	231	Yellow - output_0084.png	Point	none	1155	444	1	1	1	none	none	0	0	0	0	0
233	232	Purple - output_0084.png	Point	none	1170	729	1	1	1	none	none	0	0	0	0	0
234	233	Red - output_0085.png	Point	none	1080	369	1	1	1	none	none	0	0	0	0	0
235	234	Yellow - output_0085.png	Point	none	1170	429	1	1	1	none	none	0	0	0	0	0
236	235	Purple - output_0085.png	Point	none	1176	780	1	1	1	none	none	0	0	0	0	0
237	236	Red - output_0086.png	Point	none	1089	372	1	1	1	none	none	0	0	0	0	0
238	237	Yellow - output_0086.png	Point	none	1161	414	1	1	1	none	none	0	0	0	0	0
239	238	Purple - output_0086.png	Point	none	1188	783	1	1	1	none	none	0	0	0	0	0
240	239	Red - output_0087.png	Point	none	1098	384	1	1	1	none	none	0	0	0	0	0
241	240	Yellow - output_0087.png	Point	none	1197	372	1	1	1	none	none	0	0	0	0	0
242	241	Purple - output_0087.png	Point	none	1185	768	1	1	1	none	none	0	0	0	0	0
243	242	Red - output_0088.png	Point	none	1053	447	1	1	1	none	none	0	0	0	0	0
244	243	Yellow - output_0088.png	Point	none	1134	369	1	1	1	none	none	0	0	0	0	0
245	244	Purple - output_0088.png	Point	none	1203	807	1	1	1	none	none	0	0	0	0	0
246	245	Red - output_0089.png	Point	none	1080	480	1	1	1	none	none	0	0	0	0	0
247	246	Yellow - output_0089.png	Point	none	1125	360	1	1	1	none	none	0	0	0	0	0
248	247	Purple - output_0089.png	Point	none	1338	888	1	1	1	none	none	0	0	0	0	0
249	248	Red - output_0090.png	Point	none	1416	486	1	1	1	none	none	0	0	0	0	0
250	249	Yellow - output_0090.png	Point	none	1146	354	1	1	1	none	none	0	0	0	0	0
251	250	Purple - output_0090.png	Point	none	1278	924	1	1	1	none	none	0	0	0	0	0
252	251	Red - output_0091.png	Point	none	1245	414	1	1	1	none	none	0	0	0	0	0
253	252	Yellow - output_0091.png	Point	none	1137	345	1	1	1	none	none	0	0	0	0	0
254	253	Purple - output_0091.png	Point	none	1089	489	1	1	1	none	none	0	0	0	0	0
255	254	Red - output_0092.png	Point	none	1275	435	1	1	1	none	none	0	0	0	0	0
256	255	Yellow - output_0092.png	Point	none	1134	348	1	1	1	none	none	0	0	0	0	0
257	256	Purple - output_0092.png	Point	none	1125	504	1	1	1	none	none	0	0	0	0	0
258	257	Red - output_0093.png	Point	none	1266	414	1	1	1	none	none	0	0	0	0	0
259	258	Yellow - output_0093.png	Point	none	1155	348	1	1	1	none	none	0	0	0	0	0
260	259	Purple - output_0093.png	Point	none	1113	399	1	1	1	none	none	0	0	0	0	0
261	260	Red - output_0094.png	Point	none	1251	411	1	1	1	none	none	0	0	0	0	0
262	261	Yellow - output_0094.png	Point	none	1146	354	1	1	1	none	none	0	0	0	0	0
263	262	Purple - output_0094.png	Point	none	1179	441	1	1	1	none	none	0	0	0	0	0
264	263	Red - output_0095.png	Point	none	1284	432	1	1	1	none	none	0	0	0	0	0
265	264	Yellow - output_0095.png	Point	none	1140	330	1	1	1	none	none	0	0	0	0	0
266	265	Purple - output_0095.png	Point	none	1071	417	1	1	1	none	none	0	0	0	0	0
267	266	Red - output_0096.png	Point	none	1254	468	1	1	1	none	none	0	0	0	0	0
268	267	Yellow - output_0096.png	Point	none	1167	336	1	1	1	none	none	0	0	0	0	0
269	268	Purple - output_0096.png	Point	none	1059	405	1	1	1	none	none	0	0	0	0	0
270	269	Red - output_0097.png	Point	none	1284	441	1	1	1	none	none	0	0	0	0	0
271	270	Yellow - output_0097.png	Point	none	1119	351	1	1	1	none	none	0	0	0	0	0
272	271	Purple - output_0097.png	Point	none	1032	453	1	1	1	none	none	0	0	0	0	0
273	272	Red - output_0098.png	Point	none	1314	438	1	1	1	none	none	0	0	0	0	0
274	273	Yellow - output_0098.png	Point	none	1140	345	1	1	1	none	none	0	0	0	0	0
275	274	Purple - output_0098.png	Point	none	1203	477	1	1	1	none	none	0	0	0	0	0
276	275	Red - output_0099.png	Point	none	1302	420	1	1	1	none	none	0	0	0	0	0
277	276	Yellow - output_0099.png	Point	none	1134	330	1	1	1	none	none	0	0	0	0	0
278	277	Purple - output_0099.png	Point	none	1086	483	1	1	1	none	none	0	0	0	0	0
279	278	Red - output_0100.png	Point	none	1302	438	1	1	1	none	none	0	0	0	0	0
280	279	Yellow - output_0100.png	Point	none	1146	339	1	1	1	none	none	0	0	0	0	0
281	280	Purple - output_0100.png	Point	none	1149	489	1	1	1	none	none	0	0	0	0	0
282	281	Red - output_0101.png	Point	none	1263	486	1	1	1	none	none	0	0	0	0	0
283	282	Yellow - output_0101.png	Point	none	1131	330	1	1	1	none	none	0	0	0	0	0
284	283	Purple - output_0101.png	Point	none	1092	504	1	1	1	none	none	0	0	0	0	0
285	284	Red - output_0102.png	Point	none	1281	483	1	1	1	none	none	0	0	0	0	0
286	285	Yellow - output_0102.png	Point	none	1155	339	1	1	1	none	none	0	0	0	0	0
287	286	Purple - output_0102.png	Point	none	1239	519	1	1	1	none	none	0	0	0	0	0
288	287	Red - output_0103.png	Point	none	1338	477	1	1	1	none	none	0	0	0	0	0
289	288	Yellow - output_0103.png	Point	none	1143	351	1	1	1	none	none	0	0	0	0	0
290	289	Purple - output_0103.png	Point	none	1284	651	1	1	1	none	none	0	0	0	0	0
291	290	Red - output_0104.png	Point	none	1293	483	1	1	1	none	none	0	0	0	0	0
292	291	Yellow - output_0104.png	Point	none	1155	342	1	1	1	none	none	0	0	0	0	0
293	292	Purple - output_0104.png	Point	none	1383	744	1	1	1	none	none	0	0	0	0	0
294	293	Red - output_0105.png	Point	none	1278	516	1	1	1	none	none	0	0	0	0	0
295	294	Yellow - output_0105.png	Point	none	1161	327	1	1	1	none	none	0	0	0	0	0
296	295	Purple - output_0105.png	Point	none	1221	681	1	1	1	none	none	0	0	0	0	0
297	296	Red - output_0106.png	Point	none	1332	492	1	1	1	none	none	0	0	0	0	0
298	297	Yellow - output_0106.png	Point	none	1146	324	1	1	1	none	none	0	0	0	0	0
299	298	Purple - output_0106.png	Point	none	1473	909	1	1	1	none	none	0	0	0	0	0
300	299	Red - output_0107.png	Point	none	1326	507	1	1	1	none	none	0	0	0	0	0
301	300	Yellow - output_0107.png	Point	none	1137	333	1	1	1	none	none	0	0	0	0	0
302	301	Purple - output_0107.png	Point	none	1674	1419	1	1	1	none	none	0	0	0	0	0
303	302	Red - output_0108.png	Point	none	1311	471	1	1	1	none	none	0	0	0	0	0
304	303	Yellow - output_0108.png	Point	none	1146	348	1	1	1	none	none	0	0	0	0	0
305	304	Purple - output_0108.png	Point	none	1884	567	1	1	1	none	none	0	0	0	0	0
306	305	Red - output_0109.png	Point	none	1293	444	1	1	1	none	none	0	0	0	0	0
307	306	Yellow - output_0109.png	Point	none	1158	336	1	1	1	none	none	0	0	0	0	0
308	307	Purple - output_0109.png	Point	none	1338	633	1	1	1	none	none	0	0	0	0	0
309	308	Red - output_0110.png	Point	none	1254	423	1	1	1	none	none	0	0	0	0	0
310	309	Yellow - output_0110.png	Point	none	1128	342	1	1	1	none	none	0	0	0	0	0
311	310	Purple - output_0110.png	Point	none	1386	522	1	1	1	none	none	0	0	0	0	0
312	311	Red - output_0111.png	Point	none	1245	426	1	1	1	none	none	0	0	0	0	0
313	312	Yellow - output_0111.png	Point	none	1119	354	1	1	1	none	none	0	0	0	0	0
314	313	Purple - output_0111.png	Point	none	1395	552	1	1	1	none	none	0	0	0	0	0
315	314	Red - output_0112.png	Point	none	1269	426	1	1	1	none	none	0	0	0	0	0
316	315	Yellow - output_0112.png	Point	none	1134	333	1	1	1	none	none	0	0	0	0	0
317	316	Purple - output_0112.png	Point	none	1374	534	1	1	1	none	none	0	0	0	0	0
