# Supplementary material for: Unmated Queens Show Worker‐Like Behaviour and Gene Expression in Polygynous Colonies of the Ant Stigmatomma pallipes
Source: Mol Ecol. 2026 Apr 29;35:e70360. doi: 10.1111/mec.70360 (PMC13126620; doi:10.1111/mec.70360)
Supplement: Supplementary file 3 — Data S1: mec70360‐sup‐0003‐Supinfo.zip. [file MEC-35-e70360-s003.zip › Coordinates/O1_M1_5_1_cords.csv]

X.1	Index	Name	Type	Group	X	Y	Width	Height	Points	Color	Fill	LWidth	Pos	C	Z	T
1	0	Eggpile - output_0010.png	Point	none	1104	1797	1	1	1	none	none	0	0	0	0	0
2	1	Larval pile - output_0010.png	Point	none	1014	1725	1	1	1	none	none	0	0	0	0	0
3	2	Pupapile - output_0010.png	Point	none	1188	1596	1	1	1	none	none	0	0	0	0	0
4	3	Nest Entrance - output_0010.png	Point	none	1167	534	1	1	1	none	none	0	0	0	0	0
5	4	SW Corner - output_0010.png	Point	none	591	2157	1	1	1	none	none	0	0	0	0	0
6	5	NW Corner - output_0010.png	Point	none	18	1005	1	1	1	none	none	0	0	0	0	0
7	6	NE Corner - output_0010.png	Point	none	2721	3	1	1	1	none	none	0	0	0	0	0
8	7	SE Corner - output_0010.png	Point	none	3309	1674	1	1	1	none	none	0	0	0	0	0
9	8	Blue - output_0010.png	Point	none	1239	1557	1	1	1	none	none	0	0	0	0	0
10	9	Green - output_0010.png	Point	none	912	1629	1	1	1	none	none	0	0	0	0	0
11	10	Orange - output_0010.png	Point	none	1233	1317	1	1	1	none	none	0	0	0	0	0
12	11	Pink - output_0010.png	Point	none	858	1485	1	1	1	none	none	0	0	0	0	0
13	12	Blue - output_0011.png	Point	none	1263	1575	1	1	1	none	none	0	0	0	0	0
14	13	Green - output_0011.png	Point	none	945	1629	1	1	1	none	none	0	0	0	0	0
15	14	Orange - output_0011.png	Point	none	1218	1332	1	1	1	none	none	0	0	0	0	0
16	15	Pink - output_0011.png	Point	none	861	1464	1	1	1	none	none	0	0	0	0	0
17	16	Blue - output_0012.png	Point	none	1257	1572	1	1	1	none	none	0	0	0	0	0
18	17	Green - output_0012.png	Point	none	708	1278	1	1	1	none	none	0	0	0	0	0
19	18	Orange - output_0012.png	Point	none	1272	1323	1	1	1	none	none	0	0	0	0	0
20	19	Pink - output_0012.png	Point	none	891	1527	1	1	1	none	none	0	0	0	0	0
21	20	Blue - output_0013.png	Point	none	1260	1539	1	1	1	none	none	0	0	0	0	0
22	21	Green - output_0013.png	Point	none	1395	720	1	1	1	none	none	0	0	0	0	0
23	22	Orange - output_0013.png	Point	none	1245	1344	1	1	1	none	none	0	0	0	0	0
24	23	Pink - output_0013.png	Point	none	969	1488	1	1	1	none	none	0	0	0	0	0
25	24	Blue - output_0014.png	Point	none	1257	1569	1	1	1	none	none	0	0	0	0	0
26	25	Green - output_0014.png	Point	none	1242	666	1	1	1	none	none	0	0	0	0	0
27	26	Orange - output_0014.png	Point	none	1320	1278	1	1	1	none	none	0	0	0	0	0
28	27	Pink - output_0014.png	Point	none	957	1512	1	1	1	none	none	0	0	0	0	0
29	28	Blue - output_0015.png	Point	none	1236	1575	1	1	1	none	none	0	0	0	0	0
30	29	Green - output_0015.png	Point	none	876	1350	1	1	1	none	none	0	0	0	0	0
31	30	Orange - output_0015.png	Point	none	1158	1335	1	1	1	none	none	0	0	0	0	0
32	31	Pink - output_0015.png	Point	none	981	1491	1	1	1	none	none	0	0	0	0	0
33	32	Blue - output_0016.png	Point	none	1221	1536	1	1	1	none	none	0	0	0	0	0
34	33	Green - output_0016.png	Point	none	1344	1080	1	1	1	none	none	0	0	0	0	0
35	34	Orange - output_0016.png	Point	none	1155	1389	1	1	1	none	none	0	0	0	0	0
36	35	Pink - output_0016.png	Point	none	978	1494	1	1	1	none	none	0	0	0	0	0
37	36	Blue - output_0017.png	Point	none	1254	1578	1	1	1	none	none	0	0	0	0	0
38	37	Green - output_0017.png	Point	none	910	1775	1	1	1	none	none	0	0	0	0	0
39	38	Orange - output_0017.png	Point	none	1122	1378	1	1	1	none	none	0	0	0	0	0
40	39	Pink - output_0017.png	Point	none	824	1622	1	1	1	none	none	0	0	0	0	0
41	40	Blue - output_0018.png	Point	none	1230	1575	1	1	1	none	none	0	0	0	0	0
42	41	Green - output_0018.png	Point	none	855	1734	1	1	1	none	none	0	0	0	0	0
43	42	Orange - output_0018.png	Point	none	1152	1368	1	1	1	none	none	0	0	0	0	0
44	43	Pink - output_0018.png	Point	none	954	1725	1	1	1	none	none	0	0	0	0	0
45	44	Blue - output_0019.png	Point	none	1281	1521	1	1	1	none	none	0	0	0	0	0
46	45	Green - output_0019.png	Point	none	1083	1251	1	1	1	none	none	0	0	0	0	0
47	46	Orange - output_0019.png	Point	none	1107	1380	1	1	1	none	none	0	0	0	0	0
48	47	Pink - output_0019.png	Point	none	927	1698	1	1	1	none	none	0	0	0	0	0
49	48	Blue - output_0020.png	Point	none	1251	1581	1	1	1	none	none	0	0	0	0	0
50	49	Green - output_0020.png	Point	none	942	1341	1	1	1	none	none	0	0	0	0	0
51	50	Orange - output_0020.png	Point	none	1359	1368	1	1	1	none	none	0	0	0	0	0
52	51	Pink - output_0020.png	Point	none	921	1722	1	1	1	none	none	0	0	0	0	0
53	52	Blue - output_0021.png	Point	none	1254	1575	1	1	1	none	none	0	0	0	0	0
54	53	Green - output_0021.png	Point	none	939	1326	1	1	1	none	none	0	0	0	0	0
55	54	Orange - output_0021.png	Point	none	1359	1338	1	1	1	none	none	0	0	0	0	0
56	55	Pink - output_0021.png	Point	none	945	1206	1	1	1	none	none	0	0	0	0	0
57	56	Blue - output_0022.png	Point	none	1257	1569	1	1	1	none	none	0	0	0	0	0
58	57	Green - output_0022.png	Point	none	930	1356	1	1	1	none	none	0	0	0	0	0
59	58	Orange - output_0022.png	Point	none	1353	1341	1	1	1	none	none	0	0	0	0	0
60	59	Pink - output_0022.png	Point	none	1452	1791	1	1	1	none	none	0	0	0	0	0
61	60	Blue - output_0023.png	Point	none	1272	1566	1	1	1	none	none	0	0	0	0	0
62	61	Green - output_0023.png	Point	none	930	1368	1	1	1	none	none	0	0	0	0	0
63	62	Orange - output_0023.png	Point	none	1329	1335	1	1	1	none	none	0	0	0	0	0
64	63	Pink - output_0023.png	Point	none	1332	1827	1	1	1	none	none	0	0	0	0	0
65	64	Blue - output_0024.png	Point	none	1251	1551	1	1	1	none	none	0	0	0	0	0
66	65	Green - output_0024.png	Point	none	849	1584	1	1	1	none	none	0	0	0	0	0
67	66	Orange - output_0024.png	Point	none	1395	1320	1	1	1	none	none	0	0	0	0	0
68	67	Pink - output_0024.png	Point	none	1122	1791	1	1	1	none	none	0	0	0	0	0
69	68	Blue - output_0025.png	Point	none	1227	1602	1	1	1	none	none	0	0	0	0	0
70	69	Green - output_0025.png	Point	none	825	1569	1	1	1	none	none	0	0	0	0	0
71	70	Orange - output_0025.png	Point	none	1161	861	1	1	1	none	none	0	0	0	0	0
72	71	Pink - output_0025.png	Point	none	1290	1845	1	1	1	none	none	0	0	0	0	0
73	72	Blue - output_0026.png	Point	none	1215	1596	1	1	1	none	none	0	0	0	0	0
74	73	Green - output_0026.png	Point	none	834	1596	1	1	1	none	none	0	0	0	0	0
75	74	Orange - output_0026.png	Point	none	1176	660	1	1	1	none	none	0	0	0	0	0
76	75	Pink - output_0026.png	Point	none	1332	1800	1	1	1	none	none	0	0	0	0	0
77	76	Blue - output_0027.png	Point	none	1257	1554	1	1	1	none	none	0	0	0	0	0
78	77	Green - output_0027.png	Point	none	837	1605	1	1	1	none	none	0	0	0	0	0
79	78	Orange - output_0027.png	Point	none	1614	789	1	1	1	none	none	0	0	0	0	0
80	79	Pink - output_0027.png	Point	none	1314	1806	1	1	1	none	none	0	0	0	0	0
81	80	Blue - output_0028.png	Point	none	1236	1557	1	1	1	none	none	0	0	0	0	0
82	81	Green - output_0028.png	Point	none	864	1614	1	1	1	none	none	0	0	0	0	0
83	82	Orange - output_0028.png	Point	none	1146	1260	1	1	1	none	none	0	0	0	0	0
84	83	Pink - output_0028.png	Point	none	1323	1818	1	1	1	none	none	0	0	0	0	0
85	84	Blue - output_0029.png	Point	none	1251	1431	1	1	1	none	none	0	0	0	0	0
86	85	Green - output_0029.png	Point	none	840	1674	1	1	1	none	none	0	0	0	0	0
87	86	Orange - output_0029.png	Point	none	684	1545	1	1	1	none	none	0	0	0	0	0
88	87	Pink - output_0029.png	Point	none	1323	1842	1	1	1	none	none	0	0	0	0	0
89	88	Blue - output_0030.png	Point	none	1161	1728	1	1	1	none	none	0	0	0	0	0
90	89	Green - output_0030.png	Point	none	867	1686	1	1	1	none	none	0	0	0	0	0
91	90	Orange - output_0030.png	Point	none	732	1380	1	1	1	none	none	0	0	0	0	0
92	91	Pink - output_0030.png	Point	none	1302	1827	1	1	1	none	none	0	0	0	0	0
93	92	Blue - output_0031.png	Point	none	1134	1692	1	1	1	none	none	0	0	0	0	0
94	93	Green - output_0031.png	Point	none	852	1647	1	1	1	none	none	0	0	0	0	0
95	94	Orange - output_0031.png	Point	none	741	1395	1	1	1	none	none	0	0	0	0	0
96	95	Pink - output_0031.png	Point	none	1335	1830	1	1	1	none	none	0	0	0	0	0
97	96	Blue - output_0032.png	Point	none	1092	1671	1	1	1	none	none	0	0	0	0	0
98	97	Green - output_0032.png	Point	none	831	1638	1	1	1	none	none	0	0	0	0	0
99	98	Orange - output_0032.png	Point	none	717	1395	1	1	1	none	none	0	0	0	0	0
100	99	Pink - output_0032.png	Point	none	1317	1821	1	1	1	none	none	0	0	0	0	0
101	100	Blue - output_0033.png	Point	none	1038	1797	1	1	1	none	none	0	0	0	0	0
102	101	Green - output_0033.png	Point	none	870	1647	1	1	1	none	none	0	0	0	0	0
103	102	Orange - output_0033.png	Point	none	735	1413	1	1	1	none	none	0	0	0	0	0
104	103	Pink - output_0033.png	Point	none	1194	1821	1	1	1	none	none	0	0	0	0	0
105	104	Blue - output_0034.png	Point	none	996	1788	1	1	1	none	none	0	0	0	0	0
106	105	Green - output_0034.png	Point	none	885	1671	1	1	1	none	none	0	0	0	0	0
107	106	Orange - output_0034.png	Point	none	750	1398	1	1	1	none	none	0	0	0	0	0
108	107	Pink - output_0034.png	Point	none	1224	1791	1	1	1	none	none	0	0	0	0	0
109	108	Blue - output_0035.png	Point	none	1011	1794	1	1	1	none	none	0	0	0	0	0
110	109	Green - output_0035.png	Point	none	864	1599	1	1	1	none	none	0	0	0	0	0
111	110	Orange - output_0035.png	Point	none	747	1428	1	1	1	none	none	0	0	0	0	0
112	111	Pink - output_0035.png	Point	none	1233	1779	1	1	1	none	none	0	0	0	0	0
113	112	Blue - output_0036.png	Point	none	1014	1845	1	1	1	none	none	0	0	0	0	0
114	113	Green - output_0036.png	Point	none	888	1641	1	1	1	none	none	0	0	0	0	0
115	114	Orange - output_0036.png	Point	none	849	1368	1	1	1	none	none	0	0	0	0	0
116	115	Pink - output_0036.png	Point	none	1248	1797	1	1	1	none	none	0	0	0	0	0
117	116	Blue - output_0037.png	Point	none	1008	1758	1	1	1	none	none	0	0	0	0	0
118	117	Green - output_0037.png	Point	none	960	1635	1	1	1	none	none	0	0	0	0	0
119	118	Orange - output_0037.png	Point	none	846	1368	1	1	1	none	none	0	0	0	0	0
120	119	Pink - output_0037.png	Point	none	1338	1839	1	1	1	none	none	0	0	0	0	0
121	120	Blue - output_0038.png	Point	none	1032	1803	1	1	1	none	none	0	0	0	0	0
122	121	Green - output_0038.png	Point	none	882	1767	1	1	1	none	none	0	0	0	0	0
123	122	Orange - output_0038.png	Point	none	930	1518	1	1	1	none	none	0	0	0	0	0
124	123	Pink - output_0038.png	Point	none	1248	1803	1	1	1	none	none	0	0	0	0	0
125	124	Blue - output_0039.png	Point	none	927	1524	1	1	1	none	none	0	0	0	0	0
126	125	Green - output_0039.png	Point	none	1299	1839	1	1	1	none	none	0	0	0	0	0
127	126	Orange - output_0039.png	Point	none	1641	1341	1	1	1	none	none	0	0	0	0	0
128	127	Pink - output_0039.png	Point	none	750	1590	1	1	1	none	none	0	0	0	0	0
129	128	Blue - output_0040.png	Point	none	933	1521	1	1	1	none	none	0	0	0	0	0
130	129	Green - output_0040.png	Point	none	1020	1767	1	1	1	none	none	0	0	0	0	0
131	130	Orange - output_0040.png	Point	none	1164	1323	1	1	1	none	none	0	0	0	0	0
132	131	Pink - output_0040.png	Point	none	1305	1599	1	1	1	none	none	0	0	0	0	0
133	132	Blue - output_0041.png	Point	none	948	1563	1	1	1	none	none	0	0	0	0	0
134	133	Green - output_0041.png	Point	none	1071	1791	1	1	1	none	none	0	0	0	0	0
135	134	Orange - output_0041.png	Point	none	1203	1308	1	1	1	none	none	0	0	0	0	0
136	135	Pink - output_0041.png	Point	none	942	1311	1	1	1	none	none	0	0	0	0	0
137	136	Blue - output_0042.png	Point	none	936	1563	1	1	1	none	none	0	0	0	0	0
138	137	Green - output_0042.png	Point	none	912	1704	1	1	1	none	none	0	0	0	0	0
139	138	Orange - output_0042.png	Point	none	1191	1326	1	1	1	none	none	0	0	0	0	0
140	139	Pink - output_0042.png	Point	none	1908	1119	1	1	1	none	none	0	0	0	0	0
141	140	Blue - output_0043.png	Point	none	993	1485	1	1	1	none	none	0	0	0	0	0
142	141	Green - output_0043.png	Point	none	909	1653	1	1	1	none	none	0	0	0	0	0
143	142	Orange - output_0043.png	Point	none	1194	1290	1	1	1	none	none	0	0	0	0	0
144	143	Pink - output_0043.png	Point	none	1458	1701	1	1	1	none	none	0	0	0	0	0
145	144	Blue - output_0044.png	Point	none	987	1491	1	1	1	none	none	0	0	0	0	0
146	145	Green - output_0044.png	Point	none	1041	1620	1	1	1	none	none	0	0	0	0	0
147	146	Orange - output_0044.png	Point	none	1197	1308	1	1	1	none	none	0	0	0	0	0
148	147	Pink - output_0044.png	Point	none	1464	1587	1	1	1	none	none	0	0	0	0	0
149	148	Blue - output_0045.png	Point	none	960	1524	1	1	1	none	none	0	0	0	0	0
150	149	Green - output_0045.png	Point	none	915	1725	1	1	1	none	none	0	0	0	0	0
151	150	Orange - output_0045.png	Point	none	1209	1332	1	1	1	none	none	0	0	0	0	0
152	151	Pink - output_0045.png	Point	none	1461	1596	1	1	1	none	none	0	0	0	0	0
153	152	Blue - output_0046.png	Point	none	972	1602	1	1	1	none	none	0	0	0	0	0
154	153	Green - output_0046.png	Point	none	891	1737	1	1	1	none	none	0	0	0	0	0
155	154	Orange - output_0046.png	Point	none	1236	1308	1	1	1	none	none	0	0	0	0	0
156	155	Pink - output_0046.png	Point	none	1479	1593	1	1	1	none	none	0	0	0	0	0
157	156	Blue - output_0047.png	Point	none	987	1455	1	1	1	none	none	0	0	0	0	0
158	157	Green - output_0047.png	Point	none	864	1725	1	1	1	none	none	0	0	0	0	0
159	158	Orange - output_0047.png	Point	none	1224	1299	1	1	1	none	none	0	0	0	0	0
160	159	Pink - output_0047.png	Point	none	1476	1605	1	1	1	none	none	0	0	0	0	0
161	160	Blue - output_0048.png	Point	none	933	1500	1	1	1	none	none	0	0	0	0	0
162	161	Green - output_0048.png	Point	none	921	1689	1	1	1	none	none	0	0	0	0	0
163	162	Orange - output_0048.png	Point	none	1224	1293	1	1	1	none	none	0	0	0	0	0
164	163	Pink - output_0048.png	Point	none	1428	1719	1	1	1	none	none	0	0	0	0	0
165	164	Blue - output_0049.png	Point	none	1011	1443	1	1	1	none	none	0	0	0	0	0
166	165	Green - output_0049.png	Point	none	771	1635	1	1	1	none	none	0	0	0	0	0
167	166	Orange - output_0049.png	Point	none	1242	1263	1	1	1	none	none	0	0	0	0	0
168	167	Pink - output_0049.png	Point	none	1428	1725	1	1	1	none	none	0	0	0	0	0
169	168	Blue - output_0050.png	Point	none	1002	1464	1	1	1	none	none	0	0	0	0	0
170	169	Green - output_0050.png	Point	none	891	1665	1	1	1	none	none	0	0	0	0	0
171	170	Orange - output_0050.png	Point	none	1221	1290	1	1	1	none	none	0	0	0	0	0
172	171	Pink - output_0050.png	Point	none	1302	1821	1	1	1	none	none	0	0	0	0	0
173	172	Blue - output_0051.png	Point	none	1011	1434	1	1	1	none	none	0	0	0	0	0
174	173	Green - output_0051.png	Point	none	897	1650	1	1	1	none	none	0	0	0	0	0
175	174	Orange - output_0051.png	Point	none	1209	1299	1	1	1	none	none	0	0	0	0	0
176	175	Pink - output_0051.png	Point	none	1263	1770	1	1	1	none	none	0	0	0	0	0
177	176	Blue - output_0052.png	Point	none	1002	1419	1	1	1	none	none	0	0	0	0	0
178	177	Green - output_0052.png	Point	none	888	1653	1	1	1	none	none	0	0	0	0	0
179	178	Orange - output_0052.png	Point	none	1227	1275	1	1	1	none	none	0	0	0	0	0
180	179	Pink - output_0052.png	Point	none	1446	1668	1	1	1	none	none	0	0	0	0	0
181	180	Blue - output_0053.png	Point	none	990	1461	1	1	1	none	none	0	0	0	0	0
182	181	Green - output_0053.png	Point	none	852	1650	1	1	1	none	none	0	0	0	0	0
183	182	Orange - output_0053.png	Point	none	1218	1278	1	1	1	none	none	0	0	0	0	0
184	183	Pink - output_0053.png	Point	none	1416	1716	1	1	1	none	none	0	0	0	0	0
185	184	Blue - output_0054.png	Point	none	966	1461	1	1	1	none	none	0	0	0	0	0
186	185	Green - output_0054.png	Point	none	879	1668	1	1	1	none	none	0	0	0	0	0
187	186	Orange - output_0054.png	Point	none	1221	1275	1	1	1	none	none	0	0	0	0	0
188	187	Pink - output_0054.png	Point	none	1524	1635	1	1	1	none	none	0	0	0	0	0
189	188	Blue - output_0055.png	Point	none	993	1467	1	1	1	none	none	0	0	0	0	0
190	189	Green - output_0055.png	Point	none	834	1671	1	1	1	none	none	0	0	0	0	0
191	190	Orange - output_0055.png	Point	none	1200	1299	1	1	1	none	none	0	0	0	0	0
192	191	Pink - output_0055.png	Point	none	1839	1425	1	1	1	none	none	0	0	0	0	0
193	192	Blue - output_0056.png	Point	none	993	1449	1	1	1	none	none	0	0	0	0	0
194	193	Green - output_0056.png	Point	none	825	1671	1	1	1	none	none	0	0	0	0	0
195	194	Orange - output_0056.png	Point	none	1194	1293	1	1	1	none	none	0	0	0	0	0
196	195	Pink - output_0056.png	Point	none	1779	1377	1	1	1	none	none	0	0	0	0	0
197	196	Blue - output_0057.png	Point	none	975	1473	1	1	1	none	none	0	0	0	0	0
198	197	Green - output_0057.png	Point	none	849	1647	1	1	1	none	none	0	0	0	0	0
199	198	Orange - output_0057.png	Point	none	1266	1227	1	1	1	none	none	0	0	0	0	0
200	199	Pink - output_0057.png	Point	none	1779	1365	1	1	1	none	none	0	0	0	0	0
201	200	Blue - output_0058.png	Point	none	999	1401	1	1	1	none	none	0	0	0	0	0
202	201	Green - output_0058.png	Point	none	849	1626	1	1	1	none	none	0	0	0	0	0
203	202	Orange - output_0058.png	Point	none	1236	738	1	1	1	none	none	0	0	0	0	0
204	203	Pink - output_0058.png	Point	none	1731	1290	1	1	1	none	none	0	0	0	0	0
205	204	Blue - output_0059.png	Point	none	975	1434	1	1	1	none	none	0	0	0	0	0
206	205	Green - output_0059.png	Point	none	891	1731	1	1	1	none	none	0	0	0	0	0
207	206	Orange - output_0059.png	Point	none	1695	1275	1	1	1	none	none	0	0	0	0	0
208	207	Pink - output_0059.png	Point	none	1119	1686	1	1	1	none	none	0	0	0	0	0
209	208	Blue - output_0060.png	Point	none	999	1428	1	1	1	none	none	0	0	0	0	0
210	209	Green - output_0060.png	Point	none	1002	1647	1	1	1	none	none	0	0	0	0	0
211	210	Orange - output_0060.png	Point	none	1698	1296	1	1	1	none	none	0	0	0	0	0
212	211	Pink - output_0060.png	Point	none	1398	777	1	1	1	none	none	0	0	0	0	0
213	212	Blue - output_0061.png	Point	none	981	1425	1	1	1	none	none	0	0	0	0	0
214	213	Green - output_0061.png	Point	none	1071	1557	1	1	1	none	none	0	0	0	0	0
215	214	Orange - output_0061.png	Point	none	1461	1443	1	1	1	none	none	0	0	0	0	0
216	215	Pink - output_0061.png	Point	none	915	1704	1	1	1	none	none	0	0	0	0	0
217	216	Blue - output_0062.png	Point	none	990	1419	1	1	1	none	none	0	0	0	0	0
218	217	Green - output_0062.png	Point	none	1059	1575	1	1	1	none	none	0	0	0	0	0
219	218	Orange - output_0062.png	Point	none	1530	1449	1	1	1	none	none	0	0	0	0	0
220	219	Pink - output_0062.png	Point	none	888	1770	1	1	1	none	none	0	0	0	0	0
221	220	Green - output_0063.png	Point	none	1029	1563	1	1	1	none	none	0	0	0	0	0
222	221	Blue - output_0063.png	Point	none	975	1443	1	1	1	none	none	0	0	0	0	0
223	222	Orange - output_0063.png	Point	none	1464	1485	1	1	1	none	none	0	0	0	0	0
224	223	Pink - output_0063.png	Point	none	900	1779	1	1	1	none	none	0	0	0	0	0
225	224	Blue - output_0064.png	Point	none	969	1422	1	1	1	none	none	0	0	0	0	0
226	225	Green - output_0064.png	Point	none	1032	1581	1	1	1	none	none	0	0	0	0	0
227	226	Orange - output_0064.png	Point	none	1968	1380	1	1	1	none	none	0	0	0	0	0
228	227	Pink - output_0064.png	Point	none	879	1770	1	1	1	none	none	0	0	0	0	0
229	228	Blue - output_0065.png	Point	none	984	1443	1	1	1	none	none	0	0	0	0	0
230	229	Green - output_0065.png	Point	none	1836	1587	1	1	1	none	none	0	0	0	0	0
231	230	Orange - output_0065.png	Point	none	1131	1653	1	1	1	none	none	0	0	0	0	0
232	231	Pink - output_0065.png	Point	none	930	1803	1	1	1	none	none	0	0	0	0	0
233	232	Blue - output_0066.png	Point	none	1041	1434	1	1	1	none	none	0	0	0	0	0
234	233	Green - output_0066.png	Point	none	1422	1761	1	1	1	none	none	0	0	0	0	0
235	234	Orange - output_0066.png	Point	none	1101	1020	1	1	1	none	none	0	0	0	0	0
236	235	Pink - output_0066.png	Point	none	909	1770	1	1	1	none	none	0	0	0	0	0
237	236	Blue - output_0067.png	Point	none	1077	1611	1	1	1	none	none	0	0	0	0	0
238	237	Green - output_0067.png	Point	none	1458	1677	1	1	1	none	none	0	0	0	0	0
239	238	Orange - output_0067.png	Point	none	1314	1272	1	1	1	none	none	0	0	0	0	0
240	239	Pink - output_0067.png	Point	none	945	1743	1	1	1	none	none	0	0	0	0	0
241	240	Blue - output_0068.png	Point	none	1185	1518	1	1	1	none	none	0	0	0	0	0
242	241	Green - output_0068.png	Point	none	1500	1695	1	1	1	none	none	0	0	0	0	0
243	242	Orange - output_0068.png	Point	none	1332	1188	1	1	1	none	none	0	0	0	0	0
244	243	Pink - output_0068.png	Point	none	912	1731	1	1	1	none	none	0	0	0	0	0
245	244	Blue - output_0069.png	Point	none	1140	1506	1	1	1	none	none	0	0	0	0	0
246	245	Green - output_0069.png	Point	none	1362	1683	1	1	1	none	none	0	0	0	0	0
247	246	Orange - output_0069.png	Point	none	1335	1206	1	1	1	none	none	0	0	0	0	0
248	247	Pink - output_0069.png	Point	none	927	1791	1	1	1	none	none	0	0	0	0	0
249	248	Blue - output_0070.png	Point	none	1128	1497	1	1	1	none	none	0	0	0	0	0
250	249	Green - output_0070.png	Point	none	1458	1707	1	1	1	none	none	0	0	0	0	0
251	250	Orange - output_0070.png	Point	none	1359	1215	1	1	1	none	none	0	0	0	0	0
252	251	Pink - output_0070.png	Point	none	951	1773	1	1	1	none	none	0	0	0	0	0
253	252	Blue - output_0071.png	Point	none	1119	1494	1	1	1	none	none	0	0	0	0	0
254	253	Green - output_0071.png	Point	none	1434	1713	1	1	1	none	none	0	0	0	0	0
255	254	Orange - output_0071.png	Point	none	1329	1176	1	1	1	none	none	0	0	0	0	0
256	255	Pink - output_0071.png	Point	none	939	1758	1	1	1	none	none	0	0	0	0	0
257	256	Blue - output_0072.png	Point	none	1125	1503	1	1	1	none	none	0	0	0	0	0
258	257	Green - output_0072.png	Point	none	1428	1716	1	1	1	none	none	0	0	0	0	0
259	258	Orange - output_0072.png	Point	none	1311	1185	1	1	1	none	none	0	0	0	0	0
260	259	Pink - output_0072.png	Point	none	930	1749	1	1	1	none	none	0	0	0	0	0
261	260	Blue - output_0073.png	Point	none	1128	1479	1	1	1	none	none	0	0	0	0	0
262	261	Green - output_0073.png	Point	none	1461	1716	1	1	1	none	none	0	0	0	0	0
263	262	Orange - output_0073.png	Point	none	1323	1197	1	1	1	none	none	0	0	0	0	0
264	263	Pink - output_0073.png	Point	none	930	1746	1	1	1	none	none	0	0	0	0	0
265	264	Blue - output_0074.png	Point	none	1134	1503	1	1	1	none	none	0	0	0	0	0
266	265	Green - output_0074.png	Point	none	1320	1677	1	1	1	none	none	0	0	0	0	0
267	266	Orange - output_0074.png	Point	none	1320	1212	1	1	1	none	none	0	0	0	0	0
268	267	Pink - output_0074.png	Point	none	885	1731	1	1	1	none	none	0	0	0	0	0
269	268	Blue - output_0075.png	Point	none	1128	1479	1	1	1	none	none	0	0	0	0	0
270	269	Green - output_0075.png	Point	none	1452	1665	1	1	1	none	none	0	0	0	0	0
271	270	Orange - output_0075.png	Point	none	1329	1167	1	1	1	none	none	0	0	0	0	0
272	271	Pink - output_0075.png	Point	none	870	1767	1	1	1	none	none	0	0	0	0	0
273	272	Blue - output_0076.png	Point	none	1107	1539	1	1	1	none	none	0	0	0	0	0
274	273	Green - output_0076.png	Point	none	1128	1938	1	1	1	none	none	0	0	0	0	0
275	274	Orange - output_0076.png	Point	none	1350	1188	1	1	1	none	none	0	0	0	0	0
276	275	Pink - output_0076.png	Point	none	897	1749	1	1	1	none	none	0	0	0	0	0
277	276	Blue - output_0077.png	Point	none	1152	1617	1	1	1	none	none	0	0	0	0	0
278	277	Green - output_0077.png	Point	none	1182	1335	1	1	1	none	none	0	0	0	0	0
279	278	Orange - output_0077.png	Point	none	1317	1185	1	1	1	none	none	0	0	0	0	0
280	279	Pink - output_0077.png	Point	none	885	1752	1	1	1	none	none	0	0	0	0	0
281	280	Blue - output_0078.png	Point	none	1125	1518	1	1	1	none	none	0	0	0	0	0
282	281	Green - output_0078.png	Point	none	1179	1800	1	1	1	none	none	0	0	0	0	0
283	282	Orange - output_0078.png	Point	none	1338	1185	1	1	1	none	none	0	0	0	0	0
284	283	Pink - output_0078.png	Point	none	882	1755	1	1	1	none	none	0	0	0	0	0
285	284	Blue - output_0079.png	Point	none	1242	1653	1	1	1	none	none	0	0	0	0	0
286	285	Green - output_0079.png	Point	none	1209	1824	1	1	1	none	none	0	0	0	0	0
287	286	Orange - output_0079.png	Point	none	1320	1188	1	1	1	none	none	0	0	0	0	0
288	287	Pink - output_0079.png	Point	none	894	1719	1	1	1	none	none	0	0	0	0	0
289	288	Blue - output_0080.png	Point	none	1185	1536	1	1	1	none	none	0	0	0	0	0
290	289	Green - output_0080.png	Point	none	1299	1809	1	1	1	none	none	0	0	0	0	0
291	290	Orange - output_0080.png	Point	none	1353	1212	1	1	1	none	none	0	0	0	0	0
292	291	Pink - output_0080.png	Point	none	906	1749	1	1	1	none	none	0	0	0	0	0
293	292	Blue - output_0081.png	Point	none	1092	1542	1	1	1	none	none	0	0	0	0	0
294	293	Green - output_0081.png	Point	none	1230	1842	1	1	1	none	none	0	0	0	0	0
295	294	Orange - output_0081.png	Point	none	1329	1194	1	1	1	none	none	0	0	0	0	0
296	295	Pink - output_0081.png	Point	none	912	1767	1	1	1	none	none	0	0	0	0	0
297	296	Blue - output_0082.png	Point	none	1095	1548	1	1	1	none	none	0	0	0	0	0
298	297	Green - output_0082.png	Point	none	1209	1848	1	1	1	none	none	0	0	0	0	0
299	298	Orange - output_0082.png	Point	none	1347	1188	1	1	1	none	none	0	0	0	0	0
300	299	Pink - output_0082.png	Point	none	897	1716	1	1	1	none	none	0	0	0	0	0
301	300	Blue - output_0083.png	Point	none	1065	1560	1	1	1	none	none	0	0	0	0	0
302	301	Green - output_0083.png	Point	none	1203	1845	1	1	1	none	none	0	0	0	0	0
303	302	Orange - output_0083.png	Point	none	1338	1191	1	1	1	none	none	0	0	0	0	0
304	303	Pink - output_0083.png	Point	none	909	1752	1	1	1	none	none	0	0	0	0	0
305	304	Blue - output_0084.png	Point	none	1068	1560	1	1	1	none	none	0	0	0	0	0
306	305	Green - output_0084.png	Point	none	1239	1356	1	1	1	none	none	0	0	0	0	0
307	306	Orange - output_0084.png	Point	none	1200	1788	1	1	1	none	none	0	0	0	0	0
308	307	Pink - output_0084.png	Point	none	879	1734	1	1	1	none	none	0	0	0	0	0
309	308	Blue - output_0085.png	Point	none	1044	1536	1	1	1	none	none	0	0	0	0	0
310	309	Green - output_0085.png	Point	none	1052	1880	1	1	1	none	none	0	0	0	0	0
311	310	Orange - output_0085.png	Point	none	999	366	1	1	1	none	none	0	0	0	0	0
312	311	Pink - output_0085.png	Point	none	882	1716	1	1	1	none	none	0	0	0	0	0
313	312	Blue - output_0086.png	Point	none	1044	1554	1	1	1	none	none	0	0	0	0	0
314	313	Green - output_0086.png	Point	none	1332	1809	1	1	1	none	none	0	0	0	0	0
315	314	Orange - output_0086.png	Point	none	1509	726	1	1	1	none	none	0	0	0	0	0
316	315	Pink - output_0086.png	Point	none	906	1749	1	1	1	none	none	0	0	0	0	0
317	316	Blue - output_0087.png	Point	none	1113	1587	1	1	1	none	none	0	0	0	0	0
318	317	Green - output_0087.png	Point	none	1176	1836	1	1	1	none	none	0	0	0	0	0
319	318	Orange - output_0087.png	Point	none	1914	1368	1	1	1	none	none	0	0	0	0	0
320	319	Pink - output_0087.png	Point	none	897	1743	1	1	1	none	none	0	0	0	0	0
321	320	Blue - output_0088.png	Point	none	1056	1554	1	1	1	none	none	0	0	0	0	0
322	321	Green - output_0088.png	Point	none	1146	1836	1	1	1	none	none	0	0	0	0	0
323	322	Orange - output_0088.png	Point	none	1212	1623	1	1	1	none	none	0	0	0	0	0
324	323	Pink - output_0088.png	Point	none	906	1731	1	1	1	none	none	0	0	0	0	0
325	324	Blue - output_0089.png	Point	none	1041	1560	1	1	1	none	none	0	0	0	0	0
326	325	Green - output_0089.png	Point	none	1164	1827	1	1	1	none	none	0	0	0	0	0
327	326	Orange - output_0089.png	Point	none	1182	687	1	1	1	none	none	0	0	0	0	0
328	327	Pink - output_0089.png	Point	none	882	1731	1	1	1	none	none	0	0	0	0	0
329	328	Blue - output_0090.png	Point	none	1056	1539	1	1	1	none	none	0	0	0	0	0
330	329	Green - output_0090.png	Point	none	1143	1842	1	1	1	none	none	0	0	0	0	0
331	330	Orange - output_0090.png	Point	none	1062	414	1	1	1	none	none	0	0	0	0	0
332	331	Pink - output_0090.png	Point	none	909	1725	1	1	1	none	none	0	0	0	0	0
333	332	Blue - output_0091.png	Point	none	1065	1554	1	1	1	none	none	0	0	0	0	0
334	333	Green - output_0091.png	Point	none	1155	1746	1	1	1	none	none	0	0	0	0	0
335	334	Orange - output_0091.png	Point	none	1275	639	1	1	1	none	none	0	0	0	0	0
336	335	Pink - output_0091.png	Point	none	894	1719	1	1	1	none	none	0	0	0	0	0
337	336	Blue - output_0092.png	Point	none	1092	1536	1	1	1	none	none	0	0	0	0	0
338	337	Green - output_0092.png	Point	none	1149	1653	1	1	1	none	none	0	0	0	0	0
339	338	Orange - output_0092.png	Point	none	1224	744	1	1	1	none	none	0	0	0	0	0
340	339	Pink - output_0092.png	Point	none	882	1737	1	1	1	none	none	0	0	0	0	0
341	340	Blue - output_0093.png	Point	none	1050	1506	1	1	1	none	none	0	0	0	0	0
342	341	Green - output_0093.png	Point	none	1029	1623	1	1	1	none	none	0	0	0	0	0
343	342	Orange - output_0093.png	Point	none	1746	693	1	1	1	none	none	0	0	0	0	0
344	343	Pink - output_0093.png	Point	none	885	1761	1	1	1	none	none	0	0	0	0	0
345	344	Blue - output_0094.png	Point	none	1059	1518	1	1	1	none	none	0	0	0	0	0
346	345	Green - output_0094.png	Point	none	1038	1638	1	1	1	none	none	0	0	0	0	0
347	346	Orange - output_0094.png	Point	none	1224	615	1	1	1	none	none	0	0	0	0	0
348	347	Pink - output_0094.png	Point	none	885	1713	1	1	1	none	none	0	0	0	0	0
349	348	Blue - output_0095.png	Point	none	1065	1542	1	1	1	none	none	0	0	0	0	0
350	349	Green - output_0095.png	Point	none	1026	1647	1	1	1	none	none	0	0	0	0	0
351	350	Orange - output_0095.png	Point	none	963	828	1	1	1	none	none	0	0	0	0	0
352	351	Pink - output_0095.png	Point	none	873	1728	1	1	1	none	none	0	0	0	0	0
353	352	Blue - output_0096.png	Point	none	1068	1539	1	1	1	none	none	0	0	0	0	0
354	353	Green - output_0096.png	Point	none	1164	1797	1	1	1	none	none	0	0	0	0	0
355	354	Orange - output_0096.png	Point	none	1260	639	1	1	1	none	none	0	0	0	0	0
356	355	Pink - output_0096.png	Point	none	906	1785	1	1	1	none	none	0	0	0	0	0
357	356	Blue - output_0097.png	Point	none	1215	1536	1	1	1	none	none	0	0	0	0	0
358	357	Green - output_0097.png	Point	none	1503	861	1	1	1	none	none	0	0	0	0	0
359	358	Orange - output_0097.png	Point	none	1656	690	1	1	1	none	none	0	0	0	0	0
360	359	Pink - output_0097.png	Point	none	879	1746	1	1	1	none	none	0	0	0	0	0
361	360	Blue - output_0098.png	Point	none	1236	1569	1	1	1	none	none	0	0	0	0	0
362	361	Green - output_0098.png	Point	none	741	1494	1	1	1	none	none	0	0	0	0	0
363	362	Orange - output_0098.png	Point	none	1302	624	1	1	1	none	none	0	0	0	0	0
364	363	Pink - output_0098.png	Point	none	924	1722	1	1	1	none	none	0	0	0	0	0
365	364	Blue - output_0099.png	Point	none	1251	1560	1	1	1	none	none	0	0	0	0	0
366	365	Green - output_0099.png	Point	none	789	1650	1	1	1	none	none	0	0	0	0	0
367	366	Orange - output_0099.png	Point	none	1239	606	1	1	1	none	none	0	0	0	0	0
368	367	Pink - output_0099.png	Point	none	906	1731	1	1	1	none	none	0	0	0	0	0
369	368	Blue - output_0100.png	Point	none	1260	1551	1	1	1	none	none	0	0	0	0	0
370	369	Green - output_0100.png	Point	none	837	1668	1	1	1	none	none	0	0	0	0	0
371	370	Orange - output_0100.png	Point	none	1521	747	1	1	1	none	none	0	0	0	0	0
372	371	Pink - output_0100.png	Point	none	894	1755	1	1	1	none	none	0	0	0	0	0
373	372	Blue - output_0101.png	Point	none	1293	1545	1	1	1	none	none	0	0	0	0	0
374	373	Green - output_0101.png	Point	none	858	1674	1	1	1	none	none	0	0	0	0	0
375	374	Orange - output_0101.png	Point	none	1629	708	1	1	1	none	none	0	0	0	0	0
376	375	Pink - output_0101.png	Point	none	882	1746	1	1	1	none	none	0	0	0	0	0
377	376	Blue - output_0102.png	Point	none	1260	1539	1	1	1	none	none	0	0	0	0	0
378	377	Green - output_0102.png	Point	none	864	1722	1	1	1	none	none	0	0	0	0	0
379	378	Orange - output_0102.png	Point	none	1233	642	1	1	1	none	none	0	0	0	0	0
380	379	Pink - output_0102.png	Point	none	1473	1611	1	1	1	none	none	0	0	0	0	0
