# Supplementary material for: Unmated Queens Show Worker‐Like Behaviour and Gene Expression in Polygynous Colonies of the Ant Stigmatomma pallipes
Source: Mol Ecol. 2026 Apr 29;35:e70360. doi: 10.1111/mec.70360 (PMC13126620; doi:10.1111/mec.70360)
Supplement: Supplementary file 3 — Data S1: mec70360‐sup‐0003‐Supinfo.zip. [file MEC-35-e70360-s003.zip › Coordinates/O1_M2_3_3_cords.csv]

X.1	Index	Name	Type	Group	X	Y	Width	Height	Points	Color	Fill	LWidth	Pos	C	Z	T
1	0	Eggpile - output_0010.png	Point	none	2625	1164	1	1	1	none	none	0	0	0	0	0
2	1	Larval pile - output_0010.png	Point	none	2436	1275	1	1	1	none	none	0	0	0	0	0
3	2	Pupapile - output_0010.png	Point	none	1905	1362	1	1	1	none	none	0	0	0	0	0
4	3	Nest Entrance - output_0010.png	Point	none	1839	21	1	1	1	none	none	0	0	0	0	0
5	4	SW Corner - output_0010.png	Point	none	366	1968	1	1	1	none	none	0	0	0	0	0
6	5	NW Corner - output_0010.png	Point	none	204	30	1	1	1	none	none	0	0	0	0	0
7	6	NE Corner - output_0010.png	Point	none	3354	0	1	1	1	none	none	0	0	0	0	0
8	7	SE Corner - output_0010.png	Point	none	3312	1941	1	1	1	none	none	0	0	0	0	0
9	8	Pink - output_0010.png	Point	none	2157	594	1	1	1	none	none	0	0	0	0	0
10	9	Pink - output_0011.png	Point	none	2499	873	1	1	1	none	none	0	0	0	0	0
11	10	Pink - output_0012.png	Point	none	2454	897	1	1	1	none	none	0	0	0	0	0
12	11	Pink - output_0013.png	Point	none	2406	882	1	1	1	none	none	0	0	0	0	0
13	12	Pink - output_0014.png	Point	none	2439	861	1	1	1	none	none	0	0	0	0	0
14	13	Pink - output_0015.png	Point	none	2488	866	1	1	1	none	none	0	0	0	0	0
15	14	Pink - output_0016.png	Point	none	2499	822	1	1	1	none	none	0	0	0	0	0
16	15	Pink - output_0017.png	Point	none	2487	804	1	1	1	none	none	0	0	0	0	0
17	16	Pink - output_0018.png	Point	none	2502	795	1	1	1	none	none	0	0	0	0	0
18	17	Pink - output_0019.png	Point	none	2508	792	1	1	1	none	none	0	0	0	0	0
19	18	Pink - output_0020.png	Point	none	2508	804	1	1	1	none	none	0	0	0	0	0
20	19	Pink - output_0021.png	Point	none	2484	813	1	1	1	none	none	0	0	0	0	0
21	20	Pink - output_0022.png	Point	none	2490	792	1	1	1	none	none	0	0	0	0	0
22	21	Pink - output_0023.png	Point	none	2514	759	1	1	1	none	none	0	0	0	0	0
23	22	Pink - output_0024.png	Point	none	2574	723	1	1	1	none	none	0	0	0	0	0
24	23	Pink - output_0025.png	Point	none	2535	705	1	1	1	none	none	0	0	0	0	0
25	24	Pink - output_0026.png	Point	none	2463	702	1	1	1	none	none	0	0	0	0	0
26	25	Pink - output_0027.png	Point	none	2145	1503	1	1	1	none	none	0	0	0	0	0
27	26	Pink - output_0028.png	Point	none	2502	1083	1	1	1	none	none	0	0	0	0	0
28	27	Pink - output_0029.png	Point	none	2559	1134	1	1	1	none	none	0	0	0	0	0
29	28	Pink - output_0030.png	Point	none	2559	1149	1	1	1	none	none	0	0	0	0	0
30	29	Pink - output_0031.png	Point	none	2532	1107	1	1	1	none	none	0	0	0	0	0
31	30	Pink - output_0032.png	Point	none	2622	1128	1	1	1	none	none	0	0	0	0	0
32	31	Pink - output_0033.png	Point	none	2496	1251	1	1	1	none	none	0	0	0	0	0
33	32	Pink - output_0034.png	Point	none	2451	1209	1	1	1	none	none	0	0	0	0	0
34	33	Pink - output_0035.png	Point	none	2496	927	1	1	1	none	none	0	0	0	0	0
35	34	Pink - output_0036.png	Point	none	2541	939	1	1	1	none	none	0	0	0	0	0
36	35	Pink - output_0037.png	Point	none	2499	957	1	1	1	none	none	0	0	0	0	0
37	36	Pink - output_0038.png	Point	none	2544	936	1	1	1	none	none	0	0	0	0	0
38	37	Pink - output_0039.png	Point	none	2517	900	1	1	1	none	none	0	0	0	0	0
39	38	Pink - output_0040.png	Point	none	2541	828	1	1	1	none	none	0	0	0	0	0
40	39	Pink - output_0041.png	Point	none	2571	939	1	1	1	none	none	0	0	0	0	0
41	40	Pink - output_0042.png	Point	none	2619	987	1	1	1	none	none	0	0	0	0	0
42	41	Pink - output_0043.png	Point	none	2301	699	1	1	1	none	none	0	0	0	0	0
43	42	Pink - output_0044.png	Point	none	2376	717	1	1	1	none	none	0	0	0	0	0
44	43	Pink - output_0045.png	Point	none	2403	753	1	1	1	none	none	0	0	0	0	0
45	44	Pink - output_0046.png	Point	none	2520	804	1	1	1	none	none	0	0	0	0	0
46	45	Pink - output_0047.png	Point	none	2406	744	1	1	1	none	none	0	0	0	0	0
47	46	Pink - output_0048.png	Point	none	2388	741	1	1	1	none	none	0	0	0	0	0
48	47	Pink - output_0049.png	Point	none	2064	546	1	1	1	none	none	0	0	0	0	0
49	48	Pink - output_0050.png	Point	none	1905	1278	1	1	1	none	none	0	0	0	0	0
50	49	Pink - output_0051.png	Point	none	2148	1038	1	1	1	none	none	0	0	0	0	0
51	50	Pink - output_0052.png	Point	none	2205	1041	1	1	1	none	none	0	0	0	0	0
52	51	Pink - output_0053.png	Point	none	2244	1059	1	1	1	none	none	0	0	0	0	0
53	52	Pink - output_0054.png	Point	none	2436	882	1	1	1	none	none	0	0	0	0	0
54	53	Pink - output_0055.png	Point	none	2490	765	1	1	1	none	none	0	0	0	0	0
55	54	Pink - output_0056.png	Point	none	2433	786	1	1	1	none	none	0	0	0	0	0
56	55	Pink - output_0057.png	Point	none	2418	804	1	1	1	none	none	0	0	0	0	0
57	56	Pink - output_0058.png	Point	none	2430	804	1	1	1	none	none	0	0	0	0	0
58	57	Pink - output_0059.png	Point	none	2457	819	1	1	1	none	none	0	0	0	0	0
59	58	Pink - output_0060.png	Point	none	2466	786	1	1	1	none	none	0	0	0	0	0
60	59	Pink - output_0061.png	Point	none	2445	807	1	1	1	none	none	0	0	0	0	0
61	60	Pink - output_0062.png	Point	none	2382	834	1	1	1	none	none	0	0	0	0	0
62	61	Pink - output_0063.png	Point	none	2391	837	1	1	1	none	none	0	0	0	0	0
63	62	Pink - output_0064.png	Point	none	2373	846	1	1	1	none	none	0	0	0	0	0
64	63	Pink - output_0065.png	Point	none	2376	795	1	1	1	none	none	0	0	0	0	0
65	64	Pink - output_0066.png	Point	none	2469	813	1	1	1	none	none	0	0	0	0	0
66	65	Pink - output_0067.png	Point	none	2346	759	1	1	1	none	none	0	0	0	0	0
67	66	Pink - output_0068.png	Point	none	2367	750	1	1	1	none	none	0	0	0	0	0
68	67	Pink - output_0069.png	Point	none	2229	894	1	1	1	none	none	0	0	0	0	0
69	68	Pink - output_0070.png	Point	none	2367	1248	1	1	1	none	none	0	0	0	0	0
70	69	Pink - output_0071.png	Point	none	2478	1068	1	1	1	none	none	0	0	0	0	0
71	70	Pink - output_0072.png	Point	none	2367	1074	1	1	1	none	none	0	0	0	0	0
72	71	Pink - output_0073.png	Point	none	2394	1017	1	1	1	none	none	0	0	0	0	0
73	72	Pink - output_0074.png	Point	none	2367	996	1	1	1	none	none	0	0	0	0	0
74	73	Pink - output_0075.png	Point	none	2391	972	1	1	1	none	none	0	0	0	0	0
75	74	Pink - output_0076.png	Point	none	2403	1254	1	1	1	none	none	0	0	0	0	0
76	75	Pink - output_0077.png	Point	none	2454	1296	1	1	1	none	none	0	0	0	0	0
77	76	Pink - output_0078.png	Point	none	2457	1332	1	1	1	none	none	0	0	0	0	0
78	77	Pink - output_0079.png	Point	none	2544	1350	1	1	1	none	none	0	0	0	0	0
79	78	Pink - output_0080.png	Point	none	2517	1371	1	1	1	none	none	0	0	0	0	0
80	79	Pink - output_0081.png	Point	none	2457	1320	1	1	1	none	none	0	0	0	0	0
81	80	Pink - output_0082.png	Point	none	2502	1326	1	1	1	none	none	0	0	0	0	0
82	81	Pink - output_0083.png	Point	none	2478	1320	1	1	1	none	none	0	0	0	0	0
83	82	Pink - output_0084.png	Point	none	2514	1365	1	1	1	none	none	0	0	0	0	0
84	83	Pink - output_0085.png	Point	none	2478	1368	1	1	1	none	none	0	0	0	0	0
85	84	Pink - output_0086.png	Point	none	2514	1347	1	1	1	none	none	0	0	0	0	0
86	85	Pink - output_0087.png	Point	none	2565	1188	1	1	1	none	none	0	0	0	0	0
87	86	Pink - output_0088.png	Point	none	2547	1203	1	1	1	none	none	0	0	0	0	0
88	87	Pink - output_0089.png	Point	none	2568	1215	1	1	1	none	none	0	0	0	0	0
89	88	Pink - output_0090.png	Point	none	2652	1143	1	1	1	none	none	0	0	0	0	0
90	89	Pink - output_0091.png	Point	none	2616	846	1	1	1	none	none	0	0	0	0	0
91	90	Pink - output_0092.png	Point	none	2616	864	1	1	1	none	none	0	0	0	0	0
92	91	Pink - output_0093.png	Point	none	2655	1152	1	1	1	none	none	0	0	0	0	0
93	92	Pink - output_0094.png	Point	none	2238	627	1	1	1	none	none	0	0	0	0	0
94	93	Pink - output_0095.png	Point	none	2292	642	1	1	1	none	none	0	0	0	0	0
95	94	Pink - output_0096.png	Point	none	2385	648	1	1	1	none	none	0	0	0	0	0
96	95	Pink - output_0097.png	Point	none	2370	660	1	1	1	none	none	0	0	0	0	0
97	96	Pink - output_0098.png	Point	none	2559	897	1	1	1	none	none	0	0	0	0	0
98	97	Pink - output_0099.png	Point	none	2580	867	1	1	1	none	none	0	0	0	0	0
99	98	Pink - output_0100.png	Point	none	2457	864	1	1	1	none	none	0	0	0	0	0
100	99	Pink - output_0101.png	Point	none	2610	1065	1	1	1	none	none	0	0	0	0	0
