# Supplementary material for: Unmated Queens Show Worker‐Like Behaviour and Gene Expression in Polygynous Colonies of the Ant Stigmatomma pallipes
Source: Mol Ecol. 2026 Apr 29;35:e70360. doi: 10.1111/mec.70360 (PMC13126620; doi:10.1111/mec.70360)
Supplement: Supplementary file 3 — Data S1: mec70360‐sup‐0003‐Supinfo.zip. [file MEC-35-e70360-s003.zip › Coordinates/O1_M5_2_7_cords.csv]

X.1	Index	Name	Type	Group	X	Y	Width	Height	Points	Color	Fill	LWidth	Pos	C	Z	T
1	0	Eggpile - output_0010.png	Point	none	1359	1011	1	1	1	none	none	0	0	0	0	0
2	1	Larval pile - output_0010.png	Point	none	1302	1080	1	1	1	none	none	0	0	0	0	0
3	2	Pupapile - output_0010.png	Point	none	1467	1371	1	1	1	none	none	0	0	0	0	0
4	3	Nest Entrance - output_0010.png	Point	none	2313	141	1	1	1	none	none	0	0	0	0	0
5	4	SW Corner - output_0010.png	Point	none	723	1956	1	1	1	none	none	0	0	0	0	0
6	5	NW Corner - output_0010.png	Point	none	789	0	1	1	1	none	none	0	0	0	0	0
7	6	NE Corner - output_0010.png	Point	none	3747	243	1	1	1	none	none	0	0	0	0	0
8	7	SE Corner - output_0010.png	Point	none	3495	2142	1	1	1	none	none	0	0	0	0	0
9	8	Blue - output_0010.png	Point	none	1275	900	1	1	1	none	none	0	0	0	0	0
10	9	Green - output_0010.png	Point	none	2382	135	1	1	1	none	none	0	0	0	0	0
11	10	Orange - output_0010.png	Point	none	2199	1361	1	1	1	none	none	0	0	0	0	0
12	11	Yellow - output_0010.png	Point	none	1535	1569	1	1	1	none	none	0	0	0	0	0
13	12	Pink - output_0010.png	Point	none	1759	1209	1	1	1	none	none	0	0	0	0	0
14	13	Blue - output_0011.png	Point	none	1299	885	1	1	1	none	none	0	0	0	0	0
15	14	Green - output_0011.png	Point	none	1921	1237	1	1	1	none	none	0	0	0	0	0
16	15	Orange - output_0011.png	Point	none	2412	126	1	1	1	none	none	0	0	0	0	0
17	16	Yellow - output_0011.png	Point	none	1482	1566	1	1	1	none	none	0	0	0	0	0
18	17	Pink - output_0011.png	Point	none	1611	1333	1	1	1	none	none	0	0	0	0	0
19	18	Blue - output_0012.png	Point	none	1326	900	1	1	1	none	none	0	0	0	0	0
20	19	Green - output_0012.png	Point	none	2406	1365	1	1	1	none	none	0	0	0	0	0
21	20	Orange - output_0012.png	Point	none	2396	132	1	1	1	none	none	0	0	0	0	0
22	21	Yellow - output_0012.png	Point	none	1484	1628	1	1	1	none	none	0	0	0	0	0
23	22	Pink - output_0012.png	Point	none	1875	1731	1	1	1	none	none	0	0	0	0	0
24	23	Blue - output_0013.png	Point	none	1299	885	1	1	1	none	none	0	0	0	0	0
25	24	Green - output_0013.png	Point	none	2334	1539	1	1	1	none	none	0	0	0	0	0
26	25	Orange - output_0013.png	Point	none	2403	117	1	1	1	none	none	0	0	0	0	0
27	26	Yellow - output_0013.png	Point	none	1554	1596	1	1	1	none	none	0	0	0	0	0
28	27	Pink - output_0013.png	Point	none	1566	1728	1	1	1	none	none	0	0	0	0	0
29	28	Blue - output_0014.png	Point	none	1383	900	1	1	1	none	none	0	0	0	0	0
30	29	Green - output_0014.png	Point	none	2220	1776	1	1	1	none	none	0	0	0	0	0
31	30	Orange - output_0014.png	Point	none	2331	84	1	1	1	none	none	0	0	0	0	0
32	31	Yellow - output_0014.png	Point	none	1551	1572	1	1	1	none	none	0	0	0	0	0
33	32	Pink - output_0014.png	Point	none	1092	1266	1	1	1	none	none	0	0	0	0	0
34	33	Blue - output_0015.png	Point	none	1347	912	1	1	1	none	none	0	0	0	0	0
35	34	Green - output_0015.png	Point	none	2816	1630	1	1	1	none	none	0	0	0	0	0
36	35	Orange - output_0015.png	Point	none	2292	99	1	1	1	none	none	0	0	0	0	0
37	36	Yellow - output_0015.png	Point	none	1845	1614	1	1	1	none	none	0	0	0	0	0
38	37	Pink - output_0015.png	Point	none	1179	966	1	1	1	none	none	0	0	0	0	0
39	38	Blue - output_0016.png	Point	none	1359	894	1	1	1	none	none	0	0	0	0	0
40	39	Green - output_0016.png	Point	none	2934	1317	1	1	1	none	none	0	0	0	0	0
41	40	Orange - output_0016.png	Point	none	2376	96	1	1	1	none	none	0	0	0	0	0
42	41	Yellow - output_0016.png	Point	none	1319	1304	1	1	1	none	none	0	0	0	0	0
43	42	Pink - output_0016.png	Point	none	1123	1110	1	1	1	none	none	0	0	0	0	0
44	43	Blue - output_0017.png	Point	none	1317	918	1	1	1	none	none	0	0	0	0	0
45	44	Green - output_0017.png	Point	none	2175	948	1	1	1	none	none	0	0	0	0	0
46	45	Orange - output_0017.png	Point	none	2373	78	1	1	1	none	none	0	0	0	0	0
47	46	Yellow - output_0017.png	Point	none	1812	1635	1	1	1	none	none	0	0	0	0	0
48	47	Pink - output_0017.png	Point	none	1137	1155	1	1	1	none	none	0	0	0	0	0
49	48	Blue - output_0018.png	Point	none	1338	918	1	1	1	none	none	0	0	0	0	0
50	49	Green - output_0018.png	Point	none	2160	1530	1	1	1	none	none	0	0	0	0	0
51	50	Orange - output_0018.png	Point	none	2388	48	1	1	1	none	none	0	0	0	0	0
52	51	Yellow - output_0018.png	Point	none	1806	1680	1	1	1	none	none	0	0	0	0	0
53	52	Pink - output_0018.png	Point	none	1179	1122	1	1	1	none	none	0	0	0	0	0
54	53	Blue - output_0019.png	Point	none	1317	921	1	1	1	none	none	0	0	0	0	0
55	54	Green - output_0019.png	Point	none	3069	1350	1	1	1	none	none	0	0	0	0	0
56	55	Orange - output_0019.png	Point	none	2352	60	1	1	1	none	none	0	0	0	0	0
57	56	Yellow - output_0019.png	Point	none	1806	1713	1	1	1	none	none	0	0	0	0	0
58	57	Pink - output_0019.png	Point	none	1137	1299	1	1	1	none	none	0	0	0	0	0
59	58	Blue - output_0020.png	Point	none	1443	879	1	1	1	none	none	0	0	0	0	0
60	59	Green - output_0020.png	Point	none	2349	78	1	1	1	none	none	0	0	0	0	0
61	60	Orange - output_0020.png	Point	none	2496	96	1	1	1	none	none	0	0	0	0	0
62	61	Yellow - output_0020.png	Point	none	1806	1584	1	1	1	none	none	0	0	0	0	0
63	62	Pink - output_0020.png	Point	none	1185	1329	1	1	1	none	none	0	0	0	0	0
64	63	Blue - output_0021.png	Point	none	1449	918	1	1	1	none	none	0	0	0	0	0
65	64	Green - output_0021.png	Point	none	1784	1055	1	1	1	none	none	0	0	0	0	0
66	65	Orange - output_0021.png	Point	none	2352	57	1	1	1	none	none	0	0	0	0	0
67	66	Yellow - output_0021.png	Point	none	1998	1311	1	1	1	none	none	0	0	0	0	0
68	67	Pink - output_0021.png	Point	none	1167	1296	1	1	1	none	none	0	0	0	0	0
69	68	Blue - output_0022.png	Point	none	1467	924	1	1	1	none	none	0	0	0	0	0
70	69	Green - output_0022.png	Point	none	1608	1158	1	1	1	none	none	0	0	0	0	0
71	70	Orange - output_0022.png	Point	none	2331	108	1	1	1	none	none	0	0	0	0	0
72	71	Yellow - output_0022.png	Point	none	1917	1350	1	1	1	none	none	0	0	0	0	0
73	72	Pink - output_0022.png	Point	none	1137	1197	1	1	1	none	none	0	0	0	0	0
74	73	Blue - output_0023.png	Point	none	1485	978	1	1	1	none	none	0	0	0	0	0
75	74	Green - output_0023.png	Point	none	1677	1209	1	1	1	none	none	0	0	0	0	0
76	75	Orange - output_0023.png	Point	none	2316	102	1	1	1	none	none	0	0	0	0	0
77	76	Yellow - output_0023.png	Point	none	1854	1440	1	1	1	none	none	0	0	0	0	0
78	77	Pink - output_0023.png	Point	none	1410	1140	1	1	1	none	none	0	0	0	0	0
79	78	Blue - output_0024.png	Point	none	1428	915	1	1	1	none	none	0	0	0	0	0
80	79	Green - output_0024.png	Point	none	2136	1545	1	1	1	none	none	0	0	0	0	0
81	80	Orange - output_0024.png	Point	none	2361	54	1	1	1	none	none	0	0	0	0	0
82	81	Yellow - output_0024.png	Point	none	1518	1275	1	1	1	none	none	0	0	0	0	0
83	82	Pink - output_0024.png	Point	none	1242	819	1	1	1	none	none	0	0	0	0	0
84	83	Blue - output_0025.png	Point	none	1362	906	1	1	1	none	none	0	0	0	0	0
85	84	Green - output_0025.png	Point	none	2130	1539	1	1	1	none	none	0	0	0	0	0
86	85	Orange - output_0025.png	Point	none	2373	99	1	1	1	none	none	0	0	0	0	0
87	86	Yellow - output_0025.png	Point	none	1661	1594	1	1	1	none	none	0	0	0	0	0
88	87	Pink - output_0025.png	Point	none	2577	1571	1	1	1	none	none	0	0	0	0	0
89	88	Blue - output_0026.png	Point	none	1389	918	1	1	1	none	none	0	0	0	0	0
90	89	Green - output_0026.png	Point	none	2172	1542	1	1	1	none	none	0	0	0	0	0
91	90	Orange - output_0026.png	Point	none	2343	105	1	1	1	none	none	0	0	0	0	0
92	91	Yellow - output_0026.png	Point	none	1677	1737	1	1	1	none	none	0	0	0	0	0
93	92	Pink - output_0026.png	Point	none	1629	1551	1	1	1	none	none	0	0	0	0	0
94	93	Blue - output_0027.png	Point	none	1395	915	1	1	1	none	none	0	0	0	0	0
95	94	Green - output_0027.png	Point	none	2148	1536	1	1	1	none	none	0	0	0	0	0
96	95	Orange - output_0027.png	Point	none	2307	105	1	1	1	none	none	0	0	0	0	0
97	96	Yellow - output_0027.png	Point	none	1764	1734	1	1	1	none	none	0	0	0	0	0
98	97	Pink - output_0027.png	Point	none	1128	1173	1	1	1	none	none	0	0	0	0	0
99	98	Blue - output_0028.png	Point	none	1371	945	1	1	1	none	none	0	0	0	0	0
100	99	Green - output_0028.png	Point	none	2157	1560	1	1	1	none	none	0	0	0	0	0
101	100	Orange - output_0028.png	Point	none	2418	126	1	1	1	none	none	0	0	0	0	0
102	101	Yellow - output_0028.png	Point	none	1785	1713	1	1	1	none	none	0	0	0	0	0
103	102	Pink - output_0028.png	Point	none	1194	1443	1	1	1	none	none	0	0	0	0	0
104	103	Blue - output_0029.png	Point	none	1374	951	1	1	1	none	none	0	0	0	0	0
105	104	Green - output_0029.png	Point	none	2181	1545	1	1	1	none	none	0	0	0	0	0
106	105	Orange - output_0029.png	Point	none	1732	884	1	1	1	none	none	0	0	0	0	0
107	106	Yellow - output_0029.png	Point	none	1790	1716	1	1	1	none	none	0	0	0	0	0
108	107	Pink - output_0029.png	Point	none	1134	1312	1	1	1	none	none	0	0	0	0	0
109	108	Blue - output_0030.png	Point	none	1299	903	1	1	1	none	none	0	0	0	0	0
110	109	Green - output_0030.png	Point	none	2283	1500	1	1	1	none	none	0	0	0	0	0
111	110	Orange - output_0030.png	Point	none	2298	108	1	1	1	none	none	0	0	0	0	0
112	111	Yellow - output_0030.png	Point	none	1836	1707	1	1	1	none	none	0	0	0	0	0
113	112	Pink - output_0030.png	Point	none	1119	1338	1	1	1	none	none	0	0	0	0	0
114	113	Blue - output_0031.png	Point	none	1311	819	1	1	1	none	none	0	0	0	0	0
115	114	Green - output_0031.png	Point	none	2880	1344	1	1	1	none	none	0	0	0	0	0
116	115	Orange - output_0031.png	Point	none	2352	45	1	1	1	none	none	0	0	0	0	0
117	116	Yellow - output_0031.png	Point	none	1857	1713	1	1	1	none	none	0	0	0	0	0
118	117	Pink - output_0031.png	Point	none	1116	1315	1	1	1	none	none	0	0	0	0	0
119	118	Blue - output_0032.png	Point	none	1398	873	1	1	1	none	none	0	0	0	0	0
120	119	Green - output_0032.png	Point	none	2361	1074	1	1	1	none	none	0	0	0	0	0
121	120	Orange - output_0032.png	Point	none	2448	123	1	1	1	none	none	0	0	0	0	0
122	121	Yellow - output_0032.png	Point	none	1857	1671	1	1	1	none	none	0	0	0	0	0
123	122	Pink - output_0032.png	Point	none	1140	1311	1	1	1	none	none	0	0	0	0	0
124	123	Blue - output_0033.png	Point	none	1335	894	1	1	1	none	none	0	0	0	0	0
125	124	Green - output_0033.png	Point	none	2160	780	1	1	1	none	none	0	0	0	0	0
126	125	Orange - output_0033.png	Point	none	2340	171	1	1	1	none	none	0	0	0	0	0
127	126	Yellow - output_0033.png	Point	none	1851	1698	1	1	1	none	none	0	0	0	0	0
128	127	Pink - output_0033.png	Point	none	1143	1284	1	1	1	none	none	0	0	0	0	0
129	128	Blue - output_0034.png	Point	none	1215	978	1	1	1	none	none	0	0	0	0	0
130	129	Green - output_0034.png	Point	none	2238	393	1	1	1	none	none	0	0	0	0	0
131	130	Orange - output_0034.png	Point	none	2355	60	1	1	1	none	none	0	0	0	0	0
132	131	Yellow - output_0034.png	Point	none	1869	1734	1	1	1	none	none	0	0	0	0	0
133	132	Pink - output_0034.png	Point	none	1176	1458	1	1	1	none	none	0	0	0	0	0
134	133	Blue - output_0035.png	Point	none	1212	1029	1	1	1	none	none	0	0	0	0	0
135	134	Green - output_0035.png	Point	none	2178	240	1	1	1	none	none	0	0	0	0	0
136	135	Orange - output_0035.png	Point	none	2373	99	1	1	1	none	none	0	0	0	0	0
137	136	Yellow - output_0035.png	Point	none	1893	1704	1	1	1	none	none	0	0	0	0	0
138	137	Pink - output_0035.png	Point	none	1128	1410	1	1	1	none	none	0	0	0	0	0
139	138	Blue - output_0036.png	Point	none	1365	873	1	1	1	none	none	0	0	0	0	0
140	139	Green - output_0036.png	Point	none	2445	525	1	1	1	none	none	0	0	0	0	0
141	140	Orange - output_0036.png	Point	none	2316	72	1	1	1	none	none	0	0	0	0	0
142	141	Yellow - output_0036.png	Point	none	1818	1560	1	1	1	none	none	0	0	0	0	0
143	142	Pink - output_0036.png	Point	none	1317	1113	1	1	1	none	none	0	0	0	0	0
144	143	Blue - output_0037.png	Point	none	1389	831	1	1	1	none	none	0	0	0	0	0
145	144	Green - output_0037.png	Point	none	2169	252	1	1	1	none	none	0	0	0	0	0
146	145	Orange - output_0037.png	Point	none	2355	105	1	1	1	none	none	0	0	0	0	0
147	146	Yellow - output_0037.png	Point	none	1641	1101	1	1	1	none	none	0	0	0	0	0
148	147	Pink - output_0037.png	Point	none	1260	1062	1	1	1	none	none	0	0	0	0	0
149	148	Blue - output_0038.png	Point	none	1356	843	1	1	1	none	none	0	0	0	0	0
150	149	Green - output_0038.png	Point	none	2328	99	1	1	1	none	none	0	0	0	0	0
151	150	Orange - output_0038.png	Point	none	2484	51	1	1	1	none	none	0	0	0	0	0
152	151	Yellow - output_0038.png	Point	none	1551	1116	1	1	1	none	none	0	0	0	0	0
153	152	Pink - output_0038.png	Point	none	1218	1083	1	1	1	none	none	0	0	0	0	0
154	153	Blue - output_0039.png	Point	none	1371	858	1	1	1	none	none	0	0	0	0	0
155	154	Green - output_0039.png	Point	none	2412	93	1	1	1	none	none	0	0	0	0	0
156	155	Orange - output_0039.png	Point	none	2265	108	1	1	1	none	none	0	0	0	0	0
157	156	Yellow - output_0039.png	Point	none	1557	1299	1	1	1	none	none	0	0	0	0	0
158	157	Pink - output_0039.png	Point	none	1284	1077	1	1	1	none	none	0	0	0	0	0
159	158	Blue - output_0040.png	Point	none	1389	897	1	1	1	none	none	0	0	0	0	0
160	159	Green - output_0040.png	Point	none	2256	96	1	1	1	none	none	0	0	0	0	0
161	160	Orange - output_0040.png	Point	none	2337	48	1	1	1	none	none	0	0	0	0	0
162	161	Yellow - output_0040.png	Point	none	1572	1389	1	1	1	none	none	0	0	0	0	0
163	162	Pink - output_0040.png	Point	none	1266	1119	1	1	1	none	none	0	0	0	0	0
164	163	Blue - output_0041.png	Point	none	1404	915	1	1	1	none	none	0	0	0	0	0
165	164	Green - output_0041.png	Point	none	2064	762	1	1	1	none	none	0	0	0	0	0
166	165	Orange - output_0041.png	Point	none	2361	78	1	1	1	none	none	0	0	0	0	0
167	166	Yellow - output_0041.png	Point	none	1569	1377	1	1	1	none	none	0	0	0	0	0
168	167	Pink - output_0041.png	Point	none	1281	1089	1	1	1	none	none	0	0	0	0	0
169	168	Blue - output_0042.png	Point	none	1425	912	1	1	1	none	none	0	0	0	0	0
170	169	Green - output_0042.png	Point	none	1140	1350	1	1	1	none	none	0	0	0	0	0
171	170	Orange - output_0042.png	Point	none	2400	78	1	1	1	none	none	0	0	0	0	0
172	171	Yellow - output_0042.png	Point	none	1581	1383	1	1	1	none	none	0	0	0	0	0
173	172	Pink - output_0042.png	Point	none	1176	1092	1	1	1	none	none	0	0	0	0	0
174	173	Blue - output_0043.png	Point	none	1398	900	1	1	1	none	none	0	0	0	0	0
175	174	Green - output_0043.png	Point	none	1935	828	1	1	1	none	none	0	0	0	0	0
176	175	Orange - output_0043.png	Point	none	2409	84	1	1	1	none	none	0	0	0	0	0
177	176	Yellow - output_0043.png	Point	none	1578	1404	1	1	1	none	none	0	0	0	0	0
178	177	Pink - output_0043.png	Point	none	1248	1101	1	1	1	none	none	0	0	0	0	0
179	178	Blue - output_0044.png	Point	none	1455	930	1	1	1	none	none	0	0	0	0	0
180	179	Green - output_0044.png	Point	none	1278	1620	1	1	1	none	none	0	0	0	0	0
181	180	Orange - output_0044.png	Point	none	2343	78	1	1	1	none	none	0	0	0	0	0
182	181	Yellow - output_0044.png	Point	none	1569	1417	1	1	1	none	none	0	0	0	0	0
183	182	Pink - output_0044.png	Point	none	1257	1032	1	1	1	none	none	0	0	0	0	0
184	183	Blue - output_0045.png	Point	none	1473	1011	1	1	1	none	none	0	0	0	0	0
185	184	Green - output_0045.png	Point	none	1773	1020	1	1	1	none	none	0	0	0	0	0
186	185	Orange - output_0045.png	Point	none	2310	132	1	1	1	none	none	0	0	0	0	0
187	186	Yellow - output_0045.png	Point	none	1581	1482	1	1	1	none	none	0	0	0	0	0
188	187	Pink - output_0045.png	Point	none	1218	1074	1	1	1	none	none	0	0	0	0	0
189	188	Blue - output_0046.png	Point	none	1284	1068	1	1	1	none	none	0	0	0	0	0
190	189	Green - output_0046.png	Point	none	2055	1101	1	1	1	none	none	0	0	0	0	0
191	190	Orange - output_0046.png	Point	none	2349	123	1	1	1	none	none	0	0	0	0	0
192	191	Yellow - output_0046.png	Point	none	1545	1440	1	1	1	none	none	0	0	0	0	0
193	192	Pink - output_0046.png	Point	none	1176	1008	1	1	1	none	none	0	0	0	0	0
194	193	Blue - output_0047.png	Point	none	1275	1047	1	1	1	none	none	0	0	0	0	0
195	194	Green - output_0047.png	Point	none	2103	1068	1	1	1	none	none	0	0	0	0	0
196	195	Orange - output_0047.png	Point	none	2337	99	1	1	1	none	none	0	0	0	0	0
197	196	Yellow - output_0047.png	Point	none	1560	1395	1	1	1	none	none	0	0	0	0	0
198	197	Pink - output_0047.png	Point	none	1176	939	1	1	1	none	none	0	0	0	0	0
199	198	Blue - output_0048.png	Point	none	1368	843	1	1	1	none	none	0	0	0	0	0
200	199	Green - output_0048.png	Point	none	2106	1014	1	1	1	none	none	0	0	0	0	0
201	200	Orange - output_0048.png	Point	none	2361	102	1	1	1	none	none	0	0	0	0	0
202	201	Yellow - output_0048.png	Point	none	1506	1436	1	1	1	none	none	0	0	0	0	0
203	202	Pink - output_0048.png	Point	none	1770	1098	1	1	1	none	none	0	0	0	0	0
204	203	Blue - output_0049.png	Point	none	1431	870	1	1	1	none	none	0	0	0	0	0
205	204	Green - output_0049.png	Point	none	2550	1041	1	1	1	none	none	0	0	0	0	0
206	205	Orange - output_0049.png	Point	none	2379	93	1	1	1	none	none	0	0	0	0	0
207	206	Yellow - output_0049.png	Point	none	1242	1470	1	1	1	none	none	0	0	0	0	0
208	207	Pink - output_0049.png	Point	none	1689	1287	1	1	1	none	none	0	0	0	0	0
209	208	Blue - output_0050.png	Point	none	1419	888	1	1	1	none	none	0	0	0	0	0
210	209	Green - output_0050.png	Point	none	2232	1206	1	1	1	none	none	0	0	0	0	0
211	210	Orange - output_0050.png	Point	none	2397	93	1	1	1	none	none	0	0	0	0	0
212	211	Yellow - output_0050.png	Point	none	1539	1584	1	1	1	none	none	0	0	0	0	0
213	212	Pink - output_0050.png	Point	none	1563	1323	1	1	1	none	none	0	0	0	0	0
214	213	Blue - output_0051.png	Point	none	1422	876	1	1	1	none	none	0	0	0	0	0
215	214	Green - output_0051.png	Point	none	1509	1758	1	1	1	none	none	0	0	0	0	0
216	215	Orange - output_0051.png	Point	none	2367	57	1	1	1	none	none	0	0	0	0	0
217	216	Yellow - output_0051.png	Point	none	1545	1587	1	1	1	none	none	0	0	0	0	0
218	217	Pink - output_0051.png	Point	none	2244	1548	1	1	1	none	none	0	0	0	0	0
219	218	Blue - output_0052.png	Point	none	1398	864	1	1	1	none	none	0	0	0	0	0
220	219	Green - output_0052.png	Point	none	2145	741	1	1	1	none	none	0	0	0	0	0
221	220	Orange - output_0052.png	Point	none	2355	30	1	1	1	none	none	0	0	0	0	0
222	221	Yellow - output_0052.png	Point	none	1503	1641	1	1	1	none	none	0	0	0	0	0
223	222	Pink - output_0052.png	Point	none	1845	1344	1	1	1	none	none	0	0	0	0	0
224	223	Blue - output_0053.png	Point	none	1398	843	1	1	1	none	none	0	0	0	0	0
225	224	Green - output_0053.png	Point	none	2151	717	1	1	1	none	none	0	0	0	0	0
226	225	Orange - output_0053.png	Point	none	2355	45	1	1	1	none	none	0	0	0	0	0
227	226	Yellow - output_0053.png	Point	none	1518	1671	1	1	1	none	none	0	0	0	0	0
228	227	Pink - output_0053.png	Point	none	1839	1467	1	1	1	none	none	0	0	0	0	0
229	228	Blue - output_0054.png	Point	none	1413	861	1	1	1	none	none	0	0	0	0	0
230	229	Green - output_0054.png	Point	none	2634	957	1	1	1	none	none	0	0	0	0	0
231	230	Orange - output_0054.png	Point	none	2415	75	1	1	1	none	none	0	0	0	0	0
232	231	Yellow - output_0054.png	Point	none	1620	1659	1	1	1	none	none	0	0	0	0	0
233	232	Pink - output_0054.png	Point	none	1827	1515	1	1	1	none	none	0	0	0	0	0
234	233	Blue - output_0055.png	Point	none	1350	921	1	1	1	none	none	0	0	0	0	0
235	234	Green - output_0055.png	Point	none	2535	801	1	1	1	none	none	0	0	0	0	0
236	235	Orange - output_0055.png	Point	none	2352	51	1	1	1	none	none	0	0	0	0	0
237	236	Yellow - output_0055.png	Point	none	1521	1653	1	1	1	none	none	0	0	0	0	0
238	237	Pink - output_0055.png	Point	none	1830	1428	1	1	1	none	none	0	0	0	0	0
239	238	Blue - output_0056.png	Point	none	1470	933	1	1	1	none	none	0	0	0	0	0
240	239	Green - output_0056.png	Point	none	2628	843	1	1	1	none	none	0	0	0	0	0
241	240	Orange - output_0056.png	Point	none	2349	57	1	1	1	none	none	0	0	0	0	0
242	241	Yellow - output_0056.png	Point	none	1629	1680	1	1	1	none	none	0	0	0	0	0
243	242	Pink - output_0056.png	Point	none	1827	1413	1	1	1	none	none	0	0	0	0	0
244	243	Blue - output_0057.png	Point	none	1428	939	1	1	1	none	none	0	0	0	0	0
245	244	Green - output_0057.png	Point	none	2397	258	1	1	1	none	none	0	0	0	0	0
246	245	Orange - output_0057.png	Point	none	2283	54	1	1	1	none	none	0	0	0	0	0
247	246	Yellow - output_0057.png	Point	none	1629	1650	1	1	1	none	none	0	0	0	0	0
248	247	Pink - output_0057.png	Point	none	1827	1398	1	1	1	none	none	0	0	0	0	0
249	248	Blue - output_0058.png	Point	none	1425	933	1	1	1	none	none	0	0	0	0	0
250	249	Green - output_0058.png	Point	none	2742	1017	1	1	1	none	none	0	0	0	0	0
251	250	Orange - output_0058.png	Point	none	2361	90	1	1	1	none	none	0	0	0	0	0
252	251	Yellow - output_0058.png	Point	none	2058	1620	1	1	1	none	none	0	0	0	0	0
253	252	Pink - output_0058.png	Point	none	1761	1509	1	1	1	none	none	0	0	0	0	0
254	253	Blue - output_0059.png	Point	none	1425	930	1	1	1	none	none	0	0	0	0	0
255	254	Green - output_0059.png	Point	none	2457	366	1	1	1	none	none	0	0	0	0	0
256	255	Orange - output_0059.png	Point	none	2466	99	1	1	1	none	none	0	0	0	0	0
257	256	Yellow - output_0059.png	Point	none	2025	1611	1	1	1	none	none	0	0	0	0	0
258	257	Pink - output_0059.png	Point	none	2625	1335	1	1	1	none	none	0	0	0	0	0
259	258	Blue - output_0060.png	Point	none	1431	963	1	1	1	none	none	0	0	0	0	0
260	259	Green - output_0060.png	Point	none	2397	474	1	1	1	none	none	0	0	0	0	0
261	260	Orange - output_0060.png	Point	none	2445	72	1	1	1	none	none	0	0	0	0	0
262	261	Yellow - output_0060.png	Point	none	2058	1596	1	1	1	none	none	0	0	0	0	0
263	262	Pink - output_0060.png	Point	none	1293	1329	1	1	1	none	none	0	0	0	0	0
264	263	Blue - output_0061.png	Point	none	1428	987	1	1	1	none	none	0	0	0	0	0
265	264	Green - output_0061.png	Point	none	2502	351	1	1	1	none	none	0	0	0	0	0
266	265	Orange - output_0061.png	Point	none	2406	63	1	1	1	none	none	0	0	0	0	0
267	266	Yellow - output_0061.png	Point	none	2034	1575	1	1	1	none	none	0	0	0	0	0
268	267	Pink - output_0061.png	Point	none	1467	1137	1	1	1	none	none	0	0	0	0	0
269	268	Blue - output_0062.png	Point	none	1395	975	1	1	1	none	none	0	0	0	0	0
270	269	Green - output_0062.png	Point	none	3183	1320	1	1	1	none	none	0	0	0	0	0
271	270	Orange - output_0062.png	Point	none	2490	60	1	1	1	none	none	0	0	0	0	0
272	271	Yellow - output_0062.png	Point	none	1809	1683	1	1	1	none	none	0	0	0	0	0
273	272	Pink - output_0062.png	Point	none	1305	1140	1	1	1	none	none	0	0	0	0	0
274	273	Blue - output_0063.png	Point	none	1359	1014	1	1	1	none	none	0	0	0	0	0
275	274	Green - output_0063.png	Point	none	2460	1125	1	1	1	none	none	0	0	0	0	0
276	275	Orange - output_0063.png	Point	none	2343	87	1	1	1	none	none	0	0	0	0	0
277	276	Yellow - output_0063.png	Point	none	1845	1614	1	1	1	none	none	0	0	0	0	0
278	277	Pink - output_0063.png	Point	none	2295	636	1	1	1	none	none	0	0	0	0	0
279	278	Blue - output_0064.png	Point	none	1377	954	1	1	1	none	none	0	0	0	0	0
280	279	Orange - output_0064.png	Point	none	2367	90	1	1	1	none	none	0	0	0	0	0
281	280	Yellow - output_0064.png	Point	none	1818	1647	1	1	1	none	none	0	0	0	0	0
282	281	Pink - output_0064.png	Point	none	2748	1734	1	1	1	none	none	0	0	0	0	0
283	282	Green - output_0064.png	Point	none	3408	2106	1	1	1	none	none	0	0	0	0	0
284	283	Blue - output_0065.png	Point	none	1320	984	1	1	1	none	none	0	0	0	0	0
285	284	Green - output_0065.png	Point	none	2370	39	1	1	1	none	none	0	0	0	0	0
286	285	Orange - output_0065.png	Point	none	2448	54	1	1	1	none	none	0	0	0	0	0
287	286	Yellow - output_0065.png	Point	none	2175	1506	1	1	1	none	none	0	0	0	0	0
288	287	Pink - output_0065.png	Point	none	1659	759	1	1	1	none	none	0	0	0	0	0
289	288	Blue - output_0066.png	Point	none	1320	975	1	1	1	none	none	0	0	0	0	0
290	289	Green - output_0066.png	Point	none	1485	1305	1	1	1	none	none	0	0	0	0	0
291	290	Orange - output_0066.png	Point	none	2328	60	1	1	1	none	none	0	0	0	0	0
292	291	Yellow - output_0066.png	Point	none	2145	1506	1	1	1	none	none	0	0	0	0	0
293	292	Pink - output_0066.png	Point	none	1509	1542	1	1	1	none	none	0	0	0	0	0
294	293	Blue - output_0067.png	Point	none	1290	909	1	1	1	none	none	0	0	0	0	0
295	294	Green - output_0067.png	Point	none	1803	771	1	1	1	none	none	0	0	0	0	0
296	295	Orange - output_0067.png	Point	none	2445	105	1	1	1	none	none	0	0	0	0	0
297	296	Yellow - output_0067.png	Point	none	2115	1512	1	1	1	none	none	0	0	0	0	0
298	297	Pink - output_0067.png	Point	none	2388	1020	1	1	1	none	none	0	0	0	0	0
299	298	Blue - output_0068.png	Point	none	1245	915	1	1	1	none	none	0	0	0	0	0
300	299	Green - output_0068.png	Point	none	1857	839	1	1	1	none	none	0	0	0	0	0
301	300	Orange - output_0068.png	Point	none	2385	54	1	1	1	none	none	0	0	0	0	0
302	301	Yellow - output_0068.png	Point	none	1890	1635	1	1	1	none	none	0	0	0	0	0
303	302	Pink - output_0068.png	Point	none	1461	1251	1	1	1	none	none	0	0	0	0	0
304	303	Blue - output_0069.png	Point	none	1227	948	1	1	1	none	none	0	0	0	0	0
305	304	Green - output_0069.png	Point	none	1890	789	1	1	1	none	none	0	0	0	0	0
306	305	Orange - output_0069.png	Point	none	2343	72	1	1	1	none	none	0	0	0	0	0
307	306	Yellow - output_0069.png	Point	none	2769	1416	1	1	1	none	none	0	0	0	0	0
308	307	Pink - output_0069.png	Point	none	1365	1383	1	1	1	none	none	0	0	0	0	0
309	308	Blue - output_0070.png	Point	none	1290	915	1	1	1	none	none	0	0	0	0	0
310	309	Green - output_0070.png	Point	none	1929	771	1	1	1	none	none	0	0	0	0	0
311	310	Orange - output_0070.png	Point	none	2220	75	1	1	1	none	none	0	0	0	0	0
312	311	Yellow - output_0070.png	Point	none	1320	1614	1	1	1	none	none	0	0	0	0	0
313	312	Pink - output_0070.png	Point	none	1386	1356	1	1	1	none	none	0	0	0	0	0
314	313	Blue - output_0071.png	Point	none	1233	1026	1	1	1	none	none	0	0	0	0	0
315	314	Green - output_0071.png	Point	none	1863	810	1	1	1	none	none	0	0	0	0	0
316	315	Orange - output_0071.png	Point	none	2373	66	1	1	1	none	none	0	0	0	0	0
317	316	Yellow - output_0071.png	Point	none	1593	1605	1	1	1	none	none	0	0	0	0	0
318	317	Pink - output_0071.png	Point	none	1368	1314	1	1	1	none	none	0	0	0	0	0
319	318	Blue - output_0072.png	Point	none	1191	1002	1	1	1	none	none	0	0	0	0	0
320	319	Green - output_0072.png	Point	none	2013	750	1	1	1	none	none	0	0	0	0	0
321	320	Orange - output_0072.png	Point	none	2484	39	1	1	1	none	none	0	0	0	0	0
322	321	Yellow - output_0072.png	Point	none	1605	1578	1	1	1	none	none	0	0	0	0	0
323	322	Pink - output_0072.png	Point	none	1329	1392	1	1	1	none	none	0	0	0	0	0
324	323	Blue - output_0073.png	Point	none	1335	846	1	1	1	none	none	0	0	0	0	0
325	324	Green - output_0073.png	Point	none	2322	210	1	1	1	none	none	0	0	0	0	0
326	325	Orange - output_0073.png	Point	none	2409	48	1	1	1	none	none	0	0	0	0	0
327	326	Yellow - output_0073.png	Point	none	1554	1596	1	1	1	none	none	0	0	0	0	0
328	327	Pink - output_0073.png	Point	none	1332	1419	1	1	1	none	none	0	0	0	0	0
329	328	Blue - output_0074.png	Point	none	1395	849	1	1	1	none	none	0	0	0	0	0
330	329	Green - output_0074.png	Point	none	2379	48	1	1	1	none	none	0	0	0	0	0
331	330	Orange - output_0074.png	Point	none	2523	66	1	1	1	none	none	0	0	0	0	0
332	331	Yellow - output_0074.png	Point	none	1563	1608	1	1	1	none	none	0	0	0	0	0
333	332	Pink - output_0074.png	Point	none	1551	1392	1	1	1	none	none	0	0	0	0	0
334	333	Blue - output_0075.png	Point	none	1431	831	1	1	1	none	none	0	0	0	0	0
335	334	Green - output_0075.png	Point	none	2199	366	1	1	1	none	none	0	0	0	0	0
336	335	Orange - output_0075.png	Point	none	2409	48	1	1	1	none	none	0	0	0	0	0
337	336	Yellow - output_0075.png	Point	none	1572	1551	1	1	1	none	none	0	0	0	0	0
338	337	Pink - output_0075.png	Point	none	1299	1428	1	1	1	none	none	0	0	0	0	0
339	338	Blue - output_0076.png	Point	none	1344	864	1	1	1	none	none	0	0	0	0	0
340	339	Green - output_0076.png	Point	none	3225	1638	1	1	1	none	none	0	0	0	0	0
341	340	Orange - output_0076.png	Point	none	2379	75	1	1	1	none	none	0	0	0	0	0
342	341	Yellow - output_0076.png	Point	none	1650	1494	1	1	1	none	none	0	0	0	0	0
343	342	Pink - output_0076.png	Point	none	1263	1278	1	1	1	none	none	0	0	0	0	0
344	343	Blue - output_0077.png	Point	none	1389	852	1	1	1	none	none	0	0	0	0	0
345	344	Green - output_0077.png	Point	none	3393	1980	1	1	1	none	none	0	0	0	0	0
346	345	Orange - output_0077.png	Point	none	2322	66	1	1	1	none	none	0	0	0	0	0
347	346	Yellow - output_0077.png	Point	none	1683	1479	1	1	1	none	none	0	0	0	0	0
348	347	Pink - output_0077.png	Point	none	1245	1455	1	1	1	none	none	0	0	0	0	0
349	348	Blue - output_0078.png	Point	none	1353	837	1	1	1	none	none	0	0	0	0	0
350	349	Green - output_0078.png	Point	none	2190	942	1	1	1	none	none	0	0	0	0	0
351	350	Orange - output_0078.png	Point	none	2337	60	1	1	1	none	none	0	0	0	0	0
352	351	Yellow - output_0078.png	Point	none	1845	1383	1	1	1	none	none	0	0	0	0	0
353	352	Pink - output_0078.png	Point	none	1329	1533	1	1	1	none	none	0	0	0	0	0
354	353	Blue - output_0079.png	Point	none	1794	1149	1	1	1	none	none	0	0	0	0	0
355	354	Green - output_0079.png	Point	none	2181	381	1	1	1	none	none	0	0	0	0	0
356	355	Orange - output_0079.png	Point	none	2352	75	1	1	1	none	none	0	0	0	0	0
357	356	Yellow - output_0079.png	Point	none	1578	1578	1	1	1	none	none	0	0	0	0	0
358	357	Pink - output_0079.png	Point	none	1329	1620	1	1	1	none	none	0	0	0	0	0
359	358	Blue - output_0080.png	Point	none	1512	1005	1	1	1	none	none	0	0	0	0	0
360	359	Green - output_0080.png	Point	none	2019	873	1	1	1	none	none	0	0	0	0	0
361	360	Orange - output_0080.png	Point	none	2364	75	1	1	1	none	none	0	0	0	0	0
362	361	Yellow - output_0080.png	Point	none	1740	1614	1	1	1	none	none	0	0	0	0	0
363	362	Pink - output_0080.png	Point	none	1128	1254	1	1	1	none	none	0	0	0	0	0
364	363	Blue - output_0081.png	Point	none	1536	888	1	1	1	none	none	0	0	0	0	0
365	364	Green - output_0081.png	Point	none	2544	1752	1	1	1	none	none	0	0	0	0	0
366	365	Orange - output_0081.png	Point	none	2349	42	1	1	1	none	none	0	0	0	0	0
367	366	Yellow - output_0081.png	Point	none	1512	1116	1	1	1	none	none	0	0	0	0	0
368	367	Pink - output_0081.png	Point	none	1230	1203	1	1	1	none	none	0	0	0	0	0
369	368	Blue - output_0082.png	Point	none	1572	903	1	1	1	none	none	0	0	0	0	0
370	369	Green - output_0082.png	Point	none	2805	939	1	1	1	none	none	0	0	0	0	0
371	370	Orange - output_0082.png	Point	none	2358	63	1	1	1	none	none	0	0	0	0	0
372	371	Yellow - output_0082.png	Point	none	1718	1684	1	1	1	none	none	0	0	0	0	0
373	372	Pink - output_0082.png	Point	none	2160	1518	1	1	1	none	none	0	0	0	0	0
374	373	Blue - output_0083.png	Point	none	1419	882	1	1	1	none	none	0	0	0	0	0
375	374	Green - output_0083.png	Point	none	2283	1212	1	1	1	none	none	0	0	0	0	0
376	375	Orange - output_0083.png	Point	none	2361	81	1	1	1	none	none	0	0	0	0	0
377	376	Yellow - output_0083.png	Point	none	1584	1704	1	1	1	none	none	0	0	0	0	0
378	377	Pink - output_0083.png	Point	none	1386	1311	1	1	1	none	none	0	0	0	0	0
379	378	Blue - output_0084.png	Point	none	1362	870	1	1	1	none	none	0	0	0	0	0
380	379	Green - output_0084.png	Point	none	2580	975	1	1	1	none	none	0	0	0	0	0
381	380	Orange - output_0084.png	Point	none	2322	87	1	1	1	none	none	0	0	0	0	0
382	381	Yellow - output_0084.png	Point	none	1584	1464	1	1	1	none	none	0	0	0	0	0
383	382	Pink - output_0084.png	Point	none	2796	1656	1	1	1	none	none	0	0	0	0	0
384	383	Blue - output_0085.png	Point	none	1368	942	1	1	1	none	none	0	0	0	0	0
385	384	Green - output_0085.png	Point	none	2580	456	1	1	1	none	none	0	0	0	0	0
386	385	Orange - output_0085.png	Point	none	2364	66	1	1	1	none	none	0	0	0	0	0
387	386	Yellow - output_0085.png	Point	none	1428	1578	1	1	1	none	none	0	0	0	0	0
388	387	Pink - output_0085.png	Point	none	1335	1302	1	1	1	none	none	0	0	0	0	0
389	388	Blue - output_0086.png	Point	none	1509	873	1	1	1	none	none	0	0	0	0	0
390	389	Green - output_0086.png	Point	none	2451	69	1	1	1	none	none	0	0	0	0	0
391	390	Orange - output_0086.png	Point	none	3456	2076	1	1	1	none	none	0	0	0	0	0
392	391	Yellow - output_0086.png	Point	none	1467	1506	1	1	1	none	none	0	0	0	0	0
393	392	Pink - output_0086.png	Point	none	1317	1365	1	1	1	none	none	0	0	0	0	0
394	393	Blue - output_0087.png	Point	none	1533	834	1	1	1	none	none	0	0	0	0	0
395	394	Green - output_0087.png	Point	none	2343	69	1	1	1	none	none	0	0	0	0	0
396	395	Orange - output_0087.png	Point	none	2508	54	1	1	1	none	none	0	0	0	0	0
397	396	Yellow - output_0087.png	Point	none	1479	1563	1	1	1	none	none	0	0	0	0	0
398	397	Pink - output_0087.png	Point	none	1146	1215	1	1	1	none	none	0	0	0	0	0
399	398	Blue - output_0088.png	Point	none	1350	792	1	1	1	none	none	0	0	0	0	0
400	399	Green - output_0088.png	Point	none	2391	54	1	1	1	none	none	0	0	0	0	0
401	400	Orange - output_0088.png	Point	none	2517	63	1	1	1	none	none	0	0	0	0	0
402	401	Yellow - output_0088.png	Point	none	1554	1422	1	1	1	none	none	0	0	0	0	0
403	402	Pink - output_0088.png	Point	none	1248	1137	1	1	1	none	none	0	0	0	0	0
404	403	Blue - output_0089.png	Point	none	1377	717	1	1	1	none	none	0	0	0	0	0
405	404	Green - output_0089.png	Point	none	2340	78	1	1	1	none	none	0	0	0	0	0
406	405	Orange - output_0089.png	Point	none	2511	72	1	1	1	none	none	0	0	0	0	0
407	406	Yellow - output_0089.png	Point	none	1587	1557	1	1	1	none	none	0	0	0	0	0
408	407	Pink - output_0089.png	Point	none	1182	1137	1	1	1	none	none	0	0	0	0	0
409	408	Blue - output_0090.png	Point	none	1434	795	1	1	1	none	none	0	0	0	0	0
410	409	Green - output_0090.png	Point	none	2433	66	1	1	1	none	none	0	0	0	0	0
411	410	Orange - output_0090.png	Point	none	3399	2025	1	1	1	none	none	0	0	0	0	0
412	411	Yellow - output_0090.png	Point	none	1509	1461	1	1	1	none	none	0	0	0	0	0
413	412	Pink - output_0090.png	Point	none	1209	1251	1	1	1	none	none	0	0	0	0	0
414	413	Blue - output_0091.png	Point	none	1446	759	1	1	1	none	none	0	0	0	0	0
415	414	Green - output_0091.png	Point	none	2772	1062	1	1	1	none	none	0	0	0	0	0
416	415	Orange - output_0091.png	Point	none	3459	2070	1	1	1	none	none	0	0	0	0	0
417	416	Yellow - output_0091.png	Point	none	1557	1539	1	1	1	none	none	0	0	0	0	0
418	417	Pink - output_0091.png	Point	none	1440	1668	1	1	1	none	none	0	0	0	0	0
419	418	Blue - output_0092.png	Point	none	1464	783	1	1	1	none	none	0	0	0	0	0
420	419	Green - output_0092.png	Point	none	2820	1071	1	1	1	none	none	0	0	0	0	0
421	420	Orange - output_0092.png	Point	none	2340	78	1	1	1	none	none	0	0	0	0	0
422	421	Yellow - output_0092.png	Point	none	1656	1473	1	1	1	none	none	0	0	0	0	0
423	422	Pink - output_0092.png	Point	none	2070	1152	1	1	1	none	none	0	0	0	0	0
424	423	Blue - output_0093.png	Point	none	1500	777	1	1	1	none	none	0	0	0	0	0
425	424	Green - output_0093.png	Point	none	2460	825	1	1	1	none	none	0	0	0	0	0
426	425	Orange - output_0093.png	Point	none	2316	57	1	1	1	none	none	0	0	0	0	0
427	426	Yellow - output_0093.png	Point	none	1545	1563	1	1	1	none	none	0	0	0	0	0
428	427	Pink - output_0093.png	Point	none	1368	1125	1	1	1	none	none	0	0	0	0	0
429	428	Blue - output_0094.png	Point	none	1503	765	1	1	1	none	none	0	0	0	0	0
430	429	Green - output_0094.png	Point	none	2508	825	1	1	1	none	none	0	0	0	0	0
431	430	Orange - output_0094.png	Point	none	2367	63	1	1	1	none	none	0	0	0	0	0
432	431	Yellow - output_0094.png	Point	none	1539	1461	1	1	1	none	none	0	0	0	0	0
433	432	Pink - output_0094.png	Point	none	1956	1539	1	1	1	none	none	0	0	0	0	0
434	433	Blue - output_0095.png	Point	none	1467	774	1	1	1	none	none	0	0	0	0	0
435	434	Green - output_0095.png	Point	none	2373	747	1	1	1	none	none	0	0	0	0	0
436	435	Orange - output_0095.png	Point	none	2418	63	1	1	1	none	none	0	0	0	0	0
437	436	Yellow - output_0095.png	Point	none	1554	1479	1	1	1	none	none	0	0	0	0	0
438	437	Pink - output_0095.png	Point	none	1836	1632	1	1	1	none	none	0	0	0	0	0
439	438	Blue - output_0096.png	Point	none	1467	789	1	1	1	none	none	0	0	0	0	0
440	439	Green - output_0096.png	Point	none	2256	663	1	1	1	none	none	0	0	0	0	0
441	440	Orange - output_0096.png	Point	none	2331	117	1	1	1	none	none	0	0	0	0	0
442	441	Yellow - output_0096.png	Point	none	1563	1431	1	1	1	none	none	0	0	0	0	0
443	442	Pink - output_0096.png	Point	none	1665	1557	1	1	1	none	none	0	0	0	0	0
444	443	Blue - output_0097.png	Point	none	1509	762	1	1	1	none	none	0	0	0	0	0
445	444	Green - output_0097.png	Point	none	2397	804	1	1	1	none	none	0	0	0	0	0
446	445	Orange - output_0097.png	Point	none	2346	90	1	1	1	none	none	0	0	0	0	0
447	446	Yellow - output_0097.png	Point	none	1551	1407	1	1	1	none	none	0	0	0	0	0
448	447	Pink - output_0097.png	Point	none	1536	993	1	1	1	none	none	0	0	0	0	0
449	448	Blue - output_0098.png	Point	none	1467	756	1	1	1	none	none	0	0	0	0	0
450	449	Green - output_0098.png	Point	none	2307	699	1	1	1	none	none	0	0	0	0	0
451	450	Orange - output_0098.png	Point	none	2343	18	1	1	1	none	none	0	0	0	0	0
452	451	Yellow - output_0098.png	Point	none	1518	1368	1	1	1	none	none	0	0	0	0	0
453	452	Pink - output_0098.png	Point	none	1908	1692	1	1	1	none	none	0	0	0	0	0
454	453	Blue - output_0099.png	Point	none	1482	765	1	1	1	none	none	0	0	0	0	0
455	454	Green - output_0099.png	Point	none	2334	747	1	1	1	none	none	0	0	0	0	0
456	455	Orange - output_0099.png	Point	none	2352	93	1	1	1	none	none	0	0	0	0	0
457	456	Yellow - output_0099.png	Point	none	1515	1350	1	1	1	none	none	0	0	0	0	0
458	457	Pink - output_0099.png	Point	none	2727	1623	1	1	1	none	none	0	0	0	0	0
459	458	Blue - output_0100.png	Point	none	1503	768	1	1	1	none	none	0	0	0	0	0
460	459	Green - output_0100.png	Point	none	2310	723	1	1	1	none	none	0	0	0	0	0
461	460	Orange - output_0100.png	Point	none	2448	111	1	1	1	none	none	0	0	0	0	0
462	461	Yellow - output_0100.png	Point	none	1512	1368	1	1	1	none	none	0	0	0	0	0
463	462	Pink - output_0100.png	Point	none	2133	1653	1	1	1	none	none	0	0	0	0	0
464	463	Blue - output_0101.png	Point	none	1479	801	1	1	1	none	none	0	0	0	0	0
465	464	Green - output_0101.png	Point	none	2331	720	1	1	1	none	none	0	0	0	0	0
466	465	Orange - output_0101.png	Point	none	2364	81	1	1	1	none	none	0	0	0	0	0
467	466	Yellow - output_0101.png	Point	none	1530	1389	1	1	1	none	none	0	0	0	0	0
468	467	Pink - output_0101.png	Point	none	2208	1476	1	1	1	none	none	0	0	0	0	0
469	468	Blue - output_0102.png	Point	none	1482	753	1	1	1	none	none	0	0	0	0	0
470	469	Green - output_0102.png	Point	none	2301	696	1	1	1	none	none	0	0	0	0	0
471	470	Orange - output_0102.png	Point	none	2283	51	1	1	1	none	none	0	0	0	0	0
472	471	Yellow - output_0102.png	Point	none	1536	1377	1	1	1	none	none	0	0	0	0	0
473	472	Pink - output_0102.png	Point	none	2232	1482	1	1	1	none	none	0	0	0	0	0
