# Supplementary material for: Unmated Queens Show Worker‐Like Behaviour and Gene Expression in Polygynous Colonies of the Ant Stigmatomma pallipes
Source: Mol Ecol. 2026 Apr 29;35:e70360. doi: 10.1111/mec.70360 (PMC13126620; doi:10.1111/mec.70360)
Supplement: Supplementary file 3 — Data S1: mec70360‐sup‐0003‐Supinfo.zip. [file MEC-35-e70360-s003.zip › Coordinates/O1_M7_4_2_cords.csv]

X.1	Index	Name	Type	Group	X	Y	Width	Height	Points	Color	Fill	LWidth	Pos	C	Z	T
1	0	Eggpile - output_0010.png	Point	none	1098	1336	1	1	1	none	none	0	0	0	0	0
2	1	Larval pile - output_0010.png	Point	none	1020	1157	1	1	1	none	none	0	0	0	0	0
3	2	Pupapile - output_0010.png	Point	none	1073	1154	1	1	1	none	none	0	0	0	0	0
4	3	Nest Entrance - output_0010.png	Point	none	1936	164	1	1	1	none	none	0	0	0	0	0
5	4	SW Corner - output_0010.png	Point	none	676	2004	1	1	1	none	none	0	0	0	0	0
6	5	NW Corner - output_0010.png	Point	none	612	112	1	1	1	none	none	0	0	0	0	0
7	6	NE Corner - output_0010.png	Point	none	3580	168	1	1	1	none	none	0	0	0	0	0
8	7	SE Corner - output_0010.png	Point	none	3400	2036	1	1	1	none	none	0	0	0	0	0
9	8	Green - output_0010.png	Point	none	2757	954	1	1	1	none	none	0	0	0	0	0
10	9	Pink - output_0010.png	Point	none	2499	774	1	1	1	none	none	0	0	0	0	0
11	10	Green - output_0011.png	Point	none	3420	534	1	1	1	none	none	0	0	0	0	0
12	11	Pink - output_0011.png	Point	none	2664	912	1	1	1	none	none	0	0	0	0	0
13	12	Green - output_0012.png	Point	none	3459	351	1	1	1	none	none	0	0	0	0	0
14	13	Pink - output_0012.png	Point	none	1242	1485	1	1	1	none	none	0	0	0	0	0
15	14	Green - output_0013.png	Point	none	3258	1218	1	1	1	none	none	0	0	0	0	0
16	15	Pink - output_0013.png	Point	none	1227	1422	1	1	1	none	none	0	0	0	0	0
17	16	Green - output_0014.png	Point	none	2832	1905	1	1	1	none	none	0	0	0	0	0
18	17	Pink - output_0014.png	Point	none	1221	1299	1	1	1	none	none	0	0	0	0	0
19	18	Green - output_0015.png	Point	none	3117	1968	1	1	1	none	none	0	0	0	0	0
20	19	Pink - output_0015.png	Point	none	1494	1473	1	1	1	none	none	0	0	0	0	0
21	20	Green - output_0016.png	Point	none	3282	1863	1	1	1	none	none	0	0	0	0	0
22	21	Pink - output_0016.png	Point	none	996	993	1	1	1	none	none	0	0	0	0	0
23	22	Green - output_0017.png	Point	none	3312	1887	1	1	1	none	none	0	0	0	0	0
24	23	Pink - output_0017.png	Point	none	1011	981	1	1	1	none	none	0	0	0	0	0
25	24	Green - output_0018.png	Point	none	3279	1947	1	1	1	none	none	0	0	0	0	0
26	25	Pink - output_0018.png	Point	none	1008	987	1	1	1	none	none	0	0	0	0	0
27	26	Green - output_0019.png	Point	none	3291	1902	1	1	1	none	none	0	0	0	0	0
28	27	Pink - output_0019.png	Point	none	1158	1248	1	1	1	none	none	0	0	0	0	0
29	28	Green - output_0020.png	Point	none	3291	1833	1	1	1	none	none	0	0	0	0	0
30	29	Pink - output_0020.png	Point	none	1179	978	1	1	1	none	none	0	0	0	0	0
31	30	Green - output_0021.png	Point	none	3216	1866	1	1	1	none	none	0	0	0	0	0
32	31	Pink - output_0021.png	Point	none	1347	1491	1	1	1	none	none	0	0	0	0	0
33	32	Green - output_0022.png	Point	none	2976	1929	1	1	1	none	none	0	0	0	0	0
34	33	Pink - output_0022.png	Point	none	1317	1506	1	1	1	none	none	0	0	0	0	0
35	34	Green - output_0023.png	Point	none	3324	1869	1	1	1	none	none	0	0	0	0	0
36	35	Pink - output_0023.png	Point	none	1329	1518	1	1	1	none	none	0	0	0	0	0
37	36	Green - output_0024.png	Point	none	3195	1929	1	1	1	none	none	0	0	0	0	0
38	37	Pink - output_0024.png	Point	none	1305	1509	1	1	1	none	none	0	0	0	0	0
39	38	Green - output_0025.png	Point	none	3303	1908	1	1	1	none	none	0	0	0	0	0
40	39	Pink - output_0025.png	Point	none	1329	1518	1	1	1	none	none	0	0	0	0	0
41	40	Green - output_0026.png	Point	none	3264	1926	1	1	1	none	none	0	0	0	0	0
42	41	Pink - output_0026.png	Point	none	1320	1503	1	1	1	none	none	0	0	0	0	0
43	42	Green - output_0027.png	Point	none	2943	1947	1	1	1	none	none	0	0	0	0	0
44	43	Pink - output_0027.png	Point	none	1293	1512	1	1	1	none	none	0	0	0	0	0
45	44	Green - output_0028.png	Point	none	3141	1914	1	1	1	none	none	0	0	0	0	0
46	45	Pink - output_0028.png	Point	none	1314	1500	1	1	1	none	none	0	0	0	0	0
47	46	Green - output_0029.png	Point	none	3120	1956	1	1	1	none	none	0	0	0	0	0
48	47	Pink - output_0029.png	Point	none	1347	1503	1	1	1	none	none	0	0	0	0	0
49	48	Green - output_0030.png	Point	none	3096	1902	1	1	1	none	none	0	0	0	0	0
50	49	Pink - output_0030.png	Point	none	1314	1503	1	1	1	none	none	0	0	0	0	0
51	50	Green - output_0031.png	Point	none	3036	1929	1	1	1	none	none	0	0	0	0	0
52	51	Pink - output_0031.png	Point	none	1353	1530	1	1	1	none	none	0	0	0	0	0
53	52	Green - output_0032.png	Point	none	3066	1914	1	1	1	none	none	0	0	0	0	0
54	53	Pink - output_0032.png	Point	none	1326	1503	1	1	1	none	none	0	0	0	0	0
55	54	Green - output_0033.png	Point	none	3126	1953	1	1	1	none	none	0	0	0	0	0
56	55	Pink - output_0033.png	Point	none	1335	1491	1	1	1	none	none	0	0	0	0	0
57	56	Green - output_0034.png	Point	none	3063	1932	1	1	1	none	none	0	0	0	0	0
58	57	Pink - output_0034.png	Point	none	1353	1515	1	1	1	none	none	0	0	0	0	0
59	58	Green - output_0035.png	Point	none	3045	1905	1	1	1	none	none	0	0	0	0	0
60	59	Pink - output_0035.png	Point	none	1335	1515	1	1	1	none	none	0	0	0	0	0
61	60	Green - output_0036.png	Point	none	3174	1893	1	1	1	none	none	0	0	0	0	0
62	61	Pink - output_0036.png	Point	none	1326	1506	1	1	1	none	none	0	0	0	0	0
63	62	Green - output_0037.png	Point	none	3063	1953	1	1	1	none	none	0	0	0	0	0
64	63	Pink - output_0037.png	Point	none	1305	1527	1	1	1	none	none	0	0	0	0	0
65	64	Green - output_0038.png	Point	none	3228	1899	1	1	1	none	none	0	0	0	0	0
66	65	Pink - output_0038.png	Point	none	1290	1497	1	1	1	none	none	0	0	0	0	0
67	66	Green - output_0039.png	Point	none	3102	1926	1	1	1	none	none	0	0	0	0	0
68	67	Pink - output_0039.png	Point	none	1266	1512	1	1	1	none	none	0	0	0	0	0
69	68	Green - output_0040.png	Point	none	3063	1932	1	1	1	none	none	0	0	0	0	0
70	69	Pink - output_0040.png	Point	none	1287	1488	1	1	1	none	none	0	0	0	0	0
71	70	Green - output_0041.png	Point	none	3117	1905	1	1	1	none	none	0	0	0	0	0
72	71	Pink - output_0041.png	Point	none	1269	1494	1	1	1	none	none	0	0	0	0	0
73	72	Green - output_0042.png	Point	none	3204	1926	1	1	1	none	none	0	0	0	0	0
74	73	Pink - output_0042.png	Point	none	1284	1500	1	1	1	none	none	0	0	0	0	0
75	74	Green - output_0043.png	Point	none	3150	1959	1	1	1	none	none	0	0	0	0	0
76	75	Pink - output_0043.png	Point	none	1278	1494	1	1	1	none	none	0	0	0	0	0
77	76	Green - output_0044.png	Point	none	3225	1899	1	1	1	none	none	0	0	0	0	0
78	77	Pink - output_0044.png	Point	none	1308	1506	1	1	1	none	none	0	0	0	0	0
79	78	Green - output_0045.png	Point	none	3183	1926	1	1	1	none	none	0	0	0	0	0
80	79	Pink - output_0045.png	Point	none	1221	1047	1	1	1	none	none	0	0	0	0	0
81	80	Green - output_0046.png	Point	none	3156	1914	1	1	1	none	none	0	0	0	0	0
82	81	Pink - output_0046.png	Point	none	1083	1269	1	1	1	none	none	0	0	0	0	0
83	82	Green - output_0047.png	Point	none	3054	1908	1	1	1	none	none	0	0	0	0	0
84	83	Pink - output_0047.png	Point	none	1077	1311	1	1	1	none	none	0	0	0	0	0
85	84	Green - output_0048.png	Point	none	3153	1959	1	1	1	none	none	0	0	0	0	0
86	85	Pink - output_0048.png	Point	none	1161	1353	1	1	1	none	none	0	0	0	0	0
87	86	Green - output_0049.png	Point	none	2244	1956	1	1	1	none	none	0	0	0	0	0
88	87	Pink - output_0049.png	Point	none	1317	1461	1	1	1	none	none	0	0	0	0	0
89	88	Green - output_0050.png	Point	none	2193	1935	1	1	1	none	none	0	0	0	0	0
90	89	Pink - output_0050.png	Point	none	1599	1518	1	1	1	none	none	0	0	0	0	0
91	90	Green - output_0051.png	Point	none	2736	1884	1	1	1	none	none	0	0	0	0	0
92	91	Pink - output_0051.png	Point	none	1902	282	1	1	1	none	none	0	0	0	0	0
93	92	Green - output_0052.png	Point	none	3156	1923	1	1	1	none	none	0	0	0	0	0
94	93	Pink - output_0052.png	Point	none	1878	276	1	1	1	none	none	0	0	0	0	0
95	94	Green - output_0053.png	Point	none	3111	1938	1	1	1	none	none	0	0	0	0	0
96	95	Pink - output_0053.png	Point	none	1869	267	1	1	1	none	none	0	0	0	0	0
97	96	Green - output_0054.png	Point	none	3009	1923	1	1	1	none	none	0	0	0	0	0
98	97	Pink - output_0054.png	Point	none	1380	1302	1	1	1	none	none	0	0	0	0	0
99	98	Green - output_0055.png	Point	none	3177	1917	1	1	1	none	none	0	0	0	0	0
100	99	Pink - output_0055.png	Point	none	1824	453	1	1	1	none	none	0	0	0	0	0
101	100	Green - output_0056.png	Point	none	3171	1905	1	1	1	none	none	0	0	0	0	0
102	101	Pink - output_0056.png	Point	none	1911	231	1	1	1	none	none	0	0	0	0	0
103	102	Green - output_0057.png	Point	none	2550	1896	1	1	1	none	none	0	0	0	0	0
104	103	Pink - output_0057.png	Point	none	1893	273	1	1	1	none	none	0	0	0	0	0
105	104	Green - output_0058.png	Point	none	2541	1836	1	1	1	none	none	0	0	0	0	0
106	105	Pink - output_0058.png	Point	none	1899	261	1	1	1	none	none	0	0	0	0	0
107	106	Green - output_0059.png	Point	none	2349	1962	1	1	1	none	none	0	0	0	0	0
108	107	Pink - output_0059.png	Point	none	1923	267	1	1	1	none	none	0	0	0	0	0
109	108	Green - output_0060.png	Point	none	3258	1902	1	1	1	none	none	0	0	0	0	0
110	109	Pink - output_0060.png	Point	none	1911	279	1	1	1	none	none	0	0	0	0	0
111	110	Green - output_0061.png	Point	none	3138	1959	1	1	1	none	none	0	0	0	0	0
112	111	Pink - output_0061.png	Point	none	1908	219	1	1	1	none	none	0	0	0	0	0
113	112	Green - output_0062.png	Point	none	3072	1923	1	1	1	none	none	0	0	0	0	0
114	113	Pink - output_0062.png	Point	none	1851	258	1	1	1	none	none	0	0	0	0	0
115	114	Green - output_0063.png	Point	none	3108	1929	1	1	1	none	none	0	0	0	0	0
116	115	Pink - output_0063.png	Point	none	1839	282	1	1	1	none	none	0	0	0	0	0
117	116	Green - output_0064.png	Point	none	3318	1887	1	1	1	none	none	0	0	0	0	0
118	117	Pink - output_0064.png	Point	none	1869	282	1	1	1	none	none	0	0	0	0	0
119	118	Green - output_0065.png	Point	none	3099	1977	1	1	1	none	none	0	0	0	0	0
120	119	Pink - output_0065.png	Point	none	1851	297	1	1	1	none	none	0	0	0	0	0
121	120	Green - output_0066.png	Point	none	3057	1920	1	1	1	none	none	0	0	0	0	0
122	121	Pink - output_0066.png	Point	none	1854	258	1	1	1	none	none	0	0	0	0	0
123	122	Green - output_0067.png	Point	none	3273	1809	1	1	1	none	none	0	0	0	0	0
124	123	Pink - output_0067.png	Point	none	1872	255	1	1	1	none	none	0	0	0	0	0
125	124	Green - output_0068.png	Point	none	3051	1962	1	1	1	none	none	0	0	0	0	0
126	125	Pink - output_0068.png	Point	none	1848	303	1	1	1	none	none	0	0	0	0	0
127	126	Green - output_0069.png	Point	none	3069	1938	1	1	1	none	none	0	0	0	0	0
128	127	Pink - output_0069.png	Point	none	1956	27	1	1	1	none	none	0	0	0	0	0
129	128	Green - output_0070.png	Point	none	3042	1950	1	1	1	none	none	0	0	0	0	0
130	129	Pink - output_0070.png	Point	none	1857	219	1	1	1	none	none	0	0	0	0	0
131	130	Green - output_0071.png	Point	none	3039	1920	1	1	1	none	none	0	0	0	0	0
132	131	Pink - output_0071.png	Point	none	1323	1284	1	1	1	none	none	0	0	0	0	0
133	132	Green - output_0072.png	Point	none	2997	1929	1	1	1	none	none	0	0	0	0	0
134	133	Pink - output_0072.png	Point	none	2532	756	1	1	1	none	none	0	0	0	0	0
135	134	Green - output_0073.png	Point	none	3021	1941	1	1	1	none	none	0	0	0	0	0
136	135	Pink - output_0073.png	Point	none	1800	1521	1	1	1	none	none	0	0	0	0	0
137	136	Green - output_0074.png	Point	none	3030	1923	1	1	1	none	none	0	0	0	0	0
138	137	Pink - output_0074.png	Point	none	2382	1464	1	1	1	none	none	0	0	0	0	0
139	138	Green - output_0075.png	Point	none	3060	1926	1	1	1	none	none	0	0	0	0	0
140	139	Pink - output_0075.png	Point	none	1152	966	1	1	1	none	none	0	0	0	0	0
141	140	Green - output_0076.png	Point	none	3078	1929	1	1	1	none	none	0	0	0	0	0
142	141	Pink - output_0076.png	Point	none	1107	1020	1	1	1	none	none	0	0	0	0	0
143	142	Green - output_0077.png	Point	none	3084	1950	1	1	1	none	none	0	0	0	0	0
144	143	Pink - output_0077.png	Point	none	1068	1095	1	1	1	none	none	0	0	0	0	0
145	144	Green - output_0078.png	Point	none	3090	1950	1	1	1	none	none	0	0	0	0	0
146	145	Pink - output_0078.png	Point	none	1080	1077	1	1	1	none	none	0	0	0	0	0
147	146	Green - output_0079.png	Point	none	3081	1947	1	1	1	none	none	0	0	0	0	0
148	147	Pink - output_0079.png	Point	none	1113	1101	1	1	1	none	none	0	0	0	0	0
149	148	Green - output_0080.png	Point	none	3051	1950	1	1	1	none	none	0	0	0	0	0
150	149	Pink - output_0080.png	Point	none	1035	975	1	1	1	none	none	0	0	0	0	0
151	150	Green - output_0081.png	Point	none	3129	1911	1	1	1	none	none	0	0	0	0	0
152	151	Pink - output_0081.png	Point	none	1038	990	1	1	1	none	none	0	0	0	0	0
153	152	Green - output_0082.png	Point	none	3066	1959	1	1	1	none	none	0	0	0	0	0
154	153	Pink - output_0082.png	Point	none	1047	981	1	1	1	none	none	0	0	0	0	0
155	154	Green - output_0083.png	Point	none	3252	1920	1	1	1	none	none	0	0	0	0	0
156	155	Pink - output_0083.png	Point	none	1035	993	1	1	1	none	none	0	0	0	0	0
157	156	Green - output_0084.png	Point	none	3069	1953	1	1	1	none	none	0	0	0	0	0
158	157	Pink - output_0084.png	Point	none	1056	981	1	1	1	none	none	0	0	0	0	0
159	158	Green - output_0085.png	Point	none	3015	1956	1	1	1	none	none	0	0	0	0	0
160	159	Pink - output_0085.png	Point	none	1053	999	1	1	1	none	none	0	0	0	0	0
161	160	Green - output_0086.png	Point	none	3291	1866	1	1	1	none	none	0	0	0	0	0
162	161	Pink - output_0086.png	Point	none	1053	963	1	1	1	none	none	0	0	0	0	0
163	162	Green - output_0087.png	Point	none	3333	543	1	1	1	none	none	0	0	0	0	0
164	163	Pink - output_0087.png	Point	none	1059	987	1	1	1	none	none	0	0	0	0	0
165	164	Green - output_0088.png	Point	none	3411	711	1	1	1	none	none	0	0	0	0	0
166	165	Pink - output_0088.png	Point	none	1062	990	1	1	1	none	none	0	0	0	0	0
167	166	Green - output_0089.png	Point	none	3339	1218	1	1	1	none	none	0	0	0	0	0
168	167	Pink - output_0089.png	Point	none	1050	1002	1	1	1	none	none	0	0	0	0	0
169	168	Green - output_0090.png	Point	none	3045	1923	1	1	1	none	none	0	0	0	0	0
170	169	Pink - output_0090.png	Point	none	1059	981	1	1	1	none	none	0	0	0	0	0
171	170	Green - output_0091.png	Point	none	3051	1950	1	1	1	none	none	0	0	0	0	0
172	171	Pink - output_0091.png	Point	none	1059	999	1	1	1	none	none	0	0	0	0	0
173	172	Green - output_0092.png	Point	none	3018	1890	1	1	1	none	none	0	0	0	0	0
174	173	Pink - output_0092.png	Point	none	1044	996	1	1	1	none	none	0	0	0	0	0
175	174	Green - output_0093.png	Point	none	3129	669	1	1	1	none	none	0	0	0	0	0
176	175	Pink - output_0093.png	Point	none	1056	990	1	1	1	none	none	0	0	0	0	0
177	176	Green - output_0094.png	Point	none	3120	1560	1	1	1	none	none	0	0	0	0	0
178	177	Pink - output_0094.png	Point	none	1059	999	1	1	1	none	none	0	0	0	0	0
179	178	Green - output_0095.png	Point	none	3039	1689	1	1	1	none	none	0	0	0	0	0
180	179	Pink - output_0095.png	Point	none	1062	1005	1	1	1	none	none	0	0	0	0	0
181	180	Green - output_0096.png	Point	none	2784	1932	1	1	1	none	none	0	0	0	0	0
182	181	Pink - output_0096.png	Point	none	1050	996	1	1	1	none	none	0	0	0	0	0
183	182	Green - output_0097.png	Point	none	3354	411	1	1	1	none	none	0	0	0	0	0
184	183	Pink - output_0097.png	Point	none	1068	978	1	1	1	none	none	0	0	0	0	0
185	184	Green - output_0098.png	Point	none	3291	1821	1	1	1	none	none	0	0	0	0	0
186	185	Pink - output_0098.png	Point	none	1053	981	1	1	1	none	none	0	0	0	0	0
187	186	Green - output_0099.png	Point	none	3201	1941	1	1	1	none	none	0	0	0	0	0
188	187	Pink - output_0099.png	Point	none	1059	984	1	1	1	none	none	0	0	0	0	0
189	188	Green - output_0100.png	Point	none	3204	1926	1	1	1	none	none	0	0	0	0	0
190	189	Pink - output_0100.png	Point	none	1065	990	1	1	1	none	none	0	0	0	0	0
191	190	Green - output_0101.png	Point	none	3036	1842	1	1	1	none	none	0	0	0	0	0
192	191	Pink - output_0101.png	Point	none	1062	999	1	1	1	none	none	0	0	0	0	0
193	192	Green - output_0102.png	Point	none	3126	1947	1	1	1	none	none	0	0	0	0	0
194	193	Pink - output_0102.png	Point	none	1050	993	1	1	1	none	none	0	0	0	0	0
195	194	Green - output_0103.png	Point	none	3108	1875	1	1	1	none	none	0	0	0	0	0
196	195	Pink - output_0103.png	Point	none	1068	1002	1	1	1	none	none	0	0	0	0	0
