# Supplementary material for: Unmated Queens Show Worker‐Like Behaviour and Gene Expression in Polygynous Colonies of the Ant Stigmatomma pallipes
Source: Mol Ecol. 2026 Apr 29;35:e70360. doi: 10.1111/mec.70360 (PMC13126620; doi:10.1111/mec.70360)
Supplement: Supplementary file 3 — Data S1: mec70360‐sup‐0003‐Supinfo.zip. [file MEC-35-e70360-s003.zip › Coordinates/O1_N6_3_8_cords.csv]

X.1	Index	Name	Type	Group	X	Y	Width	Height	Points	Color	Fill	LWidth	Pos	C	Z	T
197	196	Eggpile - output_0010.png	Point	none	1491	1344	1	1	1	none	none	0	0	0	0	0
198	197	Larval pile - output_0010.png	Point	none	1428	1287	1	1	1	none	none	0	0	0	0	0
199	198	Pupapile - output_0010.png	Point	none	1290	840	1	1	1	none	none	0	0	0	0	0
200	199	Nest Entrance - output_0010.png	Point	none	2286	228	1	1	1	none	none	0	0	0	0	0
201	200	SW Corner - output_0010.png	Point	none	324	1560	1	1	1	none	none	0	0	0	0	0
202	201	NW Corner - output_0010.png	Point	none	684	0	1	1	1	none	none	0	0	0	0	0
203	202	NE Corner - output_0010.png	Point	none	3486	567	1	1	1	none	none	0	0	0	0	0
204	203	SE Corner - output_0010.png	Point	none	2919	2151	1	1	1	none	none	0	0	0	0	0
205	204	Blue - output_0010.png	Point	none	1230	1146	1	1	1	none	none	0	0	0	0	0
206	205	Orange - output_0010.png	Point	none	1545	867	1	1	1	none	none	0	0	0	0	0
207	206	Blue - output_0011.png	Point	none	1224	1161	1	1	1	none	none	0	0	0	0	0
208	207	Orange - output_0011.png	Point	none	1536	999	1	1	1	none	none	0	0	0	0	0
209	208	Blue - output_0012.png	Point	none	1260	1218	1	1	1	none	none	0	0	0	0	0
210	209	Orange - output_0012.png	Point	none	1305	681	1	1	1	none	none	0	0	0	0	0
211	210	Blue - output_0013.png	Point	none	1329	1167	1	1	1	none	none	0	0	0	0	0
212	211	Orange - output_0013.png	Point	none	1257	1101	1	1	1	none	none	0	0	0	0	0
213	212	Blue - output_0014.png	Point	none	1215	1056	1	1	1	none	none	0	0	0	0	0
214	213	Orange - output_0014.png	Point	none	1482	654	1	1	1	none	none	0	0	0	0	0
215	214	Blue - output_0015.png	Point	none	1248	1188	1	1	1	none	none	0	0	0	0	0
216	215	Orange - output_0015.png	Point	none	1428	927	1	1	1	none	none	0	0	0	0	0
217	216	Blue - output_0016.png	Point	none	1299	1275	1	1	1	none	none	0	0	0	0	0
218	217	Orange - output_0016.png	Point	none	1695	1257	1	1	1	none	none	0	0	0	0	0
219	218	Blue - output_0017.png	Point	none	1311	1218	1	1	1	none	none	0	0	0	0	0
220	219	Orange - output_0017.png	Point	none	1566	1062	1	1	1	none	none	0	0	0	0	0
221	220	Blue - output_0018.png	Point	none	1227	1083	1	1	1	none	none	0	0	0	0	0
222	221	Orange - output_0018.png	Point	none	1497	960	1	1	1	none	none	0	0	0	0	0
223	222	Blue - output_0019.png	Point	none	1221	1047	1	1	1	none	none	0	0	0	0	0
224	223	Orange - output_0019.png	Point	none	1203	672	1	1	1	none	none	0	0	0	0	0
225	224	Blue - output_0020.png	Point	none	1269	1209	1	1	1	none	none	0	0	0	0	0
226	225	Orange - output_0020.png	Point	none	1359	630	1	1	1	none	none	0	0	0	0	0
227	226	Blue - output_0021.png	Point	none	1326	1233	1	1	1	none	none	0	0	0	0	0
228	227	Orange - output_0021.png	Point	none	1479	702	1	1	1	none	none	0	0	0	0	0
229	228	Blue - output_0022.png	Point	none	1395	1281	1	1	1	none	none	0	0	0	0	0
230	229	Orange - output_0022.png	Point	none	1491	726	1	1	1	none	none	0	0	0	0	0
231	230	Blue - output_0023.png	Point	none	1338	1254	1	1	1	none	none	0	0	0	0	0
232	231	Orange - output_0023.png	Point	none	1515	1083	1	1	1	none	none	0	0	0	0	0
233	232	Blue - output_0024.png	Point	none	1320	1245	1	1	1	none	none	0	0	0	0	0
234	233	Orange - output_0024.png	Point	none	1677	1026	1	1	1	none	none	0	0	0	0	0
235	234	Blue - output_0025.png	Point	none	1218	1065	1	1	1	none	none	0	0	0	0	0
236	235	Orange - output_0025.png	Point	none	2490	1500	1	1	1	none	none	0	0	0	0	0
237	236	Blue - output_0026.png	Point	none	1233	1002	1	1	1	none	none	0	0	0	0	0
238	237	Orange - output_0026.png	Point	none	1539	1068	1	1	1	none	none	0	0	0	0	0
239	238	Blue - output_0027.png	Point	none	1227	1122	1	1	1	none	none	0	0	0	0	0
240	239	Orange - output_0027.png	Point	none	1665	1161	1	1	1	none	none	0	0	0	0	0
241	240	Blue - output_0028.png	Point	none	1380	1197	1	1	1	none	none	0	0	0	0	0
242	241	Orange - output_0028.png	Point	none	1638	1314	1	1	1	none	none	0	0	0	0	0
243	242	Blue - output_0029.png	Point	none	1455	1248	1	1	1	none	none	0	0	0	0	0
244	243	Orange - output_0029.png	Point	none	1581	987	1	1	1	none	none	0	0	0	0	0
245	244	Blue - output_0030.png	Point	none	1422	1284	1	1	1	none	none	0	0	0	0	0
246	245	Orange - output_0030.png	Point	none	1632	906	1	1	1	none	none	0	0	0	0	0
247	246	Blue - output_0031.png	Point	none	1464	1227	1	1	1	none	none	0	0	0	0	0
248	247	Orange - output_0031.png	Point	none	1545	1053	1	1	1	none	none	0	0	0	0	0
249	248	Blue - output_0032.png	Point	none	1440	1251	1	1	1	none	none	0	0	0	0	0
250	249	Orange - output_0032.png	Point	none	1560	1047	1	1	1	none	none	0	0	0	0	0
251	250	Blue - output_0033.png	Point	none	1473	1230	1	1	1	none	none	0	0	0	0	0
252	251	Orange - output_0033.png	Point	none	1215	819	1	1	1	none	none	0	0	0	0	0
253	252	Blue - output_0034.png	Point	none	1485	1224	1	1	1	none	none	0	0	0	0	0
254	253	Orange - output_0034.png	Point	none	1701	708	1	1	1	none	none	0	0	0	0	0
255	254	Blue - output_0035.png	Point	none	1464	1224	1	1	1	none	none	0	0	0	0	0
256	255	Orange - output_0035.png	Point	none	1320	867	1	1	1	none	none	0	0	0	0	0
257	256	Blue - output_0036.png	Point	none	1362	1146	1	1	1	none	none	0	0	0	0	0
258	257	Orange - output_0036.png	Point	none	1242	960	1	1	1	none	none	0	0	0	0	0
259	258	Blue - output_0037.png	Point	none	1395	1176	1	1	1	none	none	0	0	0	0	0
260	259	Orange - output_0037.png	Point	none	1347	888	1	1	1	none	none	0	0	0	0	0
261	260	Blue - output_0038.png	Point	none	1500	1110	1	1	1	none	none	0	0	0	0	0
262	261	Orange - output_0038.png	Point	none	1254	1095	1	1	1	none	none	0	0	0	0	0
263	262	Blue - output_0039.png	Point	none	1578	1125	1	1	1	none	none	0	0	0	0	0
264	263	Orange - output_0039.png	Point	none	1236	1119	1	1	1	none	none	0	0	0	0	0
265	264	Blue - output_0040.png	Point	none	1494	1185	1	1	1	none	none	0	0	0	0	0
266	265	Orange - output_0040.png	Point	none	1245	1113	1	1	1	none	none	0	0	0	0	0
267	266	Blue - output_0041.png	Point	none	1539	1209	1	1	1	none	none	0	0	0	0	0
268	267	Orange - output_0041.png	Point	none	1407	1104	1	1	1	none	none	0	0	0	0	0
269	268	Blue - output_0042.png	Point	none	1347	1173	1	1	1	none	none	0	0	0	0	0
270	269	Orange - output_0042.png	Point	none	1497	927	1	1	1	none	none	0	0	0	0	0
271	270	Blue - output_0043.png	Point	none	1455	1224	1	1	1	none	none	0	0	0	0	0
272	271	Orange - output_0043.png	Point	none	1650	912	1	1	1	none	none	0	0	0	0	0
273	272	Blue - output_0044.png	Point	none	1440	1167	1	1	1	none	none	0	0	0	0	0
274	273	Orange - output_0044.png	Point	none	1650	909	1	1	1	none	none	0	0	0	0	0
275	274	Blue - output_0045.png	Point	none	1452	1173	1	1	1	none	none	0	0	0	0	0
276	275	Orange - output_0045.png	Point	none	1386	1017	1	1	1	none	none	0	0	0	0	0
277	276	Blue - output_0046.png	Point	none	1398	1137	1	1	1	none	none	0	0	0	0	0
278	277	Orange - output_0046.png	Point	none	1686	903	1	1	1	none	none	0	0	0	0	0
279	278	Blue - output_0047.png	Point	none	1467	1206	1	1	1	none	none	0	0	0	0	0
280	279	Orange - output_0047.png	Point	none	1377	990	1	1	1	none	none	0	0	0	0	0
281	280	Blue - output_0048.png	Point	none	1452	1212	1	1	1	none	none	0	0	0	0	0
282	281	Orange - output_0048.png	Point	none	1410	1098	1	1	1	none	none	0	0	0	0	0
283	282	Blue - output_0049.png	Point	none	1446	972	1	1	1	none	none	0	0	0	0	0
284	283	Orange - output_0049.png	Point	none	1413	1134	1	1	1	none	none	0	0	0	0	0
285	284	Blue - output_0050.png	Point	none	1533	1197	1	1	1	none	none	0	0	0	0	0
286	285	Orange - output_0050.png	Point	none	1368	1134	1	1	1	none	none	0	0	0	0	0
287	286	Blue - output_0051.png	Point	none	1575	1227	1	1	1	none	none	0	0	0	0	0
288	287	Orange - output_0051.png	Point	none	1761	1095	1	1	1	none	none	0	0	0	0	0
289	288	Blue - output_0052.png	Point	none	1383	1203	1	1	1	none	none	0	0	0	0	0
290	289	Orange - output_0052.png	Point	none	1248	699	1	1	1	none	none	0	0	0	0	0
291	290	Blue - output_0053.png	Point	none	1419	1164	1	1	1	none	none	0	0	0	0	0
292	291	Orange - output_0053.png	Point	none	1254	861	1	1	1	none	none	0	0	0	0	0
293	292	Blue - output_0054.png	Point	none	1425	1185	1	1	1	none	none	0	0	0	0	0
294	293	Orange - output_0054.png	Point	none	1230	654	1	1	1	none	none	0	0	0	0	0
295	294	Blue - output_0055.png	Point	none	1596	1149	1	1	1	none	none	0	0	0	0	0
296	295	Orange - output_0055.png	Point	none	1281	900	1	1	1	none	none	0	0	0	0	0
297	296	Blue - output_0056.png	Point	none	1470	1182	1	1	1	none	none	0	0	0	0	0
298	297	Orange - output_0056.png	Point	none	1341	912	1	1	1	none	none	0	0	0	0	0
299	298	Blue - output_0057.png	Point	none	1500	1209	1	1	1	none	none	0	0	0	0	0
300	299	Orange - output_0057.png	Point	none	1236	1038	1	1	1	none	none	0	0	0	0	0
301	300	Blue - output_0058.png	Point	none	1542	1179	1	1	1	none	none	0	0	0	0	0
302	301	Orange - output_0058.png	Point	none	1200	975	1	1	1	none	none	0	0	0	0	0
303	302	Blue - output_0059.png	Point	none	1401	1179	1	1	1	none	none	0	0	0	0	0
304	303	Orange - output_0059.png	Point	none	1206	1008	1	1	1	none	none	0	0	0	0	0
305	304	Blue - output_0060.png	Point	none	1452	1110	1	1	1	none	none	0	0	0	0	0
306	305	Orange - output_0060.png	Point	none	1302	1242	1	1	1	none	none	0	0	0	0	0
307	306	Blue - output_0061.png	Point	none	1455	1140	1	1	1	none	none	0	0	0	0	0
308	307	Orange - output_0061.png	Point	none	1293	1221	1	1	1	none	none	0	0	0	0	0
309	308	Blue - output_0062.png	Point	none	1494	1152	1	1	1	none	none	0	0	0	0	0
310	309	Orange - output_0062.png	Point	none	1323	1161	1	1	1	none	none	0	0	0	0	0
311	310	Blue - output_0063.png	Point	none	1557	1164	1	1	1	none	none	0	0	0	0	0
312	311	Orange - output_0063.png	Point	none	1362	1170	1	1	1	none	none	0	0	0	0	0
313	312	Blue - output_0064.png	Point	none	1548	1167	1	1	1	none	none	0	0	0	0	0
314	313	Orange - output_0064.png	Point	none	1209	1023	1	1	1	none	none	0	0	0	0	0
315	314	Blue - output_0065.png	Point	none	1551	1167	1	1	1	none	none	0	0	0	0	0
316	315	Orange - output_0065.png	Point	none	1308	957	1	1	1	none	none	0	0	0	0	0
317	316	Blue - output_0066.png	Point	none	1545	1170	1	1	1	none	none	0	0	0	0	0
318	317	Orange - output_0066.png	Point	none	1224	930	1	1	1	none	none	0	0	0	0	0
319	318	Blue - output_0067.png	Point	none	1545	1164	1	1	1	none	none	0	0	0	0	0
320	319	Orange - output_0067.png	Point	none	1248	891	1	1	1	none	none	0	0	0	0	0
321	320	Blue - output_0068.png	Point	none	1566	1164	1	1	1	none	none	0	0	0	0	0
322	321	Orange - output_0068.png	Point	none	1557	960	1	1	1	none	none	0	0	0	0	0
323	322	Blue - output_0069.png	Point	none	1563	1173	1	1	1	none	none	0	0	0	0	0
324	323	Orange - output_0069.png	Point	none	1725	1023	1	1	1	none	none	0	0	0	0	0
325	324	Blue - output_0070.png	Point	none	1581	1155	1	1	1	none	none	0	0	0	0	0
326	325	Orange - output_0070.png	Point	none	1287	735	1	1	1	none	none	0	0	0	0	0
327	326	Blue - output_0071.png	Point	none	1563	1152	1	1	1	none	none	0	0	0	0	0
328	327	Orange - output_0071.png	Point	none	1521	714	1	1	1	none	none	0	0	0	0	0
329	328	Blue - output_0072.png	Point	none	1584	1191	1	1	1	none	none	0	0	0	0	0
330	329	Orange - output_0072.png	Point	none	1275	720	1	1	1	none	none	0	0	0	0	0
331	330	Blue - output_0073.png	Point	none	1593	1164	1	1	1	none	none	0	0	0	0	0
332	331	Orange - output_0073.png	Point	none	1368	783	1	1	1	none	none	0	0	0	0	0
333	332	Blue - output_0074.png	Point	none	1596	1155	1	1	1	none	none	0	0	0	0	0
334	333	Orange - output_0074.png	Point	none	1395	960	1	1	1	none	none	0	0	0	0	0
335	334	Blue - output_0075.png	Point	none	1665	1131	1	1	1	none	none	0	0	0	0	0
336	335	Orange - output_0075.png	Point	none	1533	843	1	1	1	none	none	0	0	0	0	0
337	336	Blue - output_0076.png	Point	none	1674	1128	1	1	1	none	none	0	0	0	0	0
338	337	Orange - output_0076.png	Point	none	1458	882	1	1	1	none	none	0	0	0	0	0
339	338	Blue - output_0077.png	Point	none	1689	1134	1	1	1	none	none	0	0	0	0	0
340	339	Orange - output_0077.png	Point	none	1407	810	1	1	1	none	none	0	0	0	0	0
341	340	Blue - output_0078.png	Point	none	1662	1113	1	1	1	none	none	0	0	0	0	0
342	341	Orange - output_0078.png	Point	none	1380	774	1	1	1	none	none	0	0	0	0	0
343	342	Blue - output_0079.png	Point	none	1701	1074	1	1	1	none	none	0	0	0	0	0
344	343	Orange - output_0079.png	Point	none	1644	1398	1	1	1	none	none	0	0	0	0	0
345	344	Blue - output_0080.png	Point	none	1767	1110	1	1	1	none	none	0	0	0	0	0
346	345	Orange - output_0080.png	Point	none	2382	1449	1	1	1	none	none	0	0	0	0	0
347	346	Blue - output_0081.png	Point	none	1746	1113	1	1	1	none	none	0	0	0	0	0
348	347	Orange - output_0081.png	Point	none	2472	1449	1	1	1	none	none	0	0	0	0	0
349	348	Blue - output_0082.png	Point	none	1743	1128	1	1	1	none	none	0	0	0	0	0
350	349	Orange - output_0082.png	Point	none	1458	939	1	1	1	none	none	0	0	0	0	0
351	350	Blue - output_0083.png	Point	none	1743	939	1	1	1	none	none	0	0	0	0	0
352	351	Orange - output_0083.png	Point	none	1371	540	1	1	1	none	none	0	0	0	0	0
353	352	Blue - output_0084.png	Point	none	1644	1221	1	1	1	none	none	0	0	0	0	0
354	353	Orange - output_0084.png	Point	none	1434	483	1	1	1	none	none	0	0	0	0	0
355	354	Blue - output_0085.png	Point	none	1710	1278	1	1	1	none	none	0	0	0	0	0
356	355	Orange - output_0085.png	Point	none	1593	456	1	1	1	none	none	0	0	0	0	0
357	356	Blue - output_0086.png	Point	none	1635	1233	1	1	1	none	none	0	0	0	0	0
358	357	Orange - output_0086.png	Point	none	1572	1008	1	1	1	none	none	0	0	0	0	0
359	358	Blue - output_0087.png	Point	none	1650	1230	1	1	1	none	none	0	0	0	0	0
360	359	Orange - output_0087.png	Point	none	1629	846	1	1	1	none	none	0	0	0	0	0
361	360	Blue - output_0088.png	Point	none	1671	1239	1	1	1	none	none	0	0	0	0	0
362	361	Orange - output_0088.png	Point	none	1749	768	1	1	1	none	none	0	0	0	0	0
363	362	Blue - output_0089.png	Point	none	1620	1188	1	1	1	none	none	0	0	0	0	0
364	363	Orange - output_0089.png	Point	none	1890	744	1	1	1	none	none	0	0	0	0	0
365	364	Blue - output_0090.png	Point	none	1272	852	1	1	1	none	none	0	0	0	0	0
366	365	Orange - output_0090.png	Point	none	1473	549	1	1	1	none	none	0	0	0	0	0
367	366	Blue - output_0091.png	Point	none	1566	1095	1	1	1	none	none	0	0	0	0	0
368	367	Orange - output_0091.png	Point	none	1578	657	1	1	1	none	none	0	0	0	0	0
369	368	Blue - output_0092.png	Point	none	1566	633	1	1	1	none	none	0	0	0	0	0
370	369	Orange - output_0092.png	Point	none	1605	864	1	1	1	none	none	0	0	0	0	0
371	370	Blue - output_0093.png	Point	none	1557	1146	1	1	1	none	none	0	0	0	0	0
372	371	Orange - output_0093.png	Point	none	1506	1029	1	1	1	none	none	0	0	0	0	0
373	372	Blue - output_0094.png	Point	none	1572	1125	1	1	1	none	none	0	0	0	0	0
374	373	Orange - output_0094.png	Point	none	1224	1044	1	1	1	none	none	0	0	0	0	0
375	374	Blue - output_0095.png	Point	none	1545	1047	1	1	1	none	none	0	0	0	0	0
376	375	Orange - output_0095.png	Point	none	1269	1098	1	1	1	none	none	0	0	0	0	0
377	376	Blue - output_0096.png	Point	none	1587	1104	1	1	1	none	none	0	0	0	0	0
378	377	Orange - output_0096.png	Point	none	1197	990	1	1	1	none	none	0	0	0	0	0
379	378	Blue - output_0097.png	Point	none	1593	1116	1	1	1	none	none	0	0	0	0	0
380	379	Orange - output_0097.png	Point	none	1416	684	1	1	1	none	none	0	0	0	0	0
381	380	Blue - output_0098.png	Point	none	1605	1116	1	1	1	none	none	0	0	0	0	0
382	381	Orange - output_0098.png	Point	none	1344	1005	1	1	1	none	none	0	0	0	0	0
383	382	Blue - output_0099.png	Point	none	1575	1137	1	1	1	none	none	0	0	0	0	0
384	383	Orange - output_0099.png	Point	none	1782	1089	1	1	1	none	none	0	0	0	0	0
385	384	Blue - output_0100.png	Point	none	1506	1143	1	1	1	none	none	0	0	0	0	0
386	385	Orange - output_0100.png	Point	none	1341	1014	1	1	1	none	none	0	0	0	0	0
387	386	Blue - output_0101.png	Point	none	1503	1113	1	1	1	none	none	0	0	0	0	0
388	387	Orange - output_0101.png	Point	none	1677	663	1	1	1	none	none	0	0	0	0	0
389	388	Blue - output_0102.png	Point	none	1464	1122	1	1	1	none	none	0	0	0	0	0
390	389	Orange - output_0102.png	Point	none	1542	963	1	1	1	none	none	0	0	0	0	0
391	390	Blue - output_0103.png	Point	none	1491	1098	1	1	1	none	none	0	0	0	0	0
392	391	Orange - output_0103.png	Point	none	1524	960	1	1	1	none	none	0	0	0	0	0
