# Supplementary material for: Unmated Queens Show Worker‐Like Behaviour and Gene Expression in Polygynous Colonies of the Ant Stigmatomma pallipes
Source: Mol Ecol. 2026 Apr 29;35:e70360. doi: 10.1111/mec.70360 (PMC13126620; doi:10.1111/mec.70360)
Supplement: Supplementary file 3 — Data S1: mec70360‐sup‐0003‐Supinfo.zip. [file MEC-35-e70360-s003.zip › Coordinates/O2_B1_4_8_cords.csv]

	Index	Name	Type	Group	X	Y	Width	Height	Points	Color	Fill	LWidth	Pos	C	Z	T
1	0	Eggpile - output_0010.png	Point	none	2418	1293	1	1	1	none	none	0	0	0	0	0
2	1	Larval pile - output_0010.png	Point	none	2355	1341	1	1	1	none	none	0	0	0	0	0
3	2	Pupapile - output_0010.png	Point	none	3216	1167	1	1	1	none	none	0	0	0	0	0
4	3	Nest Entrance - output_0010.png	Point	none	2643	9	1	1	1	none	none	0	0	0	0	0
5	4	SW Corner - output_0010.png	Point	none	1152	1914	1	1	1	none	none	0	0	0	0	0
6	5	NW Corner - output_0010.png	Point	none	984	9	1	1	1	none	none	0	0	0	0	0
7	6	NE Corner - output_0010.png	Point	none	3837	0	1	1	1	none	none	0	0	0	0	0
8	7	SE Corner - output_0010.png	Point	none	3825	1875	1	1	1	none	none	0	0	0	0	0
9	8	Blue - output_0010.png	Point	none	3306	1011	1	1	1	none	none	0	0	0	0	0
10	9	Green - output_0010.png	Point	none	2523	1311	1	1	1	none	none	0	0	0	0	0
11	10	Orange - output_0010.png	Point	none	1704	1425	1	1	1	none	none	0	0	0	0	0
12	11	Pink - output_0010.png	Point	none	3261	1449	1	1	1	none	none	0	0	0	0	0
13	12	Purple - output_0010.png	Point	none	2637	-3	1	4	1	none	none	0	0	0	0	0
14	13	Blue - output_0011.png	Point	none	3324	993	1	1	1	none	none	0	0	0	0	0
15	14	Green - output_0011.png	Point	none	2526	1257	1	1	1	none	none	0	0	0	0	0
16	15	Orange - output_0011.png	Point	none	2010	1530	1	1	1	none	none	0	0	0	0	0
17	16	Pink - output_0011.png	Point	none	3252	1458	1	1	1	none	none	0	0	0	0	0
18	17	Purple - output_0011.png	Point	none	2625	-3	1	4	1	none	none	0	0	0	0	0
19	18	Blue - output_0012.png	Point	none	3321	996	1	1	1	none	none	0	0	0	0	0
20	19	Green - output_0012.png	Point	none	2508	1239	1	1	1	none	none	0	0	0	0	0
21	20	Orange - output_0012.png	Point	none	1791	1419	1	1	1	none	none	0	0	0	0	0
22	21	Pink - output_0012.png	Point	none	3252	1458	1	1	1	none	none	0	0	0	0	0
23	22	Purple - output_0012.png	Point	none	2592	0	1	1	1	none	none	0	0	0	0	0
24	23	Blue - output_0013.png	Point	none	3312	987	1	1	1	none	none	0	0	0	0	0
25	24	Green - output_0013.png	Point	none	2499	1236	1	1	1	none	none	0	0	0	0	0
26	25	Orange - output_0013.png	Point	none	1983	1416	1	1	1	none	none	0	0	0	0	0
27	26	Pink - output_0013.png	Point	none	3249	1449	1	1	1	none	none	0	0	0	0	0
28	27	Purple - output_0013.png	Point	none	2589	0	1	1	1	none	none	0	0	0	0	0
29	28	Blue - output_0014.png	Point	none	3246	1047	1	1	1	none	none	0	0	0	0	0
30	29	Green - output_0014.png	Point	none	2490	1233	1	1	1	none	none	0	0	0	0	0
31	30	Orange - output_0014.png	Point	none	1968	1398	1	1	1	none	none	0	0	0	0	0
32	31	Pink - output_0014.png	Point	none	3267	1449	1	1	1	none	none	0	0	0	0	0
33	32	Purple - output_0014.png	Point	none	2580	0	1	1	1	none	none	0	0	0	0	0
34	33	Blue - output_0015.png	Point	none	3171	1044	1	1	1	none	none	0	0	0	0	0
35	34	Green - output_0015.png	Point	none	2487	1236	1	1	1	none	none	0	0	0	0	0
36	35	Orange - output_0015.png	Point	none	1944	1413	1	1	1	none	none	0	0	0	0	0
37	36	Pink - output_0015.png	Point	none	3237	1443	1	1	1	none	none	0	0	0	0	0
38	37	Purple - output_0015.png	Point	none	2574	0	1	1	1	none	none	0	0	0	0	0
39	38	Blue - output_0016.png	Point	none	3171	1044	1	1	1	none	none	0	0	0	0	0
40	39	Green - output_0016.png	Point	none	2484	1230	1	1	1	none	none	0	0	0	0	0
41	40	Orange - output_0016.png	Point	none	2316	1515	1	1	1	none	none	0	0	0	0	0
42	41	Pink - output_0016.png	Point	none	3213	1449	1	1	1	none	none	0	0	0	0	0
43	42	Purple - output_0016.png	Point	none	2595	0	1	1	1	none	none	0	0	0	0	0
44	43	Blue - output_0017.png	Point	none	3021	1152	1	1	1	none	none	0	0	0	0	0
45	44	Green - output_0017.png	Point	none	2487	1242	1	1	1	none	none	0	0	0	0	0
46	45	Orange - output_0017.png	Point	none	2187	1407	1	1	1	none	none	0	0	0	0	0
47	46	Pink - output_0017.png	Point	none	3216	1461	1	1	1	none	none	0	0	0	0	0
48	47	Purple - output_0017.png	Point	none	2607	-3	1	4	1	none	none	0	0	0	0	0
49	48	Blue - output_0018.png	Point	none	3030	1158	1	1	1	none	none	0	0	0	0	0
50	49	Green - output_0018.png	Point	none	2493	1239	1	1	1	none	none	0	0	0	0	0
51	50	Orange - output_0018.png	Point	none	2010	1188	1	1	1	none	none	0	0	0	0	0
52	51	Pink - output_0018.png	Point	none	3324	1356	1	1	1	none	none	0	0	0	0	0
53	52	Purple - output_0018.png	Point	none	2589	0	1	1	1	none	none	0	0	0	0	0
54	53	Blue - output_0019.png	Point	none	3129	1056	1	1	1	none	none	0	0	0	0	0
55	54	Green - output_0019.png	Point	none	2499	1230	1	1	1	none	none	0	0	0	0	0
56	55	Orange - output_0019.png	Point	none	1977	1116	1	1	1	none	none	0	0	0	0	0
57	56	Pink - output_0019.png	Point	none	3294	1398	1	1	1	none	none	0	0	0	0	0
58	57	Purple - output_0019.png	Point	none	2595	-3	1	4	1	none	none	0	0	0	0	0
59	58	Blue - output_0020.png	Point	none	3183	1041	1	1	1	none	none	0	0	0	0	0
60	59	Green - output_0020.png	Point	none	2508	1233	1	1	1	none	none	0	0	0	0	0
61	60	Orange - output_0020.png	Point	none	2103	1080	1	1	1	none	none	0	0	0	0	0
62	61	Pink - output_0020.png	Point	none	3300	1401	1	1	1	none	none	0	0	0	0	0
63	62	Purple - output_0020.png	Point	none	2607	-6	1	7	1	none	none	0	0	0	0	0
64	63	Blue - output_0021.png	Point	none	3165	1035	1	1	1	none	none	0	0	0	0	0
65	64	Green - output_0021.png	Point	none	2478	1233	1	1	1	none	none	0	0	0	0	0
66	65	Orange - output_0021.png	Point	none	2946	945	1	1	1	none	none	0	0	0	0	0
67	66	Pink - output_0021.png	Point	none	3312	1413	1	1	1	none	none	0	0	0	0	0
68	67	Purple - output_0021.png	Point	none	2595	-9	1	10	1	none	none	0	0	0	0	0
69	68	Blue - output_0022.png	Point	none	3162	1041	1	1	1	none	none	0	0	0	0	0
70	69	Green - output_0022.png	Point	none	2478	1233	1	1	1	none	none	0	0	0	0	0
71	70	Orange - output_0022.png	Point	none	3057	882	1	1	1	none	none	0	0	0	0	0
72	71	Pink - output_0022.png	Point	none	3336	1254	1	1	1	none	none	0	0	0	0	0
73	72	Purple - output_0022.png	Point	none	2598	0	1	1	1	none	none	0	0	0	0	0
74	73	Blue - output_0023.png	Point	none	3162	1044	1	1	1	none	none	0	0	0	0	0
75	74	Green - output_0023.png	Point	none	2478	1242	1	1	1	none	none	0	0	0	0	0
76	75	Orange - output_0023.png	Point	none	3030	864	1	1	1	none	none	0	0	0	0	0
77	76	Pink - output_0023.png	Point	none	3417	1272	1	1	1	none	none	0	0	0	0	0
78	77	Purple - output_0023.png	Point	none	2607	-6	1	7	1	none	none	0	0	0	0	0
79	78	Blue - output_0024.png	Point	none	3084	1119	1	1	1	none	none	0	0	0	0	0
80	79	Green - output_0024.png	Point	none	2475	1239	1	1	1	none	none	0	0	0	0	0
81	80	Orange - output_0024.png	Point	none	3033	882	1	1	1	none	none	0	0	0	0	0
82	81	Pink - output_0024.png	Point	none	3405	1266	1	1	1	none	none	0	0	0	0	0
83	82	Purple - output_0024.png	Point	none	2592	-3	1	4	1	none	none	0	0	0	0	0
84	83	Blue - output_0025.png	Point	none	2859	1200	1	1	1	none	none	0	0	0	0	0
85	84	Green - output_0025.png	Point	none	2472	1230	1	1	1	none	none	0	0	0	0	0
86	85	Orange - output_0025.png	Point	none	3060	870	1	1	1	none	none	0	0	0	0	0
87	86	Pink - output_0025.png	Point	none	3408	1266	1	1	1	none	none	0	0	0	0	0
88	87	Purple - output_0025.png	Point	none	2616	-3	1	4	1	none	none	0	0	0	0	0
89	88	Blue - output_0026.png	Point	none	3006	1203	1	1	1	none	none	0	0	0	0	0
90	89	Green - output_0026.png	Point	none	2475	1239	1	1	1	none	none	0	0	0	0	0
91	90	Orange - output_0026.png	Point	none	3099	912	1	1	1	none	none	0	0	0	0	0
92	91	Pink - output_0026.png	Point	none	3405	1272	1	1	1	none	none	0	0	0	0	0
93	92	Purple - output_0026.png	Point	none	2571	-3	1	4	1	none	none	0	0	0	0	0
94	93	Blue - output_0027.png	Point	none	2934	1200	1	1	1	none	none	0	0	0	0	0
95	94	Green - output_0027.png	Point	none	2472	1236	1	1	1	none	none	0	0	0	0	0
96	95	Orange - output_0027.png	Point	none	3120	960	1	1	1	none	none	0	0	0	0	0
97	96	Pink - output_0027.png	Point	none	3405	1272	1	1	1	none	none	0	0	0	0	0
98	97	Purple - output_0027.png	Point	none	2595	-6	1	7	1	none	none	0	0	0	0	0
99	98	Blue - output_0028.png	Point	none	2934	1218	1	1	1	none	none	0	0	0	0	0
100	99	Green - output_0028.png	Point	none	2481	1233	1	1	1	none	none	0	0	0	0	0
101	100	Orange - output_0028.png	Point	none	3066	1026	1	1	1	none	none	0	0	0	0	0
102	101	Pink - output_0028.png	Point	none	3396	1263	1	1	1	none	none	0	0	0	0	0
103	102	Purple - output_0028.png	Point	none	2595	-3	1	4	1	none	none	0	0	0	0	0
104	103	Blue - output_0029.png	Point	none	2931	1215	1	1	1	none	none	0	0	0	0	0
105	104	Green - output_0029.png	Point	none	2469	1236	1	1	1	none	none	0	0	0	0	0
106	105	Orange - output_0029.png	Point	none	3081	996	1	1	1	none	none	0	0	0	0	0
107	106	Pink - output_0029.png	Point	none	3405	1260	1	1	1	none	none	0	0	0	0	0
108	107	Purple - output_0029.png	Point	none	2634	-6	1	7	1	none	none	0	0	0	0	0
109	108	Blue - output_0030.png	Point	none	2922	1275	1	1	1	none	none	0	0	0	0	0
110	109	Green - output_0030.png	Point	none	2475	1230	1	1	1	none	none	0	0	0	0	0
111	110	Orange - output_0030.png	Point	none	3051	846	1	1	1	none	none	0	0	0	0	0
112	111	Pink - output_0030.png	Point	none	3405	1257	1	1	1	none	none	0	0	0	0	0
113	112	Purple - output_0030.png	Point	none	2604	-3	1	4	1	none	none	0	0	0	0	0
114	113	Blue - output_0031.png	Point	none	2928	1272	1	1	1	none	none	0	0	0	0	0
115	114	Green - output_0031.png	Point	none	2490	1242	1	1	1	none	none	0	0	0	0	0
116	115	Orange - output_0031.png	Point	none	3087	810	1	1	1	none	none	0	0	0	0	0
117	116	Pink - output_0031.png	Point	none	3366	1233	1	1	1	none	none	0	0	0	0	0
118	117	Purple - output_0031.png	Point	none	2571	-6	1	7	1	none	none	0	0	0	0	0
119	118	Blue - output_0032.png	Point	none	2925	1254	1	1	1	none	none	0	0	0	0	0
120	119	Green - output_0032.png	Point	none	2475	1233	1	1	1	none	none	0	0	0	0	0
121	120	Orange - output_0032.png	Point	none	2877	957	1	1	1	none	none	0	0	0	0	0
122	121	Pink - output_0032.png	Point	none	3153	1236	1	1	1	none	none	0	0	0	0	0
123	122	Purple - output_0032.png	Point	none	2577	-3	1	4	1	none	none	0	0	0	0	0
124	123	Blue - output_0033.png	Point	none	2916	1224	1	1	1	none	none	0	0	0	0	0
125	124	Green - output_0033.png	Point	none	2475	1233	1	1	1	none	none	0	0	0	0	0
126	125	Orange - output_0033.png	Point	none	3201	1167	1	1	1	none	none	0	0	0	0	0
127	126	Pink - output_0033.png	Point	none	3096	1221	1	1	1	none	none	0	0	0	0	0
128	127	Purple - output_0033.png	Point	none	2577	0	1	1	1	none	none	0	0	0	0	0
129	128	Blue - output_0034.png	Point	none	2925	1221	1	1	1	none	none	0	0	0	0	0
130	129	Green - output_0034.png	Point	none	2475	1239	1	1	1	none	none	0	0	0	0	0
131	130	Orange - output_0034.png	Point	none	3021	1002	1	1	1	none	none	0	0	0	0	0
132	131	Pink - output_0034.png	Point	none	3138	1215	1	1	1	none	none	0	0	0	0	0
133	132	Purple - output_0034.png	Point	none	2604	-3	1	4	1	none	none	0	0	0	0	0
134	133	Blue - output_0035.png	Point	none	2925	1194	1	1	1	none	none	0	0	0	0	0
135	134	Green - output_0035.png	Point	none	2478	1230	1	1	1	none	none	0	0	0	0	0
136	135	Orange - output_0035.png	Point	none	2973	846	1	1	1	none	none	0	0	0	0	0
137	136	Pink - output_0035.png	Point	none	3108	1239	1	1	1	none	none	0	0	0	0	0
138	137	Purple - output_0035.png	Point	none	2595	-3	1	4	1	none	none	0	0	0	0	0
139	138	Blue - output_0036.png	Point	none	2937	1233	1	1	1	none	none	0	0	0	0	0
140	139	Green - output_0036.png	Point	none	2481	1239	1	1	1	none	none	0	0	0	0	0
141	140	Orange - output_0036.png	Point	none	2976	840	1	1	1	none	none	0	0	0	0	0
142	141	Pink - output_0036.png	Point	none	3105	1242	1	1	1	none	none	0	0	0	0	0
143	142	Purple - output_0036.png	Point	none	2589	-3	1	4	1	none	none	0	0	0	0	0
144	143	Blue - output_0037.png	Point	none	2934	1221	1	1	1	none	none	0	0	0	0	0
145	144	Green - output_0037.png	Point	none	2478	1236	1	1	1	none	none	0	0	0	0	0
146	145	Orange - output_0037.png	Point	none	2961	843	1	1	1	none	none	0	0	0	0	0
147	146	Pink - output_0037.png	Point	none	3123	1245	1	1	1	none	none	0	0	0	0	0
148	147	Purple - output_0037.png	Point	none	2589	-3	1	4	1	none	none	0	0	0	0	0
149	148	Blue - output_0038.png	Point	none	2925	1227	1	1	1	none	none	0	0	0	0	0
150	149	Green - output_0038.png	Point	none	2481	1230	1	1	1	none	none	0	0	0	0	0
151	150	Orange - output_0038.png	Point	none	2973	831	1	1	1	none	none	0	0	0	0	0
152	151	Pink - output_0038.png	Point	none	3114	1221	1	1	1	none	none	0	0	0	0	0
153	152	Purple - output_0038.png	Point	none	2616	0	1	1	1	none	none	0	0	0	0	0
154	153	Blue - output_0039.png	Point	none	2886	1200	1	1	1	none	none	0	0	0	0	0
155	154	Green - output_0039.png	Point	none	2517	1245	1	1	1	none	none	0	0	0	0	0
156	155	Orange - output_0039.png	Point	none	2964	834	1	1	1	none	none	0	0	0	0	0
157	156	Pink - output_0039.png	Point	none	3192	1221	1	1	1	none	none	0	0	0	0	0
158	157	Purple - output_0039.png	Point	none	2565	-6	1	7	1	none	none	0	0	0	0	0
159	158	Blue - output_0040.png	Point	none	2865	1191	1	1	1	none	none	0	0	0	0	0
160	159	Green - output_0040.png	Point	none	2514	1212	1	1	1	none	none	0	0	0	0	0
161	160	Orange - output_0040.png	Point	none	2952	813	1	1	1	none	none	0	0	0	0	0
162	161	Pink - output_0040.png	Point	none	3198	1224	1	1	1	none	none	0	0	0	0	0
163	162	Purple - output_0040.png	Point	none	2619	-3	1	4	1	none	none	0	0	0	0	0
164	163	Blue - output_0041.png	Point	none	2871	1170	1	1	1	none	none	0	0	0	0	0
165	164	Green - output_0041.png	Point	none	2499	1221	1	1	1	none	none	0	0	0	0	0
166	165	Orange - output_0041.png	Point	none	2961	825	1	1	1	none	none	0	0	0	0	0
167	166	Pink - output_0041.png	Point	none	3105	1251	1	1	1	none	none	0	0	0	0	0
168	167	Purple - output_0041.png	Point	none	2613	-3	1	4	1	none	none	0	0	0	0	0
169	168	Blue - output_0042.png	Point	none	2874	1182	1	1	1	none	none	0	0	0	0	0
170	169	Green - output_0042.png	Point	none	2502	1218	1	1	1	none	none	0	0	0	0	0
171	170	Orange - output_0042.png	Point	none	2961	834	1	1	1	none	none	0	0	0	0	0
172	171	Pink - output_0042.png	Point	none	3099	1257	1	1	1	none	none	0	0	0	0	0
173	172	Purple - output_0042.png	Point	none	2577	-9	1	10	1	none	none	0	0	0	0	0
174	173	Blue - output_0043.png	Point	none	2862	1179	1	1	1	none	none	0	0	0	0	0
175	174	Green - output_0043.png	Point	none	2502	1233	1	1	1	none	none	0	0	0	0	0
176	175	Orange - output_0043.png	Point	none	2970	843	1	1	1	none	none	0	0	0	0	0
177	176	Pink - output_0043.png	Point	none	3105	1254	1	1	1	none	none	0	0	0	0	0
178	177	Purple - output_0043.png	Point	none	2604	-6	1	7	1	none	none	0	0	0	0	0
179	178	Blue - output_0044.png	Point	none	2877	1161	1	1	1	none	none	0	0	0	0	0
180	179	Green - output_0044.png	Point	none	2499	1230	1	1	1	none	none	0	0	0	0	0
181	180	Orange - output_0044.png	Point	none	2952	837	1	1	1	none	none	0	0	0	0	0
182	181	Pink - output_0044.png	Point	none	3111	1251	1	1	1	none	none	0	0	0	0	0
183	182	Purple - output_0044.png	Point	none	2634	-3	1	4	1	none	none	0	0	0	0	0
184	183	Blue - output_0045.png	Point	none	2877	1170	1	1	1	none	none	0	0	0	0	0
185	184	Green - output_0045.png	Point	none	2514	1215	1	1	1	none	none	0	0	0	0	0
186	185	Orange - output_0045.png	Point	none	2952	834	1	1	1	none	none	0	0	0	0	0
187	186	Pink - output_0045.png	Point	none	3096	1221	1	1	1	none	none	0	0	0	0	0
188	187	Purple - output_0045.png	Point	none	2604	-3	1	4	1	none	none	0	0	0	0	0
189	188	Blue - output_0046.png	Point	none	2892	1188	1	1	1	none	none	0	0	0	0	0
190	189	Green - output_0046.png	Point	none	2526	1233	1	1	1	none	none	0	0	0	0	0
191	190	Orange - output_0046.png	Point	none	2952	840	1	1	1	none	none	0	0	0	0	0
192	191	Pink - output_0046.png	Point	none	3096	1215	1	1	1	none	none	0	0	0	0	0
193	192	Purple - output_0046.png	Point	none	2580	-3	1	4	1	none	none	0	0	0	0	0
194	193	Blue - output_0047.png	Point	none	2922	1092	1	1	1	none	none	0	0	0	0	0
195	194	Green - output_0047.png	Point	none	2496	1212	1	1	1	none	none	0	0	0	0	0
196	195	Orange - output_0047.png	Point	none	2946	834	1	1	1	none	none	0	0	0	0	0
197	196	Pink - output_0047.png	Point	none	3120	1242	1	1	1	none	none	0	0	0	0	0
198	197	Purple - output_0047.png	Point	none	2607	-3	1	4	1	none	none	0	0	0	0	0
199	198	Blue - output_0048.png	Point	none	3096	957	1	1	1	none	none	0	0	0	0	0
200	199	Green - output_0048.png	Point	none	2502	1227	1	1	1	none	none	0	0	0	0	0
201	200	Orange - output_0048.png	Point	none	2868	1062	1	1	1	none	none	0	0	0	0	0
202	201	Pink - output_0048.png	Point	none	3186	1257	1	1	1	none	none	0	0	0	0	0
203	202	Purple - output_0048.png	Point	none	2631	0	1	1	1	none	none	0	0	0	0	0
204	203	Blue - output_0049.png	Point	none	3198	1244	1	1	1	none	none	0	0	0	0	0
205	204	Green - output_0049.png	Point	none	2514	1206	1	1	1	none	none	0	0	0	0	0
206	205	Orange - output_0049.png	Point	none	2808	1080	1	1	1	none	none	0	0	0	0	0
207	206	Pink - output_0049.png	Point	none	3090	1260	1	1	1	none	none	0	0	0	0	0
208	207	Purple - output_0049.png	Point	none	2607	0	1	1	1	none	none	0	0	0	0	0
209	208	Blue - output_0050.png	Point	none	3207	1233	1	1	1	none	none	0	0	0	0	0
210	209	Green - output_0050.png	Point	none	2511	1197	1	1	1	none	none	0	0	0	0	0
211	210	Orange - output_0050.png	Point	none	2871	1032	1	1	1	none	none	0	0	0	0	0
212	211	Pink - output_0050.png	Point	none	2937	1173	1	1	1	none	none	0	0	0	0	0
213	212	Purple - output_0050.png	Point	none	2568	0	1	1	1	none	none	0	0	0	0	0
214	213	Blue - output_0051.png	Point	none	3240	1209	1	1	1	none	none	0	0	0	0	0
215	214	Green - output_0051.png	Point	none	2511	1197	1	1	1	none	none	0	0	0	0	0
216	215	Orange - output_0051.png	Point	none	2835	954	1	1	1	none	none	0	0	0	0	0
217	216	Pink - output_0051.png	Point	none	2955	1302	1	1	1	none	none	0	0	0	0	0
218	217	Purple - output_0051.png	Point	none	2601	0	1	1	1	none	none	0	0	0	0	0
219	218	Blue - output_0052.png	Point	none	3081	1248	1	1	1	none	none	0	0	0	0	0
220	219	Green - output_0052.png	Point	none	2511	1194	1	1	1	none	none	0	0	0	0	0
221	220	Orange - output_0052.png	Point	none	2856	882	1	1	1	none	none	0	0	0	0	0
222	221	Pink - output_0052.png	Point	none	2955	1275	1	1	1	none	none	0	0	0	0	0
223	222	Purple - output_0052.png	Point	none	2586	0	1	1	1	none	none	0	0	0	0	0
224	223	Blue - output_0053.png	Point	none	3141	1272	1	1	1	none	none	0	0	0	0	0
225	224	Green - output_0053.png	Point	none	2505	1206	1	1	1	none	none	0	0	0	0	0
226	225	Orange - output_0053.png	Point	none	3003	915	1	1	1	none	none	0	0	0	0	0
227	226	Pink - output_0053.png	Point	none	2952	1266	1	1	1	none	none	0	0	0	0	0
228	227	Purple - output_0053.png	Point	none	2589	0	1	1	1	none	none	0	0	0	0	0
229	228	Blue - output_0054.png	Point	none	3171	1299	1	1	1	none	none	0	0	0	0	0
230	229	Green - output_0054.png	Point	none	2505	1215	1	1	1	none	none	0	0	0	0	0
231	230	Orange - output_0054.png	Point	none	2982	918	1	1	1	none	none	0	0	0	0	0
232	231	Pink - output_0054.png	Point	none	2952	1263	1	1	1	none	none	0	0	0	0	0
233	232	Purple - output_0054.png	Point	none	2583	0	1	1	1	none	none	0	0	0	0	0
234	233	Blue - output_0055.png	Point	none	3060	1263	1	1	1	none	none	0	0	0	0	0
235	234	Green - output_0055.png	Point	none	2499	1212	1	1	1	none	none	0	0	0	0	0
236	235	Orange - output_0055.png	Point	none	2907	981	1	1	1	none	none	0	0	0	0	0
237	236	Pink - output_0055.png	Point	none	2904	1260	1	1	1	none	none	0	0	0	0	0
238	237	Purple - output_0055.png	Point	none	2568	0	1	1	1	none	none	0	0	0	0	0
239	238	Blue - output_0056.png	Point	none	2946	1209	1	1	1	none	none	0	0	0	0	0
240	239	Green - output_0056.png	Point	none	2502	1200	1	1	1	none	none	0	0	0	0	0
241	240	Orange - output_0056.png	Point	none	2889	984	1	1	1	none	none	0	0	0	0	0
242	241	Pink - output_0056.png	Point	none	2886	1293	1	1	1	none	none	0	0	0	0	0
243	242	Purple - output_0056.png	Point	none	2583	-9	1	10	1	none	none	0	0	0	0	0
244	243	Blue - output_0057.png	Point	none	3042	1239	1	1	1	none	none	0	0	0	0	0
245	244	Green - output_0057.png	Point	none	2505	1206	1	1	1	none	none	0	0	0	0	0
246	245	Orange - output_0057.png	Point	none	2925	945	1	1	1	none	none	0	0	0	0	0
247	246	Pink - output_0057.png	Point	none	3159	1260	1	1	1	none	none	0	0	0	0	0
248	247	Purple - output_0057.png	Point	none	2562	0	1	1	1	none	none	0	0	0	0	0
249	248	Blue - output_0058.png	Point	none	2982	996	1	1	1	none	none	0	0	0	0	0
250	249	Green - output_0058.png	Point	none	2496	1212	1	1	1	none	none	0	0	0	0	0
251	250	Orange - output_0058.png	Point	none	2847	819	1	1	1	none	none	0	0	0	0	0
252	251	Pink - output_0058.png	Point	none	3156	1275	1	1	1	none	none	0	0	0	0	0
253	252	Purple - output_0058.png	Point	none	2589	0	1	1	1	none	none	0	0	0	0	0
254	253	Blue - output_0059.png	Point	none	2982	1002	1	1	1	none	none	0	0	0	0	0
255	254	Green - output_0059.png	Point	none	2490	1206	1	1	1	none	none	0	0	0	0	0
256	255	Orange - output_0059.png	Point	none	3000	873	1	1	1	none	none	0	0	0	0	0
257	256	Pink - output_0059.png	Point	none	3147	1266	1	1	1	none	none	0	0	0	0	0
258	257	Purple - output_0059.png	Point	none	2589	-3	1	4	1	none	none	0	0	0	0	0
259	258	Blue - output_0060.png	Point	none	2886	1080	1	1	1	none	none	0	0	0	0	0
260	259	Green - output_0060.png	Point	none	2508	1212	1	1	1	none	none	0	0	0	0	0
261	260	Orange - output_0060.png	Point	none	2955	837	1	1	1	none	none	0	0	0	0	0
262	261	Pink - output_0060.png	Point	none	3159	1272	1	1	1	none	none	0	0	0	0	0
263	262	Purple - output_0060.png	Point	none	2589	-3	1	4	1	none	none	0	0	0	0	0
264	263	Blue - output_0061.png	Point	none	2850	576	1	1	1	none	none	0	0	0	0	0
265	264	Green - output_0061.png	Point	none	2499	1209	1	1	1	none	none	0	0	0	0	0
266	265	Orange - output_0061.png	Point	none	2955	840	1	1	1	none	none	0	0	0	0	0
267	266	Pink - output_0061.png	Point	none	3168	1278	1	1	1	none	none	0	0	0	0	0
268	267	Purple - output_0061.png	Point	none	2601	0	1	1	1	none	none	0	0	0	0	0
269	268	Blue - output_0062.png	Point	none	3087	903	1	1	1	none	none	0	0	0	0	0
270	269	Green - output_0062.png	Point	none	2508	1209	1	1	1	none	none	0	0	0	0	0
271	270	Orange - output_0062.png	Point	none	2952	846	1	1	1	none	none	0	0	0	0	0
272	271	Pink - output_0062.png	Point	none	2930	1150	1	1	1	none	none	0	0	0	0	0
273	272	Purple - output_0062.png	Point	none	2580	0	1	1	1	none	none	0	0	0	0	0
274	273	Blue - output_0063.png	Point	none	3012	1032	1	1	1	none	none	0	0	0	0	0
275	274	Green - output_0063.png	Point	none	2493	1215	1	1	1	none	none	0	0	0	0	0
276	275	Orange - output_0063.png	Point	none	2883	870	1	1	1	none	none	0	0	0	0	0
277	276	Pink - output_0063.png	Point	none	2931	1188	1	1	1	none	none	0	0	0	0	0
278	277	Purple - output_0063.png	Point	none	2589	0	1	1	1	none	none	0	0	0	0	0
279	278	Blue - output_0064.png	Point	none	3189	810	1	1	1	none	none	0	0	0	0	0
280	279	Green - output_0064.png	Point	none	2499	1194	1	1	1	none	none	0	0	0	0	0
281	280	Orange - output_0064.png	Point	none	2916	987	1	1	1	none	none	0	0	0	0	0
282	281	Pink - output_0064.png	Point	none	3081	1239	1	1	1	none	none	0	0	0	0	0
283	282	Purple - output_0064.png	Point	none	2589	0	1	1	1	none	none	0	0	0	0	0
284	283	Blue - output_0065.png	Point	none	3219	759	1	1	1	none	none	0	0	0	0	0
285	284	Green - output_0065.png	Point	none	2499	1122	1	1	1	none	none	0	0	0	0	0
286	285	Orange - output_0065.png	Point	none	2922	1002	1	1	1	none	none	0	0	0	0	0
287	286	Pink - output_0065.png	Point	none	3246	1359	1	1	1	none	none	0	0	0	0	0
288	287	Purple - output_0065.png	Point	none	2589	0	1	1	1	none	none	0	0	0	0	0
289	288	Blue - output_0066.png	Point	none	3138	819	1	1	1	none	none	0	0	0	0	0
290	289	Green - output_0066.png	Point	none	2448	1203	1	1	1	none	none	0	0	0	0	0
291	290	Orange - output_0066.png	Point	none	2949	1020	1	1	1	none	none	0	0	0	0	0
292	291	Pink - output_0066.png	Point	none	3111	1350	1	1	1	none	none	0	0	0	0	0
293	292	Purple - output_0066.png	Point	none	2613	0	1	1	1	none	none	0	0	0	0	0
294	293	Blue - output_0067.png	Point	none	3141	816	1	1	1	none	none	0	0	0	0	0
295	294	Green - output_0067.png	Point	none	2451	1203	1	1	1	none	none	0	0	0	0	0
296	295	Orange - output_0067.png	Point	none	2922	1125	1	1	1	none	none	0	0	0	0	0
297	296	Pink - output_0067.png	Point	none	3144	1263	1	1	1	none	none	0	0	0	0	0
298	297	Purple - output_0067.png	Point	none	2613	0	1	1	1	none	none	0	0	0	0	0
299	298	Blue - output_0068.png	Point	none	3180	723	1	1	1	none	none	0	0	0	0	0
300	299	Green - output_0068.png	Point	none	2460	1203	1	1	1	none	none	0	0	0	0	0
301	300	Orange - output_0068.png	Point	none	2919	1044	1	1	1	none	none	0	0	0	0	0
302	301	Pink - output_0068.png	Point	none	2979	1329	1	1	1	none	none	0	0	0	0	0
303	302	Purple - output_0068.png	Point	none	2607	-3	1	4	1	none	none	0	0	0	0	0
304	303	Blue - output_0069.png	Point	none	2979	831	1	1	1	none	none	0	0	0	0	0
305	304	Green - output_0069.png	Point	none	2466	1212	1	1	1	none	none	0	0	0	0	0
306	305	Orange - output_0069.png	Point	none	2904	1062	1	1	1	none	none	0	0	0	0	0
307	306	Pink - output_0069.png	Point	none	3030	1074	1	1	1	none	none	0	0	0	0	0
308	307	Purple - output_0069.png	Point	none	2604	-3	1	4	1	none	none	0	0	0	0	0
309	308	Blue - output_0070.png	Point	none	2226	870	1	1	1	none	none	0	0	0	0	0
310	309	Green - output_0070.png	Point	none	2454	1206	1	1	1	none	none	0	0	0	0	0
311	310	Orange - output_0070.png	Point	none	2913	990	1	1	1	none	none	0	0	0	0	0
312	311	Pink - output_0070.png	Point	none	2958	1221	1	1	1	none	none	0	0	0	0	0
313	312	Purple - output_0070.png	Point	none	2601	-3	1	4	1	none	none	0	0	0	0	0
314	313	Blue - output_0071.png	Point	none	2949	615	1	1	1	none	none	0	0	0	0	0
315	314	Green - output_0071.png	Point	none	2460	1218	1	1	1	none	none	0	0	0	0	0
316	315	Orange - output_0071.png	Point	none	3072	729	1	1	1	none	none	0	0	0	0	0
317	316	Pink - output_0071.png	Point	none	3168	1254	1	1	1	none	none	0	0	0	0	0
318	317	Purple - output_0071.png	Point	none	2592	-3	1	4	1	none	none	0	0	0	0	0
319	318	Blue - output_0072.png	Point	none	3111	771	1	1	1	none	none	0	0	0	0	0
320	319	Green - output_0072.png	Point	none	2460	1203	1	1	1	none	none	0	0	0	0	0
321	320	Orange - output_0072.png	Point	none	3228	981	1	1	1	none	none	0	0	0	0	0
322	321	Pink - output_0072.png	Point	none	2961	927	1	1	1	none	none	0	0	0	0	0
323	322	Purple - output_0072.png	Point	none	2574	-6	1	7	1	none	none	0	0	0	0	0
324	323	Blue - output_0073.png	Point	none	2958	933	1	1	1	none	none	0	0	0	0	0
325	324	Green - output_0073.png	Point	none	2544	1134	1	1	1	none	none	0	0	0	0	0
326	325	Orange - output_0073.png	Point	none	3216	1116	1	1	1	none	none	0	0	0	0	0
327	326	Pink - output_0073.png	Point	none	2862	1281	1	1	1	none	none	0	0	0	0	0
328	327	Purple - output_0073.png	Point	none	2613	-3	1	4	1	none	none	0	0	0	0	0
329	328	Blue - output_0074.png	Point	none	2967	855	1	1	1	none	none	0	0	0	0	0
330	329	Green - output_0074.png	Point	none	2514	1134	1	1	1	none	none	0	0	0	0	0
331	330	Orange - output_0074.png	Point	none	3264	1113	1	1	1	none	none	0	0	0	0	0
332	331	Pink - output_0074.png	Point	none	3120	921	1	1	1	none	none	0	0	0	0	0
333	332	Purple - output_0074.png	Point	none	2577	-3	1	4	1	none	none	0	0	0	0	0
334	333	Blue - output_0075.png	Point	none	2913	903	1	1	1	none	none	0	0	0	0	0
335	334	Green - output_0075.png	Point	none	2490	1209	1	1	1	none	none	0	0	0	0	0
336	335	Orange - output_0075.png	Point	none	3156	1116	1	1	1	none	none	0	0	0	0	0
337	336	Pink - output_0075.png	Point	none	3027	1020	1	1	1	none	none	0	0	0	0	0
338	337	Purple - output_0075.png	Point	none	2586	-3	1	4	1	none	none	0	0	0	0	0
339	338	Blue - output_0076.png	Point	none	2913	855	1	1	1	none	none	0	0	0	0	0
340	339	Green - output_0076.png	Point	none	2343	1227	1	1	1	none	none	0	0	0	0	0
341	340	Orange - output_0076.png	Point	none	3189	936	1	1	1	none	none	0	0	0	0	0
342	341	Pink - output_0076.png	Point	none	3189	1101	1	1	1	none	none	0	0	0	0	0
343	342	Purple - output_0076.png	Point	none	2601	0	1	1	1	none	none	0	0	0	0	0
344	343	Blue - output_0077.png	Point	none	2898	864	1	1	1	none	none	0	0	0	0	0
345	344	Green - output_0077.png	Point	none	2334	1029	1	1	1	none	none	0	0	0	0	0
346	345	Orange - output_0077.png	Point	none	3201	885	1	1	1	none	none	0	0	0	0	0
347	346	Pink - output_0077.png	Point	none	2961	1152	1	1	1	none	none	0	0	0	0	0
348	347	Purple - output_0077.png	Point	none	2586	-3	1	4	1	none	none	0	0	0	0	0
349	348	Blue - output_0078.png	Point	none	2913	870	1	1	1	none	none	0	0	0	0	0
350	349	Green - output_0078.png	Point	none	2340	993	1	1	1	none	none	0	0	0	0	0
351	350	Orange - output_0078.png	Point	none	3183	894	1	1	1	none	none	0	0	0	0	0
352	351	Pink - output_0078.png	Point	none	2928	1131	1	1	1	none	none	0	0	0	0	0
353	352	Purple - output_0078.png	Point	none	2628	0	1	1	1	none	none	0	0	0	0	0
354	353	Blue - output_0079.png	Point	none	2916	882	1	1	1	none	none	0	0	0	0	0
355	354	Green - output_0079.png	Point	none	2340	969	1	1	1	none	none	0	0	0	0	0
356	355	Orange - output_0079.png	Point	none	3183	882	1	1	1	none	none	0	0	0	0	0
357	356	Pink - output_0079.png	Point	none	2760	1260	1	1	1	none	none	0	0	0	0	0
358	357	Purple - output_0079.png	Point	none	2610	-3	1	4	1	none	none	0	0	0	0	0
359	358	Blue - output_0080.png	Point	none	2901	879	1	1	1	none	none	0	0	0	0	0
360	359	Green - output_0080.png	Point	none	2436	1014	1	1	1	none	none	0	0	0	0	0
361	360	Orange - output_0080.png	Point	none	3201	966	1	1	1	none	none	0	0	0	0	0
362	361	Pink - output_0080.png	Point	none	2835	1119	1	1	1	none	none	0	0	0	0	0
363	362	Purple - output_0080.png	Point	none	2607	0	1	1	1	none	none	0	0	0	0	0
364	363	Blue - output_0081.png	Point	none	2952	996	1	1	1	none	none	0	0	0	0	0
365	364	Green - output_0081.png	Point	none	2403	1179	1	1	1	none	none	0	0	0	0	0
366	365	Orange - output_0081.png	Point	none	3156	1044	1	1	1	none	none	0	0	0	0	0
367	366	Pink - output_0081.png	Point	none	2931	1146	1	1	1	none	none	0	0	0	0	0
368	367	Purple - output_0081.png	Point	none	2589	-3	1	4	1	none	none	0	0	0	0	0
369	368	Blue - output_0082.png	Point	none	2658	234	1	1	1	none	none	0	0	0	0	0
370	369	Green - output_0082.png	Point	none	2415	1152	1	1	1	none	none	0	0	0	0	0
371	370	Orange - output_0082.png	Point	none	3375	990	1	1	1	none	none	0	0	0	0	0
372	371	Pink - output_0082.png	Point	none	2469	1515	1	1	1	none	none	0	0	0	0	0
373	372	Purple - output_0082.png	Point	none	2589	-6	1	7	1	none	none	0	0	0	0	0
374	373	Blue - output_0083.png	Point	none	3213	774	1	1	1	none	none	0	0	0	0	0
375	374	Green - output_0083.png	Point	none	2436	1116	1	1	1	none	none	0	0	0	0	0
376	375	Orange - output_0083.png	Point	none	3321	1056	1	1	1	none	none	0	0	0	0	0
377	376	Pink - output_0083.png	Point	none	1623	1272	1	1	1	none	none	0	0	0	0	0
378	377	Purple - output_0083.png	Point	none	2595	0	1	1	1	none	none	0	0	0	0	0
379	378	Blue - output_0084.png	Point	none	3132	765	1	1	1	none	none	0	0	0	0	0
380	379	Green - output_0084.png	Point	none	2430	1110	1	1	1	none	none	0	0	0	0	0
381	380	Orange - output_0084.png	Point	none	3339	1092	1	1	1	none	none	0	0	0	0	0
382	381	Pink - output_0084.png	Point	none	1842	813	1	1	1	none	none	0	0	0	0	0
383	382	Purple - output_0084.png	Point	none	2595	0	1	1	1	none	none	0	0	0	0	0
384	383	Blue - output_0085.png	Point	none	3183	774	1	1	1	none	none	0	0	0	0	0
385	384	Green - output_0085.png	Point	none	2442	1122	1	1	1	none	none	0	0	0	0	0
386	385	Orange - output_0085.png	Point	none	3360	1158	1	1	1	none	none	0	0	0	0	0
387	386	Pink - output_0085.png	Point	none	3000	495	1	1	1	none	none	0	0	0	0	0
388	387	Purple - output_0085.png	Point	none	2568	0	1	1	1	none	none	0	0	0	0	0
389	388	Blue - output_0086.png	Point	none	3138	783	1	1	1	none	none	0	0	0	0	0
390	389	Green - output_0086.png	Point	none	2601	909	1	1	1	none	none	0	0	0	0	0
391	390	Orange - output_0086.png	Point	none	3408	1068	1	1	1	none	none	0	0	0	0	0
392	391	Pink - output_0086.png	Point	none	2604	165	1	1	1	none	none	0	0	0	0	0
393	392	Purple - output_0086.png	Point	none	2577	0	1	1	1	none	none	0	0	0	0	0
394	393	Blue - output_0087.png	Point	none	3159	786	1	1	1	none	none	0	0	0	0	0
395	394	Green - output_0087.png	Point	none	2205	966	1	1	1	none	none	0	0	0	0	0
396	395	Orange - output_0087.png	Point	none	3387	1095	1	1	1	none	none	0	0	0	0	0
397	396	Pink - output_0087.png	Point	none	2856	1428	1	1	1	none	none	0	0	0	0	0
398	397	Purple - output_0087.png	Point	none	2592	0	1	1	1	none	none	0	0	0	0	0
399	398	Blue - output_0088.png	Point	none	3021	681	1	1	1	none	none	0	0	0	0	0
400	399	Green - output_0088.png	Point	none	2196	956	1	1	1	none	none	0	0	0	0	0
401	400	Orange - output_0088.png	Point	none	3434	1086	1	1	1	none	none	0	0	0	0	0
402	401	Pink - output_0088.png	Point	none	2942	1410	1	1	1	none	none	0	0	0	0	0
403	402	Purple - output_0088.png	Point	none	2607	0	1	1	1	none	none	0	0	0	0	0
404	403	Blue - output_0089.png	Point	none	3093	699	1	1	1	none	none	0	0	0	0	0
405	404	Green - output_0089.png	Point	none	2433	759	1	1	1	none	none	0	0	0	0	0
406	405	Orange - output_0089.png	Point	none	3444	1062	1	1	1	none	none	0	0	0	0	0
407	406	Pink - output_0089.png	Point	none	2865	1455	1	1	1	none	none	0	0	0	0	0
408	407	Purple - output_0089.png	Point	none	2616	0	1	1	1	none	none	0	0	0	0	0
409	408	Blue - output_0090.png	Point	none	3105	690	1	1	1	none	none	0	0	0	0	0
410	409	Green - output_0090.png	Point	none	2460	786	1	1	1	none	none	0	0	0	0	0
411	410	Orange - output_0090.png	Point	none	3471	1071	1	1	1	none	none	0	0	0	0	0
412	411	Pink - output_0090.png	Point	none	2853	1476	1	1	1	none	none	0	0	0	0	0
413	412	Purple - output_0090.png	Point	none	2610	3	1	1	1	none	none	0	0	0	0	0
414	413	Blue - output_0091.png	Point	none	3090	711	1	1	1	none	none	0	0	0	0	0
415	414	Green - output_0091.png	Point	none	2544	801	1	1	1	none	none	0	0	0	0	0
416	415	Orange - output_0091.png	Point	none	3393	1101	1	1	1	none	none	0	0	0	0	0
417	416	Pink - output_0091.png	Point	none	2784	1506	1	1	1	none	none	0	0	0	0	0
418	417	Purple - output_0091.png	Point	none	2574	0	1	1	1	none	none	0	0	0	0	0
419	418	Blue - output_0092.png	Point	none	3048	699	1	1	1	none	none	0	0	0	0	0
420	419	Green - output_0092.png	Point	none	2541	819	1	1	1	none	none	0	0	0	0	0
421	420	Orange - output_0092.png	Point	none	3438	1083	1	1	1	none	none	0	0	0	0	0
422	421	Pink - output_0092.png	Point	none	2763	1506	1	1	1	none	none	0	0	0	0	0
423	422	Purple - output_0092.png	Point	none	2610	0	1	1	1	none	none	0	0	0	0	0
424	423	Blue - output_0093.png	Point	none	3021	687	1	1	1	none	none	0	0	0	0	0
425	424	Green - output_0093.png	Point	none	2556	798	1	1	1	none	none	0	0	0	0	0
426	425	Orange - output_0093.png	Point	none	3441	1044	1	1	1	none	none	0	0	0	0	0
427	426	Pink - output_0093.png	Point	none	2772	1506	1	1	1	none	none	0	0	0	0	0
428	427	Purple - output_0093.png	Point	none	2604	0	1	1	1	none	none	0	0	0	0	0
429	428	Blue - output_0094.png	Point	none	3036	690	1	1	1	none	none	0	0	0	0	0
430	429	Green - output_0094.png	Point	none	2514	828	1	1	1	none	none	0	0	0	0	0
431	430	Orange - output_0094.png	Point	none	3471	996	1	1	1	none	none	0	0	0	0	0
432	431	Pink - output_0094.png	Point	none	2772	1518	1	1	1	none	none	0	0	0	0	0
433	432	Purple - output_0094.png	Point	none	2604	3	1	1	1	none	none	0	0	0	0	0
434	433	Blue - output_0095.png	Point	none	3042	684	1	1	1	none	none	0	0	0	0	0
435	434	Green - output_0095.png	Point	none	2520	831	1	1	1	none	none	0	0	0	0	0
436	435	Orange - output_0095.png	Point	none	3363	1077	1	1	1	none	none	0	0	0	0	0
437	436	Pink - output_0095.png	Point	none	2760	1503	1	1	1	none	none	0	0	0	0	0
438	437	Purple - output_0095.png	Point	none	2634	6	1	1	1	none	none	0	0	0	0	0
439	438	Blue - output_0096.png	Point	none	2889	834	1	1	1	none	none	0	0	0	0	0
440	439	Green - output_0096.png	Point	none	2553	822	1	1	1	none	none	0	0	0	0	0
441	440	Orange - output_0096.png	Point	none	3336	1041	1	1	1	none	none	0	0	0	0	0
442	441	Pink - output_0096.png	Point	none	2769	1512	1	1	1	none	none	0	0	0	0	0
443	442	Purple - output_0096.png	Point	none	2613	0	1	1	1	none	none	0	0	0	0	0
444	443	Blue - output_0097.png	Point	none	2907	834	1	1	1	none	none	0	0	0	0	0
445	444	Green - output_0097.png	Point	none	2547	798	1	1	1	none	none	0	0	0	0	0
446	445	Orange - output_0097.png	Point	none	3348	1053	1	1	1	none	none	0	0	0	0	0
447	446	Pink - output_0097.png	Point	none	2751	1494	1	1	1	none	none	0	0	0	0	0
448	447	Purple - output_0097.png	Point	none	2580	0	1	1	1	none	none	0	0	0	0	0
449	448	Blue - output_0098.png	Point	none	2943	1074	1	1	1	none	none	0	0	0	0	0
450	449	Green - output_0098.png	Point	none	2538	810	1	1	1	none	none	0	0	0	0	0
451	450	Orange - output_0098.png	Point	none	3354	1116	1	1	1	none	none	0	0	0	0	0
452	451	Pink - output_0098.png	Point	none	2760	1494	1	1	1	none	none	0	0	0	0	0
453	452	Purple - output_0098.png	Point	none	2595	0	1	1	1	none	none	0	0	0	0	0
454	453	Blue - output_0099.png	Point	none	2901	1122	1	1	1	none	none	0	0	0	0	0
455	454	Green - output_0099.png	Point	none	2544	879	1	1	1	none	none	0	0	0	0	0
456	455	Orange - output_0099.png	Point	none	3372	1107	1	1	1	none	none	0	0	0	0	0
457	456	Pink - output_0099.png	Point	none	2757	1506	1	1	1	none	none	0	0	0	0	0
458	457	Purple - output_0099.png	Point	none	2625	0	1	1	1	none	none	0	0	0	0	0
459	458	Blue - output_0100.png	Point	none	2853	1074	1	1	1	none	none	0	0	0	0	0
460	459	Green - output_0100.png	Point	none	2595	882	1	1	1	none	none	0	0	0	0	0
461	460	Orange - output_0100.png	Point	none	3411	1104	1	1	1	none	none	0	0	0	0	0
462	461	Pink - output_0100.png	Point	none	2760	1515	1	1	1	none	none	0	0	0	0	0
463	462	Purple - output_0100.png	Point	none	2586	0	1	1	1	none	none	0	0	0	0	0
464	463	Blue - output_0101.png	Point	none	2751	1155	1	1	1	none	none	0	0	0	0	0
465	464	Green - output_0101.png	Point	none	2553	1002	1	1	1	none	none	0	0	0	0	0
466	465	Orange - output_0101.png	Point	none	3411	1122	1	1	1	none	none	0	0	0	0	0
467	466	Pink - output_0101.png	Point	none	2784	1488	1	1	1	none	none	0	0	0	0	0
468	467	Purple - output_0101.png	Point	none	2589	0	1	1	1	none	none	0	0	0	0	0
469	468	Blue - output_0102.png	Point	none	2859	1176	1	1	1	none	none	0	0	0	0	0
470	469	Green - output_0102.png	Point	none	2070	882	1	1	1	none	none	0	0	0	0	0
471	470	Orange - output_0102.png	Point	none	3402	1107	1	1	1	none	none	0	0	0	0	0
472	471	Pink - output_0102.png	Point	none	2787	1503	1	1	1	none	none	0	0	0	0	0
473	472	Purple - output_0102.png	Point	none	2604	0	1	1	1	none	none	0	0	0	0	0
