# Supplementary material for: Unmated Queens Show Worker‐Like Behaviour and Gene Expression in Polygynous Colonies of the Ant Stigmatomma pallipes
Source: Mol Ecol. 2026 Apr 29;35:e70360. doi: 10.1111/mec.70360 (PMC13126620; doi:10.1111/mec.70360)
Supplement: Supplementary file 3 — Data S1: mec70360‐sup‐0003‐Supinfo.zip. [file MEC-35-e70360-s003.zip › Coordinates/O2_C14_5_5_cords.csv]

X.1	Index	Name	Type	Group	X	Y	Width	Height	Points	Color	Fill	LWidth	Pos	C	Z	T
1	0	Eggpile - output_0010.png	Point	none	2124	1071	1	1	1	none	none	0	0	0	0	0
2	1	Larval pile - output_0010.png	Point	none	2262	1209	1	1	1	none	none	0	0	0	0	0
3	2	Pupapile - output_0010.png	Point	none	2193	1455	1	1	1	none	none	0	0	0	0	0
4	3	Nest Entrance - output_0010.png	Point	none	1752	189	1	1	1	none	none	0	0	0	0	0
5	4	SW Corner - output_0010.png	Point	none	486	2076	1	1	1	none	none	0	0	0	0	0
6	5	NW Corner - output_0010.png	Point	none	291	240	1	1	1	none	none	0	0	0	0	0
7	6	NE Corner - output_0010.png	Point	none	3369	108	1	1	1	none	none	0	0	0	0	0
8	7	SE Corner - output_0010.png	Point	none	3381	1944	1	1	1	none	none	0	0	0	0	0
9	8	Blue - output_0010.png	Point	none	2247	1620	1	1	1	none	none	0	0	0	0	0
10	9	Green - output_0010.png	Point	none	2262	1077	1	1	1	none	none	0	0	0	0	0
11	10	Blue - output_0011.png	Point	none	2508	1308	1	1	1	none	none	0	0	0	0	0
12	11	Green - output_0011.png	Point	none	2154	1197	1	1	1	none	none	0	0	0	0	0
13	12	Blue - output_0012.png	Point	none	2310	1449	1	1	1	none	none	0	0	0	0	0
14	13	Green - output_0012.png	Point	none	2565	1104	1	1	1	none	none	0	0	0	0	0
15	14	Blue - output_0013.png	Point	none	2484	1503	1	1	1	none	none	0	0	0	0	0
16	15	Green - output_0013.png	Point	none	2571	1110	1	1	1	none	none	0	0	0	0	0
17	16	Blue - output_0014.png	Point	none	2466	1506	1	1	1	none	none	0	0	0	0	0
18	17	Green - output_0014.png	Point	none	2418	1062	1	1	1	none	none	0	0	0	0	0
19	18	Blue - output_0015.png	Point	none	2475	1518	1	1	1	none	none	0	0	0	0	0
20	19	Green - output_0015.png	Point	none	2436	1047	1	1	1	none	none	0	0	0	0	0
21	20	Blue - output_0016.png	Point	none	2439	1539	1	1	1	none	none	0	0	0	0	0
22	21	Green - output_0016.png	Point	none	2439	1047	1	1	1	none	none	0	0	0	0	0
23	22	Blue - output_0017.png	Point	none	2451	1536	1	1	1	none	none	0	0	0	0	0
24	23	Green - output_0017.png	Point	none	2430	1053	1	1	1	none	none	0	0	0	0	0
25	24	Blue - output_0018.png	Point	none	2367	1572	1	1	1	none	none	0	0	0	0	0
26	25	Green - output_0018.png	Point	none	2439	1041	1	1	1	none	none	0	0	0	0	0
27	26	Blue - output_0019.png	Point	none	2418	1548	1	1	1	none	none	0	0	0	0	0
28	27	Green - output_0019.png	Point	none	2454	1032	1	1	1	none	none	0	0	0	0	0
29	28	Blue - output_0020.png	Point	none	2571	1383	1	1	1	none	none	0	0	0	0	0
30	29	Green - output_0020.png	Point	none	2451	1050	1	1	1	none	none	0	0	0	0	0
31	30	Blue - output_0021.png	Point	none	2589	1488	1	1	1	none	none	0	0	0	0	0
32	31	Green - output_0021.png	Point	none	2196	918	1	1	1	none	none	0	0	0	0	0
33	32	Blue - output_0022.png	Point	none	2568	1473	1	1	1	none	none	0	0	0	0	0
34	33	Green - output_0022.png	Point	none	2343	1140	1	1	1	none	none	0	0	0	0	0
35	34	Blue - output_0023.png	Point	none	2505	1533	1	1	1	none	none	0	0	0	0	0
36	35	Green - output_0023.png	Point	none	1725	1500	1	1	1	none	none	0	0	0	0	0
37	36	Blue - output_0024.png	Point	none	2493	1536	1	1	1	none	none	0	0	0	0	0
38	37	Green - output_0024.png	Point	none	1449	1500	1	1	1	none	none	0	0	0	0	0
39	38	Blue - output_0025.png	Point	none	2223	1557	1	1	1	none	none	0	0	0	0	0
40	39	Green - output_0025.png	Point	none	1533	1521	1	1	1	none	none	0	0	0	0	0
41	40	Blue - output_0026.png	Point	none	2334	993	1	1	1	none	none	0	0	0	0	0
42	41	Green - output_0026.png	Point	none	1371	1470	1	1	1	none	none	0	0	0	0	0
43	42	Blue - output_0027.png	Point	none	2445	1296	1	1	1	none	none	0	0	0	0	0
44	43	Green - output_0027.png	Point	none	1392	1467	1	1	1	none	none	0	0	0	0	0
45	44	Blue - output_0028.png	Point	none	1986	834	1	1	1	none	none	0	0	0	0	0
46	45	Green - output_0028.png	Point	none	1374	1449	1	1	1	none	none	0	0	0	0	0
47	46	Blue - output_0029.png	Point	none	2121	1251	1	1	1	none	none	0	0	0	0	0
48	47	Green - output_0029.png	Point	none	1380	1449	1	1	1	none	none	0	0	0	0	0
49	48	Blue - output_0030.png	Point	none	2127	1503	1	1	1	none	none	0	0	0	0	0
50	49	Green - output_0030.png	Point	none	1383	1446	1	1	1	none	none	0	0	0	0	0
51	50	Blue - output_0031.png	Point	none	2097	1515	1	1	1	none	none	0	0	0	0	0
52	51	Green - output_0031.png	Point	none	1386	1440	1	1	1	none	none	0	0	0	0	0
53	52	Blue - output_0032.png	Point	none	2199	1497	1	1	1	none	none	0	0	0	0	0
54	53	Green - output_0032.png	Point	none	1386	1437	1	1	1	none	none	0	0	0	0	0
55	54	Eggpile - output_033.png	Point	none	2424	1371	1	1	1	none	none	0	0	0	0	0
56	55	Blue - output_0033.png	Point	none	1836	1347	1	1	1	none	none	0	0	0	0	0
57	56	Green - output_0033.png	Point	none	1386	1440	1	1	1	none	none	0	0	0	0	0
58	57	Blue - output_0034.png	Point	none	1854	1464	1	1	1	none	none	0	0	0	0	0
59	58	Green - output_0034.png	Point	none	1395	1473	1	1	1	none	none	0	0	0	0	0
60	59	Blue - output_0035.png	Point	none	1809	1497	1	1	1	none	none	0	0	0	0	0
61	60	Green - output_0035.png	Point	none	1398	1461	1	1	1	none	none	0	0	0	0	0
62	61	Blue - output_0036.png	Point	none	1746	1563	1	1	1	none	none	0	0	0	0	0
63	62	Green - output_0036.png	Point	none	1419	1467	1	1	1	none	none	0	0	0	0	0
64	63	Blue - output_0037.png	Point	none	1731	1554	1	1	1	none	none	0	0	0	0	0
65	64	Green - output_0037.png	Point	none	1476	1470	1	1	1	none	none	0	0	0	0	0
66	65	Blue - output_0038.png	Point	none	2106	1515	1	1	1	none	none	0	0	0	0	0
67	66	Green - output_0038.png	Point	none	1476	1467	1	1	1	none	none	0	0	0	0	0
68	67	Blue - output_0039.png	Point	none	2115	1194	1	1	1	none	none	0	0	0	0	0
69	68	Green - output_0039.png	Point	none	1464	1473	1	1	1	none	none	0	0	0	0	0
70	69	Blue - output_0040.png	Point	none	2064	1302	1	1	1	none	none	0	0	0	0	0
71	70	Green - output_0040.png	Point	none	1443	1467	1	1	1	none	none	0	0	0	0	0
72	71	Blue - output_0041.png	Point	none	1977	1335	1	1	1	none	none	0	0	0	0	0
73	72	Green - output_0041.png	Point	none	1497	1455	1	1	1	none	none	0	0	0	0	0
74	73	Blue - output_0042.png	Point	none	2013	1323	1	1	1	none	none	0	0	0	0	0
75	74	Green - output_0042.png	Point	none	1497	1452	1	1	1	none	none	0	0	0	0	0
76	75	Blue - output_0043.png	Point	none	2112	1380	1	1	1	none	none	0	0	0	0	0
77	76	Green - output_0043.png	Point	none	1416	1404	1	1	1	none	none	0	0	0	0	0
78	77	Blue - output_0044.png	Point	none	2088	1545	1	1	1	none	none	0	0	0	0	0
79	78	Green - output_0044.png	Point	none	1359	1425	1	1	1	none	none	0	0	0	0	0
80	79	Blue - output_0045.png	Point	none	1863	1512	1	1	1	none	none	0	0	0	0	0
81	80	Green - output_0045.png	Point	none	1341	1425	1	1	1	none	none	0	0	0	0	0
82	81	Blue - output_0046.png	Point	none	1917	1527	1	1	1	none	none	0	0	0	0	0
83	82	Green - output_0046.png	Point	none	1356	1395	1	1	1	none	none	0	0	0	0	0
84	83	Eggpile - output_0047.png	Point	none	1593	1098	1	1	1	none	none	0	0	0	0	0
85	84	Blue - output_0047.png	Point	none	1920	1551	1	1	1	none	none	0	0	0	0	0
86	85	Green - output_0047.png	Point	none	1431	1431	1	1	1	none	none	0	0	0	0	0
87	86	Blue - output_0048.png	Point	none	1992	1623	1	1	1	none	none	0	0	0	0	0
88	87	Green - output_0048.png	Point	none	1407	1452	1	1	1	none	none	0	0	0	0	0
89	88	Blue - output_0049.png	Point	none	1995	1569	1	1	1	none	none	0	0	0	0	0
90	89	Green - output_0049.png	Point	none	1302	1437	1	1	1	none	none	0	0	0	0	0
91	90	Blue - output_0050.png	Point	none	2076	1374	1	1	1	none	none	0	0	0	0	0
92	91	Green - output_0050.png	Point	none	1302	1449	1	1	1	none	none	0	0	0	0	0
93	92	Blue - output_0051.png	Point	none	2169	1404	1	1	1	none	none	0	0	0	0	0
94	93	Green - output_0051.png	Point	none	1305	1449	1	1	1	none	none	0	0	0	0	0
95	94	Blue - output_0052.png	Point	none	2109	1356	1	1	1	none	none	0	0	0	0	0
96	95	Green - output_0052.png	Point	none	1440	1527	1	1	1	none	none	0	0	0	0	0
97	96	Blue - output_0053.png	Point	none	2034	1128	1	1	1	none	none	0	0	0	0	0
98	97	Green - output_0053.png	Point	none	1419	1515	1	1	1	none	none	0	0	0	0	0
99	98	Blue - output_0054.png	Point	none	1824	1329	1	1	1	none	none	0	0	0	0	0
100	99	Green - output_0054.png	Point	none	1359	1509	1	1	1	none	none	0	0	0	0	0
101	100	Blue - output_0055.png	Point	none	1992	1443	1	1	1	none	none	0	0	0	0	0
102	101	Green - output_0055.png	Point	none	1407	1488	1	1	1	none	none	0	0	0	0	0
103	102	Blue - output_0056.png	Point	none	1926	1407	1	1	1	none	none	0	0	0	0	0
104	103	Green - output_0056.png	Point	none	1428	1515	1	1	1	none	none	0	0	0	0	0
105	104	Blue - output_0057.png	Point	none	2334	954	1	1	1	none	none	0	0	0	0	0
106	105	Green - output_0057.png	Point	none	2670	738	1	1	1	none	none	0	0	0	0	0
107	106	Blue - output_0058.png	Point	none	1908	1536	1	1	1	none	none	0	0	0	0	0
108	107	Green - output_0058.png	Point	none	2505	804	1	1	1	none	none	0	0	0	0	0
109	108	Blue - output_0059.png	Point	none	1863	1512	1	1	1	none	none	0	0	0	0	0
110	109	Green - output_0059.png	Point	none	2514	939	1	1	1	none	none	0	0	0	0	0
111	110	Blue - output_0060.png	Point	none	2088	1518	1	1	1	none	none	0	0	0	0	0
112	111	Green - output_0060.png	Point	none	2595	984	1	1	1	none	none	0	0	0	0	0
113	112	Blue - output_0061.png	Point	none	1992	1371	1	1	1	none	none	0	0	0	0	0
114	113	Green - output_0061.png	Point	none	2658	882	1	1	1	none	none	0	0	0	0	0
115	114	Eggpile - output_0062.png	Point	none	1854	1068	1	1	1	none	none	0	0	0	0	0
116	115	Blue - output_0062.png	Point	none	2043	1401	1	1	1	none	none	0	0	0	0	0
117	116	Green - output_0062.png	Point	none	2661	951	1	1	1	none	none	0	0	0	0	0
118	117	Blue - output_0063.png	Point	none	2046	1518	1	1	1	none	none	0	0	0	0	0
119	118	Green - output_0063.png	Point	none	2463	951	1	1	1	none	none	0	0	0	0	0
120	119	Blue - output_0064.png	Point	none	2112	1503	1	1	1	none	none	0	0	0	0	0
121	120	Green - output_0064.png	Point	none	2589	903	1	1	1	none	none	0	0	0	0	0
122	121	Blue - output_0065.png	Point	none	2154	1530	1	1	1	none	none	0	0	0	0	0
123	122	Green - output_0065.png	Point	none	2619	912	1	1	1	none	none	0	0	0	0	0
124	123	Blue - output_0066.png	Point	none	2292	1530	1	1	1	none	none	0	0	0	0	0
125	124	Green - output_0066.png	Point	none	2610	672	1	1	1	none	none	0	0	0	0	0
126	125	Blue - output_0067.png	Point	none	2121	1485	1	1	1	none	none	0	0	0	0	0
127	126	Green - output_0067.png	Point	none	2616	672	1	1	1	none	none	0	0	0	0	0
128	127	Blue - output_0068.png	Point	none	2112	1296	1	1	1	none	none	0	0	0	0	0
129	128	Green - output_0068.png	Point	none	2406	1032	1	1	1	none	none	0	0	0	0	0
130	129	Blue - output_0069.png	Point	none	1779	1296	1	1	1	none	none	0	0	0	0	0
131	130	Green - output_0069.png	Point	none	2580	1080	1	1	1	none	none	0	0	0	0	0
132	131	Blue - output_0070.png	Point	none	2400	1266	1	1	1	none	none	0	0	0	0	0
133	132	Green - output_0070.png	Point	none	2565	1089	1	1	1	none	none	0	0	0	0	0
134	133	Blue - output_0071.png	Point	none	1965	1314	1	1	1	none	none	0	0	0	0	0
135	134	Green - output_0071.png	Point	none	2595	1104	1	1	1	none	none	0	0	0	0	0
136	135	Blue - output_0072.png	Point	none	2145	1521	1	1	1	none	none	0	0	0	0	0
137	136	Green - output_0072.png	Point	none	2583	1096	1	1	1	none	none	0	0	0	0	0
138	137	Blue - output_0073.png	Point	none	2304	1545	1	1	1	none	none	0	0	0	0	0
139	138	Green - output_0073.png	Point	none	2433	1044	1	1	1	none	none	0	0	0	0	0
140	139	Blue - output_0074.png	Point	none	2334	1566	1	1	1	none	none	0	0	0	0	0
141	140	Green - output_0074.png	Point	none	2736	1083	1	1	1	none	none	0	0	0	0	0
142	141	Blue - output_0075.png	Point	none	2349	1590	1	1	1	none	none	0	0	0	0	0
143	142	Green - output_0075.png	Point	none	2709	1050	1	1	1	none	none	0	0	0	0	0
144	143	Blue - output_0076.png	Point	none	2361	1560	1	1	1	none	none	0	0	0	0	0
145	144	Green - output_0076.png	Point	none	2742	1065	1	1	1	none	none	0	0	0	0	0
146	145	Blue - output_0077.png	Point	none	2358	1575	1	1	1	none	none	0	0	0	0	0
147	146	Green - output_0077.png	Point	none	2787	1050	1	1	1	none	none	0	0	0	0	0
148	147	Blue - output_0078.png	Point	none	2355	1578	1	1	1	none	none	0	0	0	0	0
149	148	Green - output_0078.png	Point	none	2805	1137	1	1	1	none	none	0	0	0	0	0
150	149	Blue - output_0079.png	Point	none	2349	1581	1	1	1	none	none	0	0	0	0	0
151	150	Green - output_0079.png	Point	none	2799	1155	1	1	1	none	none	0	0	0	0	0
152	151	Blue - output_0080.png	Point	none	2343	1602	1	1	1	none	none	0	0	0	0	0
153	152	Green - output_0080.png	Point	none	2835	1167	1	1	1	none	none	0	0	0	0	0
154	153	Blue - output_0081.png	Point	none	2355	1575	1	1	1	none	none	0	0	0	0	0
155	154	Green - output_0081.png	Point	none	2808	1173	1	1	1	none	none	0	0	0	0	0
156	155	Blue - output_0082.png	Point	none	2358	1596	1	1	1	none	none	0	0	0	0	0
157	156	Green - output_0082.png	Point	none	2790	1197	1	1	1	none	none	0	0	0	0	0
158	157	Blue - output_0083.png	Point	none	2358	1587	1	1	1	none	none	0	0	0	0	0
159	158	Green - output_0083.png	Point	none	2790	1206	1	1	1	none	none	0	0	0	0	0
160	159	Blue - output_0084.png	Point	none	2451	1494	1	1	1	none	none	0	0	0	0	0
161	160	Green - output_0084.png	Point	none	2826	1182	1	1	1	none	none	0	0	0	0	0
162	161	Blue - output_0085.png	Point	none	2436	1524	1	1	1	none	none	0	0	0	0	0
163	162	Green - output_0085.png	Point	none	2832	1203	1	1	1	none	none	0	0	0	0	0
164	163	Blue - output_0086.png	Point	none	2415	1518	1	1	1	none	none	0	0	0	0	0
165	164	Green - output_0086.png	Point	none	2784	1185	1	1	1	none	none	0	0	0	0	0
166	165	Blue - output_0087.png	Point	none	2460	1473	1	1	1	none	none	0	0	0	0	0
167	166	Green - output_0087.png	Point	none	2787	1185	1	1	1	none	none	0	0	0	0	0
168	167	Blue - output_0088.png	Point	none	2448	1506	1	1	1	none	none	0	0	0	0	0
169	168	Green - output_0088.png	Point	none	2784	1182	1	1	1	none	none	0	0	0	0	0
170	169	Blue - output_0089.png	Point	none	2376	1461	1	1	1	none	none	0	0	0	0	0
171	170	Green - output_0089.png	Point	none	2808	1185	1	1	1	none	none	0	0	0	0	0
172	171	Blue - output_0090.png	Point	none	2223	1485	1	1	1	none	none	0	0	0	0	0
173	172	Green - output_0090.png	Point	none	2862	1185	1	1	1	none	none	0	0	0	0	0
174	173	Blue - output_0091.png	Point	none	2199	1512	1	1	1	none	none	0	0	0	0	0
175	174	Green - output_0091.png	Point	none	2814	1173	1	1	1	none	none	0	0	0	0	0
176	175	Blue - output_0092.png	Point	none	2247	1491	1	1	1	none	none	0	0	0	0	0
177	176	Green - output_0092.png	Point	none	2700	1110	1	1	1	none	none	0	0	0	0	0
178	177	Blue - output_0093.png	Point	none	2313	1542	1	1	1	none	none	0	0	0	0	0
179	178	Green - output_0093.png	Point	none	2688	1086	1	1	1	none	none	0	0	0	0	0
180	179	Blue - output_0094.png	Point	none	2322	1566	1	1	1	none	none	0	0	0	0	0
181	180	Green - output_0094.png	Point	none	2433	1353	1	1	1	none	none	0	0	0	0	0
182	181	Blue - output_0095.png	Point	none	2301	1560	1	1	1	none	none	0	0	0	0	0
183	182	Green - output_0095.png	Point	none	2571	1239	1	1	1	none	none	0	0	0	0	0
184	183	Blue - output_0096.png	Point	none	2250	1506	1	1	1	none	none	0	0	0	0	0
185	184	Green - output_0096.png	Point	none	2181	753	1	1	1	none	none	0	0	0	0	0
186	185	Eggpile - output_0097.png	Point	none	2571	723	1	1	1	none	none	0	0	0	0	0
187	186	Blue - output_0097.png	Point	none	2226	1587	1	1	1	none	none	0	0	0	0	0
188	187	Green - output_0097.png	Point	none	2565	858	1	1	1	none	none	0	0	0	0	0
189	188	Blue - output_0098.png	Point	none	1908	1572	1	1	1	none	none	0	0	0	0	0
190	189	Green - output_0098.png	Point	none	2142	1020	1	1	1	none	none	0	0	0	0	0
191	190	Blue - output_0099.png	Point	none	1617	1551	1	1	1	none	none	0	0	0	0	0
192	191	Green - output_0099.png	Point	none	2667	1053	1	1	1	none	none	0	0	0	0	0
193	192	Blue - output_0100.png	Point	none	1974	1575	1	1	1	none	none	0	0	0	0	0
194	193	Green - output_0100.png	Point	none	2484	846	1	1	1	none	none	0	0	0	0	0
195	194	Blue - output_0101.png	Point	none	1680	1590	1	1	1	none	none	0	0	0	0	0
196	195	Green - output_0101.png	Point	none	2721	801	1	1	1	none	none	0	0	0	0	0
197	196	Blue - output_0102.png	Point	none	1668	1593	1	1	1	none	none	0	0	0	0	0
198	197	Green - output_0102.png	Point	none	2157	669	1	1	1	none	none	0	0	0	0	0
