# Supplementary material for: Unmated Queens Show Worker‐Like Behaviour and Gene Expression in Polygynous Colonies of the Ant Stigmatomma pallipes
Source: Mol Ecol. 2026 Apr 29;35:e70360. doi: 10.1111/mec.70360 (PMC13126620; doi:10.1111/mec.70360)
Supplement: Supplementary file 3 — Data S1: mec70360‐sup‐0003‐Supinfo.zip. [file MEC-35-e70360-s003.zip › Coordinates/O2_C5_2_3_cords.csv]

X.1	Index	Name	Type	Group	X	Y	Width	Height	Points	Color	Fill	LWidth	Pos	C	Z	T
1	0	Eggpile - output_0010.png	Point	none	2484	504	1	1	1	none	none	0	0	0	0	0
2	1	Larval pile - output_0010.png	Point	none	2511	636	1	1	1	none	none	0	0	0	0	0
3	2	Pupapile - output_0010.png	Point	none	2616	1032	1	1	1	none	none	0	0	0	0	0
4	3	Nest Entrance - output_0010.png	Point	none	1206	447	1	1	1	none	none	0	0	0	0	0
5	4	SW Corner - output_0010.png	Point	none	2019	2157	1	1	1	none	none	0	0	0	0	0
6	5	NW Corner - output_0010.png	Point	none	252	1050	1	1	1	none	none	0	0	0	0	0
7	6	NE Corner - output_0010.png	Point	none	1830	0	1	1	1	none	none	0	0	0	0	0
8	7	SE Corner - output_0010.png	Point	none	3495	1149	1	1	1	none	none	0	0	0	0	0
9	8	Blue - output_0010.png	Point	none	2601	615	1	1	1	none	none	0	0	0	0	0
10	9	Yellow - output_0010.png	Point	none	2769	882	1	1	1	none	none	0	0	0	0	0
11	10	Blue - output_0011.png	Point	none	2604	612	1	1	1	none	none	0	0	0	0	0
12	11	Yellow - output_0011.png	Point	none	2439	1335	1	1	1	none	none	0	0	0	0	0
13	12	Blue - output_0012.png	Point	none	2658	681	1	1	1	none	none	0	0	0	0	0
14	13	Yellow - output_0012.png	Point	none	2622	1146	1	1	1	none	none	0	0	0	0	0
15	14	Blue - output_0013.png	Point	none	2658	696	1	1	1	none	none	0	0	0	0	0
16	15	Yellow - output_0013.png	Point	none	2784	933	1	1	1	none	none	0	0	0	0	0
17	16	Blue - output_0014.png	Point	none	2727	1095	1	1	1	none	none	0	0	0	0	0
18	17	Yellow - output_0014.png	Point	none	2211	1392	1	1	1	none	none	0	0	0	0	0
19	18	Blue - output_0015.png	Point	none	2682	705	1	1	1	none	none	0	0	0	0	0
20	19	Yellow - output_0015.png	Point	none	2223	1401	1	1	1	none	none	0	0	0	0	0
21	20	Blue - output_0016.png	Point	none	1971	792	1	1	1	none	none	0	0	0	0	0
22	21	Yellow - output_0016.png	Point	none	2220	1410	1	1	1	none	none	0	0	0	0	0
23	22	Blue - output_0017.png	Point	none	1239	462	1	1	1	none	none	0	0	0	0	0
24	23	Yellow - output_0017.png	Point	none	2193	1413	1	1	1	none	none	0	0	0	0	0
25	24	Blue - output_0018.png	Point	none	2337	534	1	1	1	none	none	0	0	0	0	0
26	25	Yellow - output_0018.png	Point	none	2379	1251	1	1	1	none	none	0	0	0	0	0
27	26	Blue - output_0019.png	Point	none	2325	1221	1	1	1	none	none	0	0	0	0	0
28	27	Yellow - output_0019.png	Point	none	2076	651	1	1	1	none	none	0	0	0	0	0
29	28	Blue - output_0020.png	Point	none	2784	810	1	1	1	none	none	0	0	0	0	0
30	29	Yellow - output_0020.png	Point	none	1584	990	1	1	1	none	none	0	0	0	0	0
31	30	Blue - output_0021.png	Point	none	2715	759	1	1	1	none	none	0	0	0	0	0
32	31	Yellow - output_0021.png	Point	none	2073	840	1	1	1	none	none	0	0	0	0	0
33	32	Blue - output_0022.png	Point	none	2694	1029	1	1	1	none	none	0	0	0	0	0
34	33	Yellow - output_0022.png	Point	none	2112	747	1	1	1	none	none	0	0	0	0	0
35	34	Blue - output_0023.png	Point	none	1392	1149	1	1	1	none	none	0	0	0	0	0
36	35	Yellow - output_0023.png	Point	none	2454	618	1	1	1	none	none	0	0	0	0	0
37	36	Blue - output_0024.png	Point	none	2673	948	1	1	1	none	none	0	0	0	0	0
38	37	Yellow - output_0024.png	Point	none	1488	1779	1	1	1	none	none	0	0	0	0	0
39	38	Blue - output_0025.png	Point	none	2667	972	1	1	1	none	none	0	0	0	0	0
40	39	Yellow - output_0025.png	Point	none	2745	669	1	1	1	none	none	0	0	0	0	0
41	40	Blue - output_0026.png	Point	none	2640	1131	1	1	1	none	none	0	0	0	0	0
42	41	Yellow - output_0026.png	Point	none	2607	450	1	1	1	none	none	0	0	0	0	0
43	42	Blue - output_0027.png	Point	none	2448	732	1	1	1	none	none	0	0	0	0	0
44	43	Yellow - output_0027.png	Point	none	2577	864	1	1	1	none	none	0	0	0	0	0
45	44	Blue - output_0028.png	Point	none	2688	822	1	1	1	none	none	0	0	0	0	0
46	45	Yellow - output_0028.png	Point	none	1275	1308	1	1	1	none	none	0	0	0	0	0
47	46	Blue - output_0029.png	Point	none	2688	825	1	1	1	none	none	0	0	0	0	0
48	47	Yellow - output_0029.png	Point	none	1335	540	1	1	1	none	none	0	0	0	0	0
49	48	Blue - output_0030.png	Point	none	2709	840	1	1	1	none	none	0	0	0	0	0
50	49	Yellow - output_0030.png	Point	none	1329	516	1	1	1	none	none	0	0	0	0	0
51	50	Blue - output_0031.png	Point	none	2706	816	1	1	1	none	none	0	0	0	0	0
52	51	Yellow - output_0031.png	Point	none	2361	1422	1	1	1	none	none	0	0	0	0	0
53	52	Blue - output_0032.png	Point	none	2706	816	1	1	1	none	none	0	0	0	0	0
54	53	Yellow - output_0032.png	Point	none	2379	1461	1	1	1	none	none	0	0	0	0	0
55	54	Blue - output_0033.png	Point	none	2718	843	1	1	1	none	none	0	0	0	0	0
56	55	Yellow - output_0033.png	Point	none	1974	759	1	1	1	none	none	0	0	0	0	0
57	56	Blue - output_0034.png	Point	none	2688	828	1	1	1	none	none	0	0	0	0	0
58	57	Yellow - output_0034.png	Point	none	2283	456	1	1	1	none	none	0	0	0	0	0
59	58	Blue - output_0035.png	Point	none	2739	1011	1	1	1	none	none	0	0	0	0	0
60	59	Yellow - output_0035.png	Point	none	2058	612	1	1	1	none	none	0	0	0	0	0
61	60	Blue - output_0036.png	Point	none	2586	1056	1	1	1	none	none	0	0	0	0	0
62	61	Yellow - output_0036.png	Point	none	2076	648	1	1	1	none	none	0	0	0	0	0
63	62	Blue - output_0037.png	Point	none	1866	1374	1	1	1	none	none	0	0	0	0	0
64	63	Yellow - output_0037.png	Point	none	1989	741	1	1	1	none	none	0	0	0	0	0
65	64	Blue - output_0038.png	Point	none	2448	1359	1	1	1	none	none	0	0	0	0	0
66	65	Yellow - output_0038.png	Point	none	1731	1029	1	1	1	none	none	0	0	0	0	0
67	66	Blue - output_0039.png	Point	none	2565	1293	1	1	1	none	none	0	0	0	0	0
68	67	Yellow - output_0039.png	Point	none	2412	1404	1	1	1	none	none	0	0	0	0	0
69	68	Blue - output_0040.png	Point	none	2619	1194	1	1	1	none	none	0	0	0	0	0
70	69	Yellow - output_0040.png	Point	none	2019	705	1	1	1	none	none	0	0	0	0	0
71	70	Blue - output_0041.png	Point	none	2607	1182	1	1	1	none	none	0	0	0	0	0
72	71	Yellow - output_0041.png	Point	none	2247	789	1	1	1	none	none	0	0	0	0	0
73	72	Blue - output_0042.png	Point	none	2610	1188	1	1	1	none	none	0	0	0	0	0
74	73	Yellow - output_0042.png	Point	none	2418	747	1	1	1	none	none	0	0	0	0	0
75	74	Blue - output_0043.png	Point	none	2595	1194	1	1	1	none	none	0	0	0	0	0
76	75	Yellow - output_0043.png	Point	none	2172	1161	1	1	1	none	none	0	0	0	0	0
77	76	Blue - output_0044.png	Point	none	2604	1185	1	1	1	none	none	0	0	0	0	0
78	77	Yellow - output_0044.png	Point	none	2181	1155	1	1	1	none	none	0	0	0	0	0
79	78	Blue - output_0045.png	Point	none	2589	1188	1	1	1	none	none	0	0	0	0	0
80	79	Yellow - output_0045.png	Point	none	2163	1185	1	1	1	none	none	0	0	0	0	0
81	80	Blue - output_0046.png	Point	none	2598	1203	1	1	1	none	none	0	0	0	0	0
82	81	Yellow - output_0046.png	Point	none	2175	1167	1	1	1	none	none	0	0	0	0	0
83	82	Blue - output_0047.png	Point	none	2598	1194	1	1	1	none	none	0	0	0	0	0
84	83	Yellow - output_0047.png	Point	none	2187	1149	1	1	1	none	none	0	0	0	0	0
85	84	Blue - output_0048.png	Point	none	2601	1194	1	1	1	none	none	0	0	0	0	0
86	85	Yellow - output_0048.png	Point	none	2169	1167	1	1	1	none	none	0	0	0	0	0
87	86	Blue - output_0049.png	Point	none	2580	1179	1	1	1	none	none	0	0	0	0	0
88	87	Yellow - output_0049.png	Point	none	2178	1149	1	1	1	none	none	0	0	0	0	0
89	88	Blue - output_0050.png	Point	none	2577	1179	1	1	1	none	none	0	0	0	0	0
90	89	Yellow - output_0050.png	Point	none	2202	1146	1	1	1	none	none	0	0	0	0	0
91	90	Blue - output_0051.png	Point	none	2592	1185	1	1	1	none	none	0	0	0	0	0
92	91	Yellow - output_0051.png	Point	none	2247	1182	1	1	1	none	none	0	0	0	0	0
93	92	Blue - output_0052.png	Point	none	2622	1239	1	1	1	none	none	0	0	0	0	0
94	93	Yellow - output_0052.png	Point	none	1710	774	1	1	1	none	none	0	0	0	0	0
95	94	Blue - output_0053.png	Point	none	2622	1176	1	1	1	none	none	0	0	0	0	0
96	95	Yellow - output_0053.png	Point	none	1632	774	1	1	1	none	none	0	0	0	0	0
97	96	Blue - output_0054.png	Point	none	2589	1209	1	1	1	none	none	0	0	0	0	0
98	97	Yellow - output_0054.png	Point	none	1674	777	1	1	1	none	none	0	0	0	0	0
99	98	Blue - output_0055.png	Point	none	2592	1173	1	1	1	none	none	0	0	0	0	0
100	99	Yellow - output_0055.png	Point	none	1650	807	1	1	1	none	none	0	0	0	0	0
101	100	Blue - output_0056.png	Point	none	2601	1170	1	1	1	none	none	0	0	0	0	0
102	101	Yellow - output_0056.png	Point	none	1659	780	1	1	1	none	none	0	0	0	0	0
103	102	Blue - output_0057.png	Point	none	2613	1179	1	1	1	none	none	0	0	0	0	0
104	103	Yellow - output_0057.png	Point	none	1605	930	1	1	1	none	none	0	0	0	0	0
105	104	Blue - output_0058.png	Point	none	2592	1170	1	1	1	none	none	0	0	0	0	0
106	105	Yellow - output_0058.png	Point	none	1098	312	1	1	1	none	none	0	0	0	0	0
107	106	Blue - output_0059.png	Point	none	2586	1191	1	1	1	none	none	0	0	0	0	0
108	107	Yellow - output_0059.png	Point	none	1455	687	1	1	1	none	none	0	0	0	0	0
109	108	Blue - output_0060.png	Point	none	2505	1131	1	1	1	none	none	0	0	0	0	0
110	109	Yellow - output_0060.png	Point	none	2331	927	1	1	1	none	none	0	0	0	0	0
111	110	Blue - output_0061.png	Point	none	1743	759	1	1	1	none	none	0	0	0	0	0
112	111	Yellow - output_0061.png	Point	none	2763	711	1	1	1	none	none	0	0	0	0	0
113	112	Blue - output_0062.png	Point	none	2346	489	1	1	1	none	none	0	0	0	0	0
114	113	Yellow - output_0062.png	Point	none	2283	1233	1	1	1	none	none	0	0	0	0	0
115	114	Blue - output_0063.png	Point	none	2664	735	1	1	1	none	none	0	0	0	0	0
116	115	Yellow - output_0063.png	Point	none	1290	1371	1	1	1	none	none	0	0	0	0	0
117	116	Blue - output_0064.png	Point	none	2274	1122	1	1	1	none	none	0	0	0	0	0
118	117	Yellow - output_0064.png	Point	none	2370	1452	1	1	1	none	none	0	0	0	0	0
119	118	Blue - output_0065.png	Point	none	1383	957	1	1	1	none	none	0	0	0	0	0
120	119	Yellow - output_0065.png	Point	none	2106	612	1	1	1	none	none	0	0	0	0	0
121	120	Blue - output_0066.png	Point	none	1839	1713	1	1	1	none	none	0	0	0	0	0
122	121	Yellow - output_0066.png	Point	none	2115	639	1	1	1	none	none	0	0	0	0	0
123	122	Blue - output_0067.png	Point	none	2562	1080	1	1	1	none	none	0	0	0	0	0
124	123	Yellow - output_0067.png	Point	none	2103	630	1	1	1	none	none	0	0	0	0	0
125	124	Blue - output_0068.png	Point	none	2607	744	1	1	1	none	none	0	0	0	0	0
126	125	Yellow - output_0068.png	Point	none	2112	645	1	1	1	none	none	0	0	0	0	0
127	126	Blue - output_0069.png	Point	none	2703	642	1	1	1	none	none	0	0	0	0	0
128	127	Yellow - output_0069.png	Point	none	2109	636	1	1	1	none	none	0	0	0	0	0
129	128	Blue - output_0070.png	Point	none	2724	663	1	1	1	none	none	0	0	0	0	0
130	129	Yellow - output_0070.png	Point	none	1956	753	1	1	1	none	none	0	0	0	0	0
131	130	Blue - output_0071.png	Point	none	2685	648	1	1	1	none	none	0	0	0	0	0
132	131	Yellow - output_0071.png	Point	none	2544	1146	1	1	1	none	none	0	0	0	0	0
133	132	Blue - output_0072.png	Point	none	2691	657	1	1	1	none	none	0	0	0	0	0
134	133	Yellow - output_0072.png	Point	none	2628	897	1	1	1	none	none	0	0	0	0	0
135	134	Blue - output_0073.png	Point	none	2751	795	1	1	1	none	none	0	0	0	0	0
136	135	Yellow - output_0073.png	Point	none	2064	789	1	1	1	none	none	0	0	0	0	0
137	136	Blue - output_0074.png	Point	none	2745	774	1	1	1	none	none	0	0	0	0	0
138	137	Yellow - output_0074.png	Point	none	2082	816	1	1	1	none	none	0	0	0	0	0
139	138	Blue - output_0075.png	Point	none	2745	774	1	1	1	none	none	0	0	0	0	0
140	139	Yellow - output_0075.png	Point	none	2064	816	1	1	1	none	none	0	0	0	0	0
141	140	Blue - output_0076.png	Point	none	2703	741	1	1	1	none	none	0	0	0	0	0
142	141	Yellow - output_0076.png	Point	none	2058	828	1	1	1	none	none	0	0	0	0	0
143	142	Blue - output_0077.png	Point	none	2133	564	1	1	1	none	none	0	0	0	0	0
144	143	Yellow - output_0077.png	Point	none	2046	810	1	1	1	none	none	0	0	0	0	0
145	144	Blue - output_0078.png	Point	none	1185	366	1	1	1	none	none	0	0	0	0	0
146	145	Yellow - output_0078.png	Point	none	2085	828	1	1	1	none	none	0	0	0	0	0
147	146	Blue - output_0079.png	Point	none	2064	1401	1	1	1	none	none	0	0	0	0	0
148	147	Yellow - output_0079.png	Point	none	2088	822	1	1	1	none	none	0	0	0	0	0
149	148	Blue - output_0080.png	Point	none	2445	963	1	1	1	none	none	0	0	0	0	0
150	149	Yellow - output_0080.png	Point	none	1368	1140	1	1	1	none	none	0	0	0	0	0
151	150	Blue - output_0081.png	Point	none	2742	843	1	1	1	none	none	0	0	0	0	0
152	151	Yellow - output_0081.png	Point	none	2241	792	1	1	1	none	none	0	0	0	0	0
153	152	Blue - output_0082.png	Point	none	2718	846	1	1	1	none	none	0	0	0	0	0
154	153	Yellow - output_0082.png	Point	none	2091	639	1	1	1	none	none	0	0	0	0	0
155	154	Blue - output_0083.png	Point	none	2754	798	1	1	1	none	none	0	0	0	0	0
156	155	Yellow - output_0083.png	Point	none	2106	645	1	1	1	none	none	0	0	0	0	0
157	156	Blue - output_0084.png	Point	none	2724	840	1	1	1	none	none	0	0	0	0	0
158	157	Yellow - output_0084.png	Point	none	2106	654	1	1	1	none	none	0	0	0	0	0
159	158	Blue - output_0085.png	Point	none	2655	798	1	1	1	none	none	0	0	0	0	0
160	159	Yellow - output_0085.png	Point	none	2127	600	1	1	1	none	none	0	0	0	0	0
161	160	Blue - output_0086.png	Point	none	2649	816	1	1	1	none	none	0	0	0	0	0
162	161	Yellow - output_0086.png	Point	none	2133	1032	1	1	1	none	none	0	0	0	0	0
163	162	Blue - output_0087.png	Point	none	2676	810	1	1	1	none	none	0	0	0	0	0
164	163	Yellow - output_0087.png	Point	none	2142	1038	1	1	1	none	none	0	0	0	0	0
165	164	Blue - output_0088.png	Point	none	2739	840	1	1	1	none	none	0	0	0	0	0
166	165	Yellow - output_0088.png	Point	none	2115	1044	1	1	1	none	none	0	0	0	0	0
167	166	Blue - output_0089.png	Point	none	2547	999	1	1	1	none	none	0	0	0	0	0
168	167	Yellow - output_0089.png	Point	none	2319	765	1	1	1	none	none	0	0	0	0	0
169	168	Blue - output_0090.png	Point	none	1686	1821	1	1	1	none	none	0	0	0	0	0
170	169	Yellow - output_0090.png	Point	none	1758	1149	1	1	1	none	none	0	0	0	0	0
171	170	Blue - output_0091.png	Point	none	2406	513	1	1	1	none	none	0	0	0	0	0
172	171	Yellow - output_0091.png	Point	none	1788	975	1	1	1	none	none	0	0	0	0	0
173	172	Blue - output_0092.png	Point	none	2592	891	1	1	1	none	none	0	0	0	0	0
174	173	Yellow - output_0092.png	Point	none	1770	969	1	1	1	none	none	0	0	0	0	0
175	174	Blue - output_0093.png	Point	none	2754	1101	1	1	1	none	none	0	0	0	0	0
176	175	Yellow - output_0093.png	Point	none	1776	972	1	1	1	none	none	0	0	0	0	0
177	176	Blue - output_0094.png	Point	none	2562	1017	1	1	1	none	none	0	0	0	0	0
178	177	Yellow - output_0094.png	Point	none	1773	957	1	1	1	none	none	0	0	0	0	0
179	178	Blue - output_0095.png	Point	none	2721	903	1	1	1	none	none	0	0	0	0	0
180	179	Yellow - output_0095.png	Point	none	1770	954	1	1	1	none	none	0	0	0	0	0
181	180	Blue - output_0096.png	Point	none	2718	834	1	1	1	none	none	0	0	0	0	0
182	181	Yellow - output_0096.png	Point	none	1764	972	1	1	1	none	none	0	0	0	0	0
183	182	Blue - output_0097.png	Point	none	2715	837	1	1	1	none	none	0	0	0	0	0
184	183	Yellow - output_0097.png	Point	none	1776	966	1	1	1	none	none	0	0	0	0	0
185	184	Blue - output_0098.png	Point	none	2724	843	1	1	1	none	none	0	0	0	0	0
186	185	Yellow - output_0098.png	Point	none	1770	954	1	1	1	none	none	0	0	0	0	0
187	186	Blue - output_0099.png	Point	none	2709	828	1	1	1	none	none	0	0	0	0	0
188	187	Yellow - output_0099.png	Point	none	1788	954	1	1	1	none	none	0	0	0	0	0
189	188	Blue - output_0100.png	Point	none	2727	861	1	1	1	none	none	0	0	0	0	0
190	189	Yellow - output_0100.png	Point	none	1773	948	1	1	1	none	none	0	0	0	0	0
191	190	Blue - output_0101.png	Point	none	2712	849	1	1	1	none	none	0	0	0	0	0
192	191	Yellow - output_0101.png	Point	none	1788	945	1	1	1	none	none	0	0	0	0	0
193	192	Blue - output_0102.png	Point	none	2667	657	1	1	1	none	none	0	0	0	0	0
194	193	Yellow - output_0102.png	Point	none	2316	690	1	1	1	none	none	0	0	0	0	0
195	194	Blue - output_0103.png	Point	none	2730	747	1	1	1	none	none	0	0	0	0	0
196	195	Yellow - output_0103.png	Point	none	1848	1374	1	1	1	none	none	0	0	0	0	0
