# Supplementary material for: Unmated Queens Show Worker‐Like Behaviour and Gene Expression in Polygynous Colonies of the Ant Stigmatomma pallipes
Source: Mol Ecol. 2026 Apr 29;35:e70360. doi: 10.1111/mec.70360 (PMC13126620; doi:10.1111/mec.70360)
Supplement: Supplementary file 3 — Data S1: mec70360‐sup‐0003‐Supinfo.zip. [file MEC-35-e70360-s003.zip › Coordinates/O2_C7_2_3_cords.csv]

Index	Name	Type	Group	X	Y	Width	Height	Points	Color	Fill	LWidth	Pos	C	Z	T	NA
0	Eggpile - output_0010.png	Point	none	1746	1440	1	1	1	none	none	0	0	0	0	0
1	Larval pile - output_0010.png	Point	none	1911	1590	1	1	1	none	none	0	0	0	0	0
2	Pupapile - output_0010.png	Point	none	1542	1080	1	1	1	none	none	0	0	0	0	0
3	Nest Entrance - output_0010.png	Point	none	2331	102	1	1	1	none	none	0	0	0	0	0
4	SW Corner - output_0010.png	Point	none	981	1962	1	1	1	none	none	0	0	0	0	0
5	NW Corner - output_0010.png	Point	none	966	21	1	1	1	none	none	0	0	0	0	0
6	NE Corner - output_0010.png	Point	none	3834	33	1	1	1	none	none	0	0	0	0	0
7	SE Corner - output_0010.png	Point	none	3834	2148	1	1	1	none	none	0	0	0	0	0
8	Blue - output_0010.png	Point	none	1866	1401	1	1	1	none	none	0	0	0	0	0
9	Green - output_0010.png	Point	none	2274	192	1	1	1	none	none	0	0	0	0	0
10	Orange - output_0010.png	Point	none	1608	1083	1	1	1	none	none	0	0	0	0	0
11	Blue - output_0011.png	Point	none	1863	1416	1	1	1	none	none	0	0	0	0	0
12	Green - output_0011.png	Point	none	3219	558	1	1	1	none	none	0	0	0	0	0
13	Orange - output_0011.png	Point	none	1680	1212	1	1	1	none	none	0	0	0	0	0
14	Blue - output_0012.png	Point	none	1863	1413	1	1	1	none	none	0	0	0	0	0
15	Green - output_0012.png	Point	none	3171	1497	1	1	1	none	none	0	0	0	0	0
16	Orange - output_0012.png	Point	none	1668	1158	1	1	1	none	none	0	0	0	0	0
17	Blue - output_0013.png	Point	none	1857	1419	1	1	1	none	none	0	0	0	0	0
18	Green - output_0013.png	Point	none	3084	1005	1	1	1	none	none	0	0	0	0	0
19	Orange - output_0013.png	Point	none	1998	1158	1	1	1	none	none	0	0	0	0	0
20	Blue - output_0014.png	Point	none	1860	1410	1	1	1	none	none	0	0	0	0	0
21	Green - output_0014.png	Point	none	3618	942	1	1	1	none	none	0	0	0	0	0
22	Orange - output_0014.png	Point	none	1488	1098	1	1	1	none	none	0	0	0	0	0
23	Blue - output_0015.png	Point	none	1866	1407	1	1	1	none	none	0	0	0	0	0
24	Green - output_0015.png	Point	none	3522	1623	1	1	1	none	none	0	0	0	0	0
25	Orange - output_0015.png	Point	none	1860	1710	1	1	1	none	none	0	0	0	0	0
26	Blue - output_0016.png	Point	none	1863	1413	1	1	1	none	none	0	0	0	0	0
27	Green - output_0016.png	Point	none	3276	567	1	1	1	none	none	0	0	0	0	0
28	Orange - output_0016.png	Point	none	1755	1599	1	1	1	none	none	0	0	0	0	0
29	Blue - output_0017.png	Point	none	1869	1404	1	1	1	none	none	0	0	0	0	0
30	Green - output_0017.png	Point	none	2649	399	1	1	1	none	none	0	0	0	0	0
31	Orange - output_0017.png	Point	none	1479	1080	1	1	1	none	none	0	0	0	0	0
32	Blue - output_0018.png	Point	none	1863	1416	1	1	1	none	none	0	0	0	0	0
33	Green - output_0018.png	Point	none	3498	741	1	1	1	none	none	0	0	0	0	0
34	Orange - output_0018.png	Point	none	1512	1209	1	1	1	none	none	0	0	0	0	0
35	Blue - output_0019.png	Point	none	1863	1395	1	1	1	none	none	0	0	0	0	0
36	Green - output_0019.png	Point	none	2688	384	1	1	1	none	none	0	0	0	0	0
37	Orange - output_0019.png	Point	none	1542	900	1	1	1	none	none	0	0	0	0	0
38	Blue - output_0020.png	Point	none	1866	1407	1	1	1	none	none	0	0	0	0	0
39	Green - output_0020.png	Point	none	2601	360	1	1	1	none	none	0	0	0	0	0
40	Orange - output_0020.png	Point	none	1563	1113	1	1	1	none	none	0	0	0	0	0
41	Blue - output_0021.png	Point	none	1866	1407	1	1	1	none	none	0	0	0	0	0
42	Green - output_0021.png	Point	none	2553	360	1	1	1	none	none	0	0	0	0	0
43	Orange - output_0021.png	Point	none	1524	1014	1	1	1	none	none	0	0	0	0	0
44	Blue - output_0022.png	Point	none	1854	1410	1	1	1	none	none	0	0	0	0	0
45	Green - output_0022.png	Point	none	2715	471	1	1	1	none	none	0	0	0	0	0
46	Orange - output_0022.png	Point	none	1503	1044	1	1	1	none	none	0	0	0	0	0
47	Blue - output_0023.png	Point	none	1869	1407	1	1	1	none	none	0	0	0	0	0
48	Green - output_0023.png	Point	none	2349	828	1	1	1	none	none	0	0	0	0	0
49	Orange - output_0023.png	Point	none	1518	1035	1	1	1	none	none	0	0	0	0	0
50	Blue - output_0024.png	Point	none	1863	1413	1	1	1	none	none	0	0	0	0	0
51	Green - output_0024.png	Point	none	2880	873	1	1	1	none	none	0	0	0	0	0
52	Orange - output_0024.png	Point	none	2022	1089	1	1	1	none	none	0	0	0	0	0
53	Blue - output_0025.png	Point	none	1860	1407	1	1	1	none	none	0	0	0	0	0
54	Green - output_0025.png	Point	none	3228	888	1	1	1	none	none	0	0	0	0	0
55	Orange - output_0025.png	Point	none	1824	933	1	1	1	none	none	0	0	0	0	0
56	Blue - output_0026.png	Point	none	1869	1401	1	1	1	none	none	0	0	0	0	0
57	Green - output_0026.png	Point	none	2205	1020	1	1	1	none	none	0	0	0	0	0
58	Orange - output_0026.png	Point	none	1830	945	1	1	1	none	none	0	0	0	0	0
59	Blue - output_0027.png	Point	none	1839	1404	1	1	1	none	none	0	0	0	0	0
60	Green - output_0027.png	Point	none	2370	42	1	1	1	none	none	0	0	0	0	0
61	Orange - output_0027.png	Point	none	1521	1212	1	1	1	none	none	0	0	0	0	0
62	Blue - output_0028.png	Point	none	1857	1392	1	1	1	none	none	0	0	0	0	0
63	Green - output_0028.png	Point	none	2421	1317	1	1	1	none	none	0	0	0	0	0
64	Orange - output_0028.png	Point	none	2310	1716	1	1	1	none	none	0	0	0	0	0
65	Blue - output_0029.png	Point	none	1860	1398	1	1	1	none	none	0	0	0	0	0
66	Green - output_0029.png	Point	none	2367	72	1	1	1	none	none	0	0	0	0	0
67	Orange - output_0029.png	Point	none	2277	468	1	1	1	none	none	0	0	0	0	0
68	Blue - output_0030.png	Point	none	1857	1389	1	1	1	none	none	0	0	0	0	0
69	Green - output_0030.png	Point	none	2289	759	1	1	1	none	none	0	0	0	0	0
70	Orange - output_0030.png	Point	none	2373	1368	1	1	1	none	none	0	0	0	0	0
71	Blue - output_0031.png	Point	none	1860	1395	1	1	1	none	none	0	0	0	0	0
72	Green - output_0031.png	Point	none	2265	669	1	1	1	none	none	0	0	0	0	0
73	Orange - output_0031.png	Point	none	1863	1161	1	1	1	none	none	0	0	0	0	0
74	Blue - output_0032.png	Point	none	1860	1392	1	1	1	none	none	0	0	0	0	0
75	Green - output_0032.png	Point	none	2244	438	1	1	1	none	none	0	0	0	0	0
76	Orange - output_0032.png	Point	none	2115	1671	1	1	1	none	none	0	0	0	0	0
77	Blue - output_0033.png	Point	none	1857	1398	1	1	1	none	none	0	0	0	0	0
78	Green - output_0033.png	Point	none	2364	72	1	1	1	none	none	0	0	0	0	0
79	Orange - output_0033.png	Point	none	2334	1572	1	1	1	none	none	0	0	0	0	0
80	Blue - output_0034.png	Point	none	1848	1401	1	1	1	none	none	0	0	0	0	0
81	Green - output_0034.png	Point	none	2370	39	1	1	1	none	none	0	0	0	0	0
82	Orange - output_0034.png	Point	none	2337	1569	1	1	1	none	none	0	0	0	0	0
83	Blue - output_0035.png	Point	none	1857	1392	1	1	1	none	none	0	0	0	0	0
84	Green - output_0035.png	Point	none	3246	570	1	1	1	none	none	0	0	0	0	0
85	Orange - output_0035.png	Point	none	2340	1572	1	1	1	none	none	0	0	0	0	0
86	Blue - output_0036.png	Point	none	1851	1404	1	1	1	none	none	0	0	0	0	0
87	Green - output_0036.png	Point	none	2304	198	1	1	1	none	none	0	0	0	0	0
88	Orange - output_0036.png	Point	none	2340	1572	1	1	1	none	none	0	0	0	0	0
89	Blue - output_0037.png	Point	none	1860	1404	1	1	1	none	none	0	0	0	0	0
90	Green - output_0037.png	Point	none	2052	348	1	1	1	none	none	0	0	0	0	0
91	Orange - output_0037.png	Point	none	2349	1572	1	1	1	none	none	0	0	0	0	0
92	Blue - output_0038.png	Point	none	1848	1356	1	1	1	none	none	0	0	0	0	0
93	Green - output_0038.png	Point	none	2217	156	1	1	1	none	none	0	0	0	0	0
94	Orange - output_0038.png	Point	none	2343	1572	1	1	1	none	none	0	0	0	0	0
95	Blue - output_0039.png	Point	none	1797	1350	1	1	1	none	none	0	0	0	0	0
96	Green - output_0039.png	Point	none	2130	198	1	1	1	none	none	0	0	0	0	0
97	Orange - output_0039.png	Point	none	2310	1488	1	1	1	none	none	0	0	0	0	0
98	Blue - output_0040.png	Point	none	1791	1356	1	1	1	none	none	0	0	0	0	0
99	Green - output_0040.png	Point	none	2109	231	1	1	1	none	none	0	0	0	0	0
100	Orange - output_0040.png	Point	none	2106	1602	1	1	1	none	none	0	0	0	0	0
101	Blue - output_0041.png	Point	none	1797	1356	1	1	1	none	none	0	0	0	0	0
102	Green - output_0041.png	Point	none	2214	138	1	1	1	none	none	0	0	0	0	0
103	Orange - output_0041.png	Point	none	2112	1602	1	1	1	none	none	0	0	0	0	0
104	Blue - output_0042.png	Point	none	1794	1365	1	1	1	none	none	0	0	0	0	0
105	Green - output_0042.png	Point	none	2091	342	1	1	1	none	none	0	0	0	0	0
106	Orange - output_0042.png	Point	none	2097	1605	1	1	1	none	none	0	0	0	0	0
107	Blue - output_0043.png	Point	none	1800	1353	1	1	1	none	none	0	0	0	0	0
108	Green - output_0043.png	Point	none	2019	927	1	1	1	none	none	0	0	0	0	0
109	Orange - output_0043.png	Point	none	2127	1602	1	1	1	none	none	0	0	0	0	0
110	Blue - output_0044.png	Point	none	1800	1350	1	1	1	none	none	0	0	0	0	0
111	Green - output_0044.png	Point	none	2517	1569	1	1	1	none	none	0	0	0	0	0
112	Orange - output_0044.png	Point	none	2373	1539	1	1	1	none	none	0	0	0	0	0
113	Blue - output_0045.png	Point	none	1791	1353	1	1	1	none	none	0	0	0	0	0
114	Green - output_0045.png	Point	none	3198	1116	1	1	1	none	none	0	0	0	0	0
115	Orange - output_0045.png	Point	none	2328	1119	1	1	1	none	none	0	0	0	0	0
116	Blue - output_0046.png	Point	none	1800	1347	1	1	1	none	none	0	0	0	0	0
117	Green - output_0046.png	Point	none	2208	894	1	1	1	none	none	0	0	0	0	0
118	Orange - output_0046.png	Point	none	2223	351	1	1	1	none	none	0	0	0	0	0
119	Blue - output_0047.png	Point	none	1788	1353	1	1	1	none	none	0	0	0	0	0
120	Green - output_0047.png	Point	none	2262	1686	1	1	1	none	none	0	0	0	0	0
121	Orange - output_0047.png	Point	none	2340	72	1	1	1	none	none	0	0	0	0	0
122	Blue - output_0048.png	Point	none	1797	1344	1	1	1	none	none	0	0	0	0	0
123	Green - output_0048.png	Point	none	3327	1146	1	1	1	none	none	0	0	0	0	0
124	Orange - output_0048.png	Point	none	2385	708	1	1	1	none	none	0	0	0	0	0
125	Blue - output_0049.png	Point	none	1788	1350	1	1	1	none	none	0	0	0	0	0
126	Green - output_0049.png	Point	none	3225	1149	1	1	1	none	none	0	0	0	0	0
127	Orange - output_0049.png	Point	none	2244	1710	1	1	1	none	none	0	0	0	0	0
128	Blue - output_0050.png	Point	none	1785	1344	1	1	1	none	none	0	0	0	0	0
129	Green - output_0050.png	Point	none	3222	1176	1	1	1	none	none	0	0	0	0	0
130	Orange - output_0050.png	Point	none	1572	993	1	1	1	none	none	0	0	0	0	0
131	Blue - output_0051.png	Point	none	1761	1317	1	1	1	none	none	0	0	0	0	0
132	Green - output_0051.png	Point	none	3249	1161	1	1	1	none	none	0	0	0	0	0
133	Orange - output_0051.png	Point	none	1548	1161	1	1	1	none	none	0	0	0	0	0
134	Blue - output_0052.png	Point	none	1767	1290	1	1	1	none	none	0	0	0	0	0
135	Green - output_0052.png	Point	none	2148	966	1	1	1	none	none	0	0	0	0	0
136	Orange - output_0052.png	Point	none	1698	1092	1	1	1	none	none	0	0	0	0	0
137	Blue - output_0053.png	Point	none	1791	1302	1	1	1	none	none	0	0	0	0	0
138	Green - output_0053.png	Point	none	2067	1644	1	1	1	none	none	0	0	0	0	0
139	Orange - output_0053.png	Point	none	1623	1506	1	1	1	none	none	0	0	0	0	0
140	Blue - output_0054.png	Point	none	1779	1296	1	1	1	none	none	0	0	0	0	0
141	Green - output_0054.png	Point	none	3069	1623	1	1	1	none	none	0	0	0	0	0
142	Orange - output_0054.png	Point	none	1680	1536	1	1	1	none	none	0	0	0	0	0
143	Blue - output_0055.png	Point	none	1791	1317	1	1	1	none	none	0	0	0	0	0
144	Green - output_0055.png	Point	none	1560	1260	1	1	1	none	none	0	0	0	0	0
145	Orange - output_0055.png	Point	none	1641	1506	1	1	1	none	none	0	0	0	0	0
146	Blue - output_0056.png	Point	none	1788	1317	1	1	1	none	none	0	0	0	0	0
147	Green - output_0056.png	Point	none	2946	1341	1	1	1	none	none	0	0	0	0	0
148	Orange - output_0056.png	Point	none	1683	1407	1	1	1	none	none	0	0	0	0	0
149	Blue - output_0057.png	Point	none	1785	1332	1	1	1	none	none	0	0	0	0	0
150	Green - output_0057.png	Point	none	3261	1182	1	1	1	none	none	0	0	0	0	0
151	Orange - output_0057.png	Point	none	1626	1419	1	1	1	none	none	0	0	0	0	0
152	Blue - output_0058.png	Point	none	1806	1332	1	1	1	none	none	0	0	0	0	0
153	Green - output_0058.png	Point	none	3273	1170	1	1	1	none	none	0	0	0	0	0
154	Orange - output_0058.png	Point	none	1605	1464	1	1	1	none	none	0	0	0	0	0
155	Blue - output_0059.png	Point	none	1794	1344	1	1	1	none	none	0	0	0	0	0
156	Green - output_0059.png	Point	none	3180	909	1	1	1	none	none	0	0	0	0	0
157	Orange - output_0059.png	Point	none	1593	1434	1	1	1	none	none	0	0	0	0	0
158	Blue - output_0060.png	Point	none	1710	1374	1	1	1	none	none	0	0	0	0	0
159	Green - output_0060.png	Point	none	2526	930	1	1	1	none	none	0	0	0	0	0
160	Orange - output_0060.png	Point	none	1740	1611	1	1	1	none	none	0	0	0	0	0
161	Blue - output_0061.png	Point	none	1698	1368	1	1	1	none	none	0	0	0	0	0
162	Green - output_0061.png	Point	none	2184	1386	1	1	1	none	none	0	0	0	0	0
163	Orange - output_0061.png	Point	none	1827	1626	1	1	1	none	none	0	0	0	0	0
164	Blue - output_0062.png	Point	none	1728	1362	1	1	1	none	none	0	0	0	0	0
165	Green - output_0062.png	Point	none	2604	981	1	1	1	none	none	0	0	0	0	0
166	Orange - output_0062.png	Point	none	1749	1527	1	1	1	none	none	0	0	0	0	0
167	Blue - output_0063.png	Point	none	1935	1461	1	1	1	none	none	0	0	0	0	0
168	Green - output_0063.png	Point	none	1944	891	1	1	1	none	none	0	0	0	0	0
169	Orange - output_0063.png	Point	none	1737	1572	1	1	1	none	none	0	0	0	0	0
170	Blue - output_0064.png	Point	none	2010	1524	1	1	1	none	none	0	0	0	0	0
171	Green - output_0064.png	Point	none	3288	1107	1	1	1	none	none	0	0	0	0	0
172	Orange - output_0064.png	Point	none	1644	1506	1	1	1	none	none	0	0	0	0	0
173	Blue - output_0065.png	Point	none	1926	1434	1	1	1	none	none	0	0	0	0	0
174	Green - output_0065.png	Point	none	3336	1140	1	1	1	none	none	0	0	0	0	0
175	Orange - output_0065.png	Point	none	1779	1623	1	1	1	none	none	0	0	0	0	0
176	Blue - output_0066.png	Point	none	1887	1404	1	1	1	none	none	0	0	0	0	0
177	Green - output_0066.png	Point	none	3327	1170	1	1	1	none	none	0	0	0	0	0
178	Orange - output_0066.png	Point	none	1704	1557	1	1	1	none	none	0	0	0	0	0
179	Blue - output_0067.png	Point	none	1878	1389	1	1	1	none	none	0	0	0	0	0
180	Green - output_0067.png	Point	none	3309	1158	1	1	1	none	none	0	0	0	0	0
181	Orange - output_0067.png	Point	none	1686	1539	1	1	1	none	none	0	0	0	0	0
182	Blue - output_0068.png	Point	none	2754	954	1	1	1	none	none	0	0	0	0	0
183	Green - output_0068.png	Point	none	1944	1242	1	1	1	none	none	0	0	0	0	0
184	Orange - output_0068.png	Point	none	1713	1548	1	1	1	none	none	0	0	0	0	0
185	Blue - output_0069.png	Point	none	1896	1377	1	1	1	none	none	0	0	0	0	0
186	Green - output_0069.png	Point	none	3225	1455	1	1	1	none	none	0	0	0	0	0
187	Orange - output_0069.png	Point	none	1656	1353	1	1	1	none	none	0	0	0	0	0
188	Blue - output_0070.png	Point	none	1824	1356	1	1	1	none	none	0	0	0	0	0
189	Green - output_0070.png	Point	none	3156	1224	1	1	1	none	none	0	0	0	0	0
190	Orange - output_0070.png	Point	none	1677	1335	1	1	1	none	none	0	0	0	0	0
191	Blue - output_0071.png	Point	none	1821	1353	1	1	1	none	none	0	0	0	0	0
192	Green - output_0071.png	Point	none	2364	954	1	1	1	none	none	0	0	0	0	0
193	Orange - output_0071.png	Point	none	1647	1413	1	1	1	none	none	0	0	0	0	0
194	Blue - output_0072.png	Point	none	1833	1356	1	1	1	none	none	0	0	0	0	0
195	Green - output_0072.png	Point	none	3153	1557	1	1	1	none	none	0	0	0	0	0
196	Orange - output_0072.png	Point	none	1584	1284	1	1	1	none	none	0	0	0	0	0
197	Blue - output_0073.png	Point	none	1824	1353	1	1	1	none	none	0	0	0	0	0
198	Green - output_0073.png	Point	none	2217	729	1	1	1	none	none	0	0	0	0	0
199	Orange - output_0073.png	Point	none	1809	1671	1	1	1	none	none	0	0	0	0	0
200	Blue - output_0074.png	Point	none	1830	1362	1	1	1	none	none	0	0	0	0	0
201	Green - output_0074.png	Point	none	2319	63	1	1	1	none	none	0	0	0	0	0
202	Orange - output_0074.png	Point	none	1926	1701	1	1	1	none	none	0	0	0	0	0
203	Blue - output_0075.png	Point	none	1830	1365	1	1	1	none	none	0	0	0	0	0
204	Green - output_0075.png	Point	none	2016	1236	1	1	1	none	none	0	0	0	0	0
205	Orange - output_0075.png	Point	none	2901	1701	1	1	1	none	none	0	0	0	0	0
206	Blue - output_0076.png	Point	none	1821	1368	1	1	1	none	none	0	0	0	0	0
207	Green - output_0076.png	Point	none	2868	1113	1	1	1	none	none	0	0	0	0	0
208	Orange - output_0076.png	Point	none	2520	744	1	1	1	none	none	0	0	0	0	0
209	Blue - output_0077.png	Point	none	1833	1353	1	1	1	none	none	0	0	0	0	0
210	Green - output_0077.png	Point	none	2460	1626	1	1	1	none	none	0	0	0	0	0
211	Orange - output_0077.png	Point	none	1998	1773	1	1	1	none	none	0	0	0	0	0
212	Blue - output_0078.png	Point	none	1839	1362	1	1	1	none	none	0	0	0	0	0
213	Green - output_0078.png	Point	none	2637	825	1	1	1	none	none	0	0	0	0	0
214	Orange - output_0078.png	Point	none	2352	1710	1	1	1	none	none	0	0	0	0	0
215	Blue - output_0079.png	Point	none	1830	1347	1	1	1	none	none	0	0	0	0	0
216	Green - output_0079.png	Point	none	2265	621	1	1	1	none	none	0	0	0	0	0
217	Orange - output_0079.png	Point	none	2082	1692	1	1	1	none	none	0	0	0	0	0
218	Blue - output_0080.png	Point	none	1836	1356	1	1	1	none	none	0	0	0	0	0
219	Green - output_0080.png	Point	none	3282	567	1	1	1	none	none	0	0	0	0	0
220	Orange - output_0080.png	Point	none	1554	1332	1	1	1	none	none	0	0	0	0	0
221	Blue - output_0081.png	Point	none	1827	1365	1	1	1	none	none	0	0	0	0	0
222	Green - output_0081.png	Point	none	3567	966	1	1	1	none	none	0	0	0	0	0
223	Orange - output_0081.png	Point	none	1617	1095	1	1	1	none	none	0	0	0	0	0
224	Blue - output_0082.png	Point	none	1833	1362	1	1	1	none	none	0	0	0	0	0
225	Green - output_0082.png	Point	none	3570	915	1	1	1	none	none	0	0	0	0	0
226	Orange - output_0082.png	Point	none	1698	846	1	1	1	none	none	0	0	0	0	0
227	Blue - output_0083.png	Point	none	1911	1404	1	1	1	none	none	0	0	0	0	0
228	Green - output_0083.png	Point	none	3633	1350	1	1	1	none	none	0	0	0	0	0
229	Orange - output_0083.png	Point	none	1899	1083	1	1	1	none	none	0	0	0	0	0
230	Blue - output_0084.png	Point	none	1929	1440	1	1	1	none	none	0	0	0	0	0
231	Green - output_0084.png	Point	none	2670	402	1	1	1	none	none	0	0	0	0	0
232	Orange - output_0084.png	Point	none	1917	1152	1	1	1	none	none	0	0	0	0	0
233	Blue - output_0085.png	Point	none	1935	1416	1	1	1	none	none	0	0	0	0	0
234	Green - output_0085.png	Point	none	3633	945	1	1	1	none	none	0	0	0	0	0
235	Orange - output_0085.png	Point	none	1830	1188	1	1	1	none	none	0	0	0	0	0
236	Blue - output_0086.png	Point	none	1908	1407	1	1	1	none	none	0	0	0	0	0
237	Green - output_0086.png	Point	none	2427	300	1	1	1	none	none	0	0	0	0	0
238	Orange - output_0086.png	Point	none	1746	1641	1	1	1	none	none	0	0	0	0	0
239	Blue - output_0087.png	Point	none	1956	1455	1	1	1	none	none	0	0	0	0	0
240	Green - output_0087.png	Point	none	1953	825	1	1	1	none	none	0	0	0	0	0
241	Orange - output_0087.png	Point	none	1728	1620	1	1	1	none	none	0	0	0	0	0
242	Blue - output_0088.png	Point	none	1938	1491	1	1	1	none	none	0	0	0	0	0
243	Green - output_0088.png	Point	none	2286	168	1	1	1	none	none	0	0	0	0	0
244	Orange - output_0088.png	Point	none	1722	1614	1	1	1	none	none	0	0	0	0	0
245	Blue - output_0089.png	Point	none	1920	1485	1	1	1	none	none	0	0	0	0	0
246	Green - output_0089.png	Point	none	2520	279	1	1	1	none	none	0	0	0	0	0
247	Orange - output_0089.png	Point	none	1713	1599	1	1	1	none	none	0	0	0	0	0
248	Blue - output_0090.png	Point	none	2070	1587	1	1	1	none	none	0	0	0	0	0
249	Green - output_0090.png	Point	none	2151	903	1	1	1	none	none	0	0	0	0	0
250	Orange - output_0090.png	Point	none	1710	1605	1	1	1	none	none	0	0	0	0	0
251	Blue - output_0091.png	Point	none	1827	1614	1	1	1	none	none	0	0	0	0	0
252	Green - output_0091.png	Point	none	1890	1053	1	1	1	none	none	0	0	0	0	0
253	Orange - output_0091.png	Point	none	1632	1398	1	1	1	none	none	0	0	0	0	0
254	Blue - output_0092.png	Point	none	1878	1569	1	1	1	none	none	0	0	0	0	0
255	Green - output_0092.png	Point	none	1953	801	1	1	1	none	none	0	0	0	0	0
256	Orange - output_0092.png	Point	none	1944	1383	1	1	1	none	none	0	0	0	0	0
257	Blue - output_0093.png	Point	none	1788	1488	1	1	1	none	none	0	0	0	0	0
258	Green - output_0093.png	Point	none	1965	765	1	1	1	none	none	0	0	0	0	0
259	Orange - output_0093.png	Point	none	2844	1611	1	1	1	none	none	0	0	0	0	0
260	Blue - output_0094.png	Point	none	1755	1482	1	1	1	none	none	0	0	0	0	0
261	Green - output_0094.png	Point	none	1962	957	1	1	1	none	none	0	0	0	0	0
262	Orange - output_0094.png	Point	none	2811	831	1	1	1	none	none	0	0	0	0	0
263	Blue - output_0095.png	Point	none	1932	1572	1	1	1	none	none	0	0	0	0	0
264	Green - output_0095.png	Point	none	1992	963	1	1	1	none	none	0	0	0	0	0
265	Orange - output_0095.png	Point	none	3495	645	1	1	1	none	none	0	0	0	0	0
266	Blue - output_0096.png	Point	none	1905	1635	1	1	1	none	none	0	0	0	0	0
267	Green - output_0096.png	Point	none	1992	969	1	1	1	none	none	0	0	0	0	0
268	Orange - output_0096.png	Point	none	3837	252	1	1	1	none	none	0	0	0	0	0
269	Blue - output_0097.png	Point	none	1932	1596	1	1	1	none	none	0	0	0	0	0
270	Green - output_0097.png	Point	none	2094	1005	1	1	1	none	none	0	0	0	0	0
271	Orange - output_0097.png	Point	none	2079	306	1	1	1	none	none	0	0	0	0	0
272	Blue - output_0098.png	Point	none	1902	1638	1	1	1	none	none	0	0	0	0	0
273	Green - output_0098.png	Point	none	2193	1605	1	1	1	none	none	0	0	0	0	0
274	Orange - output_0098.png	Point	none	2016	909	1	1	1	none	none	0	0	0	0	0
275	Blue - output_0099.png	Point	none	1983	1608	1	1	1	none	none	0	0	0	0	0
276	Green - output_0099.png	Point	none	2385	1299	1	1	1	none	none	0	0	0	0	0
277	Orange - output_0099.png	Point	none	2334	1281	1	1	1	none	none	0	0	0	0	0
278	Blue - output_0100.png	Point	none	1941	1623	1	1	1	none	none	0	0	0	0	0
279	Green - output_0100.png	Point	none	2376	1314	1	1	1	none	none	0	0	0	0	0
280	Orange - output_0100.png	Point	none	2358	1368	1	1	1	none	none	0	0	0	0	0
