# Supplementary material for: Unmated Queens Show Worker‐Like Behaviour and Gene Expression in Polygynous Colonies of the Ant Stigmatomma pallipes
Source: Mol Ecol. 2026 Apr 29;35:e70360. doi: 10.1111/mec.70360 (PMC13126620; doi:10.1111/mec.70360)
Supplement: Supplementary file 3 — Data S1: mec70360‐sup‐0003‐Supinfo.zip. [file MEC-35-e70360-s003.zip › Coordinates/O2_E1_5_6_cords.csv]

X.1	Index	Name	Type	Group	X	Y	Width	Height	Points	Color	Fill	LWidth	Pos	C	Z	T
1	0	Eggpile - output_0010.png	Point	none	2214	1443	1	1	1	none	none	0	0	0	0	0
2	1	Larval pile - output_0010.png	Point	none	2186	1373	1	1	1	none	none	0	0	0	0	0
3	2	Pupapile - output_0010.png	Point	none	1824	1101	1	1	1	none	none	0	0	0	0	0
4	3	Nest Entrance - output_0010.png	Point	none	2070	150	1	1	1	none	none	0	0	0	0	0
5	4	SW Corner - output_0010.png	Point	none	696	1947	1	1	1	none	none	0	0	0	0	0
6	5	NW Corner - output_0010.png	Point	none	615	132	1	1	1	none	none	0	0	0	0	0
7	6	NE Corner - output_0010.png	Point	none	3543	114	1	1	1	none	none	0	0	0	0	0
8	7	SE Corner - output_0010.png	Point	none	3402	2028	1	1	1	none	none	0	0	0	0	0
9	8	Blue - output_0010.png	Point	none	1995	348	1	1	1	none	none	0	0	0	0	0
10	9	Green - output_0010.png	Point	none	1506	1425	1	1	1	none	none	0	0	0	0	0
11	10	Blue - output_0011.png	Point	none	2349	891	1	1	1	none	none	0	0	0	0	0
12	11	Green - output_0011.png	Point	none	1509	1449	1	1	1	none	none	0	0	0	0	0
13	12	Blue - output_0012.png	Point	none	2223	1395	1	1	1	none	none	0	0	0	0	0
14	13	Green - output_0012.png	Point	none	1458	1449	1	1	1	none	none	0	0	0	0	0
15	14	Blue - output_0013.png	Point	none	1506	831	1	1	1	none	none	0	0	0	0	0
16	15	Green - output_0013.png	Point	none	2061	1353	1	1	1	none	none	0	0	0	0	0
17	16	Blue - output_0014.png	Point	none	2664	1218	1	1	1	none	none	0	0	0	0	0
18	17	Green - output_0014.png	Point	none	2445	1476	1	1	1	none	none	0	0	0	0	0
19	18	Blue - output_0015.png	Point	none	1356	1434	1	1	1	none	none	0	0	0	0	0
20	19	Green - output_0015.png	Point	none	1573	1216	1	1	1	none	none	0	0	0	0	0
21	20	Blue - output_0016.png	Point	none	2394	1506	1	1	1	none	none	0	0	0	0	0
22	21	Green - output_0016.png	Point	none	1878	948	1	1	1	none	none	0	0	0	0	0
23	22	Blue - output_0017.png	Point	none	1275	783	1	1	1	none	none	0	0	0	0	0
24	23	Green - output_0017.png	Point	none	2682	1239	1	1	1	none	none	0	0	0	0	0
25	24	Blue - output_0018.png	Point	none	2154	441	1	1	1	none	none	0	0	0	0	0
26	25	Green - output_0018.png	Point	none	2646	1230	1	1	1	none	none	0	0	0	0	0
27	26	Blue - output_0019.png	Point	none	2043	429	1	1	1	none	none	0	0	0	0	0
28	27	Green - output_0019.png	Point	none	2637	1185	1	1	1	none	none	0	0	0	0	0
29	28	Blue - output_0020.png	Point	none	2682	1119	1	1	1	none	none	0	0	0	0	0
30	29	Green - output_0020.png	Point	none	1863	1491	1	1	1	none	none	0	0	0	0	0
31	30	Blue - output_0021.png	Point	none	2676	1434	1	1	1	none	none	0	0	0	0	0
32	31	Green - output_0021.png	Point	none	1962	1269	1	1	1	none	none	0	0	0	0	0
33	32	Blue - output_0022.png	Point	none	2739	1251	1	1	1	none	none	0	0	0	0	0
34	33	Green - output_0022.png	Point	none	2472	1338	1	1	1	none	none	0	0	0	0	0
35	34	Blue - output_0023.png	Point	none	2661	1422	1	1	1	none	none	0	0	0	0	0
36	35	Green - output_0023.png	Point	none	2466	1350	1	1	1	none	none	0	0	0	0	0
37	36	Blue - output_0024.png	Point	none	2694	1290	1	1	1	none	none	0	0	0	0	0
38	37	Green - output_0024.png	Point	none	2451	1332	1	1	1	none	none	0	0	0	0	0
39	38	Blue - output_0025.png	Point	none	2382	1515	1	1	1	none	none	0	0	0	0	0
40	39	Green - output_0025.png	Point	none	2454	1344	1	1	1	none	none	0	0	0	0	0
41	40	Blue - output_0026.png	Point	none	2676	1407	1	1	1	none	none	0	0	0	0	0
42	41	Green - output_0026.png	Point	none	2475	1347	1	1	1	none	none	0	0	0	0	0
43	42	Blue - output_0027.png	Point	none	2625	1458	1	1	1	none	none	0	0	0	0	0
44	43	Green - output_0027.png	Point	none	2457	1341	1	1	1	none	none	0	0	0	0	0
45	44	Blue - output_0028.png	Point	none	2661	1446	1	1	1	none	none	0	0	0	0	0
46	45	Green - output_0028.png	Point	none	2466	1341	1	1	1	none	none	0	0	0	0	0
47	46	Blue - output_0029.png	Point	none	2676	1359	1	1	1	none	none	0	0	0	0	0
48	47	Green - output_0029.png	Point	none	2451	1320	1	1	1	none	none	0	0	0	0	0
49	48	Blue - output_0030.png	Point	none	2703	1338	1	1	1	none	none	0	0	0	0	0
50	49	Green - output_0030.png	Point	none	2460	1344	1	1	1	none	none	0	0	0	0	0
51	50	Blue - output_0031.png	Point	none	2679	1338	1	1	1	none	none	0	0	0	0	0
52	51	Green - output_0031.png	Point	none	2469	1323	1	1	1	none	none	0	0	0	0	0
53	52	Blue - output_0032.png	Point	none	2628	1425	1	1	1	none	none	0	0	0	0	0
54	53	Green - output_0032.png	Point	none	2475	1326	1	1	1	none	none	0	0	0	0	0
55	54	Blue - output_0033.png	Point	none	2631	1446	1	1	1	none	none	0	0	0	0	0
56	55	Green - output_0033.png	Point	none	2484	1344	1	1	1	none	none	0	0	0	0	0
57	56	Blue - output_0034.png	Point	none	2766	1281	1	1	1	none	none	0	0	0	0	0
58	57	Green - output_0034.png	Point	none	2499	1317	1	1	1	none	none	0	0	0	0	0
59	58	Blue - output_0035.png	Point	none	2628	1449	1	1	1	none	none	0	0	0	0	0
60	59	Green - output_0035.png	Point	none	2487	1329	1	1	1	none	none	0	0	0	0	0
61	60	Blue - output_0036.png	Point	none	2619	1473	1	1	1	none	none	0	0	0	0	0
62	61	Green - output_0036.png	Point	none	2451	1332	1	1	1	none	none	0	0	0	0	0
63	62	Blue - output_0037.png	Point	none	2604	1437	1	1	1	none	none	0	0	0	0	0
64	63	Green - output_0037.png	Point	none	2460	1314	1	1	1	none	none	0	0	0	0	0
65	64	Blue - output_0038.png	Point	none	2691	1380	1	1	1	none	none	0	0	0	0	0
66	65	Green - output_0038.png	Point	none	2448	1323	1	1	1	none	none	0	0	0	0	0
67	66	Blue - output_0039.png	Point	none	2685	1386	1	1	1	none	none	0	0	0	0	0
68	67	Green - output_0039.png	Point	none	2370	1422	1	1	1	none	none	0	0	0	0	0
69	68	Blue - output_0040.png	Point	none	2658	1428	1	1	1	none	none	0	0	0	0	0
70	69	Green - output_0040.png	Point	none	2370	1407	1	1	1	none	none	0	0	0	0	0
71	70	Blue - output_0041.png	Point	none	2688	1443	1	1	1	none	none	0	0	0	0	0
72	71	Green - output_0041.png	Point	none	2355	1410	1	1	1	none	none	0	0	0	0	0
73	72	Blue - output_0042.png	Point	none	2682	1317	1	1	1	none	none	0	0	0	0	0
74	73	Green - output_0042.png	Point	none	2346	1413	1	1	1	none	none	0	0	0	0	0
75	74	Blue - output_0043.png	Point	none	2247	1425	1	1	1	none	none	0	0	0	0	0
76	75	Green - output_0043.png	Point	none	2370	1371	1	1	1	none	none	0	0	0	0	0
77	76	Blue - output_0044.png	Point	none	2364	660	1	1	1	none	none	0	0	0	0	0
78	77	Green - output_0044.png	Point	none	2505	1452	1	1	1	none	none	0	0	0	0	0
79	78	Blue - output_0045.png	Point	none	2766	822	1	1	1	none	none	0	0	0	0	0
80	79	Green - output_0045.png	Point	none	2478	1449	1	1	1	none	none	0	0	0	0	0
81	80	Blue - output_0046.png	Point	none	2694	1308	1	1	1	none	none	0	0	0	0	0
82	81	Green - output_0046.png	Point	none	2592	1491	1	1	1	none	none	0	0	0	0	0
83	82	Blue - output_0047.png	Point	none	2682	1407	1	1	1	none	none	0	0	0	0	0
84	83	Green - output_0047.png	Point	none	2289	1479	1	1	1	none	none	0	0	0	0	0
85	84	Blue - output_0048.png	Point	none	2670	1299	1	1	1	none	none	0	0	0	0	0
86	85	Green - output_0048.png	Point	none	1584	1197	1	1	1	none	none	0	0	0	0	0
87	86	Blue - output_0049.png	Point	none	2460	1434	1	1	1	none	none	0	0	0	0	0
88	87	Green - output_0049.png	Point	none	2634	1212	1	1	1	none	none	0	0	0	0	0
89	88	Blue - output_0050.png	Point	none	2718	1401	1	1	1	none	none	0	0	0	0	0
90	89	Green - output_0050.png	Point	none	2472	1092	1	1	1	none	none	0	0	0	0	0
91	90	Blue - output_0051.png	Point	none	2658	1443	1	1	1	none	none	0	0	0	0	0
92	91	Green - output_0051.png	Point	none	2382	1416	1	1	1	none	none	0	0	0	0	0
93	92	Blue - output_0052.png	Point	none	2652	1443	1	1	1	none	none	0	0	0	0	0
94	93	Green - output_0052.png	Point	none	2388	1416	1	1	1	none	none	0	0	0	0	0
95	94	Blue - output_0053.png	Point	none	2625	1464	1	1	1	none	none	0	0	0	0	0
96	95	Green - output_0053.png	Point	none	2373	1431	1	1	1	none	none	0	0	0	0	0
97	96	Blue - output_0054.png	Point	none	2574	1488	1	1	1	none	none	0	0	0	0	0
98	97	Green - output_0054.png	Point	none	2388	1452	1	1	1	none	none	0	0	0	0	0
99	98	Blue - output_0055.png	Point	none	2643	1479	1	1	1	none	none	0	0	0	0	0
100	99	Green - output_0055.png	Point	none	2364	1455	1	1	1	none	none	0	0	0	0	0
101	100	Blue - output_0056.png	Point	none	2718	1344	1	1	1	none	none	0	0	0	0	0
102	101	Green - output_0056.png	Point	none	2391	1446	1	1	1	none	none	0	0	0	0	0
103	102	Blue - output_0057.png	Point	none	2658	1452	1	1	1	none	none	0	0	0	0	0
104	103	Green - output_0057.png	Point	none	2331	1500	1	1	1	none	none	0	0	0	0	0
105	104	Blue - output_0058.png	Point	none	2631	1461	1	1	1	none	none	0	0	0	0	0
106	105	Green - output_0058.png	Point	none	2445	1329	1	1	1	none	none	0	0	0	0	0
107	106	Blue - output_0059.png	Point	none	2472	1515	1	1	1	none	none	0	0	0	0	0
108	107	Green - output_0059.png	Point	none	2466	1344	1	1	1	none	none	0	0	0	0	0
109	108	Blue - output_0060.png	Point	none	2493	1512	1	1	1	none	none	0	0	0	0	0
110	109	Green - output_0060.png	Point	none	2433	1338	1	1	1	none	none	0	0	0	0	0
111	110	Blue - output_0061.png	Point	none	2457	1524	1	1	1	none	none	0	0	0	0	0
112	111	Green - output_0061.png	Point	none	2331	1398	1	1	1	none	none	0	0	0	0	0
113	112	Blue - output_0062.png	Point	none	2436	1542	1	1	1	none	none	0	0	0	0	0
114	113	Green - output_0062.png	Point	none	2451	1293	1	1	1	none	none	0	0	0	0	0
115	114	Blue - output_0063.png	Point	none	2247	1395	1	1	1	none	none	0	0	0	0	0
116	115	Green - output_0063.png	Point	none	2442	1251	1	1	1	none	none	0	0	0	0	0
117	116	Blue - output_0064.png	Point	none	1524	1410	1	1	1	none	none	0	0	0	0	0
118	117	Green - output_0064.png	Point	none	2430	1269	1	1	1	none	none	0	0	0	0	0
119	118	Blue - output_0065.png	Point	none	2769	1164	1	1	1	none	none	0	0	0	0	0
120	119	Green - output_0065.png	Point	none	2442	1260	1	1	1	none	none	0	0	0	0	0
121	120	Blue - output_0066.png	Point	none	2655	1425	1	1	1	none	none	0	0	0	0	0
122	121	Green - output_0066.png	Point	none	2433	1272	1	1	1	none	none	0	0	0	0	0
123	122	Blue - output_0067.png	Point	none	2652	1419	1	1	1	none	none	0	0	0	0	0
124	123	Green - output_0067.png	Point	none	2436	1254	1	1	1	none	none	0	0	0	0	0
125	124	Blue - output_0068.png	Point	none	2595	1473	1	1	1	none	none	0	0	0	0	0
126	125	Green - output_0068.png	Point	none	2445	1263	1	1	1	none	none	0	0	0	0	0
127	126	Blue - output_0069.png	Point	none	2556	1455	1	1	1	none	none	0	0	0	0	0
128	127	Green - output_0069.png	Point	none	2454	1245	1	1	1	none	none	0	0	0	0	0
129	128	Blue - output_0070.png	Point	none	2550	1449	1	1	1	none	none	0	0	0	0	0
130	129	Green - output_0070.png	Point	none	2445	1275	1	1	1	none	none	0	0	0	0	0
131	130	Blue - output_0071.png	Point	none	2577	1443	1	1	1	none	none	0	0	0	0	0
132	131	Green - output_0071.png	Point	none	2433	1245	1	1	1	none	none	0	0	0	0	0
133	132	Blue - output_0072.png	Point	none	2559	1452	1	1	1	none	none	0	0	0	0	0
134	133	Green - output_0072.png	Point	none	2460	1242	1	1	1	none	none	0	0	0	0	0
135	134	Blue - output_0073.png	Point	none	2550	1464	1	1	1	none	none	0	0	0	0	0
136	135	Green - output_0073.png	Point	none	2448	1359	1	1	1	none	none	0	0	0	0	0
137	136	Blue - output_0074.png	Point	none	2571	1446	1	1	1	none	none	0	0	0	0	0
138	137	Green - output_0074.png	Point	none	2223	1305	1	1	1	none	none	0	0	0	0	0
139	138	Blue - output_0075.png	Point	none	2610	846	1	1	1	none	none	0	0	0	0	0
140	139	Green - output_0075.png	Point	none	2340	1383	1	1	1	none	none	0	0	0	0	0
141	140	Blue - output_0076.png	Point	none	2583	1461	1	1	1	none	none	0	0	0	0	0
142	141	Green - output_0076.png	Point	none	2337	1380	1	1	1	none	none	0	0	0	0	0
143	142	Blue - output_0077.png	Point	none	2574	1473	1	1	1	none	none	0	0	0	0	0
144	143	Green - output_0077.png	Point	none	2352	1392	1	1	1	none	none	0	0	0	0	0
145	144	Blue - output_0078.png	Point	none	2586	1473	1	1	1	none	none	0	0	0	0	0
146	145	Green - output_0078.png	Point	none	2382	1401	1	1	1	none	none	0	0	0	0	0
147	146	Blue - output_0079.png	Point	none	2583	1464	1	1	1	none	none	0	0	0	0	0
148	147	Green - output_0079.png	Point	none	2364	1416	1	1	1	none	none	0	0	0	0	0
149	148	Blue - output_0080.png	Point	none	2733	1068	1	1	1	none	none	0	0	0	0	0
150	149	Green - output_0080.png	Point	none	2322	1383	1	1	1	none	none	0	0	0	0	0
151	150	Blue - output_0081.png	Point	none	2670	1416	1	1	1	none	none	0	0	0	0	0
152	151	Green - output_0081.png	Point	none	2463	1365	1	1	1	none	none	0	0	0	0	0
153	152	Blue - output_0082.png	Point	none	2655	1428	1	1	1	none	none	0	0	0	0	0
154	153	Green - output_0082.png	Point	none	2451	1338	1	1	1	none	none	0	0	0	0	0
155	154	Blue - output_0083.png	Point	none	2730	1365	1	1	1	none	none	0	0	0	0	0
156	155	Green - output_0083.png	Point	none	2472	1419	1	1	1	none	none	0	0	0	0	0
157	156	Blue - output_0084.png	Point	none	2712	1377	1	1	1	none	none	0	0	0	0	0
158	157	Green - output_0084.png	Point	none	2472	1398	1	1	1	none	none	0	0	0	0	0
159	158	Blue - output_0085.png	Point	none	2730	1383	1	1	1	none	none	0	0	0	0	0
160	159	Green - output_0085.png	Point	none	2382	1419	1	1	1	none	none	0	0	0	0	0
161	160	Blue - output_0086.png	Point	none	2043	849	1	1	1	none	none	0	0	0	0	0
162	161	Green - output_0086.png	Point	none	2418	1182	1	1	1	none	none	0	0	0	0	0
163	162	Blue - output_0087.png	Point	none	1446	711	1	1	1	none	none	0	0	0	0	0
164	163	Green - output_0087.png	Point	none	2421	1185	1	1	1	none	none	0	0	0	0	0
165	164	Blue - output_0088.png	Point	none	1287	852	1	1	1	none	none	0	0	0	0	0
166	165	Green - output_0088.png	Point	none	2430	1179	1	1	1	none	none	0	0	0	0	0
167	166	Blue - output_0089.png	Point	none	1863	540	1	1	1	none	none	0	0	0	0	0
168	167	Green - output_0089.png	Point	none	2427	1188	1	1	1	none	none	0	0	0	0	0
169	168	Blue - output_0090.png	Point	none	2601	636	1	1	1	none	none	0	0	0	0	0
170	169	Green - output_0090.png	Point	none	2442	1281	1	1	1	none	none	0	0	0	0	0
171	170	Blue - output_0091.png	Point	none	2820	1002	1	1	1	none	none	0	0	0	0	0
172	171	Green - output_0091.png	Point	none	2463	1383	1	1	1	none	none	0	0	0	0	0
173	172	Blue - output_0092.png	Point	none	2814	1029	1	1	1	none	none	0	0	0	0	0
174	173	Green - output_0092.png	Point	none	2493	1428	1	1	1	none	none	0	0	0	0	0
175	174	Blue - output_0093.png	Point	none	2826	1074	1	1	1	none	none	0	0	0	0	0
176	175	Green - output_0093.png	Point	none	2454	1431	1	1	1	none	none	0	0	0	0	0
177	176	Blue - output_0094.png	Point	none	2838	1080	1	1	1	none	none	0	0	0	0	0
178	177	Green - output_0094.png	Point	none	2454	1431	1	1	1	none	none	0	0	0	0	0
179	178	Blue - output_0095.png	Point	none	2829	1014	1	1	1	none	none	0	0	0	0	0
180	179	Green - output_0095.png	Point	none	2460	1446	1	1	1	none	none	0	0	0	0	0
181	180	Blue - output_0096.png	Point	none	2841	1059	1	1	1	none	none	0	0	0	0	0
182	181	Green - output_0096.png	Point	none	2457	1434	1	1	1	none	none	0	0	0	0	0
183	182	Blue - output_0097.png	Point	none	2817	1086	1	1	1	none	none	0	0	0	0	0
184	183	Green - output_0097.png	Point	none	2463	1434	1	1	1	none	none	0	0	0	0	0
185	184	Blue - output_0098.png	Point	none	2703	1197	1	1	1	none	none	0	0	0	0	0
186	185	Green - output_0098.png	Point	none	2445	1440	1	1	1	none	none	0	0	0	0	0
187	186	Blue - output_0099.png	Point	none	2676	1197	1	1	1	none	none	0	0	0	0	0
188	187	Green - output_0099.png	Point	none	2460	1449	1	1	1	none	none	0	0	0	0	0
189	188	Blue - output_0100.png	Point	none	2691	1233	1	1	1	none	none	0	0	0	0	0
190	189	Green - output_0100.png	Point	none	2388	1269	1	1	1	none	none	0	0	0	0	0
191	190	Blue - output_0101.png	Point	none	2655	1236	1	1	1	none	none	0	0	0	0	0
192	191	Green - output_0101.png	Point	none	2436	1437	1	1	1	none	none	0	0	0	0	0
