# Supplementary material for: Unmated Queens Show Worker‐Like Behaviour and Gene Expression in Polygynous Colonies of the Ant Stigmatomma pallipes
Source: Mol Ecol. 2026 Apr 29;35:e70360. doi: 10.1111/mec.70360 (PMC13126620; doi:10.1111/mec.70360)
Supplement: Supplementary file 3 — Data S1: mec70360‐sup‐0003‐Supinfo.zip. [file MEC-35-e70360-s003.zip › Coordinates/O2_G1_5_6_cords.csv]

X.1	Index	Name	Type	Group	X	Y	Width	Height	Points	Color	Fill	LWidth	Pos	C	Z	T
1	0	Eggpile - output_0010.png	Point	none	1762	1450	1	1	1	none	none	0	0	0	0	0
2	1	Larval pile - output_0010.png	Point	none	1174	1433	1	1	1	none	none	0	0	0	0	0
3	2	Pupapile - output_0010.png	Point	none	1556	1371	1	1	1	none	none	0	0	0	0	0
4	3	Nest Entrance - output_0010.png	Point	none	2010	123	1	1	1	none	none	0	0	0	0	0
5	4	SW Corner - output_0010.png	Point	none	609	2154	1	1	1	none	none	0	0	0	0	0
6	5	NW Corner - output_0010.png	Point	none	405	279	1	1	1	none	none	0	0	0	0	0
7	6	NE Corner - output_0010.png	Point	none	3360	39	1	1	1	none	none	0	0	0	0	0
8	7	SE Corner - output_0010.png	Point	none	3453	2007	1	1	1	none	none	0	0	0	0	0
9	8	Blue - output_0010.png	Point	none	1341	1467	1	1	1	none	none	0	0	0	0	0
10	9	Green - output_0010.png	Point	none	1194	882	1	1	1	none	none	0	0	0	0	0
11	10	Orange - output_0010.png	Point	none	1683	1104	1	1	1	none	none	0	0	0	0	0
12	11	Yellow - output_0010.png	Point	none	2172	1293	1	1	1	none	none	0	0	0	0	0
13	12	Pink - output_0010.png	Point	none	1779	1638	1	1	1	none	none	0	0	0	0	0
14	13	Purple - output_0010.png	Point	none	1554	1497	1	1	1	none	none	0	0	0	0	0
15	14	Blue - output_0011.png	Point	none	1113	1095	1	1	1	none	none	0	0	0	0	0
16	15	Green - output_0011.png	Point	none	1194	1569	1	1	1	none	none	0	0	0	0	0
17	16	Orange - output_0011.png	Point	none	1752	1044	1	1	1	none	none	0	0	0	0	0
18	17	Yellow - output_0011.png	Point	none	1368	1347	1	1	1	none	none	0	0	0	0	0
19	18	Pink - output_0011.png	Point	none	1734	1614	1	1	1	none	none	0	0	0	0	0
20	19	Purple - output_0011.png	Point	none	1083	948	1	1	1	none	none	0	0	0	0	0
21	20	Blue - output_0012.png	Point	none	1269	1347	1	1	1	none	none	0	0	0	0	0
22	21	Green - output_0012.png	Point	none	1728	1245	1	1	1	none	none	0	0	0	0	0
23	22	Orange - output_0012.png	Point	none	1641	1137	1	1	1	none	none	0	0	0	0	0
24	23	Yellow - output_0012.png	Point	none	1509	1305	1	1	1	none	none	0	0	0	0	0
25	24	Pink - output_0012.png	Point	none	1446	1482	1	1	1	none	none	0	0	0	0	0
26	25	Purple - output_0012.png	Point	none	1383	963	1	1	1	none	none	0	0	0	0	0
27	26	Blue - output_0013.png	Point	none	1125	1371	1	1	1	none	none	0	0	0	0	0
28	27	Green - output_0013.png	Point	none	1908	1485	1	1	1	none	none	0	0	0	0	0
29	28	Orange - output_0013.png	Point	none	2214	1218	1	1	1	none	none	0	0	0	0	0
30	29	Yellow - output_0013.png	Point	none	2025	1287	1	1	1	none	none	0	0	0	0	0
31	30	Pink - output_0013.png	Point	none	1482	1428	1	1	1	none	none	0	0	0	0	0
32	31	Purple - output_0013.png	Point	none	1764	1074	1	1	1	none	none	0	0	0	0	0
33	32	Blue - output_0014.png	Point	none	1113	1344	1	1	1	none	none	0	0	0	0	0
34	33	Green - output_0014.png	Point	none	1926	1482	1	1	1	none	none	0	0	0	0	0
35	34	Orange - output_0014.png	Point	none	1296	1338	1	1	1	none	none	0	0	0	0	0
36	35	Yellow - output_0014.png	Point	none	1314	771	1	1	1	none	none	0	0	0	0	0
37	36	Pink - output_0014.png	Point	none	1305	939	1	1	1	none	none	0	0	0	0	0
38	37	Purple - output_0014.png	Point	none	1584	1170	1	1	1	none	none	0	0	0	0	0
39	38	Blue - output_0015.png	Point	none	1116	1308	1	1	1	none	none	0	0	0	0	0
40	39	Green - output_0015.png	Point	none	2031	1359	1	1	1	none	none	0	0	0	0	0
41	40	Orange - output_0015.png	Point	none	1050	924	1	1	1	none	none	0	0	0	0	0
42	41	Yellow - output_0015.png	Point	none	1083	1068	1	1	1	none	none	0	0	0	0	0
43	42	Pink - output_0015.png	Point	none	600	705	1	1	1	none	none	0	0	0	0	0
44	43	Purple - output_0015.png	Point	none	1512	1227	1	1	1	none	none	0	0	0	0	0
45	44	Blue - output_0016.png	Point	none	1263	1392	1	1	1	none	none	0	0	0	0	0
46	45	Green - output_0016.png	Point	none	1797	1347	1	1	1	none	none	0	0	0	0	0
47	46	Orange - output_0016.png	Point	none	1969	1352	1	1	1	none	none	0	0	0	0	0
48	47	Yellow - output_0016.png	Point	none	1618	1385	1	1	1	none	none	0	0	0	0	0
49	48	Pink - output_0016.png	Point	none	1421	1050	1	1	1	none	none	0	0	0	0	0
50	49	Purple - output_0016.png	Point	none	1545	1220	1	1	1	none	none	0	0	0	0	0
51	50	Blue - output_0017.png	Point	none	1416	1401	1	1	1	none	none	0	0	0	0	0
52	51	Green - output_0017.png	Point	none	1977	1347	1	1	1	none	none	0	0	0	0	0
53	52	Orange - output_0017.png	Point	none	1590	708	1	1	1	none	none	0	0	0	0	0
54	53	Yellow - output_0017.png	Point	none	1671	1014	1	1	1	none	none	0	0	0	0	0
55	54	Pink - output_0017.png	Point	none	1653	1617	1	1	1	none	none	0	0	0	0	0
56	55	Purple - output_0017.png	Point	none	1425	1104	1	1	1	none	none	0	0	0	0	0
57	56	Blue - output_0018.png	Point	none	1632	1386	1	1	1	none	none	0	0	0	0	0
58	57	Green - output_0018.png	Point	none	2430	1086	1	1	1	none	none	0	0	0	0	0
59	58	Orange - output_0018.png	Point	none	1845	1590	1	1	1	none	none	0	0	0	0	0
60	59	Yellow - output_0018.png	Point	none	1809	1197	1	1	1	none	none	0	0	0	0	0
61	60	Pink - output_0018.png	Point	none	2151	1509	1	1	1	none	none	0	0	0	0	0
62	61	Purple - output_0018.png	Point	none	2043	1167	1	1	1	none	none	0	0	0	0	0
63	62	Blue - output_0019.png	Point	none	1650	1617	1	1	1	none	none	0	0	0	0	0
64	63	Green - output_0019.png	Point	none	1956	1281	1	1	1	none	none	0	0	0	0	0
65	64	Orange - output_0019.png	Point	none	1740	1200	1	1	1	none	none	0	0	0	0	0
66	65	Yellow - output_0019.png	Point	none	1284	1383	1	1	1	none	none	0	0	0	0	0
67	66	Pink - output_0019.png	Point	none	1695	684	1	1	1	none	none	0	0	0	0	0
68	67	Purple - output_0019.png	Point	none	1512	1161	1	1	1	none	none	0	0	0	0	0
69	68	Blue - output_0020.png	Point	none	2208	1500	1	1	1	none	none	0	0	0	0	0
70	69	Green - output_0020.png	Point	none	1797	1344	1	1	1	none	none	0	0	0	0	0
71	70	Orange - output_0020.png	Point	none	1122	1437	1	1	1	none	none	0	0	0	0	0
72	71	Yellow - output_0020.png	Point	none	1143	1212	1	1	1	none	none	0	0	0	0	0
73	72	Pink - output_0020.png	Point	none	1419	825	1	1	1	none	none	0	0	0	0	0
74	73	Purple - output_0020.png	Point	none	2148	1194	1	1	1	none	none	0	0	0	0	0
75	74	Blue - output_0021.png	Point	none	1446	1632	1	1	1	none	none	0	0	0	0	0
76	75	Green - output_0021.png	Point	none	1713	1278	1	1	1	none	none	0	0	0	0	0
77	76	Orange - output_0021.png	Point	none	1821	1224	1	1	1	none	none	0	0	0	0	0
78	77	Yellow - output_0021.png	Point	none	1506	1200	1	1	1	none	none	0	0	0	0	0
79	78	Pink - output_0021.png	Point	none	1347	858	1	1	1	none	none	0	0	0	0	0
80	79	Purple - output_0021.png	Point	none	1257	1446	1	1	1	none	none	0	0	0	0	0
81	80	Blue - output_0022.png	Point	none	1179	1539	1	1	1	none	none	0	0	0	0	0
82	81	Green - output_0022.png	Point	none	1809	1464	1	1	1	none	none	0	0	0	0	0
83	82	Orange - output_0022.png	Point	none	1740	1164	1	1	1	none	none	0	0	0	0	0
84	83	Yellow - output_0022.png	Point	none	1626	1245	1	1	1	none	none	0	0	0	0	0
85	84	Pink - output_0022.png	Point	none	1659	867	1	1	1	none	none	0	0	0	0	0
86	85	Purple - output_0022.png	Point	none	2052	1134	1	1	1	none	none	0	0	0	0	0
87	86	Blue - output_0023.png	Point	none	1800	1455	1	1	1	none	none	0	0	0	0	0
88	87	Green - output_0023.png	Point	none	1887	1332	1	1	1	none	none	0	0	0	0	0
89	88	Orange - output_0023.png	Point	none	1611	1527	1	1	1	none	none	0	0	0	0	0
90	89	Yellow - output_0023.png	Point	none	1596	1221	1	1	1	none	none	0	0	0	0	0
91	90	Pink - output_0023.png	Point	none	1488	1218	1	1	1	none	none	0	0	0	0	0
92	91	Purple - output_0023.png	Point	none	2076	1218	1	1	1	none	none	0	0	0	0	0
93	92	Blue - output_0024.png	Point	none	1854	1503	1	1	1	none	none	0	0	0	0	0
94	93	Green - output_0024.png	Point	none	1809	1338	1	1	1	none	none	0	0	0	0	0
95	94	Orange - output_0024.png	Point	none	1683	1641	1	1	1	none	none	0	0	0	0	0
96	95	Yellow - output_0024.png	Point	none	1380	1515	1	1	1	none	none	0	0	0	0	0
97	96	Pink - output_0024.png	Point	none	1425	1155	1	1	1	none	none	0	0	0	0	0
98	97	Purple - output_0024.png	Point	none	1974	1209	1	1	1	none	none	0	0	0	0	0
99	98	Blue - output_0025.png	Point	none	1629	1506	1	1	1	none	none	0	0	0	0	0
100	99	Green - output_0025.png	Point	none	1866	1389	1	1	1	none	none	0	0	0	0	0
101	100	Orange - output_0025.png	Point	none	2016	1323	1	1	1	none	none	0	0	0	0	0
102	101	Yellow - output_0025.png	Point	none	1161	1347	1	1	1	none	none	0	0	0	0	0
103	102	Pink - output_0025.png	Point	none	1407	1113	1	1	1	none	none	0	0	0	0	0
104	103	Purple - output_0025.png	Point	none	1845	1110	1	1	1	none	none	0	0	0	0	0
105	104	Blue - output_0026.png	Point	none	1857	1563	1	1	1	none	none	0	0	0	0	0
106	105	Green - output_0026.png	Point	none	1764	1419	1	1	1	none	none	0	0	0	0	0
107	106	Orange - output_0026.png	Point	none	2409	858	1	1	1	none	none	0	0	0	0	0
108	107	Yellow - output_0026.png	Point	none	1428	1029	1	1	1	none	none	0	0	0	0	0
109	108	Pink - output_0026.png	Point	none	1416	1152	1	1	1	none	none	0	0	0	0	0
110	109	Purple - output_0026.png	Point	none	1533	1194	1	1	1	none	none	0	0	0	0	0
111	110	Blue - output_0027.png	Point	none	1860	1515	1	1	1	none	none	0	0	0	0	0
112	111	Green - output_0027.png	Point	none	1833	1272	1	1	1	none	none	0	0	0	0	0
113	112	Orange - output_0027.png	Point	none	1900	1081	1	1	1	none	none	0	0	0	0	0
114	113	Yellow - output_0027.png	Point	none	1430	1357	1	1	1	none	none	0	0	0	0	0
115	114	Pink - output_0027.png	Point	none	1506	1131	1	1	1	none	none	0	0	0	0	0
116	115	Purple - output_0027.png	Point	none	2295	549	1	1	1	none	none	0	0	0	0	0
117	116	Blue - output_0028.png	Point	none	1854	1509	1	1	1	none	none	0	0	0	0	0
118	117	Green - output_0028.png	Point	none	1827	1296	1	1	1	none	none	0	0	0	0	0
119	118	Orange - output_0028.png	Point	none	2028	1122	1	1	1	none	none	0	0	0	0	0
120	119	Yellow - output_0028.png	Point	none	1491	1389	1	1	1	none	none	0	0	0	0	0
121	120	Pink - output_0028.png	Point	none	1512	1113	1	1	1	none	none	0	0	0	0	0
122	121	Purple - output_0028.png	Point	none	1668	756	1	1	1	none	none	0	0	0	0	0
123	122	Blue - output_0029.png	Point	none	1839	1500	1	1	1	none	none	0	0	0	0	0
124	123	Green - output_0029.png	Point	none	2235	957	1	1	1	none	none	0	0	0	0	0
125	124	Orange - output_0029.png	Point	none	1245	1584	1	1	1	none	none	0	0	0	0	0
126	125	Yellow - output_0029.png	Point	none	1983	1410	1	1	1	none	none	0	0	0	0	0
127	126	Pink - output_0029.png	Point	none	1449	1086	1	1	1	none	none	0	0	0	0	0
128	127	Purple - output_0029.png	Point	none	1197	1167	1	1	1	none	none	0	0	0	0	0
129	128	Blue - output_0030.png	Point	none	1851	1545	1	1	1	none	none	0	0	0	0	0
130	129	Green - output_0030.png	Point	none	1950	1371	1	1	1	none	none	0	0	0	0	0
131	130	Orange - output_0030.png	Point	none	621	891	1	1	1	none	none	0	0	0	0	0
132	131	Yellow - output_0030.png	Point	none	2208	1023	1	1	1	none	none	0	0	0	0	0
133	132	Pink - output_0030.png	Point	none	1440	1080	1	1	1	none	none	0	0	0	0	0
134	133	Purple - output_0030.png	Point	none	1566	846	1	1	1	none	none	0	0	0	0	0
135	134	Blue - output_0031.png	Point	none	1860	1458	1	1	1	none	none	0	0	0	0	0
136	135	Green - output_0031.png	Point	none	2067	1299	1	1	1	none	none	0	0	0	0	0
137	136	Orange - output_0031.png	Point	none	1041	1212	1	1	1	none	none	0	0	0	0	0
138	137	Yellow - output_0031.png	Point	none	1911	1038	1	1	1	none	none	0	0	0	0	0
139	138	Pink - output_0031.png	Point	none	1446	1104	1	1	1	none	none	0	0	0	0	0
140	139	Purple - output_0031.png	Point	none	1560	939	1	1	1	none	none	0	0	0	0	0
141	140	Blue - output_0032.png	Point	none	1986	1533	1	1	1	none	none	0	0	0	0	0
142	141	Green - output_0032.png	Point	none	2034	1176	1	1	1	none	none	0	0	0	0	0
143	142	Orange - output_0032.png	Point	none	2445	1203	1	1	1	none	none	0	0	0	0	0
144	143	Yellow - output_0032.png	Point	none	1881	1041	1	1	1	none	none	0	0	0	0	0
145	144	Pink - output_0032.png	Point	none	1530	1110	1	1	1	none	none	0	0	0	0	0
146	145	Purple - output_0032.png	Point	none	1662	882	1	1	1	none	none	0	0	0	0	0
147	146	Blue - output_0033.png	Point	none	1746	1323	1	1	1	none	none	0	0	0	0	0
148	147	Green - output_0033.png	Point	none	1755	1467	1	1	1	none	none	0	0	0	0	0
149	148	Orange - output_0033.png	Point	none	3111	291	1	1	1	none	none	0	0	0	0	0
150	149	Yellow - output_0033.png	Point	none	1716	1170	1	1	1	none	none	0	0	0	0	0
151	150	Pink - output_0033.png	Point	none	2121	1308	1	1	1	none	none	0	0	0	0	0
152	151	Purple - output_0033.png	Point	none	1599	990	1	1	1	none	none	0	0	0	0	0
153	152	Blue - output_0034.png	Point	none	1725	1362	1	1	1	none	none	0	0	0	0	0
154	153	Green - output_0034.png	Point	none	1971	1536	1	1	1	none	none	0	0	0	0	0
155	154	Orange - output_0034.png	Point	none	2988	291	1	1	1	none	none	0	0	0	0	0
156	155	Yellow - output_0034.png	Point	none	1173	882	1	1	1	none	none	0	0	0	0	0
157	156	Pink - output_0034.png	Point	none	1947	981	1	1	1	none	none	0	0	0	0	0
158	157	Purple - output_0034.png	Point	none	1713	1098	1	1	1	none	none	0	0	0	0	0
159	158	Blue - output_0035.png	Point	none	1785	1059	1	1	1	none	none	0	0	0	0	0
160	159	Green - output_0035.png	Point	none	1875	1161	1	1	1	none	none	0	0	0	0	0
161	160	Orange - output_0035.png	Point	none	2316	657	1	1	1	none	none	0	0	0	0	0
162	161	Yellow - output_0035.png	Point	none	1935	1293	1	1	1	none	none	0	0	0	0	0
163	162	Pink - output_0035.png	Point	none	1599	1185	1	1	1	none	none	0	0	0	0	0
164	163	Purple - output_0035.png	Point	none	1578	987	1	1	1	none	none	0	0	0	0	0
165	164	Blue - output_0036.png	Point	none	1485	903	1	1	1	none	none	0	0	0	0	0
166	165	Green - output_0036.png	Point	none	1737	1014	1	1	1	none	none	0	0	0	0	0
167	166	Orange - output_0036.png	Point	none	2208	876	1	1	1	none	none	0	0	0	0	0
168	167	Yellow - output_0036.png	Point	none	2241	1371	1	1	1	none	none	0	0	0	0	0
169	168	Pink - output_0036.png	Point	none	1677	1179	1	1	1	none	none	0	0	0	0	0
170	169	Purple - output_0036.png	Point	none	1872	747	1	1	1	none	none	0	0	0	0	0
171	170	Blue - output_0037.png	Point	none	2175	1596	1	1	1	none	none	0	0	0	0	0
172	171	Green - output_0037.png	Point	none	1713	1044	1	1	1	none	none	0	0	0	0	0
173	172	Orange - output_0037.png	Point	none	2043	1197	1	1	1	none	none	0	0	0	0	0
174	173	Yellow - output_0037.png	Point	none	1848	1212	1	1	1	none	none	0	0	0	0	0
175	174	Pink - output_0037.png	Point	none	1557	1170	1	1	1	none	none	0	0	0	0	0
176	175	Purple - output_0037.png	Point	none	1125	741	1	1	1	none	none	0	0	0	0	0
177	176	Blue - output_0038.png	Point	none	2229	1464	1	1	1	none	none	0	0	0	0	0
178	177	Green - output_0038.png	Point	none	1782	1089	1	1	1	none	none	0	0	0	0	0
179	178	Orange - output_0038.png	Point	none	2094	1149	1	1	1	none	none	0	0	0	0	0
180	179	Yellow - output_0038.png	Point	none	1398	1623	1	1	1	none	none	0	0	0	0	0
181	180	Pink - output_0038.png	Point	none	1551	1380	1	1	1	none	none	0	0	0	0	0
182	181	Purple - output_0038.png	Point	none	561	447	1	1	1	none	none	0	0	0	0	0
183	182	Blue - output_0039.png	Point	none	1533	1584	1	1	1	none	none	0	0	0	0	0
184	183	Green - output_0039.png	Point	none	1749	1143	1	1	1	none	none	0	0	0	0	0
185	184	Orange - output_0039.png	Point	none	1638	1263	1	1	1	none	none	0	0	0	0	0
186	185	Yellow - output_0039.png	Point	none	1557	1656	1	1	1	none	none	0	0	0	0	0
187	186	Pink - output_0039.png	Point	none	1533	1005	1	1	1	none	none	0	0	0	0	0
188	187	Purple - output_0039.png	Point	none	1374	1107	1	1	1	none	none	0	0	0	0	0
189	188	Blue - output_0040.png	Point	none	2121	1641	1	1	1	none	none	0	0	0	0	0
190	189	Green - output_0040.png	Point	none	1713	1107	1	1	1	none	none	0	0	0	0	0
191	190	Orange - output_0040.png	Point	none	1317	1434	1	1	1	none	none	0	0	0	0	0
192	191	Yellow - output_0040.png	Point	none	1623	1479	1	1	1	none	none	0	0	0	0	0
193	192	Pink - output_0040.png	Point	none	1545	1005	1	1	1	none	none	0	0	0	0	0
194	193	Purple - output_0040.png	Point	none	1494	1125	1	1	1	none	none	0	0	0	0	0
195	194	Blue - output_0041.png	Point	none	2070	1533	1	1	1	none	none	0	0	0	0	0
196	195	Green - output_0041.png	Point	none	1890	1581	1	1	1	none	none	0	0	0	0	0
197	196	Orange - output_0041.png	Point	none	1542	1554	1	1	1	none	none	0	0	0	0	0
198	197	Yellow - output_0041.png	Point	none	1452	1443	1	1	1	none	none	0	0	0	0	0
199	198	Pink - output_0041.png	Point	none	1500	1173	1	1	1	none	none	0	0	0	0	0
200	199	Purple - output_0041.png	Point	none	2466	711	1	1	1	none	none	0	0	0	0	0
201	200	Blue - output_0042.png	Point	none	2007	1653	1	1	1	none	none	0	0	0	0	0
202	201	Green - output_0042.png	Point	none	1140	1236	1	1	1	none	none	0	0	0	0	0
203	202	Orange - output_0042.png	Point	none	1380	1572	1	1	1	none	none	0	0	0	0	0
204	203	Yellow - output_0042.png	Point	none	1530	1500	1	1	1	none	none	0	0	0	0	0
205	204	Pink - output_0042.png	Point	none	1539	1314	1	1	1	none	none	0	0	0	0	0
206	205	Purple - output_0042.png	Point	none	2931	774	1	1	1	none	none	0	0	0	0	0
207	206	Blue - output_0043.png	Point	none	2262	1365	1	1	1	none	none	0	0	0	0	0
208	207	Green - output_0043.png	Point	none	1695	1185	1	1	1	none	none	0	0	0	0	0
209	208	Orange - output_0043.png	Point	none	1377	1578	1	1	1	none	none	0	0	0	0	0
210	209	Yellow - output_0043.png	Point	none	1479	1080	1	1	1	none	none	0	0	0	0	0
211	210	Pink - output_0043.png	Point	none	1542	1275	1	1	1	none	none	0	0	0	0	0
212	211	Purple - output_0043.png	Point	none	1746	681	1	1	1	none	none	0	0	0	0	0
213	212	Blue - output_0044.png	Point	none	2508	1248	1	1	1	none	none	0	0	0	0	0
214	213	Green - output_0044.png	Point	none	1590	1278	1	1	1	none	none	0	0	0	0	0
215	214	Orange - output_0044.png	Point	none	1356	1554	1	1	1	none	none	0	0	0	0	0
216	215	Yellow - output_0044.png	Point	none	1695	1479	1	1	1	none	none	0	0	0	0	0
217	216	Pink - output_0044.png	Point	none	1581	1560	1	1	1	none	none	0	0	0	0	0
218	217	Purple - output_0044.png	Point	none	1512	981	1	1	1	none	none	0	0	0	0	0
219	218	Blue - output_0045.png	Point	none	2850	306	1	1	1	none	none	0	0	0	0	0
220	219	Green - output_0045.png	Point	none	1590	1293	1	1	1	none	none	0	0	0	0	0
221	220	Orange - output_0045.png	Point	none	1590	1455	1	1	1	none	none	0	0	0	0	0
222	221	Yellow - output_0045.png	Point	none	1452	1524	1	1	1	none	none	0	0	0	0	0
223	222	Pink - output_0045.png	Point	none	1365	1371	1	1	1	none	none	0	0	0	0	0
224	223	Purple - output_0045.png	Point	none	1512	996	1	1	1	none	none	0	0	0	0	0
225	224	Blue - output_0046.png	Point	none	2103	951	1	1	1	none	none	0	0	0	0	0
226	225	Green - output_0046.png	Point	none	1578	1290	1	1	1	none	none	0	0	0	0	0
227	226	Orange - output_0046.png	Point	none	1221	1470	1	1	1	none	none	0	0	0	0	0
228	227	Yellow - output_0046.png	Point	none	1554	1482	1	1	1	none	none	0	0	0	0	0
229	228	Pink - output_0046.png	Point	none	1428	1329	1	1	1	none	none	0	0	0	0	0
230	229	Purple - output_0046.png	Point	none	1536	975	1	1	1	none	none	0	0	0	0	0
231	230	Blue - output_0047.png	Point	none	2097	1008	1	1	1	none	none	0	0	0	0	0
232	231	Green - output_0047.png	Point	none	1548	1281	1	1	1	none	none	0	0	0	0	0
233	232	Orange - output_0047.png	Point	none	1145	1466	1	1	1	none	none	0	0	0	0	0
234	233	Yellow - output_0047.png	Point	none	1449	1534	1	1	1	none	none	0	0	0	0	0
235	234	Pink - output_0047.png	Point	none	1161	1292	1	1	1	none	none	0	0	0	0	0
236	235	Purple - output_0047.png	Point	none	1536	1029	1	1	1	none	none	0	0	0	0	0
237	236	Blue - output_0048.png	Point	none	2061	1137	1	1	1	none	none	0	0	0	0	0
238	237	Green - output_0048.png	Point	none	1557	1284	1	1	1	none	none	0	0	0	0	0
239	238	Orange - output_0048.png	Point	none	1884	1152	1	1	1	none	none	0	0	0	0	0
240	239	Yellow - output_0048.png	Point	none	1479	1146	1	1	1	none	none	0	0	0	0	0
241	240	Pink - output_0048.png	Point	none	1719	1629	1	1	1	none	none	0	0	0	0	0
242	241	Purple - output_0048.png	Point	none	2361	672	1	1	1	none	none	0	0	0	0	0
243	242	Blue - output_0049.png	Point	none	1830	1251	1	1	1	none	none	0	0	0	0	0
244	243	Green - output_0049.png	Point	none	1542	1287	1	1	1	none	none	0	0	0	0	0
245	244	Orange - output_0049.png	Point	none	1131	1458	1	1	1	none	none	0	0	0	0	0
246	245	Yellow - output_0049.png	Point	none	1482	1428	1	1	1	none	none	0	0	0	0	0
247	246	Pink - output_0049.png	Point	none	1506	1575	1	1	1	none	none	0	0	0	0	0
248	247	Purple - output_0049.png	Point	none	1104	930	1	1	1	none	none	0	0	0	0	0
249	248	Blue - output_0050.png	Point	none	1830	1674	1	1	1	none	none	0	0	0	0	0
250	249	Green - output_0050.png	Point	none	1557	1308	1	1	1	none	none	0	0	0	0	0
251	250	Orange - output_0050.png	Point	none	1167	1503	1	1	1	none	none	0	0	0	0	0
252	251	Yellow - output_0050.png	Point	none	1434	1425	1	1	1	none	none	0	0	0	0	0
253	252	Pink - output_0050.png	Point	none	1593	1602	1	1	1	none	none	0	0	0	0	0
254	253	Purple - output_0050.png	Point	none	1026	759	1	1	1	none	none	0	0	0	0	0
255	254	Blue - output_0051.png	Point	none	2187	366	1	1	1	none	none	0	0	0	0	0
256	255	Green - output_0051.png	Point	none	1557	1305	1	1	1	none	none	0	0	0	0	0
257	256	Orange - output_0051.png	Point	none	1165	1500	1	1	1	none	none	0	0	0	0	0
258	257	Yellow - output_0051.png	Point	none	1356	1424	1	1	1	none	none	0	0	0	0	0
259	258	Pink - output_0051.png	Point	none	1576	1607	1	1	1	none	none	0	0	0	0	0
260	259	Purple - output_0051.png	Point	none	1392	929	1	1	1	none	none	0	0	0	0	0
261	260	Blue - output_0052.png	Point	none	1092	1329	1	1	1	none	none	0	0	0	0	0
262	261	Green - output_0052.png	Point	none	1593	1269	1	1	1	none	none	0	0	0	0	0
263	262	Orange - output_0052.png	Point	none	1173	1500	1	1	1	none	none	0	0	0	0	0
264	263	Yellow - output_0052.png	Point	none	2247	1344	1	1	1	none	none	0	0	0	0	0
265	264	Pink - output_0052.png	Point	none	1761	1647	1	1	1	none	none	0	0	0	0	0
266	265	Purple - output_0052.png	Point	none	1371	894	1	1	1	none	none	0	0	0	0	0
267	266	Blue - output_0053.png	Point	none	1266	792	1	1	1	none	none	0	0	0	0	0
268	267	Green - output_0053.png	Point	none	1605	1272	1	1	1	none	none	0	0	0	0	0
269	268	Orange - output_0053.png	Point	none	1227	1425	1	1	1	none	none	0	0	0	0	0
270	269	Yellow - output_0053.png	Point	none	1365	1317	1	1	1	none	none	0	0	0	0	0
271	270	Pink - output_0053.png	Point	none	1398	1608	1	1	1	none	none	0	0	0	0	0
272	271	Purple - output_0053.png	Point	none	1407	927	1	1	1	none	none	0	0	0	0	0
273	272	Blue - output_0054.png	Point	none	2100	1590	1	1	1	none	none	0	0	0	0	0
274	273	Green - output_0054.png	Point	none	1575	1212	1	1	1	none	none	0	0	0	0	0
275	274	Orange - output_0054.png	Point	none	1203	1395	1	1	1	none	none	0	0	0	0	0
276	275	Yellow - output_0054.png	Point	none	1848	1488	1	1	1	none	none	0	0	0	0	0
277	276	Pink - output_0054.png	Point	none	1761	1446	1	1	1	none	none	0	0	0	0	0
278	277	Purple - output_0054.png	Point	none	1578	1017	1	1	1	none	none	0	0	0	0	0
279	278	Blue - output_0055.png	Point	none	1881	1410	1	1	1	none	none	0	0	0	0	0
280	279	Green - output_0055.png	Point	none	1557	1278	1	1	1	none	none	0	0	0	0	0
281	280	Orange - output_0055.png	Point	none	1176	1371	1	1	1	none	none	0	0	0	0	0
282	281	Yellow - output_0055.png	Point	none	1521	711	1	1	1	none	none	0	0	0	0	0
283	282	Pink - output_0055.png	Point	none	1857	1593	1	1	1	none	none	0	0	0	0	0
284	283	Purple - output_0055.png	Point	none	1308	1047	1	1	1	none	none	0	0	0	0	0
285	284	Blue - output_0056.png	Point	none	1824	1347	1	1	1	none	none	0	0	0	0	0
286	285	Green - output_0056.png	Point	none	1569	1281	1	1	1	none	none	0	0	0	0	0
287	286	Orange - output_0056.png	Point	none	1131	1377	1	1	1	none	none	0	0	0	0	0
288	287	Yellow - output_0056.png	Point	none	1623	1149	1	1	1	none	none	0	0	0	0	0
289	288	Pink - output_0056.png	Point	none	1860	1533	1	1	1	none	none	0	0	0	0	0
290	289	Purple - output_0056.png	Point	none	1863	1653	1	1	1	none	none	0	0	0	0	0
291	290	Blue - output_0057.png	Point	none	1866	1380	1	1	1	none	none	0	0	0	0	0
292	291	Green - output_0057.png	Point	none	1626	1257	1	1	1	none	none	0	0	0	0	0
293	292	Orange - output_0057.png	Point	none	990	603	1	1	1	none	none	0	0	0	0	0
294	293	Yellow - output_0057.png	Point	none	1656	1086	1	1	1	none	none	0	0	0	0	0
295	294	Pink - output_0057.png	Point	none	1857	1536	1	1	1	none	none	0	0	0	0	0
296	295	Purple - output_0057.png	Point	none	2076	426	1	1	1	none	none	0	0	0	0	0
297	296	Blue - output_0058.png	Point	none	1866	1401	1	1	1	none	none	0	0	0	0	0
298	297	Green - output_0058.png	Point	none	1632	1302	1	1	1	none	none	0	0	0	0	0
299	298	Orange - output_0058.png	Point	none	1335	1083	1	1	1	none	none	0	0	0	0	0
300	299	Yellow - output_0058.png	Point	none	1476	1461	1	1	1	none	none	0	0	0	0	0
301	300	Pink - output_0058.png	Point	none	1827	1536	1	1	1	none	none	0	0	0	0	0
302	301	Purple - output_0058.png	Point	none	1560	771	1	1	1	none	none	0	0	0	0	0
303	302	Blue - output_0059.png	Point	none	1245	1269	1	1	1	none	none	0	0	0	0	0
304	303	Green - output_0059.png	Point	none	1689	1263	1	1	1	none	none	0	0	0	0	0
305	304	Orange - output_0059.png	Point	none	1113	1452	1	1	1	none	none	0	0	0	0	0
306	305	Yellow - output_0059.png	Point	none	1533	1572	1	1	1	none	none	0	0	0	0	0
307	306	Pink - output_0059.png	Point	none	1842	1482	1	1	1	none	none	0	0	0	0	0
308	307	Purple - output_0059.png	Point	none	1575	783	1	1	1	none	none	0	0	0	0	0
309	308	Blue - output_0060.png	Point	none	1695	1029	1	1	1	none	none	0	0	0	0	0
310	309	Green - output_0060.png	Point	none	1704	1299	1	1	1	none	none	0	0	0	0	0
311	310	Orange - output_0060.png	Point	none	2418	762	1	1	1	none	none	0	0	0	0	0
312	311	Yellow - output_0060.png	Point	none	1371	1227	1	1	1	none	none	0	0	0	0	0
313	312	Pink - output_0060.png	Point	none	1833	1482	1	1	1	none	none	0	0	0	0	0
314	313	Purple - output_0060.png	Point	none	2172	522	1	1	1	none	none	0	0	0	0	0
315	314	Blue - output_0061.png	Point	none	1845	1350	1	1	1	none	none	0	0	0	0	0
316	315	Green - output_0061.png	Point	none	1686	1281	1	1	1	none	none	0	0	0	0	0
317	316	Orange - output_0061.png	Point	none	1722	681	1	1	1	none	none	0	0	0	0	0
318	317	Yellow - output_0061.png	Point	none	1956	1317	1	1	1	none	none	0	0	0	0	0
319	318	Pink - output_0061.png	Point	none	1875	1572	1	1	1	none	none	0	0	0	0	0
320	319	Purple - output_0061.png	Point	none	1515	864	1	1	1	none	none	0	0	0	0	0
321	320	Blue - output_0062.png	Point	none	1848	1410	1	1	1	none	none	0	0	0	0	0
322	321	Green - output_0062.png	Point	none	1680	1266	1	1	1	none	none	0	0	0	0	0
323	322	Orange - output_0062.png	Point	none	573	846	1	1	1	none	none	0	0	0	0	0
324	323	Yellow - output_0062.png	Point	none	1401	1482	1	1	1	none	none	0	0	0	0	0
325	324	Pink - output_0062.png	Point	none	1857	1569	1	1	1	none	none	0	0	0	0	0
326	325	Purple - output_0062.png	Point	none	2031	1302	1	1	1	none	none	0	0	0	0	0
327	326	Blue - output_0063.png	Point	none	1845	1419	1	1	1	none	none	0	0	0	0	0
328	327	Green - output_0063.png	Point	none	1668	1293	1	1	1	none	none	0	0	0	0	0
329	328	Orange - output_0063.png	Point	none	756	606	1	1	1	none	none	0	0	0	0	0
330	329	Yellow - output_0063.png	Point	none	1575	1656	1	1	1	none	none	0	0	0	0	0
331	330	Pink - output_0063.png	Point	none	1851	1593	1	1	1	none	none	0	0	0	0	0
332	331	Purple - output_0063.png	Point	none	2073	1338	1	1	1	none	none	0	0	0	0	0
333	332	Blue - output_0064.png	Point	none	1365	1374	1	1	1	none	none	0	0	0	0	0
334	333	Green - output_0064.png	Point	none	1557	1266	1	1	1	none	none	0	0	0	0	0
335	334	Orange - output_0064.png	Point	none	1158	732	1	1	1	none	none	0	0	0	0	0
336	335	Yellow - output_0064.png	Point	none	1515	966	1	1	1	none	none	0	0	0	0	0
337	336	Pink - output_0064.png	Point	none	1398	1650	1	1	1	none	none	0	0	0	0	0
338	337	Purple - output_0064.png	Point	none	1314	873	1	1	1	none	none	0	0	0	0	0
339	338	Blue - output_0065.png	Point	none	1734	1131	1	1	1	none	none	0	0	0	0	0
340	339	Green - output_0065.png	Point	none	1821	1680	1	1	1	none	none	0	0	0	0	0
341	340	Orange - output_0065.png	Point	none	1215	750	1	1	1	none	none	0	0	0	0	0
342	341	Yellow - output_0065.png	Point	none	1779	762	1	1	1	none	none	0	0	0	0	0
343	342	Pink - output_0065.png	Point	none	1584	1620	1	1	1	none	none	0	0	0	0	0
344	343	Purple - output_0065.png	Point	none	1959	1413	1	1	1	none	none	0	0	0	0	0
345	344	Blue - output_0066.png	Point	none	1614	1218	1	1	1	none	none	0	0	0	0	0
346	345	Green - output_0066.png	Point	none	1833	1665	1	1	1	none	none	0	0	0	0	0
347	346	Orange - output_0066.png	Point	none	1197	711	1	1	1	none	none	0	0	0	0	0
348	347	Yellow - output_0066.png	Point	none	1575	1665	1	1	1	none	none	0	0	0	0	0
349	348	Pink - output_0066.png	Point	none	1299	1179	1	1	1	none	none	0	0	0	0	0
350	349	Purple - output_0066.png	Point	none	1962	1395	1	1	1	none	none	0	0	0	0	0
351	350	Blue - output_0067.png	Point	none	1623	1260	1	1	1	none	none	0	0	0	0	0
352	351	Green - output_0067.png	Point	none	1782	1695	1	1	1	none	none	0	0	0	0	0
353	352	Orange - output_0067.png	Point	none	1236	732	1	1	1	none	none	0	0	0	0	0
354	353	Yellow - output_0067.png	Point	none	1503	1644	1	1	1	none	none	0	0	0	0	0
355	354	Pink - output_0067.png	Point	none	1326	1593	1	1	1	none	none	0	0	0	0	0
356	355	Purple - output_0067.png	Point	none	1938	1314	1	1	1	none	none	0	0	0	0	0
357	356	Blue - output_0068.png	Point	none	1623	1281	1	1	1	none	none	0	0	0	0	0
358	357	Green - output_0068.png	Point	none	1767	1692	1	1	1	none	none	0	0	0	0	0
359	358	Orange - output_0068.png	Point	none	1359	753	1	1	1	none	none	0	0	0	0	0
360	359	Yellow - output_0068.png	Point	none	1413	1527	1	1	1	none	none	0	0	0	0	0
361	360	Pink - output_0068.png	Point	none	2418	1140	1	1	1	none	none	0	0	0	0	0
362	361	Purple - output_0068.png	Point	none	1953	1341	1	1	1	none	none	0	0	0	0	0
363	362	Blue - output_0069.png	Point	none	1656	1275	1	1	1	none	none	0	0	0	0	0
364	363	Green - output_0069.png	Point	none	1824	1701	1	1	1	none	none	0	0	0	0	0
365	364	Orange - output_0069.png	Point	none	1464	1119	1	1	1	none	none	0	0	0	0	0
366	365	Yellow - output_0069.png	Point	none	1437	1449	1	1	1	none	none	0	0	0	0	0
367	366	Pink - output_0069.png	Point	none	2259	390	1	1	1	none	none	0	0	0	0	0
368	367	Purple - output_0069.png	Point	none	1935	1326	1	1	1	none	none	0	0	0	0	0
369	368	Blue - output_0070.png	Point	none	1626	1281	1	1	1	none	none	0	0	0	0	0
370	369	Green - output_0070.png	Point	none	1683	1662	1	1	1	none	none	0	0	0	0	0
371	370	Orange - output_0070.png	Point	none	1512	1071	1	1	1	none	none	0	0	0	0	0
372	371	Yellow - output_0070.png	Point	none	1422	1482	1	1	1	none	none	0	0	0	0	0
373	372	Pink - output_0070.png	Point	none	1170	891	1	1	1	none	none	0	0	0	0	0
374	373	Purple - output_0070.png	Point	none	1959	1308	1	1	1	none	none	0	0	0	0	0
375	374	Blue - output_0071.png	Point	none	1647	1299	1	1	1	none	none	0	0	0	0	0
376	375	Green - output_0071.png	Point	none	1740	1413	1	1	1	none	none	0	0	0	0	0
377	376	Orange - output_0071.png	Point	none	1512	1137	1	1	1	none	none	0	0	0	0	0
378	377	Yellow - output_0071.png	Point	none	1437	1485	1	1	1	none	none	0	0	0	0	0
379	378	Pink - output_0071.png	Point	none	1050	1272	1	1	1	none	none	0	0	0	0	0
380	379	Purple - output_0071.png	Point	none	1968	1359	1	1	1	none	none	0	0	0	0	0
381	380	Blue - output_0072.png	Point	none	1428	1143	1	1	1	none	none	0	0	0	0	0
382	381	Green - output_0072.png	Point	none	1899	1593	1	1	1	none	none	0	0	0	0	0
383	382	Orange - output_0072.png	Point	none	1608	1320	1	1	1	none	none	0	0	0	0	0
384	383	Yellow - output_0072.png	Point	none	1491	1449	1	1	1	none	none	0	0	0	0	0
385	384	Pink - output_0072.png	Point	none	1644	1482	1	1	1	none	none	0	0	0	0	0
386	385	Purple - output_0072.png	Point	none	1326	975	1	1	1	none	none	0	0	0	0	0
387	386	Blue - output_0073.png	Point	none	1323	1602	1	1	1	none	none	0	0	0	0	0
388	387	Green - output_0073.png	Point	none	2283	1209	1	1	1	none	none	0	0	0	0	0
389	388	Orange - output_0073.png	Point	none	1530	1389	1	1	1	none	none	0	0	0	0	0
390	389	Yellow - output_0073.png	Point	none	1509	1593	1	1	1	none	none	0	0	0	0	0
391	390	Pink - output_0073.png	Point	none	1710	1458	1	1	1	none	none	0	0	0	0	0
392	391	Purple - output_0073.png	Point	none	1893	1680	1	1	1	none	none	0	0	0	0	0
393	392	Blue - output_0074.png	Point	none	1521	1647	1	1	1	none	none	0	0	0	0	0
394	393	Green - output_0074.png	Point	none	2409	1374	1	1	1	none	none	0	0	0	0	0
395	394	Orange - output_0074.png	Point	none	1683	1353	1	1	1	none	none	0	0	0	0	0
396	395	Yellow - output_0074.png	Point	none	1422	1407	1	1	1	none	none	0	0	0	0	0
397	396	Pink - output_0074.png	Point	none	1692	1491	1	1	1	none	none	0	0	0	0	0
398	397	Purple - output_0074.png	Point	none	2274	762	1	1	1	none	none	0	0	0	0	0
399	398	Blue - output_0075.png	Point	none	1548	1653	1	1	1	none	none	0	0	0	0	0
400	399	Green - output_0075.png	Point	none	1143	1491	1	1	1	none	none	0	0	0	0	0
401	400	Orange - output_0075.png	Point	none	1830	1479	1	1	1	none	none	0	0	0	0	0
402	401	Yellow - output_0075.png	Point	none	2097	1275	1	1	1	none	none	0	0	0	0	0
403	402	Pink - output_0075.png	Point	none	1686	1458	1	1	1	none	none	0	0	0	0	0
404	403	Purple - output_0075.png	Point	none	1575	861	1	1	1	none	none	0	0	0	0	0
405	404	Blue - output_0076.png	Point	none	1200	1440	1	1	1	none	none	0	0	0	0	0
406	405	Green - output_0076.png	Point	none	2598	1494	1	1	1	none	none	0	0	0	0	0
407	406	Orange - output_0076.png	Point	none	1743	1461	1	1	1	none	none	0	0	0	0	0
408	407	Yellow - output_0076.png	Point	none	1701	1332	1	1	1	none	none	0	0	0	0	0
409	408	Pink - output_0076.png	Point	none	1578	1398	1	1	1	none	none	0	0	0	0	0
410	409	Purple - output_0076.png	Point	none	2724	1149	1	1	1	none	none	0	0	0	0	0
411	410	Blue - output_0077.png	Point	none	2658	1428	1	1	1	none	none	0	0	0	0	0
412	411	Green - output_0077.png	Point	none	1821	1242	1	1	1	none	none	0	0	0	0	0
413	412	Orange - output_0077.png	Point	none	1614	1410	1	1	1	none	none	0	0	0	0	0
414	413	Yellow - output_0077.png	Point	none	1386	1347	1	1	1	none	none	0	0	0	0	0
415	414	Pink - output_0077.png	Point	none	1758	1434	1	1	1	none	none	0	0	0	0	0
416	415	Purple - output_0077.png	Point	none	2151	1227	1	1	1	none	none	0	0	0	0	0
417	416	Blue - output_0078.png	Point	none	2322	1539	1	1	1	none	none	0	0	0	0	0
418	417	Green - output_0078.png	Point	none	1929	1443	1	1	1	none	none	0	0	0	0	0
419	418	Orange - output_0078.png	Point	none	1638	1350	1	1	1	none	none	0	0	0	0	0
420	419	Yellow - output_0078.png	Point	none	1284	1365	1	1	1	none	none	0	0	0	0	0
421	420	Pink - output_0078.png	Point	none	1773	1536	1	1	1	none	none	0	0	0	0	0
422	421	Purple - output_0078.png	Point	none	1779	1203	1	1	1	none	none	0	0	0	0	0
423	422	Blue - output_0079.png	Point	none	2349	1542	1	1	1	none	none	0	0	0	0	0
424	423	Green - output_0079.png	Point	none	2079	1608	1	1	1	none	none	0	0	0	0	0
425	424	Orange - output_0079.png	Point	none	1455	1239	1	1	1	none	none	0	0	0	0	0
426	425	Yellow - output_0079.png	Point	none	1377	1383	1	1	1	none	none	0	0	0	0	0
427	426	Pink - output_0079.png	Point	none	1794	1536	1	1	1	none	none	0	0	0	0	0
428	427	Purple - output_0079.png	Point	none	1830	1224	1	1	1	none	none	0	0	0	0	0
429	428	Blue - output_0080.png	Point	none	2340	1527	1	1	1	none	none	0	0	0	0	0
430	429	Green - output_0080.png	Point	none	1863	1692	1	1	1	none	none	0	0	0	0	0
431	430	Orange - output_0080.png	Point	none	1680	1362	1	1	1	none	none	0	0	0	0	0
432	431	Yellow - output_0080.png	Point	none	1383	1395	1	1	1	none	none	0	0	0	0	0
433	432	Pink - output_0080.png	Point	none	2151	1596	1	1	1	none	none	0	0	0	0	0
434	433	Purple - output_0080.png	Point	none	1680	1095	1	1	1	none	none	0	0	0	0	0
435	434	Blue - output_0081.png	Point	none	2163	1584	1	1	1	none	none	0	0	0	0	0
436	435	Green - output_0081.png	Point	none	1596	1647	1	1	1	none	none	0	0	0	0	0
437	436	Orange - output_0081.png	Point	none	1701	1353	1	1	1	none	none	0	0	0	0	0
438	437	Yellow - output_0081.png	Point	none	1263	1485	1	1	1	none	none	0	0	0	0	0
439	438	Pink - output_0081.png	Point	none	1827	1407	1	1	1	none	none	0	0	0	0	0
440	439	Purple - output_0081.png	Point	none	1266	984	1	1	1	none	none	0	0	0	0	0
441	440	Blue - output_0082.png	Point	none	2160	1593	1	1	1	none	none	0	0	0	0	0
442	441	Green - output_0082.png	Point	none	1668	1665	1	1	1	none	none	0	0	0	0	0
443	442	Orange - output_0082.png	Point	none	1707	1344	1	1	1	none	none	0	0	0	0	0
444	443	Yellow - output_0082.png	Point	none	1263	1497	1	1	1	none	none	0	0	0	0	0
445	444	Pink - output_0082.png	Point	none	1845	1410	1	1	1	none	none	0	0	0	0	0
446	445	Purple - output_0082.png	Point	none	2145	1188	1	1	1	none	none	0	0	0	0	0
447	446	Blue - output_0083.png	Point	none	1101	1419	1	1	1	none	none	0	0	0	0	0
448	447	Green - output_0083.png	Point	none	1485	1644	1	1	1	none	none	0	0	0	0	0
449	448	Orange - output_0083.png	Point	none	1686	1275	1	1	1	none	none	0	0	0	0	0
450	449	Yellow - output_0083.png	Point	none	1218	1464	1	1	1	none	none	0	0	0	0	0
451	450	Pink - output_0083.png	Point	none	1629	1071	1	1	1	none	none	0	0	0	0	0
452	451	Purple - output_0083.png	Point	none	1101	1260	1	1	1	none	none	0	0	0	0	0
453	452	Blue - output_0084.png	Point	none	2592	777	1	1	1	none	none	0	0	0	0	0
454	453	Green - output_0084.png	Point	none	1482	1563	1	1	1	none	none	0	0	0	0	0
455	454	Orange - output_0084.png	Point	none	2142	1683	1	1	1	none	none	0	0	0	0	0
456	455	Yellow - output_0084.png	Point	none	1644	1407	1	1	1	none	none	0	0	0	0	0
457	456	Pink - output_0084.png	Point	none	1854	1299	1	1	1	none	none	0	0	0	0	0
458	457	Purple - output_0084.png	Point	none	1932	1080	1	1	1	none	none	0	0	0	0	0
459	458	Blue - output_0085.png	Point	none	1587	1476	1	1	1	none	none	0	0	0	0	0
460	459	Green - output_0085.png	Point	none	1422	1662	1	1	1	none	none	0	0	0	0	0
461	460	Orange - output_0085.png	Point	none	1779	1596	1	1	1	none	none	0	0	0	0	0
462	461	Yellow - output_0085.png	Point	none	1497	1620	1	1	1	none	none	0	0	0	0	0
463	462	Pink - output_0085.png	Point	none	1323	1416	1	1	1	none	none	0	0	0	0	0
464	463	Purple - output_0085.png	Point	none	1353	1098	1	1	1	none	none	0	0	0	0	0
465	464	Blue - output_0086.png	Point	none	1497	1446	1	1	1	none	none	0	0	0	0	0
466	465	Green - output_0086.png	Point	none	1662	1698	1	1	1	none	none	0	0	0	0	0
467	466	Orange - output_0086.png	Point	none	1578	1602	1	1	1	none	none	0	0	0	0	0
468	467	Yellow - output_0086.png	Point	none	1482	1539	1	1	1	none	none	0	0	0	0	0
469	468	Pink - output_0086.png	Point	none	2250	1542	1	1	1	none	none	0	0	0	0	0
470	469	Purple - output_0086.png	Point	none	1629	1182	1	1	1	none	none	0	0	0	0	0
471	470	Blue - output_0087.png	Point	none	1512	1413	1	1	1	none	none	0	0	0	0	0
472	471	Green - output_0087.png	Point	none	1773	1536	1	1	1	none	none	0	0	0	0	0
473	472	Orange - output_0087.png	Point	none	1602	1623	1	1	1	none	none	0	0	0	0	0
474	473	Yellow - output_0087.png	Point	none	1500	1491	1	1	1	none	none	0	0	0	0	0
475	474	Pink - output_0087.png	Point	none	2262	738	1	1	1	none	none	0	0	0	0	0
476	475	Purple - output_0087.png	Point	none	1662	1176	1	1	1	none	none	0	0	0	0	0
477	476	Blue - output_0088.png	Point	none	1527	1407	1	1	1	none	none	0	0	0	0	0
478	477	Green - output_0088.png	Point	none	1755	1512	1	1	1	none	none	0	0	0	0	0
479	478	Orange - output_0088.png	Point	none	1419	1578	1	1	1	none	none	0	0	0	0	0
480	479	Yellow - output_0088.png	Point	none	1608	1545	1	1	1	none	none	0	0	0	0	0
481	480	Pink - output_0088.png	Point	none	1257	1011	1	1	1	none	none	0	0	0	0	0
482	481	Purple - output_0088.png	Point	none	1650	1119	1	1	1	none	none	0	0	0	0	0
483	482	Blue - output_0089.png	Point	none	1524	1344	1	1	1	none	none	0	0	0	0	0
484	483	Green - output_0089.png	Point	none	1773	1539	1	1	1	none	none	0	0	0	0	0
485	484	Orange - output_0089.png	Point	none	1431	1635	1	1	1	none	none	0	0	0	0	0
486	485	Yellow - output_0089.png	Point	none	1608	1596	1	1	1	none	none	0	0	0	0	0
487	486	Pink - output_0089.png	Point	none	1536	981	1	1	1	none	none	0	0	0	0	0
488	487	Purple - output_0089.png	Point	none	1611	1167	1	1	1	none	none	0	0	0	0	0
489	488	Blue - output_0090.png	Point	none	1503	1356	1	1	1	none	none	0	0	0	0	0
490	489	Green - output_0090.png	Point	none	1815	1524	1	1	1	none	none	0	0	0	0	0
491	490	Orange - output_0090.png	Point	none	1410	1641	1	1	1	none	none	0	0	0	0	0
492	491	Yellow - output_0090.png	Point	none	1518	1473	1	1	1	none	none	0	0	0	0	0
493	492	Pink - output_0090.png	Point	none	1515	1029	1	1	1	none	none	0	0	0	0	0
494	493	Purple - output_0090.png	Point	none	1566	1158	1	1	1	none	none	0	0	0	0	0
495	494	Blue - output_0091.png	Point	none	1509	1347	1	1	1	none	none	0	0	0	0	0
496	495	Green - output_0091.png	Point	none	1809	1563	1	1	1	none	none	0	0	0	0	0
497	496	Orange - output_0091.png	Point	none	1389	1635	1	1	1	none	none	0	0	0	0	0
498	497	Yellow - output_0091.png	Point	none	1473	1482	1	1	1	none	none	0	0	0	0	0
499	498	Pink - output_0091.png	Point	none	1527	942	1	1	1	none	none	0	0	0	0	0
500	499	Purple - output_0091.png	Point	none	1578	1188	1	1	1	none	none	0	0	0	0	0
501	500	Blue - output_0092.png	Point	none	1521	1344	1	1	1	none	none	0	0	0	0	0
502	501	Green - output_0092.png	Point	none	1740	1557	1	1	1	none	none	0	0	0	0	0
503	502	Orange - output_0092.png	Point	none	1416	1650	1	1	1	none	none	0	0	0	0	0
504	503	Yellow - output_0092.png	Point	none	1458	1506	1	1	1	none	none	0	0	0	0	0
505	504	Pink - output_0092.png	Point	none	1539	975	1	1	1	none	none	0	0	0	0	0
506	505	Purple - output_0092.png	Point	none	1581	1218	1	1	1	none	none	0	0	0	0	0
507	506	Blue - output_0093.png	Point	none	1500	1341	1	1	1	none	none	0	0	0	0	0
508	507	Green - output_0093.png	Point	none	1770	1557	1	1	1	none	none	0	0	0	0	0
509	508	Orange - output_0093.png	Point	none	1431	1641	1	1	1	none	none	0	0	0	0	0
510	509	Yellow - output_0093.png	Point	none	1488	1491	1	1	1	none	none	0	0	0	0	0
511	510	Pink - output_0093.png	Point	none	1512	960	1	1	1	none	none	0	0	0	0	0
512	511	Purple - output_0093.png	Point	none	1557	1176	1	1	1	none	none	0	0	0	0	0
513	512	Blue - output_0094.png	Point	none	1500	1344	1	1	1	none	none	0	0	0	0	0
514	513	Green - output_0094.png	Point	none	1779	1548	1	1	1	none	none	0	0	0	0	0
515	514	Orange - output_0094.png	Point	none	1434	1650	1	1	1	none	none	0	0	0	0	0
516	515	Yellow - output_0094.png	Point	none	1449	1494	1	1	1	none	none	0	0	0	0	0
517	516	Pink - output_0094.png	Point	none	1767	1224	1	1	1	none	none	0	0	0	0	0
518	517	Purple - output_0094.png	Point	none	1518	1125	1	1	1	none	none	0	0	0	0	0
519	518	Blue - output_0095.png	Point	none	1494	1332	1	1	1	none	none	0	0	0	0	0
520	519	Green - output_0095.png	Point	none	1782	1581	1	1	1	none	none	0	0	0	0	0
521	520	Orange - output_0095.png	Point	none	1416	1650	1	1	1	none	none	0	0	0	0	0
522	521	Yellow - output_0095.png	Point	none	1488	1503	1	1	1	none	none	0	0	0	0	0
523	522	Pink - output_0095.png	Point	none	2379	1326	1	1	1	none	none	0	0	0	0	0
524	523	Purple - output_0095.png	Point	none	1773	1260	1	1	1	none	none	0	0	0	0	0
525	524	Blue - output_0096.png	Point	none	1506	1365	1	1	1	none	none	0	0	0	0	0
526	525	Green - output_0096.png	Point	none	1773	1578	1	1	1	none	none	0	0	0	0	0
527	526	Orange - output_0096.png	Point	none	1377	1665	1	1	1	none	none	0	0	0	0	0
528	527	Yellow - output_0096.png	Point	none	1479	1506	1	1	1	none	none	0	0	0	0	0
529	528	Pink - output_0096.png	Point	none	1239	978	1	1	1	none	none	0	0	0	0	0
530	529	Purple - output_0096.png	Point	none	1848	1305	1	1	1	none	none	0	0	0	0	0
531	530	Blue - output_0097.png	Point	none	1488	1359	1	1	1	none	none	0	0	0	0	0
532	531	Green - output_0097.png	Point	none	1797	1578	1	1	1	none	none	0	0	0	0	0
533	532	Orange - output_0097.png	Point	none	1404	1653	1	1	1	none	none	0	0	0	0	0
534	533	Yellow - output_0097.png	Point	none	1500	1521	1	1	1	none	none	0	0	0	0	0
535	534	Pink - output_0097.png	Point	none	1845	864	1	1	1	none	none	0	0	0	0	0
536	535	Purple - output_0097.png	Point	none	1839	1278	1	1	1	none	none	0	0	0	0	0
537	536	Blue - output_0098.png	Point	none	1431	1335	1	1	1	none	none	0	0	0	0	0
538	537	Green - output_0098.png	Point	none	1746	1545	1	1	1	none	none	0	0	0	0	0
539	538	Orange - output_0098.png	Point	none	1419	1632	1	1	1	none	none	0	0	0	0	0
540	539	Yellow - output_0098.png	Point	none	1452	1509	1	1	1	none	none	0	0	0	0	0
541	540	Pink - output_0098.png	Point	none	2916	786	1	1	1	none	none	0	0	0	0	0
542	541	Purple - output_0098.png	Point	none	1884	1365	1	1	1	none	none	0	0	0	0	0
543	542	Blue - output_0099.png	Point	none	1401	1338	1	1	1	none	none	0	0	0	0	0
544	543	Green - output_0099.png	Point	none	1767	1584	1	1	1	none	none	0	0	0	0	0
545	544	Orange - output_0099.png	Point	none	1437	1623	1	1	1	none	none	0	0	0	0	0
546	545	Yellow - output_0099.png	Point	none	1452	1476	1	1	1	none	none	0	0	0	0	0
547	546	Pink - output_0099.png	Point	none	2769	783	1	1	1	none	none	0	0	0	0	0
548	547	Purple - output_0099.png	Point	none	1689	1248	1	1	1	none	none	0	0	0	0	0
549	548	Blue - output_0100.png	Point	none	1404	1374	1	1	1	none	none	0	0	0	0	0
550	549	Green - output_0100.png	Point	none	1854	1557	1	1	1	none	none	0	0	0	0	0
551	550	Orange - output_0100.png	Point	none	1461	1650	1	1	1	none	none	0	0	0	0	0
552	551	Yellow - output_0100.png	Point	none	1482	1509	1	1	1	none	none	0	0	0	0	0
553	552	Pink - output_0100.png	Point	none	2043	1311	1	1	1	none	none	0	0	0	0	0
554	553	Purple - output_0100.png	Point	none	1881	1266	1	1	1	none	none	0	0	0	0	0
555	554	Blue - output_0101.png	Point	none	1413	1344	1	1	1	none	none	0	0	0	0	0
556	555	Green - output_0101.png	Point	none	1740	1575	1	1	1	none	none	0	0	0	0	0
557	556	Orange - output_0101.png	Point	none	1452	1662	1	1	1	none	none	0	0	0	0	0
558	557	Yellow - output_0101.png	Point	none	1449	1521	1	1	1	none	none	0	0	0	0	0
559	558	Pink - output_0101.png	Point	none	1917	1341	1	1	1	none	none	0	0	0	0	0
560	559	Purple - output_0101.png	Point	none	1854	1203	1	1	1	none	none	0	0	0	0	0
561	560	Blue - output_0102.png	Point	none	1233	1329	1	1	1	none	none	0	0	0	0	0
562	561	Green - output_0102.png	Point	none	1689	1662	1	1	1	none	none	0	0	0	0	0
563	562	Orange - output_0102.png	Point	none	1455	1659	1	1	1	none	none	0	0	0	0	0
564	563	Yellow - output_0102.png	Point	none	1410	1512	1	1	1	none	none	0	0	0	0	0
565	564	Pink - output_0102.png	Point	none	1929	1365	1	1	1	none	none	0	0	0	0	0
566	565	Purple - output_0102.png	Point	none	1710	1164	1	1	1	none	none	0	0	0	0	0
