# Supplementary material for: Unmated Queens Show Worker‐Like Behaviour and Gene Expression in Polygynous Colonies of the Ant Stigmatomma pallipes
Source: Mol Ecol. 2026 Apr 29;35:e70360. doi: 10.1111/mec.70360 (PMC13126620; doi:10.1111/mec.70360)
Supplement: Supplementary file 3 — Data S1: mec70360‐sup‐0003‐Supinfo.zip. [file MEC-35-e70360-s003.zip › Coordinates/O2_G2_4_4_cords.csv]

X.1	Index	Name	Type	Group	X	Y	Width	Height	Points	Color	Fill	LWidth	Pos	C	Z	T
1	0	Eggpile - output_0010.png	Point	none	2419	1395	1	1	1	none	none	0	0	0	0	0
2	1	Larval pile - output_0010.png	Point	none	2569	1445	1	1	1	none	none	0	0	0	0	0
3	2	Pupapile - output_0010.png	Point	none	2327	1001	1	1	1	none	none	0	0	0	0	0
4	3	Nest Entrance - output_0010.png	Point	none	2028	201	1	1	1	none	none	0	0	0	0	0
5	4	SW Corner - output_0010.png	Point	none	759	1998	1	1	1	none	none	0	0	0	0	0
6	5	NW Corner - output_0010.png	Point	none	684	213	1	1	1	none	none	0	0	0	0	0
7	6	NE Corner - output_0010.png	Point	none	3603	213	1	1	1	none	none	0	0	0	0	0
8	7	SE Corner - output_0010.png	Point	none	3477	2121	1	1	1	none	none	0	0	0	0	0
9	8	Blue - output_0010.png	Point	none	1863	1275	1	1	1	none	none	0	0	0	0	0
10	9	Green - output_0010.png	Point	none	2349	1431	1	1	1	none	none	0	0	0	0	0
11	10	Orange - output_0010.png	Point	none	2559	981	1	1	1	none	none	0	0	0	0	0
12	11	Blue - output_0011.png	Point	none	1794	1215	1	1	1	none	none	0	0	0	0	0
13	12	Green - output_0011.png	Point	none	2340	1467	1	1	1	none	none	0	0	0	0	0
14	13	Orange - output_0011.png	Point	none	1659	492	1	1	1	none	none	0	0	0	0	0
15	14	Blue - output_0012.png	Point	none	1413	765	1	1	1	none	none	0	0	0	0	0
16	15	Green - output_0012.png	Point	none	1908	1077	1	1	1	none	none	0	0	0	0	0
17	16	Orange - output_0012.png	Point	none	981	915	1	1	1	none	none	0	0	0	0	0
18	17	Blue - output_0013.png	Point	none	1305	1110	1	1	1	none	none	0	0	0	0	0
19	18	Green - output_0013.png	Point	none	2415	1335	1	1	1	none	none	0	0	0	0	0
20	19	Orange - output_0013.png	Point	none	1602	1491	1	1	1	none	none	0	0	0	0	0
21	20	Blue - output_0014.png	Point	none	2520	1599	1	1	1	none	none	0	0	0	0	0
22	21	Green - output_0014.png	Point	none	2481	1359	1	1	1	none	none	0	0	0	0	0
23	22	Orange - output_0014.png	Point	none	2793	1743	1	1	1	none	none	0	0	0	0	0
24	23	Blue - output_0015.png	Point	none	1911	1158	1	1	1	none	none	0	0	0	0	0
25	24	Green - output_0015.png	Point	none	2475	1350	1	1	1	none	none	0	0	0	0	0
26	25	Orange - output_0015.png	Point	none	2499	1074	1	1	1	none	none	0	0	0	0	0
27	26	Blue - output_0016.png	Point	none	1923	1143	1	1	1	none	none	0	0	0	0	0
28	27	Green - output_0016.png	Point	none	2475	1257	1	1	1	none	none	0	0	0	0	0
29	28	Orange - output_0016.png	Point	none	2790	1332	1	1	1	none	none	0	0	0	0	0
30	29	Blue - output_0017.png	Point	none	1668	1335	1	1	1	none	none	0	0	0	0	0
31	30	Green - output_0017.png	Point	none	2328	1443	1	1	1	none	none	0	0	0	0	0
32	31	Orange - output_0017.png	Point	none	2778	1356	1	1	1	none	none	0	0	0	0	0
33	32	Blue - output_0018.png	Point	none	1764	1413	1	1	1	none	none	0	0	0	0	0
34	33	Green - output_0018.png	Point	none	2469	1368	1	1	1	none	none	0	0	0	0	0
35	34	Orange - output_0018.png	Point	none	2772	1344	1	1	1	none	none	0	0	0	0	0
36	35	Blue - output_0019.png	Point	none	2097	1050	1	1	1	none	none	0	0	0	0	0
37	36	Green - output_0019.png	Point	none	1557	1407	1	1	1	none	none	0	0	0	0	0
38	37	Orange - output_0019.png	Point	none	2766	1326	1	1	1	none	none	0	0	0	0	0
39	38	Blue - output_0020.png	Point	none	2310	1167	1	1	1	none	none	0	0	0	0	0
40	39	Green - output_0020.png	Point	none	2283	1515	1	1	1	none	none	0	0	0	0	0
41	40	Orange - output_0020.png	Point	none	2673	1578	1	1	1	none	none	0	0	0	0	0
42	41	Blue - output_0021.png	Point	none	2298	1224	1	1	1	none	none	0	0	0	0	0
43	42	Green - output_0021.png	Point	none	2202	1509	1	1	1	none	none	0	0	0	0	0
44	43	Orange - output_0021.png	Point	none	2439	1923	1	1	1	none	none	0	0	0	0	0
45	44	Blue - output_0022.png	Point	none	2256	1182	1	1	1	none	none	0	0	0	0	0
46	45	Green - output_0022.png	Point	none	2442	1455	1	1	1	none	none	0	0	0	0	0
47	46	Orange - output_0022.png	Point	none	1362	1404	1	1	1	none	none	0	0	0	0	0
48	47	Blue - output_0023.png	Point	none	2313	1179	1	1	1	none	none	0	0	0	0	0
49	48	Green - output_0023.png	Point	none	2436	1443	1	1	1	none	none	0	0	0	0	0
50	49	Orange - output_0023.png	Point	none	3126	1836	1	1	1	none	none	0	0	0	0	0
51	50	Blue - output_0024.png	Point	none	2307	1206	1	1	1	none	none	0	0	0	0	0
52	51	Green - output_0024.png	Point	none	2457	1464	1	1	1	none	none	0	0	0	0	0
53	52	Orange - output_0024.png	Point	none	2505	759	1	1	1	none	none	0	0	0	0	0
54	53	Blue - output_0025.png	Point	none	2292	1188	1	1	1	none	none	0	0	0	0	0
55	54	Green - output_0025.png	Point	none	2430	1446	1	1	1	none	none	0	0	0	0	0
56	55	Orange - output_0025.png	Point	none	2055	1014	1	1	1	none	none	0	0	0	0	0
57	56	Blue - output_0026.png	Point	none	2304	1173	1	1	1	none	none	0	0	0	0	0
58	57	Green - output_0026.png	Point	none	2430	1434	1	1	1	none	none	0	0	0	0	0
59	58	Orange - output_0026.png	Point	none	2504	716	1	1	1	none	none	0	0	0	0	0
60	59	Blue - output_0027.png	Point	none	2205	1161	1	1	1	none	none	0	0	0	0	0
61	60	Green - output_0027.png	Point	none	2403	1440	1	1	1	none	none	0	0	0	0	0
62	61	Orange - output_0027.png	Point	none	2451	732	1	1	1	none	none	0	0	0	0	0
63	62	Blue - output_0028.png	Point	none	2196	1092	1	1	1	none	none	0	0	0	0	0
64	63	Green - output_0028.png	Point	none	2412	1428	1	1	1	none	none	0	0	0	0	0
65	64	Orange - output_0028.png	Point	none	2424	726	1	1	1	none	none	0	0	0	0	0
66	65	Blue - output_0029.png	Point	none	2214	1071	1	1	1	none	none	0	0	0	0	0
67	66	Green - output_0029.png	Point	none	2433	1443	1	1	1	none	none	0	0	0	0	0
68	67	Orange - output_0029.png	Point	none	2511	726	1	1	1	none	none	0	0	0	0	0
69	68	Blue - output_0030.png	Point	none	2415	819	1	1	1	none	none	0	0	0	0	0
70	69	Green - output_0030.png	Point	none	2433	1431	1	1	1	none	none	0	0	0	0	0
71	70	Orange - output_0030.png	Point	none	2151	933	1	1	1	none	none	0	0	0	0	0
72	71	Blue - output_0031.png	Point	none	2136	987	1	1	1	none	none	0	0	0	0	0
73	72	Green - output_0031.png	Point	none	2397	1455	1	1	1	none	none	0	0	0	0	0
74	73	Orange - output_0031.png	Point	none	2139	651	1	1	1	none	none	0	0	0	0	0
75	74	Blue - output_0032.png	Point	none	2151	1095	1	1	1	none	none	0	0	0	0	0
76	75	Green - output_0032.png	Point	none	2418	1437	1	1	1	none	none	0	0	0	0	0
77	76	Orange - output_0032.png	Point	none	2310	840	1	1	1	none	none	0	0	0	0	0
78	77	Blue - output_0033.png	Point	none	3090	1845	1	1	1	none	none	0	0	0	0	0
79	78	Green - output_0033.png	Point	none	2418	1425	1	1	1	none	none	0	0	0	0	0
80	79	Orange - output_0033.png	Point	none	2328	1212	1	1	1	none	none	0	0	0	0	0
81	80	Blue - output_0034.png	Point	none	3009	687	1	1	1	none	none	0	0	0	0	0
82	81	Green - output_0034.png	Point	none	2430	1437	1	1	1	none	none	0	0	0	0	0
83	82	Orange - output_0034.png	Point	none	2478	1200	1	1	1	none	none	0	0	0	0	0
84	83	Blue - output_0035.png	Point	none	2775	381	1	1	1	none	none	0	0	0	0	0
85	84	Green - output_0035.png	Point	none	2436	1428	1	1	1	none	none	0	0	0	0	0
86	85	Orange - output_0035.png	Point	none	2430	846	1	1	1	none	none	0	0	0	0	0
87	86	Blue - output_0036.png	Point	none	2019	1578	1	1	1	none	none	0	0	0	0	0
88	87	Green - output_0036.png	Point	none	2445	1437	1	1	1	none	none	0	0	0	0	0
89	88	Orange - output_0036.png	Point	none	2484	1179	1	1	1	none	none	0	0	0	0	0
90	89	Blue - output_0037.png	Point	none	2151	987	1	1	1	none	none	0	0	0	0	0
91	90	Green - output_0037.png	Point	none	2493	1392	1	1	1	none	none	0	0	0	0	0
92	91	Orange - output_0037.png	Point	none	2202	1149	1	1	1	none	none	0	0	0	0	0
93	92	Blue - output_0038.png	Point	none	2328	795	1	1	1	none	none	0	0	0	0	0
94	93	Green - output_0038.png	Point	none	1689	1218	1	1	1	none	none	0	0	0	0	0
95	94	Orange - output_0038.png	Point	none	2274	1080	1	1	1	none	none	0	0	0	0	0
96	95	Blue - output_0039.png	Point	none	2331	804	1	1	1	none	none	0	0	0	0	0
97	96	Green - output_0039.png	Point	none	1419	1332	1	1	1	none	none	0	0	0	0	0
98	97	Orange - output_0039.png	Point	none	2058	741	1	1	1	none	none	0	0	0	0	0
99	98	Blue - output_0040.png	Point	none	2376	804	1	1	1	none	none	0	0	0	0	0
100	99	Green - output_0040.png	Point	none	2037	1185	1	1	1	none	none	0	0	0	0	0
101	100	Orange - output_0040.png	Point	none	1338	924	1	1	1	none	none	0	0	0	0	0
102	101	Blue - output_0041.png	Point	none	2328	786	1	1	1	none	none	0	0	0	0	0
103	102	Green - output_0041.png	Point	none	2022	1164	1	1	1	none	none	0	0	0	0	0
104	103	Orange - output_0041.png	Point	none	1836	1482	1	1	1	none	none	0	0	0	0	0
105	104	Blue - output_0042.png	Point	none	2271	849	1	1	1	none	none	0	0	0	0	0
106	105	Green - output_0042.png	Point	none	1911	1134	1	1	1	none	none	0	0	0	0	0
107	106	Orange - output_0042.png	Point	none	2439	1605	1	1	1	none	none	0	0	0	0	0
108	107	Blue - output_0043.png	Point	none	2259	843	1	1	1	none	none	0	0	0	0	0
109	108	Green - output_0043.png	Point	none	2448	1407	1	1	1	none	none	0	0	0	0	0
110	109	Orange - output_0043.png	Point	none	2208	1581	1	1	1	none	none	0	0	0	0	0
111	110	Blue - output_0044.png	Point	none	2238	873	1	1	1	none	none	0	0	0	0	0
112	111	Green - output_0044.png	Point	none	2403	1458	1	1	1	none	none	0	0	0	0	0
113	112	Orange - output_0044.png	Point	none	1989	1614	1	1	1	none	none	0	0	0	0	0
114	113	Blue - output_0045.png	Point	none	2307	933	1	1	1	none	none	0	0	0	0	0
115	114	Green - output_0045.png	Point	none	2400	1437	1	1	1	none	none	0	0	0	0	0
116	115	Orange - output_0045.png	Point	none	2832	1710	1	1	1	none	none	0	0	0	0	0
117	116	Blue - output_0046.png	Point	none	2196	975	1	1	1	none	none	0	0	0	0	0
118	117	Green - output_0046.png	Point	none	2421	1455	1	1	1	none	none	0	0	0	0	0
119	118	Orange - output_0046.png	Point	none	2856	1410	1	1	1	none	none	0	0	0	0	0
120	119	Blue - output_0047.png	Point	none	2223	966	1	1	1	none	none	0	0	0	0	0
121	120	Green - output_0047.png	Point	none	2406	1458	1	1	1	none	none	0	0	0	0	0
122	121	Orange - output_0047.png	Point	none	2034	1509	1	1	1	none	none	0	0	0	0	0
123	122	Blue - output_0048.png	Point	none	2208	969	1	1	1	none	none	0	0	0	0	0
124	123	Green - output_0048.png	Point	none	2427	1449	1	1	1	none	none	0	0	0	0	0
125	124	Orange - output_0048.png	Point	none	2022	1509	1	1	1	none	none	0	0	0	0	0
126	125	Blue - output_0049.png	Point	none	2202	960	1	1	1	none	none	0	0	0	0	0
127	126	Green - output_0049.png	Point	none	2409	1452	1	1	1	none	none	0	0	0	0	0
128	127	Orange - output_0049.png	Point	none	1929	1470	1	1	1	none	none	0	0	0	0	0
129	128	Blue - output_0050.png	Point	none	2205	966	1	1	1	none	none	0	0	0	0	0
130	129	Green - output_0050.png	Point	none	2424	1449	1	1	1	none	none	0	0	0	0	0
131	130	Orange - output_0050.png	Point	none	1875	1608	1	1	1	none	none	0	0	0	0	0
132	131	Blue - output_0051.png	Point	none	2217	975	1	1	1	none	none	0	0	0	0	0
133	132	Green - output_0051.png	Point	none	2430	1446	1	1	1	none	none	0	0	0	0	0
134	133	Orange - output_0051.png	Point	none	1848	1020	1	1	1	none	none	0	0	0	0	0
135	134	Blue - output_0052.png	Point	none	2262	984	1	1	1	none	none	0	0	0	0	0
136	135	Green - output_0052.png	Point	none	2415	1452	1	1	1	none	none	0	0	0	0	0
137	136	Orange - output_0052.png	Point	none	1833	1449	1	1	1	none	none	0	0	0	0	0
138	137	Blue - output_0053.png	Point	none	2268	987	1	1	1	none	none	0	0	0	0	0
139	138	Green - output_0053.png	Point	none	1764	1416	1	1	1	none	none	0	0	0	0	0
140	139	Orange - output_0053.png	Point	none	1851	1530	1	1	1	none	none	0	0	0	0	0
141	140	Blue - output_0054.png	Point	none	2238	996	1	1	1	none	none	0	0	0	0	0
142	141	Green - output_0054.png	Point	none	2361	1479	1	1	1	none	none	0	0	0	0	0
143	142	Orange - output_0054.png	Point	none	1812	1551	1	1	1	none	none	0	0	0	0	0
144	143	Blue - output_0055.png	Point	none	2316	804	1	1	1	none	none	0	0	0	0	0
145	144	Green - output_0055.png	Point	none	1947	1329	1	1	1	none	none	0	0	0	0	0
146	145	Orange - output_0055.png	Point	none	2430	1626	1	1	1	none	none	0	0	0	0	0
147	146	Blue - output_0056.png	Point	none	2376	1116	1	1	1	none	none	0	0	0	0	0
148	147	Green - output_0056.png	Point	none	1941	1260	1	1	1	none	none	0	0	0	0	0
149	148	Orange - output_0056.png	Point	none	2940	1272	1	1	1	none	none	0	0	0	0	0
150	149	Blue - output_0057.png	Point	none	2460	873	1	1	1	none	none	0	0	0	0	0
151	150	Green - output_0057.png	Point	none	2316	1491	1	1	1	none	none	0	0	0	0	0
152	151	Orange - output_0057.png	Point	none	2853	1299	1	1	1	none	none	0	0	0	0	0
153	152	Blue - output_0058.png	Point	none	2613	1374	1	1	1	none	none	0	0	0	0	0
154	153	Green - output_0058.png	Point	none	2451	1515	1	1	1	none	none	0	0	0	0	0
155	154	Orange - output_0058.png	Point	none	2727	1482	1	1	1	none	none	0	0	0	0	0
156	155	Blue - output_0059.png	Point	none	3135	420	1	1	1	none	none	0	0	0	0	0
157	156	Green - output_0059.png	Point	none	2478	1491	1	1	1	none	none	0	0	0	0	0
158	157	Orange - output_0059.png	Point	none	2724	1251	1	1	1	none	none	0	0	0	0	0
159	158	Blue - output_0060.png	Point	none	3243	1311	1	1	1	none	none	0	0	0	0	0
160	159	Green - output_0060.png	Point	none	2487	1452	1	1	1	none	none	0	0	0	0	0
161	160	Orange - output_0060.png	Point	none	3057	1299	1	1	1	none	none	0	0	0	0	0
162	161	Blue - output_0061.png	Point	none	2547	882	1	1	1	none	none	0	0	0	0	0
163	162	Green - output_0061.png	Point	none	2499	1518	1	1	1	none	none	0	0	0	0	0
164	163	Orange - output_0061.png	Point	none	1980	1422	1	1	1	none	none	0	0	0	0	0
165	164	Blue - output_0062.png	Point	none	2670	810	1	1	1	none	none	0	0	0	0	0
166	165	Green - output_0062.png	Point	none	2487	1437	1	1	1	none	none	0	0	0	0	0
167	166	Orange - output_0062.png	Point	none	2055	1539	1	1	1	none	none	0	0	0	0	0
168	167	Blue - output_0063.png	Point	none	2622	1107	1	1	1	none	none	0	0	0	0	0
169	168	Green - output_0063.png	Point	none	2463	1488	1	1	1	none	none	0	0	0	0	0
170	169	Orange - output_0063.png	Point	none	1956	1374	1	1	1	none	none	0	0	0	0	0
171	170	Blue - output_0064.png	Point	none	2412	1182	1	1	1	none	none	0	0	0	0	0
172	171	Green - output_0064.png	Point	none	2403	1449	1	1	1	none	none	0	0	0	0	0
173	172	Orange - output_0064.png	Point	none	2139	1485	1	1	1	none	none	0	0	0	0	0
174	173	Blue - output_0065.png	Point	none	2361	1047	1	1	1	none	none	0	0	0	0	0
175	174	Green - output_0065.png	Point	none	2463	1464	1	1	1	none	none	0	0	0	0	0
176	175	Orange - output_0065.png	Point	none	2157	1545	1	1	1	none	none	0	0	0	0	0
177	176	Blue - output_0066.png	Point	none	2505	1029	1	1	1	none	none	0	0	0	0	0
178	177	Green - output_0066.png	Point	none	2478	1467	1	1	1	none	none	0	0	0	0	0
179	178	Orange - output_0066.png	Point	none	2097	1476	1	1	1	none	none	0	0	0	0	0
180	179	Blue - output_0067.png	Point	none	2367	1083	1	1	1	none	none	0	0	0	0	0
181	180	Green - output_0067.png	Point	none	2475	1461	1	1	1	none	none	0	0	0	0	0
182	181	Orange - output_0067.png	Point	none	2061	1485	1	1	1	none	none	0	0	0	0	0
183	182	Blue - output_0068.png	Point	none	2361	1077	1	1	1	none	none	0	0	0	0	0
184	183	Green - output_0068.png	Point	none	2517	1464	1	1	1	none	none	0	0	0	0	0
185	184	Orange - output_0068.png	Point	none	2088	1467	1	1	1	none	none	0	0	0	0	0
186	185	Blue - output_0069.png	Point	none	2358	1068	1	1	1	none	none	0	0	0	0	0
187	186	Green - output_0069.png	Point	none	2487	1461	1	1	1	none	none	0	0	0	0	0
188	187	Orange - output_0069.png	Point	none	1959	1530	1	1	1	none	none	0	0	0	0	0
189	188	Blue - output_0070.png	Point	none	2376	1092	1	1	1	none	none	0	0	0	0	0
190	189	Green - output_0070.png	Point	none	2532	1458	1	1	1	none	none	0	0	0	0	0
191	190	Orange - output_0070.png	Point	none	2085	1371	1	1	1	none	none	0	0	0	0	0
192	191	Blue - output_0071.png	Point	none	2376	1131	1	1	1	none	none	0	0	0	0	0
193	192	Green - output_0071.png	Point	none	2592	1470	1	1	1	none	none	0	0	0	0	0
194	193	Orange - output_0071.png	Point	none	2040	1434	1	1	1	none	none	0	0	0	0	0
195	194	Blue - output_0072.png	Point	none	2355	1140	1	1	1	none	none	0	0	0	0	0
196	195	Green - output_0072.png	Point	none	2568	1467	1	1	1	none	none	0	0	0	0	0
197	196	Orange - output_0072.png	Point	none	2094	1599	1	1	1	none	none	0	0	0	0	0
198	197	Blue - output_0073.png	Point	none	2376	1116	1	1	1	none	none	0	0	0	0	0
199	198	Green - output_0073.png	Point	none	2580	1458	1	1	1	none	none	0	0	0	0	0
200	199	Orange - output_0073.png	Point	none	2229	900	1	1	1	none	none	0	0	0	0	0
201	200	Blue - output_0074.png	Point	none	2391	1107	1	1	1	none	none	0	0	0	0	0
202	201	Green - output_0074.png	Point	none	2583	1464	1	1	1	none	none	0	0	0	0	0
203	202	Orange - output_0074.png	Point	none	2373	711	1	1	1	none	none	0	0	0	0	0
204	203	Blue - output_0075.png	Point	none	2376	1113	1	1	1	none	none	0	0	0	0	0
205	204	Green - output_0075.png	Point	none	2580	1473	1	1	1	none	none	0	0	0	0	0
206	205	Orange - output_0075.png	Point	none	2244	1353	1	1	1	none	none	0	0	0	0	0
207	206	Blue - output_0076.png	Point	none	2364	1101	1	1	1	none	none	0	0	0	0	0
208	207	Green - output_0076.png	Point	none	2571	1473	1	1	1	none	none	0	0	0	0	0
209	208	Orange - output_0076.png	Point	none	2199	1494	1	1	1	none	none	0	0	0	0	0
210	209	Blue - output_0077.png	Point	none	2370	1107	1	1	1	none	none	0	0	0	0	0
211	210	Green - output_0077.png	Point	none	2550	1458	1	1	1	none	none	0	0	0	0	0
212	211	Orange - output_0077.png	Point	none	1941	1542	1	1	1	none	none	0	0	0	0	0
213	212	Blue - output_0078.png	Point	none	2163	1017	1	1	1	none	none	0	0	0	0	0
214	213	Green - output_0078.png	Point	none	2559	1467	1	1	1	none	none	0	0	0	0	0
215	214	Orange - output_0078.png	Point	none	2358	1401	1	1	1	none	none	0	0	0	0	0
216	215	Blue - output_0079.png	Point	none	2421	1071	1	1	1	none	none	0	0	0	0	0
217	216	Green - output_0079.png	Point	none	2565	1461	1	1	1	none	none	0	0	0	0	0
218	217	Orange - output_0079.png	Point	none	2292	1359	1	1	1	none	none	0	0	0	0	0
219	218	Blue - output_0080.png	Point	none	2364	780	1	1	1	none	none	0	0	0	0	0
220	219	Green - output_0080.png	Point	none	2580	1464	1	1	1	none	none	0	0	0	0	0
221	220	Orange - output_0080.png	Point	none	2457	1305	1	1	1	none	none	0	0	0	0	0
222	221	Blue - output_0081.png	Point	none	2679	915	1	1	1	none	none	0	0	0	0	0
223	222	Green - output_0081.png	Point	none	2589	1455	1	1	1	none	none	0	0	0	0	0
224	223	Orange - output_0081.png	Point	none	2655	1149	1	1	1	none	none	0	0	0	0	0
225	224	Blue - output_0082.png	Point	none	2349	1020	1	1	1	none	none	0	0	0	0	0
226	225	Green - output_0082.png	Point	none	2556	1464	1	1	1	none	none	0	0	0	0	0
227	226	Orange - output_0082.png	Point	none	2670	1161	1	1	1	none	none	0	0	0	0	0
228	227	Blue - output_0083.png	Point	none	2292	996	1	1	1	none	none	0	0	0	0	0
229	228	Green - output_0083.png	Point	none	2535	1470	1	1	1	none	none	0	0	0	0	0
230	229	Orange - output_0083.png	Point	none	2265	1374	1	1	1	none	none	0	0	0	0	0
231	230	Blue - output_0084.png	Point	none	2271	798	1	1	1	none	none	0	0	0	0	0
232	231	Green - output_0084.png	Point	none	2565	1464	1	1	1	none	none	0	0	0	0	0
233	232	Orange - output_0084.png	Point	none	2319	1386	1	1	1	none	none	0	0	0	0	0
234	233	Blue - output_0085.png	Point	none	2427	1125	1	1	1	none	none	0	0	0	0	0
235	234	Green - output_0085.png	Point	none	2559	1464	1	1	1	none	none	0	0	0	0	0
236	235	Orange - output_0085.png	Point	none	1863	1485	1	1	1	none	none	0	0	0	0	0
237	236	Blue - output_0086.png	Point	none	2364	807	1	1	1	none	none	0	0	0	0	0
238	237	Green - output_0086.png	Point	none	2562	1476	1	1	1	none	none	0	0	0	0	0
239	238	Orange - output_0086.png	Point	none	1989	1446	1	1	1	none	none	0	0	0	0	0
240	239	Blue - output_0087.png	Point	none	2037	843	1	1	1	none	none	0	0	0	0	0
241	240	Green - output_0087.png	Point	none	2565	1467	1	1	1	none	none	0	0	0	0	0
242	241	Orange - output_0087.png	Point	none	2262	1311	1	1	1	none	none	0	0	0	0	0
243	242	Blue - output_0088.png	Point	none	1968	555	1	1	1	none	none	0	0	0	0	0
244	243	Green - output_0088.png	Point	none	2574	1467	1	1	1	none	none	0	0	0	0	0
245	244	Orange - output_0088.png	Point	none	2349	1212	1	1	1	none	none	0	0	0	0	0
246	245	Blue - output_0089.png	Point	none	2271	1596	1	1	1	none	none	0	0	0	0	0
247	246	Green - output_0089.png	Point	none	2592	1452	1	1	1	none	none	0	0	0	0	0
248	247	Orange - output_0089.png	Point	none	2319	867	1	1	1	none	none	0	0	0	0	0
249	248	Blue - output_0090.png	Point	none	2049	714	1	1	1	none	none	0	0	0	0	0
250	249	Green - output_0090.png	Point	none	2544	1473	1	1	1	none	none	0	0	0	0	0
251	250	Orange - output_0090.png	Point	none	2583	999	1	1	1	none	none	0	0	0	0	0
252	251	Blue - output_0091.png	Point	none	2034	702	1	1	1	none	none	0	0	0	0	0
253	252	Green - output_0091.png	Point	none	2550	1467	1	1	1	none	none	0	0	0	0	0
254	253	Orange - output_0091.png	Point	none	2550	1062	1	1	1	none	none	0	0	0	0	0
255	254	Blue - output_0092.png	Point	none	2106	810	1	1	1	none	none	0	0	0	0	0
256	255	Green - output_0092.png	Point	none	2568	1473	1	1	1	none	none	0	0	0	0	0
257	256	Orange - output_0092.png	Point	none	2157	1086	1	1	1	none	none	0	0	0	0	0
258	257	Blue - output_0093.png	Point	none	2466	798	1	1	1	none	none	0	0	0	0	0
259	258	Green - output_0093.png	Point	none	2565	1458	1	1	1	none	none	0	0	0	0	0
260	259	Orange - output_0093.png	Point	none	2217	1011	1	1	1	none	none	0	0	0	0	0
261	260	Blue - output_0094.png	Point	none	2457	969	1	1	1	none	none	0	0	0	0	0
262	261	Green - output_0094.png	Point	none	2562	1467	1	1	1	none	none	0	0	0	0	0
263	262	Orange - output_0094.png	Point	none	2187	1026	1	1	1	none	none	0	0	0	0	0
264	263	Blue - output_0095.png	Point	none	2478	978	1	1	1	none	none	0	0	0	0	0
265	264	Green - output_0095.png	Point	none	2520	1473	1	1	1	none	none	0	0	0	0	0
266	265	Orange - output_0095.png	Point	none	2112	1059	1	1	1	none	none	0	0	0	0	0
267	266	Blue - output_0096.png	Point	none	2451	966	1	1	1	none	none	0	0	0	0	0
268	267	Green - output_0096.png	Point	none	2547	1449	1	1	1	none	none	0	0	0	0	0
269	268	Orange - output_0096.png	Point	none	2106	1455	1	1	1	none	none	0	0	0	0	0
270	269	Blue - output_0097.png	Point	none	2475	969	1	1	1	none	none	0	0	0	0	0
271	270	Green - output_0097.png	Point	none	2562	1458	1	1	1	none	none	0	0	0	0	0
272	271	Orange - output_0097.png	Point	none	2064	1371	1	1	1	none	none	0	0	0	0	0
273	272	Blue - output_0098.png	Point	none	2475	963	1	1	1	none	none	0	0	0	0	0
274	273	Green - output_0098.png	Point	none	2568	1455	1	1	1	none	none	0	0	0	0	0
275	274	Orange - output_0098.png	Point	none	2085	1365	1	1	1	none	none	0	0	0	0	0
276	275	Blue - output_0099.png	Point	none	2460	966	1	1	1	none	none	0	0	0	0	0
277	276	Green - output_0099.png	Point	none	2535	1455	1	1	1	none	none	0	0	0	0	0
278	277	Orange - output_0099.png	Point	none	2016	1431	1	1	1	none	none	0	0	0	0	0
279	278	Blue - output_0100.png	Point	none	2529	984	1	1	1	none	none	0	0	0	0	0
280	279	Green - output_0100.png	Point	none	2544	1443	1	1	1	none	none	0	0	0	0	0
281	280	Orange - output_0100.png	Point	none	1152	987	1	1	1	none	none	0	0	0	0	0
282	281	Blue - output_0101.png	Point	none	2496	984	1	1	1	none	none	0	0	0	0	0
283	282	Green - output_0101.png	Point	none	2547	1449	1	1	1	none	none	0	0	0	0	0
284	283	Orange - output_0101.png	Point	none	1389	561	1	1	1	none	none	0	0	0	0	0
285	284	Blue - output_0102.png	Point	none	2442	933	1	1	1	none	none	0	0	0	0	0
286	285	Green - output_0102.png	Point	none	2550	1437	1	1	1	none	none	0	0	0	0	0
287	286	Orange - output_0102.png	Point	none	1884	1077	1	1	1	none	none	0	0	0	0	0
288	287	Blue - output_0103.png	Point	none	2430	954	1	1	1	none	none	0	0	0	0	0
289	288	Green - output_0103.png	Point	none	2544	1467	1	1	1	none	none	0	0	0	0	0
290	289	Orange - output_0103.png	Point	none	1962	1098	1	1	1	none	none	0	0	0	0	0
