# Supplementary material for: Unmated Queens Show Worker‐Like Behaviour and Gene Expression in Polygynous Colonies of the Ant Stigmatomma pallipes
Source: Mol Ecol. 2026 Apr 29;35:e70360. doi: 10.1111/mec.70360 (PMC13126620; doi:10.1111/mec.70360)
Supplement: Supplementary file 3 — Data S1: mec70360‐sup‐0003‐Supinfo.zip. [file MEC-35-e70360-s003.zip › Coordinates/O2_G7_3_2_cords.csv]

X.1	Index	Name	Type	Group	X	Y	Width	Height	Points	Color	Fill	LWidth	Pos	C	Z	T
1	0	Eggpile - output_0010.png	Point	none	2388	1719	1	1	1	none	none	0	0	0	0	0
2	1	Larval pile - output_0010.png	Point	none	2652	1560	1	1	1	none	none	0	0	0	0	0
3	2	Pupapile - output_0010.png	Point	none	2679	999	1	1	1	none	none	0	0	0	0	0
4	3	Nest Entrance - output_0010.png	Point	none	1704	156	1	1	1	none	none	0	0	0	0	0
5	4	SW Corner - output_0010.png	Point	none	267	2157	1	1	1	none	none	0	0	0	0	0
6	5	NW Corner - output_0010.png	Point	none	120	171	1	1	1	none	none	0	0	0	0	0
7	6	NE Corner - output_0010.png	Point	none	3387	150	1	1	1	none	none	0	0	0	0	0
8	7	SE Corner - output_0010.png	Point	none	3318	2154	1	1	1	none	none	0	0	0	0	0
9	8	Blue - output_0010.png	Point	none	2493	885	1	1	1	none	none	0	0	0	0	0
10	9	Yellow - output_0010.png	Point	none	2787	1098	1	1	1	none	none	0	0	0	0	0
11	10	Blue - output_0011.png	Point	none	2463	894	1	1	1	none	none	0	0	0	0	0
12	11	Yellow - output_0011.png	Point	none	2715	1224	1	1	1	none	none	0	0	0	0	0
13	12	Blue - output_0012.png	Point	none	2472	912	1	1	1	none	none	0	0	0	0	0
14	13	Yellow - output_0012.png	Point	none	2787	1107	1	1	1	none	none	0	0	0	0	0
15	14	Blue - output_0013.png	Point	none	2061	1758	1	1	1	none	none	0	0	0	0	0
16	15	Yellow - output_0013.png	Point	none	2697	1185	1	1	1	none	none	0	0	0	0	0
17	16	Blue - output_0014.png	Point	none	2358	1239	1	1	1	none	none	0	0	0	0	0
18	17	Yellow - output_0014.png	Point	none	2622	1350	1	1	1	none	none	0	0	0	0	0
19	18	Blue - output_0015.png	Point	none	2313	1665	1	1	1	none	none	0	0	0	0	0
20	19	Yellow - output_0015.png	Point	none	2514	888	1	1	1	none	none	0	0	0	0	0
21	20	Blue - output_0016.png	Point	none	2256	1665	1	1	1	none	none	0	0	0	0	0
22	21	Yellow - output_0016.png	Point	none	2529	870	1	1	1	none	none	0	0	0	0	0
23	22	Blue - output_0017.png	Point	none	2460	1233	1	1	1	none	none	0	0	0	0	0
24	23	Yellow - output_0017.png	Point	none	2526	870	1	1	1	none	none	0	0	0	0	0
25	24	Blue - output_0018.png	Point	none	2493	1101	1	1	1	none	none	0	0	0	0	0
26	25	Yellow - output_0018.png	Point	none	2535	879	1	1	1	none	none	0	0	0	0	0
27	26	Blue - output_0019.png	Point	none	2349	1485	1	1	1	none	none	0	0	0	0	0
28	27	Yellow - output_0019.png	Point	none	2499	888	1	1	1	none	none	0	0	0	0	0
29	28	Blue - output_0020.png	Point	none	2532	1653	1	1	1	none	none	0	0	0	0	0
30	29	Yellow - output_0020.png	Point	none	2484	915	1	1	1	none	none	0	0	0	0	0
31	30	Blue - output_0021.png	Point	none	2448	1509	1	1	1	none	none	0	0	0	0	0
32	31	Yellow - output_0021.png	Point	none	2490	906	1	1	1	none	none	0	0	0	0	0
33	32	Blue - output_0022.png	Point	none	2262	1608	1	1	1	none	none	0	0	0	0	0
34	33	Yellow - output_0022.png	Point	none	2454	915	1	1	1	none	none	0	0	0	0	0
35	34	Blue - output_0023.png	Point	none	2667	1269	1	1	1	none	none	0	0	0	0	0
36	35	Yellow - output_0023.png	Point	none	2499	906	1	1	1	none	none	0	0	0	0	0
37	36	Blue - output_0024.png	Point	none	2715	1440	1	1	1	none	none	0	0	0	0	0
38	37	Yellow - output_0024.png	Point	none	2475	873	1	1	1	none	none	0	0	0	0	0
39	38	Blue - output_0025.png	Point	none	2529	1395	1	1	1	none	none	0	0	0	0	0
40	39	Yellow - output_0025.png	Point	none	2475	873	1	1	1	none	none	0	0	0	0	0
41	40	Blue - output_0026.png	Point	none	2544	1371	1	1	1	none	none	0	0	0	0	0
42	41	Yellow - output_0026.png	Point	none	2502	864	1	1	1	none	none	0	0	0	0	0
43	42	Blue - output_0027.png	Point	none	2481	1374	1	1	1	none	none	0	0	0	0	0
44	43	Yellow - output_0027.png	Point	none	2481	870	1	1	1	none	none	0	0	0	0	0
45	44	Blue - output_0028.png	Point	none	2448	1329	1	1	1	none	none	0	0	0	0	0
46	45	Yellow - output_0028.png	Point	none	2490	873	1	1	1	none	none	0	0	0	0	0
47	46	Blue - output_0029.png	Point	none	2460	1311	1	1	1	none	none	0	0	0	0	0
48	47	Yellow - output_0029.png	Point	none	2490	882	1	1	1	none	none	0	0	0	0	0
49	48	Blue - output_0030.png	Point	none	2448	1299	1	1	1	none	none	0	0	0	0	0
50	49	Yellow - output_0030.png	Point	none	2469	900	1	1	1	none	none	0	0	0	0	0
51	50	Blue - output_0031.png	Point	none	2580	1440	1	1	1	none	none	0	0	0	0	0
52	51	Yellow - output_0031.png	Point	none	2478	834	1	1	1	none	none	0	0	0	0	0
53	52	Blue - output_0032.png	Point	none	2784	1305	1	1	1	none	none	0	0	0	0	0
54	53	Yellow - output_0032.png	Point	none	2466	822	1	1	1	none	none	0	0	0	0	0
55	54	Blue - output_0033.png	Point	none	2517	1365	1	1	1	none	none	0	0	0	0	0
56	55	Yellow - output_0033.png	Point	none	2442	813	1	1	1	none	none	0	0	0	0	0
57	56	Blue - output_0034.png	Point	none	2496	1311	1	1	1	none	none	0	0	0	0	0
58	57	Yellow - output_0034.png	Point	none	2445	831	1	1	1	none	none	0	0	0	0	0
59	58	Blue - output_0035.png	Point	none	2472	1221	1	1	1	none	none	0	0	0	0	0
60	59	Yellow - output_0035.png	Point	none	2460	819	1	1	1	none	none	0	0	0	0	0
61	60	Blue - output_0036.png	Point	none	2367	1149	1	1	1	none	none	0	0	0	0	0
62	61	Yellow - output_0036.png	Point	none	2460	816	1	1	1	none	none	0	0	0	0	0
63	62	Blue - output_0037.png	Point	none	2343	1155	1	1	1	none	none	0	0	0	0	0
64	63	Yellow - output_0037.png	Point	none	2451	831	1	1	1	none	none	0	0	0	0	0
65	64	Blue - output_0038.png	Point	none	2352	1155	1	1	1	none	none	0	0	0	0	0
66	65	Yellow - output_0038.png	Point	none	2442	816	1	1	1	none	none	0	0	0	0	0
67	66	Blue - output_0039.png	Point	none	2379	1098	1	1	1	none	none	0	0	0	0	0
68	67	Yellow - output_0039.png	Point	none	2442	819	1	1	1	none	none	0	0	0	0	0
69	68	Blue - output_0040.png	Point	none	2391	1122	1	1	1	none	none	0	0	0	0	0
70	69	Yellow - output_0040.png	Point	none	2463	816	1	1	1	none	none	0	0	0	0	0
71	70	Blue - output_0041.png	Point	none	2382	1089	1	1	1	none	none	0	0	0	0	0
72	71	Yellow - output_0041.png	Point	none	2442	825	1	1	1	none	none	0	0	0	0	0
73	72	Blue - output_0042.png	Point	none	2442	1122	1	1	1	none	none	0	0	0	0	0
74	73	Yellow - output_0042.png	Point	none	2457	819	1	1	1	none	none	0	0	0	0	0
75	74	Blue - output_0043.png	Point	none	2178	1260	1	1	1	none	none	0	0	0	0	0
76	75	Yellow - output_0043.png	Point	none	2445	807	1	1	1	none	none	0	0	0	0	0
77	76	Blue - output_0044.png	Point	none	2691	1593	1	1	1	none	none	0	0	0	0	0
78	77	Yellow - output_0044.png	Point	none	2556	837	1	1	1	none	none	0	0	0	0	0
79	78	Blue - output_0045.png	Point	none	2550	1680	1	1	1	none	none	0	0	0	0	0
80	79	Yellow - output_0045.png	Point	none	2538	876	1	1	1	none	none	0	0	0	0	0
81	80	Blue - output_0046.png	Point	none	1380	1689	1	1	1	none	none	0	0	0	0	0
82	81	Yellow - output_0046.png	Point	none	2610	930	1	1	1	none	none	0	0	0	0	0
83	82	Blue - output_0047.png	Point	none	2589	1188	1	1	1	none	none	0	0	0	0	0
84	83	Yellow - output_0047.png	Point	none	2487	792	1	1	1	none	none	0	0	0	0	0
85	84	Blue - output_0048.png	Point	none	2742	975	1	1	1	none	none	0	0	0	0	0
86	85	Yellow - output_0048.png	Point	none	2703	1572	1	1	1	none	none	0	0	0	0	0
87	86	Blue - output_0049.png	Point	none	2391	1389	1	1	1	none	none	0	0	0	0	0
88	87	Yellow - output_0049.png	Point	none	2763	1410	1	1	1	none	none	0	0	0	0	0
89	88	Blue - output_0050.png	Point	none	1305	708	1	1	1	none	none	0	0	0	0	0
90	89	Yellow - output_0050.png	Point	none	2826	1419	1	1	1	none	none	0	0	0	0	0
91	90	Blue - output_0051.png	Point	none	2340	843	1	1	1	none	none	0	0	0	0	0
92	91	Yellow - output_0051.png	Point	none	2802	1416	1	1	1	none	none	0	0	0	0	0
93	92	Blue - output_0052.png	Point	none	2496	1524	1	1	1	none	none	0	0	0	0	0
94	93	Yellow - output_0052.png	Point	none	2793	1404	1	1	1	none	none	0	0	0	0	0
95	94	Blue - output_0053.png	Point	none	2493	1560	1	1	1	none	none	0	0	0	0	0
96	95	Yellow - output_0053.png	Point	none	2793	1440	1	1	1	none	none	0	0	0	0	0
97	96	Blue - output_0054.png	Point	none	2472	1494	1	1	1	none	none	0	0	0	0	0
98	97	Yellow - output_0054.png	Point	none	2814	1422	1	1	1	none	none	0	0	0	0	0
99	98	Blue - output_0055.png	Point	none	2493	1500	1	1	1	none	none	0	0	0	0	0
100	99	Yellow - output_0055.png	Point	none	2814	1419	1	1	1	none	none	0	0	0	0	0
101	100	Blue - output_0056.png	Point	none	2472	1458	1	1	1	none	none	0	0	0	0	0
102	101	Yellow - output_0056.png	Point	none	2814	1419	1	1	1	none	none	0	0	0	0	0
103	102	Blue - output_0057.png	Point	none	1836	1287	1	1	1	none	none	0	0	0	0	0
104	103	Yellow - output_0057.png	Point	none	2811	1410	1	1	1	none	none	0	0	0	0	0
105	104	Blue - output_0058.png	Point	none	1731	1713	1	1	1	none	none	0	0	0	0	0
106	105	Yellow - output_0058.png	Point	none	2817	1404	1	1	1	none	none	0	0	0	0	0
107	106	Blue - output_0059.png	Point	none	2217	1689	1	1	1	none	none	0	0	0	0	0
108	107	Yellow - output_0059.png	Point	none	2730	1542	1	1	1	none	none	0	0	0	0	0
109	108	Blue - output_0060.png	Point	none	2217	1692	1	1	1	none	none	0	0	0	0	0
110	109	Yellow - output_0060.png	Point	none	2655	1617	1	1	1	none	none	0	0	0	0	0
111	110	Blue - output_0061.png	Point	none	2295	1653	1	1	1	none	none	0	0	0	0	0
112	111	Yellow - output_0061.png	Point	none	2568	1665	1	1	1	none	none	0	0	0	0	0
113	112	Blue - output_0062.png	Point	none	2235	1737	1	1	1	none	none	0	0	0	0	0
114	113	Yellow - output_0062.png	Point	none	2577	1638	1	1	1	none	none	0	0	0	0	0
115	114	Blue - output_0063.png	Point	none	2241	1701	1	1	1	none	none	0	0	0	0	0
116	115	Yellow - output_0063.png	Point	none	2571	1653	1	1	1	none	none	0	0	0	0	0
117	116	Blue - output_0064.png	Point	none	2247	1713	1	1	1	none	none	0	0	0	0	0
118	117	Yellow - output_0064.png	Point	none	2562	1650	1	1	1	none	none	0	0	0	0	0
119	118	Blue - output_0065.png	Point	none	2289	1695	1	1	1	none	none	0	0	0	0	0
120	119	Yellow - output_0065.png	Point	none	2565	1644	1	1	1	none	none	0	0	0	0	0
121	120	Blue - output_0066.png	Point	none	2256	1680	1	1	1	none	none	0	0	0	0	0
122	121	Yellow - output_0066.png	Point	none	2565	1635	1	1	1	none	none	0	0	0	0	0
123	122	Blue - output_0067.png	Point	none	2259	1716	1	1	1	none	none	0	0	0	0	0
124	123	Yellow - output_0067.png	Point	none	2583	1665	1	1	1	none	none	0	0	0	0	0
125	124	Blue - output_0068.png	Point	none	2250	1704	1	1	1	none	none	0	0	0	0	0
126	125	Yellow - output_0068.png	Point	none	2562	1647	1	1	1	none	none	0	0	0	0	0
127	126	Blue - output_0069.png	Point	none	2220	1596	1	1	1	none	none	0	0	0	0	0
128	127	Yellow - output_0069.png	Point	none	2583	1665	1	1	1	none	none	0	0	0	0	0
129	128	Blue - output_0070.png	Point	none	2295	1644	1	1	1	none	none	0	0	0	0	0
130	129	Yellow - output_0070.png	Point	none	2586	1659	1	1	1	none	none	0	0	0	0	0
131	130	Blue - output_0071.png	Point	none	2301	1650	1	1	1	none	none	0	0	0	0	0
132	131	Yellow - output_0071.png	Point	none	2589	1668	1	1	1	none	none	0	0	0	0	0
133	132	Blue - output_0072.png	Point	none	2313	1674	1	1	1	none	none	0	0	0	0	0
134	133	Yellow - output_0072.png	Point	none	2580	1662	1	1	1	none	none	0	0	0	0	0
135	134	Blue - output_0073.png	Point	none	2322	1671	1	1	1	none	none	0	0	0	0	0
136	135	Yellow - output_0073.png	Point	none	2580	1659	1	1	1	none	none	0	0	0	0	0
137	136	Blue - output_0074.png	Point	none	2325	1692	1	1	1	none	none	0	0	0	0	0
138	137	Yellow - output_0074.png	Point	none	2580	1656	1	1	1	none	none	0	0	0	0	0
139	138	Blue - output_0075.png	Point	none	2301	1662	1	1	1	none	none	0	0	0	0	0
140	139	Yellow - output_0075.png	Point	none	2598	1641	1	1	1	none	none	0	0	0	0	0
141	140	Blue - output_0076.png	Point	none	2109	1722	1	1	1	none	none	0	0	0	0	0
142	141	Yellow - output_0076.png	Point	none	2589	1671	1	1	1	none	none	0	0	0	0	0
143	142	Blue - output_0077.png	Point	none	2265	1647	1	1	1	none	none	0	0	0	0	0
144	143	Yellow - output_0077.png	Point	none	2574	1665	1	1	1	none	none	0	0	0	0	0
145	144	Blue - output_0078.png	Point	none	2271	1647	1	1	1	none	none	0	0	0	0	0
146	145	Yellow - output_0078.png	Point	none	2601	1668	1	1	1	none	none	0	0	0	0	0
147	146	Blue - output_0079.png	Point	none	2346	1410	1	1	1	none	none	0	0	0	0	0
148	147	Yellow - output_0079.png	Point	none	2613	1665	1	1	1	none	none	0	0	0	0	0
149	148	Blue - output_0080.png	Point	none	2223	1755	1	1	1	none	none	0	0	0	0	0
150	149	Yellow - output_0080.png	Point	none	2562	1656	1	1	1	none	none	0	0	0	0	0
151	150	Blue - output_0081.png	Point	none	2211	1755	1	1	1	none	none	0	0	0	0	0
152	151	Yellow - output_0081.png	Point	none	2724	1581	1	1	1	none	none	0	0	0	0	0
153	152	Blue - output_0082.png	Point	none	2202	1746	1	1	1	none	none	0	0	0	0	0
154	153	Yellow - output_0082.png	Point	none	2727	1572	1	1	1	none	none	0	0	0	0	0
155	154	Blue - output_0083.png	Point	none	2199	1749	1	1	1	none	none	0	0	0	0	0
156	155	Yellow - output_0083.png	Point	none	2721	1593	1	1	1	none	none	0	0	0	0	0
157	156	Blue - output_0084.png	Point	none	2190	1761	1	1	1	none	none	0	0	0	0	0
158	157	Yellow - output_0084.png	Point	none	2730	1581	1	1	1	none	none	0	0	0	0	0
159	158	Blue - output_0085.png	Point	none	2208	1758	1	1	1	none	none	0	0	0	0	0
160	159	Yellow - output_0085.png	Point	none	2733	1569	1	1	1	none	none	0	0	0	0	0
161	160	Blue - output_0086.png	Point	none	2208	1767	1	1	1	none	none	0	0	0	0	0
162	161	Yellow - output_0086.png	Point	none	2718	1587	1	1	1	none	none	0	0	0	0	0
163	162	Blue - output_0087.png	Point	none	2277	1638	1	1	1	none	none	0	0	0	0	0
164	163	Yellow - output_0087.png	Point	none	2742	1578	1	1	1	none	none	0	0	0	0	0
165	164	Blue - output_0088.png	Point	none	2493	1344	1	1	1	none	none	0	0	0	0	0
166	165	Yellow - output_0088.png	Point	none	2724	1569	1	1	1	none	none	0	0	0	0	0
167	166	Blue - output_0089.png	Point	none	2760	1173	1	1	1	none	none	0	0	0	0	0
168	167	Yellow - output_0089.png	Point	none	2721	1584	1	1	1	none	none	0	0	0	0	0
169	168	Blue - output_0090.png	Point	none	2808	1092	1	1	1	none	none	0	0	0	0	0
170	169	Yellow - output_0090.png	Point	none	2724	1584	1	1	1	none	none	0	0	0	0	0
171	170	Blue - output_0091.png	Point	none	2811	1125	1	1	1	none	none	0	0	0	0	0
172	171	Yellow - output_0091.png	Point	none	2727	1584	1	1	1	none	none	0	0	0	0	0
173	172	Blue - output_0092.png	Point	none	2826	1089	1	1	1	none	none	0	0	0	0	0
174	173	Yellow - output_0092.png	Point	none	2721	1572	1	1	1	none	none	0	0	0	0	0
175	174	Blue - output_0093.png	Point	none	2799	1125	1	1	1	none	none	0	0	0	0	0
176	175	Yellow - output_0093.png	Point	none	2715	1575	1	1	1	none	none	0	0	0	0	0
177	176	Blue - output_0094.png	Point	none	2790	1170	1	1	1	none	none	0	0	0	0	0
178	177	Yellow - output_0094.png	Point	none	2718	1548	1	1	1	none	none	0	0	0	0	0
179	178	Blue - output_0095.png	Point	none	2778	1185	1	1	1	none	none	0	0	0	0	0
180	179	Yellow - output_0095.png	Point	none	2706	1605	1	1	1	none	none	0	0	0	0	0
181	180	Blue - output_0096.png	Point	none	2721	1188	1	1	1	none	none	0	0	0	0	0
182	181	Yellow - output_0096.png	Point	none	2712	1608	1	1	1	none	none	0	0	0	0	0
183	182	Blue - output_0097.png	Point	none	2565	864	1	1	1	none	none	0	0	0	0	0
184	183	Yellow - output_0097.png	Point	none	2712	1581	1	1	1	none	none	0	0	0	0	0
185	184	Blue - output_0098.png	Point	none	2556	897	1	1	1	none	none	0	0	0	0	0
186	185	Yellow - output_0098.png	Point	none	2709	1575	1	1	1	none	none	0	0	0	0	0
187	186	Blue - output_0099.png	Point	none	2592	1245	1	1	1	none	none	0	0	0	0	0
188	187	Yellow - output_0099.png	Point	none	2589	1614	1	1	1	none	none	0	0	0	0	0
189	188	Blue - output_0100.png	Point	none	2721	1113	1	1	1	none	none	0	0	0	0	0
190	189	Yellow - output_0100.png	Point	none	2787	1425	1	1	1	none	none	0	0	0	0	0
191	190	Blue - output_0101.png	Point	none	2742	1209	1	1	1	none	none	0	0	0	0	0
192	191	Yellow - output_0101.png	Point	none	2763	1428	1	1	1	none	none	0	0	0	0	0
193	192	Blue - output_0102.png	Point	none	2229	1593	1	1	1	none	none	0	0	0	0	0
194	193	Yellow - output_0102.png	Point	none	2700	1506	1	1	1	none	none	0	0	0	0	0
