# Supplementary material for: Unmated Queens Show Worker‐Like Behaviour and Gene Expression in Polygynous Colonies of the Ant Stigmatomma pallipes
Source: Mol Ecol. 2026 Apr 29;35:e70360. doi: 10.1111/mec.70360 (PMC13126620; doi:10.1111/mec.70360)
Supplement: Supplementary file 3 — Data S1: mec70360‐sup‐0003‐Supinfo.zip. [file MEC-35-e70360-s003.zip › Coordinates/O2_G8_3_2_cords.csv]

X.1	Index	Name	Type	Group	X	Y	Width	Height	Points	Color	Fill	LWidth	Pos	C	Z	T
1	0	Eggpile - output_0010.png	Point	none	1911	1107	1	1	1	none	none	0	0	0	0	0
2	1	Larval pile - output_0010.png	Point	none	1795	1279	1	1	1	none	none	0	0	0	0	0
3	2	Pupapile - output_0010.png	Point	none	2264	1194	1	1	1	none	none	0	0	0	0	0
4	3	Nest Entrance - output_0010.png	Point	none	2036	84	1	1	1	none	none	0	0	0	0	0
5	4	SW Corner - output_0010.png	Point	none	416	1768	1	1	1	none	none	0	0	0	0	0
6	5	NW Corner - output_0010.png	Point	none	444	12	1	1	1	none	none	0	0	0	0	0
7	6	NE Corner - output_0010.png	Point	none	3480	224	1	1	1	none	none	0	0	0	0	0
8	7	SE Corner - output_0010.png	Point	none	3136	2148	1	1	1	none	none	0	0	0	0	0
9	8	Blue - output_0010.png	Point	none	909	1110	1	1	1	none	none	0	0	0	0	0
10	9	Green - output_0010.png	Point	none	2427	1302	1	1	1	none	none	0	0	0	0	0
11	10	Orange - output_0010.png	Point	none	2643	939	1	1	1	none	none	0	0	0	0	0
12	11	Yellow - output_0010.png	Point	none	1959	1299	1	1	1	none	none	0	0	0	0	0
13	12	Purple - output_0010.png	Point	none	2358	945	1	1	1	none	none	0	0	0	0	0
14	13	White - output_0010.png	Point	none	1611	696	1	1	1	none	none	0	0	0	0	0
15	14	Blue - output_0011.png	Point	none	1404	252	1	1	1	none	none	0	0	0	0	0
16	15	Green - output_0011.png	Point	none	2019	1206	1	1	1	none	none	0	0	0	0	0
17	16	Orange - output_0011.png	Point	none	2820	1272	1	1	1	none	none	0	0	0	0	0
18	17	Yellow - output_0011.png	Point	none	1686	1071	1	1	1	none	none	0	0	0	0	0
19	18	Purple - output_0011.png	Point	none	2298	969	1	1	1	none	none	0	0	0	0	0
20	19	White - output_0011.png	Point	none	2031	996	1	1	1	none	none	0	0	0	0	0
21	20	Blue - output_0012.png	Point	none	1551	462	1	1	1	none	none	0	0	0	0	0
22	21	Green - output_0012.png	Point	none	654	897	1	1	1	none	none	0	0	0	0	0
23	22	Orange - output_0012.png	Point	none	2670	1179	1	1	1	none	none	0	0	0	0	0
24	23	Yellow - output_0012.png	Point	none	1665	1095	1	1	1	none	none	0	0	0	0	0
25	24	Purple - output_0012.png	Point	none	2241	1056	1	1	1	none	none	0	0	0	0	0
26	25	White - output_0012.png	Point	none	2229	906	1	1	1	none	none	0	0	0	0	0
27	26	Blue - output_0013.png	Point	none	1137	291	1	1	1	none	none	0	0	0	0	0
28	27	Green - output_0013.png	Point	none	2043	1788	1	1	1	none	none	0	0	0	0	0
29	28	Orange - output_0013.png	Point	none	2805	1635	1	1	1	none	none	0	0	0	0	0
30	29	Yellow - output_0013.png	Point	none	1797	1149	1	1	1	none	none	0	0	0	0	0
31	30	Purple - output_0013.png	Point	none	2277	1467	1	1	1	none	none	0	0	0	0	0
32	31	White - output_0013.png	Point	none	1971	576	1	1	1	none	none	0	0	0	0	0
33	32	Blue - output_0014.png	Point	none	1965	849	1	1	1	none	none	0	0	0	0	0
34	33	Green - output_0014.png	Point	none	756	1338	1	1	1	none	none	0	0	0	0	0
35	34	Orange - output_0014.png	Point	none	1248	1761	1	1	1	none	none	0	0	0	0	0
36	35	Yellow - output_0014.png	Point	none	1464	1029	1	1	1	none	none	0	0	0	0	0
37	36	Purple - output_0014.png	Point	none	2139	366	1	1	1	none	none	0	0	0	0	0
38	37	White - output_0014.png	Point	none	1803	975	1	1	1	none	none	0	0	0	0	0
39	38	Eggpile02 - output_0015.png	Point	none	1587	1158	1	1	1	none	none	0	0	0	0	0
40	39	Blue - output_0015.png	Point	none	2322	1077	1	1	1	none	none	0	0	0	0	0
41	40	Green - output_0015.png	Point	none	1470	666	1	1	1	none	none	0	0	0	0	0
42	41	Orange - output_0015.png	Point	none	1668	366	1	1	1	none	none	0	0	0	0	0
43	42	Yellow - output_0015.png	Point	none	1572	1050	1	1	1	none	none	0	0	0	0	0
44	43	Purple - output_0015.png	Point	none	1800	1557	1	1	1	none	none	0	0	0	0	0
45	44	White - output_0015.png	Point	none	2034	918	1	1	1	none	none	0	0	0	0	0
46	45	Blue - output_0016.png	Point	none	2460	1071	1	1	1	none	none	0	0	0	0	0
47	46	Green - output_0016.png	Point	none	2730	1878	1	1	1	none	none	0	0	0	0	0
48	47	Orange - output_0016.png	Point	none	894	1764	1	1	1	none	none	0	0	0	0	0
49	48	Yellow - output_0016.png	Point	none	1470	1068	1	1	1	none	none	0	0	0	0	0
50	49	Purple - output_0016.png	Point	none	2616	1023	1	1	1	none	none	0	0	0	0	0
51	50	White - output_0016.png	Point	none	2130	921	1	1	1	none	none	0	0	0	0	0
52	51	Blue - output_0017.png	Point	none	1404	1389	1	1	1	none	none	0	0	0	0	0
53	52	Green - output_0017.png	Point	none	1284	1797	1	1	1	none	none	0	0	0	0	0
54	53	Orange - output_0017.png	Point	none	900	1722	1	1	1	none	none	0	0	0	0	0
55	54	Yellow - output_0017.png	Point	none	1641	1059	1	1	1	none	none	0	0	0	0	0
56	55	Purple - output_0017.png	Point	none	2139	1053	1	1	1	none	none	0	0	0	0	0
57	56	White - output_0017.png	Point	none	2145	924	1	1	1	none	none	0	0	0	0	0
58	57	Blue - output_0018.png	Point	none	1326	873	1	1	1	none	none	0	0	0	0	0
59	58	Green - output_0018.png	Point	none	555	1359	1	1	1	none	none	0	0	0	0	0
60	59	Orange - output_0018.png	Point	none	873	1719	1	1	1	none	none	0	0	0	0	0
61	60	Yellow - output_0018.png	Point	none	1917	1422	1	1	1	none	none	0	0	0	0	0
62	61	Purple - output_0018.png	Point	none	2259	1065	1	1	1	none	none	0	0	0	0	0
63	62	White - output_0018.png	Point	none	1755	891	1	1	1	none	none	0	0	0	0	0
64	63	Blue - output_0019.png	Point	none	813	1662	1	1	1	none	none	0	0	0	0	0
65	64	Green - output_0019.png	Point	none	2316	18	1	1	1	none	none	0	0	0	0	0
66	65	Orange - output_0019.png	Point	none	1155	1773	1	1	1	none	none	0	0	0	0	0
67	66	Yellow - output_0019.png	Point	none	1740	1362	1	1	1	none	none	0	0	0	0	0
68	67	Purple - output_0019.png	Point	none	2112	1056	1	1	1	none	none	0	0	0	0	0
69	68	White - output_0019.png	Point	none	804	1422	1	1	1	none	none	0	0	0	0	0
70	69	Blue - output_0020.png	Point	none	1713	687	1	1	1	none	none	0	0	0	0	0
71	70	Green - output_0020.png	Point	none	1200	405	1	1	1	none	none	0	0	0	0	0
72	71	Orange - output_0020.png	Point	none	2079	1935	1	1	1	none	none	0	0	0	0	0
73	72	Yellow - output_0020.png	Point	none	1761	855	1	1	1	none	none	0	0	0	0	0
74	73	Purple - output_0020.png	Point	none	1707	996	1	1	1	none	none	0	0	0	0	0
75	74	White - output_0020.png	Point	none	2082	375	1	1	1	none	none	0	0	0	0	0
76	75	Blue - output_0021.png	Point	none	2178	1365	1	1	1	none	none	0	0	0	0	0
77	76	Green - output_0021.png	Point	none	1623	612	1	1	1	none	none	0	0	0	0	0
78	77	Orange - output_0021.png	Point	none	2676	1977	1	1	1	none	none	0	0	0	0	0
79	78	Yellow - output_0021.png	Point	none	1728	1137	1	1	1	none	none	0	0	0	0	0
80	79	Purple - output_0021.png	Point	none	1584	1173	1	1	1	none	none	0	0	0	0	0
81	80	White - output_0021.png	Point	none	1488	624	1	1	1	none	none	0	0	0	0	0
82	81	Blue - output_0022.png	Point	none	2058	1215	1	1	1	none	none	0	0	0	0	0
83	82	Green - output_0022.png	Point	none	1644	684	1	1	1	none	none	0	0	0	0	0
84	83	Orange - output_0022.png	Point	none	3057	2070	1	1	1	none	none	0	0	0	0	0
85	84	Yellow - output_0022.png	Point	none	1764	1152	1	1	1	none	none	0	0	0	0	0
86	85	Purple - output_0022.png	Point	none	1560	1233	1	1	1	none	none	0	0	0	0	0
87	86	White - output_0022.png	Point	none	2109	963	1	1	1	none	none	0	0	0	0	0
88	87	Blue - output_0023.png	Point	none	2007	1221	1	1	1	none	none	0	0	0	0	0
89	88	Green - output_0023.png	Point	none	1653	654	1	1	1	none	none	0	0	0	0	0
90	89	Orange - output_0023.png	Point	none	2061	1911	1	1	1	none	none	0	0	0	0	0
91	90	Yellow - output_0023.png	Point	none	1797	1143	1	1	1	none	none	0	0	0	0	0
92	91	Purple - output_0023.png	Point	none	1590	1221	1	1	1	none	none	0	0	0	0	0
93	92	White - output_0023.png	Point	none	2103	966	1	1	1	none	none	0	0	0	0	0
94	93	Blue - output_0024.png	Point	none	2088	1263	1	1	1	none	none	0	0	0	0	0
95	94	Green - output_0024.png	Point	none	2475	546	1	1	1	none	none	0	0	0	0	0
96	95	Orange - output_0024.png	Point	none	1239	1524	1	1	1	none	none	0	0	0	0	0
97	96	Yellow - output_0024.png	Point	none	1821	1164	1	1	1	none	none	0	0	0	0	0
98	97	Purple - output_0024.png	Point	none	2115	1332	1	1	1	none	none	0	0	0	0	0
99	98	White - output_0024.png	Point	none	2061	969	1	1	1	none	none	0	0	0	0	0
100	99	Blue - output_0025.png	Point	none	2025	1245	1	1	1	none	none	0	0	0	0	0
101	100	Green - output_0025.png	Point	none	2550	1410	1	1	1	none	none	0	0	0	0	0
102	101	Orange - output_0025.png	Point	none	2211	60	1	1	1	none	none	0	0	0	0	0
103	102	Yellow - output_0025.png	Point	none	1752	1083	1	1	1	none	none	0	0	0	0	0
104	103	Purple - output_0025.png	Point	none	2142	1179	1	1	1	none	none	0	0	0	0	0
105	104	White - output_0025.png	Point	none	2037	978	1	1	1	none	none	0	0	0	0	0
106	105	Blue - output_0026.png	Point	none	2010	1233	1	1	1	none	none	0	0	0	0	0
107	106	Green - output_0026.png	Point	none	2220	84	1	1	1	none	none	0	0	0	0	0
108	107	Orange - output_0026.png	Point	none	1185	1605	1	1	1	none	none	0	0	0	0	0
109	108	Yellow - output_0026.png	Point	none	1662	918	1	1	1	none	none	0	0	0	0	0
110	109	Purple - output_0026.png	Point	none	2337	1347	1	1	1	none	none	0	0	0	0	0
111	110	White - output_0026.png	Point	none	2004	942	1	1	1	none	none	0	0	0	0	0
112	111	Blue - output_0027.png	Point	none	2040	1239	1	1	1	none	none	0	0	0	0	0
113	112	Green - output_0027.png	Point	none	2388	57	1	1	1	none	none	0	0	0	0	0
114	113	Orange - output_0027.png	Point	none	1056	219	1	1	1	none	none	0	0	0	0	0
115	114	Yellow - output_0027.png	Point	none	1674	798	1	1	1	none	none	0	0	0	0	0
116	115	Purple - output_0027.png	Point	none	762	1533	1	1	1	none	none	0	0	0	0	0
117	116	White - output_0027.png	Point	none	2088	1041	1	1	1	none	none	0	0	0	0	0
118	117	Blue - output_0028.png	Point	none	2073	1236	1	1	1	none	none	0	0	0	0	0
119	118	Green - output_0028.png	Point	none	2265	936	1	1	1	none	none	0	0	0	0	0
120	119	Orange - output_0028.png	Point	none	684	264	1	1	1	none	none	0	0	0	0	0
121	120	Yellow - output_0028.png	Point	none	1665	849	1	1	1	none	none	0	0	0	0	0
122	121	Purple - output_0028.png	Point	none	1119	888	1	1	1	none	none	0	0	0	0	0
123	122	White - output_0028.png	Point	none	2106	1041	1	1	1	none	none	0	0	0	0	0
124	123	Blue - output_0029.png	Point	none	2097	1275	1	1	1	none	none	0	0	0	0	0
125	124	Green - output_0029.png	Point	none	2313	924	1	1	1	none	none	0	0	0	0	0
126	125	Orange - output_0029.png	Point	none	1110	126	1	1	1	none	none	0	0	0	0	0
127	126	Yellow - output_0029.png	Point	none	1680	876	1	1	1	none	none	0	0	0	0	0
128	127	Purple - output_0029.png	Point	none	2058	573	1	1	1	none	none	0	0	0	0	0
129	128	White - output_0029.png	Point	none	2112	1026	1	1	1	none	none	0	0	0	0	0
130	129	Blue - output_0030.png	Point	none	2103	1227	1	1	1	none	none	0	0	0	0	0
131	130	Green - output_0030.png	Point	none	2250	933	1	1	1	none	none	0	0	0	0	0
132	131	Orange - output_0030.png	Point	none	1467	219	1	1	1	none	none	0	0	0	0	0
133	132	Yellow - output_0030.png	Point	none	1632	876	1	1	1	none	none	0	0	0	0	0
134	133	Purple - output_0030.png	Point	none	1521	402	1	1	1	none	none	0	0	0	0	0
135	134	White - output_0030.png	Point	none	2115	1047	1	1	1	none	none	0	0	0	0	0
136	135	Blue - output_0031.png	Point	none	2082	1248	1	1	1	none	none	0	0	0	0	0
137	136	Green - output_0031.png	Point	none	2295	894	1	1	1	none	none	0	0	0	0	0
138	137	Orange - output_0031.png	Point	none	771	657	1	1	1	none	none	0	0	0	0	0
139	138	Yellow - output_0031.png	Point	none	1638	822	1	1	1	none	none	0	0	0	0	0
140	139	Purple - output_0031.png	Point	none	1932	516	1	1	1	none	none	0	0	0	0	0
141	140	White - output_0031.png	Point	none	2124	1032	1	1	1	none	none	0	0	0	0	0
142	141	Blue - output_0032.png	Point	none	2115	1230	1	1	1	none	none	0	0	0	0	0
143	142	Green - output_0032.png	Point	none	2331	930	1	1	1	none	none	0	0	0	0	0
144	143	Orange - output_0032.png	Point	none	630	1524	1	1	1	none	none	0	0	0	0	0
145	144	Yellow - output_0032.png	Point	none	1668	852	1	1	1	none	none	0	0	0	0	0
146	145	Purple - output_0032.png	Point	none	2061	597	1	1	1	none	none	0	0	0	0	0
147	146	White - output_0032.png	Point	none	2130	1044	1	1	1	none	none	0	0	0	0	0
148	147	Blue - output_0033.png	Point	none	2124	1212	1	1	1	none	none	0	0	0	0	0
149	148	Green - output_0033.png	Point	none	2334	909	1	1	1	none	none	0	0	0	0	0
150	149	Orange - output_0033.png	Point	none	2082	63	1	1	1	none	none	0	0	0	0	0
151	150	Yellow - output_0033.png	Point	none	1659	870	1	1	1	none	none	0	0	0	0	0
152	151	Purple - output_0033.png	Point	none	1980	573	1	1	1	none	none	0	0	0	0	0
153	152	White - output_0033.png	Point	none	2094	999	1	1	1	none	none	0	0	0	0	0
154	153	Blue - output_0034.png	Point	none	2124	1263	1	1	1	none	none	0	0	0	0	0
155	154	Green - output_0034.png	Point	none	2307	918	1	1	1	none	none	0	0	0	0	0
156	155	Orange - output_0034.png	Point	none	2205	33	1	1	1	none	none	0	0	0	0	0
157	156	Yellow - output_0034.png	Point	none	1659	885	1	1	1	none	none	0	0	0	0	0
158	157	Purple - output_0034.png	Point	none	2778	1020	1	1	1	none	none	0	0	0	0	0
159	158	Eggpile02 - output_0034.png	Point	none	1626	957	1	1	1	none	none	0	0	0	0	0
160	159	White - output_0034.png	Point	none	2142	1008	1	1	1	none	none	0	0	0	0	0
161	160	Blue - output_0035.png	Point	none	2121	1221	1	1	1	none	none	0	0	0	0	0
162	161	Green - output_0035.png	Point	none	2205	921	1	1	1	none	none	0	0	0	0	0
163	162	Orange - output_0035.png	Point	none	1086	1806	1	1	1	none	none	0	0	0	0	0
164	163	Yellow - output_0035.png	Point	none	1638	864	1	1	1	none	none	0	0	0	0	0
165	164	Purple - output_0035.png	Point	none	2685	1296	1	1	1	none	none	0	0	0	0	0
166	165	White - output_0035.png	Point	none	2106	1038	1	1	1	none	none	0	0	0	0	0
167	166	Blue - output_0036.png	Point	none	2130	1227	1	1	1	none	none	0	0	0	0	0
168	167	Green - output_0036.png	Point	none	2253	906	1	1	1	none	none	0	0	0	0	0
169	168	Orange - output_0036.png	Point	none	3045	2052	1	1	1	none	none	0	0	0	0	0
170	169	Yellow - output_0036.png	Point	none	1659	873	1	1	1	none	none	0	0	0	0	0
171	170	Purple - output_0036.png	Point	none	2580	567	1	1	1	none	none	0	0	0	0	0
172	171	White - output_0036.png	Point	none	2067	1008	1	1	1	none	none	0	0	0	0	0
173	172	Blue - output_0037.png	Point	none	2136	1272	1	1	1	none	none	0	0	0	0	0
174	173	Green - output_0037.png	Point	none	2352	882	1	1	1	none	none	0	0	0	0	0
175	174	Orange - output_0037.png	Point	none	3054	1710	1	1	1	none	none	0	0	0	0	0
176	175	Yellow - output_0037.png	Point	none	1632	867	1	1	1	none	none	0	0	0	0	0
177	176	Purple - output_0037.png	Point	none	2436	639	1	1	1	none	none	0	0	0	0	0
178	177	White - output_0037.png	Point	none	2094	990	1	1	1	none	none	0	0	0	0	0
179	178	Blue - output_0038.png	Point	none	2088	1257	1	1	1	none	none	0	0	0	0	0
180	179	Green - output_0038.png	Point	none	2046	1761	1	1	1	none	none	0	0	0	0	0
181	180	Orange - output_0038.png	Point	none	2118	18	1	1	1	none	none	0	0	0	0	0
182	181	Yellow - output_0038.png	Point	none	1656	864	1	1	1	none	none	0	0	0	0	0
183	182	Purple - output_0038.png	Point	none	2739	702	1	1	1	none	none	0	0	0	0	0
184	183	White - output_0038.png	Point	none	2073	987	1	1	1	none	none	0	0	0	0	0
185	184	Blue - output_0039.png	Point	none	2106	1230	1	1	1	none	none	0	0	0	0	0
186	185	Green - output_0039.png	Point	none	2202	1401	1	1	1	none	none	0	0	0	0	0
187	186	Orange - output_0039.png	Point	none	2181	63	1	1	1	none	none	0	0	0	0	0
188	187	Yellow - output_0039.png	Point	none	1653	855	1	1	1	none	none	0	0	0	0	0
189	188	Purple - output_0039.png	Point	none	2589	591	1	1	1	none	none	0	0	0	0	0
190	189	White - output_0039.png	Point	none	2073	1011	1	1	1	none	none	0	0	0	0	0
191	190	Blue - output_0040.png	Point	none	2109	1254	1	1	1	none	none	0	0	0	0	0
192	191	Green - output_0040.png	Point	none	2442	777	1	1	1	none	none	0	0	0	0	0
193	192	Orange - output_0040.png	Point	none	2790	618	1	1	1	none	none	0	0	0	0	0
194	193	Yellow - output_0040.png	Point	none	1644	855	1	1	1	none	none	0	0	0	0	0
195	194	Purple - output_0040.png	Point	none	2484	390	1	1	1	none	none	0	0	0	0	0
196	195	White - output_0040.png	Point	none	2070	987	1	1	1	none	none	0	0	0	0	0
197	196	Blue - output_0041.png	Point	none	2115	1248	1	1	1	none	none	0	0	0	0	0
198	197	Green - output_0041.png	Point	none	1398	108	1	1	1	none	none	0	0	0	0	0
199	198	Orange - output_0041.png	Point	none	2790	687	1	1	1	none	none	0	0	0	0	0
200	199	Yellow - output_0041.png	Point	none	1677	840	1	1	1	none	none	0	0	0	0	0
201	200	Purple - output_0041.png	Point	none	2703	1065	1	1	1	none	none	0	0	0	0	0
202	201	White - output_0041.png	Point	none	2055	1002	1	1	1	none	none	0	0	0	0	0
203	202	Blue - output_0042.png	Point	none	2088	1239	1	1	1	none	none	0	0	0	0	0
204	203	Green - output_0042.png	Point	none	2421	285	1	1	1	none	none	0	0	0	0	0
205	204	Orange - output_0042.png	Point	none	2868	1008	1	1	1	none	none	0	0	0	0	0
206	205	Yellow - output_0042.png	Point	none	1680	882	1	1	1	none	none	0	0	0	0	0
207	206	Purple - output_0042.png	Point	none	2691	762	1	1	1	none	none	0	0	0	0	0
208	207	White - output_0042.png	Point	none	2058	1023	1	1	1	none	none	0	0	0	0	0
209	208	Blue - output_0043.png	Point	none	2070	1197	1	1	1	none	none	0	0	0	0	0
210	209	Green - output_0043.png	Point	none	2973	1356	1	1	1	none	none	0	0	0	0	0
211	210	Orange - output_0043.png	Point	none	2406	777	1	1	1	none	none	0	0	0	0	0
212	211	Yellow - output_0043.png	Point	none	1671	864	1	1	1	none	none	0	0	0	0	0
213	212	Purple - output_0043.png	Point	none	2586	579	1	1	1	none	none	0	0	0	0	0
214	213	White - output_0043.png	Point	none	2070	1014	1	1	1	none	none	0	0	0	0	0
215	214	Blue - output_0044.png	Point	none	2082	1242	1	1	1	none	none	0	0	0	0	0
216	215	Green - output_0044.png	Point	none	2190	51	1	1	1	none	none	0	0	0	0	0
217	216	Orange - output_0044.png	Point	none	2703	843	1	1	1	none	none	0	0	0	0	0
218	217	Yellow - output_0044.png	Point	none	1671	852	1	1	1	none	none	0	0	0	0	0
219	218	Purple - output_0044.png	Point	none	2688	636	1	1	1	none	none	0	0	0	0	0
220	219	White - output_0044.png	Point	none	2058	1020	1	1	1	none	none	0	0	0	0	0
221	220	Blue - output_0045.png	Point	none	2097	1266	1	1	1	none	none	0	0	0	0	0
222	221	Green - output_0045.png	Point	none	1956	42	1	1	1	none	none	0	0	0	0	0
223	222	Orange - output_0045.png	Point	none	2070	18	1	1	1	none	none	0	0	0	0	0
224	223	Yellow - output_0045.png	Point	none	1638	852	1	1	1	none	none	0	0	0	0	0
225	224	Purple - output_0045.png	Point	none	2544	690	1	1	1	none	none	0	0	0	0	0
226	225	White - output_0045.png	Point	none	2049	1011	1	1	1	none	none	0	0	0	0	0
227	226	Blue - output_0046.png	Point	none	2085	1245	1	1	1	none	none	0	0	0	0	0
228	227	Green - output_0046.png	Point	none	1977	1833	1	1	1	none	none	0	0	0	0	0
229	228	Orange - output_0046.png	Point	none	2082	69	1	1	1	none	none	0	0	0	0	0
230	229	Yellow - output_0046.png	Point	none	1638	876	1	1	1	none	none	0	0	0	0	0
231	230	Purple - output_0046.png	Point	none	1980	573	1	1	1	none	none	0	0	0	0	0
232	231	White - output_0046.png	Point	none	2034	1035	1	1	1	none	none	0	0	0	0	0
233	232	Blue - output_0047.png	Point	none	2058	1263	1	1	1	none	none	0	0	0	0	0
234	233	Green - output_0047.png	Point	none	912	1584	1	1	1	none	none	0	0	0	0	0
235	234	Orange - output_0047.png	Point	none	2448	1083	1	1	1	none	none	0	0	0	0	0
236	235	Yellow - output_0047.png	Point	none	1734	1293	1	1	1	none	none	0	0	0	0	0
237	236	Purple - output_0047.png	Point	none	2865	849	1	1	1	none	none	0	0	0	0	0
238	237	White - output_0047.png	Point	none	2046	1005	1	1	1	none	none	0	0	0	0	0
239	238	Blue - output_0048.png	Point	none	2088	1068	1	1	1	none	none	0	0	0	0	0
240	239	Green - output_0048.png	Point	none	2232	1701	1	1	1	none	none	0	0	0	0	0
241	240	Orange - output_0048.png	Point	none	2049	1317	1	1	1	none	none	0	0	0	0	0
242	241	Yellow - output_0048.png	Point	none	1596	1068	1	1	1	none	none	0	0	0	0	0
243	242	Purple - output_0048.png	Point	none	2493	1290	1	1	1	none	none	0	0	0	0	0
244	243	White - output_0048.png	Point	none	2247	954	1	1	1	none	none	0	0	0	0	0
245	244	Blue - output_0049.png	Point	none	2130	1143	1	1	1	none	none	0	0	0	0	0
246	245	Green - output_0049.png	Point	none	2427	1164	1	1	1	none	none	0	0	0	0	0
247	246	Orange - output_0049.png	Point	none	2007	1236	1	1	1	none	none	0	0	0	0	0
248	247	Yellow - output_0049.png	Point	none	1722	981	1	1	1	none	none	0	0	0	0	0
249	248	Purple - output_0049.png	Point	none	2871	921	1	1	1	none	none	0	0	0	0	0
250	249	White - output_0049.png	Point	none	2097	996	1	1	1	none	none	0	0	0	0	0
251	250	Blue - output_0050.png	Point	none	2064	1059	1	1	1	none	none	0	0	0	0	0
252	251	Green - output_0050.png	Point	none	2541	1299	1	1	1	none	none	0	0	0	0	0
253	252	Orange - output_0050.png	Point	none	2463	879	1	1	1	none	none	0	0	0	0	0
254	253	Yellow - output_0050.png	Point	none	1611	1056	1	1	1	none	none	0	0	0	0	0
255	254	Purple - output_0050.png	Point	none	3234	870	1	1	1	none	none	0	0	0	0	0
256	255	White - output_0050.png	Point	none	1905	993	1	1	1	none	none	0	0	0	0	0
257	256	Blue - output_0051.png	Point	none	2076	1092	1	1	1	none	none	0	0	0	0	0
258	257	Green - output_0051.png	Point	none	2532	1332	1	1	1	none	none	0	0	0	0	0
259	258	Orange - output_0051.png	Point	none	2385	1218	1	1	1	none	none	0	0	0	0	0
260	259	Yellow - output_0051.png	Point	none	1587	1062	1	1	1	none	none	0	0	0	0	0
261	260	Purple - output_0051.png	Point	none	1437	1695	1	1	1	none	none	0	0	0	0	0
262	261	White - output_0051.png	Point	none	1992	1245	1	1	1	none	none	0	0	0	0	0
263	262	Blue - output_0052.png	Point	none	2046	1107	1	1	1	none	none	0	0	0	0	0
264	263	Green - output_0052.png	Point	none	1752	1341	1	1	1	none	none	0	0	0	0	0
265	264	Orange - output_0052.png	Point	none	2334	1272	1	1	1	none	none	0	0	0	0	0
266	265	Yellow - output_0052.png	Point	none	1479	933	1	1	1	none	none	0	0	0	0	0
267	266	Purple - output_0052.png	Point	none	516	1650	1	1	1	none	none	0	0	0	0	0
268	267	White - output_0052.png	Point	none	1992	1236	1	1	1	none	none	0	0	0	0	0
269	268	Blue - output_0053.png	Point	none	1800	1311	1	1	1	none	none	0	0	0	0	0
270	269	Green - output_0053.png	Point	none	1935	1044	1	1	1	none	none	0	0	0	0	0
271	270	Orange - output_0053.png	Point	none	2382	1329	1	1	1	none	none	0	0	0	0	0
272	271	Yellow - output_0053.png	Point	none	2043	1590	1	1	1	none	none	0	0	0	0	0
273	272	Purple - output_0053.png	Point	none	1509	705	1	1	1	none	none	0	0	0	0	0
274	273	White - output_0053.png	Point	none	1950	1200	1	1	1	none	none	0	0	0	0	0
275	274	Blue - output_0054.png	Point	none	2100	1227	1	1	1	none	none	0	0	0	0	0
276	275	Green - output_0054.png	Point	none	2385	1023	1	1	1	none	none	0	0	0	0	0
277	276	Orange - output_0054.png	Point	none	2364	1359	1	1	1	none	none	0	0	0	0	0
278	277	Yellow - output_0054.png	Point	none	1575	1191	1	1	1	none	none	0	0	0	0	0
279	278	Purple - output_0054.png	Point	none	717	666	1	1	1	none	none	0	0	0	0	0
280	279	White - output_0054.png	Point	none	1998	1056	1	1	1	none	none	0	0	0	0	0
281	280	Blue - output_0055.png	Point	none	2229	1119	1	1	1	none	none	0	0	0	0	0
282	281	Green - output_0055.png	Point	none	2391	999	1	1	1	none	none	0	0	0	0	0
283	282	Orange - output_0055.png	Point	none	2346	1263	1	1	1	none	none	0	0	0	0	0
284	283	Yellow - output_0055.png	Point	none	1656	957	1	1	1	none	none	0	0	0	0	0
285	284	Purple - output_0055.png	Point	none	645	891	1	1	1	none	none	0	0	0	0	0
286	285	White - output_0055.png	Point	none	1881	1275	1	1	1	none	none	0	0	0	0	0
287	286	Blue - output_0056.png	Point	none	2103	1269	1	1	1	none	none	0	0	0	0	0
288	287	Green - output_0056.png	Point	none	2346	999	1	1	1	none	none	0	0	0	0	0
289	288	Orange - output_0056.png	Point	none	2469	1161	1	1	1	none	none	0	0	0	0	0
290	289	Yellow - output_0056.png	Point	none	1593	936	1	1	1	none	none	0	0	0	0	0
291	290	Purple - output_0056.png	Point	none	1716	291	1	1	1	none	none	0	0	0	0	0
292	291	White - output_0056.png	Point	none	2280	1098	1	1	1	none	none	0	0	0	0	0
293	292	Blue - output_0057.png	Point	none	2346	1131	1	1	1	none	none	0	0	0	0	0
294	293	Green - output_0057.png	Point	none	2382	1005	1	1	1	none	none	0	0	0	0	0
295	294	Orange - output_0057.png	Point	none	3054	1062	1	1	1	none	none	0	0	0	0	0
296	295	Yellow - output_0057.png	Point	none	1491	963	1	1	1	none	none	0	0	0	0	0
297	296	Purple - output_0057.png	Point	none	1539	459	1	1	1	none	none	0	0	0	0	0
298	297	White - output_0057.png	Point	none	2211	1353	1	1	1	none	none	0	0	0	0	0
299	298	Blue - output_0058.png	Point	none	2397	1134	1	1	1	none	none	0	0	0	0	0
300	299	Green - output_0058.png	Point	none	2394	1008	1	1	1	none	none	0	0	0	0	0
301	300	Orange - output_0058.png	Point	none	3150	870	1	1	1	none	none	0	0	0	0	0
302	301	Yellow - output_0058.png	Point	none	1608	1002	1	1	1	none	none	0	0	0	0	0
303	302	Purple - output_0058.png	Point	none	1827	402	1	1	1	none	none	0	0	0	0	0
304	303	White - output_0058.png	Point	none	2292	1317	1	1	1	none	none	0	0	0	0	0
305	304	Blue - output_0059.png	Point	none	2322	1092	1	1	1	none	none	0	0	0	0	0
306	305	Green - output_0059.png	Point	none	2361	1014	1	1	1	none	none	0	0	0	0	0
307	306	Orange - output_0059.png	Point	none	2523	342	1	1	1	none	none	0	0	0	0	0
308	307	Yellow - output_0059.png	Point	none	1596	1008	1	1	1	none	none	0	0	0	0	0
309	308	Purple - output_0059.png	Point	none	1722	336	1	1	1	none	none	0	0	0	0	0
310	309	White - output_0059.png	Point	none	2286	1320	1	1	1	none	none	0	0	0	0	0
311	310	Blue - output_0060.png	Point	none	2298	870	1	1	1	none	none	0	0	0	0	0
312	311	Green - output_0060.png	Point	none	2352	1287	1	1	1	none	none	0	0	0	0	0
313	312	Orange - output_0060.png	Point	none	2973	417	1	1	1	none	none	0	0	0	0	0
314	313	Yellow - output_0060.png	Point	none	1608	987	1	1	1	none	none	0	0	0	0	0
315	314	Purple - output_0060.png	Point	none	2640	528	1	1	1	none	none	0	0	0	0	0
316	315	White - output_0060.png	Point	none	2031	1245	1	1	1	none	none	0	0	0	0	0
317	316	Blue - output_0061.png	Point	none	2325	984	1	1	1	none	none	0	0	0	0	0
318	317	Green - output_0061.png	Point	none	2313	1125	1	1	1	none	none	0	0	0	0	0
319	318	Orange - output_0061.png	Point	none	2133	60	1	1	1	none	none	0	0	0	0	0
320	319	Yellow - output_0061.png	Point	none	1590	966	1	1	1	none	none	0	0	0	0	0
321	320	Purple - output_0061.png	Point	none	1827	405	1	1	1	none	none	0	0	0	0	0
322	321	White - output_0061.png	Point	none	2001	1161	1	1	1	none	none	0	0	0	0	0
323	322	Blue - output_0062.png	Point	none	2310	981	1	1	1	none	none	0	0	0	0	0
324	323	Green - output_0062.png	Point	none	2022	1134	1	1	1	none	none	0	0	0	0	0
325	324	Orange - output_0062.png	Point	none	2115	54	1	1	1	none	none	0	0	0	0	0
326	325	Yellow - output_0062.png	Point	none	1527	813	1	1	1	none	none	0	0	0	0	0
327	326	Purple - output_0062.png	Point	none	1794	339	1	1	1	none	none	0	0	0	0	0
328	327	White - output_0062.png	Point	none	2154	1269	1	1	1	none	none	0	0	0	0	0
329	328	Blue - output_0063.png	Point	none	2301	969	1	1	1	none	none	0	0	0	0	0
330	329	Green - output_0063.png	Point	none	2412	1140	1	1	1	none	none	0	0	0	0	0
331	330	Orange - output_0063.png	Point	none	2700	669	1	1	1	none	none	0	0	0	0	0
332	331	Yellow - output_0063.png	Point	none	1953	1266	1	1	1	none	none	0	0	0	0	0
333	332	Purple - output_0063.png	Point	none	1773	318	1	1	1	none	none	0	0	0	0	0
334	333	White - output_0063.png	Point	none	2097	1251	1	1	1	none	none	0	0	0	0	0
335	334	Blue - output_0064.png	Point	none	2283	975	1	1	1	none	none	0	0	0	0	0
336	335	Green - output_0064.png	Point	none	2280	1173	1	1	1	none	none	0	0	0	0	0
337	336	Orange - output_0064.png	Point	none	3012	1347	1	1	1	none	none	0	0	0	0	0
338	337	Yellow - output_0064.png	Point	none	1431	972	1	1	1	none	none	0	0	0	0	0
339	338	Purple - output_0064.png	Point	none	1503	471	1	1	1	none	none	0	0	0	0	0
340	339	White - output_0064.png	Point	none	2121	1299	1	1	1	none	none	0	0	0	0	0
341	340	Blue - output_0065.png	Point	none	2304	975	1	1	1	none	none	0	0	0	0	0
342	341	Green - output_0065.png	Point	none	2304	1137	1	1	1	none	none	0	0	0	0	0
343	342	Orange - output_0065.png	Point	none	3003	1164	1	1	1	none	none	0	0	0	0	0
344	343	Yellow - output_0065.png	Point	none	1485	906	1	1	1	none	none	0	0	0	0	0
345	344	Purple - output_0065.png	Point	none	1890	495	1	1	1	none	none	0	0	0	0	0
346	345	White - output_0065.png	Point	none	2028	1347	1	1	1	none	none	0	0	0	0	0
347	346	Blue - output_0066.png	Point	none	2220	990	1	1	1	none	none	0	0	0	0	0
348	347	Green - output_0066.png	Point	none	2340	1155	1	1	1	none	none	0	0	0	0	0
349	348	Orange - output_0066.png	Point	none	3150	942	1	1	1	none	none	0	0	0	0	0
350	349	Yellow - output_0066.png	Point	none	1446	963	1	1	1	none	none	0	0	0	0	0
351	350	Purple - output_0066.png	Point	none	1788	339	1	1	1	none	none	0	0	0	0	0
352	351	White - output_0066.png	Point	none	2151	1218	1	1	1	none	none	0	0	0	0	0
353	352	Blue - output_0067.png	Point	none	2235	963	1	1	1	none	none	0	0	0	0	0
354	353	Green - output_0067.png	Point	none	1398	1449	1	1	1	none	none	0	0	0	0	0
355	354	Orange - output_0067.png	Point	none	1431	903	1	1	1	none	none	0	0	0	0	0
356	355	Yellow - output_0067.png	Point	none	1431	903	1	1	1	none	none	0	0	0	0	0
357	356	Purple - output_0067.png	Point	none	1674	372	1	1	1	none	none	0	0	0	0	0
358	357	White - output_0067.png	Point	none	2274	1197	1	1	1	none	none	0	0	0	0	0
359	358	Blue - output_0068.png	Point	none	2232	954	1	1	1	none	none	0	0	0	0	0
360	359	Green - output_0068.png	Point	none	2541	1680	1	1	1	none	none	0	0	0	0	0
361	360	Orange - output_0068.png	Point	none	2178	63	1	1	1	none	none	0	0	0	0	0
362	361	Yellow - output_0068.png	Point	none	1467	957	1	1	1	none	none	0	0	0	0	0
363	362	Purple - output_0068.png	Point	none	1299	192	1	1	1	none	none	0	0	0	0	0
364	363	White - output_0068.png	Point	none	2295	1179	1	1	1	none	none	0	0	0	0	0
365	364	Blue - output_0069.png	Point	none	2229	945	1	1	1	none	none	0	0	0	0	0
366	365	Green - output_0069.png	Point	none	2799	1923	1	1	1	none	none	0	0	0	0	0
367	366	Orange - output_0069.png	Point	none	2019	48	1	1	1	none	none	0	0	0	0	0
368	367	Yellow - output_0069.png	Point	none	1470	924	1	1	1	none	none	0	0	0	0	0
369	368	Purple - output_0069.png	Point	none	1839	375	1	1	1	none	none	0	0	0	0	0
370	369	White - output_0069.png	Point	none	2313	1200	1	1	1	none	none	0	0	0	0	0
371	370	Blue - output_0070.png	Point	none	2247	966	1	1	1	none	none	0	0	0	0	0
372	371	Green - output_0070.png	Point	none	1995	27	1	1	1	none	none	0	0	0	0	0
373	372	Orange - output_0070.png	Point	none	2478	321	1	1	1	none	none	0	0	0	0	0
374	373	Yellow - output_0070.png	Point	none	1461	951	1	1	1	none	none	0	0	0	0	0
375	374	Purple - output_0070.png	Point	none	1983	441	1	1	1	none	none	0	0	0	0	0
376	375	White - output_0070.png	Point	none	2316	1206	1	1	1	none	none	0	0	0	0	0
377	376	Blue - output_0071.png	Point	none	2238	1059	1	1	1	none	none	0	0	0	0	0
378	377	Green - output_0071.png	Point	none	2607	1257	1	1	1	none	none	0	0	0	0	0
379	378	Orange - output_0071.png	Point	none	2109	27	1	1	1	none	none	0	0	0	0	0
380	379	Yellow - output_0071.png	Point	none	1452	939	1	1	1	none	none	0	0	0	0	0
381	380	Purple - output_0071.png	Point	none	1911	444	1	1	1	none	none	0	0	0	0	0
382	381	White - output_0071.png	Point	none	2271	1176	1	1	1	none	none	0	0	0	0	0
383	382	Blue - output_0072.png	Point	none	2193	1098	1	1	1	none	none	0	0	0	0	0
384	383	Green - output_0072.png	Point	none	2079	21	1	1	1	none	none	0	0	0	0	0
385	384	Orange - output_0072.png	Point	none	2409	528	1	1	1	none	none	0	0	0	0	0
386	385	Yellow - output_0072.png	Point	none	1647	1011	1	1	1	none	none	0	0	0	0	0
387	386	Purple - output_0072.png	Point	none	1977	468	1	1	1	none	none	0	0	0	0	0
388	387	White - output_0072.png	Point	none	2274	1206	1	1	1	none	none	0	0	0	0	0
389	388	Blue - output_0073.png	Point	none	2274	1152	1	1	1	none	none	0	0	0	0	0
390	389	Green - output_0073.png	Point	none	2172	42	1	1	1	none	none	0	0	0	0	0
391	390	Orange - output_0073.png	Point	none	2961	1410	1	1	1	none	none	0	0	0	0	0
392	391	Yellow - output_0073.png	Point	none	1626	1044	1	1	1	none	none	0	0	0	0	0
393	392	Purple - output_0073.png	Point	none	1983	504	1	1	1	none	none	0	0	0	0	0
394	393	White - output_0073.png	Point	none	2313	957	1	1	1	none	none	0	0	0	0	0
395	394	Blue - output_0074.png	Point	none	2277	1083	1	1	1	none	none	0	0	0	0	0
396	395	Orange - output_0074.png	Point	none	2622	1953	1	1	1	none	none	0	0	0	0	0
397	396	Green - output_0074.png	Point	none	3006	1959	1	1	1	none	none	0	0	0	0	0
398	397	Yellow - output_0074.png	Point	none	1659	1029	1	1	1	none	none	0	0	0	0	0
399	398	Purple - output_0074.png	Point	none	1965	561	1	1	1	none	none	0	0	0	0	0
400	399	White - output_0074.png	Point	none	2358	1227	1	1	1	none	none	0	0	0	0	0
401	400	Blue - output_0075.png	Point	none	2283	1113	1	1	1	none	none	0	0	0	0	0
402	401	Green - output_0075.png	Point	none	2991	1929	1	1	1	none	none	0	0	0	0	0
403	402	Orange - output_0075.png	Point	none	1335	1806	1	1	1	none	none	0	0	0	0	0
404	403	Yellow - output_0075.png	Point	none	1641	1056	1	1	1	none	none	0	0	0	0	0
405	404	Purple - output_0075.png	Point	none	1932	582	1	1	1	none	none	0	0	0	0	0
406	405	White - output_0075.png	Point	none	2463	1323	1	1	1	none	none	0	0	0	0	0
407	406	Blue - output_0076.png	Point	none	2286	1122	1	1	1	none	none	0	0	0	0	0
408	407	Green - output_0076.png	Point	none	3009	1947	1	1	1	none	none	0	0	0	0	0
409	408	Orange - output_0076.png	Point	none	1092	810	1	1	1	none	none	0	0	0	0	0
410	409	Yellow - output_0076.png	Point	none	1674	1008	1	1	1	none	none	0	0	0	0	0
411	410	Purple - output_0076.png	Point	none	1194	630	1	1	1	none	none	0	0	0	0	0
412	411	White - output_0076.png	Point	none	2175	906	1	1	1	none	none	0	0	0	0	0
413	412	Blue - output_0077.png	Point	none	2292	1077	1	1	1	none	none	0	0	0	0	0
414	413	Green - output_0077.png	Point	none	2973	1929	1	1	1	none	none	0	0	0	0	0
415	414	Orange - output_0077.png	Point	none	2019	54	1	1	1	none	none	0	0	0	0	0
416	415	Yellow - output_0077.png	Point	none	1680	1017	1	1	1	none	none	0	0	0	0	0
417	416	Purple - output_0077.png	Point	none	1554	537	1	1	1	none	none	0	0	0	0	0
418	417	White - output_0077.png	Point	none	1374	1773	1	1	1	none	none	0	0	0	0	0
419	418	Blue - output_0078.png	Point	none	2295	1101	1	1	1	none	none	0	0	0	0	0
420	419	Green - output_0078.png	Point	none	3027	2052	1	1	1	none	none	0	0	0	0	0
421	420	Orange - output_0078.png	Point	none	801	282	1	1	1	none	none	0	0	0	0	0
422	421	Yellow - output_0078.png	Point	none	1641	1005	1	1	1	none	none	0	0	0	0	0
423	422	Purple - output_0078.png	Point	none	2397	1290	1	1	1	none	none	0	0	0	0	0
424	423	White - output_0078.png	Point	none	2328	330	1	1	1	none	none	0	0	0	0	0
425	424	Blue - output_0079.png	Point	none	2301	1107	1	1	1	none	none	0	0	0	0	0
426	425	Green - output_0079.png	Point	none	2844	1782	1	1	1	none	none	0	0	0	0	0
427	426	Orange - output_0079.png	Point	none	963	195	1	1	1	none	none	0	0	0	0	0
428	427	Yellow - output_0079.png	Point	none	1656	1005	1	1	1	none	none	0	0	0	0	0
429	428	Purple - output_0079.png	Point	none	2442	756	1	1	1	none	none	0	0	0	0	0
430	429	White - output_0079.png	Point	none	2601	1242	1	1	1	none	none	0	0	0	0	0
431	430	Blue - output_0080.png	Point	none	2274	1086	1	1	1	none	none	0	0	0	0	0
432	431	Green - output_0080.png	Point	none	1227	771	1	1	1	none	none	0	0	0	0	0
433	432	Orange - output_0080.png	Point	none	2301	324	1	1	1	none	none	0	0	0	0	0
434	433	Yellow - output_0080.png	Point	none	1668	1029	1	1	1	none	none	0	0	0	0	0
435	434	Purple - output_0080.png	Point	none	2835	579	1	1	1	none	none	0	0	0	0	0
436	435	White - output_0080.png	Point	none	3144	969	1	1	1	none	none	0	0	0	0	0
437	436	Blue - output_0081.png	Point	none	2292	1116	1	1	1	none	none	0	0	0	0	0
438	437	Green - output_0081.png	Point	none	708	1653	1	1	1	none	none	0	0	0	0	0
439	438	Orange - output_0081.png	Point	none	2997	573	1	1	1	none	none	0	0	0	0	0
440	439	Yellow - output_0081.png	Point	none	1656	996	1	1	1	none	none	0	0	0	0	0
441	440	Purple - output_0081.png	Point	none	2865	1596	1	1	1	none	none	0	0	0	0	0
442	441	White - output_0081.png	Point	none	1764	1827	1	1	1	none	none	0	0	0	0	0
443	442	Blue - output_0082.png	Point	none	2286	1086	1	1	1	none	none	0	0	0	0	0
444	443	Green - output_0082.png	Point	none	954	498	1	1	1	none	none	0	0	0	0	0
445	444	Orange - output_0082.png	Point	none	3159	1074	1	1	1	none	none	0	0	0	0	0
446	445	Yellow - output_0082.png	Point	none	1689	1014	1	1	1	none	none	0	0	0	0	0
447	446	Purple - output_0082.png	Point	none	2985	2010	1	1	1	none	none	0	0	0	0	0
448	447	White - output_0082.png	Point	none	828	1773	1	1	1	none	none	0	0	0	0	0
449	448	Blue - output_0083.png	Point	none	2295	1128	1	1	1	none	none	0	0	0	0	0
450	449	Green - output_0083.png	Point	none	2349	348	1	1	1	none	none	0	0	0	0	0
451	450	Orange - output_0083.png	Point	none	2952	1065	1	1	1	none	none	0	0	0	0	0
452	451	Yellow - output_0083.png	Point	none	1626	1023	1	1	1	none	none	0	0	0	0	0
453	452	Purple - output_0083.png	Point	none	2286	1890	1	1	1	none	none	0	0	0	0	0
454	453	White - output_0083.png	Point	none	1329	1092	1	1	1	none	none	0	0	0	0	0
455	454	Blue - output_0084.png	Point	none	2268	1089	1	1	1	none	none	0	0	0	0	0
456	455	Green - output_0084.png	Point	none	2826	1137	1	1	1	none	none	0	0	0	0	0
457	456	Orange - output_0084.png	Point	none	2808	987	1	1	1	none	none	0	0	0	0	0
458	457	Yellow - output_0084.png	Point	none	1650	1029	1	1	1	none	none	0	0	0	0	0
459	458	Purple - output_0084.png	Point	none	1152	855	1	1	1	none	none	0	0	0	0	0
460	459	White - output_0084.png	Point	none	2196	1458	1	1	1	none	none	0	0	0	0	0
461	460	Blue - output_0085.png	Point	none	2286	1089	1	1	1	none	none	0	0	0	0	0
462	461	Green - output_0085.png	Point	none	2880	933	1	1	1	none	none	0	0	0	0	0
463	462	Orange - output_0085.png	Point	none	2016	39	1	1	1	none	none	0	0	0	0	0
464	463	Yellow - output_0085.png	Point	none	1662	987	1	1	1	none	none	0	0	0	0	0
465	464	Purple - output_0085.png	Point	none	1983	525	1	1	1	none	none	0	0	0	0	0
466	465	White - output_0085.png	Point	none	1761	1158	1	1	1	none	none	0	0	0	0	0
467	466	Blue - output_0086.png	Point	none	2283	1104	1	1	1	none	none	0	0	0	0	0
468	467	Green - output_0086.png	Point	none	1908	468	1	1	1	none	none	0	0	0	0	0
469	468	Orange - output_0086.png	Point	none	2172	18	1	1	1	none	none	0	0	0	0	0
470	469	Yellow - output_0086.png	Point	none	1680	1002	1	1	1	none	none	0	0	0	0	0
471	470	Purple - output_0086.png	Point	none	1794	366	1	1	1	none	none	0	0	0	0	0
472	471	White - output_0086.png	Point	none	1761	1158	1	1	1	none	none	0	0	0	0	0
473	472	Blue - output_0087.png	Point	none	2289	1089	1	1	1	none	none	0	0	0	0	0
474	473	Green - output_0087.png	Point	none	816	1398	1	1	1	none	none	0	0	0	0	0
475	474	Orange - output_0087.png	Point	none	2394	282	1	1	1	none	none	0	0	0	0	0
476	475	Yellow - output_0087.png	Point	none	1656	990	1	1	1	none	none	0	0	0	0	0
477	476	Purple - output_0087.png	Point	none	2178	24	1	1	1	none	none	0	0	0	0	0
478	477	White - output_0087.png	Point	none	1707	1185	1	1	1	none	none	0	0	0	0	0
479	478	Blue - output_0088.png	Point	none	2295	1113	1	1	1	none	none	0	0	0	0	0
480	479	Green - output_0088.png	Point	none	843	1398	1	1	1	none	none	0	0	0	0	0
481	480	Orange - output_0088.png	Point	none	2940	564	1	1	1	none	none	0	0	0	0	0
482	481	Yellow - output_0088.png	Point	none	1665	1008	1	1	1	none	none	0	0	0	0	0
483	482	Purple - output_0088.png	Point	none	2118	33	1	1	1	none	none	0	0	0	0	0
484	483	White - output_0088.png	Point	none	1767	1230	1	1	1	none	none	0	0	0	0	0
485	484	Blue - output_0089.png	Point	none	2292	1107	1	1	1	none	none	0	0	0	0	0
486	485	Green - output_0089.png	Point	none	807	1395	1	1	1	none	none	0	0	0	0	0
487	486	Orange - output_0089.png	Point	none	3069	1185	1	1	1	none	none	0	0	0	0	0
488	487	Yellow - output_0089.png	Point	none	1650	1005	1	1	1	none	none	0	0	0	0	0
489	488	Purple - output_0089.png	Point	none	2406	42	1	1	1	none	none	0	0	0	0	0
490	489	White - output_0089.png	Point	none	1635	1290	1	1	1	none	none	0	0	0	0	0
491	490	Blue - output_0090.png	Point	none	2238	1203	1	1	1	none	none	0	0	0	0	0
492	491	Green - output_0090.png	Point	none	804	1386	1	1	1	none	none	0	0	0	0	0
493	492	Orange - output_0090.png	Point	none	3033	1854	1	1	1	none	none	0	0	0	0	0
494	493	Yellow - output_0090.png	Point	none	1797	1107	1	1	1	none	none	0	0	0	0	0
495	494	Purple - output_0090.png	Point	none	2523	522	1	1	1	none	none	0	0	0	0	0
496	495	White - output_0090.png	Point	none	1524	1194	1	1	1	none	none	0	0	0	0	0
497	496	Blue - output_0091.png	Point	none	2301	1134	1	1	1	none	none	0	0	0	0	0
498	497	Green - output_0091.png	Point	none	828	1401	1	1	1	none	none	0	0	0	0	0
499	498	Orange - output_0091.png	Point	none	2535	93	1	1	1	none	none	0	0	0	0	0
500	499	Yellow - output_0091.png	Point	none	1665	1017	1	1	1	none	none	0	0	0	0	0
501	500	Purple - output_0091.png	Point	none	2307	549	1	1	1	none	none	0	0	0	0	0
502	501	White - output_0091.png	Point	none	2217	54	1	1	1	none	none	0	0	0	0	0
503	502	Blue - output_0092.png	Point	none	2277	1125	1	1	1	none	none	0	0	0	0	0
504	503	Green - output_0092.png	Point	none	615	1569	1	1	1	none	none	0	0	0	0	0
505	504	Orange - output_0092.png	Point	none	3021	1956	1	1	1	none	none	0	0	0	0	0
506	505	Yellow - output_0092.png	Point	none	1656	1047	1	1	1	none	none	0	0	0	0	0
507	506	Purple - output_0092.png	Point	none	1407	510	1	1	1	none	none	0	0	0	0	0
508	507	White - output_0092.png	Point	none	1452	858	1	1	1	none	none	0	0	0	0	0
509	508	Blue - output_0093.png	Point	none	2277	1152	1	1	1	none	none	0	0	0	0	0
510	509	Green - output_0093.png	Point	none	2580	1776	1	1	1	none	none	0	0	0	0	0
511	510	Orange - output_0093.png	Point	none	1344	1773	1	1	1	none	none	0	0	0	0	0
512	511	Yellow - output_0093.png	Point	none	1674	1035	1	1	1	none	none	0	0	0	0	0
513	512	Purple - output_0093.png	Point	none	1479	375	1	1	1	none	none	0	0	0	0	0
514	513	White - output_0093.png	Point	none	1290	1068	1	1	1	none	none	0	0	0	0	0
515	514	Blue - output_0094.png	Point	none	2301	1140	1	1	1	none	none	0	0	0	0	0
516	515	Green - output_0094.png	Point	none	2943	1911	1	1	1	none	none	0	0	0	0	0
517	516	Orange - output_0094.png	Point	none	657	1386	1	1	1	none	none	0	0	0	0	0
518	517	Yellow - output_0094.png	Point	none	1671	1095	1	1	1	none	none	0	0	0	0	0
519	518	Purple - output_0094.png	Point	none	798	615	1	1	1	none	none	0	0	0	0	0
520	519	White - output_0094.png	Point	none	1257	1233	1	1	1	none	none	0	0	0	0	0
521	520	Blue - output_0095.png	Point	none	2280	1113	1	1	1	none	none	0	0	0	0	0
522	521	Green - output_0095.png	Point	none	2940	1893	1	1	1	none	none	0	0	0	0	0
523	522	Orange - output_0095.png	Point	none	2295	48	1	1	1	none	none	0	0	0	0	0
524	523	Yellow - output_0095.png	Point	none	1665	1074	1	1	1	none	none	0	0	0	0	0
525	524	Purple - output_0095.png	Point	none	567	279	1	1	1	none	none	0	0	0	0	0
526	525	White - output_0095.png	Point	none	1230	1254	1	1	1	none	none	0	0	0	0	0
527	526	Blue - output_0096.png	Point	none	2169	1116	1	1	1	none	none	0	0	0	0	0
528	527	Green - output_0096.png	Point	none	2472	1407	1	1	1	none	none	0	0	0	0	0
529	528	Orange - output_0096.png	Point	none	2355	57	1	1	1	none	none	0	0	0	0	0
530	529	Yellow - output_0096.png	Point	none	1611	1059	1	1	1	none	none	0	0	0	0	0
531	530	Purple - output_0096.png	Point	none	1392	372	1	1	1	none	none	0	0	0	0	0
532	531	White - output_0096.png	Point	none	1239	1227	1	1	1	none	none	0	0	0	0	0
533	532	Blue - output_0097.png	Point	none	2196	1140	1	1	1	none	none	0	0	0	0	0
534	533	Green - output_0097.png	Point	none	2790	1857	1	1	1	none	none	0	0	0	0	0
535	534	Orange - output_0097.png	Point	none	2301	69	1	1	1	none	none	0	0	0	0	0
536	535	Yellow - output_0097.png	Point	none	1638	1074	1	1	1	none	none	0	0	0	0	0
537	536	Purple - output_0097.png	Point	none	1710	306	1	1	1	none	none	0	0	0	0	0
538	537	White - output_0097.png	Point	none	1239	1233	1	1	1	none	none	0	0	0	0	0
539	538	Blue - output_0098.png	Point	none	2274	1167	1	1	1	none	none	0	0	0	0	0
540	539	Green - output_0098.png	Point	none	2853	1890	1	1	1	none	none	0	0	0	0	0
541	540	Orange - output_0098.png	Point	none	2262	30	1	1	1	none	none	0	0	0	0	0
542	541	Yellow - output_0098.png	Point	none	1659	1077	1	1	1	none	none	0	0	0	0	0
543	542	Purple - output_0098.png	Point	none	2136	363	1	1	1	none	none	0	0	0	0	0
544	543	White - output_0098.png	Point	none	1275	1257	1	1	1	none	none	0	0	0	0	0
545	544	Blue - output_0099.png	Point	none	2193	1215	1	1	1	none	none	0	0	0	0	0
546	545	Green - output_0099.png	Point	none	2880	1875	1	1	1	none	none	0	0	0	0	0
547	546	Orange - output_0099.png	Point	none	2166	3	1	1	1	none	none	0	0	0	0	0
548	547	Yellow - output_0099.png	Point	none	1665	1056	1	1	1	none	none	0	0	0	0	0
549	548	Purple - output_0099.png	Point	none	2739	1041	1	1	1	none	none	0	0	0	0	0
550	549	White - output_0099.png	Point	none	1230	1257	1	1	1	none	none	0	0	0	0	0
551	550	Blue - output_0100.png	Point	none	2262	1047	1	1	1	none	none	0	0	0	0	0
552	551	Green - output_0100.png	Point	none	2940	1893	1	1	1	none	none	0	0	0	0	0
553	552	Orange - output_0100.png	Point	none	879	1536	1	1	1	none	none	0	0	0	0	0
554	553	Yellow - output_0100.png	Point	none	1653	1119	1	1	1	none	none	0	0	0	0	0
555	554	Purple - output_0100.png	Point	none	2778	1134	1	1	1	none	none	0	0	0	0	0
556	555	White - output_0100.png	Point	none	1275	1221	1	1	1	none	none	0	0	0	0	0
557	556	Blue - output_0101.png	Point	none	2295	1149	1	1	1	none	none	0	0	0	0	0
558	557	Green - output_0101.png	Point	none	2847	1896	1	1	1	none	none	0	0	0	0	0
559	558	Orange - output_0101.png	Point	none	1017	246	1	1	1	none	none	0	0	0	0	0
560	559	Yellow - output_0101.png	Point	none	1674	1089	1	1	1	none	none	0	0	0	0	0
561	560	Purple - output_0101.png	Point	none	2955	1707	1	1	1	none	none	0	0	0	0	0
562	561	White - output_0101.png	Point	none	1239	1248	1	1	1	none	none	0	0	0	0	0
563	562	Blue - output_0102.png	Point	none	2277	1266	1	1	1	none	none	0	0	0	0	0
564	563	Green - output_0102.png	Point	none	1302	1605	1	1	1	none	none	0	0	0	0	0
565	564	Orange - output_0102.png	Point	none	2289	333	1	1	1	none	none	0	0	0	0	0
566	565	Yellow - output_0102.png	Point	none	1710	1104	1	1	1	none	none	0	0	0	0	0
567	566	Purple - output_0102.png	Point	none	2046	1419	1	1	1	none	none	0	0	0	0	0
568	567	White - output_0102.png	Point	none	1284	1218	1	1	1	none	none	0	0	0	0	0
