# Supplementary material for: Unmated Queens Show Worker‐Like Behaviour and Gene Expression in Polygynous Colonies of the Ant Stigmatomma pallipes
Source: Mol Ecol. 2026 Apr 29;35:e70360. doi: 10.1111/mec.70360 (PMC13126620; doi:10.1111/mec.70360)
Supplement: Supplementary file 3 — Data S1: mec70360‐sup‐0003‐Supinfo.zip. [file MEC-35-e70360-s003.zip › Coordinates/O2_G9_1_1_cords.csv]

X.1	Index	Name	Type	Group	X	Y	Width	Height	Points	Color	Fill	LWidth	Pos	C	Z	T
1	0	Larval pile - output_0010.png	Point	none	2392	1622	1	1	1	none	none	0	0	0	0	0
2	1	Pupapile - output_0010.png	Point	none	1626	1648	1	1	1	none	none	0	0	0	0	0
3	2	Nest Entrance - output_0010.png	Point	none	1776	81	1	1	1	none	none	0	0	0	0	0
4	3	SW Corner - output_0010.png	Point	none	63	2010	1	1	1	none	none	0	0	0	0	0
5	4	NW Corner - output_0010.png	Point	none	112	4	1	1	1	none	none	0	0	0	0	0
6	5	NE Corner - output_0010.png	Point	none	3420	268	1	1	1	none	none	0	0	0	0	0
7	6	SE Corner - output_0010.png	Point	none	3108	2132	1	1	1	none	none	0	0	0	0	0
8	7	Green - output_0010.png	Point	none	2058	1395	1	1	1	none	none	0	0	0	0	0
9	8	Yellow - output_0010.png	Point	none	2403	1326	1	1	1	none	none	0	0	0	0	0
10	9	Green - output_0011.png	Point	none	2136	1419	1	1	1	none	none	0	0	0	0	0
11	10	Yellow - output_0011.png	Point	none	2229	1275	1	1	1	none	none	0	0	0	0	0
12	11	Green - output_0012.png	Point	none	2226	1374	1	1	1	none	none	0	0	0	0	0
13	12	Yellow - output_0012.png	Point	none	2052	891	1	1	1	none	none	0	0	0	0	0
14	13	Green - output_0013.png	Point	none	2217	1380	1	1	1	none	none	0	0	0	0	0
15	14	Yellow - output_0013.png	Point	none	2013	1662	1	1	1	none	none	0	0	0	0	0
16	15	Green - output_0014.png	Point	none	2211	1377	1	1	1	none	none	0	0	0	0	0
17	16	Yellow - output_0014.png	Point	none	2043	1590	1	1	1	none	none	0	0	0	0	0
18	17	Green - output_0015.png	Point	none	2280	1335	1	1	1	none	none	0	0	0	0	0
19	18	Yellow - output_0015.png	Point	none	1890	1383	1	1	1	none	none	0	0	0	0	0
20	19	Green - output_0016.png	Point	none	2178	1419	1	1	1	none	none	0	0	0	0	0
21	20	Yellow - output_0016.png	Point	none	2016	1620	1	1	1	none	none	0	0	0	0	0
22	21	Green - output_0017.png	Point	none	2052	1371	1	1	1	none	none	0	0	0	0	0
23	22	Yellow - output_0017.png	Point	none	2694	1368	1	1	1	none	none	0	0	0	0	0
24	23	Green - output_0018.png	Point	none	1749	1332	1	1	1	none	none	0	0	0	0	0
25	24	Yellow - output_0018.png	Point	none	1662	1503	1	1	1	none	none	0	0	0	0	0
26	25	Green - output_0019.png	Point	none	2004	1335	1	1	1	none	none	0	0	0	0	0
27	26	Yellow - output_0019.png	Point	none	1962	1473	1	1	1	none	none	0	0	0	0	0
28	27	Green - output_0020.png	Point	none	2013	1332	1	1	1	none	none	0	0	0	0	0
29	28	Yellow - output_0020.png	Point	none	2100	1206	1	1	1	none	none	0	0	0	0	0
30	29	Green - output_0021.png	Point	none	1971	1296	1	1	1	none	none	0	0	0	0	0
31	30	Yellow - output_0021.png	Point	none	2163	1395	1	1	1	none	none	0	0	0	0	0
32	31	Green - output_0022.png	Point	none	1914	1386	1	1	1	none	none	0	0	0	0	0
33	32	Yellow - output_0022.png	Point	none	2160	1404	1	1	1	none	none	0	0	0	0	0
34	33	Green - output_0023.png	Point	none	2058	1356	1	1	1	none	none	0	0	0	0	0
35	34	Yellow - output_0023.png	Point	none	2169	1695	1	1	1	none	none	0	0	0	0	0
36	35	Green - output_0024.png	Point	none	2034	1398	1	1	1	none	none	0	0	0	0	0
37	36	Yellow - output_0024.png	Point	none	2040	1593	1	1	1	none	none	0	0	0	0	0
38	37	Green - output_0025.png	Point	none	1971	1362	1	1	1	none	none	0	0	0	0	0
39	38	Yellow - output_0025.png	Point	none	2307	1323	1	1	1	none	none	0	0	0	0	0
40	39	Green - output_0026.png	Point	none	1899	1347	1	1	1	none	none	0	0	0	0	0
41	40	Yellow - output_0026.png	Point	none	2271	1323	1	1	1	none	none	0	0	0	0	0
42	41	Green - output_0027.png	Point	none	1896	1353	1	1	1	none	none	0	0	0	0	0
43	42	Yellow - output_0027.png	Point	none	2130	1410	1	1	1	none	none	0	0	0	0	0
44	43	Green - output_0028.png	Point	none	1929	1413	1	1	1	none	none	0	0	0	0	0
45	44	Yellow - output_0028.png	Point	none	2037	1437	1	1	1	none	none	0	0	0	0	0
46	45	Green - output_0029.png	Point	none	1872	1626	1	1	1	none	none	0	0	0	0	0
47	46	Yellow - output_0029.png	Point	none	2067	1557	1	1	1	none	none	0	0	0	0	0
48	47	Green - output_0030.png	Point	none	1911	1281	1	1	1	none	none	0	0	0	0	0
49	48	Yellow - output_0030.png	Point	none	2352	1338	1	1	1	none	none	0	0	0	0	0
50	49	Green - output_0031.png	Point	none	1872	1245	1	1	1	none	none	0	0	0	0	0
51	50	Yellow - output_0031.png	Point	none	2286	1341	1	1	1	none	none	0	0	0	0	0
52	51	Green - output_0032.png	Point	none	2127	1278	1	1	1	none	none	0	0	0	0	0
53	52	Yellow - output_0032.png	Point	none	2520	1455	1	1	1	none	none	0	0	0	0	0
54	53	Green - output_0033.png	Point	none	2247	1167	1	1	1	none	none	0	0	0	0	0
55	54	Yellow - output_0033.png	Point	none	2388	1380	1	1	1	none	none	0	0	0	0	0
56	55	Green - output_0034.png	Point	none	2094	1284	1	1	1	none	none	0	0	0	0	0
57	56	Yellow - output_0034.png	Point	none	1770	1497	1	1	1	none	none	0	0	0	0	0
58	57	Green - output_0035.png	Point	none	2196	1491	1	1	1	none	none	0	0	0	0	0
59	58	Yellow - output_0035.png	Point	none	1884	1707	1	1	1	none	none	0	0	0	0	0
60	59	Green - output_0036.png	Point	none	2280	1317	1	1	1	none	none	0	0	0	0	0
61	60	Yellow - output_0036.png	Point	none	2391	1545	1	1	1	none	none	0	0	0	0	0
62	61	Green - output_0037.png	Point	none	2166	1185	1	1	1	none	none	0	0	0	0	0
63	62	Yellow - output_0037.png	Point	none	1965	1332	1	1	1	none	none	0	0	0	0	0
64	63	Green - output_0038.png	Point	none	2499	1362	1	1	1	none	none	0	0	0	0	0
65	64	Yellow - output_0038.png	Point	none	2094	1377	1	1	1	none	none	0	0	0	0	0
66	65	Green - output_0039.png	Point	none	2448	1296	1	1	1	none	none	0	0	0	0	0
67	66	Yellow - output_0039.png	Point	none	2115	1365	1	1	1	none	none	0	0	0	0	0
68	67	Green - output_0040.png	Point	none	2355	1296	1	1	1	none	none	0	0	0	0	0
69	68	Yellow - output_0040.png	Point	none	2145	1452	1	1	1	none	none	0	0	0	0	0
70	69	Green - output_0041.png	Point	none	2619	1563	1	1	1	none	none	0	0	0	0	0
71	70	Yellow - output_0041.png	Point	none	2094	1644	1	1	1	none	none	0	0	0	0	0
72	71	Green - output_0042.png	Point	none	2085	1197	1	1	1	none	none	0	0	0	0	0
73	72	Yellow - output_0042.png	Point	none	1704	972	1	1	1	none	none	0	0	0	0	0
74	73	Green - output_0043.png	Point	none	2061	1239	1	1	1	none	none	0	0	0	0	0
75	74	Yellow - output_0043.png	Point	none	2205	1311	1	1	1	none	none	0	0	0	0	0
76	75	Green - output_0044.png	Point	none	2052	1233	1	1	1	none	none	0	0	0	0	0
77	76	Yellow - output_0044.png	Point	none	1740	1314	1	1	1	none	none	0	0	0	0	0
78	77	Green - output_0045.png	Point	none	2052	1230	1	1	1	none	none	0	0	0	0	0
79	78	Yellow - output_0045.png	Point	none	1764	1260	1	1	1	none	none	0	0	0	0	0
80	79	Green - output_0046.png	Point	none	2121	1248	1	1	1	none	none	0	0	0	0	0
81	80	Yellow - output_0046.png	Point	none	1935	1314	1	1	1	none	none	0	0	0	0	0
82	81	Eggpile - output_0010.png	Point	none	2109	1142	1	1	1	none	none	0	0	0	0	0
83	82	Green - output_0047.png	Point	none	2141	1234	1	1	1	none	none	0	0	0	0	0
84	83	Yellow - output_0047.png	Point	none	2009	1338	1	1	1	none	none	0	0	0	0	0
85	84	Green - output_0048.png	Point	none	2283	1245	1	1	1	none	none	0	0	0	0	0
86	85	Yellow - output_0048.png	Point	none	2529	1311	1	1	1	none	none	0	0	0	0	0
87	86	Green - output_0049.png	Point	none	2229	1329	1	1	1	none	none	0	0	0	0	0
88	87	Yellow - output_0049.png	Point	none	2370	1230	1	1	1	none	none	0	0	0	0	0
89	88	Green - output_0050.png	Point	none	2313	1233	1	1	1	none	none	0	0	0	0	0
90	89	Yellow - output_0050.png	Point	none	2430	1224	1	1	1	none	none	0	0	0	0	0
91	90	Green - output_0051.png	Point	none	2301	1332	1	1	1	none	none	0	0	0	0	0
92	91	Yellow - output_0051.png	Point	none	2547	1230	1	1	1	none	none	0	0	0	0	0
93	92	Green - output_0052.png	Point	none	2034	1569	1	1	1	none	none	0	0	0	0	0
94	93	Yellow - output_0052.png	Point	none	2571	1188	1	1	1	none	none	0	0	0	0	0
95	94	Green - output_0053.png	Point	none	1986	1503	1	1	1	none	none	0	0	0	0	0
96	95	Yellow - output_0053.png	Point	none	2562	1152	1	1	1	none	none	0	0	0	0	0
98	97	Green - output_0054.png	Point	none	2169	1692	1	1	1	none	none	0	0	0	0	0
99	98	Yellow - output_0054.png	Point	none	2568	1176	1	1	1	none	none	0	0	0	0	0
100	99	Green - output_0055.png	Point	none	2151	1683	1	1	1	none	none	0	0	0	0	0
101	100	Yellow - output_0055.png	Point	none	2553	1185	1	1	1	none	none	0	0	0	0	0
102	101	Green - output_0056.png	Point	none	2004	1653	1	1	1	none	none	0	0	0	0	0
103	102	Yellow - output_0056.png	Point	none	2574	1185	1	1	1	none	none	0	0	0	0	0
104	103	Green - output_0057.png	Point	none	1986	1554	1	1	1	none	none	0	0	0	0	0
105	104	Yellow - output_0057.png	Point	none	2574	1179	1	1	1	none	none	0	0	0	0	0
106	105	Green - output_0058.png	Point	none	1998	1692	1	1	1	none	none	0	0	0	0	0
107	106	Yellow - output_0058.png	Point	none	2535	1230	1	1	1	none	none	0	0	0	0	0
108	107	Green - output_0059.png	Point	none	2004	1611	1	1	1	none	none	0	0	0	0	0
109	108	Yellow - output_0059.png	Point	none	2487	1290	1	1	1	none	none	0	0	0	0	0
110	109	Green - output_0060.png	Point	none	1977	1722	1	1	1	none	none	0	0	0	0	0
111	110	Yellow - output_0060.png	Point	none	2478	1281	1	1	1	none	none	0	0	0	0	0
112	111	Green - output_0061.png	Point	none	1657	1564	1	1	1	none	none	0	0	0	0	0
113	112	Yellow - output_0061.png	Point	none	2463	1294	1	1	1	none	none	0	0	0	0	0
114	113	Green - output_0062.png	Point	none	1965	1707	1	1	1	none	none	0	0	0	0	0
115	114	Yellow - output_0062.png	Point	none	2484	1293	1	1	1	none	none	0	0	0	0	0
116	115	Green - output_0063.png	Point	none	1926	1716	1	1	1	none	none	0	0	0	0	0
117	116	Yellow - output_0063.png	Point	none	2472	1359	1	1	1	none	none	0	0	0	0	0
118	117	Green - output_0064.png	Point	none	1959	1671	1	1	1	none	none	0	0	0	0	0
119	118	Yellow - output_0064.png	Point	none	2469	1335	1	1	1	none	none	0	0	0	0	0
120	119	Green - output_0065.png	Point	none	2016	1602	1	1	1	none	none	0	0	0	0	0
121	120	Yellow - output_0065.png	Point	none	2517	1332	1	1	1	none	none	0	0	0	0	0
122	121	Green - output_0066.png	Point	none	2001	1575	1	1	1	none	none	0	0	0	0	0
123	122	Yellow - output_0066.png	Point	none	2517	1311	1	1	1	none	none	0	0	0	0	0
124	123	Green - output_0067.png	Point	none	1941	1533	1	1	1	none	none	0	0	0	0	0
125	124	Yellow - output_0067.png	Point	none	2556	1302	1	1	1	none	none	0	0	0	0	0
126	125	Green - output_0068.png	Point	none	1962	1527	1	1	1	none	none	0	0	0	0	0
127	126	Yellow - output_0068.png	Point	none	2550	1326	1	1	1	none	none	0	0	0	0	0
128	127	Green - output_0069.png	Point	none	1989	1569	1	1	1	none	none	0	0	0	0	0
129	128	Yellow - output_0069.png	Point	none	2490	1308	1	1	1	none	none	0	0	0	0	0
130	129	Green - output_0070.png	Point	none	1950	1692	1	1	1	none	none	0	0	0	0	0
131	130	Yellow - output_0070.png	Point	none	2517	1296	1	1	1	none	none	0	0	0	0	0
132	131	Green - output_0071.png	Point	none	1953	1689	1	1	1	none	none	0	0	0	0	0
133	132	Yellow - output_0071.png	Point	none	2337	1299	1	1	1	none	none	0	0	0	0	0
134	133	Green - output_0072.png	Point	none	1902	1644	1	1	1	none	none	0	0	0	0	0
135	134	Yellow - output_0072.png	Point	none	2415	1296	1	1	1	none	none	0	0	0	0	0
136	135	Green - output_0073.png	Point	none	1878	1671	1	1	1	none	none	0	0	0	0	0
137	136	Yellow - output_0073.png	Point	none	2424	1266	1	1	1	none	none	0	0	0	0	0
138	137	Green - output_0074.png	Point	none	1944	1470	1	1	1	none	none	0	0	0	0	0
139	138	Yellow - output_0074.png	Point	none	2361	1332	1	1	1	none	none	0	0	0	0	0
140	139	Green - output_0075.png	Point	none	1944	1344	1	1	1	none	none	0	0	0	0	0
141	140	Yellow - output_0075.png	Point	none	2358	1293	1	1	1	none	none	0	0	0	0	0
142	141	Green - output_0076.png	Point	none	1833	1380	1	1	1	none	none	0	0	0	0	0
143	142	Yellow - output_0076.png	Point	none	2421	1254	1	1	1	none	none	0	0	0	0	0
144	143	Green - output_0077.png	Point	none	2178	1194	1	1	1	none	none	0	0	0	0	0
145	144	Yellow - output_0077.png	Point	none	1935	1290	1	1	1	none	none	0	0	0	0	0
146	145	Green - output_0078.png	Point	none	2709	1437	1	1	1	none	none	0	0	0	0	0
147	146	Yellow - output_0078.png	Point	none	2397	1272	1	1	1	none	none	0	0	0	0	0
148	147	Green - output_0079.png	Point	none	2085	1785	1	1	1	none	none	0	0	0	0	0
149	148	Yellow - output_0079.png	Point	none	2268	1242	1	1	1	none	none	0	0	0	0	0
150	149	Green - output_0080.png	Point	none	1992	1734	1	1	1	none	none	0	0	0	0	0
151	150	Yellow - output_0080.png	Point	none	2622	1197	1	1	1	none	none	0	0	0	0	0
152	151	Green - output_0081.png	Point	none	1734	1665	1	1	1	none	none	0	0	0	0	0
153	152	Yellow - output_0081.png	Point	none	2448	1341	1	1	1	none	none	0	0	0	0	0
154	153	Green - output_0082.png	Point	none	1875	1533	1	1	1	none	none	0	0	0	0	0
155	154	Yellow - output_0082.png	Point	none	2421	1299	1	1	1	none	none	0	0	0	0	0
156	155	Green - output_0083.png	Point	none	2727	1410	1	1	1	none	none	0	0	0	0	0
157	156	Yellow - output_0083.png	Point	none	2502	1317	1	1	1	none	none	0	0	0	0	0
158	157	Green - output_0084.png	Point	none	2514	2100	1	1	1	none	none	0	0	0	0	0
159	158	Yellow - output_0084.png	Point	none	2445	1446	1	1	1	none	none	0	0	0	0	0
160	159	Green - output_0085.png	Point	none	2301	1824	1	1	1	none	none	0	0	0	0	0
161	160	Yellow - output_0085.png	Point	none	2478	1200	1	1	1	none	none	0	0	0	0	0
162	161	Green - output_0086.png	Point	none	2316	1810	1	1	1	none	none	0	0	0	0	0
163	162	Yellow - output_0086.png	Point	none	2506	1234	1	1	1	none	none	0	0	0	0	0
164	163	Green - output_0087.png	Point	none	2316	1830	1	1	1	none	none	0	0	0	0	0
165	164	Yellow - output_0087.png	Point	none	2535	1134	1	1	1	none	none	0	0	0	0	0
166	165	Green - output_0088.png	Point	none	2292	1827	1	1	1	none	none	0	0	0	0	0
167	166	Yellow - output_0088.png	Point	none	867	1197	1	1	1	none	none	0	0	0	0	0
168	167	Green - output_0089.png	Point	none	2283	1809	1	1	1	none	none	0	0	0	0	0
169	168	Yellow - output_0089.png	Point	none	2499	1236	1	1	1	none	none	0	0	0	0	0
170	169	Green - output_0090.png	Point	none	2292	1833	1	1	1	none	none	0	0	0	0	0
171	170	Yellow - output_0090.png	Point	none	2511	1224	1	1	1	none	none	0	0	0	0	0
172	171	Green - output_0091.png	Point	none	2295	1836	1	1	1	none	none	0	0	0	0	0
173	172	Yellow - output_0091.png	Point	none	2490	1215	1	1	1	none	none	0	0	0	0	0
174	173	Green - output_0092.png	Point	none	2292	1812	1	1	1	none	none	0	0	0	0	0
175	174	Yellow - output_0092.png	Point	none	2475	1200	1	1	1	none	none	0	0	0	0	0
176	175	Green - output_0093.png	Point	none	2289	1818	1	1	1	none	none	0	0	0	0	0
177	176	Yellow - output_0093.png	Point	none	2484	1197	1	1	1	none	none	0	0	0	0	0
178	177	Green - output_0094.png	Point	none	2304	1788	1	1	1	none	none	0	0	0	0	0
179	178	Yellow - output_0094.png	Point	none	2505	1206	1	1	1	none	none	0	0	0	0	0
180	179	Green - output_0095.png	Point	none	2313	1782	1	1	1	none	none	0	0	0	0	0
181	180	Yellow - output_0095.png	Point	none	2484	1191	1	1	1	none	none	0	0	0	0	0
182	181	Green - output_0096.png	Point	none	2295	1755	1	1	1	none	none	0	0	0	0	0
183	182	Yellow - output_0096.png	Point	none	2487	1188	1	1	1	none	none	0	0	0	0	0
184	183	Green - output_0097.png	Point	none	2325	1779	1	1	1	none	none	0	0	0	0	0
185	184	Yellow - output_0097.png	Point	none	2529	1338	1	1	1	none	none	0	0	0	0	0
186	185	Green - output_0098.png	Point	none	2322	1767	1	1	1	none	none	0	0	0	0	0
187	186	Yellow - output_0098.png	Point	none	2499	1311	1	1	1	none	none	0	0	0	0	0
188	187	Green - output_0099.png	Point	none	2307	1767	1	1	1	none	none	0	0	0	0	0
189	188	Yellow - output_0099.png	Point	none	2490	1320	1	1	1	none	none	0	0	0	0	0
190	189	Green - output_0100.png	Point	none	2310	1791	1	1	1	none	none	0	0	0	0	0
191	190	Yellow - output_0100.png	Point	none	2466	1323	1	1	1	none	none	0	0	0	0	0
192	191	Green - output_0101.png	Point	none	2313	1782	1	1	1	none	none	0	0	0	0	0
193	192	Yellow - output_0101.png	Point	none	2490	1338	1	1	1	none	none	0	0	0	0	0
