# Supplementary material for: Unmated Queens Show Worker‐Like Behaviour and Gene Expression in Polygynous Colonies of the Ant Stigmatomma pallipes
Source: Mol Ecol. 2026 Apr 29;35:e70360. doi: 10.1111/mec.70360 (PMC13126620; doi:10.1111/mec.70360)
Supplement: Supplementary file 3 — Data S1: mec70360‐sup‐0003‐Supinfo.zip. [file MEC-35-e70360-s003.zip › Coordinates/O2_M10_2_10_cords.csv]

X.1	Index	Name	Type	Group	X	Y	Width	Height	Points	Color	Fill	LWidth	Pos	C	Z	T
1	0	Eggpile - output_0010.png	Point	none	2273	841	1	1	1	none	none	0	0	0	0	0
2	1	Pupapile - output_0010.png	Point	none	1611	963	1	1	1	none	none	0	0	0	0	0
3	2	Nest Entrance - output_0010.png	Point	none	2514	87	1	1	1	none	none	0	0	0	0	0
4	3	SW Corner - output_0010.png	Point	none	852	1932	1	1	1	none	none	0	0	0	0	0
5	4	NW Corner - output_0010.png	Point	none	831	9	1	1	1	none	none	0	0	0	0	0
6	5	NE Corner - output_0010.png	Point	none	3828	105	1	1	1	none	none	0	0	0	0	0
7	6	SE Corner - output_0010.png	Point	none	3687	2148	1	1	1	none	none	0	0	0	0	0
8	7	Blue - output_0010.png	Point	none	1860	1650	1	1	1	none	none	0	0	0	0	0
9	8	Green - output_0010.png	Point	none	1695	1086	1	1	1	none	none	0	0	0	0	0
10	9	Orange - output_0010.png	Point	none	1647	990	1	1	1	none	none	0	0	0	0	0
11	10	Pink - output_0010.png	Point	none	2724	975	1	1	1	none	none	0	0	0	0	0
12	11	Blue - output_0011.png	Point	none	1962	1635	1	1	1	none	none	0	0	0	0	0
13	12	Green - output_0011.png	Point	none	1653	1086	1	1	1	none	none	0	0	0	0	0
14	13	Orange - output_0011.png	Point	none	1626	990	1	1	1	none	none	0	0	0	0	0
15	14	Pink - output_0011.png	Point	none	2364	1374	1	1	1	none	none	0	0	0	0	0
16	15	Larval pile - output_0012.png	Point	none	2307	840	1	1	1	none	none	0	0	0	0	0
17	16	Blue - output_0012.png	Point	none	1956	1623	1	1	1	none	none	0	0	0	0	0
18	17	Green - output_0012.png	Point	none	1650	1086	1	1	1	none	none	0	0	0	0	0
19	18	Orange - output_0012.png	Point	none	1650	1005	1	1	1	none	none	0	0	0	0	0
20	19	Pink - output_0012.png	Point	none	1917	1158	1	1	1	none	none	0	0	0	0	0
21	20	Blue - output_0013.png	Point	none	1965	1620	1	1	1	none	none	0	0	0	0	0
22	21	Green - output_0013.png	Point	none	1614	1101	1	1	1	none	none	0	0	0	0	0
23	22	Orange - output_0013.png	Point	none	1608	981	1	1	1	none	none	0	0	0	0	0
24	23	Pink - output_0013.png	Point	none	1914	1158	1	1	1	none	none	0	0	0	0	0
25	24	Blue - output_0014.png	Point	none	1908	1608	1	1	1	none	none	0	0	0	0	0
26	25	Green - output_0014.png	Point	none	1590	1092	1	1	1	none	none	0	0	0	0	0
27	26	Orange - output_0014.png	Point	none	1677	1002	1	1	1	none	none	0	0	0	0	0
28	27	Pink - output_0014.png	Point	none	2817	1524	1	1	1	none	none	0	0	0	0	0
29	28	Blue - output_0015.png	Point	none	1995	1602	1	1	1	none	none	0	0	0	0	0
30	29	Green - output_0015.png	Point	none	1572	1020	1	1	1	none	none	0	0	0	0	0
31	30	Orange - output_0015.png	Point	none	1674	999	1	1	1	none	none	0	0	0	0	0
32	31	Pink - output_0015.png	Point	none	2151	1296	1	1	1	none	none	0	0	0	0	0
33	32	Blue - output_0016.png	Point	none	1689	1548	1	1	1	none	none	0	0	0	0	0
34	33	Green - output_0016.png	Point	none	1572	1125	1	1	1	none	none	0	0	0	0	0
35	34	Orange - output_0016.png	Point	none	1740	1035	1	1	1	none	none	0	0	0	0	0
36	35	Pink - output_0016.png	Point	none	1779	1173	1	1	1	none	none	0	0	0	0	0
37	36	Blue - output_0017.png	Point	none	1719	1566	1	1	1	none	none	0	0	0	0	0
38	37	Green - output_0017.png	Point	none	1521	1140	1	1	1	none	none	0	0	0	0	0
39	38	Orange - output_0017.png	Point	none	1749	1056	1	1	1	none	none	0	0	0	0	0
40	39	Pink - output_0017.png	Point	none	2616	789	1	1	1	none	none	0	0	0	0	0
41	40	Blue - output_0018.png	Point	none	1722	1536	1	1	1	none	none	0	0	0	0	0
42	41	Green - output_0018.png	Point	none	1536	1119	1	1	1	none	none	0	0	0	0	0
43	42	Orange - output_0018.png	Point	none	1719	1020	1	1	1	none	none	0	0	0	0	0
44	43	Pink - output_0018.png	Point	none	2544	744	1	1	1	none	none	0	0	0	0	0
45	44	Blue - output_0019.png	Point	none	1668	1548	1	1	1	none	none	0	0	0	0	0
46	45	Green - output_0019.png	Point	none	1548	1146	1	1	1	none	none	0	0	0	0	0
47	46	Orange - output_0019.png	Point	none	1755	1014	1	1	1	none	none	0	0	0	0	0
48	47	Pink - output_0019.png	Point	none	2613	750	1	1	1	none	none	0	0	0	0	0
49	48	Blue - output_0020.png	Point	none	1707	1551	1	1	1	none	none	0	0	0	0	0
50	49	Green - output_0020.png	Point	none	1539	1113	1	1	1	none	none	0	0	0	0	0
51	50	Orange - output_0020.png	Point	none	1734	1017	1	1	1	none	none	0	0	0	0	0
52	51	Pink - output_0020.png	Point	none	2769	1656	1	1	1	none	none	0	0	0	0	0
53	52	Blue - output_0021.png	Point	none	1677	1563	1	1	1	none	none	0	0	0	0	0
54	53	Green - output_0021.png	Point	none	1581	1116	1	1	1	none	none	0	0	0	0	0
55	54	Orange - output_0021.png	Point	none	1719	1014	1	1	1	none	none	0	0	0	0	0
56	55	Pink - output_0021.png	Point	none	2202	1398	1	1	1	none	none	0	0	0	0	0
57	56	Blue - output_0022.png	Point	none	1818	1479	1	1	1	none	none	0	0	0	0	0
58	57	Green - output_0022.png	Point	none	1563	1128	1	1	1	none	none	0	0	0	0	0
59	58	Orange - output_0022.png	Point	none	1710	885	1	1	1	none	none	0	0	0	0	0
60	59	Pink - output_0022.png	Point	none	2181	1422	1	1	1	none	none	0	0	0	0	0
61	60	Blue - output_0023.png	Point	none	1890	1668	1	1	1	none	none	0	0	0	0	0
62	61	Green - output_0023.png	Point	none	1533	1113	1	1	1	none	none	0	0	0	0	0
63	62	Orange - output_0023.png	Point	none	1623	1029	1	1	1	none	none	0	0	0	0	0
64	63	Pink - output_0023.png	Point	none	2178	1407	1	1	1	none	none	0	0	0	0	0
65	64	Blue - output_0024.png	Point	none	2580	1116	1	1	1	none	none	0	0	0	0	0
66	65	Green - output_0024.png	Point	none	1533	1125	1	1	1	none	none	0	0	0	0	0
67	66	Orange - output_0024.png	Point	none	1713	1011	1	1	1	none	none	0	0	0	0	0
68	67	Pink - output_0024.png	Point	none	2151	1407	1	1	1	none	none	0	0	0	0	0
69	68	Blue - output_0025.png	Point	none	2235	1623	1	1	1	none	none	0	0	0	0	0
70	69	Green - output_0025.png	Point	none	1563	1053	1	1	1	none	none	0	0	0	0	0
71	70	Orange - output_0025.png	Point	none	1698	966	1	1	1	none	none	0	0	0	0	0
72	71	Pink - output_0025.png	Point	none	2145	1419	1	1	1	none	none	0	0	0	0	0
73	72	Blue - output_0026.png	Point	none	1929	1701	1	1	1	none	none	0	0	0	0	0
74	73	Green - output_0026.png	Point	none	1572	1302	1	1	1	none	none	0	0	0	0	0
75	74	Orange - output_0026.png	Point	none	1689	1005	1	1	1	none	none	0	0	0	0	0
76	75	Pink - output_0026.png	Point	none	2181	1419	1	1	1	none	none	0	0	0	0	0
77	76	Blue - output_0027.png	Point	none	2178	1674	1	1	1	none	none	0	0	0	0	0
78	77	Green - output_0027.png	Point	none	1884	939	1	1	1	none	none	0	0	0	0	0
79	78	Orange - output_0027.png	Point	none	1683	1062	1	1	1	none	none	0	0	0	0	0
80	79	Pink - output_0027.png	Point	none	2037	1341	1	1	1	none	none	0	0	0	0	0
81	80	Blue - output_0028.png	Point	none	2403	654	1	1	1	none	none	0	0	0	0	0
82	81	Green - output_0028.png	Point	none	1842	1086	1	1	1	none	none	0	0	0	0	0
83	82	Orange - output_0028.png	Point	none	1668	1008	1	1	1	none	none	0	0	0	0	0
84	83	Pink - output_0028.png	Point	none	2064	1335	1	1	1	none	none	0	0	0	0	0
85	84	Blue - output_0029.png	Point	none	2346	867	1	1	1	none	none	0	0	0	0	0
86	85	Green - output_0029.png	Point	none	1866	1068	1	1	1	none	none	0	0	0	0	0
87	86	Orange - output_0029.png	Point	none	1668	1014	1	1	1	none	none	0	0	0	0	0
88	87	Pink - output_0029.png	Point	none	2073	1329	1	1	1	none	none	0	0	0	0	0
89	88	Blue - output_0030.png	Point	none	1641	1308	1	1	1	none	none	0	0	0	0	0
90	89	Green - output_0030.png	Point	none	1545	1143	1	1	1	none	none	0	0	0	0	0
91	90	Orange - output_0030.png	Point	none	1683	1014	1	1	1	none	none	0	0	0	0	0
92	91	Pink - output_0030.png	Point	none	2043	1323	1	1	1	none	none	0	0	0	0	0
93	92	Blue - output_0031.png	Point	none	1989	1692	1	1	1	none	none	0	0	0	0	0
94	93	Green - output_0031.png	Point	none	1536	1158	1	1	1	none	none	0	0	0	0	0
95	94	Orange - output_0031.png	Point	none	1677	1116	1	1	1	none	none	0	0	0	0	0
96	95	Pink - output_0031.png	Point	none	2091	1335	1	1	1	none	none	0	0	0	0	0
97	96	Blue - output_0032.png	Point	none	1983	1668	1	1	1	none	none	0	0	0	0	0
98	97	Green - output_0032.png	Point	none	1545	1152	1	1	1	none	none	0	0	0	0	0
99	98	Orange - output_0032.png	Point	none	1767	1026	1	1	1	none	none	0	0	0	0	0
100	99	Pink - output_0032.png	Point	none	2070	1350	1	1	1	none	none	0	0	0	0	0
101	100	Blue - output_0033.png	Point	none	1998	1671	1	1	1	none	none	0	0	0	0	0
102	101	Green - output_0033.png	Point	none	1524	1119	1	1	1	none	none	0	0	0	0	0
103	102	Orange - output_0033.png	Point	none	1722	1008	1	1	1	none	none	0	0	0	0	0
104	103	Pink - output_0033.png	Point	none	2040	1359	1	1	1	none	none	0	0	0	0	0
105	104	Blue - output_0034.png	Point	none	2031	1668	1	1	1	none	none	0	0	0	0	0
106	105	Green - output_0034.png	Point	none	1551	1137	1	1	1	none	none	0	0	0	0	0
107	106	Orange - output_0034.png	Point	none	1728	981	1	1	1	none	none	0	0	0	0	0
108	107	Pink - output_0034.png	Point	none	2073	1326	1	1	1	none	none	0	0	0	0	0
109	108	Blue - output_0035.png	Point	none	2007	1683	1	1	1	none	none	0	0	0	0	0
110	109	Green - output_0035.png	Point	none	1512	1140	1	1	1	none	none	0	0	0	0	0
111	110	Orange - output_0035.png	Point	none	1734	972	1	1	1	none	none	0	0	0	0	0
112	111	Pink - output_0035.png	Point	none	2064	1329	1	1	1	none	none	0	0	0	0	0
113	112	Blue - output_0036.png	Point	none	2025	1668	1	1	1	none	none	0	0	0	0	0
114	113	Green - output_0036.png	Point	none	1527	1170	1	1	1	none	none	0	0	0	0	0
115	114	Orange - output_0036.png	Point	none	1737	957	1	1	1	none	none	0	0	0	0	0
116	115	Pink - output_0036.png	Point	none	2061	1323	1	1	1	none	none	0	0	0	0	0
117	116	Blue - output_0037.png	Point	none	2028	1680	1	1	1	none	none	0	0	0	0	0
118	117	Green - output_0037.png	Point	none	1530	1179	1	1	1	none	none	0	0	0	0	0
119	118	Orange - output_0037.png	Point	none	1734	975	1	1	1	none	none	0	0	0	0	0
120	119	Pink - output_0037.png	Point	none	2301	1521	1	1	1	none	none	0	0	0	0	0
121	120	Blue - output_0038.png	Point	none	2013	1680	1	1	1	none	none	0	0	0	0	0
122	121	Green - output_0038.png	Point	none	1533	1140	1	1	1	none	none	0	0	0	0	0
123	122	Orange - output_0038.png	Point	none	1743	963	1	1	1	none	none	0	0	0	0	0
124	123	Pink - output_0038.png	Point	none	1824	1227	1	1	1	none	none	0	0	0	0	0
125	124	Blue - output_0039.png	Point	none	1980	1647	1	1	1	none	none	0	0	0	0	0
126	125	Green - output_0039.png	Point	none	1554	1137	1	1	1	none	none	0	0	0	0	0
127	126	Orange - output_0039.png	Point	none	1716	927	1	1	1	none	none	0	0	0	0	0
128	127	Pink - output_0039.png	Point	none	1821	1185	1	1	1	none	none	0	0	0	0	0
129	128	Blue - output_0040.png	Point	none	1980	1674	1	1	1	none	none	0	0	0	0	0
130	129	Green - output_0040.png	Point	none	1533	1167	1	1	1	none	none	0	0	0	0	0
131	130	Orange - output_0040.png	Point	none	1731	963	1	1	1	none	none	0	0	0	0	0
132	131	Pink - output_0040.png	Point	none	1815	1233	1	1	1	none	none	0	0	0	0	0
133	132	Blue - output_0041.png	Point	none	1983	1674	1	1	1	none	none	0	0	0	0	0
134	133	Green - output_0041.png	Point	none	1521	1146	1	1	1	none	none	0	0	0	0	0
135	134	Orange - output_0041.png	Point	none	1731	960	1	1	1	none	none	0	0	0	0	0
136	135	Pink - output_0041.png	Point	none	1809	1209	1	1	1	none	none	0	0	0	0	0
137	136	Blue - output_0042.png	Point	none	1998	1662	1	1	1	none	none	0	0	0	0	0
138	137	Green - output_0042.png	Point	none	1560	1179	1	1	1	none	none	0	0	0	0	0
139	138	Orange - output_0042.png	Point	none	1773	954	1	1	1	none	none	0	0	0	0	0
140	139	Pink - output_0042.png	Point	none	1785	1248	1	1	1	none	none	0	0	0	0	0
141	140	Blue - output_0043.png	Point	none	1962	1692	1	1	1	none	none	0	0	0	0	0
142	141	Green - output_0043.png	Point	none	1599	1134	1	1	1	none	none	0	0	0	0	0
143	142	Orange - output_0043.png	Point	none	1731	954	1	1	1	none	none	0	0	0	0	0
144	143	Pink - output_0043.png	Point	none	1815	1191	1	1	1	none	none	0	0	0	0	0
145	144	Blue - output_0044.png	Point	none	1974	1704	1	1	1	none	none	0	0	0	0	0
146	145	Green - output_0044.png	Point	none	1566	1152	1	1	1	none	none	0	0	0	0	0
147	146	Orange - output_0044.png	Point	none	1764	939	1	1	1	none	none	0	0	0	0	0
148	147	Pink - output_0044.png	Point	none	1782	1236	1	1	1	none	none	0	0	0	0	0
149	148	Blue - output_0045.png	Point	none	1965	1725	1	1	1	none	none	0	0	0	0	0
150	149	Green - output_0045.png	Point	none	1554	1167	1	1	1	none	none	0	0	0	0	0
151	150	Orange - output_0045.png	Point	none	1758	942	1	1	1	none	none	0	0	0	0	0
152	151	Pink - output_0045.png	Point	none	1794	1248	1	1	1	none	none	0	0	0	0	0
153	152	Blue - output_0046.png	Point	none	1965	1680	1	1	1	none	none	0	0	0	0	0
154	153	Green - output_0046.png	Point	none	1596	1134	1	1	1	none	none	0	0	0	0	0
155	154	Orange - output_0046.png	Point	none	1767	951	1	1	1	none	none	0	0	0	0	0
156	155	Pink - output_0046.png	Point	none	1830	1185	1	1	1	none	none	0	0	0	0	0
157	156	Blue - output_0047.png	Point	none	1971	1716	1	1	1	none	none	0	0	0	0	0
158	157	Green - output_0047.png	Point	none	1611	1140	1	1	1	none	none	0	0	0	0	0
159	158	Orange - output_0047.png	Point	none	1767	942	1	1	1	none	none	0	0	0	0	0
160	159	Pink - output_0047.png	Point	none	1830	1206	1	1	1	none	none	0	0	0	0	0
161	160	Blue - output_0048.png	Point	none	1980	1692	1	1	1	none	none	0	0	0	0	0
162	161	Green - output_0048.png	Point	none	1623	1131	1	1	1	none	none	0	0	0	0	0
163	162	Orange - output_0048.png	Point	none	1776	954	1	1	1	none	none	0	0	0	0	0
164	163	Pink - output_0048.png	Point	none	1815	1233	1	1	1	none	none	0	0	0	0	0
165	164	Blue - output_0049.png	Point	none	1986	1698	1	1	1	none	none	0	0	0	0	0
166	165	Green - output_0049.png	Point	none	1611	1161	1	1	1	none	none	0	0	0	0	0
167	166	Orange - output_0049.png	Point	none	1743	942	1	1	1	none	none	0	0	0	0	0
168	167	Pink - output_0049.png	Point	none	1818	1197	1	1	1	none	none	0	0	0	0	0
169	168	Blue - output_0050.png	Point	none	1971	1656	1	1	1	none	none	0	0	0	0	0
170	169	Green - output_0050.png	Point	none	1635	1176	1	1	1	none	none	0	0	0	0	0
171	170	Orange - output_0050.png	Point	none	1740	939	1	1	1	none	none	0	0	0	0	0
172	171	Pink - output_0050.png	Point	none	1824	1224	1	1	1	none	none	0	0	0	0	0
173	172	Blue - output_0051.png	Point	none	1851	1452	1	1	1	none	none	0	0	0	0	0
174	173	Green - output_0051.png	Point	none	1641	1146	1	1	1	none	none	0	0	0	0	0
175	174	Orange - output_0051.png	Point	none	1728	948	1	1	1	none	none	0	0	0	0	0
176	175	Pink - output_0051.png	Point	none	1860	1191	1	1	1	none	none	0	0	0	0	0
177	176	Blue - output_0052.png	Point	none	1671	1263	1	1	1	none	none	0	0	0	0	0
178	177	Green - output_0052.png	Point	none	1590	1128	1	1	1	none	none	0	0	0	0	0
179	178	Orange - output_0052.png	Point	none	1716	984	1	1	1	none	none	0	0	0	0	0
180	179	Pink - output_0052.png	Point	none	1881	1275	1	1	1	none	none	0	0	0	0	0
181	180	Blue - output_0053.png	Point	none	2862	705	1	1	1	none	none	0	0	0	0	0
182	181	Green - output_0053.png	Point	none	1608	1188	1	1	1	none	none	0	0	0	0	0
183	182	Orange - output_0053.png	Point	none	1755	906	1	1	1	none	none	0	0	0	0	0
184	183	Pink - output_0053.png	Point	none	1749	1071	1	1	1	none	none	0	0	0	0	0
185	184	Blue - output_0054.png	Point	none	3114	1536	1	1	1	none	none	0	0	0	0	0
186	185	Green - output_0054.png	Point	none	1599	1152	1	1	1	none	none	0	0	0	0	0
187	186	Orange - output_0054.png	Point	none	1737	909	1	1	1	none	none	0	0	0	0	0
188	187	Pink - output_0054.png	Point	none	1755	1035	1	1	1	none	none	0	0	0	0	0
189	188	Blue - output_0055.png	Point	none	1887	1392	1	1	1	none	none	0	0	0	0	0
190	189	Green - output_0055.png	Point	none	1563	1167	1	1	1	none	none	0	0	0	0	0
191	190	Orange - output_0055.png	Point	none	1746	894	1	1	1	none	none	0	0	0	0	0
192	191	Pink - output_0055.png	Point	none	1767	1113	1	1	1	none	none	0	0	0	0	0
193	192	Blue - output_0056.png	Point	none	1800	1197	1	1	1	none	none	0	0	0	0	0
194	193	Green - output_0056.png	Point	none	1566	1158	1	1	1	none	none	0	0	0	0	0
195	194	Orange - output_0056.png	Point	none	1776	804	1	1	1	none	none	0	0	0	0	0
196	195	Pink - output_0056.png	Point	none	1761	1035	1	1	1	none	none	0	0	0	0	0
197	196	Blue - output_0057.png	Point	none	2532	1584	1	1	1	none	none	0	0	0	0	0
198	197	Green - output_0057.png	Point	none	1575	1170	1	1	1	none	none	0	0	0	0	0
199	198	Orange - output_0057.png	Point	none	2679	723	1	1	1	none	none	0	0	0	0	0
200	199	Pink - output_0057.png	Point	none	1776	990	1	1	1	none	none	0	0	0	0	0
201	200	Blue - output_0058.png	Point	none	2538	1647	1	1	1	none	none	0	0	0	0	0
202	201	Green - output_0058.png	Point	none	1563	1209	1	1	1	none	none	0	0	0	0	0
203	202	Orange - output_0058.png	Point	none	1776	1308	1	1	1	none	none	0	0	0	0	0
204	203	Pink - output_0058.png	Point	none	1683	1146	1	1	1	none	none	0	0	0	0	0
205	204	Blue - output_0059.png	Point	none	2529	1665	1	1	1	none	none	0	0	0	0	0
206	205	Green - output_0059.png	Point	none	1569	1206	1	1	1	none	none	0	0	0	0	0
207	206	Orange - output_0059.png	Point	none	1581	1134	1	1	1	none	none	0	0	0	0	0
208	207	Pink - output_0059.png	Point	none	1815	924	1	1	1	none	none	0	0	0	0	0
209	208	Blue - output_0060.png	Point	none	2514	1650	1	1	1	none	none	0	0	0	0	0
210	209	Green - output_0060.png	Point	none	1548	1260	1	1	1	none	none	0	0	0	0	0
211	210	Orange - output_0060.png	Point	none	1581	1116	1	1	1	none	none	0	0	0	0	0
212	211	Pink - output_0060.png	Point	none	1800	912	1	1	1	none	none	0	0	0	0	0
213	212	Blue - output_0061.png	Point	none	2496	1632	1	1	1	none	none	0	0	0	0	0
214	213	Green - output_0061.png	Point	none	1521	1230	1	1	1	none	none	0	0	0	0	0
215	214	Orange - output_0061.png	Point	none	1587	1185	1	1	1	none	none	0	0	0	0	0
216	215	Pink - output_0061.png	Point	none	1722	1056	1	1	1	none	none	0	0	0	0	0
217	216	Blue - output_0062.png	Point	none	2502	1635	1	1	1	none	none	0	0	0	0	0
218	217	Green - output_0062.png	Point	none	1521	1215	1	1	1	none	none	0	0	0	0	0
219	218	Orange - output_0062.png	Point	none	1611	1176	1	1	1	none	none	0	0	0	0	0
220	219	Pink - output_0062.png	Point	none	1881	909	1	1	1	none	none	0	0	0	0	0
221	220	Blue - output_0063.png	Point	none	2496	1617	1	1	1	none	none	0	0	0	0	0
222	221	Green - output_0063.png	Point	none	1524	1203	1	1	1	none	none	0	0	0	0	0
223	222	Orange - output_0063.png	Point	none	1614	1188	1	1	1	none	none	0	0	0	0	0
224	223	Pink - output_0063.png	Point	none	1875	930	1	1	1	none	none	0	0	0	0	0
225	224	Blue - output_0064.png	Point	none	2499	1641	1	1	1	none	none	0	0	0	0	0
226	225	Green - output_0064.png	Point	none	1527	1197	1	1	1	none	none	0	0	0	0	0
227	226	Orange - output_0064.png	Point	none	1605	1179	1	1	1	none	none	0	0	0	0	0
228	227	Pink - output_0064.png	Point	none	1815	1023	1	1	1	none	none	0	0	0	0	0
229	228	Blue - output_0065.png	Point	none	2523	1629	1	1	1	none	none	0	0	0	0	0
230	229	Green - output_0065.png	Point	none	1527	1179	1	1	1	none	none	0	0	0	0	0
231	230	Orange - output_0065.png	Point	none	1584	1152	1	1	1	none	none	0	0	0	0	0
232	231	Pink - output_0065.png	Point	none	3267	1362	1	1	1	none	none	0	0	0	0	0
233	232	Blue - output_0066.png	Point	none	2490	1614	1	1	1	none	none	0	0	0	0	0
234	233	Green - output_0066.png	Point	none	1524	1191	1	1	1	none	none	0	0	0	0	0
235	234	Orange - output_0066.png	Point	none	1599	1197	1	1	1	none	none	0	0	0	0	0
236	235	Pink - output_0066.png	Point	none	2715	1191	1	1	1	none	none	0	0	0	0	0
237	236	Blue - output_0067.png	Point	none	2499	1602	1	1	1	none	none	0	0	0	0	0
238	237	Green - output_0067.png	Point	none	1530	1251	1	1	1	none	none	0	0	0	0	0
239	238	Orange - output_0067.png	Point	none	1638	1152	1	1	1	none	none	0	0	0	0	0
240	239	Pink - output_0067.png	Point	none	2649	786	1	1	1	none	none	0	0	0	0	0
241	240	Blue - output_0068.png	Point	none	2523	1617	1	1	1	none	none	0	0	0	0	0
242	241	Green - output_0068.png	Point	none	1509	1212	1	1	1	none	none	0	0	0	0	0
243	242	Orange - output_0068.png	Point	none	1641	1164	1	1	1	none	none	0	0	0	0	0
244	243	Pink - output_0068.png	Point	none	2850	729	1	1	1	none	none	0	0	0	0	0
245	244	Blue - output_0069.png	Point	none	2514	1602	1	1	1	none	none	0	0	0	0	0
246	245	Green - output_0069.png	Point	none	1512	1194	1	1	1	none	none	0	0	0	0	0
247	246	Orange - output_0069.png	Point	none	1677	1158	1	1	1	none	none	0	0	0	0	0
248	247	Pink - output_0069.png	Point	none	2571	828	1	1	1	none	none	0	0	0	0	0
249	248	Blue - output_0070.png	Point	none	2502	1611	1	1	1	none	none	0	0	0	0	0
250	249	Green - output_0070.png	Point	none	1515	1233	1	1	1	none	none	0	0	0	0	0
251	250	Orange - output_0070.png	Point	none	1656	1179	1	1	1	none	none	0	0	0	0	0
252	251	Pink - output_0070.png	Point	none	2607	843	1	1	1	none	none	0	0	0	0	0
253	252	Blue - output_0071.png	Point	none	2517	1611	1	1	1	none	none	0	0	0	0	0
254	253	Green - output_0071.png	Point	none	1506	1191	1	1	1	none	none	0	0	0	0	0
255	254	Orange - output_0071.png	Point	none	1671	1170	1	1	1	none	none	0	0	0	0	0
256	255	Pink - output_0071.png	Point	none	2538	825	1	1	1	none	none	0	0	0	0	0
257	256	Blue - output_0072.png	Point	none	2499	1623	1	1	1	none	none	0	0	0	0	0
258	257	Green - output_0072.png	Point	none	1530	1092	1	1	1	none	none	0	0	0	0	0
259	258	Orange - output_0072.png	Point	none	1656	1179	1	1	1	none	none	0	0	0	0	0
260	259	Pink - output_0072.png	Point	none	2520	885	1	1	1	none	none	0	0	0	0	0
261	260	Blue - output_0073.png	Point	none	2550	1569	1	1	1	none	none	0	0	0	0	0
262	261	Green - output_0073.png	Point	none	1527	1260	1	1	1	none	none	0	0	0	0	0
263	262	Orange - output_0073.png	Point	none	1671	1185	1	1	1	none	none	0	0	0	0	0
264	263	Pink - output_0073.png	Point	none	2751	996	1	1	1	none	none	0	0	0	0	0
265	264	Blue - output_0074.png	Point	none	2523	1590	1	1	1	none	none	0	0	0	0	0
266	265	Green - output_0074.png	Point	none	1530	1215	1	1	1	none	none	0	0	0	0	0
267	266	Orange - output_0074.png	Point	none	1674	1173	1	1	1	none	none	0	0	0	0	0
268	267	Pink - output_0074.png	Point	none	2751	987	1	1	1	none	none	0	0	0	0	0
269	268	Blue - output_0075.png	Point	none	2085	1503	1	1	1	none	none	0	0	0	0	0
270	269	Green - output_0075.png	Point	none	1527	1206	1	1	1	none	none	0	0	0	0	0
271	270	Orange - output_0075.png	Point	none	1656	1182	1	1	1	none	none	0	0	0	0	0
272	271	Pink - output_0075.png	Point	none	2727	993	1	1	1	none	none	0	0	0	0	0
273	272	Blue - output_0076.png	Point	none	2940	765	1	1	1	none	none	0	0	0	0	0
274	273	Green - output_0076.png	Point	none	1506	1230	1	1	1	none	none	0	0	0	0	0
275	274	Orange - output_0076.png	Point	none	1668	1194	1	1	1	none	none	0	0	0	0	0
276	275	Pink - output_0076.png	Point	none	2733	963	1	1	1	none	none	0	0	0	0	0
277	276	Blue - output_0077.png	Point	none	2484	891	1	1	1	none	none	0	0	0	0	0
278	277	Green - output_0077.png	Point	none	1515	1203	1	1	1	none	none	0	0	0	0	0
279	278	Orange - output_0077.png	Point	none	1758	1128	1	1	1	none	none	0	0	0	0	0
280	279	Pink - output_0077.png	Point	none	2736	978	1	1	1	none	none	0	0	0	0	0
281	280	Blue - output_0078.png	Point	none	3021	1392	1	1	1	none	none	0	0	0	0	0
282	281	Green - output_0078.png	Point	none	1536	1230	1	1	1	none	none	0	0	0	0	0
283	282	Orange - output_0078.png	Point	none	1809	918	1	1	1	none	none	0	0	0	0	0
284	283	Pink - output_0078.png	Point	none	2748	984	1	1	1	none	none	0	0	0	0	0
285	284	Blue - output_0079.png	Point	none	1830	1692	1	1	1	none	none	0	0	0	0	0
286	285	Green - output_0079.png	Point	none	1545	1203	1	1	1	none	none	0	0	0	0	0
287	286	Orange - output_0079.png	Point	none	1800	837	1	1	1	none	none	0	0	0	0	0
288	287	Pink - output_0079.png	Point	none	2763	993	1	1	1	none	none	0	0	0	0	0
289	288	Blue - output_0080.png	Point	none	1827	1692	1	1	1	none	none	0	0	0	0	0
290	289	Green - output_0080.png	Point	none	1509	1170	1	1	1	none	none	0	0	0	0	0
291	290	Orange - output_0080.png	Point	none	1716	816	1	1	1	none	none	0	0	0	0	0
292	291	Pink - output_0080.png	Point	none	2742	978	1	1	1	none	none	0	0	0	0	0
293	292	Blue - output_0081.png	Point	none	1884	1680	1	1	1	none	none	0	0	0	0	0
294	293	Green - output_0081.png	Point	none	1524	1179	1	1	1	none	none	0	0	0	0	0
295	294	Orange - output_0081.png	Point	none	1794	870	1	1	1	none	none	0	0	0	0	0
296	295	Pink - output_0081.png	Point	none	2751	1005	1	1	1	none	none	0	0	0	0	0
297	296	Blue - output_0082.png	Point	none	1848	1710	1	1	1	none	none	0	0	0	0	0
298	297	Green - output_0082.png	Point	none	1515	1218	1	1	1	none	none	0	0	0	0	0
299	298	Orange - output_0082.png	Point	none	1788	855	1	1	1	none	none	0	0	0	0	0
300	299	Pink - output_0082.png	Point	none	2754	981	1	1	1	none	none	0	0	0	0	0
301	300	Blue - output_0083.png	Point	none	1848	1680	1	1	1	none	none	0	0	0	0	0
302	301	Green - output_0083.png	Point	none	1509	1221	1	1	1	none	none	0	0	0	0	0
303	302	Orange - output_0083.png	Point	none	1830	888	1	1	1	none	none	0	0	0	0	0
304	303	Pink - output_0083.png	Point	none	2739	963	1	1	1	none	none	0	0	0	0	0
305	304	Blue - output_0084.png	Point	none	1815	1671	1	1	1	none	none	0	0	0	0	0
306	305	Green - output_0084.png	Point	none	1518	1203	1	1	1	none	none	0	0	0	0	0
307	306	Orange - output_0084.png	Point	none	1821	900	1	1	1	none	none	0	0	0	0	0
308	307	Pink - output_0084.png	Point	none	2766	975	1	1	1	none	none	0	0	0	0	0
309	308	Blue - output_0085.png	Point	none	1851	1704	1	1	1	none	none	0	0	0	0	0
310	309	Green - output_0085.png	Point	none	1512	1248	1	1	1	none	none	0	0	0	0	0
311	310	Orange - output_0085.png	Point	none	1794	960	1	1	1	none	none	0	0	0	0	0
312	311	Pink - output_0085.png	Point	none	2514	984	1	1	1	none	none	0	0	0	0	0
313	312	Blue - output_0086.png	Point	none	1839	1701	1	1	1	none	none	0	0	0	0	0
314	313	Green - output_0086.png	Point	none	1521	1254	1	1	1	none	none	0	0	0	0	0
315	314	Orange - output_0086.png	Point	none	1812	957	1	1	1	none	none	0	0	0	0	0
316	315	Pink - output_0086.png	Point	none	2460	942	1	1	1	none	none	0	0	0	0	0
317	316	Blue - output_0087.png	Point	none	1821	1692	1	1	1	none	none	0	0	0	0	0
318	317	Green - output_0087.png	Point	none	1521	1224	1	1	1	none	none	0	0	0	0	0
319	318	Orange - output_0087.png	Point	none	1815	927	1	1	1	none	none	0	0	0	0	0
320	319	Pink - output_0087.png	Point	none	2460	963	1	1	1	none	none	0	0	0	0	0
321	320	Blue - output_0088.png	Point	none	1848	1677	1	1	1	none	none	0	0	0	0	0
322	321	Green - output_0088.png	Point	none	1521	1275	1	1	1	none	none	0	0	0	0	0
323	322	Orange - output_0088.png	Point	none	1845	882	1	1	1	none	none	0	0	0	0	0
324	323	Pink - output_0088.png	Point	none	2472	966	1	1	1	none	none	0	0	0	0	0
325	324	Blue - output_0089.png	Point	none	1857	1713	1	1	1	none	none	0	0	0	0	0
326	325	Green - output_0089.png	Point	none	1557	1287	1	1	1	none	none	0	0	0	0	0
327	326	Orange - output_0089.png	Point	none	1860	855	1	1	1	none	none	0	0	0	0	0
328	327	Pink - output_0089.png	Point	none	2442	984	1	1	1	none	none	0	0	0	0	0
329	328	Blue - output_0090.png	Point	none	1833	1695	1	1	1	none	none	0	0	0	0	0
330	329	Green - output_0090.png	Point	none	1545	1281	1	1	1	none	none	0	0	0	0	0
331	330	Orange - output_0090.png	Point	none	1791	873	1	1	1	none	none	0	0	0	0	0
332	331	Pink - output_0090.png	Point	none	2478	972	1	1	1	none	none	0	0	0	0	0
333	332	Blue - output_0091.png	Point	none	1845	1710	1	1	1	none	none	0	0	0	0	0
334	333	Green - output_0091.png	Point	none	1542	1275	1	1	1	none	none	0	0	0	0	0
335	334	Orange - output_0091.png	Point	none	1872	795	1	1	1	none	none	0	0	0	0	0
336	335	Pink - output_0091.png	Point	none	2502	972	1	1	1	none	none	0	0	0	0	0
337	336	Blue - output_0092.png	Point	none	1833	1680	1	1	1	none	none	0	0	0	0	0
338	337	Green - output_0092.png	Point	none	1530	1281	1	1	1	none	none	0	0	0	0	0
339	338	Orange - output_0092.png	Point	none	1596	972	1	1	1	none	none	0	0	0	0	0
340	339	Pink - output_0092.png	Point	none	2475	969	1	1	1	none	none	0	0	0	0	0
341	340	Blue - output_0093.png	Point	none	1863	1698	1	1	1	none	none	0	0	0	0	0
342	341	Green - output_0093.png	Point	none	1542	1272	1	1	1	none	none	0	0	0	0	0
343	342	Orange - output_0093.png	Point	none	1698	942	1	1	1	none	none	0	0	0	0	0
344	343	Pink - output_0093.png	Point	none	2487	966	1	1	1	none	none	0	0	0	0	0
345	344	Blue - output_0094.png	Point	none	1845	1689	1	1	1	none	none	0	0	0	0	0
346	345	Green - output_0094.png	Point	none	1530	1260	1	1	1	none	none	0	0	0	0	0
347	346	Orange - output_0094.png	Point	none	1860	903	1	1	1	none	none	0	0	0	0	0
348	347	Pink - output_0094.png	Point	none	2460	981	1	1	1	none	none	0	0	0	0	0
349	348	Blue - output_0095.png	Point	none	1830	1695	1	1	1	none	none	0	0	0	0	0
350	349	Green - output_0095.png	Point	none	1530	1317	1	1	1	none	none	0	0	0	0	0
351	350	Orange - output_0095.png	Point	none	1800	798	1	1	1	none	none	0	0	0	0	0
352	351	Pink - output_0095.png	Point	none	2475	963	1	1	1	none	none	0	0	0	0	0
353	352	Blue - output_0096.png	Point	none	1863	1695	1	1	1	none	none	0	0	0	0	0
354	353	Green - output_0096.png	Point	none	1536	1317	1	1	1	none	none	0	0	0	0	0
355	354	Orange - output_0096.png	Point	none	1785	798	1	1	1	none	none	0	0	0	0	0
356	355	Pink - output_0096.png	Point	none	2493	960	1	1	1	none	none	0	0	0	0	0
357	356	Blue - output_0097.png	Point	none	1857	1665	1	1	1	none	none	0	0	0	0	0
358	357	Green - output_0097.png	Point	none	1530	1284	1	1	1	none	none	0	0	0	0	0
359	358	Orange - output_0097.png	Point	none	1776	789	1	1	1	none	none	0	0	0	0	0
360	359	Pink - output_0097.png	Point	none	2466	981	1	1	1	none	none	0	0	0	0	0
361	360	Blue - output_0098.png	Point	none	1848	1692	1	1	1	none	none	0	0	0	0	0
362	361	Green - output_0098.png	Point	none	1530	1308	1	1	1	none	none	0	0	0	0	0
363	362	Orange - output_0098.png	Point	none	1812	813	1	1	1	none	none	0	0	0	0	0
364	363	Pink - output_0098.png	Point	none	2478	969	1	1	1	none	none	0	0	0	0	0
365	364	Blue - output_0099.png	Point	none	1851	1704	1	1	1	none	none	0	0	0	0	0
366	365	Green - output_0099.png	Point	none	1539	1290	1	1	1	none	none	0	0	0	0	0
367	366	Orange - output_0099.png	Point	none	1794	828	1	1	1	none	none	0	0	0	0	0
368	367	Pink - output_0099.png	Point	none	2469	963	1	1	1	none	none	0	0	0	0	0
369	368	Blue - output_0100.png	Point	none	1854	1680	1	1	1	none	none	0	0	0	0	0
370	369	Green - output_0100.png	Point	none	1530	1257	1	1	1	none	none	0	0	0	0	0
371	370	Orange - output_0100.png	Point	none	1851	840	1	1	1	none	none	0	0	0	0	0
372	371	Pink - output_0100.png	Point	none	2445	954	1	1	1	none	none	0	0	0	0	0
373	372	Blue - output_0101.png	Point	none	1857	1677	1	1	1	none	none	0	0	0	0	0
374	373	Green - output_0101.png	Point	none	1530	1317	1	1	1	none	none	0	0	0	0	0
375	374	Orange - output_0101.png	Point	none	1905	843	1	1	1	none	none	0	0	0	0	0
376	375	Pink - output_0101.png	Point	none	2490	966	1	1	1	none	none	0	0	0	0	0
377	376	Blue - output_0102.png	Point	none	1857	1695	1	1	1	none	none	0	0	0	0	0
378	377	Green - output_0102.png	Point	none	1548	1329	1	1	1	none	none	0	0	0	0	0
379	378	Orange - output_0102.png	Point	none	1899	840	1	1	1	none	none	0	0	0	0	0
380	379	Pink - output_0102.png	Point	none	2472	984	1	1	1	none	none	0	0	0	0	0
