# Supplementary material for: Unmated Queens Show Worker‐Like Behaviour and Gene Expression in Polygynous Colonies of the Ant Stigmatomma pallipes
Source: Mol Ecol. 2026 Apr 29;35:e70360. doi: 10.1111/mec.70360 (PMC13126620; doi:10.1111/mec.70360)
Supplement: Supplementary file 3 — Data S1: mec70360‐sup‐0003‐Supinfo.zip. [file MEC-35-e70360-s003.zip › Coordinates/O2_M11_1_1_cords.csv]

X.1	Index	Name	Type	Group	X	Y	Width	Height	Points	Color	Fill	LWidth	Pos	C	Z	T
1	0	Eggpile - output_0010.png	Point	none	2337	669	1	1	1	none	none	0	0	0	0	0
2	1	Larval pile - output_0010.png	Point	none	2367	756	1	1	1	none	none	0	0	0	0	0
3	2	Pupapile - output_0010.png	Point	none	2517	816	1	1	1	none	none	0	0	0	0	0
4	3	Nest Entrance - output_0010.png	Point	none	1686	2097	1	1	1	none	none	0	0	0	0	0
5	4	SW Corner - output_0010.png	Point	none	3399	210	1	1	1	none	none	0	0	0	0	0
6	5	NW Corner - output_0010.png	Point	none	3348	2151	1	1	1	none	none	0	0	0	0	0
7	6	NE Corner - output_0010.png	Point	none	426	2145	1	1	1	none	none	0	0	0	0	0
8	7	SE Corner - output_0010.png	Point	none	339	240	1	1	1	none	none	0	0	0	0	0
9	8	Blue - output_0010.png	Point	none	2022	759	1	1	1	none	none	0	0	0	0	0
10	9	Green - output_0010.png	Point	none	1554	2022	1	1	1	none	none	0	0	0	0	0
11	10	Orange - output_0010.png	Point	none	1320	1377	1	1	1	none	none	0	0	0	0	0
12	11	Pink - output_0010.png	Point	none	1992	564	1	1	1	none	none	0	0	0	0	0
13	12	White - output_0010.png	Point	none	2625	1107	1	1	1	none	none	0	0	0	0	0
14	13	Unmarked - output_0010.png	Point	none	2250	669	1	1	1	none	none	0	0	0	0	0
15	14	Blue - output_0011.png	Point	none	2712	1083	1	1	1	none	none	0	0	0	0	0
16	15	Green - output_0011.png	Point	none	1029	1113	1	1	1	none	none	0	0	0	0	0
17	16	Orange - output_0011.png	Point	none	2613	1065	1	1	1	none	none	0	0	0	0	0
18	17	Pink - output_0011.png	Point	none	1206	609	1	1	1	none	none	0	0	0	0	0
19	18	White - output_0011.png	Point	none	2634	900	1	1	1	none	none	0	0	0	0	0
20	19	Unmarked - output_0011.png	Point	none	2163	693	1	1	1	none	none	0	0	0	0	0
21	20	Blue - output_0012.png	Point	none	2217	1125	1	1	1	none	none	0	0	0	0	0
22	21	Green - output_0012.png	Point	none	2682	1581	1	1	1	none	none	0	0	0	0	0
23	22	Orange - output_0012.png	Point	none	2451	1002	1	1	1	none	none	0	0	0	0	0
24	23	Pink - output_0012.png	Point	none	2082	522	1	1	1	none	none	0	0	0	0	0
25	24	White - output_0012.png	Point	none	2805	1167	1	1	1	none	none	0	0	0	0	0
26	25	Unmarked - output_0012.png	Point	none	1917	708	1	1	1	none	none	0	0	0	0	0
27	26	Blue - output_0013.png	Point	none	2847	792	1	1	1	none	none	0	0	0	0	0
28	27	Green - output_0013.png	Point	none	1893	1251	1	1	1	none	none	0	0	0	0	0
29	28	Orange - output_0013.png	Point	none	2352	888	1	1	1	none	none	0	0	0	0	0
30	29	Pink - output_0013.png	Point	none	2151	507	1	1	1	none	none	0	0	0	0	0
31	30	White - output_0013.png	Point	none	1665	1269	1	1	1	none	none	0	0	0	0	0
32	31	Unmarked - output_0013.png	Point	none	1689	576	1	1	1	none	none	0	0	0	0	0
33	32	Blue - output_0014.png	Point	none	1464	576	1	1	1	none	none	0	0	0	0	0
34	33	Green - output_0014.png	Point	none	2460	1647	1	1	1	none	none	0	0	0	0	0
35	34	Orange - output_0014.png	Point	none	2382	924	1	1	1	none	none	0	0	0	0	0
36	35	Pink - output_0014.png	Point	none	2202	501	1	1	1	none	none	0	0	0	0	0
37	36	White - output_0014.png	Point	none	2301	1353	1	1	1	none	none	0	0	0	0	0
38	37	Unmarked - output_0014.png	Point	none	1809	780	1	1	1	none	none	0	0	0	0	0
39	38	Blue - output_0015.png	Point	none	1800	624	1	1	1	none	none	0	0	0	0	0
40	39	Green - output_0015.png	Point	none	2457	1650	1	1	1	none	none	0	0	0	0	0
41	40	Orange - output_0015.png	Point	none	2172	492	1	1	1	none	none	0	0	0	0	0
42	41	Pink - output_0015.png	Point	none	2367	873	1	1	1	none	none	0	0	0	0	0
43	42	White - output_0015.png	Point	none	2064	1308	1	1	1	none	none	0	0	0	0	0
44	43	Unmarked - output_0015.png	Point	none	1932	1050	1	1	1	none	none	0	0	0	0	0
45	44	Blue - output_0016.png	Point	none	1914	759	1	1	1	none	none	0	0	0	0	0
46	45	Green - output_0016.png	Point	none	2451	1632	1	1	1	none	none	0	0	0	0	0
47	46	Orange - output_0016.png	Point	none	2364	933	1	1	1	none	none	0	0	0	0	0
48	47	Pink - output_0016.png	Point	none	2172	480	1	1	1	none	none	0	0	0	0	0
49	48	White - output_0016.png	Point	none	2055	1329	1	1	1	none	none	0	0	0	0	0
50	49	Unmarked - output_0016.png	Point	none	2181	666	1	1	1	none	none	0	0	0	0	0
51	50	Blue - output_0017.png	Point	none	1737	789	1	1	1	none	none	0	0	0	0	0
52	51	Green - output_0017.png	Point	none	2709	1356	1	1	1	none	none	0	0	0	0	0
53	52	Orange - output_0017.png	Point	none	2001	801	1	1	1	none	none	0	0	0	0	0
54	53	Pink - output_0017.png	Point	none	1977	516	1	1	1	none	none	0	0	0	0	0
55	54	White - output_0017.png	Point	none	1908	1494	1	1	1	none	none	0	0	0	0	0
56	55	Unmarked - output_0017.png	Point	none	2495	1090	1	1	1	none	none	0	0	0	0	0
57	56	Blue - output_0018.png	Point	none	1677	822	1	1	1	none	none	0	0	0	0	0
58	57	Green - output_0018.png	Point	none	2163	1653	1	1	1	none	none	0	0	0	0	0
59	58	Orange - output_0018.png	Point	none	2094	666	1	1	1	none	none	0	0	0	0	0
60	59	Pink - output_0018.png	Point	none	2079	519	1	1	1	none	none	0	0	0	0	0
61	60	White - output_0018.png	Point	none	2181	1044	1	1	1	none	none	0	0	0	0	0
62	61	Unmarked - output_0018.png	Point	none	2358	1248	1	1	1	none	none	0	0	0	0	0
63	62	Blue - output_0019.png	Point	none	2235	594	1	1	1	none	none	0	0	0	0	0
64	63	Green - output_0019.png	Point	none	2055	1161	1	1	1	none	none	0	0	0	0	0
65	64	Orange - output_0019.png	Point	none	1947	855	1	1	1	none	none	0	0	0	0	0
66	65	Pink - output_0019.png	Point	none	2094	501	1	1	1	none	none	0	0	0	0	0
67	66	White - output_0019.png	Point	none	2547	1254	1	1	1	none	none	0	0	0	0	0
68	67	Unmarked - output_0019.png	Point	none	884	1111	1	1	1	none	none	0	0	0	0	0
69	68	Blue - output_0020.png	Point	none	2445	1080	1	1	1	none	none	0	0	0	0	0
70	69	Green - output_0020.png	Point	none	2286	1590	1	1	1	none	none	0	0	0	0	0
71	70	Orange - output_0020.png	Point	none	1863	927	1	1	1	none	none	0	0	0	0	0
72	71	Pink - output_0020.png	Point	none	2100	507	1	1	1	none	none	0	0	0	0	0
73	72	White - output_0020.png	Point	none	2391	1326	1	1	1	none	none	0	0	0	0	0
74	73	Unmarked - output_0020.png	Point	none	2028	1098	1	1	1	none	none	0	0	0	0	0
75	74	Blue - output_0021.png	Point	none	2145	1365	1	1	1	none	none	0	0	0	0	0
76	75	Green - output_0021.png	Point	none	1728	1134	1	1	1	none	none	0	0	0	0	0
77	76	Orange - output_0021.png	Point	none	1887	921	1	1	1	none	none	0	0	0	0	0
78	77	Pink - output_0021.png	Point	none	2070	492	1	1	1	none	none	0	0	0	0	0
79	78	White - output_0021.png	Point	none	2505	1272	1	1	1	none	none	0	0	0	0	0
80	79	Unmarked - output_0021.png	Point	none	1381	503	1	1	1	none	none	0	0	0	0	0
81	80	Blue - output_0022.png	Point	none	2076	687	1	1	1	none	none	0	0	0	0	0
82	81	Green - output_0022.png	Point	none	1695	1863	1	1	1	none	none	0	0	0	0	0
83	82	Orange - output_0022.png	Point	none	1878	939	1	1	1	none	none	0	0	0	0	0
84	83	Pink - output_0022.png	Point	none	2022	513	1	1	1	none	none	0	0	0	0	0
85	84	White - output_0022.png	Point	none	2535	1242	1	1	1	none	none	0	0	0	0	0
86	85	Unmarked - output_0022.png	Point	none	1436	1050	1	1	1	none	none	0	0	0	0	0
87	86	Blue - output_0023.png	Point	none	2304	795	1	1	1	none	none	0	0	0	0	0
88	87	Green - output_0023.png	Point	none	2778	1011	1	1	1	none	none	0	0	0	0	0
89	88	Orange - output_0023.png	Point	none	1827	942	1	1	1	none	none	0	0	0	0	0
90	89	Pink - output_0023.png	Point	none	2124	978	1	1	1	none	none	0	0	0	0	0
91	90	White - output_0023.png	Point	none	2526	1260	1	1	1	none	none	0	0	0	0	0
92	91	Unmarked - output_0023.png	Point	none	1581	1170	1	1	1	none	none	0	0	0	0	0
93	92	Blue - output_0024.png	Point	none	1071	1089	1	1	1	none	none	0	0	0	0	0
94	93	Green - output_0024.png	Point	none	2361	729	1	1	1	none	none	0	0	0	0	0
95	94	Orange - output_0024.png	Point	none	1905	942	1	1	1	none	none	0	0	0	0	0
96	95	Pink - output_0024.png	Point	none	2532	1008	1	1	1	none	none	0	0	0	0	0
97	96	White - output_0024.png	Point	none	2760	798	1	1	1	none	none	0	0	0	0	0
98	97	Unmarked - output_0024.png	Point	none	2847	1230	1	1	1	none	none	0	0	0	0	0
99	98	Blue - output_0025.png	Point	none	786	963	1	1	1	none	none	0	0	0	0	0
100	99	Green - output_0025.png	Point	none	2373	750	1	1	1	none	none	0	0	0	0	0
101	100	Orange - output_0025.png	Point	none	1989	855	1	1	1	none	none	0	0	0	0	0
102	101	Pink - output_0025.png	Point	none	2538	1080	1	1	1	none	none	0	0	0	0	0
103	102	White - output_0025.png	Point	none	2712	903	1	1	1	none	none	0	0	0	0	0
104	103	Unmarked - output_0025.png	Point	none	2379	1479	1	1	1	none	none	0	0	0	0	0
105	104	Blue - output_0026.png	Point	none	1296	984	1	1	1	none	none	0	0	0	0	0
106	105	Green - output_0026.png	Point	none	1326	549	1	1	1	none	none	0	0	0	0	0
107	106	Orange - output_0026.png	Point	none	1980	762	1	1	1	none	none	0	0	0	0	0
108	107	Pink - output_0026.png	Point	none	2475	1047	1	1	1	none	none	0	0	0	0	0
109	108	White - output_0026.png	Point	none	2388	1389	1	1	1	none	none	0	0	0	0	0
110	109	Unmarked - output_0026.png	Point	none	1212	1236	1	1	1	none	none	0	0	0	0	0
111	110	Blue - output_0027.png	Point	none	2823	1356	1	1	1	none	none	0	0	0	0	0
112	111	Green - output_0027.png	Point	none	843	1296	1	1	1	none	none	0	0	0	0	0
113	112	Orange - output_0027.png	Point	none	1983	750	1	1	1	none	none	0	0	0	0	0
114	113	Pink - output_0027.png	Point	none	2472	1056	1	1	1	none	none	0	0	0	0	0
115	114	White - output_0027.png	Point	none	2565	1263	1	1	1	none	none	0	0	0	0	0
116	115	Unmarked - output_0027.png	Point	none	2108	1539	1	1	1	none	none	0	0	0	0	0
117	116	Blue - output_0028.png	Point	none	2493	1575	1	1	1	none	none	0	0	0	0	0
118	117	Green - output_0028.png	Point	none	1842	1353	1	1	1	none	none	0	0	0	0	0
119	118	Orange - output_0028.png	Point	none	2229	642	1	1	1	none	none	0	0	0	0	0
120	119	Pink - output_0028.png	Point	none	2466	1047	1	1	1	none	none	0	0	0	0	0
121	120	White - output_0028.png	Point	none	2259	966	1	1	1	none	none	0	0	0	0	0
122	121	Unmarked - output_0028.png	Point	none	2250	1389	1	1	1	none	none	0	0	0	0	0
123	122	Blue - output_0029.png	Point	none	2496	1560	1	1	1	none	none	0	0	0	0	0
124	123	Green - output_0029.png	Point	none	1866	1380	1	1	1	none	none	0	0	0	0	0
125	124	Orange - output_0029.png	Point	none	1971	954	1	1	1	none	none	0	0	0	0	0
126	125	Pink - output_0029.png	Point	none	2502	1014	1	1	1	none	none	0	0	0	0	0
127	126	White - output_0029.png	Point	none	2574	726	1	1	1	none	none	0	0	0	0	0
128	127	Unmarked - output_0029.png	Point	none	2225	1387	1	1	1	none	none	0	0	0	0	0
129	128	Blue - output_0030.png	Point	none	2172	540	1	1	1	none	none	0	0	0	0	0
130	129	Green - output_0030.png	Point	none	1809	1311	1	1	1	none	none	0	0	0	0	0
131	130	Orange - output_0030.png	Point	none	2004	804	1	1	1	none	none	0	0	0	0	0
132	131	Pink - output_0030.png	Point	none	2397	1038	1	1	1	none	none	0	0	0	0	0
133	132	White - output_0030.png	Point	none	1437	1029	1	1	1	none	none	0	0	0	0	0
134	133	Unmarked - output_0030.png	Point	none	2268	1575	1	1	1	none	none	0	0	0	0	0
135	134	Blue - output_0031.png	Point	none	2664	600	1	1	1	none	none	0	0	0	0	0
136	135	Green - output_0031.png	Point	none	1758	1383	1	1	1	none	none	0	0	0	0	0
137	136	Orange - output_0031.png	Point	none	1965	834	1	1	1	none	none	0	0	0	0	0
138	137	Pink - output_0031.png	Point	none	2697	1035	1	1	1	none	none	0	0	0	0	0
139	138	White - output_0031.png	Point	none	1344	924	1	1	1	none	none	0	0	0	0	0
140	139	Unmarked - output_0031.png	Point	none	2364	969	1	1	1	none	none	0	0	0	0	0
141	140	Blue - output_0032.png	Point	none	2670	618	1	1	1	none	none	0	0	0	0	0
142	141	Green - output_0032.png	Point	none	1620	1914	1	1	1	none	none	0	0	0	0	0
143	142	Orange - output_0032.png	Point	none	2028	810	1	1	1	none	none	0	0	0	0	0
144	143	Pink - output_0032.png	Point	none	2706	1035	1	1	1	none	none	0	0	0	0	0
145	144	White - output_0032.png	Point	none	2304	1191	1	1	1	none	none	0	0	0	0	0
146	145	Unmarked - output_0032.png	Point	none	1605	630	1	1	1	none	none	0	0	0	0	0
147	146	Blue - output_0033.png	Point	none	2682	591	1	1	1	none	none	0	0	0	0	0
148	147	Green - output_0033.png	Point	none	1584	1914	1	1	1	none	none	0	0	0	0	0
149	148	Orange - output_0033.png	Point	none	1959	825	1	1	1	none	none	0	0	0	0	0
150	149	Pink - output_0033.png	Point	none	2670	1035	1	1	1	none	none	0	0	0	0	0
151	150	White - output_0033.png	Point	none	2307	1173	1	1	1	none	none	0	0	0	0	0
152	151	Unmarked - output_0033.png	Point	none	1677	1125	1	1	1	none	none	0	0	0	0	0
153	152	Blue - output_0034.png	Point	none	2751	723	1	1	1	none	none	0	0	0	0	0
154	153	Green - output_0034.png	Point	none	2868	1086	1	1	1	none	none	0	0	0	0	0
155	154	Orange - output_0034.png	Point	none	1995	798	1	1	1	none	none	0	0	0	0	0
156	155	Pink - output_0034.png	Point	none	2661	990	1	1	1	none	none	0	0	0	0	0
157	156	White - output_0034.png	Point	none	2298	1158	1	1	1	none	none	0	0	0	0	0
158	157	Unmarked - output_0034.png	Point	none	2040	549	1	1	1	none	none	0	0	0	0	0
159	158	Blue - output_0035.png	Point	none	2130	666	1	1	1	none	none	0	0	0	0	0
160	159	Green - output_0035.png	Point	none	2775	1449	1	1	1	none	none	0	0	0	0	0
161	160	Orange - output_0035.png	Point	none	2004	798	1	1	1	none	none	0	0	0	0	0
162	161	Pink - output_0035.png	Point	none	2658	1020	1	1	1	none	none	0	0	0	0	0
163	162	White - output_0035.png	Point	none	2307	1158	1	1	1	none	none	0	0	0	0	0
164	163	Unmarked - output_0035.png	Point	none	1995	984	1	1	1	none	none	0	0	0	0	0
165	164	Blue - output_0036.png	Point	none	1320	1251	1	1	1	none	none	0	0	0	0	0
166	165	Green - output_0036.png	Point	none	2784	1431	1	1	1	none	none	0	0	0	0	0
167	166	Orange - output_0036.png	Point	none	1998	843	1	1	1	none	none	0	0	0	0	0
168	167	Pink - output_0036.png	Point	none	2634	1101	1	1	1	none	none	0	0	0	0	0
169	168	White - output_0036.png	Point	none	2325	1191	1	1	1	none	none	0	0	0	0	0
170	169	Unmarked - output_0036.png	Point	none	2157	1044	1	1	1	none	none	0	0	0	0	0
171	170	Blue - output_0037.png	Point	none	2601	1350	1	1	1	none	none	0	0	0	0	0
172	171	Green - output_0037.png	Point	none	2763	1440	1	1	1	none	none	0	0	0	0	0
173	172	Orange - output_0037.png	Point	none	1986	762	1	1	1	none	none	0	0	0	0	0
174	173	Pink - output_0037.png	Point	none	2661	1101	1	1	1	none	none	0	0	0	0	0
175	174	White - output_0037.png	Point	none	2547	1098	1	1	1	none	none	0	0	0	0	0
176	175	Unmarked - output_0037.png	Point	none	2343	699	1	1	1	none	none	0	0	0	0	0
177	176	Blue - output_0038.png	Point	none	2478	1482	1	1	1	none	none	0	0	0	0	0
178	177	Green - output_0038.png	Point	none	2763	1446	1	1	1	none	none	0	0	0	0	0
179	178	Orange - output_0038.png	Point	none	2034	759	1	1	1	none	none	0	0	0	0	0
180	179	Pink - output_0038.png	Point	none	2658	1089	1	1	1	none	none	0	0	0	0	0
181	180	White - output_0038.png	Point	none	2397	1014	1	1	1	none	none	0	0	0	0	0
182	181	Unmarked - output_0038.png	Point	none	2315	663	1	1	1	none	none	0	0	0	0	0
183	182	Blue - output_0039.png	Point	none	2535	1470	1	1	1	none	none	0	0	0	0	0
184	183	Green - output_0039.png	Point	none	2757	1431	1	1	1	none	none	0	0	0	0	0
185	184	Orange - output_0039.png	Point	none	2022	702	1	1	1	none	none	0	0	0	0	0
186	185	Pink - output_0039.png	Point	none	2685	1092	1	1	1	none	none	0	0	0	0	0
187	186	White - output_0039.png	Point	none	2505	1026	1	1	1	none	none	0	0	0	0	0
188	187	Unmarked - output_0039.png	Point	none	2526	813	1	1	1	none	none	0	0	0	0	0
189	188	Blue - output_0040.png	Point	none	1827	1593	1	1	1	none	none	0	0	0	0	0
190	189	Green - output_0040.png	Point	none	2760	1455	1	1	1	none	none	0	0	0	0	0
191	190	Orange - output_0040.png	Point	none	2013	711	1	1	1	none	none	0	0	0	0	0
192	191	Pink - output_0040.png	Point	none	2643	1107	1	1	1	none	none	0	0	0	0	0
193	192	White - output_0040.png	Point	none	2385	1281	1	1	1	none	none	0	0	0	0	0
194	193	Unmarked - output_0040.png	Point	none	2580	807	1	1	1	none	none	0	0	0	0	0
195	194	Blue - output_0041.png	Point	none	1839	1617	1	1	1	none	none	0	0	0	0	0
196	195	Green - output_0041.png	Point	none	2745	1512	1	1	1	none	none	0	0	0	0	0
197	196	Orange - output_0041.png	Point	none	2031	696	1	1	1	none	none	0	0	0	0	0
198	197	Pink - output_0041.png	Point	none	2643	1134	1	1	1	none	none	0	0	0	0	0
199	198	White - output_0041.png	Point	none	2574	942	1	1	1	none	none	0	0	0	0	0
200	199	Unmarked - output_0041.png	Point	none	2507	804	1	1	1	none	none	0	0	0	0	0
201	200	Blue - output_0042.png	Point	none	1641	1860	1	1	1	none	none	0	0	0	0	0
202	201	Green - output_0042.png	Point	none	2757	1494	1	1	1	none	none	0	0	0	0	0
203	202	Orange - output_0042.png	Point	none	2016	672	1	1	1	none	none	0	0	0	0	0
204	203	Pink - output_0042.png	Point	none	2628	1101	1	1	1	none	none	0	0	0	0	0
205	204	White - output_0042.png	Point	none	2355	837	1	1	1	none	none	0	0	0	0	0
206	205	Unmarked - output_0042.png	Point	none	2747	771	1	1	1	none	none	0	0	0	0	0
207	206	Blue - output_0043.png	Point	none	1656	2103	1	1	1	none	none	0	0	0	0	0
208	207	Green - output_0043.png	Point	none	2751	1443	1	1	1	none	none	0	0	0	0	0
209	208	Orange - output_0043.png	Point	none	1992	690	1	1	1	none	none	0	0	0	0	0
210	209	Pink - output_0043.png	Point	none	2607	1167	1	1	1	none	none	0	0	0	0	0
211	210	White - output_0043.png	Point	none	2481	1128	1	1	1	none	none	0	0	0	0	0
212	211	Unmarked - output_0043.png	Point	none	2496	810	1	1	1	none	none	0	0	0	0	0
213	212	Blue - output_0044.png	Point	none	2361	1614	1	1	1	none	none	0	0	0	0	0
214	213	Green - output_0044.png	Point	none	2733	1488	1	1	1	none	none	0	0	0	0	0
215	214	Orange - output_0044.png	Point	none	2007	693	1	1	1	none	none	0	0	0	0	0
216	215	Pink - output_0044.png	Point	none	2553	1323	1	1	1	none	none	0	0	0	0	0
217	216	White - output_0044.png	Point	none	2337	855	1	1	1	none	none	0	0	0	0	0
218	217	Unmarked - output_0044.png	Point	none	2244	1287	1	1	1	none	none	0	0	0	0	0
219	218	Blue - output_0045.png	Point	none	2341	1627	1	1	1	none	none	0	0	0	0	0
220	219	Green - output_0045.png	Point	none	1873	1150	1	1	1	none	none	0	0	0	0	0
221	220	Orange - output_0045.png	Point	none	1991	694	1	1	1	none	none	0	0	0	0	0
222	221	Pink - output_0045.png	Point	none	2677	760	1	1	1	none	none	0	0	0	0	0
223	222	White - output_0045.png	Point	none	2437	1172	1	1	1	none	none	0	0	0	0	0
224	223	Unmarked - output_0045.png	Point	none	2113	968	1	1	1	none	none	0	0	0	0	0
225	224	Blue - output_0046.png	Point	none	2328	1563	1	1	1	none	none	0	0	0	0	0
226	225	Green - output_0046.png	Point	none	2265	1125	1	1	1	none	none	0	0	0	0	0
227	226	Orange - output_0046.png	Point	none	2007	654	1	1	1	none	none	0	0	0	0	0
228	227	Pink - output_0046.png	Point	none	2541	819	1	1	1	none	none	0	0	0	0	0
229	228	White - output_0046.png	Point	none	2049	1026	1	1	1	none	none	0	0	0	0	0
230	229	Unmarked - output_0046.png	Point	none	2364	606	1	1	1	none	none	0	0	0	0	0
231	230	Blue - output_0047.png	Point	none	2409	1524	1	1	1	none	none	0	0	0	0	0
232	231	Green - output_0047.png	Point	none	2457	1092	1	1	1	none	none	0	0	0	0	0
233	232	Orange - output_0047.png	Point	none	2025	690	1	1	1	none	none	0	0	0	0	0
234	233	Pink - output_0047.png	Point	none	2649	762	1	1	1	none	none	0	0	0	0	0
235	234	White - output_0047.png	Point	none	2211	1095	1	1	1	none	none	0	0	0	0	0
236	235	Unmarked - output_0047.png	Point	none	1509	930	1	1	1	none	none	0	0	0	0	0
237	236	Blue - output_0048.png	Point	none	2574	1173	1	1	1	none	none	0	0	0	0	0
238	237	Green - output_0048.png	Point	none	2757	1161	1	1	1	none	none	0	0	0	0	0
239	238	Orange - output_0048.png	Point	none	2034	684	1	1	1	none	none	0	0	0	0	0
240	239	Pink - output_0048.png	Point	none	2679	831	1	1	1	none	none	0	0	0	0	0
241	240	White - output_0048.png	Point	none	2310	924	1	1	1	none	none	0	0	0	0	0
242	241	Unmarked - output_0048.png	Point	none	2235	1176	1	1	1	none	none	0	0	0	0	0
243	242	Blue - output_0049.png	Point	none	1587	696	1	1	1	none	none	0	0	0	0	0
244	243	Green - output_0049.png	Point	none	2157	936	1	1	1	none	none	0	0	0	0	0
245	244	Orange - output_0049.png	Point	none	1992	690	1	1	1	none	none	0	0	0	0	0
246	245	Pink - output_0049.png	Point	none	2619	747	1	1	1	none	none	0	0	0	0	0
247	246	White - output_0049.png	Point	none	2085	1245	1	1	1	none	none	0	0	0	0	0
248	247	Unmarked - output_0049.png	Point	none	2235	1167	1	1	1	none	none	0	0	0	0	0
249	248	Blue - output_0050.png	Point	none	2355	954	1	1	1	none	none	0	0	0	0	0
250	249	Green - output_0050.png	Point	none	2457	1230	1	1	1	none	none	0	0	0	0	0
251	250	Orange - output_0050.png	Point	none	2010	705	1	1	1	none	none	0	0	0	0	0
252	251	Pink - output_0050.png	Point	none	2730	711	1	1	1	none	none	0	0	0	0	0
253	252	White - output_0050.png	Point	none	2517	828	1	1	1	none	none	0	0	0	0	0
254	253	Unmarked - output_0050.png	Point	none	2155	1118	1	1	1	none	none	0	0	0	0	0
255	254	Blue - output_0051.png	Point	none	2175	1065	1	1	1	none	none	0	0	0	0	0
256	255	Green - output_0051.png	Point	none	2679	1008	1	1	1	none	none	0	0	0	0	0
257	256	Orange - output_0051.png	Point	none	2010	681	1	1	1	none	none	0	0	0	0	0
258	257	Pink - output_0051.png	Point	none	2613	744	1	1	1	none	none	0	0	0	0	0
259	258	White - output_0051.png	Point	none	2478	885	1	1	1	none	none	0	0	0	0	0
260	259	Unmarked - output_0051.png	Point	none	2331	876	1	1	1	none	none	0	0	0	0	0
261	260	Blue - output_0052.png	Point	none	1437	1422	1	1	1	none	none	0	0	0	0	0
262	261	Green - output_0052.png	Point	none	2268	921	1	1	1	none	none	0	0	0	0	0
263	262	Orange - output_0052.png	Point	none	2007	723	1	1	1	none	none	0	0	0	0	0
264	263	Pink - output_0052.png	Point	none	2754	777	1	1	1	none	none	0	0	0	0	0
265	264	White - output_0052.png	Point	none	1263	1059	1	1	1	none	none	0	0	0	0	0
266	265	Unmarked - output_0052.png	Point	none	2448	708	1	1	1	none	none	0	0	0	0	0
267	266	Blue - output_0053.png	Point	none	2781	993	1	1	1	none	none	0	0	0	0	0
268	267	Green - output_0053.png	Point	none	2886	1008	1	1	1	none	none	0	0	0	0	0
269	268	Orange - output_0053.png	Point	none	1986	672	1	1	1	none	none	0	0	0	0	0
270	269	Pink - output_0053.png	Point	none	2631	729	1	1	1	none	none	0	0	0	0	0
271	270	White - output_0053.png	Point	none	2373	852	1	1	1	none	none	0	0	0	0	0
272	271	Unmarked - output_0053.png	Point	none	2571	1473	1	1	1	none	none	0	0	0	0	0
273	272	Blue - output_0054.png	Point	none	2808	1218	1	1	1	none	none	0	0	0	0	0
274	273	Green - output_0054.png	Point	none	1785	1056	1	1	1	none	none	0	0	0	0	0
275	274	Orange - output_0054.png	Point	none	1962	702	1	1	1	none	none	0	0	0	0	0
276	275	Pink - output_0054.png	Point	none	2760	723	1	1	1	none	none	0	0	0	0	0
277	276	White - output_0054.png	Point	none	2505	768	1	1	1	none	none	0	0	0	0	0
278	277	Unmarked - output_0054.png	Point	none	2694	870	1	1	1	none	none	0	0	0	0	0
279	278	Blue - output_0055.png	Point	none	2775	1227	1	1	1	none	none	0	0	0	0	0
280	279	Green - output_0055.png	Point	none	768	987	1	1	1	none	none	0	0	0	0	0
281	280	Orange - output_0055.png	Point	none	2019	843	1	1	1	none	none	0	0	0	0	0
282	281	Pink - output_0055.png	Point	none	2742	666	1	1	1	none	none	0	0	0	0	0
283	282	White - output_0055.png	Point	none	2625	564	1	1	1	none	none	0	0	0	0	0
284	283	Unmarked - output_0055.png	Point	none	2718	753	1	1	1	none	none	0	0	0	0	0
285	284	Blue - output_0056.png	Point	none	2766	1209	1	1	1	none	none	0	0	0	0	0
286	285	Green - output_0056.png	Point	none	1596	1245	1	1	1	none	none	0	0	0	0	0
287	286	Orange - output_0056.png	Point	none	1611	921	1	1	1	none	none	0	0	0	0	0
288	287	Pink - output_0056.png	Point	none	2760	999	1	1	1	none	none	0	0	0	0	0
289	288	White - output_0056.png	Point	none	2109	549	1	1	1	none	none	0	0	0	0	0
290	289	Unmarked - output_0056.png	Point	none	2388	807	1	1	1	none	none	0	0	0	0	0
291	290	Blue - output_0057.png	Point	none	2790	1236	1	1	1	none	none	0	0	0	0	0
292	291	Green - output_0057.png	Point	none	2523	1458	1	1	1	none	none	0	0	0	0	0
293	292	Orange - output_0057.png	Point	none	1713	717	1	1	1	none	none	0	0	0	0	0
294	293	Pink - output_0057.png	Point	none	2715	1014	1	1	1	none	none	0	0	0	0	0
295	294	White - output_0057.png	Point	none	2355	582	1	1	1	none	none	0	0	0	0	0
296	295	Unmarked - output_0057.png	Point	none	2517	804	1	1	1	none	none	0	0	0	0	0
297	296	Blue - output_0058.png	Point	none	2784	1194	1	1	1	none	none	0	0	0	0	0
298	297	Green - output_0058.png	Point	none	2697	1380	1	1	1	none	none	0	0	0	0	0
299	298	Orange - output_0058.png	Point	none	1689	783	1	1	1	none	none	0	0	0	0	0
300	299	Pink - output_0058.png	Point	none	2523	894	1	1	1	none	none	0	0	0	0	0
301	300	White - output_0058.png	Point	none	2223	1200	1	1	1	none	none	0	0	0	0	0
302	301	Unmarked - output_0058.png	Point	none	2622	837	1	1	1	none	none	0	0	0	0	0
303	302	Blue - output_0059.png	Point	none	2799	1221	1	1	1	none	none	0	0	0	0	0
304	303	Green - output_0059.png	Point	none	2325	1245	1	1	1	none	none	0	0	0	0	0
305	304	Orange - output_0059.png	Point	none	1902	1011	1	1	1	none	none	0	0	0	0	0
306	305	Pink - output_0059.png	Point	none	2526	747	1	1	1	none	none	0	0	0	0	0
307	306	White - output_0059.png	Point	none	2382	855	1	1	1	none	none	0	0	0	0	0
308	307	Unmarked - output_0059.png	Point	none	2187	792	1	1	1	none	none	0	0	0	0	0
309	308	Blue - output_0060.png	Point	none	2835	1236	1	1	1	none	none	0	0	0	0	0
310	309	Green - output_0060.png	Point	none	1608	1983	1	1	1	none	none	0	0	0	0	0
311	310	Orange - output_0060.png	Point	none	1854	1008	1	1	1	none	none	0	0	0	0	0
312	311	Pink - output_0060.png	Point	none	2610	789	1	1	1	none	none	0	0	0	0	0
313	312	White - output_0060.png	Point	none	2259	633	1	1	1	none	none	0	0	0	0	0
314	313	Unmarked - output_0060.png	Point	none	2151	546	1	1	1	none	none	0	0	0	0	0
315	314	Blue - output_0061.png	Point	none	2835	1227	1	1	1	none	none	0	0	0	0	0
316	315	Green - output_0061.png	Point	none	2676	1632	1	1	1	none	none	0	0	0	0	0
317	316	Orange - output_0061.png	Point	none	1860	1014	1	1	1	none	none	0	0	0	0	0
318	317	Pink - output_0061.png	Point	none	2781	789	1	1	1	none	none	0	0	0	0	0
319	318	White - output_0061.png	Point	none	2253	711	1	1	1	none	none	0	0	0	0	0
320	319	Unmarked - output_0061.png	Point	none	2292	573	1	1	1	none	none	0	0	0	0	0
321	320	Blue - output_0062.png	Point	none	2811	1245	1	1	1	none	none	0	0	0	0	0
322	321	Green - output_0062.png	Point	none	2688	1551	1	1	1	none	none	0	0	0	0	0
323	322	Orange - output_0062.png	Point	none	1881	1026	1	1	1	none	none	0	0	0	0	0
324	323	Pink - output_0062.png	Point	none	2664	963	1	1	1	none	none	0	0	0	0	0
325	324	White - output_0062.png	Point	none	2223	735	1	1	1	none	none	0	0	0	0	0
326	325	Unmarked - output_0062.png	Point	none	2310	585	1	1	1	none	none	0	0	0	0	0
327	326	Blue - output_0063.png	Point	none	2826	1230	1	1	1	none	none	0	0	0	0	0
328	327	Green - output_0063.png	Point	none	2631	1551	1	1	1	none	none	0	0	0	0	0
329	328	Orange - output_0063.png	Point	none	1845	987	1	1	1	none	none	0	0	0	0	0
330	329	Pink - output_0063.png	Point	none	2706	906	1	1	1	none	none	0	0	0	0	0
331	330	White - output_0063.png	Point	none	2244	750	1	1	1	none	none	0	0	0	0	0
332	331	Unmarked - output_0063.png	Point	none	2337	573	1	1	1	none	none	0	0	0	0	0
333	332	Blue - output_0064.png	Point	none	2811	1209	1	1	1	none	none	0	0	0	0	0
334	333	Green - output_0064.png	Point	none	2616	1572	1	1	1	none	none	0	0	0	0	0
335	334	Orange - output_0064.png	Point	none	1842	972	1	1	1	none	none	0	0	0	0	0
336	335	Pink - output_0064.png	Point	none	2307	921	1	1	1	none	none	0	0	0	0	0
337	336	White - output_0064.png	Point	none	2238	723	1	1	1	none	none	0	0	0	0	0
338	337	Unmarked - output_0064.png	Point	none	2328	573	1	1	1	none	none	0	0	0	0	0
339	338	Blue - output_0065.png	Point	none	2829	1236	1	1	1	none	none	0	0	0	0	0
340	339	Green - output_0065.png	Point	none	2649	1563	1	1	1	none	none	0	0	0	0	0
341	340	Orange - output_0065.png	Point	none	1851	981	1	1	1	none	none	0	0	0	0	0
342	341	Pink - output_0065.png	Point	none	2439	915	1	1	1	none	none	0	0	0	0	0
343	342	White - output_0065.png	Point	none	2223	753	1	1	1	none	none	0	0	0	0	0
344	343	Unmarked - output_0065.png	Point	none	2457	669	1	1	1	none	none	0	0	0	0	0
345	344	Blue - output_0066.png	Point	none	2778	1044	1	1	1	none	none	0	0	0	0	0
346	345	Green - output_0066.png	Point	none	2070	1503	1	1	1	none	none	0	0	0	0	0
347	346	Orange - output_0066.png	Point	none	1854	942	1	1	1	none	none	0	0	0	0	0
348	347	Pink - output_0066.png	Point	none	2592	882	1	1	1	none	none	0	0	0	0	0
349	348	White - output_0066.png	Point	none	2154	1056	1	1	1	none	none	0	0	0	0	0
350	349	Unmarked - output_0066.png	Point	none	2565	684	1	1	1	none	none	0	0	0	0	0
351	350	Blue - output_0067.png	Point	none	978	1173	1	1	1	none	none	0	0	0	0	0
352	351	Green - output_0067.png	Point	none	2526	1251	1	1	1	none	none	0	0	0	0	0
353	352	Orange - output_0067.png	Point	none	1836	963	1	1	1	none	none	0	0	0	0	0
354	353	Pink - output_0067.png	Point	none	2589	870	1	1	1	none	none	0	0	0	0	0
355	354	White - output_0067.png	Point	none	2307	732	1	1	1	none	none	0	0	0	0	0
356	355	Unmarked - output_0067.png	Point	none	2451	492	1	1	1	none	none	0	0	0	0	0
357	356	Blue - output_0068.png	Point	none	2862	1284	1	1	1	none	none	0	0	0	0	0
358	357	Green - output_0068.png	Point	none	1647	1710	1	1	1	none	none	0	0	0	0	0
359	358	Orange - output_0068.png	Point	none	1842	984	1	1	1	none	none	0	0	0	0	0
360	359	Pink - output_0068.png	Point	none	2628	876	1	1	1	none	none	0	0	0	0	0
361	360	White - output_0068.png	Point	none	2691	1185	1	1	1	none	none	0	0	0	0	0
362	361	Unmarked - output_0068.png	Point	none	1950	504	1	1	1	none	none	0	0	0	0	0
363	362	Blue - output_0069.png	Point	none	2682	1428	1	1	1	none	none	0	0	0	0	0
364	363	Green - output_0069.png	Point	none	1629	1746	1	1	1	none	none	0	0	0	0	0
365	364	Orange - output_0069.png	Point	none	1827	987	1	1	1	none	none	0	0	0	0	0
366	365	Pink - output_0069.png	Point	none	2493	759	1	1	1	none	none	0	0	0	0	0
367	366	White - output_0069.png	Point	none	2400	609	1	1	1	none	none	0	0	0	0	0
368	367	Unmarked - output_0069.png	Point	none	2091	1791	1	1	1	none	none	0	0	0	0	0
369	368	Blue - output_0070.png	Point	none	2691	1383	1	1	1	none	none	0	0	0	0	0
370	369	Green - output_0070.png	Point	none	2250	1059	1	1	1	none	none	0	0	0	0	0
371	370	Orange - output_0070.png	Point	none	1842	987	1	1	1	none	none	0	0	0	0	0
372	371	Pink - output_0070.png	Point	none	2877	1164	1	1	1	none	none	0	0	0	0	0
373	372	White - output_0070.png	Point	none	2367	618	1	1	1	none	none	0	0	0	0	0
374	373	Unmarked - output_0070.png	Point	none	2283	1341	1	1	1	none	none	0	0	0	0	0
375	374	Blue - output_0071.png	Point	none	2715	1020	1	1	1	none	none	0	0	0	0	0
376	375	Green - output_0071.png	Point	none	2130	525	1	1	1	none	none	0	0	0	0	0
377	376	Orange - output_0071.png	Point	none	1851	999	1	1	1	none	none	0	0	0	0	0
378	377	Pink - output_0071.png	Point	none	2121	846	1	1	1	none	none	0	0	0	0	0
379	378	White - output_0071.png	Point	none	2274	744	1	1	1	none	none	0	0	0	0	0
380	379	Unmarked - output_0071.png	Point	none	2556	1050	1	1	1	none	none	0	0	0	0	0
381	380	Blue - output_0072.png	Point	none	2838	1050	1	1	1	none	none	0	0	0	0	0
382	381	Green - output_0072.png	Point	none	2535	1140	1	1	1	none	none	0	0	0	0	0
383	382	Orange - output_0072.png	Point	none	1842	966	1	1	1	none	none	0	0	0	0	0
384	383	Pink - output_0072.png	Point	none	1566	1161	1	1	1	none	none	0	0	0	0	0
385	384	White - output_0072.png	Point	none	2484	720	1	1	1	none	none	0	0	0	0	0
386	385	Unmarked - output_0072.png	Point	none	2214	939	1	1	1	none	none	0	0	0	0	0
387	386	Blue - output_0073.png	Point	none	2799	1065	1	1	1	none	none	0	0	0	0	0
388	387	Green - output_0073.png	Point	none	2706	825	1	1	1	none	none	0	0	0	0	0
389	388	Orange - output_0073.png	Point	none	1860	960	1	1	1	none	none	0	0	0	0	0
390	389	Pink - output_0073.png	Point	none	1065	1071	1	1	1	none	none	0	0	0	0	0
391	390	White - output_0073.png	Point	none	2469	687	1	1	1	none	none	0	0	0	0	0
392	391	Unmarked - output_0073.png	Point	none	2469	1062	1	1	1	none	none	0	0	0	0	0
393	392	Blue - output_0074.png	Point	none	2256	1362	1	1	1	none	none	0	0	0	0	0
394	393	Green - output_0074.png	Point	none	2805	771	1	1	1	none	none	0	0	0	0	0
395	394	Orange - output_0074.png	Point	none	1887	1026	1	1	1	none	none	0	0	0	0	0
396	395	Pink - output_0074.png	Point	none	1746	1269	1	1	1	none	none	0	0	0	0	0
397	396	White - output_0074.png	Point	none	2547	822	1	1	1	none	none	0	0	0	0	0
398	397	Unmarked - output_0074.png	Point	none	2184	1011	1	1	1	none	none	0	0	0	0	0
399	398	Blue - output_0075.png	Point	none	2562	531	1	1	1	none	none	0	0	0	0	0
400	399	Green - output_0075.png	Point	none	2760	702	1	1	1	none	none	0	0	0	0	0
401	400	Orange - output_0075.png	Point	none	1857	993	1	1	1	none	none	0	0	0	0	0
402	401	Pink - output_0075.png	Point	none	2736	942	1	1	1	none	none	0	0	0	0	0
403	402	White - output_0075.png	Point	none	2385	639	1	1	1	none	none	0	0	0	0	0
404	403	Unmarked - output_0075.png	Point	none	2604	1146	1	1	1	none	none	0	0	0	0	0
405	404	Blue - output_0076.png	Point	none	1653	1401	1	1	1	none	none	0	0	0	0	0
406	405	Green - output_0076.png	Point	none	1494	1155	1	1	1	none	none	0	0	0	0	0
407	406	Orange - output_0076.png	Point	none	1794	954	1	1	1	none	none	0	0	0	0	0
408	407	Pink - output_0076.png	Point	none	2580	543	1	1	1	none	none	0	0	0	0	0
409	408	White - output_0076.png	Point	none	2835	1020	1	1	1	none	none	0	0	0	0	0
410	409	Unmarked - output_0076.png	Point	none	2382	1251	1	1	1	none	none	0	0	0	0	0
411	410	Blue - output_0077.png	Point	none	2127	1485	1	1	1	none	none	0	0	0	0	0
412	411	Green - output_0077.png	Point	none	1134	627	1	1	1	none	none	0	0	0	0	0
413	412	Orange - output_0077.png	Point	none	1788	942	1	1	1	none	none	0	0	0	0	0
414	413	Pink - output_0077.png	Point	none	2631	642	1	1	1	none	none	0	0	0	0	0
415	414	White - output_0077.png	Point	none	2799	1014	1	1	1	none	none	0	0	0	0	0
416	415	Unmarked - output_0077.png	Point	none	2520	735	1	1	1	none	none	0	0	0	0	0
417	416	Blue - output_0078.png	Point	none	2127	1476	1	1	1	none	none	0	0	0	0	0
418	417	Green - output_0078.png	Point	none	978	1233	1	1	1	none	none	0	0	0	0	0
419	418	Orange - output_0078.png	Point	none	1833	942	1	1	1	none	none	0	0	0	0	0
420	419	Pink - output_0078.png	Point	none	2649	609	1	1	1	none	none	0	0	0	0	0
421	420	White - output_0078.png	Point	none	2886	993	1	1	1	none	none	0	0	0	0	0
422	421	Unmarked - output_0078.png	Point	none	2346	1077	1	1	1	none	none	0	0	0	0	0
423	422	Blue - output_0079.png	Point	none	2220	927	1	1	1	none	none	0	0	0	0	0
424	423	Green - output_0079.png	Point	none	2439	1242	1	1	1	none	none	0	0	0	0	0
425	424	Orange - output_0079.png	Point	none	1776	960	1	1	1	none	none	0	0	0	0	0
426	425	Pink - output_0079.png	Point	none	2631	591	1	1	1	none	none	0	0	0	0	0
427	426	White - output_0079.png	Point	none	1530	630	1	1	1	none	none	0	0	0	0	0
428	427	Unmarked - output_0079.png	Point	none	2418	1110	1	1	1	none	none	0	0	0	0	0
429	428	Blue - output_0080.png	Point	none	2079	708	1	1	1	none	none	0	0	0	0	0
430	429	Green - output_0080.png	Point	none	1323	573	1	1	1	none	none	0	0	0	0	0
431	430	Orange - output_0080.png	Point	none	1800	933	1	1	1	none	none	0	0	0	0	0
432	431	Pink - output_0080.png	Point	none	2583	624	1	1	1	none	none	0	0	0	0	0
433	432	White - output_0080.png	Point	none	2568	783	1	1	1	none	none	0	0	0	0	0
434	433	Unmarked - output_0080.png	Point	none	1866	1182	1	1	1	none	none	0	0	0	0	0
435	434	Blue - output_0081.png	Point	none	2187	624	1	1	1	none	none	0	0	0	0	0
436	435	Green - output_0081.png	Point	none	1560	1494	1	1	1	none	none	0	0	0	0	0
437	436	Orange - output_0081.png	Point	none	1815	921	1	1	1	none	none	0	0	0	0	0
438	437	Pink - output_0081.png	Point	none	2658	600	1	1	1	none	none	0	0	0	0	0
439	438	White - output_0081.png	Point	none	2343	990	1	1	1	none	none	0	0	0	0	0
440	439	Unmarked - output_0081.png	Point	none	1301	1305	1	1	1	none	none	0	0	0	0	0
441	440	Blue - output_0082.png	Point	none	2388	603	1	1	1	none	none	0	0	0	0	0
442	441	Green - output_0082.png	Point	none	1596	1509	1	1	1	none	none	0	0	0	0	0
443	442	Orange - output_0082.png	Point	none	1800	954	1	1	1	none	none	0	0	0	0	0
444	443	Pink - output_0082.png	Point	none	2670	642	1	1	1	none	none	0	0	0	0	0
445	444	White - output_0082.png	Point	none	2688	1026	1	1	1	none	none	0	0	0	0	0
446	445	Unmarked - output_0082.png	Point	none	2268	704	1	1	1	none	none	0	0	0	0	0
447	446	Blue - output_0083.png	Point	none	2325	618	1	1	1	none	none	0	0	0	0	0
448	447	Green - output_0083.png	Point	none	1572	1602	1	1	1	none	none	0	0	0	0	0
449	448	Orange - output_0083.png	Point	none	1857	957	1	1	1	none	none	0	0	0	0	0
450	449	Pink - output_0083.png	Point	none	2613	624	1	1	1	none	none	0	0	0	0	0
451	450	White - output_0083.png	Point	none	2649	1131	1	1	1	none	none	0	0	0	0	0
452	451	Unmarked - output_0083.png	Point	none	2297	860	1	1	1	none	none	0	0	0	0	0
453	452	Blue - output_0084.png	Point	none	2493	1047	1	1	1	none	none	0	0	0	0	0
454	453	Green - output_0084.png	Point	none	2085	468	1	1	1	none	none	0	0	0	0	0
455	454	Orange - output_0084.png	Point	none	1830	975	1	1	1	none	none	0	0	0	0	0
456	455	Pink - output_0084.png	Point	none	2679	867	1	1	1	none	none	0	0	0	0	0
457	456	White - output_0084.png	Point	none	2136	786	1	1	1	none	none	0	0	0	0	0
458	457	Unmarked - output_0084.png	Point	none	2239	777	1	1	1	none	none	0	0	0	0	0
459	458	Blue - output_0085.png	Point	none	2508	897	1	1	1	none	none	0	0	0	0	0
460	459	Green - output_0085.png	Point	none	867	1068	1	1	1	none	none	0	0	0	0	0
461	460	Orange - output_0085.png	Point	none	1815	987	1	1	1	none	none	0	0	0	0	0
462	461	Pink - output_0085.png	Point	none	2637	564	1	1	1	none	none	0	0	0	0	0
463	462	White - output_0085.png	Point	none	2415	1065	1	1	1	none	none	0	0	0	0	0
464	463	Unmarked - output_0085.png	Point	none	2658	789	1	1	1	none	none	0	0	0	0	0
465	464	Blue - output_0086.png	Point	none	2529	1044	1	1	1	none	none	0	0	0	0	0
466	465	Green - output_0086.png	Point	none	816	948	1	1	1	none	none	0	0	0	0	0
467	466	Orange - output_0086.png	Point	none	1809	975	1	1	1	none	none	0	0	0	0	0
468	467	Pink - output_0086.png	Point	none	2634	606	1	1	1	none	none	0	0	0	0	0
469	468	White - output_0086.png	Point	none	2793	1059	1	1	1	none	none	0	0	0	0	0
470	469	Unmarked - output_0086.png	Point	none	2565	886	1	1	1	none	none	0	0	0	0	0
471	470	Blue - output_0087.png	Point	none	2448	1098	1	1	1	none	none	0	0	0	0	0
472	471	Green - output_0087.png	Point	none	1080	1101	1	1	1	none	none	0	0	0	0	0
473	472	Orange - output_0087.png	Point	none	1809	966	1	1	1	none	none	0	0	0	0	0
474	473	Pink - output_0087.png	Point	none	2637	597	1	1	1	none	none	0	0	0	0	0
475	474	White - output_0087.png	Point	none	2793	1209	1	1	1	none	none	0	0	0	0	0
476	475	Unmarked - output_0087.png	Point	none	2469	911	1	1	1	none	none	0	0	0	0	0
477	476	Blue - output_0088.png	Point	none	2457	1107	1	1	1	none	none	0	0	0	0	0
478	477	Green - output_0088.png	Point	none	1083	1074	1	1	1	none	none	0	0	0	0	0
479	478	Orange - output_0088.png	Point	none	1836	930	1	1	1	none	none	0	0	0	0	0
480	479	Pink - output_0088.png	Point	none	2619	582	1	1	1	none	none	0	0	0	0	0
481	480	White - output_0088.png	Point	none	2226	870	1	1	1	none	none	0	0	0	0	0
482	481	Unmarked - output_0088.png	Point	none	2262	1026	1	1	1	none	none	0	0	0	0	0
483	482	Blue - output_0089.png	Point	none	2217	603	1	1	1	none	none	0	0	0	0	0
484	483	Green - output_0089.png	Point	none	1155	975	1	1	1	none	none	0	0	0	0	0
485	484	Orange - output_0089.png	Point	none	1827	936	1	1	1	none	none	0	0	0	0	0
486	485	Pink - output_0089.png	Point	none	2604	576	1	1	1	none	none	0	0	0	0	0
487	486	White - output_0089.png	Point	none	1512	690	1	1	1	none	none	0	0	0	0	0
488	487	Unmarked - output_0089.png	Point	none	2565	906	1	1	1	none	none	0	0	0	0	0
489	488	Blue - output_0090.png	Point	none	2616	1188	1	1	1	none	none	0	0	0	0	0
490	489	Green - output_0090.png	Point	none	1074	1047	1	1	1	none	none	0	0	0	0	0
491	490	Orange - output_0090.png	Point	none	1815	951	1	1	1	none	none	0	0	0	0	0
492	491	Pink - output_0090.png	Point	none	2604	585	1	1	1	none	none	0	0	0	0	0
493	492	White - output_0090.png	Point	none	2211	717	1	1	1	none	none	0	0	0	0	0
494	493	Unmarked - output_0090.png	Point	none	2560	654	1	1	1	none	none	0	0	0	0	0
495	494	Blue - output_0091.png	Point	none	2739	870	1	1	1	none	none	0	0	0	0	0
496	495	Green - output_0091.png	Point	none	1080	1056	1	1	1	none	none	0	0	0	0	0
497	496	Orange - output_0091.png	Point	none	1824	945	1	1	1	none	none	0	0	0	0	0
498	497	Pink - output_0091.png	Point	none	2538	507	1	1	1	none	none	0	0	0	0	0
499	498	White - output_0091.png	Point	none	2421	969	1	1	1	none	none	0	0	0	0	0
500	499	Unmarked - output_0091.png	Point	none	2391	1101	1	1	1	none	none	0	0	0	0	0
501	500	Blue - output_0092.png	Point	none	1344	993	1	1	1	none	none	0	0	0	0	0
502	501	Green - output_0092.png	Point	none	1080	1053	1	1	1	none	none	0	0	0	0	0
503	502	Orange - output_0092.png	Point	none	1809	942	1	1	1	none	none	0	0	0	0	0
504	503	Pink - output_0092.png	Point	none	2550	618	1	1	1	none	none	0	0	0	0	0
505	504	White - output_0092.png	Point	none	2613	1056	1	1	1	none	none	0	0	0	0	0
506	505	Unmarked - output_0092.png	Point	none	2235	987	1	1	1	none	none	0	0	0	0	0
507	506	Blue - output_0093.png	Point	none	2511	1155	1	1	1	none	none	0	0	0	0	0
508	507	Green - output_0093.png	Point	none	777	957	1	1	1	none	none	0	0	0	0	0
509	508	Orange - output_0093.png	Point	none	1809	930	1	1	1	none	none	0	0	0	0	0
510	509	Pink - output_0093.png	Point	none	2559	600	1	1	1	none	none	0	0	0	0	0
511	510	White - output_0093.png	Point	none	2664	1161	1	1	1	none	none	0	0	0	0	0
512	511	Unmarked - output_0093.png	Point	none	2230	909	1	1	1	none	none	0	0	0	0	0
513	512	Blue - output_0094.png	Point	none	1521	1101	1	1	1	none	none	0	0	0	0	0
514	513	Green - output_0094.png	Point	none	825	1521	1	1	1	none	none	0	0	0	0	0
515	514	Orange - output_0094.png	Point	none	1809	954	1	1	1	none	none	0	0	0	0	0
516	515	Pink - output_0094.png	Point	none	2544	525	1	1	1	none	none	0	0	0	0	0
517	516	White - output_0094.png	Point	none	2610	1197	1	1	1	none	none	0	0	0	0	0
518	517	Unmarked - output_0094.png	Point	none	2513	826	1	1	1	none	none	0	0	0	0	0
519	518	Blue - output_0095.png	Point	none	2196	534	1	1	1	none	none	0	0	0	0	0
520	519	Green - output_0095.png	Point	none	1563	1641	1	1	1	none	none	0	0	0	0	0
521	520	Orange - output_0095.png	Point	none	1812	954	1	1	1	none	none	0	0	0	0	0
522	521	Pink - output_0095.png	Point	none	2553	519	1	1	1	none	none	0	0	0	0	0
523	522	White - output_0095.png	Point	none	2601	1203	1	1	1	none	none	0	0	0	0	0
524	523	Unmarked - output_0095.png	Point	none	2349	764	1	1	1	none	none	0	0	0	0	0
525	524	Blue - output_0096.png	Point	none	2127	537	1	1	1	none	none	0	0	0	0	0
526	525	Green - output_0096.png	Point	none	1548	1608	1	1	1	none	none	0	0	0	0	0
527	526	Orange - output_0096.png	Point	none	1848	933	1	1	1	none	none	0	0	0	0	0
528	527	Pink - output_0096.png	Point	none	2664	621	1	1	1	none	none	0	0	0	0	0
529	528	White - output_0096.png	Point	none	2622	1218	1	1	1	none	none	0	0	0	0	0
530	529	Unmarked - output_0096.png	Point	none	2180	961	1	1	1	none	none	0	0	0	0	0
531	530	Blue - output_0097.png	Point	none	2142	537	1	1	1	none	none	0	0	0	0	0
532	531	Green - output_0097.png	Point	none	1815	489	1	1	1	none	none	0	0	0	0	0
533	532	Orange - output_0097.png	Point	none	1836	972	1	1	1	none	none	0	0	0	0	0
534	533	Pink - output_0097.png	Point	none	2553	600	1	1	1	none	none	0	0	0	0	0
535	534	White - output_0097.png	Point	none	2466	1173	1	1	1	none	none	0	0	0	0	0
536	535	Unmarked - output_0097.png	Point	none	2355	930	1	1	1	none	none	0	0	0	0	0
537	536	Blue - output_0098.png	Point	none	1368	495	1	1	1	none	none	0	0	0	0	0
538	537	Green - output_0098.png	Point	none	1614	1857	1	1	1	none	none	0	0	0	0	0
539	538	Orange - output_0098.png	Point	none	1815	942	1	1	1	none	none	0	0	0	0	0
540	539	Pink - output_0098.png	Point	none	2529	630	1	1	1	none	none	0	0	0	0	0
541	540	White - output_0098.png	Point	none	2388	744	1	1	1	none	none	0	0	0	0	0
542	541	Unmarked - output_0098.png	Point	none	2088	948	1	1	1	none	none	0	0	0	0	0
543	542	Blue - output_0099.png	Point	none	1101	915	1	1	1	none	none	0	0	0	0	0
544	543	Green - output_0099.png	Point	none	2610	1560	1	1	1	none	none	0	0	0	0	0
545	544	Orange - output_0099.png	Point	none	1812	987	1	1	1	none	none	0	0	0	0	0
546	545	Pink - output_0099.png	Point	none	2559	615	1	1	1	none	none	0	0	0	0	0
547	546	White - output_0099.png	Point	none	2349	579	1	1	1	none	none	0	0	0	0	0
548	547	Unmarked - output_0099.png	Point	none	2667	1068	1	1	1	none	none	0	0	0	0	0
549	548	Blue - output_0100.png	Point	none	2076	1746	1	1	1	none	none	0	0	0	0	0
550	549	Green - output_0100.png	Point	none	2334	1620	1	1	1	none	none	0	0	0	0	0
551	550	Orange - output_0100.png	Point	none	1842	945	1	1	1	none	none	0	0	0	0	0
552	551	Pink - output_0100.png	Point	none	2499	789	1	1	1	none	none	0	0	0	0	0
553	552	White - output_0100.png	Point	none	2202	663	1	1	1	none	none	0	0	0	0	0
554	553	Unmarked - output_0100.png	Point	none	2363	783	1	1	1	none	none	0	0	0	0	0
555	554	Blue - output_0101.png	Point	none	1188	1215	1	1	1	none	none	0	0	0	0	0
556	555	Green - output_0101.png	Point	none	2361	1632	1	1	1	none	none	0	0	0	0	0
557	556	Orange - output_0101.png	Point	none	1815	933	1	1	1	none	none	0	0	0	0	0
558	557	Pink - output_0101.png	Point	none	1074	1068	1	1	1	none	none	0	0	0	0	0
559	558	White - output_0101.png	Point	none	2394	774	1	1	1	none	none	0	0	0	0	0
560	559	Unmarked - output_0101.png	Point	none	2235	1047	1	1	1	none	none	0	0	0	0	0
561	560	Blue - output_0102.png	Point	none	1698	1731	1	1	1	none	none	0	0	0	0	0
562	561	Green - output_0102.png	Point	none	1086	1119	1	1	1	none	none	0	0	0	0	0
563	562	Orange - output_0102.png	Point	none	2208	546	1	1	1	none	none	0	0	0	0	0
564	563	Pink - output_0102.png	Point	none	2451	1101	1	1	1	none	none	0	0	0	0	0
565	564	White - output_0102.png	Point	none	2382	774	1	1	1	none	none	0	0	0	0	0
566	565	Unmarked - output_0102.png	Point	none	2664	960	1	1	1	none	none	0	0	0	0	0
567	566	Blue - output_0103.png	Point	none	1647	1779	1	1	1	none	none	0	0	0	0	0
568	567	Green - output_0103.png	Point	none	1782	1935	1	1	1	none	none	0	0	0	0	0
569	568	Orange - output_0103.png	Point	none	2760	897	1	1	1	none	none	0	0	0	0	0
570	569	Pink - output_0103.png	Point	none	2514	945	1	1	1	none	none	0	0	0	0	0
571	570	White - output_0103.png	Point	none	2361	732	1	1	1	none	none	0	0	0	0	0
572	571	Unmarked - output_0103.png	Point	none	2499	1086	1	1	1	none	none	0	0	0	0	0
