# Supplementary material for: Unmated Queens Show Worker‐Like Behaviour and Gene Expression in Polygynous Colonies of the Ant Stigmatomma pallipes
Source: Mol Ecol. 2026 Apr 29;35:e70360. doi: 10.1111/mec.70360 (PMC13126620; doi:10.1111/mec.70360)
Supplement: Supplementary file 3 — Data S1: mec70360‐sup‐0003‐Supinfo.zip. [file MEC-35-e70360-s003.zip › Coordinates/O2_M13_5_5_cords.csv]

X.1	Index	Name	Type	Group	X	Y	Width	Height	Points	Color	Fill	LWidth	Pos	C	Z	T
1	0	Eggpile - output_0010.png	Point	none	981	774	1	1	1	none	none	0	0	0	0	0
2	1	Larval pile - output_0010.png	Point	none	1137	1005	1	1	1	none	none	0	0	0	0	0
3	2	Pupapile - output_0010.png	Point	none	1218	738	1	1	1	none	none	0	0	0	0	0
4	3	Nest Entrance - output_0010.png	Point	none	2172	240	1	1	1	none	none	0	0	0	0	0
5	4	SW Corner - output_0010.png	Point	none	300	1941	1	1	1	none	none	0	0	0	0	0
6	5	NW Corner - output_0010.png	Point	none	573	9	1	1	1	none	none	0	0	0	0	0
7	6	NE Corner - output_0010.png	Point	none	3507	465	1	1	1	none	none	0	0	0	0	0
8	7	SE Corner - output_0010.png	Point	none	3141	2154	1	1	1	none	none	0	0	0	0	0
9	8	Red - output_0010.png	Point	none	1332	756	1	1	1	none	none	0	0	0	0	0
10	9	Yellow - output_0010.png	Point	none	2514	861	1	1	1	none	none	0	0	0	0	0
11	10	Purple - output_0010.png	Point	none	1029	507	1	1	1	none	none	0	0	0	0	0
12	11	Red - output_0011.png	Point	none	1221	834	1	1	1	none	none	0	0	0	0	0
13	12	Yellow - output_0011.png	Point	none	1848	1287	1	1	1	none	none	0	0	0	0	0
14	13	Purple - output_0011.png	Point	none	1014	525	1	1	1	none	none	0	0	0	0	0
15	14	Red - output_0012.png	Point	none	1272	861	1	1	1	none	none	0	0	0	0	0
16	15	Yellow - output_0012.png	Point	none	1818	1611	1	1	1	none	none	0	0	0	0	0
17	16	Purple - output_0012.png	Point	none	1074	516	1	1	1	none	none	0	0	0	0	0
18	17	Red - output_0013.png	Point	none	1185	867	1	1	1	none	none	0	0	0	0	0
19	18	Yellow - output_0013.png	Point	none	1824	1632	1	1	1	none	none	0	0	0	0	0
20	19	Purple - output_0013.png	Point	none	1035	510	1	1	1	none	none	0	0	0	0	0
21	20	Red - output_0014.png	Point	none	1212	771	1	1	1	none	none	0	0	0	0	0
22	21	Yellow - output_0014.png	Point	none	1803	1611	1	1	1	none	none	0	0	0	0	0
23	22	Purple - output_0014.png	Point	none	1053	537	1	1	1	none	none	0	0	0	0	0
24	23	Red - output_0015.png	Point	none	1212	789	1	1	1	none	none	0	0	0	0	0
25	24	Yellow - output_0015.png	Point	none	1854	1596	1	1	1	none	none	0	0	0	0	0
26	25	Purple - output_0015.png	Point	none	1062	558	1	1	1	none	none	0	0	0	0	0
27	26	Red - output_0016.png	Point	none	1191	768	1	1	1	none	none	0	0	0	0	0
28	27	Yellow - output_0016.png	Point	none	1401	1170	1	1	1	none	none	0	0	0	0	0
29	28	Purple - output_0016.png	Point	none	1005	519	1	1	1	none	none	0	0	0	0	0
30	29	Red - output_0017.png	Point	none	1200	768	1	1	1	none	none	0	0	0	0	0
31	30	Yellow - output_0017.png	Point	none	1341	1203	1	1	1	none	none	0	0	0	0	0
32	31	Purple - output_0017.png	Point	none	1104	588	1	1	1	none	none	0	0	0	0	0
33	32	Red - output_0018.png	Point	none	1215	774	1	1	1	none	none	0	0	0	0	0
34	33	Yellow - output_0018.png	Point	none	1359	1176	1	1	1	none	none	0	0	0	0	0
35	34	Purple - output_0018.png	Point	none	1002	558	1	1	1	none	none	0	0	0	0	0
36	35	Red - output_0019.png	Point	none	1233	762	1	1	1	none	none	0	0	0	0	0
37	36	Yellow - output_0019.png	Point	none	1344	1176	1	1	1	none	none	0	0	0	0	0
38	37	Purple - output_0019.png	Point	none	1011	561	1	1	1	none	none	0	0	0	0	0
39	38	Red - output_0020.png	Point	none	1191	750	1	1	1	none	none	0	0	0	0	0
40	39	Yellow - output_0020.png	Point	none	1350	1206	1	1	1	none	none	0	0	0	0	0
41	40	Purple - output_0020.png	Point	none	1014	534	1	1	1	none	none	0	0	0	0	0
42	41	Red - output_0021.png	Point	none	1209	750	1	1	1	none	none	0	0	0	0	0
43	42	Yellow - output_0021.png	Point	none	1446	1140	1	1	1	none	none	0	0	0	0	0
44	43	Purple - output_0021.png	Point	none	1029	540	1	1	1	none	none	0	0	0	0	0
45	44	Red - output_0022.png	Point	none	1200	732	1	1	1	none	none	0	0	0	0	0
46	45	Yellow - output_0022.png	Point	none	1401	1221	1	1	1	none	none	0	0	0	0	0
47	46	Purple - output_0022.png	Point	none	1017	540	1	1	1	none	none	0	0	0	0	0
48	47	Red - output_0023.png	Point	none	1179	789	1	1	1	none	none	0	0	0	0	0
49	48	Yellow - output_0023.png	Point	none	1404	1215	1	1	1	none	none	0	0	0	0	0
50	49	Purple - output_0023.png	Point	none	1011	540	1	1	1	none	none	0	0	0	0	0
51	50	Red - output_0024.png	Point	none	1200	846	1	1	1	none	none	0	0	0	0	0
52	51	Yellow - output_0024.png	Point	none	1419	894	1	1	1	none	none	0	0	0	0	0
53	52	Purple - output_0024.png	Point	none	1029	528	1	1	1	none	none	0	0	0	0	0
54	53	Red - output_0025.png	Point	none	1176	825	1	1	1	none	none	0	0	0	0	0
55	54	Yellow - output_0025.png	Point	none	1431	765	1	1	1	none	none	0	0	0	0	0
56	55	Purple - output_0025.png	Point	none	996	558	1	1	1	none	none	0	0	0	0	0
57	56	Red - output_0026.png	Point	none	1218	852	1	1	1	none	none	0	0	0	0	0
58	57	Yellow - output_0026.png	Point	none	1362	870	1	1	1	none	none	0	0	0	0	0
59	58	Purple - output_0026.png	Point	none	999	531	1	1	1	none	none	0	0	0	0	0
60	59	Red - output_0027.png	Point	none	1197	870	1	1	1	none	none	0	0	0	0	0
61	60	Yellow - output_0027.png	Point	none	1407	825	1	1	1	none	none	0	0	0	0	0
62	61	Purple - output_0027.png	Point	none	1026	534	1	1	1	none	none	0	0	0	0	0
63	62	Red - output_0028.png	Point	none	1185	840	1	1	1	none	none	0	0	0	0	0
64	63	Yellow - output_0028.png	Point	none	1233	579	1	1	1	none	none	0	0	0	0	0
65	64	Purple - output_0028.png	Point	none	1023	543	1	1	1	none	none	0	0	0	0	0
66	65	Red - output_0029.png	Point	none	1197	855	1	1	1	none	none	0	0	0	0	0
67	66	Yellow - output_0029.png	Point	none	1374	699	1	1	1	none	none	0	0	0	0	0
68	67	Purple - output_0029.png	Point	none	1023	567	1	1	1	none	none	0	0	0	0	0
69	68	Red - output_0030.png	Point	none	1182	858	1	1	1	none	none	0	0	0	0	0
70	69	Yellow - output_0030.png	Point	none	1383	702	1	1	1	none	none	0	0	0	0	0
71	70	Purple - output_0030.png	Point	none	990	540	1	1	1	none	none	0	0	0	0	0
72	71	Red - output_0031.png	Point	none	1185	834	1	1	1	none	none	0	0	0	0	0
73	72	Yellow - output_0031.png	Point	none	1320	702	1	1	1	none	none	0	0	0	0	0
74	73	Purple - output_0031.png	Point	none	1032	531	1	1	1	none	none	0	0	0	0	0
75	74	Red - output_0032.png	Point	none	1203	846	1	1	1	none	none	0	0	0	0	0
76	75	Yellow - output_0032.png	Point	none	1341	720	1	1	1	none	none	0	0	0	0	0
77	76	Purple - output_0032.png	Point	none	1005	546	1	1	1	none	none	0	0	0	0	0
78	77	Red - output_0033.png	Point	none	1185	801	1	1	1	none	none	0	0	0	0	0
79	78	Yellow - output_0033.png	Point	none	1329	714	1	1	1	none	none	0	0	0	0	0
80	79	Purple - output_0033.png	Point	none	1002	552	1	1	1	none	none	0	0	0	0	0
81	80	Red - output_0034.png	Point	none	1173	813	1	1	1	none	none	0	0	0	0	0
82	81	Yellow - output_0034.png	Point	none	1347	723	1	1	1	none	none	0	0	0	0	0
83	82	Purple - output_0034.png	Point	none	1038	522	1	1	1	none	none	0	0	0	0	0
84	83	Red - output_0035.png	Point	none	1182	828	1	1	1	none	none	0	0	0	0	0
85	84	Yellow - output_0035.png	Point	none	1254	651	1	1	1	none	none	0	0	0	0	0
86	85	Purple - output_0035.png	Point	none	993	549	1	1	1	none	none	0	0	0	0	0
87	86	Red - output_0036.png	Point	none	1182	813	1	1	1	none	none	0	0	0	0	0
88	87	Yellow - output_0036.png	Point	none	1269	672	1	1	1	none	none	0	0	0	0	0
89	88	Purple - output_0036.png	Point	none	1032	534	1	1	1	none	none	0	0	0	0	0
90	89	Red - output_0037.png	Point	none	1179	849	1	1	1	none	none	0	0	0	0	0
91	90	Yellow - output_0037.png	Point	none	1245	645	1	1	1	none	none	0	0	0	0	0
92	91	Purple - output_0037.png	Point	none	1038	537	1	1	1	none	none	0	0	0	0	0
93	92	Red - output_0038.png	Point	none	1179	843	1	1	1	none	none	0	0	0	0	0
94	93	Yellow - output_0038.png	Point	none	1236	639	1	1	1	none	none	0	0	0	0	0
95	94	Purple - output_0038.png	Point	none	1011	528	1	1	1	none	none	0	0	0	0	0
96	95	Red - output_0039.png	Point	none	1176	903	1	1	1	none	none	0	0	0	0	0
97	96	Yellow - output_0039.png	Point	none	1278	723	1	1	1	none	none	0	0	0	0	0
98	97	Purple - output_0039.png	Point	none	1002	558	1	1	1	none	none	0	0	0	0	0
99	98	Red - output_0040.png	Point	none	1185	852	1	1	1	none	none	0	0	0	0	0
100	99	Yellow - output_0040.png	Point	none	1284	735	1	1	1	none	none	0	0	0	0	0
101	100	Purple - output_0040.png	Point	none	996	546	1	1	1	none	none	0	0	0	0	0
102	101	Red - output_0041.png	Point	none	1161	843	1	1	1	none	none	0	0	0	0	0
103	102	Yellow - output_0041.png	Point	none	1272	711	1	1	1	none	none	0	0	0	0	0
104	103	Purple - output_0041.png	Point	none	1002	540	1	1	1	none	none	0	0	0	0	0
105	104	Red - output_0042.png	Point	none	1170	807	1	1	1	none	none	0	0	0	0	0
106	105	Yellow - output_0042.png	Point	none	1284	723	1	1	1	none	none	0	0	0	0	0
107	106	Purple - output_0042.png	Point	none	1008	558	1	1	1	none	none	0	0	0	0	0
108	107	Red - output_0043.png	Point	none	1191	801	1	1	1	none	none	0	0	0	0	0
109	108	Yellow - output_0043.png	Point	none	1317	717	1	1	1	none	none	0	0	0	0	0
110	109	Purple - output_0043.png	Point	none	1017	546	1	1	1	none	none	0	0	0	0	0
111	110	Red - output_0044.png	Point	none	1182	804	1	1	1	none	none	0	0	0	0	0
112	111	Yellow - output_0044.png	Point	none	1296	714	1	1	1	none	none	0	0	0	0	0
113	112	Purple - output_0044.png	Point	none	993	543	1	1	1	none	none	0	0	0	0	0
114	113	Red - output_0045.png	Point	none	1179	807	1	1	1	none	none	0	0	0	0	0
115	114	Yellow - output_0045.png	Point	none	1293	723	1	1	1	none	none	0	0	0	0	0
116	115	Purple - output_0045.png	Point	none	990	555	1	1	1	none	none	0	0	0	0	0
117	116	Red - output_0046.png	Point	none	1182	807	1	1	1	none	none	0	0	0	0	0
118	117	Yellow - output_0046.png	Point	none	1284	717	1	1	1	none	none	0	0	0	0	0
119	118	Purple - output_0046.png	Point	none	1020	540	1	1	1	none	none	0	0	0	0	0
120	119	Red - output_0047.png	Point	none	1191	828	1	1	1	none	none	0	0	0	0	0
121	120	Yellow - output_0047.png	Point	none	1293	711	1	1	1	none	none	0	0	0	0	0
122	121	Purple - output_0047.png	Point	none	1026	534	1	1	1	none	none	0	0	0	0	0
123	122	Red - output_0048.png	Point	none	1149	819	1	1	1	none	none	0	0	0	0	0
124	123	Yellow - output_0048.png	Point	none	1287	717	1	1	1	none	none	0	0	0	0	0
125	124	Purple - output_0048.png	Point	none	1011	561	1	1	1	none	none	0	0	0	0	0
126	125	Red - output_0049.png	Point	none	1182	828	1	1	1	none	none	0	0	0	0	0
127	126	Yellow - output_0049.png	Point	none	1269	726	1	1	1	none	none	0	0	0	0	0
128	127	Purple - output_0049.png	Point	none	1050	540	1	1	1	none	none	0	0	0	0	0
129	128	Red - output_0050.png	Point	none	1137	786	1	1	1	none	none	0	0	0	0	0
130	129	Yellow - output_0050.png	Point	none	1302	714	1	1	1	none	none	0	0	0	0	0
131	130	Purple - output_0050.png	Point	none	1056	531	1	1	1	none	none	0	0	0	0	0
132	131	Red - output_0051.png	Point	none	1158	855	1	1	1	none	none	0	0	0	0	0
133	132	Yellow - output_0051.png	Point	none	1305	720	1	1	1	none	none	0	0	0	0	0
134	133	Purple - output_0051.png	Point	none	1035	537	1	1	1	none	none	0	0	0	0	0
135	134	Red - output_0052.png	Point	none	1170	795	1	1	1	none	none	0	0	0	0	0
136	135	Yellow - output_0052.png	Point	none	1317	729	1	1	1	none	none	0	0	0	0	0
137	136	Purple - output_0052.png	Point	none	1029	531	1	1	1	none	none	0	0	0	0	0
138	137	Red - output_0053.png	Point	none	1221	960	1	1	1	none	none	0	0	0	0	0
139	138	Yellow - output_0053.png	Point	none	1320	723	1	1	1	none	none	0	0	0	0	0
140	139	Purple - output_0053.png	Point	none	1038	507	1	1	1	none	none	0	0	0	0	0
141	140	Red - output_0054.png	Point	none	1269	978	1	1	1	none	none	0	0	0	0	0
142	141	Yellow - output_0054.png	Point	none	1215	732	1	1	1	none	none	0	0	0	0	0
143	142	Purple - output_0054.png	Point	none	1017	528	1	1	1	none	none	0	0	0	0	0
144	143	Red - output_0055.png	Point	none	1308	909	1	1	1	none	none	0	0	0	0	0
145	144	Yellow - output_0055.png	Point	none	1185	789	1	1	1	none	none	0	0	0	0	0
146	145	Purple - output_0055.png	Point	none	1047	498	1	1	1	none	none	0	0	0	0	0
147	146	Red - output_0056.png	Point	none	1344	921	1	1	1	none	none	0	0	0	0	0
148	147	Yellow - output_0056.png	Point	none	1206	783	1	1	1	none	none	0	0	0	0	0
149	148	Purple - output_0056.png	Point	none	1050	510	1	1	1	none	none	0	0	0	0	0
150	149	Red - output_0057.png	Point	none	1320	882	1	1	1	none	none	0	0	0	0	0
151	150	Yellow - output_0057.png	Point	none	1203	780	1	1	1	none	none	0	0	0	0	0
152	151	Purple - output_0057.png	Point	none	1020	519	1	1	1	none	none	0	0	0	0	0
153	152	Red - output_0058.png	Point	none	1302	831	1	1	1	none	none	0	0	0	0	0
154	153	Yellow - output_0058.png	Point	none	1191	756	1	1	1	none	none	0	0	0	0	0
155	154	Purple - output_0058.png	Point	none	1062	504	1	1	1	none	none	0	0	0	0	0
156	155	Red - output_0059.png	Point	none	1371	849	1	1	1	none	none	0	0	0	0	0
157	156	Yellow - output_0059.png	Point	none	1119	771	1	1	1	none	none	0	0	0	0	0
158	157	Purple - output_0059.png	Point	none	1074	522	1	1	1	none	none	0	0	0	0	0
159	158	Red - output_0060.png	Point	none	1380	873	1	1	1	none	none	0	0	0	0	0
160	159	Yellow - output_0060.png	Point	none	1215	795	1	1	1	none	none	0	0	0	0	0
161	160	Purple - output_0060.png	Point	none	993	537	1	1	1	none	none	0	0	0	0	0
162	161	Red - output_0061.png	Point	none	1383	861	1	1	1	none	none	0	0	0	0	0
163	162	Yellow - output_0061.png	Point	none	1221	753	1	1	1	none	none	0	0	0	0	0
164	163	Purple - output_0061.png	Point	none	966	588	1	1	1	none	none	0	0	0	0	0
165	164	Red - output_0062.png	Point	none	1383	912	1	1	1	none	none	0	0	0	0	0
166	165	Yellow - output_0062.png	Point	none	1227	783	1	1	1	none	none	0	0	0	0	0
167	166	Purple - output_0062.png	Point	none	960	594	1	1	1	none	none	0	0	0	0	0
168	167	Red - output_0063.png	Point	none	1308	1029	1	1	1	none	none	0	0	0	0	0
169	168	Yellow - output_0063.png	Point	none	1395	906	1	1	1	none	none	0	0	0	0	0
170	169	Purple - output_0063.png	Point	none	969	651	1	1	1	none	none	0	0	0	0	0
171	170	Red - output_0064.png	Point	none	1341	993	1	1	1	none	none	0	0	0	0	0
172	171	Yellow - output_0064.png	Point	none	1287	741	1	1	1	none	none	0	0	0	0	0
173	172	Purple - output_0064.png	Point	none	966	540	1	1	1	none	none	0	0	0	0	0
174	173	Red - output_0065.png	Point	none	1332	1113	1	1	1	none	none	0	0	0	0	0
175	174	Yellow - output_0065.png	Point	none	1284	759	1	1	1	none	none	0	0	0	0	0
176	175	Purple - output_0065.png	Point	none	924	654	1	1	1	none	none	0	0	0	0	0
177	176	Red - output_0066.png	Point	none	1290	1056	1	1	1	none	none	0	0	0	0	0
178	177	Yellow - output_0066.png	Point	none	1269	735	1	1	1	none	none	0	0	0	0	0
179	178	Purple - output_0066.png	Point	none	870	699	1	1	1	none	none	0	0	0	0	0
180	179	Red - output_0067.png	Point	none	1380	1026	1	1	1	none	none	0	0	0	0	0
181	180	Yellow - output_0067.png	Point	none	1275	741	1	1	1	none	none	0	0	0	0	0
182	181	Purple - output_0067.png	Point	none	882	678	1	1	1	none	none	0	0	0	0	0
183	182	Red - output_0068.png	Point	none	1380	969	1	1	1	none	none	0	0	0	0	0
184	183	Yellow - output_0068.png	Point	none	1506	708	1	1	1	none	none	0	0	0	0	0
185	184	Purple - output_0068.png	Point	none	927	762	1	1	1	none	none	0	0	0	0	0
186	185	Red - output_0069.png	Point	none	1281	954	1	1	1	none	none	0	0	0	0	0
187	186	Yellow - output_0069.png	Point	none	1434	855	1	1	1	none	none	0	0	0	0	0
188	187	Purple - output_0069.png	Point	none	975	867	1	1	1	none	none	0	0	0	0	0
189	188	Red - output_0070.png	Point	none	1158	993	1	1	1	none	none	0	0	0	0	0
190	189	Yellow - output_0070.png	Point	none	1410	993	1	1	1	none	none	0	0	0	0	0
191	190	Purple - output_0070.png	Point	none	1023	897	1	1	1	none	none	0	0	0	0	0
192	191	Red - output_0071.png	Point	none	1191	873	1	1	1	none	none	0	0	0	0	0
193	192	Yellow - output_0071.png	Point	none	1377	1017	1	1	1	none	none	0	0	0	0	0
194	193	Purple - output_0071.png	Point	none	1224	669	1	1	1	none	none	0	0	0	0	0
195	194	Red - output_0072.png	Point	none	1200	852	1	1	1	none	none	0	0	0	0	0
196	195	Yellow - output_0072.png	Point	none	1416	978	1	1	1	none	none	0	0	0	0	0
197	196	Purple - output_0072.png	Point	none	1038	831	1	1	1	none	none	0	0	0	0	0
198	197	Red - output_0073.png	Point	none	1092	852	1	1	1	none	none	0	0	0	0	0
199	198	Yellow - output_0073.png	Point	none	1368	927	1	1	1	none	none	0	0	0	0	0
200	199	Purple - output_0073.png	Point	none	1209	948	1	1	1	none	none	0	0	0	0	0
201	200	Red - output_0074.png	Point	none	1188	882	1	1	1	none	none	0	0	0	0	0
202	201	Yellow - output_0074.png	Point	none	1404	945	1	1	1	none	none	0	0	0	0	0
203	202	Purple - output_0074.png	Point	none	1131	1017	1	1	1	none	none	0	0	0	0	0
204	203	Red - output_0075.png	Point	none	1251	789	1	1	1	none	none	0	0	0	0	0
205	204	Yellow - output_0075.png	Point	none	1392	1026	1	1	1	none	none	0	0	0	0	0
206	205	Purple - output_0075.png	Point	none	1536	1617	1	1	1	none	none	0	0	0	0	0
207	206	Red - output_0076.png	Point	none	1176	516	1	1	1	none	none	0	0	0	0	0
208	207	Yellow - output_0076.png	Point	none	1290	888	1	1	1	none	none	0	0	0	0	0
209	208	Purple - output_0076.png	Point	none	1278	1422	1	1	1	none	none	0	0	0	0	0
210	209	Red - output_0077.png	Point	none	1248	618	1	1	1	none	none	0	0	0	0	0
211	210	Yellow - output_0077.png	Point	none	1158	882	1	1	1	none	none	0	0	0	0	0
212	211	Purple - output_0077.png	Point	none	1314	1137	1	1	1	none	none	0	0	0	0	0
213	212	Red - output_0078.png	Point	none	1257	630	1	1	1	none	none	0	0	0	0	0
214	213	Yellow - output_0078.png	Point	none	1278	771	1	1	1	none	none	0	0	0	0	0
215	214	Purple - output_0078.png	Point	none	1203	1284	1	1	1	none	none	0	0	0	0	0
216	215	Red - output_0079.png	Point	none	1233	534	1	1	1	none	none	0	0	0	0	0
217	216	Yellow - output_0079.png	Point	none	1287	774	1	1	1	none	none	0	0	0	0	0
218	217	Purple - output_0079.png	Point	none	1245	1266	1	1	1	none	none	0	0	0	0	0
219	218	Red - output_0080.png	Point	none	1170	537	1	1	1	none	none	0	0	0	0	0
220	219	Yellow - output_0080.png	Point	none	1260	825	1	1	1	none	none	0	0	0	0	0
221	220	Purple - output_0080.png	Point	none	1233	1266	1	1	1	none	none	0	0	0	0	0
222	221	Red - output_0081.png	Point	none	1191	528	1	1	1	none	none	0	0	0	0	0
223	222	Yellow - output_0081.png	Point	none	1278	831	1	1	1	none	none	0	0	0	0	0
224	223	Purple - output_0081.png	Point	none	1212	1239	1	1	1	none	none	0	0	0	0	0
225	224	Red - output_0082.png	Point	none	1185	579	1	1	1	none	none	0	0	0	0	0
226	225	Yellow - output_0082.png	Point	none	1308	795	1	1	1	none	none	0	0	0	0	0
227	226	Purple - output_0082.png	Point	none	1242	1296	1	1	1	none	none	0	0	0	0	0
228	227	Red - output_0083.png	Point	none	1182	543	1	1	1	none	none	0	0	0	0	0
229	228	Yellow - output_0083.png	Point	none	1239	849	1	1	1	none	none	0	0	0	0	0
230	229	Purple - output_0083.png	Point	none	1251	1272	1	1	1	none	none	0	0	0	0	0
231	230	Red - output_0084.png	Point	none	1239	552	1	1	1	none	none	0	0	0	0	0
232	231	Yellow - output_0084.png	Point	none	1215	879	1	1	1	none	none	0	0	0	0	0
233	232	Purple - output_0084.png	Point	none	1242	1314	1	1	1	none	none	0	0	0	0	0
234	233	Red - output_0085.png	Point	none	1245	549	1	1	1	none	none	0	0	0	0	0
235	234	Yellow - output_0085.png	Point	none	1182	867	1	1	1	none	none	0	0	0	0	0
236	235	Purple - output_0085.png	Point	none	1212	1257	1	1	1	none	none	0	0	0	0	0
237	236	Red - output_0086.png	Point	none	1236	561	1	1	1	none	none	0	0	0	0	0
238	237	Yellow - output_0086.png	Point	none	1173	930	1	1	1	none	none	0	0	0	0	0
239	238	Purple - output_0086.png	Point	none	1221	1227	1	1	1	none	none	0	0	0	0	0
240	239	Red - output_0087.png	Point	none	1221	555	1	1	1	none	none	0	0	0	0	0
241	240	Yellow - output_0087.png	Point	none	1140	957	1	1	1	none	none	0	0	0	0	0
242	241	Purple - output_0087.png	Point	none	1221	1224	1	1	1	none	none	0	0	0	0	0
243	242	Red - output_0088.png	Point	none	1212	555	1	1	1	none	none	0	0	0	0	0
244	243	Yellow - output_0088.png	Point	none	1203	987	1	1	1	none	none	0	0	0	0	0
245	244	Purple - output_0088.png	Point	none	1227	1239	1	1	1	none	none	0	0	0	0	0
246	245	Red - output_0089.png	Point	none	1233	543	1	1	1	none	none	0	0	0	0	0
247	246	Yellow - output_0089.png	Point	none	1233	834	1	1	1	none	none	0	0	0	0	0
248	247	Purple - output_0089.png	Point	none	1212	1239	1	1	1	none	none	0	0	0	0	0
249	248	Red - output_0090.png	Point	none	1224	555	1	1	1	none	none	0	0	0	0	0
250	249	Yellow - output_0090.png	Point	none	1206	837	1	1	1	none	none	0	0	0	0	0
251	250	Purple - output_0090.png	Point	none	1248	1212	1	1	1	none	none	0	0	0	0	0
252	251	Red - output_0091.png	Point	none	1257	612	1	1	1	none	none	0	0	0	0	0
253	252	Yellow - output_0091.png	Point	none	1203	861	1	1	1	none	none	0	0	0	0	0
254	253	Purple - output_0091.png	Point	none	1215	1233	1	1	1	none	none	0	0	0	0	0
255	254	Red - output_0092.png	Point	none	1197	591	1	1	1	none	none	0	0	0	0	0
256	255	Yellow - output_0092.png	Point	none	1170	840	1	1	1	none	none	0	0	0	0	0
257	256	Purple - output_0092.png	Point	none	1242	1221	1	1	1	none	none	0	0	0	0	0
258	257	Red - output_0093.png	Point	none	1221	624	1	1	1	none	none	0	0	0	0	0
259	258	Yellow - output_0093.png	Point	none	1191	873	1	1	1	none	none	0	0	0	0	0
260	259	Purple - output_0093.png	Point	none	1254	1254	1	1	1	none	none	0	0	0	0	0
261	260	Red - output_0094.png	Point	none	1170	597	1	1	1	none	none	0	0	0	0	0
262	261	Yellow - output_0094.png	Point	none	1191	876	1	1	1	none	none	0	0	0	0	0
263	262	Purple - output_0094.png	Point	none	1260	1230	1	1	1	none	none	0	0	0	0	0
264	263	Red - output_0095.png	Point	none	1227	579	1	1	1	none	none	0	0	0	0	0
265	264	Yellow - output_0095.png	Point	none	1224	885	1	1	1	none	none	0	0	0	0	0
266	265	Purple - output_0095.png	Point	none	1257	1221	1	1	1	none	none	0	0	0	0	0
267	266	Red - output_0096.png	Point	none	1209	585	1	1	1	none	none	0	0	0	0	0
268	267	Yellow - output_0096.png	Point	none	1164	927	1	1	1	none	none	0	0	0	0	0
269	268	Purple - output_0096.png	Point	none	1230	1215	1	1	1	none	none	0	0	0	0	0
270	269	Red - output_0097.png	Point	none	1182	561	1	1	1	none	none	0	0	0	0	0
271	270	Yellow - output_0097.png	Point	none	1167	945	1	1	1	none	none	0	0	0	0	0
272	271	Purple - output_0097.png	Point	none	1239	1209	1	1	1	none	none	0	0	0	0	0
273	272	Red - output_0098.png	Point	none	1194	630	1	1	1	none	none	0	0	0	0	0
274	273	Yellow - output_0098.png	Point	none	1143	888	1	1	1	none	none	0	0	0	0	0
275	274	Purple - output_0098.png	Point	none	1224	1245	1	1	1	none	none	0	0	0	0	0
276	275	Red - output_0099.png	Point	none	1209	588	1	1	1	none	none	0	0	0	0	0
277	276	Yellow - output_0099.png	Point	none	1158	927	1	1	1	none	none	0	0	0	0	0
278	277	Purple - output_0099.png	Point	none	1236	1224	1	1	1	none	none	0	0	0	0	0
279	278	Red - output_0100.png	Point	none	1203	582	1	1	1	none	none	0	0	0	0	0
280	279	Yellow - output_0100.png	Point	none	1191	906	1	1	1	none	none	0	0	0	0	0
281	280	Purple - output_0100.png	Point	none	1209	1245	1	1	1	none	none	0	0	0	0	0
282	281	Red - output_0101.png	Point	none	1203	537	1	1	1	none	none	0	0	0	0	0
283	282	Yellow - output_0101.png	Point	none	1197	915	1	1	1	none	none	0	0	0	0	0
284	283	Purple - output_0101.png	Point	none	1173	1164	1	1	1	none	none	0	0	0	0	0
285	284	Red - output_0102.png	Point	none	1194	609	1	1	1	none	none	0	0	0	0	0
286	285	Yellow - output_0102.png	Point	none	1203	927	1	1	1	none	none	0	0	0	0	0
287	286	Purple - output_0102.png	Point	none	1188	1170	1	1	1	none	none	0	0	0	0	0
288	287	Red - output_0103.png	Point	none	1236	615	1	1	1	none	none	0	0	0	0	0
289	288	Yellow - output_0103.png	Point	none	1173	906	1	1	1	none	none	0	0	0	0	0
290	289	Purple - output_0103.png	Point	none	1113	1155	1	1	1	none	none	0	0	0	0	0
