# Supplementary material for: Unmated Queens Show Worker‐Like Behaviour and Gene Expression in Polygynous Colonies of the Ant Stigmatomma pallipes
Source: Mol Ecol. 2026 Apr 29;35:e70360. doi: 10.1111/mec.70360 (PMC13126620; doi:10.1111/mec.70360)
Supplement: Supplementary file 3 — Data S1: mec70360‐sup‐0003‐Supinfo.zip. [file MEC-35-e70360-s003.zip › Coordinates/O2_M1_1_1_cords.csv]

X.1	Index	Name	Type	Group	X	Y	Width	Height	Points	Color	Fill	LWidth	Pos	C	Z	T
1	0	Eggpile - output_0010.png	Point	none	2739	1431	1	1	1	none	none	0	0	0	0	0
2	1	Larval pile - output_0010.png	Point	none	2495	1449	1	1	1	none	none	0	0	0	0	0
3	2	Pupapile - output_0010.png	Point	none	2407	1183	1	1	1	none	none	0	0	0	0	0
4	3	Nest Entrance - output_0010.png	Point	none	1600	1924	1	1	1	none	none	0	0	0	0	0
5	4	SW Corner - output_0010.png	Point	none	3596	900	1	1	1	none	none	0	0	0	0	0
6	5	NW Corner - output_0010.png	Point	none	1912	2140	1	1	1	none	none	0	0	0	0	0
7	6	NE Corner - output_0010.png	Point	none	168	1192	1	1	1	none	none	0	0	0	0	0
8	7	SE Corner - output_0010.png	Point	none	2068	16	1	1	1	none	none	0	0	0	0	0
9	8	Blue - output_0010.png	Point	none	2256	1473	1	1	1	none	none	0	0	0	0	0
10	9	Green - output_0010.png	Point	none	2397	1032	1	1	1	none	none	0	0	0	0	0
11	10	Orange - output_0010.png	Point	none	2031	744	1	1	1	none	none	0	0	0	0	0
12	11	Pink - output_0010.png	Point	none	2718	1392	1	1	1	none	none	0	0	0	0	0
13	12	Blue - output_0011.png	Point	none	2232	1482	1	1	1	none	none	0	0	0	0	0
14	13	Green - output_0011.png	Point	none	2409	1047	1	1	1	none	none	0	0	0	0	0
15	14	Orange - output_0011.png	Point	none	1839	1311	1	1	1	none	none	0	0	0	0	0
16	15	Pink - output_0011.png	Point	none	2727	1170	1	1	1	none	none	0	0	0	0	0
17	16	Blue - output_0012.png	Point	none	2445	1356	1	1	1	none	none	0	0	0	0	0
18	17	Green - output_0012.png	Point	none	2382	1029	1	1	1	none	none	0	0	0	0	0
19	18	Orange - output_0012.png	Point	none	1410	762	1	1	1	none	none	0	0	0	0	0
20	19	Pink - output_0012.png	Point	none	2721	1212	1	1	1	none	none	0	0	0	0	0
21	20	Blue - output_0013.png	Point	none	2286	1341	1	1	1	none	none	0	0	0	0	0
22	21	Green - output_0013.png	Point	none	2418	1167	1	1	1	none	none	0	0	0	0	0
23	22	Orange - output_0013.png	Point	none	1647	1719	1	1	1	none	none	0	0	0	0	0
24	23	Pink - output_0013.png	Point	none	2541	1113	1	1	1	none	none	0	0	0	0	0
25	24	Blue - output_0014.png	Point	none	2205	1344	1	1	1	none	none	0	0	0	0	0
26	25	Green - output_0014.png	Point	none	2394	1344	1	1	1	none	none	0	0	0	0	0
27	26	Orange - output_0014.png	Point	none	1242	948	1	1	1	none	none	0	0	0	0	0
28	27	Pink - output_0014.png	Point	none	2544	1176	1	1	1	none	none	0	0	0	0	0
29	28	Blue - output_0015.png	Point	none	1941	750	1	1	1	none	none	0	0	0	0	0
30	29	Green - output_0015.png	Point	none	2463	1227	1	1	1	none	none	0	0	0	0	0
31	30	Orange - output_0015.png	Point	none	2259	1227	1	1	1	none	none	0	0	0	0	0
32	31	Pink - output_0015.png	Point	none	2604	1080	1	1	1	none	none	0	0	0	0	0
33	32	Blue - output_0016.png	Point	none	2283	975	1	1	1	none	none	0	0	0	0	0
34	33	Green - output_0016.png	Point	none	2418	1341	1	1	1	none	none	0	0	0	0	0
35	34	Orange - output_0016.png	Point	none	2256	1206	1	1	1	none	none	0	0	0	0	0
36	35	Pink - output_0016.png	Point	none	2556	1062	1	1	1	none	none	0	0	0	0	0
37	36	Blue - output_0017.png	Point	none	2514	1197	1	1	1	none	none	0	0	0	0	0
38	37	Green - output_0017.png	Point	none	2517	1311	1	1	1	none	none	0	0	0	0	0
39	38	Orange - output_0017.png	Point	none	2139	1353	1	1	1	none	none	0	0	0	0	0
40	39	Pink - output_0017.png	Point	none	2397	1029	1	1	1	none	none	0	0	0	0	0
41	40	Blue - output_0018.png	Point	none	1311	843	1	1	1	none	none	0	0	0	0	0
42	41	Green - output_0018.png	Point	none	2445	1326	1	1	1	none	none	0	0	0	0	0
43	42	Orange - output_0018.png	Point	none	2064	1530	1	1	1	none	none	0	0	0	0	0
44	43	Pink - output_0018.png	Point	none	2511	1170	1	1	1	none	none	0	0	0	0	0
45	44	Blue - output_0019.png	Point	none	2310	885	1	1	1	none	none	0	0	0	0	0
46	45	Green - output_0019.png	Point	none	2337	1305	1	1	1	none	none	0	0	0	0	0
47	46	Orange - output_0019.png	Point	none	2094	1497	1	1	1	none	none	0	0	0	0	0
48	47	Pink - output_0019.png	Point	none	2415	1158	1	1	1	none	none	0	0	0	0	0
49	48	Blue - output_0020.png	Point	none	2331	888	1	1	1	none	none	0	0	0	0	0
50	49	Green - output_0020.png	Point	none	2346	1311	1	1	1	none	none	0	0	0	0	0
51	50	Orange - output_0020.png	Point	none	2052	1509	1	1	1	none	none	0	0	0	0	0
52	51	Pink - output_0020.png	Point	none	2421	1161	1	1	1	none	none	0	0	0	0	0
53	52	Blue - output_0021.png	Point	none	2169	861	1	1	1	none	none	0	0	0	0	0
54	53	Green - output_0021.png	Point	none	2334	1272	1	1	1	none	none	0	0	0	0	0
55	54	Orange - output_0021.png	Point	none	2070	1533	1	1	1	none	none	0	0	0	0	0
56	55	Pink - output_0021.png	Point	none	2436	1170	1	1	1	none	none	0	0	0	0	0
57	56	Blue - output_0022.png	Point	none	2301	1416	1	1	1	none	none	0	0	0	0	0
58	57	Green - output_0022.png	Point	none	2358	1260	1	1	1	none	none	0	0	0	0	0
59	58	Orange - output_0022.png	Point	none	2055	1506	1	1	1	none	none	0	0	0	0	0
60	59	Pink - output_0022.png	Point	none	2478	1134	1	1	1	none	none	0	0	0	0	0
61	60	Blue - output_0023.png	Point	none	2286	1353	1	1	1	none	none	0	0	0	0	0
62	61	Green - output_0023.png	Point	none	2331	1272	1	1	1	none	none	0	0	0	0	0
63	62	Orange - output_0023.png	Point	none	2076	1530	1	1	1	none	none	0	0	0	0	0
64	63	Pink - output_0023.png	Point	none	2463	1140	1	1	1	none	none	0	0	0	0	0
65	64	Blue - output_0024.png	Point	none	2277	1356	1	1	1	none	none	0	0	0	0	0
66	65	Green - output_0024.png	Point	none	2334	1257	1	1	1	none	none	0	0	0	0	0
67	66	Orange - output_0024.png	Point	none	2076	1515	1	1	1	none	none	0	0	0	0	0
68	67	Pink - output_0024.png	Point	none	2466	1134	1	1	1	none	none	0	0	0	0	0
69	68	Blue - output_0025.png	Point	none	2268	1317	1	1	1	none	none	0	0	0	0	0
70	69	Green - output_0025.png	Point	none	2349	1260	1	1	1	none	none	0	0	0	0	0
71	70	Orange - output_0025.png	Point	none	2058	1476	1	1	1	none	none	0	0	0	0	0
72	71	Pink - output_0025.png	Point	none	2478	1158	1	1	1	none	none	0	0	0	0	0
73	72	Blue - output_0026.png	Point	none	2274	1359	1	1	1	none	none	0	0	0	0	0
74	73	Green - output_0026.png	Point	none	2337	1281	1	1	1	none	none	0	0	0	0	0
75	74	Orange - output_0026.png	Point	none	2088	1491	1	1	1	none	none	0	0	0	0	0
76	75	Pink - output_0026.png	Point	none	2466	1167	1	1	1	none	none	0	0	0	0	0
77	76	Blue - output_0027.png	Point	none	2247	1341	1	1	1	none	none	0	0	0	0	0
78	77	Green - output_0027.png	Point	none	2475	1179	1	1	1	none	none	0	0	0	0	0
79	78	Orange - output_0027.png	Point	none	2073	1491	1	1	1	none	none	0	0	0	0	0
80	79	Pink - output_0027.png	Point	none	2583	1029	1	1	1	none	none	0	0	0	0	0
81	80	Blue - output_0028.png	Point	none	2217	1347	1	1	1	none	none	0	0	0	0	0
82	81	Green - output_0028.png	Point	none	2448	1224	1	1	1	none	none	0	0	0	0	0
83	82	Orange - output_0028.png	Point	none	2085	1506	1	1	1	none	none	0	0	0	0	0
84	83	Pink - output_0028.png	Point	none	2568	1065	1	1	1	none	none	0	0	0	0	0
85	84	Blue - output_0029.png	Point	none	2283	1347	1	1	1	none	none	0	0	0	0	0
86	85	Green - output_0029.png	Point	none	2442	1170	1	1	1	none	none	0	0	0	0	0
87	86	Orange - output_0029.png	Point	none	1968	1500	1	1	1	none	none	0	0	0	0	0
88	87	Pink - output_0029.png	Point	none	2622	1035	1	1	1	none	none	0	0	0	0	0
89	88	Blue - output_0030.png	Point	none	2256	1326	1	1	1	none	none	0	0	0	0	0
90	89	Green - output_0030.png	Point	none	2484	1158	1	1	1	none	none	0	0	0	0	0
91	90	Orange - output_0030.png	Point	none	1761	594	1	1	1	none	none	0	0	0	0	0
92	91	Pink - output_0030.png	Point	none	2586	1050	1	1	1	none	none	0	0	0	0	0
93	92	Blue - output_0031.png	Point	none	2250	1359	1	1	1	none	none	0	0	0	0	0
94	93	Green - output_0031.png	Point	none	2424	1173	1	1	1	none	none	0	0	0	0	0
95	94	Orange - output_0031.png	Point	none	1788	756	1	1	1	none	none	0	0	0	0	0
96	95	Pink - output_0031.png	Point	none	2604	1077	1	1	1	none	none	0	0	0	0	0
97	96	Blue - output_0032.png	Point	none	2238	1368	1	1	1	none	none	0	0	0	0	0
98	97	Green - output_0032.png	Point	none	2427	1176	1	1	1	none	none	0	0	0	0	0
99	98	Orange - output_0032.png	Point	none	1809	753	1	1	1	none	none	0	0	0	0	0
100	99	Pink - output_0032.png	Point	none	2598	1047	1	1	1	none	none	0	0	0	0	0
101	100	Blue - output_0033.png	Point	none	2229	1368	1	1	1	none	none	0	0	0	0	0
102	101	Green - output_0033.png	Point	none	2457	1176	1	1	1	none	none	0	0	0	0	0
103	102	Orange - output_0033.png	Point	none	1791	753	1	1	1	none	none	0	0	0	0	0
104	103	Pink - output_0033.png	Point	none	2610	1071	1	1	1	none	none	0	0	0	0	0
105	104	Blue - output_0034.png	Point	none	2247	1353	1	1	1	none	none	0	0	0	0	0
106	105	Green - output_0034.png	Point	none	2463	1188	1	1	1	none	none	0	0	0	0	0
107	106	Orange - output_0034.png	Point	none	1809	795	1	1	1	none	none	0	0	0	0	0
108	107	Pink - output_0034.png	Point	none	2520	1050	1	1	1	none	none	0	0	0	0	0
109	108	Blue - output_0035.png	Point	none	2208	1386	1	1	1	none	none	0	0	0	0	0
110	109	Green - output_0035.png	Point	none	2400	1194	1	1	1	none	none	0	0	0	0	0
111	110	Orange - output_0035.png	Point	none	1797	789	1	1	1	none	none	0	0	0	0	0
112	111	Pink - output_0035.png	Point	none	2538	1068	1	1	1	none	none	0	0	0	0	0
113	112	Blue - output_0036.png	Point	none	2214	1359	1	1	1	none	none	0	0	0	0	0
114	113	Green - output_0036.png	Point	none	2379	1152	1	1	1	none	none	0	0	0	0	0
115	114	Orange - output_0036.png	Point	none	1800	765	1	1	1	none	none	0	0	0	0	0
116	115	Pink - output_0036.png	Point	none	2538	1086	1	1	1	none	none	0	0	0	0	0
117	116	Blue - output_0037.png	Point	none	2187	1368	1	1	1	none	none	0	0	0	0	0
118	117	Green - output_0037.png	Point	none	2373	1194	1	1	1	none	none	0	0	0	0	0
119	118	Orange - output_0037.png	Point	none	1806	741	1	1	1	none	none	0	0	0	0	0
120	119	Pink - output_0037.png	Point	none	2556	1035	1	1	1	none	none	0	0	0	0	0
121	120	Blue - output_0038.png	Point	none	2232	1362	1	1	1	none	none	0	0	0	0	0
122	121	Green - output_0038.png	Point	none	2364	1170	1	1	1	none	none	0	0	0	0	0
123	122	Orange - output_0038.png	Point	none	1773	741	1	1	1	none	none	0	0	0	0	0
124	123	Pink - output_0038.png	Point	none	2646	1311	1	1	1	none	none	0	0	0	0	0
125	124	Blue - output_0039.png	Point	none	2220	1356	1	1	1	none	none	0	0	0	0	0
126	125	Green - output_0039.png	Point	none	2358	1170	1	1	1	none	none	0	0	0	0	0
127	126	Orange - output_0039.png	Point	none	1782	771	1	1	1	none	none	0	0	0	0	0
128	127	Pink - output_0039.png	Point	none	2574	1131	1	1	1	none	none	0	0	0	0	0
129	128	Blue - output_0040.png	Point	none	2208	1350	1	1	1	none	none	0	0	0	0	0
130	129	Green - output_0040.png	Point	none	2361	1173	1	1	1	none	none	0	0	0	0	0
131	130	Orange - output_0040.png	Point	none	1800	780	1	1	1	none	none	0	0	0	0	0
132	131	Pink - output_0040.png	Point	none	2565	1125	1	1	1	none	none	0	0	0	0	0
133	132	Blue - output_0041.png	Point	none	2199	1341	1	1	1	none	none	0	0	0	0	0
134	133	Green - output_0041.png	Point	none	2385	1155	1	1	1	none	none	0	0	0	0	0
135	134	Orange - output_0041.png	Point	none	1758	777	1	1	1	none	none	0	0	0	0	0
136	135	Pink - output_0041.png	Point	none	2457	1068	1	1	1	none	none	0	0	0	0	0
137	136	Blue - output_0042.png	Point	none	2268	1395	1	1	1	none	none	0	0	0	0	0
138	137	Green - output_0042.png	Point	none	2379	1164	1	1	1	none	none	0	0	0	0	0
139	138	Orange - output_0042.png	Point	none	1719	1866	1	1	1	none	none	0	0	0	0	0
140	139	Pink - output_0042.png	Point	none	2436	1056	1	1	1	none	none	0	0	0	0	0
141	140	Blue - output_0043.png	Point	none	2232	1359	1	1	1	none	none	0	0	0	0	0
142	141	Green - output_0043.png	Point	none	2457	1176	1	1	1	none	none	0	0	0	0	0
143	142	Orange - output_0043.png	Point	none	1734	1905	1	1	1	none	none	0	0	0	0	0
144	143	Pink - output_0043.png	Point	none	2532	1008	1	1	1	none	none	0	0	0	0	0
145	144	Blue - output_0044.png	Point	none	2214	1380	1	1	1	none	none	0	0	0	0	0
146	145	Green - output_0044.png	Point	none	2343	1230	1	1	1	none	none	0	0	0	0	0
147	146	Orange - output_0044.png	Point	none	1716	1830	1	1	1	none	none	0	0	0	0	0
148	147	Pink - output_0044.png	Point	none	2430	1002	1	1	1	none	none	0	0	0	0	0
149	148	Blue - output_0045.png	Point	none	2478	981	1	1	1	none	none	0	0	0	0	0
150	149	Green - output_0045.png	Point	none	2442	1158	1	1	1	none	none	0	0	0	0	0
151	150	Orange - output_0045.png	Point	none	1764	1878	1	1	1	none	none	0	0	0	0	0
152	151	Pink - output_0045.png	Point	none	2634	1074	1	1	1	none	none	0	0	0	0	0
153	152	Blue - output_0046.png	Point	none	2748	1305	1	1	1	none	none	0	0	0	0	0
154	153	Green - output_0046.png	Point	none	2367	1224	1	1	1	none	none	0	0	0	0	0
155	154	Orange - output_0046.png	Point	none	2577	1782	1	1	1	none	none	0	0	0	0	0
156	155	Pink - output_0046.png	Point	none	2469	1041	1	1	1	none	none	0	0	0	0	0
157	156	Blue - output_0047.png	Point	none	2604	1083	1	1	1	none	none	0	0	0	0	0
158	157	Green - output_0047.png	Point	none	2337	1269	1	1	1	none	none	0	0	0	0	0
159	158	Orange - output_0047.png	Point	none	1638	1659	1	1	1	none	none	0	0	0	0	0
160	159	Pink - output_0047.png	Point	none	2499	1215	1	1	1	none	none	0	0	0	0	0
161	160	Blue - output_0048.png	Point	none	2433	1164	1	1	1	none	none	0	0	0	0	0
162	161	Green - output_0048.png	Point	none	1257	858	1	1	1	none	none	0	0	0	0	0
163	162	Orange - output_0048.png	Point	none	1689	1908	1	1	1	none	none	0	0	0	0	0
164	163	Pink - output_0048.png	Point	none	2370	990	1	1	1	none	none	0	0	0	0	0
165	164	Blue - output_0049.png	Point	none	2217	1152	1	1	1	none	none	0	0	0	0	0
166	165	Green - output_0049.png	Point	none	1944	1824	1	1	1	none	none	0	0	0	0	0
167	166	Orange - output_0049.png	Point	none	1530	1428	1	1	1	none	none	0	0	0	0	0
168	167	Pink - output_0049.png	Point	none	2388	1308	1	1	1	none	none	0	0	0	0	0
169	168	Blue - output_0050.png	Point	none	2088	1227	1	1	1	none	none	0	0	0	0	0
170	169	Green - output_0050.png	Point	none	2793	1578	1	1	1	none	none	0	0	0	0	0
171	170	Orange - output_0050.png	Point	none	2622	1818	1	1	1	none	none	0	0	0	0	0
172	171	Pink - output_0050.png	Point	none	2559	1122	1	1	1	none	none	0	0	0	0	0
173	172	Blue - output_0051.png	Point	none	2232	1149	1	1	1	none	none	0	0	0	0	0
174	173	Green - output_0051.png	Point	none	2760	1233	1	1	1	none	none	0	0	0	0	0
175	174	Orange - output_0051.png	Point	none	1974	1209	1	1	1	none	none	0	0	0	0	0
176	175	Pink - output_0051.png	Point	none	2418	1263	1	1	1	none	none	0	0	0	0	0
177	176	Blue - output_0052.png	Point	none	2178	1215	1	1	1	none	none	0	0	0	0	0
178	177	Green - output_0052.png	Point	none	2741	1196	1	1	1	none	none	0	0	0	0	0
179	178	Orange - output_0052.png	Point	none	1695	1824	1	1	1	none	none	0	0	0	0	0
180	179	Pink - output_0052.png	Point	none	2391	1161	1	1	1	none	none	0	0	0	0	0
181	180	Blue - output_0053.png	Point	none	2196	1230	1	1	1	none	none	0	0	0	0	0
182	181	Green - output_0053.png	Point	none	2676	1137	1	1	1	none	none	0	0	0	0	0
183	182	Orange - output_0053.png	Point	none	1488	1542	1	1	1	none	none	0	0	0	0	0
184	183	Pink - output_0053.png	Point	none	2451	1044	1	1	1	none	none	0	0	0	0	0
185	184	Blue - output_0054.png	Point	none	2217	1230	1	1	1	none	none	0	0	0	0	0
186	185	Green - output_0054.png	Point	none	2286	1149	1	1	1	none	none	0	0	0	0	0
187	186	Orange - output_0054.png	Point	none	1869	1845	1	1	1	none	none	0	0	0	0	0
188	187	Pink - output_0054.png	Point	none	2445	1017	1	1	1	none	none	0	0	0	0	0
189	188	Blue - output_0055.png	Point	none	2214	1227	1	1	1	none	none	0	0	0	0	0
190	189	Green - output_0055.png	Point	none	2472	1347	1	1	1	none	none	0	0	0	0	0
191	190	Orange - output_0055.png	Point	none	1731	1887	1	1	1	none	none	0	0	0	0	0
192	191	Pink - output_0055.png	Point	none	2394	1140	1	1	1	none	none	0	0	0	0	0
193	192	Blue - output_0056.png	Point	none	2160	1137	1	1	1	none	none	0	0	0	0	0
194	193	Green - output_0056.png	Point	none	2424	1164	1	1	1	none	none	0	0	0	0	0
195	194	Orange - output_0056.png	Point	none	1752	1356	1	1	1	none	none	0	0	0	0	0
196	195	Pink - output_0056.png	Point	none	2475	987	1	1	1	none	none	0	0	0	0	0
197	196	Blue - output_0057.png	Point	none	2175	1125	1	1	1	none	none	0	0	0	0	0
198	197	Green - output_0057.png	Point	none	2409	1257	1	1	1	none	none	0	0	0	0	0
199	198	Orange - output_0057.png	Point	none	1719	1857	1	1	1	none	none	0	0	0	0	0
200	199	Pink - output_0057.png	Point	none	2616	1068	1	1	1	none	none	0	0	0	0	0
201	200	Blue - output_0058.png	Point	none	2142	1122	1	1	1	none	none	0	0	0	0	0
202	201	Green - output_0058.png	Point	none	2418	1302	1	1	1	none	none	0	0	0	0	0
203	202	Orange - output_0058.png	Point	none	1593	1779	1	1	1	none	none	0	0	0	0	0
204	203	Pink - output_0058.png	Point	none	2547	1047	1	1	1	none	none	0	0	0	0	0
205	204	Blue - output_0059.png	Point	none	2151	1134	1	1	1	none	none	0	0	0	0	0
206	205	Green - output_0059.png	Point	none	2397	1311	1	1	1	none	none	0	0	0	0	0
207	206	Orange - output_0059.png	Point	none	1959	1836	1	1	1	none	none	0	0	0	0	0
208	207	Pink - output_0059.png	Point	none	2610	1086	1	1	1	none	none	0	0	0	0	0
209	208	Blue - output_0060.png	Point	none	2157	1131	1	1	1	none	none	0	0	0	0	0
210	209	Green - output_0060.png	Point	none	2346	1224	1	1	1	none	none	0	0	0	0	0
211	210	Orange - output_0060.png	Point	none	2796	1233	1	1	1	none	none	0	0	0	0	0
212	211	Pink - output_0060.png	Point	none	2451	1095	1	1	1	none	none	0	0	0	0	0
213	212	Blue - output_0061.png	Point	none	2121	1146	1	1	1	none	none	0	0	0	0	0
214	213	Green - output_0061.png	Point	none	2364	1230	1	1	1	none	none	0	0	0	0	0
215	214	Orange - output_0061.png	Point	none	2862	1200	1	1	1	none	none	0	0	0	0	0
216	215	Pink - output_0061.png	Point	none	2592	1605	1	1	1	none	none	0	0	0	0	0
217	216	Blue - output_0062.png	Point	none	2130	1155	1	1	1	none	none	0	0	0	0	0
218	217	Green - output_0062.png	Point	none	2367	1242	1	1	1	none	none	0	0	0	0	0
219	218	Orange - output_0062.png	Point	none	2736	1206	1	1	1	none	none	0	0	0	0	0
220	219	Pink - output_0062.png	Point	none	2454	1323	1	1	1	none	none	0	0	0	0	0
221	220	Blue - output_0063.png	Point	none	2139	1134	1	1	1	none	none	0	0	0	0	0
222	221	Green - output_0063.png	Point	none	2385	1284	1	1	1	none	none	0	0	0	0	0
223	222	Orange - output_0063.png	Point	none	2778	1278	1	1	1	none	none	0	0	0	0	0
224	223	Pink - output_0063.png	Point	none	2652	1095	1	1	1	none	none	0	0	0	0	0
225	224	Blue - output_0064.png	Point	none	2154	1209	1	1	1	none	none	0	0	0	0	0
226	225	Green - output_0064.png	Point	none	2358	1284	1	1	1	none	none	0	0	0	0	0
227	226	Orange - output_0064.png	Point	none	2775	1302	1	1	1	none	none	0	0	0	0	0
228	227	Pink - output_0064.png	Point	none	2478	1182	1	1	1	none	none	0	0	0	0	0
229	228	Blue - output_0065.png	Point	none	2097	1155	1	1	1	none	none	0	0	0	0	0
230	229	Green - output_0065.png	Point	none	2460	1251	1	1	1	none	none	0	0	0	0	0
231	230	Orange - output_0065.png	Point	none	2793	1302	1	1	1	none	none	0	0	0	0	0
232	231	Pink - output_0065.png	Point	none	2382	1107	1	1	1	none	none	0	0	0	0	0
233	232	Blue - output_0066.png	Point	none	1722	1254	1	1	1	none	none	0	0	0	0	0
234	233	Green - output_0066.png	Point	none	2337	1242	1	1	1	none	none	0	0	0	0	0
235	234	Orange - output_0066.png	Point	none	2757	1314	1	1	1	none	none	0	0	0	0	0
236	235	Pink - output_0066.png	Point	none	2292	882	1	1	1	none	none	0	0	0	0	0
237	236	Blue - output_0067.png	Point	none	2229	1128	1	1	1	none	none	0	0	0	0	0
238	237	Green - output_0067.png	Point	none	2349	1260	1	1	1	none	none	0	0	0	0	0
239	238	Orange - output_0067.png	Point	none	2784	1266	1	1	1	none	none	0	0	0	0	0
240	239	Pink - output_0067.png	Point	none	2316	834	1	1	1	none	none	0	0	0	0	0
241	240	Blue - output_0068.png	Point	none	2202	1224	1	1	1	none	none	0	0	0	0	0
242	241	Green - output_0068.png	Point	none	2364	1257	1	1	1	none	none	0	0	0	0	0
243	242	Orange - output_0068.png	Point	none	2799	1260	1	1	1	none	none	0	0	0	0	0
244	243	Pink - output_0068.png	Point	none	2313	873	1	1	1	none	none	0	0	0	0	0
245	244	Blue - output_0069.png	Point	none	2187	1254	1	1	1	none	none	0	0	0	0	0
246	245	Green - output_0069.png	Point	none	2355	1215	1	1	1	none	none	0	0	0	0	0
247	246	Orange - output_0069.png	Point	none	2787	1233	1	1	1	none	none	0	0	0	0	0
248	247	Pink - output_0069.png	Point	none	2289	831	1	1	1	none	none	0	0	0	0	0
249	248	Blue - output_0070.png	Point	none	2232	1221	1	1	1	none	none	0	0	0	0	0
250	249	Green - output_0070.png	Point	none	2328	1242	1	1	1	none	none	0	0	0	0	0
251	250	Orange - output_0070.png	Point	none	2781	1233	1	1	1	none	none	0	0	0	0	0
252	251	Pink - output_0070.png	Point	none	2316	846	1	1	1	none	none	0	0	0	0	0
253	252	Blue - output_0071.png	Point	none	2202	1254	1	1	1	none	none	0	0	0	0	0
254	253	Green - output_0071.png	Point	none	2340	1272	1	1	1	none	none	0	0	0	0	0
255	254	Orange - output_0071.png	Point	none	2769	1233	1	1	1	none	none	0	0	0	0	0
256	255	Pink - output_0071.png	Point	none	2307	846	1	1	1	none	none	0	0	0	0	0
257	256	Blue - output_0072.png	Point	none	2205	1236	1	1	1	none	none	0	0	0	0	0
258	257	Green - output_0072.png	Point	none	2334	1248	1	1	1	none	none	0	0	0	0	0
259	258	Orange - output_0072.png	Point	none	2757	1245	1	1	1	none	none	0	0	0	0	0
260	259	Pink - output_0072.png	Point	none	2265	846	1	1	1	none	none	0	0	0	0	0
261	260	Blue - output_0073.png	Point	none	2202	1233	1	1	1	none	none	0	0	0	0	0
262	261	Green - output_0073.png	Point	none	2376	1203	1	1	1	none	none	0	0	0	0	0
263	262	Orange - output_0073.png	Point	none	2763	1257	1	1	1	none	none	0	0	0	0	0
264	263	Pink - output_0073.png	Point	none	2316	846	1	1	1	none	none	0	0	0	0	0
265	264	Blue - output_0074.png	Point	none	2205	1251	1	1	1	none	none	0	0	0	0	0
266	265	Green - output_0074.png	Point	none	2343	1230	1	1	1	none	none	0	0	0	0	0
267	266	Orange - output_0074.png	Point	none	2793	1251	1	1	1	none	none	0	0	0	0	0
268	267	Pink - output_0074.png	Point	none	2307	870	1	1	1	none	none	0	0	0	0	0
269	268	Blue - output_0075.png	Point	none	2253	1260	1	1	1	none	none	0	0	0	0	0
270	269	Green - output_0075.png	Point	none	2352	1254	1	1	1	none	none	0	0	0	0	0
271	270	Orange - output_0075.png	Point	none	2790	1266	1	1	1	none	none	0	0	0	0	0
272	271	Pink - output_0075.png	Point	none	2292	876	1	1	1	none	none	0	0	0	0	0
273	272	Blue - output_0076.png	Point	none	2010	1773	1	1	1	none	none	0	0	0	0	0
274	273	Green - output_0076.png	Point	none	2433	1176	1	1	1	none	none	0	0	0	0	0
275	274	Orange - output_0076.png	Point	none	2784	1221	1	1	1	none	none	0	0	0	0	0
276	275	Pink - output_0076.png	Point	none	2310	849	1	1	1	none	none	0	0	0	0	0
277	276	Blue - output_0077.png	Point	none	2100	1248	1	1	1	none	none	0	0	0	0	0
278	277	Green - output_0077.png	Point	none	2448	1176	1	1	1	none	none	0	0	0	0	0
279	278	Orange - output_0077.png	Point	none	2787	1230	1	1	1	none	none	0	0	0	0	0
280	279	Pink - output_0077.png	Point	none	2331	873	1	1	1	none	none	0	0	0	0	0
281	280	Blue - output_0078.png	Point	none	2121	1251	1	1	1	none	none	0	0	0	0	0
282	281	Green - output_0078.png	Point	none	2430	1173	1	1	1	none	none	0	0	0	0	0
283	282	Orange - output_0078.png	Point	none	2790	1248	1	1	1	none	none	0	0	0	0	0
284	283	Pink - output_0078.png	Point	none	2310	864	1	1	1	none	none	0	0	0	0	0
285	284	Blue - output_0079.png	Point	none	2100	1224	1	1	1	none	none	0	0	0	0	0
286	285	Green - output_0079.png	Point	none	2451	1161	1	1	1	none	none	0	0	0	0	0
287	286	Orange - output_0079.png	Point	none	2751	1209	1	1	1	none	none	0	0	0	0	0
288	287	Pink - output_0079.png	Point	none	2307	870	1	1	1	none	none	0	0	0	0	0
289	288	Blue - output_0080.png	Point	none	2157	1263	1	1	1	none	none	0	0	0	0	0
290	289	Green - output_0080.png	Point	none	2436	1158	1	1	1	none	none	0	0	0	0	0
291	290	Orange - output_0080.png	Point	none	2532	975	1	1	1	none	none	0	0	0	0	0
292	291	Pink - output_0080.png	Point	none	2310	870	1	1	1	none	none	0	0	0	0	0
293	292	Blue - output_0081.png	Point	none	2121	1263	1	1	1	none	none	0	0	0	0	0
294	293	Green - output_0081.png	Point	none	2388	1146	1	1	1	none	none	0	0	0	0	0
295	294	Orange - output_0081.png	Point	none	2565	1122	1	1	1	none	none	0	0	0	0	0
296	295	Pink - output_0081.png	Point	none	2307	876	1	1	1	none	none	0	0	0	0	0
297	296	Blue - output_0082.png	Point	none	2118	1257	1	1	1	none	none	0	0	0	0	0
298	297	Green - output_0082.png	Point	none	2397	1131	1	1	1	none	none	0	0	0	0	0
299	298	Orange - output_0082.png	Point	none	2199	1587	1	1	1	none	none	0	0	0	0	0
300	299	Pink - output_0082.png	Point	none	2325	879	1	1	1	none	none	0	0	0	0	0
301	300	Blue - output_0083.png	Point	none	2109	1236	1	1	1	none	none	0	0	0	0	0
302	301	Green - output_0083.png	Point	none	2418	1101	1	1	1	none	none	0	0	0	0	0
303	302	Orange - output_0083.png	Point	none	2229	1596	1	1	1	none	none	0	0	0	0	0
304	303	Pink - output_0083.png	Point	none	2304	873	1	1	1	none	none	0	0	0	0	0
305	304	Blue - output_0084.png	Point	none	2136	1275	1	1	1	none	none	0	0	0	0	0
306	305	Green - output_0084.png	Point	none	2382	1122	1	1	1	none	none	0	0	0	0	0
307	306	Orange - output_0084.png	Point	none	2196	1617	1	1	1	none	none	0	0	0	0	0
308	307	Pink - output_0084.png	Point	none	2316	861	1	1	1	none	none	0	0	0	0	0
309	308	Blue - output_0085.png	Point	none	2142	1281	1	1	1	none	none	0	0	0	0	0
310	309	Green - output_0085.png	Point	none	2436	1152	1	1	1	none	none	0	0	0	0	0
311	310	Orange - output_0085.png	Point	none	2217	1596	1	1	1	none	none	0	0	0	0	0
312	311	Pink - output_0085.png	Point	none	2328	858	1	1	1	none	none	0	0	0	0	0
313	312	Blue - output_0086.png	Point	none	2142	1278	1	1	1	none	none	0	0	0	0	0
314	313	Green - output_0086.png	Point	none	2394	1098	1	1	1	none	none	0	0	0	0	0
315	314	Orange - output_0086.png	Point	none	2199	1608	1	1	1	none	none	0	0	0	0	0
316	315	Pink - output_0086.png	Point	none	2334	867	1	1	1	none	none	0	0	0	0	0
317	316	Blue - output_0087.png	Point	none	2124	1302	1	1	1	none	none	0	0	0	0	0
318	317	Green - output_0087.png	Point	none	2412	1074	1	1	1	none	none	0	0	0	0	0
319	318	Orange - output_0087.png	Point	none	2241	1611	1	1	1	none	none	0	0	0	0	0
320	319	Pink - output_0087.png	Point	none	2343	846	1	1	1	none	none	0	0	0	0	0
321	320	Blue - output_0088.png	Point	none	2130	1284	1	1	1	none	none	0	0	0	0	0
322	321	Green - output_0088.png	Point	none	2397	1101	1	1	1	none	none	0	0	0	0	0
323	322	Orange - output_0088.png	Point	none	2226	1590	1	1	1	none	none	0	0	0	0	0
324	323	Pink - output_0088.png	Point	none	2328	864	1	1	1	none	none	0	0	0	0	0
325	324	Blue - output_0089.png	Point	none	2124	1287	1	1	1	none	none	0	0	0	0	0
326	325	Green - output_0089.png	Point	none	2394	1089	1	1	1	none	none	0	0	0	0	0
327	326	Orange - output_0089.png	Point	none	2220	1713	1	1	1	none	none	0	0	0	0	0
328	327	Pink - output_0089.png	Point	none	2313	849	1	1	1	none	none	0	0	0	0	0
329	328	Blue - output_0090.png	Point	none	2124	1272	1	1	1	none	none	0	0	0	0	0
330	329	Green - output_0090.png	Point	none	2388	1080	1	1	1	none	none	0	0	0	0	0
331	330	Orange - output_0090.png	Point	none	1368	1359	1	1	1	none	none	0	0	0	0	0
332	331	Pink - output_0090.png	Point	none	2331	876	1	1	1	none	none	0	0	0	0	0
333	332	Blue - output_0091.png	Point	none	2130	1269	1	1	1	none	none	0	0	0	0	0
334	333	Green - output_0091.png	Point	none	2409	1089	1	1	1	none	none	0	0	0	0	0
335	334	Orange - output_0091.png	Point	none	1530	624	1	1	1	none	none	0	0	0	0	0
336	335	Pink - output_0091.png	Point	none	2325	885	1	1	1	none	none	0	0	0	0	0
337	336	Blue - output_0092.png	Point	none	2121	1260	1	1	1	none	none	0	0	0	0	0
338	337	Green - output_0092.png	Point	none	2406	1131	1	1	1	none	none	0	0	0	0	0
339	338	Orange - output_0092.png	Point	none	1320	1041	1	1	1	none	none	0	0	0	0	0
340	339	Pink - output_0092.png	Point	none	2325	879	1	1	1	none	none	0	0	0	0	0
341	340	Blue - output_0093.png	Point	none	2148	1251	1	1	1	none	none	0	0	0	0	0
342	341	Green - output_0093.png	Point	none	2394	1098	1	1	1	none	none	0	0	0	0	0
343	342	Orange - output_0093.png	Point	none	2094	1812	1	1	1	none	none	0	0	0	0	0
344	343	Pink - output_0093.png	Point	none	2313	879	1	1	1	none	none	0	0	0	0	0
345	344	Blue - output_0094.png	Point	none	2133	1260	1	1	1	none	none	0	0	0	0	0
346	345	Green - output_0094.png	Point	none	2418	1104	1	1	1	none	none	0	0	0	0	0
347	346	Orange - output_0094.png	Point	none	2475	1758	1	1	1	none	none	0	0	0	0	0
348	347	Pink - output_0094.png	Point	none	2307	885	1	1	1	none	none	0	0	0	0	0
349	348	Blue - output_0095.png	Point	none	2166	1278	1	1	1	none	none	0	0	0	0	0
350	349	Green - output_0095.png	Point	none	2418	1116	1	1	1	none	none	0	0	0	0	0
351	350	Orange - output_0095.png	Point	none	1782	1872	1	1	1	none	none	0	0	0	0	0
352	351	Pink - output_0095.png	Point	none	2313	876	1	1	1	none	none	0	0	0	0	0
353	352	Blue - output_0096.png	Point	none	2142	1248	1	1	1	none	none	0	0	0	0	0
354	353	Green - output_0096.png	Point	none	2418	1122	1	1	1	none	none	0	0	0	0	0
355	354	Orange - output_0096.png	Point	none	1239	1149	1	1	1	none	none	0	0	0	0	0
356	355	Pink - output_0096.png	Point	none	2322	864	1	1	1	none	none	0	0	0	0	0
357	356	Blue - output_0097.png	Point	none	2142	1230	1	1	1	none	none	0	0	0	0	0
358	357	Green - output_0097.png	Point	none	2406	1125	1	1	1	none	none	0	0	0	0	0
359	358	Orange - output_0097.png	Point	none	2229	1617	1	1	1	none	none	0	0	0	0	0
360	359	Pink - output_0097.png	Point	none	2343	927	1	1	1	none	none	0	0	0	0	0
361	360	Blue - output_0098.png	Point	none	2121	1251	1	1	1	none	none	0	0	0	0	0
362	361	Green - output_0098.png	Point	none	2388	1110	1	1	1	none	none	0	0	0	0	0
363	362	Orange - output_0098.png	Point	none	2370	1809	1	1	1	none	none	0	0	0	0	0
364	363	Pink - output_0098.png	Point	none	2298	888	1	1	1	none	none	0	0	0	0	0
365	364	Blue - output_0099.png	Point	none	2139	1239	1	1	1	none	none	0	0	0	0	0
366	365	Green - output_0099.png	Point	none	2382	1116	1	1	1	none	none	0	0	0	0	0
367	366	Orange - output_0099.png	Point	none	2403	1779	1	1	1	none	none	0	0	0	0	0
368	367	Pink - output_0099.png	Point	none	2307	849	1	1	1	none	none	0	0	0	0	0
369	368	Blue - output_0100.png	Point	none	2139	1239	1	1	1	none	none	0	0	0	0	0
370	369	Green - output_0100.png	Point	none	2397	1086	1	1	1	none	none	0	0	0	0	0
371	370	Orange - output_0100.png	Point	none	2364	1812	1	1	1	none	none	0	0	0	0	0
372	371	Pink - output_0100.png	Point	none	2289	885	1	1	1	none	none	0	0	0	0	0
373	372	Blue - output_0101.png	Point	none	2151	1242	1	1	1	none	none	0	0	0	0	0
374	373	Green - output_0101.png	Point	none	2370	1113	1	1	1	none	none	0	0	0	0	0
375	374	Orange - output_0101.png	Point	none	2370	1815	1	1	1	none	none	0	0	0	0	0
376	375	Pink - output_0101.png	Point	none	2298	846	1	1	1	none	none	0	0	0	0	0
377	376	Blue - output_0102.png	Point	none	2148	1209	1	1	1	none	none	0	0	0	0	0
378	377	Green - output_0102.png	Point	none	2424	1086	1	1	1	none	none	0	0	0	0	0
379	378	Orange - output_0102.png	Point	none	2361	1803	1	1	1	none	none	0	0	0	0	0
380	379	Pink - output_0102.png	Point	none	2313	945	1	1	1	none	none	0	0	0	0	0
