# Supplementary material for: Unmated Queens Show Worker‐Like Behaviour and Gene Expression in Polygynous Colonies of the Ant Stigmatomma pallipes
Source: Mol Ecol. 2026 Apr 29;35:e70360. doi: 10.1111/mec.70360 (PMC13126620; doi:10.1111/mec.70360)
Supplement: Supplementary file 3 — Data S1: mec70360‐sup‐0003‐Supinfo.zip. [file MEC-35-e70360-s003.zip › Coordinates/O2_M5_1_7_cords.csv]

X.1	Index	Name	Type	Group	X	Y	Width	Height	Points	Color	Fill	LWidth	Pos	C	Z	T
1	0	Eggpile - output_0010.png	Point	none	1866	909	1	1	1	none	none	0	0	0	0	0
2	1	Larval pile - output_0010.png	Point	none	1902	1056	1	1	1	none	none	0	0	0	0	0
3	2	Pupapile - output_0010.png	Point	none	1590	1479	1	1	1	none	none	0	0	0	0	0
4	3	Nest Entrance - output_0010.png	Point	none	2433	207	1	1	1	none	none	0	0	0	0	0
5	4	SW Corner - output_0010.png	Point	none	948	2076	1	1	1	none	none	0	0	0	0	0
6	5	NW Corner - output_0010.png	Point	none	888	186	1	1	1	none	none	0	0	0	0	0
7	6	NE Corner - output_0010.png	Point	none	3837	162	1	1	1	none	none	0	0	0	0	0
8	7	SE Corner - output_0010.png	Point	none	3801	2151	1	1	1	none	none	0	0	0	0	0
9	8	Blue - output_0010.png	Point	none	1653	1077	1	1	1	none	none	0	0	0	0	0
10	9	Green - output_0010.png	Point	none	3060	1212	1	1	1	none	none	0	0	0	0	0
11	10	Orange - output_0010.png	Point	none	3009	1506	1	1	1	none	none	0	0	0	0	0
12	11	Yellow - output_0010.png	Point	none	1590	879	1	1	1	none	none	0	0	0	0	0
13	12	Pink - output_0010.png	Point	none	2889	1749	1	1	1	none	none	0	0	0	0	0
14	13	Blue - output_0011.png	Point	none	1929	1032	1	1	1	none	none	0	0	0	0	0
15	14	Green - output_0011.png	Point	none	3063	1197	1	1	1	none	none	0	0	0	0	0
16	15	Orange - output_0011.png	Point	none	1617	1485	1	1	1	none	none	0	0	0	0	0
17	16	Yellow - output_0011.png	Point	none	1620	858	1	1	1	none	none	0	0	0	0	0
18	17	Pink - output_0011.png	Point	none	1296	1137	1	1	1	none	none	0	0	0	0	0
19	18	Blue - output_0012.png	Point	none	1914	987	1	1	1	none	none	0	0	0	0	0
20	19	Green - output_0012.png	Point	none	3078	1188	1	1	1	none	none	0	0	0	0	0
21	20	Orange - output_0012.png	Point	none	1701	1599	1	1	1	none	none	0	0	0	0	0
22	21	Yellow - output_0012.png	Point	none	1599	843	1	1	1	none	none	0	0	0	0	0
23	22	Pink - output_0012.png	Point	none	1848	1464	1	1	1	none	none	0	0	0	0	0
24	23	Blue - output_0013.png	Point	none	2298	1041	1	1	1	none	none	0	0	0	0	0
25	24	Green - output_0013.png	Point	none	3111	1257	1	1	1	none	none	0	0	0	0	0
26	25	Orange - output_0013.png	Point	none	1650	1554	1	1	1	none	none	0	0	0	0	0
27	26	Yellow - output_0013.png	Point	none	1695	873	1	1	1	none	none	0	0	0	0	0
28	27	Pink - output_0013.png	Point	none	1683	1389	1	1	1	none	none	0	0	0	0	0
29	28	Blue - output_0014.png	Point	none	2373	849	1	1	1	none	none	0	0	0	0	0
30	29	Green - output_0014.png	Point	none	3000	1524	1	1	1	none	none	0	0	0	0	0
31	30	Orange - output_0014.png	Point	none	1731	1458	1	1	1	none	none	0	0	0	0	0
32	31	Yellow - output_0014.png	Point	none	1515	861	1	1	1	none	none	0	0	0	0	0
33	32	Pink - output_0014.png	Point	none	1440	1326	1	1	1	none	none	0	0	0	0	0
34	33	Blue - output_0015.png	Point	none	1986	1023	1	1	1	none	none	0	0	0	0	0
35	34	Green - output_0015.png	Point	none	3105	1194	1	1	1	none	none	0	0	0	0	0
36	35	Orange - output_0015.png	Point	none	1641	1431	1	1	1	none	none	0	0	0	0	0
37	36	Yellow - output_0015.png	Point	none	1443	1275	1	1	1	none	none	0	0	0	0	0
38	37	Pink - output_0015.png	Point	none	1449	1431	1	1	1	none	none	0	0	0	0	0
39	38	Blue - output_0016.png	Point	none	1932	1032	1	1	1	none	none	0	0	0	0	0
40	39	Green - output_0016.png	Point	none	3084	1242	1	1	1	none	none	0	0	0	0	0
41	40	Orange - output_0016.png	Point	none	1449	927	1	1	1	none	none	0	0	0	0	0
42	41	Yellow - output_0016.png	Point	none	1611	1029	1	1	1	none	none	0	0	0	0	0
43	42	Pink - output_0016.png	Point	none	1359	1197	1	1	1	none	none	0	0	0	0	0
44	43	Blue - output_0017.png	Point	none	1839	969	1	1	1	none	none	0	0	0	0	0
45	44	Green - output_0017.png	Point	none	3090	1239	1	1	1	none	none	0	0	0	0	0
46	45	Orange - output_0017.png	Point	none	1542	864	1	1	1	none	none	0	0	0	0	0
47	46	Yellow - output_0017.png	Point	none	1545	1029	1	1	1	none	none	0	0	0	0	0
48	47	Pink - output_0017.png	Point	none	1338	1302	1	1	1	none	none	0	0	0	0	0
49	48	Blue - output_0018.png	Point	none	1893	957	1	1	1	none	none	0	0	0	0	0
50	49	Green - output_0018.png	Point	none	2949	1263	1	1	1	none	none	0	0	0	0	0
51	50	Orange - output_0018.png	Point	none	1284	1113	1	1	1	none	none	0	0	0	0	0
52	51	Yellow - output_0018.png	Point	none	1539	1107	1	1	1	none	none	0	0	0	0	0
53	52	Pink - output_0018.png	Point	none	1905	1743	1	1	1	none	none	0	0	0	0	0
54	53	Blue - output_0019.png	Point	none	2049	984	1	1	1	none	none	0	0	0	0	0
55	54	Green - output_0019.png	Point	none	1932	1731	1	1	1	none	none	0	0	0	0	0
56	55	Orange - output_0019.png	Point	none	1278	1143	1	1	1	none	none	0	0	0	0	0
57	56	Yellow - output_0019.png	Point	none	1500	1134	1	1	1	none	none	0	0	0	0	0
58	57	Pink - output_0019.png	Point	none	2613	978	1	1	1	none	none	0	0	0	0	0
59	58	Blue - output_0020.png	Point	none	2088	999	1	1	1	none	none	0	0	0	0	0
60	59	Green - output_0020.png	Point	none	1632	1500	1	1	1	none	none	0	0	0	0	0
61	60	Orange - output_0020.png	Point	none	1296	1113	1	1	1	none	none	0	0	0	0	0
62	61	Yellow - output_0020.png	Point	none	1635	1227	1	1	1	none	none	0	0	0	0	0
63	62	Pink - output_0020.png	Point	none	2052	1731	1	1	1	none	none	0	0	0	0	0
64	63	Blue - output_0021.png	Point	none	2061	1011	1	1	1	none	none	0	0	0	0	0
65	64	Green - output_0021.png	Point	none	2214	1578	1	1	1	none	none	0	0	0	0	0
66	65	Orange - output_0021.png	Point	none	1269	1125	1	1	1	none	none	0	0	0	0	0
67	66	Yellow - output_0021.png	Point	none	1611	1245	1	1	1	none	none	0	0	0	0	0
68	67	Pink - output_0021.png	Point	none	1929	1785	1	1	1	none	none	0	0	0	0	0
69	68	Blue - output_0022.png	Point	none	2043	1110	1	1	1	none	none	0	0	0	0	0
70	69	Green - output_0022.png	Point	none	2820	945	1	1	1	none	none	0	0	0	0	0
71	70	Orange - output_0022.png	Point	none	1383	1455	1	1	1	none	none	0	0	0	0	0
72	71	Yellow - output_0022.png	Point	none	1674	1233	1	1	1	none	none	0	0	0	0	0
73	72	Pink - output_0022.png	Point	none	1842	1698	1	1	1	none	none	0	0	0	0	0
74	73	Blue - output_0023.png	Point	none	2025	1032	1	1	1	none	none	0	0	0	0	0
75	74	Green - output_0023.png	Point	none	2778	906	1	1	1	none	none	0	0	0	0	0
76	75	Orange - output_0023.png	Point	none	1362	1278	1	1	1	none	none	0	0	0	0	0
77	76	Yellow - output_0023.png	Point	none	1626	1257	1	1	1	none	none	0	0	0	0	0
78	77	Pink - output_0023.png	Point	none	1440	1698	1	1	1	none	none	0	0	0	0	0
79	78	Blue - output_0024.png	Point	none	2022	1092	1	1	1	none	none	0	0	0	0	0
80	79	Green - output_0024.png	Point	none	2649	864	1	1	1	none	none	0	0	0	0	0
81	80	Orange - output_0024.png	Point	none	1482	1488	1	1	1	none	none	0	0	0	0	0
82	81	Yellow - output_0024.png	Point	none	1683	1119	1	1	1	none	none	0	0	0	0	0
83	82	Pink - output_0024.png	Point	none	1713	1797	1	1	1	none	none	0	0	0	0	0
84	83	Blue - output_0025.png	Point	none	1845	897	1	1	1	none	none	0	0	0	0	0
85	84	Green - output_0025.png	Point	none	2664	861	1	1	1	none	none	0	0	0	0	0
86	85	Orange - output_0025.png	Point	none	1623	1338	1	1	1	none	none	0	0	0	0	0
87	86	Yellow - output_0025.png	Point	none	1479	1617	1	1	1	none	none	0	0	0	0	0
88	87	Pink - output_0025.png	Point	none	1803	1830	1	1	1	none	none	0	0	0	0	0
89	88	Blue - output_0026.png	Point	none	2637	855	1	1	1	none	none	0	0	0	0	0
90	89	Green - output_0026.png	Point	none	2637	855	1	1	1	none	none	0	0	0	0	0
91	90	Orange - output_0026.png	Point	none	1596	1395	1	1	1	none	none	0	0	0	0	0
92	91	Yellow - output_0026.png	Point	none	1473	1413	1	1	1	none	none	0	0	0	0	0
93	92	Pink - output_0026.png	Point	none	2169	1695	1	1	1	none	none	0	0	0	0	0
94	93	Blue - output_0027.png	Point	none	2217	1026	1	1	1	none	none	0	0	0	0	0
95	94	Green - output_0027.png	Point	none	2310	534	1	1	1	none	none	0	0	0	0	0
96	95	Orange - output_0027.png	Point	none	1683	1071	1	1	1	none	none	0	0	0	0	0
97	96	Yellow - output_0027.png	Point	none	1641	873	1	1	1	none	none	0	0	0	0	0
98	97	Pink - output_0027.png	Point	none	2340	873	1	1	1	none	none	0	0	0	0	0
99	98	Blue - output_0028.png	Point	none	2211	981	1	1	1	none	none	0	0	0	0	0
100	99	Green - output_0028.png	Point	none	2448	102	1	1	1	none	none	0	0	0	0	0
101	100	Orange - output_0028.png	Point	none	1734	1521	1	1	1	none	none	0	0	0	0	0
102	101	Yellow - output_0028.png	Point	none	2793	1608	1	1	1	none	none	0	0	0	0	0
103	102	Pink - output_0028.png	Point	none	2466	1488	1	1	1	none	none	0	0	0	0	0
104	103	Blue - output_0029.png	Point	none	2121	900	1	1	1	none	none	0	0	0	0	0
105	104	Green - output_0029.png	Point	none	2274	186	1	1	1	none	none	0	0	0	0	0
106	105	Orange - output_0029.png	Point	none	1551	1416	1	1	1	none	none	0	0	0	0	0
107	106	Yellow - output_0029.png	Point	none	1896	1269	1	1	1	none	none	0	0	0	0	0
108	107	Pink - output_0029.png	Point	none	2145	1257	1	1	1	none	none	0	0	0	0	0
109	108	Blue - output_0030.png	Point	none	2232	1083	1	1	1	none	none	0	0	0	0	0
110	109	Green - output_0030.png	Point	none	2547	807	1	1	1	none	none	0	0	0	0	0
111	110	Orange - output_0030.png	Point	none	2010	873	1	1	1	none	none	0	0	0	0	0
112	111	Yellow - output_0030.png	Point	none	1716	1215	1	1	1	none	none	0	0	0	0	0
113	112	Pink - output_0030.png	Point	none	2538	1464	1	1	1	none	none	0	0	0	0	0
114	113	Blue - output_0031.png	Point	none	2169	1158	1	1	1	none	none	0	0	0	0	0
115	114	Green - output_0031.png	Point	none	2142	792	1	1	1	none	none	0	0	0	0	0
116	115	Orange - output_0031.png	Point	none	2283	489	1	1	1	none	none	0	0	0	0	0
117	116	Yellow - output_0031.png	Point	none	1695	1275	1	1	1	none	none	0	0	0	0	0
118	117	Pink - output_0031.png	Point	none	2211	1566	1	1	1	none	none	0	0	0	0	0
119	118	Blue - output_0032.png	Point	none	2241	1152	1	1	1	none	none	0	0	0	0	0
120	119	Green - output_0032.png	Point	none	2427	81	1	1	1	none	none	0	0	0	0	0
121	120	Orange - output_0032.png	Point	none	2817	1581	1	1	1	none	none	0	0	0	0	0
122	121	Yellow - output_0032.png	Point	none	1788	1218	1	1	1	none	none	0	0	0	0	0
123	122	Pink - output_0032.png	Point	none	1497	1584	1	1	1	none	none	0	0	0	0	0
124	123	Blue - output_0033.png	Point	none	2229	936	1	1	1	none	none	0	0	0	0	0
125	124	Green - output_0033.png	Point	none	2415	93	1	1	1	none	none	0	0	0	0	0
126	125	Orange - output_0033.png	Point	none	2550	1053	1	1	1	none	none	0	0	0	0	0
127	126	Yellow - output_0033.png	Point	none	1770	1131	1	1	1	none	none	0	0	0	0	0
128	127	Pink - output_0033.png	Point	none	1941	1011	1	1	1	none	none	0	0	0	0	0
129	128	Blue - output_0034.png	Point	none	2370	1092	1	1	1	none	none	0	0	0	0	0
130	129	Green - output_0034.png	Point	none	2424	93	1	1	1	none	none	0	0	0	0	0
131	130	Orange - output_0034.png	Point	none	2706	1269	1	1	1	none	none	0	0	0	0	0
132	131	Yellow - output_0034.png	Point	none	1743	1119	1	1	1	none	none	0	0	0	0	0
133	132	Pink - output_0034.png	Point	none	1626	855	1	1	1	none	none	0	0	0	0	0
134	133	Blue - output_0035.png	Point	none	2307	1053	1	1	1	none	none	0	0	0	0	0
135	134	Green - output_0035.png	Point	none	2265	222	1	1	1	none	none	0	0	0	0	0
136	135	Orange - output_0035.png	Point	none	2574	1236	1	1	1	none	none	0	0	0	0	0
137	136	Yellow - output_0035.png	Point	none	1746	1131	1	1	1	none	none	0	0	0	0	0
138	137	Pink - output_0035.png	Point	none	1539	969	1	1	1	none	none	0	0	0	0	0
139	138	Blue - output_0036.png	Point	none	2343	855	1	1	1	none	none	0	0	0	0	0
140	139	Green - output_0036.png	Point	none	2394	105	1	1	1	none	none	0	0	0	0	0
141	140	Orange - output_0036.png	Point	none	2628	1230	1	1	1	none	none	0	0	0	0	0
142	141	Yellow - output_0036.png	Point	none	1752	1125	1	1	1	none	none	0	0	0	0	0
143	142	Pink - output_0036.png	Point	none	2298	1596	1	1	1	none	none	0	0	0	0	0
144	143	Blue - output_0037.png	Point	none	2301	960	1	1	1	none	none	0	0	0	0	0
145	144	Green - output_0037.png	Point	none	2442	132	1	1	1	none	none	0	0	0	0	0
146	145	Orange - output_0037.png	Point	none	2505	1452	1	1	1	none	none	0	0	0	0	0
147	146	Yellow - output_0037.png	Point	none	1743	1125	1	1	1	none	none	0	0	0	0	0
148	147	Pink - output_0037.png	Point	none	1653	1284	1	1	1	none	none	0	0	0	0	0
149	148	Blue - output_0038.png	Point	none	2286	1011	1	1	1	none	none	0	0	0	0	0
150	149	Green - output_0038.png	Point	none	2439	1386	1	1	1	none	none	0	0	0	0	0
151	150	Orange - output_0038.png	Point	none	2532	1461	1	1	1	none	none	0	0	0	0	0
152	151	Yellow - output_0038.png	Point	none	1743	1125	1	1	1	none	none	0	0	0	0	0
153	152	Pink - output_0038.png	Point	none	1620	1308	1	1	1	none	none	0	0	0	0	0
154	153	Blue - output_0039.png	Point	none	2277	984	1	1	1	none	none	0	0	0	0	0
155	154	Green - output_0039.png	Point	none	2796	1083	1	1	1	none	none	0	0	0	0	0
156	155	Orange - output_0039.png	Point	none	2586	1071	1	1	1	none	none	0	0	0	0	0
157	156	Yellow - output_0039.png	Point	none	1737	1089	1	1	1	none	none	0	0	0	0	0
158	157	Pink - output_0039.png	Point	none	1509	1317	1	1	1	none	none	0	0	0	0	0
159	158	Blue - output_0040.png	Point	none	2208	957	1	1	1	none	none	0	0	0	0	0
160	159	Green - output_0040.png	Point	none	2619	915	1	1	1	none	none	0	0	0	0	0
161	160	Orange - output_0040.png	Point	none	1617	1605	1	1	1	none	none	0	0	0	0	0
162	161	Yellow - output_0040.png	Point	none	1731	1050	1	1	1	none	none	0	0	0	0	0
163	162	Pink - output_0040.png	Point	none	1932	1194	1	1	1	none	none	0	0	0	0	0
164	163	Blue - output_0041.png	Point	none	2286	951	1	1	1	none	none	0	0	0	0	0
165	164	Green - output_0041.png	Point	none	2757	1002	1	1	1	none	none	0	0	0	0	0
166	165	Orange - output_0041.png	Point	none	1890	1398	1	1	1	none	none	0	0	0	0	0
167	166	Yellow - output_0041.png	Point	none	1704	1032	1	1	1	none	none	0	0	0	0	0
168	167	Pink - output_0041.png	Point	none	1869	1215	1	1	1	none	none	0	0	0	0	0
169	168	Blue - output_0042.png	Point	none	2277	1053	1	1	1	none	none	0	0	0	0	0
170	169	Green - output_0042.png	Point	none	3078	1155	1	1	1	none	none	0	0	0	0	0
171	170	Orange - output_0042.png	Point	none	1797	945	1	1	1	none	none	0	0	0	0	0
172	171	Yellow - output_0042.png	Point	none	1689	1041	1	1	1	none	none	0	0	0	0	0
173	172	Pink - output_0042.png	Point	none	1860	1209	1	1	1	none	none	0	0	0	0	0
174	173	Blue - output_0043.png	Point	none	2235	912	1	1	1	none	none	0	0	0	0	0
175	174	Green - output_0043.png	Point	none	2406	1323	1	1	1	none	none	0	0	0	0	0
176	175	Orange - output_0043.png	Point	none	1785	891	1	1	1	none	none	0	0	0	0	0
177	176	Yellow - output_0043.png	Point	none	2157	1449	1	1	1	none	none	0	0	0	0	0
178	177	Pink - output_0043.png	Point	none	1854	1200	1	1	1	none	none	0	0	0	0	0
179	178	Blue - output_0044.png	Point	none	2223	909	1	1	1	none	none	0	0	0	0	0
180	179	Green - output_0044.png	Point	none	2793	1605	1	1	1	none	none	0	0	0	0	0
181	180	Orange - output_0044.png	Point	none	2364	1548	1	1	1	none	none	0	0	0	0	0
182	181	Yellow - output_0044.png	Point	none	2694	978	1	1	1	none	none	0	0	0	0	0
183	182	Pink - output_0044.png	Point	none	1773	1179	1	1	1	none	none	0	0	0	0	0
184	183	Blue - output_0045.png	Point	none	2256	945	1	1	1	none	none	0	0	0	0	0
185	184	Green - output_0045.png	Point	none	2439	1485	1	1	1	none	none	0	0	0	0	0
186	185	Orange - output_0045.png	Point	none	2802	1653	1	1	1	none	none	0	0	0	0	0
187	186	Yellow - output_0045.png	Point	none	2679	1074	1	1	1	none	none	0	0	0	0	0
188	187	Pink - output_0045.png	Point	none	1824	1236	1	1	1	none	none	0	0	0	0	0
189	188	Blue - output_0046.png	Point	none	2250	960	1	1	1	none	none	0	0	0	0	0
190	189	Green - output_0046.png	Point	none	1920	1410	1	1	1	none	none	0	0	0	0	0
191	190	Orange - output_0046.png	Point	none	2406	1677	1	1	1	none	none	0	0	0	0	0
192	191	Yellow - output_0046.png	Point	none	2280	1335	1	1	1	none	none	0	0	0	0	0
193	192	Pink - output_0046.png	Point	none	1845	1233	1	1	1	none	none	0	0	0	0	0
194	193	Blue - output_0047.png	Point	none	2265	936	1	1	1	none	none	0	0	0	0	0
195	194	Green - output_0047.png	Point	none	1455	1017	1	1	1	none	none	0	0	0	0	0
196	195	Orange - output_0047.png	Point	none	2310	1695	1	1	1	none	none	0	0	0	0	0
197	196	Yellow - output_0047.png	Point	none	2490	1299	1	1	1	none	none	0	0	0	0	0
198	197	Pink - output_0047.png	Point	none	1899	1170	1	1	1	none	none	0	0	0	0	0
199	198	Blue - output_0048.png	Point	none	2286	1017	1	1	1	none	none	0	0	0	0	0
200	199	Green - output_0048.png	Point	none	2202	1395	1	1	1	none	none	0	0	0	0	0
201	200	Orange - output_0048.png	Point	none	2436	1842	1	1	1	none	none	0	0	0	0	0
202	201	Yellow - output_0048.png	Point	none	2559	1458	1	1	1	none	none	0	0	0	0	0
203	202	Pink - output_0048.png	Point	none	1929	1170	1	1	1	none	none	0	0	0	0	0
204	203	Blue - output_0049.png	Point	none	2271	972	1	1	1	none	none	0	0	0	0	0
205	204	Green - output_0049.png	Point	none	2463	1212	1	1	1	none	none	0	0	0	0	0
206	205	Orange - output_0049.png	Point	none	2394	1770	1	1	1	none	none	0	0	0	0	0
207	206	Yellow - output_0049.png	Point	none	2277	1344	1	1	1	none	none	0	0	0	0	0
208	207	Pink - output_0049.png	Point	none	1866	1428	1	1	1	none	none	0	0	0	0	0
209	208	Blue - output_0050.png	Point	none	2304	993	1	1	1	none	none	0	0	0	0	0
210	209	Green - output_0050.png	Point	none	2619	1155	1	1	1	none	none	0	0	0	0	0
211	210	Orange - output_0050.png	Point	none	2319	1431	1	1	1	none	none	0	0	0	0	0
212	211	Yellow - output_0050.png	Point	none	2673	1608	1	1	1	none	none	0	0	0	0	0
213	212	Pink - output_0050.png	Point	none	1917	1569	1	1	1	none	none	0	0	0	0	0
214	213	Blue - output_0051.png	Point	none	2286	954	1	1	1	none	none	0	0	0	0	0
215	214	Green - output_0051.png	Point	none	2667	1161	1	1	1	none	none	0	0	0	0	0
216	215	Orange - output_0051.png	Point	none	2523	1683	1	1	1	none	none	0	0	0	0	0
217	216	Yellow - output_0051.png	Point	none	2511	1485	1	1	1	none	none	0	0	0	0	0
218	217	Pink - output_0051.png	Point	none	2058	1341	1	1	1	none	none	0	0	0	0	0
219	218	Blue - output_0052.png	Point	none	2277	978	1	1	1	none	none	0	0	0	0	0
220	219	Green - output_0052.png	Point	none	2583	846	1	1	1	none	none	0	0	0	0	0
221	220	Orange - output_0052.png	Point	none	2637	1596	1	1	1	none	none	0	0	0	0	0
222	221	Yellow - output_0052.png	Point	none	2505	1374	1	1	1	none	none	0	0	0	0	0
223	222	Pink - output_0052.png	Point	none	2067	1449	1	1	1	none	none	0	0	0	0	0
224	223	Blue - output_0053.png	Point	none	2304	960	1	1	1	none	none	0	0	0	0	0
225	224	Green - output_0053.png	Point	none	2427	174	1	1	1	none	none	0	0	0	0	0
226	225	Orange - output_0053.png	Point	none	2610	1590	1	1	1	none	none	0	0	0	0	0
227	226	Yellow - output_0053.png	Point	none	2574	1170	1	1	1	none	none	0	0	0	0	0
228	227	Pink - output_0053.png	Point	none	1857	1311	1	1	1	none	none	0	0	0	0	0
229	228	Blue - output_0054.png	Point	none	2274	975	1	1	1	none	none	0	0	0	0	0
230	229	Green - output_0054.png	Point	none	2334	570	1	1	1	none	none	0	0	0	0	0
231	230	Orange - output_0054.png	Point	none	2604	1611	1	1	1	none	none	0	0	0	0	0
232	231	Yellow - output_0054.png	Point	none	2544	1257	1	1	1	none	none	0	0	0	0	0
233	232	Pink - output_0054.png	Point	none	1935	1491	1	1	1	none	none	0	0	0	0	0
234	233	Blue - output_0055.png	Point	none	2274	951	1	1	1	none	none	0	0	0	0	0
235	234	Green - output_0055.png	Point	none	2553	582	1	1	1	none	none	0	0	0	0	0
236	235	Orange - output_0055.png	Point	none	2613	1629	1	1	1	none	none	0	0	0	0	0
237	236	Yellow - output_0055.png	Point	none	2541	1245	1	1	1	none	none	0	0	0	0	0
238	237	Pink - output_0055.png	Point	none	1893	1128	1	1	1	none	none	0	0	0	0	0
239	238	Blue - output_0056.png	Point	none	2289	969	1	1	1	none	none	0	0	0	0	0
240	239	Green - output_0056.png	Point	none	2394	126	1	1	1	none	none	0	0	0	0	0
241	240	Orange - output_0056.png	Point	none	2595	1626	1	1	1	none	none	0	0	0	0	0
242	241	Yellow - output_0056.png	Point	none	2586	1245	1	1	1	none	none	0	0	0	0	0
243	242	Pink - output_0056.png	Point	none	2001	1245	1	1	1	none	none	0	0	0	0	0
244	243	Blue - output_0057.png	Point	none	2253	954	1	1	1	none	none	0	0	0	0	0
245	244	Green - output_0057.png	Point	none	2373	144	1	1	1	none	none	0	0	0	0	0
246	245	Orange - output_0057.png	Point	none	2547	1563	1	1	1	none	none	0	0	0	0	0
247	246	Yellow - output_0057.png	Point	none	2553	1230	1	1	1	none	none	0	0	0	0	0
248	247	Pink - output_0057.png	Point	none	1914	1317	1	1	1	none	none	0	0	0	0	0
249	248	Blue - output_0058.png	Point	none	2223	936	1	1	1	none	none	0	0	0	0	0
250	249	Green - output_0058.png	Point	none	2436	90	1	1	1	none	none	0	0	0	0	0
251	250	Orange - output_0058.png	Point	none	2544	1566	1	1	1	none	none	0	0	0	0	0
252	251	Yellow - output_0058.png	Point	none	2532	1212	1	1	1	none	none	0	0	0	0	0
253	252	Pink - output_0058.png	Point	none	2067	1533	1	1	1	none	none	0	0	0	0	0
254	253	Blue - output_0059.png	Point	none	2286	993	1	1	1	none	none	0	0	0	0	0
255	254	Green - output_0059.png	Point	none	2379	117	1	1	1	none	none	0	0	0	0	0
256	255	Orange - output_0059.png	Point	none	2565	1596	1	1	1	none	none	0	0	0	0	0
257	256	Yellow - output_0059.png	Point	none	2460	1482	1	1	1	none	none	0	0	0	0	0
258	257	Pink - output_0059.png	Point	none	2103	1569	1	1	1	none	none	0	0	0	0	0
259	258	Blue - output_0060.png	Point	none	2226	915	1	1	1	none	none	0	0	0	0	0
260	259	Green - output_0060.png	Point	none	2385	87	1	1	1	none	none	0	0	0	0	0
261	260	Orange - output_0060.png	Point	none	2361	1701	1	1	1	none	none	0	0	0	0	0
262	261	Yellow - output_0060.png	Point	none	2355	1236	1	1	1	none	none	0	0	0	0	0
263	262	Pink - output_0060.png	Point	none	2040	1515	1	1	1	none	none	0	0	0	0	0
264	263	Blue - output_0061.png	Point	none	2235	882	1	1	1	none	none	0	0	0	0	0
265	264	Green - output_0061.png	Point	none	2406	57	1	1	1	none	none	0	0	0	0	0
266	265	Orange - output_0061.png	Point	none	2640	1521	1	1	1	none	none	0	0	0	0	0
267	266	Yellow - output_0061.png	Point	none	2394	1338	1	1	1	none	none	0	0	0	0	0
268	267	Pink - output_0061.png	Point	none	2067	1512	1	1	1	none	none	0	0	0	0	0
269	268	Blue - output_0062.png	Point	none	2163	906	1	1	1	none	none	0	0	0	0	0
270	269	Green - output_0062.png	Point	none	2379	102	1	1	1	none	none	0	0	0	0	0
271	270	Orange - output_0062.png	Point	none	2625	1539	1	1	1	none	none	0	0	0	0	0
272	271	Yellow - output_0062.png	Point	none	2379	1368	1	1	1	none	none	0	0	0	0	0
273	272	Pink - output_0062.png	Point	none	2055	1527	1	1	1	none	none	0	0	0	0	0
274	273	Blue - output_0063.png	Point	none	2193	912	1	1	1	none	none	0	0	0	0	0
275	274	Green - output_0063.png	Point	none	2379	78	1	1	1	none	none	0	0	0	0	0
276	275	Orange - output_0063.png	Point	none	2628	1536	1	1	1	none	none	0	0	0	0	0
277	276	Yellow - output_0063.png	Point	none	2403	1347	1	1	1	none	none	0	0	0	0	0
278	277	Pink - output_0063.png	Point	none	2094	1515	1	1	1	none	none	0	0	0	0	0
279	278	Blue - output_0064.png	Point	none	2202	921	1	1	1	none	none	0	0	0	0	0
280	279	Green - output_0064.png	Point	none	2370	411	1	1	1	none	none	0	0	0	0	0
281	280	Orange - output_0064.png	Point	none	2598	1551	1	1	1	none	none	0	0	0	0	0
282	281	Yellow - output_0064.png	Point	none	2388	1374	1	1	1	none	none	0	0	0	0	0
283	282	Pink - output_0064.png	Point	none	2037	1515	1	1	1	none	none	0	0	0	0	0
284	283	Blue - output_0065.png	Point	none	2175	873	1	1	1	none	none	0	0	0	0	0
285	284	Green - output_0065.png	Point	none	2391	66	1	1	1	none	none	0	0	0	0	0
286	285	Orange - output_0065.png	Point	none	2616	1575	1	1	1	none	none	0	0	0	0	0
287	286	Yellow - output_0065.png	Point	none	2409	1368	1	1	1	none	none	0	0	0	0	0
288	287	Pink - output_0065.png	Point	none	2076	1581	1	1	1	none	none	0	0	0	0	0
289	288	Blue - output_0066.png	Point	none	2166	879	1	1	1	none	none	0	0	0	0	0
290	289	Green - output_0066.png	Point	none	2433	141	1	1	1	none	none	0	0	0	0	0
291	290	Orange - output_0066.png	Point	none	2598	1548	1	1	1	none	none	0	0	0	0	0
292	291	Yellow - output_0066.png	Point	none	2367	1335	1	1	1	none	none	0	0	0	0	0
293	292	Pink - output_0066.png	Point	none	2163	1542	1	1	1	none	none	0	0	0	0	0
294	293	Blue - output_0067.png	Point	none	2214	885	1	1	1	none	none	0	0	0	0	0
295	294	Green - output_0067.png	Point	none	2418	498	1	1	1	none	none	0	0	0	0	0
296	295	Orange - output_0067.png	Point	none	2514	1521	1	1	1	none	none	0	0	0	0	0
297	296	Yellow - output_0067.png	Point	none	2313	1326	1	1	1	none	none	0	0	0	0	0
298	297	Pink - output_0067.png	Point	none	2175	1557	1	1	1	none	none	0	0	0	0	0
299	298	Blue - output_0068.png	Point	none	2199	876	1	1	1	none	none	0	0	0	0	0
300	299	Green - output_0068.png	Point	none	2439	495	1	1	1	none	none	0	0	0	0	0
301	300	Orange - output_0068.png	Point	none	2508	1380	1	1	1	none	none	0	0	0	0	0
302	301	Yellow - output_0068.png	Point	none	2313	1374	1	1	1	none	none	0	0	0	0	0
303	302	Pink - output_0068.png	Point	none	2184	1572	1	1	1	none	none	0	0	0	0	0
304	303	Blue - output_0069.png	Point	none	2139	909	1	1	1	none	none	0	0	0	0	0
305	304	Green - output_0069.png	Point	none	2403	507	1	1	1	none	none	0	0	0	0	0
306	305	Orange - output_0069.png	Point	none	2634	921	1	1	1	none	none	0	0	0	0	0
307	306	Yellow - output_0069.png	Point	none	2403	1305	1	1	1	none	none	0	0	0	0	0
308	307	Pink - output_0069.png	Point	none	2214	1527	1	1	1	none	none	0	0	0	0	0
309	308	Blue - output_0070.png	Point	none	2130	921	1	1	1	none	none	0	0	0	0	0
310	309	Green - output_0070.png	Point	none	2346	456	1	1	1	none	none	0	0	0	0	0
311	310	Orange - output_0070.png	Point	none	2463	1029	1	1	1	none	none	0	0	0	0	0
312	311	Yellow - output_0070.png	Point	none	2409	1350	1	1	1	none	none	0	0	0	0	0
313	312	Pink - output_0070.png	Point	none	2226	1578	1	1	1	none	none	0	0	0	0	0
314	313	Blue - output_0071.png	Point	none	2178	849	1	1	1	none	none	0	0	0	0	0
315	314	Green - output_0071.png	Point	none	2364	486	1	1	1	none	none	0	0	0	0	0
316	315	Orange - output_0071.png	Point	none	2778	1326	1	1	1	none	none	0	0	0	0	0
317	316	Yellow - output_0071.png	Point	none	2376	1338	1	1	1	none	none	0	0	0	0	0
318	317	Pink - output_0071.png	Point	none	2217	1581	1	1	1	none	none	0	0	0	0	0
319	318	Blue - output_0072.png	Point	none	2118	861	1	1	1	none	none	0	0	0	0	0
320	319	Green - output_0072.png	Point	none	2340	465	1	1	1	none	none	0	0	0	0	0
321	320	Orange - output_0072.png	Point	none	2691	1485	1	1	1	none	none	0	0	0	0	0
322	321	Yellow - output_0072.png	Point	none	2385	1335	1	1	1	none	none	0	0	0	0	0
323	322	Pink - output_0072.png	Point	none	2136	1569	1	1	1	none	none	0	0	0	0	0
324	323	Blue - output_0073.png	Point	none	2202	849	1	1	1	none	none	0	0	0	0	0
325	324	Green - output_0073.png	Point	none	2361	480	1	1	1	none	none	0	0	0	0	0
326	325	Orange - output_0073.png	Point	none	2763	1482	1	1	1	none	none	0	0	0	0	0
327	326	Yellow - output_0073.png	Point	none	2496	1248	1	1	1	none	none	0	0	0	0	0
328	327	Pink - output_0073.png	Point	none	2169	1593	1	1	1	none	none	0	0	0	0	0
329	328	Blue - output_0074.png	Point	none	2286	927	1	1	1	none	none	0	0	0	0	0
330	329	Green - output_0074.png	Point	none	2364	489	1	1	1	none	none	0	0	0	0	0
331	330	Orange - output_0074.png	Point	none	2322	1569	1	1	1	none	none	0	0	0	0	0
332	331	Yellow - output_0074.png	Point	none	2571	1170	1	1	1	none	none	0	0	0	0	0
333	332	Pink - output_0074.png	Point	none	2127	1587	1	1	1	none	none	0	0	0	0	0
334	333	Blue - output_0075.png	Point	none	2268	972	1	1	1	none	none	0	0	0	0	0
335	334	Green - output_0075.png	Point	none	2316	492	1	1	1	none	none	0	0	0	0	0
336	335	Orange - output_0075.png	Point	none	2199	1464	1	1	1	none	none	0	0	0	0	0
337	336	Yellow - output_0075.png	Point	none	2643	1500	1	1	1	none	none	0	0	0	0	0
338	337	Pink - output_0075.png	Point	none	2082	1542	1	1	1	none	none	0	0	0	0	0
339	338	Blue - output_0076.png	Point	none	2313	993	1	1	1	none	none	0	0	0	0	0
340	339	Green - output_0076.png	Point	none	2307	462	1	1	1	none	none	0	0	0	0	0
341	340	Orange - output_0076.png	Point	none	2268	1533	1	1	1	none	none	0	0	0	0	0
342	341	Yellow - output_0076.png	Point	none	2583	1257	1	1	1	none	none	0	0	0	0	0
343	342	Pink - output_0076.png	Point	none	2094	1545	1	1	1	none	none	0	0	0	0	0
344	343	Blue - output_0077.png	Point	none	2286	1011	1	1	1	none	none	0	0	0	0	0
345	344	Green - output_0077.png	Point	none	2328	432	1	1	1	none	none	0	0	0	0	0
346	345	Orange - output_0077.png	Point	none	2232	1500	1	1	1	none	none	0	0	0	0	0
347	346	Yellow - output_0077.png	Point	none	2565	1281	1	1	1	none	none	0	0	0	0	0
348	347	Pink - output_0077.png	Point	none	2133	1590	1	1	1	none	none	0	0	0	0	0
349	348	Blue - output_0078.png	Point	none	2313	1005	1	1	1	none	none	0	0	0	0	0
350	349	Green - output_0078.png	Point	none	2322	411	1	1	1	none	none	0	0	0	0	0
351	350	Orange - output_0078.png	Point	none	2244	1518	1	1	1	none	none	0	0	0	0	0
352	351	Yellow - output_0078.png	Point	none	2595	1290	1	1	1	none	none	0	0	0	0	0
353	352	Pink - output_0078.png	Point	none	2067	1617	1	1	1	none	none	0	0	0	0	0
354	353	Blue - output_0079.png	Point	none	2316	1020	1	1	1	none	none	0	0	0	0	0
355	354	Green - output_0079.png	Point	none	2310	408	1	1	1	none	none	0	0	0	0	0
356	355	Orange - output_0079.png	Point	none	2286	1533	1	1	1	none	none	0	0	0	0	0
357	356	Yellow - output_0079.png	Point	none	2583	1305	1	1	1	none	none	0	0	0	0	0
358	357	Pink - output_0079.png	Point	none	2703	1488	1	1	1	none	none	0	0	0	0	0
359	358	Blue - output_0080.png	Point	none	2301	1026	1	1	1	none	none	0	0	0	0	0
360	359	Green - output_0080.png	Point	none	2325	378	1	1	1	none	none	0	0	0	0	0
361	360	Orange - output_0080.png	Point	none	2298	1527	1	1	1	none	none	0	0	0	0	0
362	361	Yellow - output_0080.png	Point	none	2565	1287	1	1	1	none	none	0	0	0	0	0
363	362	Pink - output_0080.png	Point	none	1566	1062	1	1	1	none	none	0	0	0	0	0
364	363	Blue - output_0081.png	Point	none	2295	1005	1	1	1	none	none	0	0	0	0	0
365	364	Green - output_0081.png	Point	none	2325	429	1	1	1	none	none	0	0	0	0	0
366	365	Orange - output_0081.png	Point	none	2268	1542	1	1	1	none	none	0	0	0	0	0
367	366	Yellow - output_0081.png	Point	none	2601	1314	1	1	1	none	none	0	0	0	0	0
368	367	Pink - output_0081.png	Point	none	1950	1494	1	1	1	none	none	0	0	0	0	0
369	368	Blue - output_0082.png	Point	none	2310	987	1	1	1	none	none	0	0	0	0	0
370	369	Green - output_0082.png	Point	none	2274	414	1	1	1	none	none	0	0	0	0	0
371	370	Orange - output_0082.png	Point	none	2250	1569	1	1	1	none	none	0	0	0	0	0
372	371	Yellow - output_0082.png	Point	none	2580	1302	1	1	1	none	none	0	0	0	0	0
373	372	Pink - output_0082.png	Point	none	1959	1476	1	1	1	none	none	0	0	0	0	0
374	373	Blue - output_0083.png	Point	none	2301	999	1	1	1	none	none	0	0	0	0	0
375	374	Green - output_0083.png	Point	none	2364	492	1	1	1	none	none	0	0	0	0	0
376	375	Orange - output_0083.png	Point	none	2199	1578	1	1	1	none	none	0	0	0	0	0
377	376	Yellow - output_0083.png	Point	none	2598	1305	1	1	1	none	none	0	0	0	0	0
378	377	Pink - output_0083.png	Point	none	1956	1485	1	1	1	none	none	0	0	0	0	0
379	378	Blue - output_0084.png	Point	none	2313	978	1	1	1	none	none	0	0	0	0	0
380	379	Green - output_0084.png	Point	none	2313	486	1	1	1	none	none	0	0	0	0	0
381	380	Orange - output_0084.png	Point	none	2157	1554	1	1	1	none	none	0	0	0	0	0
382	381	Yellow - output_0084.png	Point	none	2625	1266	1	1	1	none	none	0	0	0	0	0
383	382	Pink - output_0084.png	Point	none	1956	1482	1	1	1	none	none	0	0	0	0	0
384	383	Blue - output_0085.png	Point	none	2289	1002	1	1	1	none	none	0	0	0	0	0
385	384	Green - output_0085.png	Point	none	2352	525	1	1	1	none	none	0	0	0	0	0
386	385	Orange - output_0085.png	Point	none	2163	1524	1	1	1	none	none	0	0	0	0	0
387	386	Yellow - output_0085.png	Point	none	2568	1206	1	1	1	none	none	0	0	0	0	0
388	387	Pink - output_0085.png	Point	none	1932	1488	1	1	1	none	none	0	0	0	0	0
389	388	Blue - output_0086.png	Point	none	2295	969	1	1	1	none	none	0	0	0	0	0
390	389	Green - output_0086.png	Point	none	2355	483	1	1	1	none	none	0	0	0	0	0
391	390	Orange - output_0086.png	Point	none	2115	1542	1	1	1	none	none	0	0	0	0	0
392	391	Yellow - output_0086.png	Point	none	2592	1230	1	1	1	none	none	0	0	0	0	0
393	392	Pink - output_0086.png	Point	none	1941	1479	1	1	1	none	none	0	0	0	0	0
394	393	Blue - output_0087.png	Point	none	2325	981	1	1	1	none	none	0	0	0	0	0
395	394	Green - output_0087.png	Point	none	2334	471	1	1	1	none	none	0	0	0	0	0
396	395	Orange - output_0087.png	Point	none	2157	1563	1	1	1	none	none	0	0	0	0	0
397	396	Yellow - output_0087.png	Point	none	2535	1173	1	1	1	none	none	0	0	0	0	0
398	397	Pink - output_0087.png	Point	none	1941	1482	1	1	1	none	none	0	0	0	0	0
399	398	Blue - output_0088.png	Point	none	2310	978	1	1	1	none	none	0	0	0	0	0
400	399	Green - output_0088.png	Point	none	2343	477	1	1	1	none	none	0	0	0	0	0
401	400	Orange - output_0088.png	Point	none	2160	1572	1	1	1	none	none	0	0	0	0	0
402	401	Yellow - output_0088.png	Point	none	2688	1422	1	1	1	none	none	0	0	0	0	0
403	402	Pink - output_0088.png	Point	none	1887	1473	1	1	1	none	none	0	0	0	0	0
404	403	Blue - output_0089.png	Point	none	2295	966	1	1	1	none	none	0	0	0	0	0
405	404	Green - output_0089.png	Point	none	2373	456	1	1	1	none	none	0	0	0	0	0
406	405	Orange - output_0089.png	Point	none	2112	1578	1	1	1	none	none	0	0	0	0	0
407	406	Yellow - output_0089.png	Point	none	2409	1611	1	1	1	none	none	0	0	0	0	0
408	407	Pink - output_0089.png	Point	none	1917	1458	1	1	1	none	none	0	0	0	0	0
409	408	Blue - output_0090.png	Point	none	2316	957	1	1	1	none	none	0	0	0	0	0
410	409	Green - output_0090.png	Point	none	2322	426	1	1	1	none	none	0	0	0	0	0
411	410	Orange - output_0090.png	Point	none	2274	1557	1	1	1	none	none	0	0	0	0	0
412	411	Yellow - output_0090.png	Point	none	2604	1560	1	1	1	none	none	0	0	0	0	0
413	412	Pink - output_0090.png	Point	none	1908	1425	1	1	1	none	none	0	0	0	0	0
414	413	Blue - output_0091.png	Point	none	2334	972	1	1	1	none	none	0	0	0	0	0
415	414	Green - output_0091.png	Point	none	2307	330	1	1	1	none	none	0	0	0	0	0
416	415	Orange - output_0091.png	Point	none	2295	1368	1	1	1	none	none	0	0	0	0	0
417	416	Yellow - output_0091.png	Point	none	2703	1518	1	1	1	none	none	0	0	0	0	0
418	417	Pink - output_0091.png	Point	none	2010	1521	1	1	1	none	none	0	0	0	0	0
419	418	Blue - output_0092.png	Point	none	2331	972	1	1	1	none	none	0	0	0	0	0
420	419	Green - output_0092.png	Point	none	2355	69	1	1	1	none	none	0	0	0	0	0
421	420	Orange - output_0092.png	Point	none	2319	1389	1	1	1	none	none	0	0	0	0	0
422	421	Yellow - output_0092.png	Point	none	2040	1056	1	1	1	none	none	0	0	0	0	0
423	422	Pink - output_0092.png	Point	none	2481	1443	1	1	1	none	none	0	0	0	0	0
424	423	Blue - output_0093.png	Point	none	2319	990	1	1	1	none	none	0	0	0	0	0
425	424	Green - output_0093.png	Point	none	2604	1227	1	1	1	none	none	0	0	0	0	0
426	425	Orange - output_0093.png	Point	none	2271	1299	1	1	1	none	none	0	0	0	0	0
427	426	Yellow - output_0093.png	Point	none	2769	1470	1	1	1	none	none	0	0	0	0	0
428	427	Pink - output_0093.png	Point	none	2112	1326	1	1	1	none	none	0	0	0	0	0
429	428	Blue - output_0094.png	Point	none	2307	1098	1	1	1	none	none	0	0	0	0	0
430	429	Green - output_0094.png	Point	none	2340	615	1	1	1	none	none	0	0	0	0	0
431	430	Orange - output_0094.png	Point	none	2475	1446	1	1	1	none	none	0	0	0	0	0
432	431	Yellow - output_0094.png	Point	none	2667	1542	1	1	1	none	none	0	0	0	0	0
433	432	Pink - output_0094.png	Point	none	1989	1539	1	1	1	none	none	0	0	0	0	0
434	433	Blue - output_0095.png	Point	none	2319	978	1	1	1	none	none	0	0	0	0	0
435	434	Green - output_0095.png	Point	none	2688	1056	1	1	1	none	none	0	0	0	0	0
436	435	Orange - output_0095.png	Point	none	2562	1485	1	1	1	none	none	0	0	0	0	0
437	436	Yellow - output_0095.png	Point	none	2241	1581	1	1	1	none	none	0	0	0	0	0
438	437	Pink - output_0095.png	Point	none	2328	1494	1	1	1	none	none	0	0	0	0	0
439	438	Blue - output_0096.png	Point	none	2313	969	1	1	1	none	none	0	0	0	0	0
440	439	Green - output_0096.png	Point	none	2322	582	1	1	1	none	none	0	0	0	0	0
441	440	Orange - output_0096.png	Point	none	2130	1425	1	1	1	none	none	0	0	0	0	0
442	441	Yellow - output_0096.png	Point	none	2205	1476	1	1	1	none	none	0	0	0	0	0
443	442	Pink - output_0096.png	Point	none	2460	1539	1	1	1	none	none	0	0	0	0	0
444	443	Blue - output_0097.png	Point	none	2232	861	1	1	1	none	none	0	0	0	0	0
445	444	Green - output_0097.png	Point	none	2307	600	1	1	1	none	none	0	0	0	0	0
446	445	Orange - output_0097.png	Point	none	2214	1338	1	1	1	none	none	0	0	0	0	0
447	446	Yellow - output_0097.png	Point	none	2232	1212	1	1	1	none	none	0	0	0	0	0
448	447	Pink - output_0097.png	Point	none	2286	1425	1	1	1	none	none	0	0	0	0	0
449	448	Blue - output_0098.png	Point	none	2259	897	1	1	1	none	none	0	0	0	0	0
450	449	Green - output_0098.png	Point	none	2286	618	1	1	1	none	none	0	0	0	0	0
451	450	Eggpile02 - output_0098.png	Point	none	2205	1029	1	1	1	none	none	0	0	0	0	0
452	451	Orange - output_0098.png	Point	none	1476	1095	1	1	1	none	none	0	0	0	0	0
453	452	Yellow - output_0098.png	Point	none	2454	1143	1	1	1	none	none	0	0	0	0	0
454	453	Pink - output_0098.png	Point	none	1983	1476	1	1	1	none	none	0	0	0	0	0
455	454	Blue - output_0099.png	Point	none	2268	894	1	1	1	none	none	0	0	0	0	0
456	455	Green - output_0099.png	Point	none	2253	528	1	1	1	none	none	0	0	0	0	0
457	456	Orange - output_0099.png	Point	none	2217	1686	1	1	1	none	none	0	0	0	0	0
458	457	Yellow - output_0099.png	Point	none	2268	1551	1	1	1	none	none	0	0	0	0	0
459	458	Pink - output_0099.png	Point	none	2001	1497	1	1	1	none	none	0	0	0	0	0
460	459	Blue - output_0100.png	Point	none	2124	984	1	1	1	none	none	0	0	0	0	0
461	460	Green - output_0100.png	Point	none	2274	546	1	1	1	none	none	0	0	0	0	0
462	461	Orange - output_0100.png	Point	none	2409	708	1	1	1	none	none	0	0	0	0	0
463	462	Yellow - output_0100.png	Point	none	2292	1473	1	1	1	none	none	0	0	0	0	0
464	463	Pink - output_0100.png	Point	none	1959	1449	1	1	1	none	none	0	0	0	0	0
465	464	Blue - output_0101.png	Point	none	2217	1329	1	1	1	none	none	0	0	0	0	0
466	465	Green - output_0101.png	Point	none	2298	426	1	1	1	none	none	0	0	0	0	0
467	466	Orange - output_0101.png	Point	none	1818	987	1	1	1	none	none	0	0	0	0	0
468	467	Yellow - output_0101.png	Point	none	2298	1512	1	1	1	none	none	0	0	0	0	0
469	468	Pink - output_0101.png	Point	none	2007	1485	1	1	1	none	none	0	0	0	0	0
470	469	Blue - output_0102.png	Point	none	2139	1110	1	1	1	none	none	0	0	0	0	0
471	470	Green - output_0102.png	Point	none	2268	447	1	1	1	none	none	0	0	0	0	0
472	471	Orange - output_0102.png	Point	none	2649	1476	1	1	1	none	none	0	0	0	0	0
473	472	Yellow - output_0102.png	Point	none	2133	1380	1	1	1	none	none	0	0	0	0	0
474	473	Pink - output_0102.png	Point	none	1995	1482	1	1	1	none	none	0	0	0	0	0
475	474	Blue - output_0103.png	Point	none	2145	1077	1	1	1	none	none	0	0	0	0	0
476	475	Green - output_0103.png	Point	none	2247	450	1	1	1	none	none	0	0	0	0	0
477	476	Orange - output_0103.png	Point	none	2679	1665	1	1	1	none	none	0	0	0	0	0
478	477	Yellow - output_0103.png	Point	none	2358	1299	1	1	1	none	none	0	0	0	0	0
479	478	Pink - output_0103.png	Point	none	1950	1428	1	1	1	none	none	0	0	0	0	0
