# Supplementary material for: Unmated Queens Show Worker‐Like Behaviour and Gene Expression in Polygynous Colonies of the Ant Stigmatomma pallipes
Source: Mol Ecol. 2026 Apr 29;35:e70360. doi: 10.1111/mec.70360 (PMC13126620; doi:10.1111/mec.70360)
Supplement: Supplementary file 3 — Data S1: mec70360‐sup‐0003‐Supinfo.zip. [file MEC-35-e70360-s003.zip › Coordinates/O2_M7_3_2_cords.csv]

X.1	Index	Name	Type	Group	X	Y	Width	Height	Points	Color	Fill	LWidth	Pos	C	Z	T
1	0	Eggpile - output_0001.png	Point	none	1893	1431	1	1	1	none	none	0	0	0	0	0
2	1	Larval pile - output_0001.png	Point	none	2280	1323	1	1	1	none	none	0	0	0	0	0
3	2	Nest Entrance - output_0001.png	Point	none	1488	177	1	1	1	none	none	0	0	0	0	0
4	3	SW Corner - output_0001.png	Point	none	342	2037	1	1	1	none	none	0	0	0	0	0
5	4	NW Corner - output_0001.png	Point	none	216	189	1	1	1	none	none	0	0	0	0	0
6	5	NE Corner - output_0001.png	Point	none	3138	162	1	1	1	none	none	0	0	0	0	0
7	6	SE Corner - output_0001.png	Point	none	3030	2073	1	1	1	none	none	0	0	0	0	0
8	7	Green - output_0001.png	Point	none	1734	1524	1	1	1	none	none	0	0	0	0	0
9	8	Pink - output_0001.png	Point	none	1635	1530	1	1	1	none	none	0	0	0	0	0
10	9	Green - output_0002.png	Point	none	1734	1542	1	1	1	none	none	0	0	0	0	0
11	10	Pink - output_0002.png	Point	none	1653	1494	1	1	1	none	none	0	0	0	0	0
12	11	Green - output_0003.png	Point	none	2949	1098	1	1	1	none	none	0	0	0	0	0
13	12	Pink - output_0003.png	Point	none	1857	1086	1	1	1	none	none	0	0	0	0	0
14	13	Green - output_0004.png	Point	none	2994	1677	1	1	1	none	none	0	0	0	0	0
15	14	Pink - output_0004.png	Point	none	2869	1594	1	1	1	none	none	0	0	0	0	0
16	15	Green - output_0005.png	Point	none	2226	1353	1	1	1	none	none	0	0	0	0	0
17	16	Pink - output_0005.png	Point	none	2835	1047	1	1	1	none	none	0	0	0	0	0
18	17	Green - output_0006.png	Point	none	2913	1263	1	1	1	none	none	0	0	0	0	0
19	18	Pink - output_0006.png	Point	none	2457	1494	1	1	1	none	none	0	0	0	0	0
20	19	Green - output_0007.png	Point	none	2919	945	1	1	1	none	none	0	0	0	0	0
21	20	Pink - output_0007.png	Point	none	2214	1383	1	1	1	none	none	0	0	0	0	0
22	21	Green - output_0008.png	Point	none	2955	1509	1	1	1	none	none	0	0	0	0	0
23	22	Pink - output_0008.png	Point	none	2193	1398	1	1	1	none	none	0	0	0	0	0
24	23	Green - output_0009.png	Point	none	2670	1596	1	1	1	none	none	0	0	0	0	0
25	24	Pink - output_0009.png	Point	none	2142	1401	1	1	1	none	none	0	0	0	0	0
26	25	Green - output_0010.png	Point	none	2058	1389	1	1	1	none	none	0	0	0	0	0
27	26	Pink - output_0010.png	Point	none	2184	1431	1	1	1	none	none	0	0	0	0	0
28	27	Green - output_0011.png	Point	none	1347	1497	1	1	1	none	none	0	0	0	0	0
29	28	Pink - output_0011.png	Point	none	690	993	1	1	1	none	none	0	0	0	0	0
30	29	Green - output_0012.png	Point	none	2802	1419	1	1	1	none	none	0	0	0	0	0
31	30	Pink - output_0012.png	Point	none	2190	1065	1	1	1	none	none	0	0	0	0	0
32	31	Green - output_0013.png	Point	none	2913	846	1	1	1	none	none	0	0	0	0	0
33	32	Pink - output_0013.png	Point	none	1524	1521	1	1	1	none	none	0	0	0	0	0
34	33	Green - output_0014.png	Point	none	2922	1002	1	1	1	none	none	0	0	0	0	0
35	34	Pink - output_0014.png	Point	none	1764	846	1	1	1	none	none	0	0	0	0	0
36	35	Green - output_0015.png	Point	none	2937	1764	1	1	1	none	none	0	0	0	0	0
37	36	Pink - output_0015.png	Point	none	2067	1491	1	1	1	none	none	0	0	0	0	0
38	37	Green - output_0016.png	Point	none	2841	1437	1	1	1	none	none	0	0	0	0	0
39	38	Pink - output_0016.png	Point	none	2112	1488	1	1	1	none	none	0	0	0	0	0
40	39	Green - output_0017.png	Point	none	2910	1605	1	1	1	none	none	0	0	0	0	0
41	40	Pink - output_0017.png	Point	none	2250	1353	1	1	1	none	none	0	0	0	0	0
42	41	Green - output_0018.png	Point	none	2445	1428	1	1	1	none	none	0	0	0	0	0
43	42	Pink - output_0018.png	Point	none	849	1233	1	1	1	none	none	0	0	0	0	0
44	43	Green - output_0019.png	Point	none	2184	1418	1	1	1	none	none	0	0	0	0	0
45	44	Pink - output_0019.png	Point	none	938	746	1	1	1	none	none	0	0	0	0	0
46	45	Green - output_0020.png	Point	none	2190	1416	1	1	1	none	none	0	0	0	0	0
47	46	Pink - output_0020.png	Point	none	1863	1530	1	1	1	none	none	0	0	0	0	0
48	47	Green - output_0021.png	Point	none	2154	1437	1	1	1	none	none	0	0	0	0	0
49	48	Pink - output_0021.png	Point	none	1932	1542	1	1	1	none	none	0	0	0	0	0
50	49	Green - output_0022.png	Point	none	2094	1404	1	1	1	none	none	0	0	0	0	0
51	50	Pink - output_0022.png	Point	none	1983	1455	1	1	1	none	none	0	0	0	0	0
52	51	Green - output_0023.png	Point	none	2088	1425	1	1	1	none	none	0	0	0	0	0
53	52	Pink - output_0023.png	Point	none	1965	1449	1	1	1	none	none	0	0	0	0	0
54	53	Green - output_0024.png	Point	none	2172	1236	1	1	1	none	none	0	0	0	0	0
55	54	Pink - output_0024.png	Point	none	1935	1437	1	1	1	none	none	0	0	0	0	0
56	55	Green - output_0025.png	Point	none	984	1302	1	1	1	none	none	0	0	0	0	0
57	56	Pink - output_0025.png	Point	none	1893	1317	1	1	1	none	none	0	0	0	0	0
58	57	Green - output_0026.png	Point	none	2796	1434	1	1	1	none	none	0	0	0	0	0
59	58	Pink - output_0026.png	Point	none	2079	1497	1	1	1	none	none	0	0	0	0	0
60	59	Green - output_0027.png	Point	none	1938	1464	1	1	1	none	none	0	0	0	0	0
61	60	Pink - output_0027.png	Point	none	2145	1452	1	1	1	none	none	0	0	0	0	0
62	61	Green - output_0028.png	Point	none	1758	1569	1	1	1	none	none	0	0	0	0	0
63	62	Pink - output_0028.png	Point	none	2040	1452	1	1	1	none	none	0	0	0	0	0
64	63	Green - output_0029.png	Point	none	1806	1542	1	1	1	none	none	0	0	0	0	0
65	64	Pink - output_0029.png	Point	none	1986	1539	1	1	1	none	none	0	0	0	0	0
66	65	Green - output_0030.png	Point	none	1857	1500	1	1	1	none	none	0	0	0	0	0
67	66	Pink - output_0030.png	Point	none	2022	1530	1	1	1	none	none	0	0	0	0	0
68	67	Green - output_0031.png	Point	none	1572	1545	1	1	1	none	none	0	0	0	0	0
69	68	Pink - output_0031.png	Point	none	1968	1431	1	1	1	none	none	0	0	0	0	0
70	69	Green - output_0032.png	Point	none	2550	1464	1	1	1	none	none	0	0	0	0	0
71	70	Pink - output_0032.png	Point	none	1938	1440	1	1	1	none	none	0	0	0	0	0
72	71	Green - output_0033.png	Point	none	2841	1269	1	1	1	none	none	0	0	0	0	0
73	72	Pink - output_0033.png	Point	none	1926	1446	1	1	1	none	none	0	0	0	0	0
74	73	Green - output_0034.png	Point	none	2829	1296	1	1	1	none	none	0	0	0	0	0
75	74	Pink - output_0034.png	Point	none	1914	1467	1	1	1	none	none	0	0	0	0	0
76	75	Green - output_0035.png	Point	none	2850	1290	1	1	1	none	none	0	0	0	0	0
77	76	Pink - output_0035.png	Point	none	1899	1482	1	1	1	none	none	0	0	0	0	0
78	77	Green - output_0036.png	Point	none	2850	1308	1	1	1	none	none	0	0	0	0	0
79	78	Pink - output_0036.png	Point	none	1980	1398	1	1	1	none	none	0	0	0	0	0
80	79	Green - output_0037.png	Point	none	2850	1323	1	1	1	none	none	0	0	0	0	0
81	80	Pink - output_0037.png	Point	none	1974	1392	1	1	1	none	none	0	0	0	0	0
82	81	Green - output_0038.png	Point	none	2847	1314	1	1	1	none	none	0	0	0	0	0
83	82	Pink - output_0038.png	Point	none	1941	1389	1	1	1	none	none	0	0	0	0	0
84	83	Green - output_0039.png	Point	none	2841	1338	1	1	1	none	none	0	0	0	0	0
85	84	Pink - output_0039.png	Point	none	1968	1371	1	1	1	none	none	0	0	0	0	0
86	85	Green - output_0040.png	Point	none	2850	1350	1	1	1	none	none	0	0	0	0	0
87	86	Pink - output_0040.png	Point	none	1977	1386	1	1	1	none	none	0	0	0	0	0
88	87	Green - output_0041.png	Point	none	2829	1317	1	1	1	none	none	0	0	0	0	0
89	88	Pink - output_0041.png	Point	none	1938	1374	1	1	1	none	none	0	0	0	0	0
90	89	Green - output_0042.png	Point	none	2835	1296	1	1	1	none	none	0	0	0	0	0
91	90	Pink - output_0042.png	Point	none	1935	1368	1	1	1	none	none	0	0	0	0	0
92	91	Green - output_0043.png	Point	none	2829	1299	1	1	1	none	none	0	0	0	0	0
93	92	Pink - output_0043.png	Point	none	1950	1398	1	1	1	none	none	0	0	0	0	0
94	93	Green - output_0044.png	Point	none	2841	1320	1	1	1	none	none	0	0	0	0	0
95	94	Pink - output_0044.png	Point	none	1935	1401	1	1	1	none	none	0	0	0	0	0
96	95	Green - output_0045.png	Point	none	2838	1293	1	1	1	none	none	0	0	0	0	0
97	96	Pink - output_0045.png	Point	none	1863	1503	1	1	1	none	none	0	0	0	0	0
98	97	Green - output_0046.png	Point	none	2943	1386	1	1	1	none	none	0	0	0	0	0
99	98	Pink - output_0046.png	Point	none	1842	1497	1	1	1	none	none	0	0	0	0	0
100	99	Green - output_0047.png	Point	none	2964	1500	1	1	1	none	none	0	0	0	0	0
101	100	Pink - output_0047.png	Point	none	1866	1491	1	1	1	none	none	0	0	0	0	0
102	101	Green - output_0048.png	Point	none	2904	1527	1	1	1	none	none	0	0	0	0	0
103	102	Pink - output_0048.png	Point	none	1860	1458	1	1	1	none	none	0	0	0	0	0
104	103	Green - output_0049.png	Point	none	2823	1524	1	1	1	none	none	0	0	0	0	0
105	104	Pink - output_0049.png	Point	none	1851	1446	1	1	1	none	none	0	0	0	0	0
106	105	Green - output_0050.png	Point	none	2814	1473	1	1	1	none	none	0	0	0	0	0
107	106	Pink - output_0050.png	Point	none	1827	1482	1	1	1	none	none	0	0	0	0	0
108	107	Green - output_0051.png	Point	none	2913	1593	1	1	1	none	none	0	0	0	0	0
109	108	Pink - output_0051.png	Point	none	1869	1455	1	1	1	none	none	0	0	0	0	0
110	109	Green - output_0052.png	Point	none	2958	1557	1	1	1	none	none	0	0	0	0	0
111	110	Pink - output_0052.png	Point	none	1857	1464	1	1	1	none	none	0	0	0	0	0
112	111	Green - output_0053.png	Point	none	2913	1572	1	1	1	none	none	0	0	0	0	0
113	112	Pink - output_0053.png	Point	none	1833	1461	1	1	1	none	none	0	0	0	0	0
114	113	Green - output_0054.png	Point	none	2931	1584	1	1	1	none	none	0	0	0	0	0
115	114	Pink - output_0054.png	Point	none	1839	1461	1	1	1	none	none	0	0	0	0	0
116	115	Green - output_0055.png	Point	none	2976	1512	1	1	1	none	none	0	0	0	0	0
117	116	Pink - output_0055.png	Point	none	1848	1476	1	1	1	none	none	0	0	0	0	0
118	117	Green - output_0056.png	Point	none	2937	1542	1	1	1	none	none	0	0	0	0	0
119	118	Pink - output_0056.png	Point	none	1824	1458	1	1	1	none	none	0	0	0	0	0
120	119	Green - output_0057.png	Point	none	2220	1311	1	1	1	none	none	0	0	0	0	0
121	120	Pink - output_0057.png	Point	none	1851	1446	1	1	1	none	none	0	0	0	0	0
122	121	Green - output_0058.png	Point	none	2787	1515	1	1	1	none	none	0	0	0	0	0
123	122	Pink - output_0058.png	Point	none	1818	1428	1	1	1	none	none	0	0	0	0	0
124	123	Green - output_0059.png	Point	none	2874	1602	1	1	1	none	none	0	0	0	0	0
125	124	Pink - output_0059.png	Point	none	1521	1305	1	1	1	none	none	0	0	0	0	0
126	125	Green - output_0060.png	Point	none	2862	1605	1	1	1	none	none	0	0	0	0	0
127	126	Pink - output_0060.png	Point	none	2037	1095	1	1	1	none	none	0	0	0	0	0
128	127	Green - output_0061.png	Point	none	2946	1578	1	1	1	none	none	0	0	0	0	0
129	128	Pink - output_0061.png	Point	none	2037	1110	1	1	1	none	none	0	0	0	0	0
130	129	Green - output_0062.png	Point	none	2958	1593	1	1	1	none	none	0	0	0	0	0
131	130	Pink - output_0062.png	Point	none	2160	1260	1	1	1	none	none	0	0	0	0	0
132	131	Green - output_0063.png	Point	none	2940	1578	1	1	1	none	none	0	0	0	0	0
133	132	Pink - output_0063.png	Point	none	2202	1254	1	1	1	none	none	0	0	0	0	0
134	133	Green - output_0064.png	Point	none	2937	1569	1	1	1	none	none	0	0	0	0	0
135	134	Pink - output_0064.png	Point	none	2256	1263	1	1	1	none	none	0	0	0	0	0
136	135	Green - output_0065.png	Point	none	2937	1569	1	1	1	none	none	0	0	0	0	0
137	136	Pink - output_0065.png	Point	none	2259	1272	1	1	1	none	none	0	0	0	0	0
138	137	Green - output_0066.png	Point	none	2940	1569	1	1	1	none	none	0	0	0	0	0
139	138	Pink - output_0066.png	Point	none	2271	1272	1	1	1	none	none	0	0	0	0	0
140	139	Green - output_0067.png	Point	none	2991	1536	1	1	1	none	none	0	0	0	0	0
141	140	Pink - output_0067.png	Point	none	2271	1254	1	1	1	none	none	0	0	0	0	0
142	141	Green - output_0068.png	Point	none	2979	1524	1	1	1	none	none	0	0	0	0	0
143	142	Pink - output_0068.png	Point	none	2265	1275	1	1	1	none	none	0	0	0	0	0
144	143	Green - output_0069.png	Point	none	2985	1515	1	1	1	none	none	0	0	0	0	0
145	144	Pink - output_0069.png	Point	none	2265	1266	1	1	1	none	none	0	0	0	0	0
146	145	Green - output_0070.png	Point	none	2931	1434	1	1	1	none	none	0	0	0	0	0
147	146	Pink - output_0070.png	Point	none	2253	1266	1	1	1	none	none	0	0	0	0	0
148	147	Green - output_0071.png	Point	none	2910	1440	1	1	1	none	none	0	0	0	0	0
149	148	Pink - output_0071.png	Point	none	2208	1056	1	1	1	none	none	0	0	0	0	0
150	149	Green - output_0072.png	Point	none	2934	1470	1	1	1	none	none	0	0	0	0	0
151	150	Pink - output_0072.png	Point	none	2049	1194	1	1	1	none	none	0	0	0	0	0
152	151	Green - output_0073.png	Point	none	2934	1482	1	1	1	none	none	0	0	0	0	0
153	152	Pink - output_0073.png	Point	none	2061	1179	1	1	1	none	none	0	0	0	0	0
154	153	Green - output_0074.png	Point	none	2922	1440	1	1	1	none	none	0	0	0	0	0
155	154	Pink - output_0074.png	Point	none	2082	1176	1	1	1	none	none	0	0	0	0	0
156	155	Green - output_0075.png	Point	none	2934	1455	1	1	1	none	none	0	0	0	0	0
157	156	Pink - output_0075.png	Point	none	2061	1173	1	1	1	none	none	0	0	0	0	0
158	157	Green - output_0076.png	Point	none	2913	1470	1	1	1	none	none	0	0	0	0	0
159	158	Pink - output_0076.png	Point	none	2079	1176	1	1	1	none	none	0	0	0	0	0
160	159	Green - output_0077.png	Point	none	2901	1461	1	1	1	none	none	0	0	0	0	0
161	160	Pink - output_0077.png	Point	none	2076	1167	1	1	1	none	none	0	0	0	0	0
162	161	Green - output_0078.png	Point	none	2922	1473	1	1	1	none	none	0	0	0	0	0
163	162	Pink - output_0078.png	Point	none	2037	1161	1	1	1	none	none	0	0	0	0	0
164	163	Green - output_0079.png	Point	none	2910	1458	1	1	1	none	none	0	0	0	0	0
165	164	Pink - output_0079.png	Point	none	2034	1179	1	1	1	none	none	0	0	0	0	0
166	165	Green - output_0080.png	Point	none	2922	1437	1	1	1	none	none	0	0	0	0	0
167	166	Pink - output_0080.png	Point	none	2058	1161	1	1	1	none	none	0	0	0	0	0
168	167	Green - output_0081.png	Point	none	2922	1458	1	1	1	none	none	0	0	0	0	0
169	168	Pink - output_0081.png	Point	none	2079	1137	1	1	1	none	none	0	0	0	0	0
170	169	Green - output_0082.png	Point	none	2910	1458	1	1	1	none	none	0	0	0	0	0
171	170	Pink - output_0082.png	Point	none	2046	1146	1	1	1	none	none	0	0	0	0	0
172	171	Green - output_0083.png	Point	none	2928	1464	1	1	1	none	none	0	0	0	0	0
173	172	Pink - output_0083.png	Point	none	2064	1164	1	1	1	none	none	0	0	0	0	0
174	173	Green - output_0084.png	Point	none	2907	1455	1	1	1	none	none	0	0	0	0	0
175	174	Pink - output_0084.png	Point	none	2058	1158	1	1	1	none	none	0	0	0	0	0
176	175	Green - output_0085.png	Point	none	2916	1455	1	1	1	none	none	0	0	0	0	0
177	176	Pink - output_0085.png	Point	none	2043	1146	1	1	1	none	none	0	0	0	0	0
178	177	Green - output_0086.png	Point	none	2925	1440	1	1	1	none	none	0	0	0	0	0
179	178	Pink - output_0086.png	Point	none	2064	1137	1	1	1	none	none	0	0	0	0	0
180	179	Green - output_0087.png	Point	none	2904	1452	1	1	1	none	none	0	0	0	0	0
181	180	Pink - output_0087.png	Point	none	2043	1152	1	1	1	none	none	0	0	0	0	0
182	181	Green - output_0088.png	Point	none	2919	1464	1	1	1	none	none	0	0	0	0	0
183	182	Pink - output_0088.png	Point	none	2061	1158	1	1	1	none	none	0	0	0	0	0
184	183	Green - output_0089.png	Point	none	2934	1491	1	1	1	none	none	0	0	0	0	0
185	184	Pink - output_0089.png	Point	none	2064	1149	1	1	1	none	none	0	0	0	0	0
186	185	Green - output_0090.png	Point	none	2925	1464	1	1	1	none	none	0	0	0	0	0
187	186	Pink - output_0090.png	Point	none	2034	1158	1	1	1	none	none	0	0	0	0	0
188	187	Green - output_0091.png	Point	none	2919	1467	1	1	1	none	none	0	0	0	0	0
189	188	Pink - output_0091.png	Point	none	2097	1182	1	1	1	none	none	0	0	0	0	0
190	189	Green - output_0092.png	Point	none	2934	1521	1	1	1	none	none	0	0	0	0	0
191	190	Pink - output_0092.png	Point	none	2100	1188	1	1	1	none	none	0	0	0	0	0
192	191	Green - output_0093.png	Point	none	2943	1473	1	1	1	none	none	0	0	0	0	0
193	192	Pink - output_0093.png	Point	none	2097	1185	1	1	1	none	none	0	0	0	0	0
194	193	Green - output_0094.png	Point	none	2928	1479	1	1	1	none	none	0	0	0	0	0
195	194	Pink - output_0094.png	Point	none	2076	1176	1	1	1	none	none	0	0	0	0	0
196	195	Green - output_0095.png	Point	none	2940	1482	1	1	1	none	none	0	0	0	0	0
197	196	Pink - output_0095.png	Point	none	2097	1164	1	1	1	none	none	0	0	0	0	0
198	197	Green - output_0096.png	Point	none	2934	1482	1	1	1	none	none	0	0	0	0	0
199	198	Pink - output_0096.png	Point	none	2088	1158	1	1	1	none	none	0	0	0	0	0
200	199	Green - output_0097.png	Point	none	2937	1503	1	1	1	none	none	0	0	0	0	0
201	200	Pink - output_0097.png	Point	none	2094	1155	1	1	1	none	none	0	0	0	0	0
202	201	Green - output_0098.png	Point	none	2952	1512	1	1	1	none	none	0	0	0	0	0
203	202	Pink - output_0098.png	Point	none	2100	1143	1	1	1	none	none	0	0	0	0	0
204	203	Green - output_0099.png	Point	none	2925	1485	1	1	1	none	none	0	0	0	0	0
205	204	Pink - output_0099.png	Point	none	2088	1158	1	1	1	none	none	0	0	0	0	0
206	205	Green - output_0100.png	Point	none	2931	1518	1	1	1	none	none	0	0	0	0	0
207	206	Pink - output_0100.png	Point	none	2067	1173	1	1	1	none	none	0	0	0	0	0
208	207	Green - output_0101.png	Point	none	2940	1503	1	1	1	none	none	0	0	0	0	0
209	208	Pink - output_0101.png	Point	none	2064	1128	1	1	1	none	none	0	0	0	0	0
210	209	Green - output_0102.png	Point	none	2874	1497	1	1	1	none	none	0	0	0	0	0
211	210	Pink - output_0102.png	Point	none	2085	1158	1	1	1	none	none	0	0	0	0	0
212	211	Green - output_0103.png	Point	none	2892	1377	1	1	1	none	none	0	0	0	0	0
213	212	Pink - output_0103.png	Point	none	2061	1155	1	1	1	none	none	0	0	0	0	0
