# Supplementary material for: Unmated Queens Show Worker‐Like Behaviour and Gene Expression in Polygynous Colonies of the Ant Stigmatomma pallipes
Source: Mol Ecol. 2026 Apr 29;35:e70360. doi: 10.1111/mec.70360 (PMC13126620; doi:10.1111/mec.70360)
Supplement: Supplementary file 3 — Data S1: mec70360‐sup‐0003‐Supinfo.zip. [file MEC-35-e70360-s003.zip › Coordinates/O2_N5_4_4_cords.csv]

X.1	Index	Name	Type	Group	X	Y	Width	Height	Points	Color	Fill	LWidth	Pos	C	Z	T
1	0	Pupapile - output_0002.png	Point	none	918	1530	1	1	1	none	none	0	0	0	0	0
2	1	Nest Entrance - output_0002.png	Point	none	1647	36	1	1	1	none	none	0	0	0	0	0
3	2	SW Corner - output_0002.png	Point	none	219	2142	1	1	1	none	none	0	0	0	0	0
4	3	NW Corner - output_0002.png	Point	none	0	87	1	1	1	none	none	0	0	0	0	0
5	4	NE Corner - output_0002.png	Point	none	3219	6	1	1	1	none	none	0	0	0	0	0
6	5	SE Corner - output_0002.png	Point	none	3279	2049	1	1	1	none	none	0	0	0	0	0
7	6	Blue - output_0002.png	Point	none	822	1377	1	1	1	none	none	0	0	0	0	0
8	7	Green - output_0002.png	Point	none	2343	1131	1	1	1	none	none	0	0	0	0	0
9	8	Red - output_0002.png	Point	none	840	1239	1	1	1	none	none	0	0	0	0	0
10	9	Yellow - output_0002.png	Point	none	651	1242	1	1	1	none	none	0	0	0	0	0
11	10	Blue - output_0003.png	Point	none	768	1395	1	1	1	none	none	0	0	0	0	0
12	11	Green - output_0003.png	Point	none	984	1335	1	1	1	none	none	0	0	0	0	0
13	12	Red - output_0003.png	Point	none	1077	1269	1	1	1	none	none	0	0	0	0	0
14	13	Yellow - output_0003.png	Point	none	660	1269	1	1	1	none	none	0	0	0	0	0
15	14	Blue - output_0004.png	Point	none	903	1080	1	1	1	none	none	0	0	0	0	0
16	15	Green - output_0004.png	Point	none	756	1047	1	1	1	none	none	0	0	0	0	0
17	16	Red - output_0004.png	Point	none	879	1278	1	1	1	none	none	0	0	0	0	0
18	17	Yellow - output_0004.png	Point	none	669	1269	1	1	1	none	none	0	0	0	0	0
19	18	Blue - output_0005.png	Point	none	2373	825	1	1	1	none	none	0	0	0	0	0
20	19	Green - output_0005.png	Point	none	1383	1503	1	1	1	none	none	0	0	0	0	0
21	20	Red - output_0005.png	Point	none	789	831	1	1	1	none	none	0	0	0	0	0
22	21	Yellow - output_0005.png	Point	none	654	1227	1	1	1	none	none	0	0	0	0	0
23	22	Blue - output_0006.png	Point	none	885	1419	1	1	1	none	none	0	0	0	0	0
24	23	Green - output_0006.png	Point	none	1098	1551	1	1	1	none	none	0	0	0	0	0
25	24	Red - output_0006.png	Point	none	771	1110	1	1	1	none	none	0	0	0	0	0
26	25	Yellow - output_0006.png	Point	none	666	1212	1	1	1	none	none	0	0	0	0	0
27	26	Blue - output_0007.png	Point	none	753	1335	1	1	1	none	none	0	0	0	0	0
28	27	Green - output_0007.png	Point	none	762	1101	1	1	1	none	none	0	0	0	0	0
29	28	Red - output_0007.png	Point	none	1218	1701	1	1	1	none	none	0	0	0	0	0
30	29	Yellow - output_0007.png	Point	none	645	1173	1	1	1	none	none	0	0	0	0	0
31	30	Blue - output_0008.png	Point	none	810	966	1	1	1	none	none	0	0	0	0	0
32	31	Green - output_0008.png	Point	none	1032	1443	1	1	1	none	none	0	0	0	0	0
33	32	Red - output_0008.png	Point	none	1401	1038	1	1	1	none	none	0	0	0	0	0
34	33	Yellow - output_0008.png	Point	none	645	1164	1	1	1	none	none	0	0	0	0	0
35	34	Blue - output_0010.png	Point	none	1311	1248	1	1	1	none	none	0	0	0	0	0
36	35	Green - output_0010.png	Point	none	915	1164	1	1	1	none	none	0	0	0	0	0
37	36	Red - output_0010.png	Point	none	765	1152	1	1	1	none	none	0	0	0	0	0
38	37	Yellow - output_0010.png	Point	none	672	1185	1	1	1	none	none	0	0	0	0	0
39	38	Blue - output_0011.png	Point	none	1143	1455	1	1	1	none	none	0	0	0	0	0
40	39	Green - output_0011.png	Point	none	825	1878	1	1	1	none	none	0	0	0	0	0
41	40	Red - output_0011.png	Point	none	1104	1359	1	1	1	none	none	0	0	0	0	0
42	41	Green - output_0003.png	Point	none	984	1335	1	1	1	none	none	0	0	0	0	0
43	42	Larvalpile - output_0010.png	Point	none	942	1596	1	1	1	none	none	0	0	0	0	0
44	43	Eggpile - output_0010.png	Point	none	1053	1431	1	1	1	none	none	0	0	0	0	0
45	44	Yellow - output_0011.png	Point	none	654	1221	1	1	1	none	none	0	0	0	0	0
46	45	Blue - output_0012.png	Point	none	1242	1626	1	1	1	none	none	0	0	0	0	0
47	46	Green - output_0012.png	Point	none	1176	1380	1	1	1	none	none	0	0	0	0	0
48	47	Red - output_0012.png	Point	none	1071	1347	1	1	1	none	none	0	0	0	0	0
49	48	Yellow - output_0012.png	Point	none	669	1155	1	1	1	none	none	0	0	0	0	0
50	49	Blue - output_0013.png	Point	none	1071	1479	1	1	1	none	none	0	0	0	0	0
51	50	Green - output_0013.png	Point	none	765	999	1	1	1	none	none	0	0	0	0	0
52	51	Red - output_0013.png	Point	none	1053	1275	1	1	1	none	none	0	0	0	0	0
53	52	Yellow - output_0013.png	Point	none	666	1146	1	1	1	none	none	0	0	0	0	0
54	53	Blue - output_0014.png	Point	none	990	1008	1	1	1	none	none	0	0	0	0	0
55	54	Green - output_0014.png	Point	none	1140	1347	1	1	1	none	none	0	0	0	0	0
56	55	Red - output_0014.png	Point	none	1089	1494	1	1	1	none	none	0	0	0	0	0
57	56	Yellow - output_0014.png	Point	none	609	1038	1	1	1	none	none	0	0	0	0	0
58	57	Blue - output_0015.png	Point	none	1038	1263	1	1	1	none	none	0	0	0	0	0
59	58	Green - output_0015.png	Point	none	909	1365	1	1	1	none	none	0	0	0	0	0
60	59	Red - output_0015.png	Point	none	918	1065	1	1	1	none	none	0	0	0	0	0
61	60	Yellow - output_0015.png	Point	none	813	804	1	1	1	none	none	0	0	0	0	0
62	61	Blue - output_0016.png	Point	none	1215	1557	1	1	1	none	none	0	0	0	0	0
63	62	Green - output_0016.png	Point	none	804	1557	1	1	1	none	none	0	0	0	0	0
64	63	Red - output_0016.png	Point	none	954	1158	1	1	1	none	none	0	0	0	0	0
65	64	Yellow - output_0016.png	Point	none	810	816	1	1	1	none	none	0	0	0	0	0
66	65	Blue - output_0017.png	Point	none	1248	1512	1	1	1	none	none	0	0	0	0	0
67	66	Green - output_0017.png	Point	none	1092	1362	1	1	1	none	none	0	0	0	0	0
68	67	Red - output_0017.png	Point	none	942	1335	1	1	1	none	none	0	0	0	0	0
69	68	Yellow - output_0017.png	Point	none	804	822	1	1	1	none	none	0	0	0	0	0
70	69	Blue - output_0018.png	Point	none	1245	1485	1	1	1	none	none	0	0	0	0	0
71	70	Green - output_0018.png	Point	none	852	1509	1	1	1	none	none	0	0	0	0	0
72	71	Red - output_0018.png	Point	none	993	1365	1	1	1	none	none	0	0	0	0	0
73	72	Yellow - output_0018.png	Point	none	780	867	1	1	1	none	none	0	0	0	0	0
74	73	Blue - output_0019.png	Point	none	1251	1488	1	1	1	none	none	0	0	0	0	0
75	74	Green - output_0019.png	Point	none	1362	1536	1	1	1	none	none	0	0	0	0	0
76	75	Red - output_0019.png	Point	none	975	1398	1	1	1	none	none	0	0	0	0	0
77	76	Yellow - output_0019.png	Point	none	801	804	1	1	1	none	none	0	0	0	0	0
78	77	Blue - output_0020.png	Point	none	1206	1446	1	1	1	none	none	0	0	0	0	0
79	78	Green - output_0020.png	Point	none	954	1521	1	1	1	none	none	0	0	0	0	0
80	79	Red - output_0020.png	Point	none	990	1302	1	1	1	none	none	0	0	0	0	0
81	80	Yellow - output_0020.png	Point	none	813	825	1	1	1	none	none	0	0	0	0	0
82	81	Blue - output_0021.png	Point	none	1116	1545	1	1	1	none	none	0	0	0	0	0
83	82	Green - output_0021.png	Point	none	1077	1410	1	1	1	none	none	0	0	0	0	0
84	83	Red - output_0021.png	Point	none	870	1152	1	1	1	none	none	0	0	0	0	0
85	84	Yellow - output_0021.png	Point	none	804	804	1	1	1	none	none	0	0	0	0	0
86	85	Blue - output_0022.png	Point	none	1101	1563	1	1	1	none	none	0	0	0	0	0
87	86	Green - output_0022.png	Point	none	855	1524	1	1	1	none	none	0	0	0	0	0
88	87	Red - output_0022.png	Point	none	1056	1296	1	1	1	none	none	0	0	0	0	0
89	88	Yellow - output_0022.png	Point	none	795	822	1	1	1	none	none	0	0	0	0	0
90	89	Blue - output_0023.png	Point	none	1095	1581	1	1	1	none	none	0	0	0	0	0
91	90	Green - output_0023.png	Point	none	1023	1551	1	1	1	none	none	0	0	0	0	0
92	91	Red - output_0023.png	Point	none	1023	1317	1	1	1	none	none	0	0	0	0	0
93	92	Yellow - output_0023.png	Point	none	813	810	1	1	1	none	none	0	0	0	0	0
94	93	Blue - output_0024.png	Point	none	1212	1509	1	1	1	none	none	0	0	0	0	0
95	94	Green - output_0024.png	Point	none	798	936	1	1	1	none	none	0	0	0	0	0
96	95	Red - output_0024.png	Point	none	1002	1335	1	1	1	none	none	0	0	0	0	0
97	96	Yellow - output_0024.png	Point	none	825	816	1	1	1	none	none	0	0	0	0	0
98	97	Blue - output_0025.png	Point	none	1197	1497	1	1	1	none	none	0	0	0	0	0
99	98	Green - output_0025.png	Point	none	1146	1380	1	1	1	none	none	0	0	0	0	0
100	99	Red - output_0025.png	Point	none	999	1299	1	1	1	none	none	0	0	0	0	0
101	100	Yellow - output_0025.png	Point	none	999	747	1	1	1	none	none	0	0	0	0	0
102	101	Blue - output_0026.png	Point	none	1068	1545	1	1	1	none	none	0	0	0	0	0
103	102	Green - output_0026.png	Point	none	864	1380	1	1	1	none	none	0	0	0	0	0
104	103	Red - output_0026.png	Point	none	1029	1368	1	1	1	none	none	0	0	0	0	0
105	104	Yellow - output_0026.png	Point	none	1110	684	1	1	1	none	none	0	0	0	0	0
106	105	Blue - output_0027.png	Point	none	1008	1524	1	1	1	none	none	0	0	0	0	0
107	106	Green - output_0027.png	Point	none	990	1116	1	1	1	none	none	0	0	0	0	0
108	107	Red - output_0027.png	Point	none	1032	1353	1	1	1	none	none	0	0	0	0	0
109	108	Yellow - output_0027.png	Point	none	1476	708	1	1	1	none	none	0	0	0	0	0
110	109	Blue - output_0028.png	Point	none	984	1527	1	1	1	none	none	0	0	0	0	0
111	110	Green - output_0028.png	Point	none	1230	1662	1	1	1	none	none	0	0	0	0	0
112	111	Red - output_0028.png	Point	none	1011	1350	1	1	1	none	none	0	0	0	0	0
113	112	Yellow - output_0028.png	Point	none	1587	696	1	1	1	none	none	0	0	0	0	0
114	113	Blue - output_0029.png	Point	none	945	1554	1	1	1	none	none	0	0	0	0	0
115	114	Green - output_0029.png	Point	none	1119	1356	1	1	1	none	none	0	0	0	0	0
116	115	Red - output_0029.png	Point	none	933	1290	1	1	1	none	none	0	0	0	0	0
117	116	Yellow - output_0029.png	Point	none	1557	699	1	1	1	none	none	0	0	0	0	0
118	117	Blue - output_0030.png	Point	none	1005	1545	1	1	1	none	none	0	0	0	0	0
119	118	Green - output_0030.png	Point	none	1101	1329	1	1	1	none	none	0	0	0	0	0
120	119	Red - output_0030.png	Point	none	957	1278	1	1	1	none	none	0	0	0	0	0
121	120	Yellow - output_0030.png	Point	none	1506	687	1	1	1	none	none	0	0	0	0	0
122	121	Blue - output_0031.png	Point	none	978	1533	1	1	1	none	none	0	0	0	0	0
123	122	Green - output_0031.png	Point	none	1059	1320	1	1	1	none	none	0	0	0	0	0
124	123	Red - output_0031.png	Point	none	873	1464	1	1	1	none	none	0	0	0	0	0
125	124	Yellow - output_0031.png	Point	none	1446	684	1	1	1	none	none	0	0	0	0	0
126	125	Blue - output_0032.png	Point	none	1017	1575	1	1	1	none	none	0	0	0	0	0
127	126	Green - output_0032.png	Point	none	1107	1308	1	1	1	none	none	0	0	0	0	0
128	127	Red - output_0032.png	Point	none	882	1338	1	1	1	none	none	0	0	0	0	0
129	128	Yellow - output_0032.png	Point	none	1542	681	1	1	1	none	none	0	0	0	0	0
130	129	Blue - output_0033.png	Point	none	1023	1590	1	1	1	none	none	0	0	0	0	0
131	130	Green - output_0033.png	Point	none	1050	1329	1	1	1	none	none	0	0	0	0	0
132	131	Red - output_0033.png	Point	none	903	1365	1	1	1	none	none	0	0	0	0	0
133	132	Yellow - output_0033.png	Point	none	1656	720	1	1	1	none	none	0	0	0	0	0
134	133	Blue - output_0034.png	Point	none	1023	1605	1	1	1	none	none	0	0	0	0	0
135	134	Green - output_0034.png	Point	none	1071	1299	1	1	1	none	none	0	0	0	0	0
136	135	Red - output_0034.png	Point	none	891	1350	1	1	1	none	none	0	0	0	0	0
137	136	Yellow - output_0034.png	Point	none	1752	585	1	1	1	none	none	0	0	0	0	0
138	137	Blue - output_0035.png	Point	none	1023	1590	1	1	1	none	none	0	0	0	0	0
139	138	Green - output_0035.png	Point	none	1071	1305	1	1	1	none	none	0	0	0	0	0
140	139	Red - output_0035.png	Point	none	882	1383	1	1	1	none	none	0	0	0	0	0
141	140	Yellow - output_0035.png	Point	none	1980	681	1	1	1	none	none	0	0	0	0	0
142	141	Blue - output_0036.png	Point	none	1023	1569	1	1	1	none	none	0	0	0	0	0
143	142	Green - output_0036.png	Point	none	1083	1296	1	1	1	none	none	0	0	0	0	0
144	143	Red - output_0036.png	Point	none	873	1452	1	1	1	none	none	0	0	0	0	0
145	144	Yellow - output_0036.png	Point	none	1908	990	1	1	1	none	none	0	0	0	0	0
146	145	Blue - output_0037.png	Point	none	1251	1518	1	1	1	none	none	0	0	0	0	0
147	146	Green - output_0037.png	Point	none	924	1353	1	1	1	none	none	0	0	0	0	0
148	147	Red - output_0037.png	Point	none	1158	1404	1	1	1	none	none	0	0	0	0	0
149	148	Yellow - output_0037.png	Point	none	1959	885	1	1	1	none	none	0	0	0	0	0
150	149	Blue - output_0038.png	Point	none	1017	1284	1	1	1	none	none	0	0	0	0	0
151	150	Green - output_0038.png	Point	none	1188	1635	1	1	1	none	none	0	0	0	0	0
152	151	Red - output_0038.png	Point	none	906	1479	1	1	1	none	none	0	0	0	0	0
153	152	Yellow - output_0038.png	Point	none	2043	816	1	1	1	none	none	0	0	0	0	0
154	153	Blue - output_0039.png	Point	none	993	1290	1	1	1	none	none	0	0	0	0	0
155	154	Green - output_0039.png	Point	none	1173	1353	1	1	1	none	none	0	0	0	0	0
156	155	Red - output_0039.png	Point	none	843	1407	1	1	1	none	none	0	0	0	0	0
157	156	Yellow - output_0039.png	Point	none	2169	828	1	1	1	none	none	0	0	0	0	0
158	157	Blue - output_0040.png	Point	none	978	1293	1	1	1	none	none	0	0	0	0	0
159	158	Green - output_0040.png	Point	none	1128	1314	1	1	1	none	none	0	0	0	0	0
160	159	Red - output_0040.png	Point	none	888	1401	1	1	1	none	none	0	0	0	0	0
161	160	Yellow - output_0040.png	Point	none	2145	813	1	1	1	none	none	0	0	0	0	0
162	161	Blue - output_0041.png	Point	none	1059	1278	1	1	1	none	none	0	0	0	0	0
163	162	Green - output_0041.png	Point	none	2505	1194	1	1	1	none	none	0	0	0	0	0
164	163	Red - output_0041.png	Point	none	912	1377	1	1	1	none	none	0	0	0	0	0
165	164	Yellow - output_0041.png	Point	none	2163	849	1	1	1	none	none	0	0	0	0	0
166	165	Blue - output_0042.png	Point	none	957	1281	1	1	1	none	none	0	0	0	0	0
167	166	Green - output_0042.png	Point	none	1617	1632	1	1	1	none	none	0	0	0	0	0
168	167	Red - output_0042.png	Point	none	1065	1518	1	1	1	none	none	0	0	0	0	0
169	168	Yellow - output_0042.png	Point	none	2313	705	1	1	1	none	none	0	0	0	0	0
170	169	Blue - output_0043.png	Point	none	1041	1266	1	1	1	none	none	0	0	0	0	0
171	170	Green - output_0043.png	Point	none	1224	1533	1	1	1	none	none	0	0	0	0	0
172	171	Red - output_0043.png	Point	none	1014	1509	1	1	1	none	none	0	0	0	0	0
173	172	Yellow - output_0043.png	Point	none	2241	822	1	1	1	none	none	0	0	0	0	0
174	173	Blue - output_0044.png	Point	none	1281	1416	1	1	1	none	none	0	0	0	0	0
175	174	Green - output_0044.png	Point	none	972	1452	1	1	1	none	none	0	0	0	0	0
176	175	Red - output_0044.png	Point	none	1083	1557	1	1	1	none	none	0	0	0	0	0
177	176	Yellow - output_0044.png	Point	none	2136	735	1	1	1	none	none	0	0	0	0	0
178	177	Blue - output_0045.png	Point	none	981	1320	1	1	1	none	none	0	0	0	0	0
179	178	Green - output_0045.png	Point	none	1011	1623	1	1	1	none	none	0	0	0	0	0
180	179	Red - output_0045.png	Point	none	1113	1530	1	1	1	none	none	0	0	0	0	0
181	180	Yellow - output_0045.png	Point	none	1998	612	1	1	1	none	none	0	0	0	0	0
182	181	Blue - output_0046.png	Point	none	843	1383	1	1	1	none	none	0	0	0	0	0
183	182	Green - output_0046.png	Point	none	1233	1638	1	1	1	none	none	0	0	0	0	0
184	183	Red - output_0046.png	Point	none	1140	1530	1	1	1	none	none	0	0	0	0	0
185	184	Yellow - output_0046.png	Point	none	1926	552	1	1	1	none	none	0	0	0	0	0
186	185	Blue - output_0047.png	Point	none	1281	1404	1	1	1	none	none	0	0	0	0	0
187	186	Green - output_0047.png	Point	none	861	1527	1	1	1	none	none	0	0	0	0	0
188	187	Red - output_0047.png	Point	none	1119	1542	1	1	1	none	none	0	0	0	0	0
189	188	Yellow - output_0047.png	Point	none	1974	567	1	1	1	none	none	0	0	0	0	0
190	189	Blue - output_0048.png	Point	none	966	1371	1	1	1	none	none	0	0	0	0	0
191	190	Green - output_0048.png	Point	none	1002	1713	1	1	1	none	none	0	0	0	0	0
192	191	Red - output_0048.png	Point	none	1104	1551	1	1	1	none	none	0	0	0	0	0
193	192	Yellow - output_0048.png	Point	none	1965	627	1	1	1	none	none	0	0	0	0	0
194	193	Blue - output_0049.png	Point	none	1026	1284	1	1	1	none	none	0	0	0	0	0
195	194	Green - output_0049.png	Point	none	1026	1734	1	1	1	none	none	0	0	0	0	0
196	195	Red - output_0049.png	Point	none	1110	1551	1	1	1	none	none	0	0	0	0	0
197	196	Yellow - output_0049.png	Point	none	1920	462	1	1	1	none	none	0	0	0	0	0
198	197	Blue - output_0050.png	Point	none	1113	1356	1	1	1	none	none	0	0	0	0	0
199	198	Green - output_0050.png	Point	none	1158	1704	1	1	1	none	none	0	0	0	0	0
200	199	Red - output_0050.png	Point	none	1116	1539	1	1	1	none	none	0	0	0	0	0
201	200	Yellow - output_0050.png	Point	none	1896	471	1	1	1	none	none	0	0	0	0	0
202	201	Blue - output_0051.png	Point	none	1137	1350	1	1	1	none	none	0	0	0	0	0
203	202	Green - output_0051.png	Point	none	1182	1692	1	1	1	none	none	0	0	0	0	0
204	203	Red - output_0051.png	Point	none	1110	1542	1	1	1	none	none	0	0	0	0	0
205	204	Yellow - output_0051.png	Point	none	1836	246	1	1	1	none	none	0	0	0	0	0
206	205	Blue - output_0052.png	Point	none	867	1668	1	1	1	none	none	0	0	0	0	0
207	206	Green - output_0052.png	Point	none	1002	1671	1	1	1	none	none	0	0	0	0	0
208	207	Red - output_0052.png	Point	none	1104	1527	1	1	1	none	none	0	0	0	0	0
209	208	Yellow - output_0052.png	Point	none	1875	129	1	1	1	none	none	0	0	0	0	0
210	209	Blue - output_0053.png	Point	none	918	1665	1	1	1	none	none	0	0	0	0	0
211	210	Green - output_0053.png	Point	none	993	1380	1	1	1	none	none	0	0	0	0	0
212	211	Red - output_0053.png	Point	none	1116	1500	1	1	1	none	none	0	0	0	0	0
213	212	Yellow - output_0053.png	Point	none	1818	306	1	1	1	none	none	0	0	0	0	0
214	213	Blue - output_0054.png	Point	none	903	1659	1	1	1	none	none	0	0	0	0	0
215	214	Green - output_0054.png	Point	none	894	1527	1	1	1	none	none	0	0	0	0	0
216	215	Red - output_0054.png	Point	none	1107	1515	1	1	1	none	none	0	0	0	0	0
217	216	Yellow - output_0054.png	Point	none	1800	135	1	1	1	none	none	0	0	0	0	0
218	217	Blue - output_0055.png	Point	none	939	1320	1	1	1	none	none	0	0	0	0	0
219	218	Green - output_0055.png	Point	none	939	1446	1	1	1	none	none	0	0	0	0	0
220	219	Red - output_0055.png	Point	none	1131	1491	1	1	1	none	none	0	0	0	0	0
221	220	Yellow - output_0055.png	Point	none	1677	15	1	1	1	none	none	0	0	0	0	0
222	221	Blue - output_0056.png	Point	none	1002	1293	1	1	1	none	none	0	0	0	0	0
223	222	Green - output_0056.png	Point	none	987	1563	1	1	1	none	none	0	0	0	0	0
224	223	Red - output_0056.png	Point	none	1146	1524	1	1	1	none	none	0	0	0	0	0
225	224	Yellow - output_0056.png	Point	none	1938	471	1	1	1	none	none	0	0	0	0	0
226	225	Blue - output_0057.png	Point	none	930	1365	1	1	1	none	none	0	0	0	0	0
227	226	Green - output_0057.png	Point	none	987	1605	1	1	1	none	none	0	0	0	0	0
228	227	Red - output_0057.png	Point	none	1140	1530	1	1	1	none	none	0	0	0	0	0
229	228	Yellow - output_0057.png	Point	none	1863	468	1	1	1	none	none	0	0	0	0	0
230	229	Blue - output_0058.png	Point	none	933	1353	1	1	1	none	none	0	0	0	0	0
231	230	Green - output_0058.png	Point	none	987	1590	1	1	1	none	none	0	0	0	0	0
232	231	Red - output_0058.png	Point	none	1101	1524	1	1	1	none	none	0	0	0	0	0
233	232	Yellow - output_0058.png	Point	none	1809	297	1	1	1	none	none	0	0	0	0	0
234	233	Blue - output_0059.png	Point	none	867	1413	1	1	1	none	none	0	0	0	0	0
235	234	Green - output_0059.png	Point	none	1002	1599	1	1	1	none	none	0	0	0	0	0
236	235	Red - output_0059.png	Point	none	1134	1512	1	1	1	none	none	0	0	0	0	0
237	236	Yellow - output_0059.png	Point	none	1728	261	1	1	1	none	none	0	0	0	0	0
238	237	Blue - output_0060.png	Point	none	807	1434	1	1	1	none	none	0	0	0	0	0
239	238	Green - output_0060.png	Point	none	987	1587	1	1	1	none	none	0	0	0	0	0
240	239	Red - output_0060.png	Point	none	1149	1539	1	1	1	none	none	0	0	0	0	0
241	240	Yellow - output_0060.png	Point	none	1818	276	1	1	1	none	none	0	0	0	0	0
242	241	Blue - output_0061.png	Point	none	885	1380	1	1	1	none	none	0	0	0	0	0
243	242	Green - output_0061.png	Point	none	1011	1587	1	1	1	none	none	0	0	0	0	0
244	243	Red - output_0061.png	Point	none	1152	1524	1	1	1	none	none	0	0	0	0	0
245	244	Yellow - output_0061.png	Point	none	1872	414	1	1	1	none	none	0	0	0	0	0
246	245	Blue - output_0062.png	Point	none	900	1371	1	1	1	none	none	0	0	0	0	0
247	246	Green - output_0062.png	Point	none	966	1404	1	1	1	none	none	0	0	0	0	0
248	247	Red - output_0062.png	Point	none	1098	1521	1	1	1	none	none	0	0	0	0	0
249	248	Yellow - output_0062.png	Point	none	1845	531	1	1	1	none	none	0	0	0	0	0
250	249	Blue - output_0063.png	Point	none	846	1446	1	1	1	none	none	0	0	0	0	0
251	250	Green - output_0063.png	Point	none	1011	1635	1	1	1	none	none	0	0	0	0	0
252	251	Red - output_0063.png	Point	none	1119	1542	1	1	1	none	none	0	0	0	0	0
253	252	Yellow - output_0063.png	Point	none	1788	216	1	1	1	none	none	0	0	0	0	0
254	253	Blue - output_0064.png	Point	none	864	1452	1	1	1	none	none	0	0	0	0	0
255	254	Green - output_0064.png	Point	none	993	1509	1	1	1	none	none	0	0	0	0	0
256	255	Red - output_0064.png	Point	none	1134	1518	1	1	1	none	none	0	0	0	0	0
257	256	Yellow - output_0064.png	Point	none	1650	228	1	1	1	none	none	0	0	0	0	0
258	257	Blue - output_0065.png	Point	none	822	1461	1	1	1	none	none	0	0	0	0	0
259	258	Green - output_0065.png	Point	none	993	1536	1	1	1	none	none	0	0	0	0	0
260	259	Red - output_0065.png	Point	none	1134	1473	1	1	1	none	none	0	0	0	0	0
261	260	Yellow - output_0065.png	Point	none	1794	231	1	1	1	none	none	0	0	0	0	0
262	261	Blue - output_0066.png	Point	none	819	1452	1	1	1	none	none	0	0	0	0	0
263	262	Green - output_0066.png	Point	none	966	1521	1	1	1	none	none	0	0	0	0	0
264	263	Red - output_0066.png	Point	none	1137	1479	1	1	1	none	none	0	0	0	0	0
265	264	Yellow - output_0066.png	Point	none	1662	291	1	1	1	none	none	0	0	0	0	0
266	265	Blue - output_0067.png	Point	none	804	1446	1	1	1	none	none	0	0	0	0	0
267	266	Green - output_0067.png	Point	none	999	1557	1	1	1	none	none	0	0	0	0	0
268	267	Red - output_0067.png	Point	none	1257	1536	1	1	1	none	none	0	0	0	0	0
269	268	Yellow - output_0067.png	Point	none	1605	165	1	1	1	none	none	0	0	0	0	0
270	269	Blue - output_0068.png	Point	none	810	1461	1	1	1	none	none	0	0	0	0	0
271	270	Green - output_0068.png	Point	none	981	1557	1	1	1	none	none	0	0	0	0	0
272	271	Red - output_0068.png	Point	none	1272	1536	1	1	1	none	none	0	0	0	0	0
273	272	Yellow - output_0068.png	Point	none	1593	174	1	1	1	none	none	0	0	0	0	0
274	273	Blue - output_0069.png	Point	none	798	1464	1	1	1	none	none	0	0	0	0	0
275	274	Green - output_0069.png	Point	none	981	1557	1	1	1	none	none	0	0	0	0	0
276	275	Red - output_0069.png	Point	none	1257	1566	1	1	1	none	none	0	0	0	0	0
277	276	Yellow - output_0069.png	Point	none	1575	189	1	1	1	none	none	0	0	0	0	0
278	277	Blue - output_0070.png	Point	none	780	1488	1	1	1	none	none	0	0	0	0	0
279	278	Green - output_0070.png	Point	none	990	1548	1	1	1	none	none	0	0	0	0	0
280	279	Red - output_0070.png	Point	none	1263	1551	1	1	1	none	none	0	0	0	0	0
281	280	Yellow - output_0070.png	Point	none	1599	165	1	1	1	none	none	0	0	0	0	0
282	281	Blue - output_0071.png	Point	none	786	1482	1	1	1	none	none	0	0	0	0	0
283	282	Green - output_0071.png	Point	none	999	1533	1	1	1	none	none	0	0	0	0	0
284	283	Red - output_0071.png	Point	none	1269	1449	1	1	1	none	none	0	0	0	0	0
285	284	Yellow - output_0071.png	Point	none	1605	174	1	1	1	none	none	0	0	0	0	0
286	285	Blue - output_0072.png	Point	none	777	1479	1	1	1	none	none	0	0	0	0	0
287	286	Green - output_0072.png	Point	none	978	1542	1	1	1	none	none	0	0	0	0	0
288	287	Red - output_0072.png	Point	none	1287	1446	1	1	1	none	none	0	0	0	0	0
289	288	Yellow - output_0072.png	Point	none	1647	147	1	1	1	none	none	0	0	0	0	0
290	289	Blue - output_0073.png	Point	none	768	1473	1	1	1	none	none	0	0	0	0	0
291	290	Green - output_0073.png	Point	none	993	1527	1	1	1	none	none	0	0	0	0	0
292	291	Red - output_0073.png	Point	none	1248	1428	1	1	1	none	none	0	0	0	0	0
293	292	Yellow - output_0073.png	Point	none	1863	318	1	1	1	none	none	0	0	0	0	0
294	293	Blue - output_0074.png	Point	none	786	1479	1	1	1	none	none	0	0	0	0	0
295	294	Green - output_0074.png	Point	none	969	1521	1	1	1	none	none	0	0	0	0	0
296	295	Red - output_0074.png	Point	none	1260	1425	1	1	1	none	none	0	0	0	0	0
297	296	Yellow - output_0074.png	Point	none	1896	456	1	1	1	none	none	0	0	0	0	0
298	297	Blue - output_0075.png	Point	none	780	1479	1	1	1	none	none	0	0	0	0	0
299	298	Green - output_0075.png	Point	none	1086	1557	1	1	1	none	none	0	0	0	0	0
300	299	Red - output_0075.png	Point	none	1260	1410	1	1	1	none	none	0	0	0	0	0
301	300	Yellow - output_0075.png	Point	none	1785	621	1	1	1	none	none	0	0	0	0	0
302	301	Blue - output_0076.png	Point	none	795	1476	1	1	1	none	none	0	0	0	0	0
303	302	Green - output_0076.png	Point	none	927	1527	1	1	1	none	none	0	0	0	0	0
304	303	Red - output_0076.png	Point	none	1143	1602	1	1	1	none	none	0	0	0	0	0
305	304	Yellow - output_0076.png	Point	none	1491	699	1	1	1	none	none	0	0	0	0	0
306	305	Blue - output_0077.png	Point	none	762	1455	1	1	1	none	none	0	0	0	0	0
307	306	Green - output_0077.png	Point	none	1071	1410	1	1	1	none	none	0	0	0	0	0
308	307	Red - output_0077.png	Point	none	1239	1434	1	1	1	none	none	0	0	0	0	0
309	308	Yellow - output_0077.png	Point	none	831	798	1	1	1	none	none	0	0	0	0	0
310	309	Blue - output_0078.png	Point	none	753	1482	1	1	1	none	none	0	0	0	0	0
311	310	Green - output_0078.png	Point	none	951	1578	1	1	1	none	none	0	0	0	0	0
312	311	Red - output_0078.png	Point	none	1227	1464	1	1	1	none	none	0	0	0	0	0
313	312	Yellow - output_0078.png	Point	none	846	810	1	1	1	none	none	0	0	0	0	0
314	313	Blue - output_0079.png	Point	none	798	1482	1	1	1	none	none	0	0	0	0	0
315	314	Green - output_0079.png	Point	none	1170	1440	1	1	1	none	none	0	0	0	0	0
316	315	Red - output_0079.png	Point	none	1305	1392	1	1	1	none	none	0	0	0	0	0
317	316	Yellow - output_0079.png	Point	none	858	816	1	1	1	none	none	0	0	0	0	0
318	317	Blue - output_0080.png	Point	none	1122	1371	1	1	1	none	none	0	0	0	0	0
319	318	Green - output_0080.png	Point	none	1260	1476	1	1	1	none	none	0	0	0	0	0
320	319	Red - output_0080.png	Point	none	1119	1521	1	1	1	none	none	0	0	0	0	0
321	320	Yellow - output_0080.png	Point	none	852	783	1	1	1	none	none	0	0	0	0	0
322	321	Blue - output_0081.png	Point	none	1122	1320	1	1	1	none	none	0	0	0	0	0
323	322	Green - output_0081.png	Point	none	786	1431	1	1	1	none	none	0	0	0	0	0
324	323	Red - output_0081.png	Point	none	1074	1605	1	1	1	none	none	0	0	0	0	0
325	324	Yellow - output_0081.png	Point	none	864	750	1	1	1	none	none	0	0	0	0	0
326	325	Blue - output_0082.png	Point	none	1119	1317	1	1	1	none	none	0	0	0	0	0
327	326	Green - output_0082.png	Point	none	810	1464	1	1	1	none	none	0	0	0	0	0
328	327	Red - output_0082.png	Point	none	1053	1578	1	1	1	none	none	0	0	0	0	0
329	328	Yellow - output_0082.png	Point	none	849	738	1	1	1	none	none	0	0	0	0	0
330	329	Blue - output_0083.png	Point	none	1068	1329	1	1	1	none	none	0	0	0	0	0
331	330	Green - output_0083.png	Point	none	879	1437	1	1	1	none	none	0	0	0	0	0
332	331	Red - output_0083.png	Point	none	1050	1575	1	1	1	none	none	0	0	0	0	0
333	332	Yellow - output_0083.png	Point	none	882	717	1	1	1	none	none	0	0	0	0	0
334	333	Blue - output_0084.png	Point	none	1038	1389	1	1	1	none	none	0	0	0	0	0
335	334	Green - output_0084.png	Point	none	999	1479	1	1	1	none	none	0	0	0	0	0
336	335	Red - output_0084.png	Point	none	921	1635	1	1	1	none	none	0	0	0	0	0
337	336	Yellow - output_0084.png	Point	none	915	720	1	1	1	none	none	0	0	0	0	0
338	337	Blue - output_0085.png	Point	none	999	1398	1	1	1	none	none	0	0	0	0	0
339	338	Green - output_0085.png	Point	none	1107	1521	1	1	1	none	none	0	0	0	0	0
340	339	Red - output_0085.png	Point	none	921	1614	1	1	1	none	none	0	0	0	0	0
341	340	Yellow - output_0085.png	Point	none	936	720	1	1	1	none	none	0	0	0	0	0
342	341	Blue - output_0086.png	Point	none	999	1359	1	1	1	none	none	0	0	0	0	0
343	342	Green - output_0086.png	Point	none	981	1464	1	1	1	none	none	0	0	0	0	0
344	343	Red - output_0086.png	Point	none	921	1623	1	1	1	none	none	0	0	0	0	0
345	344	Yellow - output_0086.png	Point	none	981	714	1	1	1	none	none	0	0	0	0	0
346	345	Blue - output_0087.png	Point	none	1110	1329	1	1	1	none	none	0	0	0	0	0
347	346	Green - output_0087.png	Point	none	894	1380	1	1	1	none	none	0	0	0	0	0
348	347	Red - output_0087.png	Point	none	915	1629	1	1	1	none	none	0	0	0	0	0
349	348	Yellow - output_0087.png	Point	none	1260	774	1	1	1	none	none	0	0	0	0	0
350	349	Blue - output_0088.png	Point	none	1182	1428	1	1	1	none	none	0	0	0	0	0
351	350	Green - output_0088.png	Point	none	984	1392	1	1	1	none	none	0	0	0	0	0
352	351	Red - output_0088.png	Point	none	930	1608	1	1	1	none	none	0	0	0	0	0
353	352	Yellow - output_0088.png	Point	none	1560	723	1	1	1	none	none	0	0	0	0	0
354	353	Blue - output_0089.png	Point	none	1188	1434	1	1	1	none	none	0	0	0	0	0
355	354	Green - output_0089.png	Point	none	894	1404	1	1	1	none	none	0	0	0	0	0
356	355	Red - output_0089.png	Point	none	930	1617	1	1	1	none	none	0	0	0	0	0
357	356	Yellow - output_0089.png	Point	none	1617	762	1	1	1	none	none	0	0	0	0	0
358	357	Blue - output_0090.png	Point	none	1215	1467	1	1	1	none	none	0	0	0	0	0
359	358	Green - output_0090.png	Point	none	981	1428	1	1	1	none	none	0	0	0	0	0
360	359	Red - output_0090.png	Point	none	915	1632	1	1	1	none	none	0	0	0	0	0
361	360	Yellow - output_0090.png	Point	none	1842	804	1	1	1	none	none	0	0	0	0	0
362	361	Blue - output_0091.png	Point	none	1164	1455	1	1	1	none	none	0	0	0	0	0
363	362	Green - output_0091.png	Point	none	987	1407	1	1	1	none	none	0	0	0	0	0
364	363	Red - output_0091.png	Point	none	912	1611	1	1	1	none	none	0	0	0	0	0
365	364	Yellow - output_0091.png	Point	none	1845	828	1	1	1	none	none	0	0	0	0	0
366	365	Blue - output_0092.png	Point	none	1131	1374	1	1	1	none	none	0	0	0	0	0
367	366	Green - output_0092.png	Point	none	990	1398	1	1	1	none	none	0	0	0	0	0
368	367	Red - output_0092.png	Point	none	927	1626	1	1	1	none	none	0	0	0	0	0
369	368	Yellow - output_0092.png	Point	none	1824	831	1	1	1	none	none	0	0	0	0	0
370	369	Blue - output_0093.png	Point	none	1149	1344	1	1	1	none	none	0	0	0	0	0
371	370	Green - output_0093.png	Point	none	963	1401	1	1	1	none	none	0	0	0	0	0
372	371	Red - output_0093.png	Point	none	918	1623	1	1	1	none	none	0	0	0	0	0
373	372	Yellow - output_0093.png	Point	none	1845	807	1	1	1	none	none	0	0	0	0	0
374	373	Blue - output_0094.png	Point	none	1179	1356	1	1	1	none	none	0	0	0	0	0
375	374	Green - output_0094.png	Point	none	1002	1410	1	1	1	none	none	0	0	0	0	0
376	375	Red - output_0094.png	Point	none	933	1641	1	1	1	none	none	0	0	0	0	0
377	376	Yellow - output_0094.png	Point	none	1830	819	1	1	1	none	none	0	0	0	0	0
378	377	Blue - output_0095.png	Point	none	1182	1332	1	1	1	none	none	0	0	0	0	0
379	378	Green - output_0095.png	Point	none	984	1419	1	1	1	none	none	0	0	0	0	0
380	379	Red - output_0095.png	Point	none	924	1650	1	1	1	none	none	0	0	0	0	0
381	380	Yellow - output_0095.png	Point	none	1899	828	1	1	1	none	none	0	0	0	0	0
382	381	Blue - output_0096.png	Point	none	1176	1320	1	1	1	none	none	0	0	0	0	0
383	382	Green - output_0096.png	Point	none	978	1407	1	1	1	none	none	0	0	0	0	0
384	383	Red - output_0096.png	Point	none	924	1626	1	1	1	none	none	0	0	0	0	0
385	384	Yellow - output_0096.png	Point	none	1950	798	1	1	1	none	none	0	0	0	0	0
386	385	Blue - output_0097.png	Point	none	1164	1317	1	1	1	none	none	0	0	0	0	0
387	386	Green - output_0097.png	Point	none	987	1398	1	1	1	none	none	0	0	0	0	0
388	387	Red - output_0097.png	Point	none	912	1620	1	1	1	none	none	0	0	0	0	0
389	388	Yellow - output_0097.png	Point	none	1920	816	1	1	1	none	none	0	0	0	0	0
390	389	Blue - output_0098.png	Point	none	1173	1332	1	1	1	none	none	0	0	0	0	0
391	390	Green - output_0098.png	Point	none	978	1392	1	1	1	none	none	0	0	0	0	0
392	391	Red - output_0098.png	Point	none	912	1662	1	1	1	none	none	0	0	0	0	0
393	392	Yellow - output_0098.png	Point	none	1932	804	1	1	1	none	none	0	0	0	0	0
394	393	Blue - output_0099.png	Point	none	1197	1338	1	1	1	none	none	0	0	0	0	0
395	394	Green - output_0099.png	Point	none	978	1413	1	1	1	none	none	0	0	0	0	0
396	395	Red - output_0099.png	Point	none	912	1638	1	1	1	none	none	0	0	0	0	0
397	396	Yellow - output_0099.png	Point	none	1920	774	1	1	1	none	none	0	0	0	0	0
398	397	Blue - output_0100.png	Point	none	1173	1332	1	1	1	none	none	0	0	0	0	0
399	398	Green - output_0100.png	Point	none	984	1410	1	1	1	none	none	0	0	0	0	0
400	399	Red - output_0100.png	Point	none	906	1626	1	1	1	none	none	0	0	0	0	0
401	400	Yellow - output_0100.png	Point	none	1899	795	1	1	1	none	none	0	0	0	0	0
402	401	Blue - output_0101.png	Point	none	1182	1320	1	1	1	none	none	0	0	0	0	0
403	402	Green - output_0101.png	Point	none	981	1404	1	1	1	none	none	0	0	0	0	0
404	403	Red - output_0101.png	Point	none	912	1620	1	1	1	none	none	0	0	0	0	0
405	404	Yellow - output_0101.png	Point	none	1917	789	1	1	1	none	none	0	0	0	0	0
406	405	Blue - output_0102.png	Point	none	1164	1332	1	1	1	none	none	0	0	0	0	0
407	406	Green - output_0102.png	Point	none	978	1392	1	1	1	none	none	0	0	0	0	0
408	407	Red - output_0102.png	Point	none	828	1569	1	1	1	none	none	0	0	0	0	0
409	408	Yellow - output_0102.png	Point	none	1935	795	1	1	1	none	none	0	0	0	0	0
