# Supplementary material for: Unmated Queens Show Worker‐Like Behaviour and Gene Expression in Polygynous Colonies of the Ant Stigmatomma pallipes
Source: Mol Ecol. 2026 Apr 29;35:e70360. doi: 10.1111/mec.70360 (PMC13126620; doi:10.1111/mec.70360)
Supplement: Supplementary file 3 — Data S1: mec70360‐sup‐0003‐Supinfo.zip. [file MEC-35-e70360-s003.zip › Coordinates/O2_N6_4_8_cords.csv]

X.1	Index	Name	Type	Group	X	Y	Width	Height	Points	Color	Fill	LWidth	Pos	C	Z	T
1	0	Eggpile - output_0010.png	Point	none	2598	1458	1	1	1	none	none	0	0	0	0	0
2	1	Larval pile - output_0010.png	Point	none	2631	1338	1	1	1	none	none	0	0	0	0	0
3	2	Pupapile - output_0010.png	Point	none	2763	1266	1	1	1	none	none	0	0	0	0	0
4	3	Nest Entrance - output_0010.png	Point	none	1881	1902	1	1	1	none	none	0	0	0	0	0
5	4	SW Corner - output_0010.png	Point	none	3834	546	1	1	1	none	none	0	0	0	0	0
6	5	NW Corner - output_0010.png	Point	none	3357	2151	1	1	1	none	none	0	0	0	0	0
7	6	NE Corner - output_0010.png	Point	none	741	1662	1	1	1	none	none	0	0	0	0	0
8	7	SE Corner - output_0010.png	Point	none	1095	9	1	1	1	none	none	0	0	0	0	0
9	8	Blue - output_0010.png	Point	none	2481	1539	1	1	1	none	none	0	0	0	0	0
10	9	Orange - output_0010.png	Point	none	2487	1218	1	1	1	none	none	0	0	0	0	0
11	10	Blue - output_0011.png	Point	none	2664	1080	1	1	1	none	none	0	0	0	0	0
12	11	Orange - output_0011.png	Point	none	2499	1239	1	1	1	none	none	0	0	0	0	0
13	12	Blue - output_0012.png	Point	none	2751	1299	1	1	1	none	none	0	0	0	0	0
14	13	Orange - output_0012.png	Point	none	2508	1224	1	1	1	none	none	0	0	0	0	0
15	14	Blue - output_0013.png	Point	none	2805	1215	1	1	1	none	none	0	0	0	0	0
16	15	Orange - output_0013.png	Point	none	2490	1296	1	1	1	none	none	0	0	0	0	0
17	16	Blue - output_0014.png	Point	none	2844	1236	1	1	1	none	none	0	0	0	0	0
18	17	Orange - output_0014.png	Point	none	2466	1194	1	1	1	none	none	0	0	0	0	0
19	18	Blue - output_0015.png	Point	none	2817	1239	1	1	1	none	none	0	0	0	0	0
20	19	Orange - output_0015.png	Point	none	2403	1137	1	1	1	none	none	0	0	0	0	0
21	20	Blue - output_0016.png	Point	none	2808	1251	1	1	1	none	none	0	0	0	0	0
22	21	Orange - output_0016.png	Point	none	2541	1098	1	1	1	none	none	0	0	0	0	0
23	22	Blue - output_0017.png	Point	none	2769	1554	1	1	1	none	none	0	0	0	0	0
24	23	Orange - output_0017.png	Point	none	2457	939	1	1	1	none	none	0	0	0	0	0
25	24	Blue - output_0018.png	Point	none	2739	1311	1	1	1	none	none	0	0	0	0	0
26	25	Orange - output_0018.png	Point	none	2397	1056	1	1	1	none	none	0	0	0	0	0
27	26	Blue - output_0019.png	Point	none	2592	861	1	1	1	none	none	0	0	0	0	0
28	27	Orange - output_0019.png	Point	none	2232	1041	1	1	1	none	none	0	0	0	0	0
29	28	Blue - output_0020.png	Point	none	2583	1158	1	1	1	none	none	0	0	0	0	0
30	29	Orange - output_0020.png	Point	none	2250	1056	1	1	1	none	none	0	0	0	0	0
31	30	Blue - output_0021.png	Point	none	2496	1284	1	1	1	none	none	0	0	0	0	0
32	31	Orange - output_0021.png	Point	none	2232	1035	1	1	1	none	none	0	0	0	0	0
33	32	Blue - output_0022.png	Point	none	2622	1299	1	1	1	none	none	0	0	0	0	0
34	33	Orange - output_0022.png	Point	none	2469	867	1	1	1	none	none	0	0	0	0	0
35	34	Blue - output_0023.png	Point	none	2745	1263	1	1	1	none	none	0	0	0	0	0
36	35	Orange - output_0023.png	Point	none	2406	1029	1	1	1	none	none	0	0	0	0	0
37	36	Blue - output_0024.png	Point	none	2760	1254	1	1	1	none	none	0	0	0	0	0
38	37	Orange - output_0024.png	Point	none	2406	1071	1	1	1	none	none	0	0	0	0	0
39	38	Blue - output_0025.png	Point	none	2751	1269	1	1	1	none	none	0	0	0	0	0
40	39	Orange - output_0025.png	Point	none	2574	999	1	1	1	none	none	0	0	0	0	0
41	40	Blue - output_0026.png	Point	none	2739	1278	1	1	1	none	none	0	0	0	0	0
42	41	Orange - output_0026.png	Point	none	2409	1065	1	1	1	none	none	0	0	0	0	0
43	42	Blue - output_0027.png	Point	none	2727	1263	1	1	1	none	none	0	0	0	0	0
44	43	Orange - output_0027.png	Point	none	2433	1086	1	1	1	none	none	0	0	0	0	0
45	44	Blue - output_0028.png	Point	none	2745	1308	1	1	1	none	none	0	0	0	0	0
46	45	Orange - output_0028.png	Point	none	2547	1044	1	1	1	none	none	0	0	0	0	0
47	46	Blue - output_0029.png	Point	none	2766	1317	1	1	1	none	none	0	0	0	0	0
48	47	Orange - output_0029.png	Point	none	2568	996	1	1	1	none	none	0	0	0	0	0
49	48	Blue - output_0030.png	Point	none	2754	1302	1	1	1	none	none	0	0	0	0	0
50	49	Orange - output_0030.png	Point	none	1764	1281	1	1	1	none	none	0	0	0	0	0
51	50	Blue - output_0031.png	Point	none	2793	1293	1	1	1	none	none	0	0	0	0	0
52	51	Orange - output_0031.png	Point	none	2097	1101	1	1	1	none	none	0	0	0	0	0
53	52	Blue - output_0032.png	Point	none	2820	1329	1	1	1	none	none	0	0	0	0	0
54	53	Orange - output_0032.png	Point	none	2049	1110	1	1	1	none	none	0	0	0	0	0
55	54	Blue - output_0033.png	Point	none	2802	1353	1	1	1	none	none	0	0	0	0	0
56	55	Orange - output_0033.png	Point	none	2019	1308	1	1	1	none	none	0	0	0	0	0
57	56	Blue - output_0034.png	Point	none	2733	1269	1	1	1	none	none	0	0	0	0	0
58	57	Orange - output_0034.png	Point	none	1341	1092	1	1	1	none	none	0	0	0	0	0
59	58	Blue - output_0035.png	Point	none	2679	1263	1	1	1	none	none	0	0	0	0	0
60	59	Orange - output_0035.png	Point	none	1338	1083	1	1	1	none	none	0	0	0	0	0
61	60	Blue - output_0036.png	Point	none	2838	1257	1	1	1	none	none	0	0	0	0	0
62	61	Orange - output_0036.png	Point	none	1680	1017	1	1	1	none	none	0	0	0	0	0
63	62	Blue - output_0037.png	Point	none	2775	1275	1	1	1	none	none	0	0	0	0	0
64	63	Orange - output_0037.png	Point	none	1686	1002	1	1	1	none	none	0	0	0	0	0
65	64	Blue - output_0038.png	Point	none	2748	1275	1	1	1	none	none	0	0	0	0	0
66	65	Orange - output_0038.png	Point	none	1659	1026	1	1	1	none	none	0	0	0	0	0
67	66	Blue - output_0039.png	Point	none	2745	1266	1	1	1	none	none	0	0	0	0	0
68	67	Orange - output_0039.png	Point	none	1662	1032	1	1	1	none	none	0	0	0	0	0
69	68	Blue - output_0040.png	Point	none	2757	1290	1	1	1	none	none	0	0	0	0	0
70	69	Orange - output_0040.png	Point	none	2352	936	1	1	1	none	none	0	0	0	0	0
71	70	Blue - output_0041.png	Point	none	2763	1311	1	1	1	none	none	0	0	0	0	0
72	71	Orange - output_0041.png	Point	none	2406	900	1	1	1	none	none	0	0	0	0	0
73	72	Blue - output_0042.png	Point	none	2754	1287	1	1	1	none	none	0	0	0	0	0
74	73	Orange - output_0042.png	Point	none	2445	957	1	1	1	none	none	0	0	0	0	0
75	74	Blue - output_0043.png	Point	none	2784	1278	1	1	1	none	none	0	0	0	0	0
76	75	Orange - output_0043.png	Point	none	2460	1023	1	1	1	none	none	0	0	0	0	0
77	76	Blue - output_0044.png	Point	none	2778	1257	1	1	1	none	none	0	0	0	0	0
78	77	Orange - output_0044.png	Point	none	2538	1089	1	1	1	none	none	0	0	0	0	0
79	78	Blue - output_0045.png	Point	none	2829	1254	1	1	1	none	none	0	0	0	0	0
80	79	Orange - output_0045.png	Point	none	2577	1113	1	1	1	none	none	0	0	0	0	0
81	80	Blue - output_0046.png	Point	none	2841	1251	1	1	1	none	none	0	0	0	0	0
82	81	Orange - output_0046.png	Point	none	2553	1041	1	1	1	none	none	0	0	0	0	0
83	82	Blue - output_0047.png	Point	none	2844	1248	1	1	1	none	none	0	0	0	0	0
84	83	Orange - output_0047.png	Point	none	2568	1029	1	1	1	none	none	0	0	0	0	0
85	84	Blue - output_0048.png	Point	none	2739	1296	1	1	1	none	none	0	0	0	0	0
86	85	Orange - output_0048.png	Point	none	2556	1023	1	1	1	none	none	0	0	0	0	0
87	86	Blue - output_0049.png	Point	none	2715	1323	1	1	1	none	none	0	0	0	0	0
88	87	Orange - output_0049.png	Point	none	2574	999	1	1	1	none	none	0	0	0	0	0
89	88	Blue - output_0050.png	Point	none	2730	1305	1	1	1	none	none	0	0	0	0	0
90	89	Orange - output_0050.png	Point	none	2340	1305	1	1	1	none	none	0	0	0	0	0
91	90	Blue - output_0051.png	Point	none	2736	1314	1	1	1	none	none	0	0	0	0	0
92	91	Orange - output_0051.png	Point	none	2298	1158	1	1	1	none	none	0	0	0	0	0
93	92	Blue - output_0052.png	Point	none	2691	1371	1	1	1	none	none	0	0	0	0	0
94	93	Orange - output_0052.png	Point	none	2337	945	1	1	1	none	none	0	0	0	0	0
95	94	Blue - output_0053.png	Point	none	2715	1320	1	1	1	none	none	0	0	0	0	0
96	95	Orange - output_0053.png	Point	none	2385	945	1	1	1	none	none	0	0	0	0	0
97	96	Blue - output_0054.png	Point	none	2736	1305	1	1	1	none	none	0	0	0	0	0
98	97	Orange - output_0054.png	Point	none	2319	1065	1	1	1	none	none	0	0	0	0	0
99	98	Blue - output_0055.png	Point	none	2724	1281	1	1	1	none	none	0	0	0	0	0
100	99	Orange - output_0055.png	Point	none	2316	1065	1	1	1	none	none	0	0	0	0	0
101	100	Blue - output_0056.png	Point	none	2670	1311	1	1	1	none	none	0	0	0	0	0
102	101	Orange - output_0056.png	Point	none	2298	1059	1	1	1	none	none	0	0	0	0	0
103	102	Blue - output_0057.png	Point	none	2655	1368	1	1	1	none	none	0	0	0	0	0
104	103	Orange - output_0057.png	Point	none	2304	1089	1	1	1	none	none	0	0	0	0	0
105	104	Blue - output_0058.png	Point	none	2679	1383	1	1	1	none	none	0	0	0	0	0
106	105	Orange - output_0058.png	Point	none	2469	909	1	1	1	none	none	0	0	0	0	0
107	106	Blue - output_0059.png	Point	none	2706	1380	1	1	1	none	none	0	0	0	0	0
108	107	Orange - output_0059.png	Point	none	2679	1023	1	1	1	none	none	0	0	0	0	0
109	108	Blue - output_0060.png	Point	none	2655	1497	1	1	1	none	none	0	0	0	0	0
110	109	Orange - output_0060.png	Point	none	2742	1254	1	1	1	none	none	0	0	0	0	0
111	110	Blue - output_0061.png	Point	none	2550	1524	1	1	1	none	none	0	0	0	0	0
112	111	Orange - output_0061.png	Point	none	2697	1290	1	1	1	none	none	0	0	0	0	0
113	112	Blue - output_0062.png	Point	none	2679	1311	1	1	1	none	none	0	0	0	0	0
114	113	Orange - output_0062.png	Point	none	2640	1092	1	1	1	none	none	0	0	0	0	0
115	114	Blue - output_0063.png	Point	none	2682	1398	1	1	1	none	none	0	0	0	0	0
116	115	Orange - output_0063.png	Point	none	2877	1029	1	1	1	none	none	0	0	0	0	0
117	116	Blue - output_0064.png	Point	none	2739	1380	1	1	1	none	none	0	0	0	0	0
118	117	Orange - output_0064.png	Point	none	2874	1050	1	1	1	none	none	0	0	0	0	0
119	118	Blue - output_0065.png	Point	none	2730	1308	1	1	1	none	none	0	0	0	0	0
120	119	Orange - output_0065.png	Point	none	2889	1023	1	1	1	none	none	0	0	0	0	0
121	120	Blue - output_0066.png	Point	none	2727	1365	1	1	1	none	none	0	0	0	0	0
122	121	Orange - output_0066.png	Point	none	2913	1056	1	1	1	none	none	0	0	0	0	0
123	122	Blue - output_0067.png	Point	none	2721	1275	1	1	1	none	none	0	0	0	0	0
124	123	Orange - output_0067.png	Point	none	2547	1098	1	1	1	none	none	0	0	0	0	0
125	124	Blue - output_0068.png	Point	none	2721	1398	1	1	1	none	none	0	0	0	0	0
126	125	Orange - output_0068.png	Point	none	2628	1059	1	1	1	none	none	0	0	0	0	0
127	126	Blue - output_0069.png	Point	none	2694	1458	1	1	1	none	none	0	0	0	0	0
128	127	Orange - output_0069.png	Point	none	2793	1047	1	1	1	none	none	0	0	0	0	0
129	128	Blue - output_0070.png	Point	none	2742	1536	1	1	1	none	none	0	0	0	0	0
130	129	Orange - output_0070.png	Point	none	2646	897	1	1	1	none	none	0	0	0	0	0
131	130	Blue - output_0071.png	Point	none	2670	1497	1	1	1	none	none	0	0	0	0	0
132	131	Orange - output_0071.png	Point	none	2673	870	1	1	1	none	none	0	0	0	0	0
133	132	Blue - output_0072.png	Point	none	2817	1440	1	1	1	none	none	0	0	0	0	0
134	133	Orange - output_0072.png	Point	none	2676	891	1	1	1	none	none	0	0	0	0	0
135	134	Blue - output_0073.png	Point	none	2430	1458	1	1	1	none	none	0	0	0	0	0
136	135	Orange - output_0073.png	Point	none	2694	873	1	1	1	none	none	0	0	0	0	0
137	136	Blue - output_0074.png	Point	none	2703	1335	1	1	1	none	none	0	0	0	0	0
138	137	Orange - output_0074.png	Point	none	2679	810	1	1	1	none	none	0	0	0	0	0
139	138	Blue - output_0075.png	Point	none	2718	1359	1	1	1	none	none	0	0	0	0	0
140	139	Orange - output_0075.png	Point	none	2643	849	1	1	1	none	none	0	0	0	0	0
141	140	Blue - output_0076.png	Point	none	2823	1470	1	1	1	none	none	0	0	0	0	0
142	141	Orange - output_0076.png	Point	none	2526	759	1	1	1	none	none	0	0	0	0	0
143	142	Blue - output_0077.png	Point	none	2727	1488	1	1	1	none	none	0	0	0	0	0
144	143	Orange - output_0077.png	Point	none	2517	753	1	1	1	none	none	0	0	0	0	0
145	144	Blue - output_0078.png	Point	none	2715	1470	1	1	1	none	none	0	0	0	0	0
146	145	Orange - output_0078.png	Point	none	2523	765	1	1	1	none	none	0	0	0	0	0
147	146	Blue - output_0079.png	Point	none	2709	1281	1	1	1	none	none	0	0	0	0	0
148	147	Orange - output_0079.png	Point	none	2520	762	1	1	1	none	none	0	0	0	0	0
149	148	Blue - output_0080.png	Point	none	2325	774	1	1	1	none	none	0	0	0	0	0
150	149	Orange - output_0080.png	Point	none	2511	753	1	1	1	none	none	0	0	0	0	0
151	150	Blue - output_0081.png	Point	none	2691	1014	1	1	1	none	none	0	0	0	0	0
152	151	Orange - output_0081.png	Point	none	2532	753	1	1	1	none	none	0	0	0	0	0
153	152	Blue - output_0082.png	Point	none	2568	1140	1	1	1	none	none	0	0	0	0	0
154	153	Orange - output_0082.png	Point	none	2538	759	1	1	1	none	none	0	0	0	0	0
155	154	Blue - output_0083.png	Point	none	2400	1134	1	1	1	none	none	0	0	0	0	0
156	155	Orange - output_0083.png	Point	none	2556	756	1	1	1	none	none	0	0	0	0	0
157	156	Blue - output_0084.png	Point	none	2574	1410	1	1	1	none	none	0	0	0	0	0
158	157	Orange - output_0084.png	Point	none	2541	753	1	1	1	none	none	0	0	0	0	0
159	158	Blue - output_0085.png	Point	none	2529	1431	1	1	1	none	none	0	0	0	0	0
160	159	Orange - output_0085.png	Point	none	2547	762	1	1	1	none	none	0	0	0	0	0
161	160	Blue - output_0086.png	Point	none	2496	1377	1	1	1	none	none	0	0	0	0	0
162	161	Orange - output_0086.png	Point	none	2541	744	1	1	1	none	none	0	0	0	0	0
163	162	Blue - output_0087.png	Point	none	2457	951	1	1	1	none	none	0	0	0	0	0
164	163	Orange - output_0087.png	Point	none	2556	753	1	1	1	none	none	0	0	0	0	0
165	164	Blue - output_0088.png	Point	none	2451	1158	1	1	1	none	none	0	0	0	0	0
166	165	Orange - output_0088.png	Point	none	2529	768	1	1	1	none	none	0	0	0	0	0
167	166	Blue - output_0089.png	Point	none	2457	1158	1	1	1	none	none	0	0	0	0	0
168	167	Orange - output_0089.png	Point	none	2541	750	1	1	1	none	none	0	0	0	0	0
169	168	Blue - output_0090.png	Point	none	2622	1116	1	1	1	none	none	0	0	0	0	0
170	169	Orange - output_0090.png	Point	none	2544	756	1	1	1	none	none	0	0	0	0	0
171	170	Blue - output_0091.png	Point	none	2700	1476	1	1	1	none	none	0	0	0	0	0
172	171	Orange - output_0091.png	Point	none	2565	753	1	1	1	none	none	0	0	0	0	0
173	172	Blue - output_0092.png	Point	none	2679	1536	1	1	1	none	none	0	0	0	0	0
174	173	Orange - output_0092.png	Point	none	2322	969	1	1	1	none	none	0	0	0	0	0
175	174	Blue - output_0093.png	Point	none	2640	1626	1	1	1	none	none	0	0	0	0	0
176	175	Orange - output_0093.png	Point	none	1800	1173	1	1	1	none	none	0	0	0	0	0
177	176	Blue - output_0094.png	Point	none	2694	1599	1	1	1	none	none	0	0	0	0	0
178	177	Orange - output_0094.png	Point	none	2805	954	1	1	1	none	none	0	0	0	0	0
179	178	Blue - output_0095.png	Point	none	2685	1638	1	1	1	none	none	0	0	0	0	0
180	179	Orange - output_0095.png	Point	none	2817	972	1	1	1	none	none	0	0	0	0	0
181	180	Blue - output_0096.png	Point	none	2544	1452	1	1	1	none	none	0	0	0	0	0
182	181	Orange - output_0096.png	Point	none	2829	942	1	1	1	none	none	0	0	0	0	0
183	182	Blue - output_0097.png	Point	none	2688	1383	1	1	1	none	none	0	0	0	0	0
184	183	Orange - output_0097.png	Point	none	2832	957	1	1	1	none	none	0	0	0	0	0
185	184	Blue - output_0098.png	Point	none	2661	1458	1	1	1	none	none	0	0	0	0	0
186	185	Orange - output_0098.png	Point	none	2835	942	1	1	1	none	none	0	0	0	0	0
187	186	Blue - output_0099.png	Point	none	2523	867	1	1	1	none	none	0	0	0	0	0
188	187	Orange - output_0099.png	Point	none	2808	951	1	1	1	none	none	0	0	0	0	0
189	188	Blue - output_0100.png	Point	none	2520	996	1	1	1	none	none	0	0	0	0	0
190	189	Orange - output_0100.png	Point	none	2880	1158	1	1	1	none	none	0	0	0	0	0
191	190	Blue - output_0101.png	Point	none	2547	1560	1	1	1	none	none	0	0	0	0	0
192	191	Orange - output_0101.png	Point	none	2883	1224	1	1	1	none	none	0	0	0	0	0
193	192	Blue - output_0102.png	Point	none	2634	1272	1	1	1	none	none	0	0	0	0	0
194	193	Orange - output_0102.png	Point	none	2748	942	1	1	1	none	none	0	0	0	0	0
195	194	Blue - output_0103.png	Point	none	2838	1233	1	1	1	none	none	0	0	0	0	0
196	195	Orange - output_0103.png	Point	none	2796	981	1	1	1	none	none	0	0	0	0	0
