# Supplementary material for: Unmated Queens Show Worker‐Like Behaviour and Gene Expression in Polygynous Colonies of the Ant Stigmatomma pallipes
Source: Mol Ecol. 2026 Apr 29;35:e70360. doi: 10.1111/mec.70360 (PMC13126620; doi:10.1111/mec.70360)
Supplement: Supplementary file 3 — Data S1: mec70360‐sup‐0003‐Supinfo.zip. [file MEC-35-e70360-s003.zip › Coordinates/O3_B1_2_8_cords.csv]

	Index	Name	Type	Group	X	Y	Width	Height	Points	Color	Fill	LWidth	Pos	C	Z	T
1	0	Eggpile - output_0010.png	Point	none	1995	1392	1	1	1	none	none	0	0	0	0	0
2	1	Larval pile - output_0010.png	Point	none	2229	1155	1	1	1	none	none	0	0	0	0	0
3	2	Pupapile - output_0010.png	Point	none	2775	1488	1	1	1	none	none	0	0	0	0	0
4	3	Nest Entrance - output_0010.png	Point	none	2265	201	1	1	1	none	none	0	0	0	0	0
5	4	SW Corner - output_0010.png	Point	none	768	2154	1	1	1	none	none	0	0	0	0	0
6	5	NW Corner - output_0010.png	Point	none	669	198	1	1	1	none	none	0	0	0	0	0
7	6	NE Corner - output_0010.png	Point	none	3786	192	1	1	1	none	none	0	0	0	0	0
8	7	SE Corner - output_0010.png	Point	none	3669	2154	1	1	1	none	none	0	0	0	0	0
9	8	Blue - output_0010.png	Point	none	3063	1485	1	1	1	none	none	0	0	0	0	0
10	9	Green - output_0010.png	Point	none	1428	1179	1	1	1	none	none	0	0	0	0	0
11	10	Orange - output_0010.png	Point	none	2640	1629	1	1	1	none	none	0	0	0	0	0
12	11	Pink - output_0010.png	Point	none	2745	831	1	1	1	none	none	0	0	0	0	0
13	12	Purple - output_0010.png	Point	none	2511	1128	1	1	1	none	none	0	0	0	0	0
14	13	Blue - output_0011.png	Point	none	3063	1470	1	1	1	none	none	0	0	0	0	0
15	14	Green - output_0011.png	Point	none	1440	1194	1	1	1	none	none	0	0	0	0	0
16	15	Orange - output_0011.png	Point	none	2607	1590	1	1	1	none	none	0	0	0	0	0
17	16	Pink - output_0011.png	Point	none	2655	786	1	1	1	none	none	0	0	0	0	0
18	17	Purple - output_0011.png	Point	none	2430	828	1	1	1	none	none	0	0	0	0	0
19	18	Blue - output_0012.png	Point	none	3063	1458	1	1	1	none	none	0	0	0	0	0
20	19	Green - output_0012.png	Point	none	1422	1182	1	1	1	none	none	0	0	0	0	0
21	20	Orange - output_0012.png	Point	none	2607	1581	1	1	1	none	none	0	0	0	0	0
22	21	Pink - output_0012.png	Point	none	2616	966	1	1	1	none	none	0	0	0	0	0
23	22	Purple - output_0012.png	Point	none	2265	336	1	1	1	none	none	0	0	0	0	0
24	23	Blue - output_0013.png	Point	none	3090	1461	1	1	1	none	none	0	0	0	0	0
25	24	Green - output_0013.png	Point	none	2178	1224	1	1	1	none	none	0	0	0	0	0
26	25	Orange - output_0013.png	Point	none	2616	1602	1	1	1	none	none	0	0	0	0	0
27	26	Pink - output_0013.png	Point	none	2655	789	1	1	1	none	none	0	0	0	0	0
28	27	Purple - output_0013.png	Point	none	2265	450	1	1	1	none	none	0	0	0	0	0
29	28	Blue - output_0014.png	Point	none	3102	1428	1	1	1	none	none	0	0	0	0	0
30	29	Green - output_0014.png	Point	none	2136	1356	1	1	1	none	none	0	0	0	0	0
31	30	Orange - output_0014.png	Point	none	2664	1527	1	1	1	none	none	0	0	0	0	0
32	31	Pink - output_0014.png	Point	none	2643	798	1	1	1	none	none	0	0	0	0	0
33	32	Purple - output_0014.png	Point	none	1635	858	1	1	1	none	none	0	0	0	0	0
34	33	Blue - output_0015.png	Point	none	3111	1404	1	1	1	none	none	0	0	0	0	0
35	34	Green - output_0015.png	Point	none	2115	1278	1	1	1	none	none	0	0	0	0	0
36	35	Orange - output_0015.png	Point	none	2682	1584	1	1	1	none	none	0	0	0	0	0
37	36	Pink - output_0015.png	Point	none	2622	801	1	1	1	none	none	0	0	0	0	0
38	37	Purple - output_0015.png	Point	none	2178	1779	1	1	1	none	none	0	0	0	0	0
39	38	Blue - output_0016.png	Point	none	3117	1401	1	1	1	none	none	0	0	0	0	0
40	39	Green - output_0016.png	Point	none	2370	1020	1	1	1	none	none	0	0	0	0	0
41	40	Orange - output_0016.png	Point	none	2655	1617	1	1	1	none	none	0	0	0	0	0
42	41	Pink - output_0016.png	Point	none	2676	924	1	1	1	none	none	0	0	0	0	0
43	42	Purple - output_0016.png	Point	none	2529	1743	1	1	1	none	none	0	0	0	0	0
44	43	Blue - output_0017.png	Point	none	3054	1377	1	1	1	none	none	0	0	0	0	0
45	44	Green - output_0017.png	Point	none	2574	822	1	1	1	none	none	0	0	0	0	0
46	45	Orange - output_0017.png	Point	none	1293	1353	1	1	1	none	none	0	0	0	0	0
47	46	Pink - output_0017.png	Point	none	2691	1485	1	1	1	none	none	0	0	0	0	0
48	47	Purple - output_0017.png	Point	none	2577	1764	1	1	1	none	none	0	0	0	0	0
49	48	Blue - output_0018.png	Point	none	3018	1572	1	1	1	none	none	0	0	0	0	0
50	49	Green - output_0018.png	Point	none	2907	1038	1	1	1	none	none	0	0	0	0	0
51	50	Orange - output_0018.png	Point	none	2844	1647	1	1	1	none	none	0	0	0	0	0
52	51	Pink - output_0018.png	Point	none	2577	1524	1	1	1	none	none	0	0	0	0	0
53	52	Purple - output_0018.png	Point	none	2559	1749	1	1	1	none	none	0	0	0	0	0
54	53	Blue - output_0019.png	Point	none	2997	1569	1	1	1	none	none	0	0	0	0	0
55	54	Green - output_0019.png	Point	none	1974	1257	1	1	1	none	none	0	0	0	0	0
56	55	Orange - output_0019.png	Point	none	2703	1275	1	1	1	none	none	0	0	0	0	0
57	56	Pink - output_0019.png	Point	none	2589	1437	1	1	1	none	none	0	0	0	0	0
58	57	Purple - output_0019.png	Point	none	2577	1764	1	1	1	none	none	0	0	0	0	0
59	58	Blue - output_0020.png	Point	none	3018	1599	1	1	1	none	none	0	0	0	0	0
60	59	Green - output_0020.png	Point	none	1995	1275	1	1	1	none	none	0	0	0	0	0
61	60	Orange - output_0020.png	Point	none	2688	1272	1	1	1	none	none	0	0	0	0	0
62	61	Pink - output_0020.png	Point	none	2631	1419	1	1	1	none	none	0	0	0	0	0
63	62	Purple - output_0020.png	Point	none	2586	1773	1	1	1	none	none	0	0	0	0	0
64	63	Blue - output_0021.png	Point	none	2868	1485	1	1	1	none	none	0	0	0	0	0
65	64	Green - output_0021.png	Point	none	1983	1266	1	1	1	none	none	0	0	0	0	0
66	65	Orange - output_0021.png	Point	none	2697	1266	1	1	1	none	none	0	0	0	0	0
67	66	Pink - output_0021.png	Point	none	2652	1509	1	1	1	none	none	0	0	0	0	0
68	67	Purple - output_0021.png	Point	none	2592	1764	1	1	1	none	none	0	0	0	0	0
69	68	Blue - output_0022.png	Point	none	2904	1443	1	1	1	none	none	0	0	0	0	0
70	69	Green - output_0022.png	Point	none	1977	1272	1	1	1	none	none	0	0	0	0	0
71	70	Orange - output_0022.png	Point	none	2736	1281	1	1	1	none	none	0	0	0	0	0
72	71	Pink - output_0022.png	Point	none	2703	1458	1	1	1	none	none	0	0	0	0	0
73	72	Purple - output_0022.png	Point	none	2583	1770	1	1	1	none	none	0	0	0	0	0
74	73	Blue - output_0023.png	Point	none	2781	1587	1	1	1	none	none	0	0	0	0	0
75	74	Green - output_0023.png	Point	none	1956	1269	1	1	1	none	none	0	0	0	0	0
76	75	Orange - output_0023.png	Point	none	2565	1311	1	1	1	none	none	0	0	0	0	0
77	76	Pink - output_0023.png	Point	none	2763	1347	1	1	1	none	none	0	0	0	0	0
78	77	Purple - output_0023.png	Point	none	2571	1773	1	1	1	none	none	0	0	0	0	0
79	78	Blue - output_0024.png	Point	none	2793	1536	1	1	1	none	none	0	0	0	0	0
80	79	Green - output_0024.png	Point	none	1974	1272	1	1	1	none	none	0	0	0	0	0
81	80	Orange - output_0024.png	Point	none	2949	1326	1	1	1	none	none	0	0	0	0	0
82	81	Pink - output_0024.png	Point	none	2685	1443	1	1	1	none	none	0	0	0	0	0
83	82	Purple - output_0024.png	Point	none	2895	1449	1	1	1	none	none	0	0	0	0	0
84	83	Blue - output_0025.png	Point	none	3084	1479	1	1	1	none	none	0	0	0	0	0
85	84	Green - output_0025.png	Point	none	1965	1260	1	1	1	none	none	0	0	0	0	0
86	85	Orange - output_0025.png	Point	none	2499	1359	1	1	1	none	none	0	0	0	0	0
87	86	Pink - output_0025.png	Point	none	2655	1404	1	1	1	none	none	0	0	0	0	0
88	87	Purple - output_0025.png	Point	none	2904	1428	1	1	1	none	none	0	0	0	0	0
89	88	Blue - output_0026.png	Point	none	3120	1434	1	1	1	none	none	0	0	0	0	0
90	89	Green - output_0026.png	Point	none	1971	1284	1	1	1	none	none	0	0	0	0	0
91	90	Orange - output_0026.png	Point	none	2490	1368	1	1	1	none	none	0	0	0	0	0
92	91	Pink - output_0026.png	Point	none	2643	1527	1	1	1	none	none	0	0	0	0	0
93	92	Purple - output_0026.png	Point	none	2961	1473	1	1	1	none	none	0	0	0	0	0
94	93	Blue - output_0027.png	Point	none	2850	1491	1	1	1	none	none	0	0	0	0	0
95	94	Green - output_0027.png	Point	none	2010	1263	1	1	1	none	none	0	0	0	0	0
96	95	Orange - output_0027.png	Point	none	2514	1356	1	1	1	none	none	0	0	0	0	0
97	96	Pink - output_0027.png	Point	none	2604	1458	1	1	1	none	none	0	0	0	0	0
98	97	Purple - output_0027.png	Point	none	2973	1128	1	1	1	none	none	0	0	0	0	0
99	98	Blue - output_0028.png	Point	none	2769	1398	1	1	1	none	none	0	0	0	0	0
100	99	Green - output_0028.png	Point	none	2028	1218	1	1	1	none	none	0	0	0	0	0
101	100	Orange - output_0028.png	Point	none	2511	1347	1	1	1	none	none	0	0	0	0	0
102	101	Pink - output_0028.png	Point	none	2571	1446	1	1	1	none	none	0	0	0	0	0
103	102	Purple - output_0028.png	Point	none	2799	885	1	1	1	none	none	0	0	0	0	0
104	103	Blue - output_0029.png	Point	none	2865	1443	1	1	1	none	none	0	0	0	0	0
105	104	Green - output_0029.png	Point	none	1914	1179	1	1	1	none	none	0	0	0	0	0
106	105	Orange - output_0029.png	Point	none	2691	1344	1	1	1	none	none	0	0	0	0	0
107	106	Pink - output_0029.png	Point	none	2499	1509	1	1	1	none	none	0	0	0	0	0
108	107	Purple - output_0029.png	Point	none	2814	906	1	1	1	none	none	0	0	0	0	0
109	108	Blue - output_0030.png	Point	none	2811	1452	1	1	1	none	none	0	0	0	0	0
110	109	Green - output_0030.png	Point	none	2073	1290	1	1	1	none	none	0	0	0	0	0
111	110	Orange - output_0030.png	Point	none	2238	516	1	1	1	none	none	0	0	0	0	0
112	111	Pink - output_0030.png	Point	none	2526	1356	1	1	1	none	none	0	0	0	0	0
113	112	Purple - output_0030.png	Point	none	2850	900	1	1	1	none	none	0	0	0	0	0
114	113	Blue - output_0031.png	Point	none	2958	1449	1	1	1	none	none	0	0	0	0	0
115	114	Green - output_0031.png	Point	none	1785	1089	1	1	1	none	none	0	0	0	0	0
116	115	Orange - output_0031.png	Point	none	2214	906	1	1	1	none	none	0	0	0	0	0
117	116	Pink - output_0031.png	Point	none	2502	1428	1	1	1	none	none	0	0	0	0	0
118	117	Purple - output_0031.png	Point	none	3096	1422	1	1	1	none	none	0	0	0	0	0
119	118	Blue - output_0032.png	Point	none	2946	1452	1	1	1	none	none	0	0	0	0	0
120	119	Green - output_0032.png	Point	none	1812	1083	1	1	1	none	none	0	0	0	0	0
121	120	Orange - output_0032.png	Point	none	2232	927	1	1	1	none	none	0	0	0	0	0
122	121	Pink - output_0032.png	Point	none	2487	1461	1	1	1	none	none	0	0	0	0	0
123	122	Purple - output_0032.png	Point	none	2235	1269	1	1	1	none	none	0	0	0	0	0
124	123	Blue - output_0033.png	Point	none	2934	1422	1	1	1	none	none	0	0	0	0	0
125	124	Green - output_0033.png	Point	none	1836	1110	1	1	1	none	none	0	0	0	0	0
126	125	Orange - output_0033.png	Point	none	2334	966	1	1	1	none	none	0	0	0	0	0
127	126	Pink - output_0033.png	Point	none	2499	1461	1	1	1	none	none	0	0	0	0	0
128	127	Purple - output_0033.png	Point	none	2229	537	1	1	1	none	none	0	0	0	0	0
129	128	Blue - output_0034.png	Point	none	2931	1431	1	1	1	none	none	0	0	0	0	0
130	129	Green - output_0034.png	Point	none	1815	1116	1	1	1	none	none	0	0	0	0	0
131	130	Orange - output_0034.png	Point	none	2262	945	1	1	1	none	none	0	0	0	0	0
132	131	Pink - output_0034.png	Point	none	2442	1359	1	1	1	none	none	0	0	0	0	0
133	132	Purple - output_0034.png	Point	none	2244	117	1	1	1	none	none	0	0	0	0	0
134	133	Blue - output_0035.png	Point	none	2940	1395	1	1	1	none	none	0	0	0	0	0
135	134	Green - output_0035.png	Point	none	1821	1119	1	1	1	none	none	0	0	0	0	0
136	135	Orange - output_0035.png	Point	none	2283	945	1	1	1	none	none	0	0	0	0	0
137	136	Pink - output_0035.png	Point	none	2526	1395	1	1	1	none	none	0	0	0	0	0
138	137	Purple - output_0035.png	Point	none	2301	84	1	1	1	none	none	0	0	0	0	0
139	138	Blue - output_0036.png	Point	none	2940	1428	1	1	1	none	none	0	0	0	0	0
140	139	Green - output_0036.png	Point	none	1821	1125	1	1	1	none	none	0	0	0	0	0
141	140	Orange - output_0036.png	Point	none	2289	855	1	1	1	none	none	0	0	0	0	0
142	141	Pink - output_0036.png	Point	none	2520	1404	1	1	1	none	none	0	0	0	0	0
143	142	Purple - output_0036.png	Point	none	2256	81	1	1	1	none	none	0	0	0	0	0
144	143	Blue - output_0037.png	Point	none	2922	1428	1	1	1	none	none	0	0	0	0	0
145	144	Green - output_0037.png	Point	none	1821	1113	1	1	1	none	none	0	0	0	0	0
146	145	Orange - output_0037.png	Point	none	2487	1212	1	1	1	none	none	0	0	0	0	0
147	146	Pink - output_0037.png	Point	none	2523	1404	1	1	1	none	none	0	0	0	0	0
148	147	Purple - output_0037.png	Point	none	2202	606	1	1	1	none	none	0	0	0	0	0
149	148	Blue - output_0038.png	Point	none	2940	1422	1	1	1	none	none	0	0	0	0	0
150	149	Green - output_0038.png	Point	none	1818	1125	1	1	1	none	none	0	0	0	0	0
151	150	Orange - output_0038.png	Point	none	2496	1224	1	1	1	none	none	0	0	0	0	0
152	151	Pink - output_0038.png	Point	none	2514	1395	1	1	1	none	none	0	0	0	0	0
153	152	Purple - output_0038.png	Point	none	2262	684	1	1	1	none	none	0	0	0	0	0
154	153	Blue - output_0039.png	Point	none	2922	1428	1	1	1	none	none	0	0	0	0	0
155	154	Green - output_0039.png	Point	none	1824	1116	1	1	1	none	none	0	0	0	0	0
156	155	Orange - output_0039.png	Point	none	2493	1212	1	1	1	none	none	0	0	0	0	0
157	156	Pink - output_0039.png	Point	none	2532	1389	1	1	1	none	none	0	0	0	0	0
158	157	Purple - output_0039.png	Point	none	2289	705	1	1	1	none	none	0	0	0	0	0
159	158	Blue - output_0040.png	Point	none	2928	1431	1	1	1	none	none	0	0	0	0	0
160	159	Green - output_0040.png	Point	none	1818	1119	1	1	1	none	none	0	0	0	0	0
161	160	Orange - output_0040.png	Point	none	2508	1212	1	1	1	none	none	0	0	0	0	0
162	161	Pink - output_0040.png	Point	none	2496	1413	1	1	1	none	none	0	0	0	0	0
163	162	Purple - output_0040.png	Point	none	2430	753	1	1	1	none	none	0	0	0	0	0
164	163	Blue - output_0041.png	Point	none	2937	1431	1	1	1	none	none	0	0	0	0	0
165	164	Green - output_0041.png	Point	none	1833	1113	1	1	1	none	none	0	0	0	0	0
166	165	Orange - output_0041.png	Point	none	2496	1209	1	1	1	none	none	0	0	0	0	0
167	166	Pink - output_0041.png	Point	none	2517	1404	1	1	1	none	none	0	0	0	0	0
168	167	Purple - output_0041.png	Point	none	2535	792	1	1	1	none	none	0	0	0	0	0
169	168	Blue - output_0042.png	Point	none	2919	1437	1	1	1	none	none	0	0	0	0	0
170	169	Green - output_0042.png	Point	none	1824	1101	1	1	1	none	none	0	0	0	0	0
171	170	Orange - output_0042.png	Point	none	2475	1221	1	1	1	none	none	0	0	0	0	0
172	171	Pink - output_0042.png	Point	none	2505	1401	1	1	1	none	none	0	0	0	0	0
173	172	Purple - output_0042.png	Point	none	2334	750	1	1	1	none	none	0	0	0	0	0
174	173	Blue - output_0043.png	Point	none	2925	1425	1	1	1	none	none	0	0	0	0	0
175	174	Green - output_0043.png	Point	none	1833	1107	1	1	1	none	none	0	0	0	0	0
176	175	Orange - output_0043.png	Point	none	2508	1218	1	1	1	none	none	0	0	0	0	0
177	176	Pink - output_0043.png	Point	none	2520	1398	1	1	1	none	none	0	0	0	0	0
178	177	Purple - output_0043.png	Point	none	2373	696	1	1	1	none	none	0	0	0	0	0
179	178	Blue - output_0044.png	Point	none	2928	1437	1	1	1	none	none	0	0	0	0	0
180	179	Green - output_0044.png	Point	none	1827	1125	1	1	1	none	none	0	0	0	0	0
181	180	Orange - output_0044.png	Point	none	2574	1281	1	1	1	none	none	0	0	0	0	0
182	181	Pink - output_0044.png	Point	none	2514	1401	1	1	1	none	none	0	0	0	0	0
183	182	Purple - output_0044.png	Point	none	2343	843	1	1	1	none	none	0	0	0	0	0
184	183	Blue - output_0045.png	Point	none	2925	1422	1	1	1	none	none	0	0	0	0	0
185	184	Green - output_0045.png	Point	none	1842	1128	1	1	1	none	none	0	0	0	0	0
186	185	Orange - output_0045.png	Point	none	2574	1272	1	1	1	none	none	0	0	0	0	0
187	186	Pink - output_0045.png	Point	none	2511	1428	1	1	1	none	none	0	0	0	0	0
188	187	Purple - output_0045.png	Point	none	2292	765	1	1	1	none	none	0	0	0	0	0
189	188	Blue - output_0046.png	Point	none	2925	1440	1	1	1	none	none	0	0	0	0	0
190	189	Green - output_0046.png	Point	none	1839	1119	1	1	1	none	none	0	0	0	0	0
191	190	Orange - output_0046.png	Point	none	2577	1266	1	1	1	none	none	0	0	0	0	0
192	191	Pink - output_0046.png	Point	none	2484	1434	1	1	1	none	none	0	0	0	0	0
193	192	Purple - output_0046.png	Point	none	2211	744	1	1	1	none	none	0	0	0	0	0
194	193	Blue - output_0047.png	Point	none	2928	1443	1	1	1	none	none	0	0	0	0	0
195	194	Green - output_0047.png	Point	none	1845	1125	1	1	1	none	none	0	0	0	0	0
196	195	Orange - output_0047.png	Point	none	2586	1272	1	1	1	none	none	0	0	0	0	0
197	196	Pink - output_0047.png	Point	none	2487	1461	1	1	1	none	none	0	0	0	0	0
198	197	Purple - output_0047.png	Point	none	2148	813	1	1	1	none	none	0	0	0	0	0
199	198	Blue - output_0048.png	Point	none	2925	1425	1	1	1	none	none	0	0	0	0	0
200	199	Green - output_0048.png	Point	none	1836	1116	1	1	1	none	none	0	0	0	0	0
201	200	Orange - output_0048.png	Point	none	2577	1269	1	1	1	none	none	0	0	0	0	0
202	201	Pink - output_0048.png	Point	none	2484	1443	1	1	1	none	none	0	0	0	0	0
203	202	Purple - output_0048.png	Point	none	2229	678	1	1	1	none	none	0	0	0	0	0
204	203	Blue - output_0049.png	Point	none	2940	1434	1	1	1	none	none	0	0	0	0	0
205	204	Green - output_0049.png	Point	none	1818	1101	1	1	1	none	none	0	0	0	0	0
206	205	Orange - output_0049.png	Point	none	2562	1266	1	1	1	none	none	0	0	0	0	0
207	206	Pink - output_0049.png	Point	none	2487	1437	1	1	1	none	none	0	0	0	0	0
208	207	Purple - output_0049.png	Point	none	2121	750	1	1	1	none	none	0	0	0	0	0
209	208	Blue - output_0050.png	Point	none	2925	1437	1	1	1	none	none	0	0	0	0	0
210	209	Green - output_0050.png	Point	none	1827	1122	1	1	1	none	none	0	0	0	0	0
211	210	Orange - output_0050.png	Point	none	2415	1230	1	1	1	none	none	0	0	0	0	0
212	211	Pink - output_0050.png	Point	none	2508	1443	1	1	1	none	none	0	0	0	0	0
213	212	Purple - output_0050.png	Point	none	2190	702	1	1	1	none	none	0	0	0	0	0
214	213	Blue - output_0051.png	Point	none	2922	1434	1	1	1	none	none	0	0	0	0	0
215	214	Green - output_0051.png	Point	none	1833	1128	1	1	1	none	none	0	0	0	0	0
216	215	Orange - output_0051.png	Point	none	2496	1218	1	1	1	none	none	0	0	0	0	0
217	216	Pink - output_0051.png	Point	none	2511	1449	1	1	1	none	none	0	0	0	0	0
218	217	Purple - output_0051.png	Point	none	2238	792	1	1	1	none	none	0	0	0	0	0
219	218	Blue - output_0052.png	Point	none	2931	1437	1	1	1	none	none	0	0	0	0	0
220	219	Green - output_0052.png	Point	none	1833	1113	1	1	1	none	none	0	0	0	0	0
221	220	Orange - output_0052.png	Point	none	2802	1152	1	1	1	none	none	0	0	0	0	0
222	221	Pink - output_0052.png	Point	none	2535	1479	1	1	1	none	none	0	0	0	0	0
223	222	Purple - output_0052.png	Point	none	2328	555	1	1	1	none	none	0	0	0	0	0
224	223	Blue - output_0053.png	Point	none	2895	1536	1	1	1	none	none	0	0	0	0	0
225	224	Green - output_0053.png	Point	none	1842	1122	1	1	1	none	none	0	0	0	0	0
226	225	Orange - output_0053.png	Point	none	2871	1290	1	1	1	none	none	0	0	0	0	0
227	226	Pink - output_0053.png	Point	none	2568	1332	1	1	1	none	none	0	0	0	0	0
228	227	Purple - output_0053.png	Point	none	2250	507	1	1	1	none	none	0	0	0	0	0
229	228	Blue - output_0054.png	Point	none	2922	1470	1	1	1	none	none	0	0	0	0	0
230	229	Green - output_0054.png	Point	none	1851	1119	1	1	1	none	none	0	0	0	0	0
231	230	Orange - output_0054.png	Point	none	2820	1236	1	1	1	none	none	0	0	0	0	0
232	231	Pink - output_0054.png	Point	none	2601	1335	1	1	1	none	none	0	0	0	0	0
233	232	Purple - output_0054.png	Point	none	2178	87	1	1	1	none	none	0	0	0	0	0
234	233	Blue - output_0055.png	Point	none	2919	1455	1	1	1	none	none	0	0	0	0	0
235	234	Green - output_0055.png	Point	none	1821	1098	1	1	1	none	none	0	0	0	0	0
236	235	Orange - output_0055.png	Point	none	2802	1245	1	1	1	none	none	0	0	0	0	0
237	236	Pink - output_0055.png	Point	none	2601	1365	1	1	1	none	none	0	0	0	0	0
238	237	Purple - output_0055.png	Point	none	2205	138	1	1	1	none	none	0	0	0	0	0
239	238	Blue - output_0056.png	Point	none	2910	1461	1	1	1	none	none	0	0	0	0	0
240	239	Green - output_0056.png	Point	none	1821	1116	1	1	1	none	none	0	0	0	0	0
241	240	Orange - output_0056.png	Point	none	2823	1248	1	1	1	none	none	0	0	0	0	0
242	241	Pink - output_0056.png	Point	none	2592	1338	1	1	1	none	none	0	0	0	0	0
243	242	Purple - output_0056.png	Point	none	2247	96	1	1	1	none	none	0	0	0	0	0
244	243	Blue - output_0057.png	Point	none	2910	1482	1	1	1	none	none	0	0	0	0	0
245	244	Green - output_0057.png	Point	none	1839	1119	1	1	1	none	none	0	0	0	0	0
246	245	Orange - output_0057.png	Point	none	2808	1239	1	1	1	none	none	0	0	0	0	0
247	246	Pink - output_0057.png	Point	none	2592	1329	1	1	1	none	none	0	0	0	0	0
248	247	Purple - output_0057.png	Point	none	2199	108	1	1	1	none	none	0	0	0	0	0
249	248	Blue - output_0058.png	Point	none	2925	1470	1	1	1	none	none	0	0	0	0	0
250	249	Green - output_0058.png	Point	none	1833	1122	1	1	1	none	none	0	0	0	0	0
251	250	Orange - output_0058.png	Point	none	2829	1251	1	1	1	none	none	0	0	0	0	0
252	251	Pink - output_0058.png	Point	none	2589	1332	1	1	1	none	none	0	0	0	0	0
253	252	Purple - output_0058.png	Point	none	2190	84	1	1	1	none	none	0	0	0	0	0
254	253	Blue - output_0059.png	Point	none	2826	1467	1	1	1	none	none	0	0	0	0	0
255	254	Green - output_0059.png	Point	none	1848	1113	1	1	1	none	none	0	0	0	0	0
256	255	Orange - output_0059.png	Point	none	2823	1245	1	1	1	none	none	0	0	0	0	0
257	256	Pink - output_0059.png	Point	none	2610	1332	1	1	1	none	none	0	0	0	0	0
258	257	Purple - output_0059.png	Point	none	2184	87	1	1	1	none	none	0	0	0	0	0
259	258	Blue - output_0060.png	Point	none	2811	1485	1	1	1	none	none	0	0	0	0	0
260	259	Green - output_0060.png	Point	none	1827	1107	1	1	1	none	none	0	0	0	0	0
261	260	Orange - output_0060.png	Point	none	2820	1242	1	1	1	none	none	0	0	0	0	0
262	261	Pink - output_0060.png	Point	none	2589	1347	1	1	1	none	none	0	0	0	0	0
263	262	Purple - output_0060.png	Point	none	2031	768	1	1	1	none	none	0	0	0	0	0
264	263	Blue - output_0061.png	Point	none	2811	1527	1	1	1	none	none	0	0	0	0	0
265	264	Green - output_0061.png	Point	none	1830	1119	1	1	1	none	none	0	0	0	0	0
266	265	Orange - output_0061.png	Point	none	2856	1206	1	1	1	none	none	0	0	0	0	0
267	266	Pink - output_0061.png	Point	none	2598	1314	1	1	1	none	none	0	0	0	0	0
268	267	Purple - output_0061.png	Point	none	1302	1254	1	1	1	none	none	0	0	0	0	0
269	268	Blue - output_0062.png	Point	none	2832	1503	1	1	1	none	none	0	0	0	0	0
270	269	Green - output_0062.png	Point	none	1848	1122	1	1	1	none	none	0	0	0	0	0
271	270	Orange - output_0062.png	Point	none	2853	1215	1	1	1	none	none	0	0	0	0	0
272	271	Pink - output_0062.png	Point	none	2586	1296	1	1	1	none	none	0	0	0	0	0
273	272	Purple - output_0062.png	Point	none	1305	1497	1	1	1	none	none	0	0	0	0	0
274	273	Blue - output_0063.png	Point	none	2823	1497	1	1	1	none	none	0	0	0	0	0
275	274	Green - output_0063.png	Point	none	1836	1122	1	1	1	none	none	0	0	0	0	0
276	275	Orange - output_0063.png	Point	none	2853	1218	1	1	1	none	none	0	0	0	0	0
277	276	Pink - output_0063.png	Point	none	2589	1299	1	1	1	none	none	0	0	0	0	0
278	277	Purple - output_0063.png	Point	none	1314	1506	1	1	1	none	none	0	0	0	0	0
279	278	Blue - output_0064.png	Point	none	2829	1497	1	1	1	none	none	0	0	0	0	0
280	279	Green - output_0064.png	Point	none	1830	1107	1	1	1	none	none	0	0	0	0	0
281	280	Orange - output_0064.png	Point	none	2844	1215	1	1	1	none	none	0	0	0	0	0
282	281	Pink - output_0064.png	Point	none	2568	1305	1	1	1	none	none	0	0	0	0	0
283	282	Purple - output_0064.png	Point	none	1335	1521	1	1	1	none	none	0	0	0	0	0
284	283	Blue - output_0065.png	Point	none	2823	1500	1	1	1	none	none	0	0	0	0	0
285	284	Green - output_0065.png	Point	none	1833	1131	1	1	1	none	none	0	0	0	0	0
286	285	Orange - output_0065.png	Point	none	2841	1212	1	1	1	none	none	0	0	0	0	0
287	286	Pink - output_0065.png	Point	none	2592	1305	1	1	1	none	none	0	0	0	0	0
288	287	Purple - output_0065.png	Point	none	1299	1500	1	1	1	none	none	0	0	0	0	0
289	288	Blue - output_0066.png	Point	none	2817	1503	1	1	1	none	none	0	0	0	0	0
290	289	Green - output_0066.png	Point	none	1836	1122	1	1	1	none	none	0	0	0	0	0
291	290	Orange - output_0066.png	Point	none	2853	1218	1	1	1	none	none	0	0	0	0	0
292	291	Pink - output_0066.png	Point	none	2592	1305	1	1	1	none	none	0	0	0	0	0
293	292	Purple - output_0066.png	Point	none	1311	1521	1	1	1	none	none	0	0	0	0	0
294	293	Blue - output_0067.png	Point	none	2820	1497	1	1	1	none	none	0	0	0	0	0
295	294	Green - output_0067.png	Point	none	1818	1116	1	1	1	none	none	0	0	0	0	0
296	295	Orange - output_0067.png	Point	none	2856	1227	1	1	1	none	none	0	0	0	0	0
297	296	Pink - output_0067.png	Point	none	2562	1314	1	1	1	none	none	0	0	0	0	0
298	297	Purple - output_0067.png	Point	none	1335	1329	1	1	1	none	none	0	0	0	0	0
299	298	Blue - output_0068.png	Point	none	2835	1488	1	1	1	none	none	0	0	0	0	0
300	299	Green - output_0068.png	Point	none	1836	1116	1	1	1	none	none	0	0	0	0	0
301	300	Orange - output_0068.png	Point	none	2871	1212	1	1	1	none	none	0	0	0	0	0
302	301	Pink - output_0068.png	Point	none	2586	1302	1	1	1	none	none	0	0	0	0	0
303	302	Purple - output_0068.png	Point	none	1398	1740	1	1	1	none	none	0	0	0	0	0
304	303	Blue - output_0069.png	Point	none	2850	1509	1	1	1	none	none	0	0	0	0	0
305	304	Green - output_0069.png	Point	none	1833	1119	1	1	1	none	none	0	0	0	0	0
306	305	Orange - output_0069.png	Point	none	2856	1245	1	1	1	none	none	0	0	0	0	0
307	306	Pink - output_0069.png	Point	none	2583	1308	1	1	1	none	none	0	0	0	0	0
308	307	Purple - output_0069.png	Point	none	1455	1587	1	1	1	none	none	0	0	0	0	0
309	308	Blue - output_0070.png	Point	none	2823	1491	1	1	1	none	none	0	0	0	0	0
310	309	Green - output_0070.png	Point	none	1824	1116	1	1	1	none	none	0	0	0	0	0
311	310	Orange - output_0070.png	Point	none	2856	1176	1	1	1	none	none	0	0	0	0	0
312	311	Pink - output_0070.png	Point	none	2520	1395	1	1	1	none	none	0	0	0	0	0
313	312	Purple - output_0070.png	Point	none	1566	894	1	1	1	none	none	0	0	0	0	0
314	313	Blue - output_0071.png	Point	none	2787	1470	1	1	1	none	none	0	0	0	0	0
315	314	Green - output_0071.png	Point	none	1839	1125	1	1	1	none	none	0	0	0	0	0
316	315	Orange - output_0071.png	Point	none	2868	1173	1	1	1	none	none	0	0	0	0	0
317	316	Pink - output_0071.png	Point	none	2547	1389	1	1	1	none	none	0	0	0	0	0
318	317	Purple - output_0071.png	Point	none	1560	909	1	1	1	none	none	0	0	0	0	0
319	318	Blue - output_0072.png	Point	none	2820	1470	1	1	1	none	none	0	0	0	0	0
320	319	Green - output_0072.png	Point	none	1836	1110	1	1	1	none	none	0	0	0	0	0
321	320	Orange - output_0072.png	Point	none	2847	1164	1	1	1	none	none	0	0	0	0	0
322	321	Pink - output_0072.png	Point	none	2514	1386	1	1	1	none	none	0	0	0	0	0
323	322	Purple - output_0072.png	Point	none	1467	1164	1	1	1	none	none	0	0	0	0	0
324	323	Blue - output_0073.png	Point	none	2808	1527	1	1	1	none	none	0	0	0	0	0
325	324	Green - output_0073.png	Point	none	1845	1119	1	1	1	none	none	0	0	0	0	0
326	325	Orange - output_0073.png	Point	none	2847	1194	1	1	1	none	none	0	0	0	0	0
327	326	Pink - output_0073.png	Point	none	2535	1428	1	1	1	none	none	0	0	0	0	0
328	327	Purple - output_0073.png	Point	none	1434	1209	1	1	1	none	none	0	0	0	0	0
329	328	Blue - output_0074.png	Point	none	2763	1509	1	1	1	none	none	0	0	0	0	0
330	329	Green - output_0074.png	Point	none	1839	1113	1	1	1	none	none	0	0	0	0	0
331	330	Orange - output_0074.png	Point	none	2850	1191	1	1	1	none	none	0	0	0	0	0
332	331	Pink - output_0074.png	Point	none	2541	1440	1	1	1	none	none	0	0	0	0	0
333	332	Purple - output_0074.png	Point	none	1446	1176	1	1	1	none	none	0	0	0	0	0
334	333	Blue - output_0075.png	Point	none	2808	1527	1	1	1	none	none	0	0	0	0	0
335	334	Green - output_0075.png	Point	none	1830	1119	1	1	1	none	none	0	0	0	0	0
336	335	Orange - output_0075.png	Point	none	2850	1212	1	1	1	none	none	0	0	0	0	0
337	336	Pink - output_0075.png	Point	none	2526	1413	1	1	1	none	none	0	0	0	0	0
338	337	Purple - output_0075.png	Point	none	1452	1158	1	1	1	none	none	0	0	0	0	0
339	338	Blue - output_0076.png	Point	none	2799	1503	1	1	1	none	none	0	0	0	0	0
340	339	Green - output_0076.png	Point	none	1818	1113	1	1	1	none	none	0	0	0	0	0
341	340	Orange - output_0076.png	Point	none	2838	1212	1	1	1	none	none	0	0	0	0	0
342	341	Pink - output_0076.png	Point	none	2517	1434	1	1	1	none	none	0	0	0	0	0
343	342	Purple - output_0076.png	Point	none	1494	1185	1	1	1	none	none	0	0	0	0	0
344	343	Blue - output_0077.png	Point	none	2796	1494	1	1	1	none	none	0	0	0	0	0
345	344	Green - output_0077.png	Point	none	1836	1107	1	1	1	none	none	0	0	0	0	0
346	345	Orange - output_0077.png	Point	none	2856	1212	1	1	1	none	none	0	0	0	0	0
347	346	Pink - output_0077.png	Point	none	2526	1440	1	1	1	none	none	0	0	0	0	0
348	347	Purple - output_0077.png	Point	none	1512	1011	1	1	1	none	none	0	0	0	0	0
349	348	Blue - output_0078.png	Point	none	2691	1500	1	1	1	none	none	0	0	0	0	0
350	349	Green - output_0078.png	Point	none	1830	1122	1	1	1	none	none	0	0	0	0	0
351	350	Orange - output_0078.png	Point	none	2841	1200	1	1	1	none	none	0	0	0	0	0
352	351	Pink - output_0078.png	Point	none	2505	1404	1	1	1	none	none	0	0	0	0	0
353	352	Purple - output_0078.png	Point	none	1524	900	1	1	1	none	none	0	0	0	0	0
354	353	Blue - output_0079.png	Point	none	3036	1365	1	1	1	none	none	0	0	0	0	0
355	354	Green - output_0079.png	Point	none	1698	1236	1	1	1	none	none	0	0	0	0	0
356	355	Orange - output_0079.png	Point	none	2751	1161	1	1	1	none	none	0	0	0	0	0
357	356	Pink - output_0079.png	Point	none	2700	1485	1	1	1	none	none	0	0	0	0	0
358	357	Purple - output_0079.png	Point	none	1494	969	1	1	1	none	none	0	0	0	0	0
359	358	Blue - output_0080.png	Point	none	2697	1350	1	1	1	none	none	0	0	0	0	0
360	359	Green - output_0080.png	Point	none	1812	1104	1	1	1	none	none	0	0	0	0	0
361	360	Orange - output_0080.png	Point	none	2775	1098	1	1	1	none	none	0	0	0	0	0
362	361	Pink - output_0080.png	Point	none	2493	1443	1	1	1	none	none	0	0	0	0	0
363	362	Purple - output_0080.png	Point	none	1773	1734	1	1	1	none	none	0	0	0	0	0
364	363	Blue - output_0081.png	Point	none	2646	1596	1	1	1	none	none	0	0	0	0	0
365	364	Green - output_0081.png	Point	none	1800	1098	1	1	1	none	none	0	0	0	0	0
366	365	Orange - output_0081.png	Point	none	2760	1116	1	1	1	none	none	0	0	0	0	0
367	366	Pink - output_0081.png	Point	none	2667	1440	1	1	1	none	none	0	0	0	0	0
368	367	Purple - output_0081.png	Point	none	2574	1206	1	1	1	none	none	0	0	0	0	0
369	368	Blue - output_0082.png	Point	none	2259	1194	1	1	1	none	none	0	0	0	0	0
370	369	Green - output_0082.png	Point	none	1824	1095	1	1	1	none	none	0	0	0	0	0
371	370	Orange - output_0082.png	Point	none	2727	1092	1	1	1	none	none	0	0	0	0	0
372	371	Pink - output_0082.png	Point	none	2682	1575	1	1	1	none	none	0	0	0	0	0
373	372	Purple - output_0082.png	Point	none	2151	1665	1	1	1	none	none	0	0	0	0	0
374	373	Blue - output_0083.png	Point	none	2169	1446	1	1	1	none	none	0	0	0	0	0
375	374	Green - output_0083.png	Point	none	1818	1113	1	1	1	none	none	0	0	0	0	0
376	375	Orange - output_0083.png	Point	none	2760	1089	1	1	1	none	none	0	0	0	0	0
377	376	Pink - output_0083.png	Point	none	2619	1506	1	1	1	none	none	0	0	0	0	0
378	377	Purple - output_0083.png	Point	none	1755	939	1	1	1	none	none	0	0	0	0	0
379	378	Blue - output_0084.png	Point	none	1875	1653	1	1	1	none	none	0	0	0	0	0
380	379	Green - output_0084.png	Point	none	1809	1110	1	1	1	none	none	0	0	0	0	0
381	380	Orange - output_0084.png	Point	none	2760	1098	1	1	1	none	none	0	0	0	0	0
382	381	Pink - output_0084.png	Point	none	2658	1476	1	1	1	none	none	0	0	0	0	0
383	382	Purple - output_0084.png	Point	none	2238	90	1	1	1	none	none	0	0	0	0	0
384	383	Blue - output_0085.png	Point	none	2718	1307	1	1	1	none	none	0	0	0	0	0
385	384	Green - output_0085.png	Point	none	1802	1137	1	1	1	none	none	0	0	0	0	0
386	385	Orange - output_0085.png	Point	none	2750	1105	1	1	1	none	none	0	0	0	0	0
387	386	Pink - output_0085.png	Point	none	2656	1497	1	1	1	none	none	0	0	0	0	0
388	387	Purple - output_0085.png	Point	none	2268	114	1	1	1	none	none	0	0	0	0	0
389	388	Blue - output_0086.png	Point	none	3081	1080	1	1	1	none	none	0	0	0	0	0
390	389	Green - output_0086.png	Point	none	1824	1119	1	1	1	none	none	0	0	0	0	0
391	390	Orange - output_0086.png	Point	none	2733	1107	1	1	1	none	none	0	0	0	0	0
392	391	Pink - output_0086.png	Point	none	2661	1485	1	1	1	none	none	0	0	0	0	0
393	392	Purple - output_0086.png	Point	none	2253	114	1	1	1	none	none	0	0	0	0	0
394	393	Blue - output_0087.png	Point	none	2289	117	1	1	1	none	none	0	0	0	0	0
395	394	Green - output_0087.png	Point	none	1809	1107	1	1	1	none	none	0	0	0	0	0
396	395	Orange - output_0087.png	Point	none	2712	1122	1	1	1	none	none	0	0	0	0	0
397	396	Pink - output_0087.png	Point	none	2640	1533	1	1	1	none	none	0	0	0	0	0
398	397	Purple - output_0087.png	Point	none	2181	123	1	1	1	none	none	0	0	0	0	0
399	398	Blue - output_0088.png	Point	none	2205	78	1	1	1	none	none	0	0	0	0	0
400	399	Green - output_0088.png	Point	none	1818	1134	1	1	1	none	none	0	0	0	0	0
401	400	Orange - output_0088.png	Point	none	2724	1116	1	1	1	none	none	0	0	0	0	0
402	401	Pink - output_0088.png	Point	none	2631	1506	1	1	1	none	none	0	0	0	0	0
403	402	Purple - output_0088.png	Point	none	2217	93	1	1	1	none	none	0	0	0	0	0
404	403	Blue - output_0089.png	Point	none	2187	234	1	1	1	none	none	0	0	0	0	0
405	404	Green - output_0089.png	Point	none	1812	1119	1	1	1	none	none	0	0	0	0	0
406	405	Orange - output_0089.png	Point	none	2718	1113	1	1	1	none	none	0	0	0	0	0
407	406	Pink - output_0089.png	Point	none	2625	1482	1	1	1	none	none	0	0	0	0	0
408	407	Purple - output_0089.png	Point	none	2271	357	1	1	1	none	none	0	0	0	0	0
409	408	Blue - output_0090.png	Point	none	2199	120	1	1	1	none	none	0	0	0	0	0
410	409	Green - output_0090.png	Point	none	1812	1113	1	1	1	none	none	0	0	0	0	0
411	410	Orange - output_0090.png	Point	none	2712	1116	1	1	1	none	none	0	0	0	0	0
412	411	Pink - output_0090.png	Point	none	2592	1542	1	1	1	none	none	0	0	0	0	0
413	412	Purple - output_0090.png	Point	none	2325	561	1	1	1	none	none	0	0	0	0	0
414	413	Blue - output_0091.png	Point	none	2250	63	1	1	1	none	none	0	0	0	0	0
415	414	Green - output_0091.png	Point	none	1821	1113	1	1	1	none	none	0	0	0	0	0
416	415	Orange - output_0091.png	Point	none	2721	1110	1	1	1	none	none	0	0	0	0	0
417	416	Pink - output_0091.png	Point	none	2469	1533	1	1	1	none	none	0	0	0	0	0
418	417	Purple - output_0091.png	Point	none	2412	672	1	1	1	none	none	0	0	0	0	0
419	418	Blue - output_0092.png	Point	none	2259	69	1	1	1	none	none	0	0	0	0	0
420	419	Green - output_0092.png	Point	none	1806	1116	1	1	1	none	none	0	0	0	0	0
421	420	Orange - output_0092.png	Point	none	2709	1116	1	1	1	none	none	0	0	0	0	0
422	421	Pink - output_0092.png	Point	none	2613	1512	1	1	1	none	none	0	0	0	0	0
423	422	Purple - output_0092.png	Point	none	2409	612	1	1	1	none	none	0	0	0	0	0
424	423	Blue - output_0093.png	Point	none	2238	78	1	1	1	none	none	0	0	0	0	0
425	424	Green - output_0093.png	Point	none	1803	1110	1	1	1	none	none	0	0	0	0	0
426	425	Orange - output_0093.png	Point	none	2625	1107	1	1	1	none	none	0	0	0	0	0
427	426	Pink - output_0093.png	Point	none	2619	1431	1	1	1	none	none	0	0	0	0	0
428	427	Purple - output_0093.png	Point	none	2418	606	1	1	1	none	none	0	0	0	0	0
429	428	Blue - output_0094.png	Point	none	2232	81	1	1	1	none	none	0	0	0	0	0
430	429	Green - output_0094.png	Point	none	1794	1113	1	1	1	none	none	0	0	0	0	0
431	430	Orange - output_0094.png	Point	none	2577	765	1	1	1	none	none	0	0	0	0	0
432	431	Pink - output_0094.png	Point	none	2616	1389	1	1	1	none	none	0	0	0	0	0
433	432	Purple - output_0094.png	Point	none	2415	585	1	1	1	none	none	0	0	0	0	0
434	433	Blue - output_0095.png	Point	none	2202	84	1	1	1	none	none	0	0	0	0	0
435	434	Green - output_0095.png	Point	none	1791	1131	1	1	1	none	none	0	0	0	0	0
436	435	Orange - output_0095.png	Point	none	2127	1191	1	1	1	none	none	0	0	0	0	0
437	436	Pink - output_0095.png	Point	none	2718	1242	1	1	1	none	none	0	0	0	0	0
438	437	Purple - output_0095.png	Point	none	2367	489	1	1	1	none	none	0	0	0	0	0
439	438	Blue - output_0096.png	Point	none	2220	93	1	1	1	none	none	0	0	0	0	0
440	439	Green - output_0096.png	Point	none	1818	1125	1	1	1	none	none	0	0	0	0	0
441	440	Orange - output_0096.png	Point	none	2319	1074	1	1	1	none	none	0	0	0	0	0
442	441	Pink - output_0096.png	Point	none	2886	1395	1	1	1	none	none	0	0	0	0	0
443	442	Purple - output_0096.png	Point	none	2226	105	1	1	1	none	none	0	0	0	0	0
444	443	Blue - output_0097.png	Point	none	2256	90	1	1	1	none	none	0	0	0	0	0
445	444	Green - output_0097.png	Point	none	1797	1110	1	1	1	none	none	0	0	0	0	0
446	445	Orange - output_0097.png	Point	none	2229	1254	1	1	1	none	none	0	0	0	0	0
447	446	Pink - output_0097.png	Point	none	2778	1536	1	1	1	none	none	0	0	0	0	0
448	447	Purple - output_0097.png	Point	none	2208	78	1	1	1	none	none	0	0	0	0	0
449	448	Blue - output_0098.png	Point	none	2190	54	1	1	1	none	none	0	0	0	0	0
450	449	Green - output_0098.png	Point	none	1809	1110	1	1	1	none	none	0	0	0	0	0
451	450	Orange - output_0098.png	Point	none	3009	1188	1	1	1	none	none	0	0	0	0	0
452	451	Pink - output_0098.png	Point	none	2526	1560	1	1	1	none	none	0	0	0	0	0
453	452	Purple - output_0098.png	Point	none	2196	87	1	1	1	none	none	0	0	0	0	0
454	453	Blue - output_0099.png	Point	none	2193	72	1	1	1	none	none	0	0	0	0	0
455	454	Green - output_0099.png	Point	none	1794	1116	1	1	1	none	none	0	0	0	0	0
456	455	Orange - output_0099.png	Point	none	2493	1398	1	1	1	none	none	0	0	0	0	0
457	456	Pink - output_0099.png	Point	none	2592	1644	1	1	1	none	none	0	0	0	0	0
458	457	Purple - output_0099.png	Point	none	2205	63	1	1	1	none	none	0	0	0	0	0
459	458	Blue - output_0100.png	Point	none	2235	84	1	1	1	none	none	0	0	0	0	0
460	459	Green - output_0100.png	Point	none	1800	1113	1	1	1	none	none	0	0	0	0	0
461	460	Orange - output_0100.png	Point	none	3027	1101	1	1	1	none	none	0	0	0	0	0
462	461	Pink - output_0100.png	Point	none	2496	1551	1	1	1	none	none	0	0	0	0	0
463	462	Purple - output_0100.png	Point	none	2223	72	1	1	1	none	none	0	0	0	0	0
464	463	Blue - output_0101.png	Point	none	2223	66	1	1	1	none	none	0	0	0	0	0
465	464	Green - output_0101.png	Point	none	1800	1107	1	1	1	none	none	0	0	0	0	0
466	465	Orange - output_0101.png	Point	none	3054	1425	1	1	1	none	none	0	0	0	0	0
467	466	Pink - output_0101.png	Point	none	2118	1800	1	1	1	none	none	0	0	0	0	0
468	467	Purple - output_0101.png	Point	none	2202	81	1	1	1	none	none	0	0	0	0	0
469	468	Blue - output_0102.png	Point	none	2247	72	1	1	1	none	none	0	0	0	0	0
470	469	Green - output_0102.png	Point	none	1821	1107	1	1	1	none	none	0	0	0	0	0
471	470	Orange - output_0102.png	Point	none	3069	1185	1	1	1	none	none	0	0	0	0	0
472	471	Pink - output_0102.png	Point	none	2778	1743	1	1	1	none	none	0	0	0	0	0
473	472	Purple - output_0102.png	Point	none	2211	75	1	1	1	none	none	0	0	0	0	0
474	473	Blue - output_0103.png	Point	none	2232	90	1	1	1	none	none	0	0	0	0	0
475	474	Green - output_0103.png	Point	none	1806	1122	1	1	1	none	none	0	0	0	0	0
476	475	Orange - output_0103.png	Point	none	2994	1074	1	1	1	none	none	0	0	0	0	0
477	476	Pink - output_0103.png	Point	none	2733	1758	1	1	1	none	none	0	0	0	0	0
478	477	Purple - output_0103.png	Point	none	2238	96	1	1	1	none	none	0	0	0	0	0
479	478	Blue - output_0104.png	Point	none	2223	93	1	1	1	none	none	0	0	0	0	0
480	479	Green - output_0104.png	Point	none	1797	1479	1	1	1	none	none	0	0	0	0	0
481	480	Orange - output_0104.png	Point	none	3075	1503	1	1	1	none	none	0	0	0	0	0
482	481	Pink - output_0104.png	Point	none	2796	1776	1	1	1	none	none	0	0	0	0	0
483	482	Purple - output_0104.png	Point	none	2205	75	1	1	1	none	none	0	0	0	0	0
