# Supplementary material for: Unmated Queens Show Worker‐Like Behaviour and Gene Expression in Polygynous Colonies of the Ant Stigmatomma pallipes
Source: Mol Ecol. 2026 Apr 29;35:e70360. doi: 10.1111/mec.70360 (PMC13126620; doi:10.1111/mec.70360)
Supplement: Supplementary file 3 — Data S1: mec70360‐sup‐0003‐Supinfo.zip. [file MEC-35-e70360-s003.zip › Coordinates/O3_B5_1_10_cords.csv]

X.1	Index	Name	Type	Group	X	Y	Width	Height	Points	Color	Fill	LWidth	Pos	C	Z	T
1	0	Eggpile - output_0010.png	Point	none	2724	1104	1	1	1	none	none	0	0	0	0	0
2	1	Larval pile - output_0010.png	Point	none	2517	1071	1	1	1	none	none	0	0	0	0	0
3	2	Pupapile - output_0010.png	Point	none	2595	1452	1	1	1	none	none	0	0	0	0	0
4	3	Nest Entrance - output_0010.png	Point	none	1809	12	1	1	1	none	none	0	0	0	0	0
5	4	SW Corner - output_0010.png	Point	none	291	2124	1	1	1	none	none	0	0	0	0	0
6	5	NW Corner - output_0010.png	Point	none	159	9	1	1	1	none	none	0	0	0	0	0
7	6	NE Corner - output_0010.png	Point	none	3462	12	1	1	1	none	none	0	0	0	0	0
8	7	SE Corner - output_0010.png	Point	none	3342	2136	1	1	1	none	none	0	0	0	0	0
9	8	Blue - output_0010.png	Point	none	2541	960	1	1	1	none	none	0	0	0	0	0
10	9	Blue - output_0011.png	Point	none	2676	1026	1	1	1	none	none	0	0	0	0	0
11	10	Blue - output_0012.png	Point	none	2673	1029	1	1	1	none	none	0	0	0	0	0
12	11	Blue - output_0013.png	Point	none	2685	1023	1	1	1	none	none	0	0	0	0	0
13	12	Blue - output_0014.png	Point	none	2655	1029	1	1	1	none	none	0	0	0	0	0
14	13	Blue - output_0015.png	Point	none	2670	1029	1	1	1	none	none	0	0	0	0	0
15	14	Blue - output_0016.png	Point	none	2667	1008	1	1	1	none	none	0	0	0	0	0
16	15	Blue - output_0017.png	Point	none	2682	1011	1	1	1	none	none	0	0	0	0	0
17	16	Blue - output_0018.png	Point	none	2679	1017	1	1	1	none	none	0	0	0	0	0
18	17	Blue - output_0019.png	Point	none	2673	1008	1	1	1	none	none	0	0	0	0	0
19	18	Blue - output_0020.png	Point	none	2670	1017	1	1	1	none	none	0	0	0	0	0
20	19	Blue - output_0021.png	Point	none	2685	1023	1	1	1	none	none	0	0	0	0	0
21	20	Blue - output_0022.png	Point	none	2682	1023	1	1	1	none	none	0	0	0	0	0
22	21	Blue - output_0023.png	Point	none	2631	1047	1	1	1	none	none	0	0	0	0	0
23	22	Blue - output_0024.png	Point	none	2640	1032	1	1	1	none	none	0	0	0	0	0
24	23	Blue - output_0025.png	Point	none	2619	1032	1	1	1	none	none	0	0	0	0	0
25	24	Blue - output_0026.png	Point	none	2625	1020	1	1	1	none	none	0	0	0	0	0
26	25	Blue - output_0027.png	Point	none	2619	1026	1	1	1	none	none	0	0	0	0	0
27	26	Blue - output_0028.png	Point	none	2616	1041	1	1	1	none	none	0	0	0	0	0
28	27	Blue - output_0029.png	Point	none	2625	1032	1	1	1	none	none	0	0	0	0	0
29	28	Blue - output_0030.png	Point	none	2634	1011	1	1	1	none	none	0	0	0	0	0
30	29	Blue - output_0031.png	Point	none	2619	1038	1	1	1	none	none	0	0	0	0	0
31	30	Blue - output_0032.png	Point	none	2613	1032	1	1	1	none	none	0	0	0	0	0
32	31	Blue - output_0033.png	Point	none	2655	1032	1	1	1	none	none	0	0	0	0	0
33	32	Blue - output_0034.png	Point	none	2598	1029	1	1	1	none	none	0	0	0	0	0
34	33	Blue - output_0035.png	Point	none	2601	1008	1	1	1	none	none	0	0	0	0	0
35	34	Blue - output_0036.png	Point	none	2598	1017	1	1	1	none	none	0	0	0	0	0
36	35	Blue - output_0037.png	Point	none	2598	1014	1	1	1	none	none	0	0	0	0	0
37	36	Blue - output_0038.png	Point	none	2586	1029	1	1	1	none	none	0	0	0	0	0
38	37	Blue - output_0039.png	Point	none	2595	993	1	1	1	none	none	0	0	0	0	0
39	38	Blue - output_0040.png	Point	none	2613	1005	1	1	1	none	none	0	0	0	0	0
40	39	Blue - output_0041.png	Point	none	2607	1005	1	1	1	none	none	0	0	0	0	0
41	40	Blue - output_0042.png	Point	none	2613	1020	1	1	1	none	none	0	0	0	0	0
42	41	Blue - output_0043.png	Point	none	2604	996	1	1	1	none	none	0	0	0	0	0
43	42	Blue - output_0044.png	Point	none	2613	1011	1	1	1	none	none	0	0	0	0	0
44	43	Blue - output_0045.png	Point	none	2601	1017	1	1	1	none	none	0	0	0	0	0
45	44	Blue - output_0046.png	Point	none	2604	1005	1	1	1	none	none	0	0	0	0	0
46	45	Blue - output_0047.png	Point	none	2706	954	1	1	1	none	none	0	0	0	0	0
47	46	Blue - output_0048.png	Point	none	2661	975	1	1	1	none	none	0	0	0	0	0
48	47	Blue - output_0049.png	Point	none	2601	927	1	1	1	none	none	0	0	0	0	0
49	48	Blue - output_0050.png	Point	none	2685	984	1	1	1	none	none	0	0	0	0	0
50	49	Blue - output_0051.png	Point	none	2640	933	1	1	1	none	none	0	0	0	0	0
51	50	Blue - output_0052.png	Point	none	2640	924	1	1	1	none	none	0	0	0	0	0
52	51	Blue - output_0053.png	Point	none	2562	870	1	1	1	none	none	0	0	0	0	0
53	52	Blue - output_0054.png	Point	none	2574	867	1	1	1	none	none	0	0	0	0	0
54	53	Blue - output_0055.png	Point	none	2577	888	1	1	1	none	none	0	0	0	0	0
55	54	Blue - output_0056.png	Point	none	2562	888	1	1	1	none	none	0	0	0	0	0
56	55	Blue - output_0057.png	Point	none	2448	867	1	1	1	none	none	0	0	0	0	0
57	56	Blue - output_0058.png	Point	none	2451	861	1	1	1	none	none	0	0	0	0	0
58	57	Blue - output_0059.png	Point	none	2439	855	1	1	1	none	none	0	0	0	0	0
59	58	Blue - output_0060.png	Point	none	2442	846	1	1	1	none	none	0	0	0	0	0
60	59	Blue - output_0061.png	Point	none	2295	1167	1	1	1	none	none	0	0	0	0	0
61	60	Blue - output_0062.png	Point	none	2481	1149	1	1	1	none	none	0	0	0	0	0
62	61	Blue - output_0063.png	Point	none	2490	1140	1	1	1	none	none	0	0	0	0	0
63	62	Blue - output_0064.png	Point	none	2490	1134	1	1	1	none	none	0	0	0	0	0
64	63	Blue - output_0065.png	Point	none	2493	1158	1	1	1	none	none	0	0	0	0	0
65	64	Blue - output_0066.png	Point	none	2457	1107	1	1	1	none	none	0	0	0	0	0
66	65	Blue - output_0067.png	Point	none	2454	1110	1	1	1	none	none	0	0	0	0	0
67	66	Blue - output_0068.png	Point	none	2487	1107	1	1	1	none	none	0	0	0	0	0
68	67	Blue - output_0069.png	Point	none	2340	1056	1	1	1	none	none	0	0	0	0	0
69	68	Blue - output_0070.png	Point	none	2358	1077	1	1	1	none	none	0	0	0	0	0
70	69	Blue - output_0071.png	Point	none	2340	1065	1	1	1	none	none	0	0	0	0	0
71	70	Blue - output_0072.png	Point	none	2352	1062	1	1	1	none	none	0	0	0	0	0
72	71	Blue - output_0073.png	Point	none	2343	1065	1	1	1	none	none	0	0	0	0	0
73	72	Blue - output_0074.png	Point	none	2346	1062	1	1	1	none	none	0	0	0	0	0
74	73	Blue - output_0075.png	Point	none	2355	1056	1	1	1	none	none	0	0	0	0	0
75	74	Blue - output_0076.png	Point	none	2313	1086	1	1	1	none	none	0	0	0	0	0
76	75	Blue - output_0077.png	Point	none	2355	975	1	1	1	none	none	0	0	0	0	0
77	76	Blue - output_0078.png	Point	none	2349	969	1	1	1	none	none	0	0	0	0	0
78	77	Blue - output_0079.png	Point	none	2343	972	1	1	1	none	none	0	0	0	0	0
79	78	Blue - output_0080.png	Point	none	2370	972	1	1	1	none	none	0	0	0	0	0
80	79	Blue - output_0081.png	Point	none	2346	981	1	1	1	none	none	0	0	0	0	0
81	80	Blue - output_0082.png	Point	none	2361	918	1	1	1	none	none	0	0	0	0	0
82	81	Blue - output_0083.png	Point	none	2544	885	1	1	1	none	none	0	0	0	0	0
83	82	Blue - output_0084.png	Point	none	2547	882	1	1	1	none	none	0	0	0	0	0
84	83	Blue - output_0085.png	Point	none	2544	894	1	1	1	none	none	0	0	0	0	0
85	84	Blue - output_0086.png	Point	none	2559	894	1	1	1	none	none	0	0	0	0	0
86	85	Blue - output_0087.png	Point	none	2556	882	1	1	1	none	none	0	0	0	0	0
87	86	Blue - output_0088.png	Point	none	2559	885	1	1	1	none	none	0	0	0	0	0
88	87	Blue - output_0089.png	Point	none	2559	876	1	1	1	none	none	0	0	0	0	0
89	88	Blue - output_0090.png	Point	none	2538	888	1	1	1	none	none	0	0	0	0	0
90	89	Blue - output_0091.png	Point	none	2559	906	1	1	1	none	none	0	0	0	0	0
91	90	Blue - output_0092.png	Point	none	2538	897	1	1	1	none	none	0	0	0	0	0
92	91	Blue - output_0093.png	Point	none	2568	888	1	1	1	none	none	0	0	0	0	0
93	92	Blue - output_0094.png	Point	none	2523	894	1	1	1	none	none	0	0	0	0	0
94	93	Blue - output_0095.png	Point	none	2577	891	1	1	1	none	none	0	0	0	0	0
95	94	Blue - output_0096.png	Point	none	2565	906	1	1	1	none	none	0	0	0	0	0
96	95	Blue - output_0097.png	Point	none	2574	888	1	1	1	none	none	0	0	0	0	0
97	96	Blue - output_0098.png	Point	none	2559	918	1	1	1	none	none	0	0	0	0	0
98	97	Blue - output_0099.png	Point	none	2556	900	1	1	1	none	none	0	0	0	0	0
99	98	Blue - output_0100.png	Point	none	2559	897	1	1	1	none	none	0	0	0	0	0
100	99	Blue - output_0101.png	Point	none	2556	885	1	1	1	none	none	0	0	0	0	0
101	100	Blue - output_0102.png	Point	none	2544	882	1	1	1	none	none	0	0	0	0	0
