# Supplementary material for: Unmated Queens Show Worker‐Like Behaviour and Gene Expression in Polygynous Colonies of the Ant Stigmatomma pallipes
Source: Mol Ecol. 2026 Apr 29;35:e70360. doi: 10.1111/mec.70360 (PMC13126620; doi:10.1111/mec.70360)
Supplement: Supplementary file 3 — Data S1: mec70360‐sup‐0003‐Supinfo.zip. [file MEC-35-e70360-s003.zip › Coordinates/O3_C14_2_5_cords.csv]

X.1	Index	Name	Type	Group	X	Y	Width	Height	Points	Color	Fill	LWidth	Pos	C	Z	T
1	0	Eggpile - output_0010.png	Point	none	2403	840	1	1	1	none	none	0	0	0	0	0
2	1	Larvalpile - output_0010.png	Point	none	1842	1290	1	1	1	none	none	0	0	0	0	0
3	2	Pupapile - output_0010.png	Point	none	2307	1284	1	1	1	none	none	0	0	0	0	0
4	3	Nest Entrance - output_0010.png	Point	none	1527	183	1	1	1	none	none	0	0	0	0	0
5	4	SW Corner - output_0010.png	Point	none	243	2004	1	1	1	none	none	0	0	0	0	0
6	5	NW Corner - output_0010.png	Point	none	36	201	1	1	1	none	none	0	0	0	0	0
7	6	NE Corner - output_0010.png	Point	none	3108	102	1	1	1	none	none	0	0	0	0	0
8	7	SE Corner - output_0010.png	Point	none	3138	1989	1	1	1	none	none	0	0	0	0	0
9	8	Blue - output_0010.png	Point	none	1467	951	1	1	1	none	none	0	0	0	0	0
10	9	Green - output_0010.png	Point	none	912	1215	1	1	1	none	none	0	0	0	0	0
11	10	Blue - output_0011.png	Point	none	1368	1509	1	1	1	none	none	0	0	0	0	0
12	11	Green - output_0011.png	Point	none	888	1188	1	1	1	none	none	0	0	0	0	0
13	12	Blue - output_0012.png	Point	none	1329	1581	1	1	1	none	none	0	0	0	0	0
14	13	Green - output_0012.png	Point	none	909	1062	1	1	1	none	none	0	0	0	0	0
15	14	Blue - output_0013.png	Point	none	1404	1596	1	1	1	none	none	0	0	0	0	0
16	15	Green - output_0013.png	Point	none	1674	1284	1	1	1	none	none	0	0	0	0	0
17	16	Blue - output_0014.png	Point	none	1782	1137	1	1	1	none	none	0	0	0	0	0
18	17	Green - output_0014.png	Point	none	2259	819	1	1	1	none	none	0	0	0	0	0
19	18	Blue - output_0015.png	Point	none	2067	1137	1	1	1	none	none	0	0	0	0	0
20	19	Green - output_0015.png	Point	none	2433	939	1	1	1	none	none	0	0	0	0	0
21	20	Blue - output_0016.png	Point	none	2616	1281	1	1	1	none	none	0	0	0	0	0
22	21	Green - output_0016.png	Point	none	2274	816	1	1	1	none	none	0	0	0	0	0
23	22	Blue - output_0017.png	Point	none	2091	1500	1	1	1	none	none	0	0	0	0	0
24	23	Green - output_0017.png	Point	none	1689	504	1	1	1	none	none	0	0	0	0	0
25	24	Blue - output_0018.png	Point	none	2196	1425	1	1	1	none	none	0	0	0	0	0
26	25	Green - output_0018.png	Point	none	2268	705	1	1	1	none	none	0	0	0	0	0
27	26	Blue - output_0019.png	Point	none	2004	1170	1	1	1	none	none	0	0	0	0	0
28	27	Green - output_0019.png	Point	none	2277	816	1	1	1	none	none	0	0	0	0	0
29	28	Blue - output_0020.png	Point	none	1104	1227	1	1	1	none	none	0	0	0	0	0
30	29	Green - output_0020.png	Point	none	2346	912	1	1	1	none	none	0	0	0	0	0
31	30	Blue - output_0021.png	Point	none	1293	984	1	1	1	none	none	0	0	0	0	0
32	31	Green - output_0021.png	Point	none	2244	651	1	1	1	none	none	0	0	0	0	0
33	32	Blue - output_0022.png	Point	none	1272	1422	1	1	1	none	none	0	0	0	0	0
34	33	Green - output_0022.png	Point	none	2244	753	1	1	1	none	none	0	0	0	0	0
35	34	Blue - output_0023.png	Point	none	1329	1542	1	1	1	none	none	0	0	0	0	0
36	35	Green - output_0023.png	Point	none	2373	789	1	1	1	none	none	0	0	0	0	0
37	36	Blue - output_0024.png	Point	none	1305	1539	1	1	1	none	none	0	0	0	0	0
38	37	Green - output_0024.png	Point	none	2370	822	1	1	1	none	none	0	0	0	0	0
39	38	Blue - output_0025.png	Point	none	1314	1548	1	1	1	none	none	0	0	0	0	0
40	39	Green - output_0025.png	Point	none	2316	657	1	1	1	none	none	0	0	0	0	0
41	40	Blue - output_0026.png	Point	none	1554	1440	1	1	1	none	none	0	0	0	0	0
42	41	Green - output_0026.png	Point	none	2391	717	1	1	1	none	none	0	0	0	0	0
43	42	Blue - output_0027.png	Point	none	2103	1563	1	1	1	none	none	0	0	0	0	0
44	43	Green - output_0027.png	Point	none	2391	705	1	1	1	none	none	0	0	0	0	0
45	44	Blue - output_0028.png	Point	none	1125	1206	1	1	1	none	none	0	0	0	0	0
46	45	Green - output_0028.png	Point	none	2394	708	1	1	1	none	none	0	0	0	0	0
47	46	Blue - output_0029.png	Point	none	1080	903	1	1	1	none	none	0	0	0	0	0
48	47	Green - output_0029.png	Point	none	2397	717	1	1	1	none	none	0	0	0	0	0
49	48	Blue - output_0030.png	Point	none	987	612	1	1	1	none	none	0	0	0	0	0
50	49	Green - output_0030.png	Point	none	2388	705	1	1	1	none	none	0	0	0	0	0
51	50	Blue - output_0031.png	Point	none	951	819	1	1	1	none	none	0	0	0	0	0
52	51	Green - output_0031.png	Point	none	2400	720	1	1	1	none	none	0	0	0	0	0
53	52	Blue - output_0032.png	Point	none	996	639	1	1	1	none	none	0	0	0	0	0
54	53	Green - output_0032.png	Point	none	2379	696	1	1	1	none	none	0	0	0	0	0
55	54	Blue - output_0033.png	Point	none	1554	93	1	1	1	none	none	0	0	0	0	0
56	55	Green - output_0033.png	Point	none	2370	693	1	1	1	none	none	0	0	0	0	0
57	56	Blue - output_0034.png	Point	none	1560	99	1	1	1	none	none	0	0	0	0	0
58	57	Green - output_0034.png	Point	none	2403	693	1	1	1	none	none	0	0	0	0	0
59	58	Blue - output_0035.png	Point	none	1587	81	1	1	1	none	none	0	0	0	0	0
60	59	Green - output_0035.png	Point	none	2403	699	1	1	1	none	none	0	0	0	0	0
61	60	Green - output_0036.png	Point	none	2385	690	1	1	1	none	none	0	0	0	0	0
62	61	Blue - output_0037.png	Point	none	1251	621	1	1	1	none	none	0	0	0	0	0
63	62	Blue - output_0036.png	Point	none	1653	90	1	1	1	none	none	0	0	0	0	0
64	63	Green - output_0037.png	Point	none	2403	714	1	1	1	none	none	0	0	0	0	0
65	64	Blue - output_0038.png	Point	none	1527	87	1	1	1	none	none	0	0	0	0	0
66	65	Green - output_0038.png	Point	none	2415	711	1	1	1	none	none	0	0	0	0	0
67	66	Blue - output_0039.png	Point	none	1554	84	1	1	1	none	none	0	0	0	0	0
68	67	Green - output_0039.png	Point	none	2400	702	1	1	1	none	none	0	0	0	0	0
69	68	Blue - output_0040.png	Point	none	1557	81	1	1	1	none	none	0	0	0	0	0
70	69	Green - output_0040.png	Point	none	2412	723	1	1	1	none	none	0	0	0	0	0
71	70	Blue - output_0041.png	Point	none	1533	75	1	1	1	none	none	0	0	0	0	0
72	71	Green - output_0041.png	Point	none	2397	675	1	1	1	none	none	0	0	0	0	0
73	72	Blue - output_0042.png	Point	none	1638	48	1	1	1	none	none	0	0	0	0	0
74	73	Green - output_0042.png	Point	none	2388	693	1	1	1	none	none	0	0	0	0	0
75	74	Blue - output_0043.png	Point	none	990	807	1	1	1	none	none	0	0	0	0	0
76	75	Green - output_0043.png	Point	none	2394	675	1	1	1	none	none	0	0	0	0	0
77	76	Blue - output_0044.png	Point	none	1017	795	1	1	1	none	none	0	0	0	0	0
78	77	Green - output_0044.png	Point	none	2400	690	1	1	1	none	none	0	0	0	0	0
79	78	Blue - output_0045.png	Point	none	900	837	1	1	1	none	none	0	0	0	0	0
80	79	Green - output_0045.png	Point	none	2382	687	1	1	1	none	none	0	0	0	0	0
81	80	Blue - output_0046.png	Point	none	909	831	1	1	1	none	none	0	0	0	0	0
82	81	Green - output_0046.png	Point	none	2385	681	1	1	1	none	none	0	0	0	0	0
83	82	Blue - output_0047.png	Point	none	1257	543	1	1	1	none	none	0	0	0	0	0
84	83	Green - output_0047.png	Point	none	2388	684	1	1	1	none	none	0	0	0	0	0
85	84	Blue - output_0048.png	Point	none	1494	528	1	1	1	none	none	0	0	0	0	0
86	85	Green - output_0048.png	Point	none	2355	687	1	1	1	none	none	0	0	0	0	0
87	86	Blue - output_0049.png	Point	none	1161	600	1	1	1	none	none	0	0	0	0	0
88	87	Green - output_0049.png	Point	none	2373	675	1	1	1	none	none	0	0	0	0	0
89	88	Blue - output_0050.png	Point	none	1452	678	1	1	1	none	none	0	0	0	0	0
90	89	Green - output_0050.png	Point	none	2379	1173	1	1	1	none	none	0	0	0	0	0
91	90	Blue - output_0051.png	Point	none	1215	861	1	1	1	none	none	0	0	0	0	0
92	91	Green - output_0051.png	Point	none	2340	744	1	1	1	none	none	0	0	0	0	0
93	92	Blue - output_0052.png	Point	none	1401	717	1	1	1	none	none	0	0	0	0	0
94	93	Green - output_0052.png	Point	none	2502	840	1	1	1	none	none	0	0	0	0	0
95	94	Blue - output_0053.png	Point	none	1083	855	1	1	1	none	none	0	0	0	0	0
96	95	Green - output_0053.png	Point	none	1680	624	1	1	1	none	none	0	0	0	0	0
97	96	Blue - output_0054.png	Point	none	2349	1524	1	1	1	none	none	0	0	0	0	0
98	97	Green - output_0054.png	Point	none	1143	1362	1	1	1	none	none	0	0	0	0	0
99	98	Blue - output_0055.png	Point	none	2334	1518	1	1	1	none	none	0	0	0	0	0
100	99	Green - output_0055.png	Point	none	1509	1521	1	1	1	none	none	0	0	0	0	0
101	100	Blue - output_0056.png	Point	none	2466	1395	1	1	1	none	none	0	0	0	0	0
102	101	Green - output_0056.png	Point	none	1524	1500	1	1	1	none	none	0	0	0	0	0
103	102	Blue - output_0057.png	Point	none	2094	1401	1	1	1	none	none	0	0	0	0	0
104	103	Green - output_0057.png	Point	none	1518	1503	1	1	1	none	none	0	0	0	0	0
105	104	Blue - output_0058.png	Point	none	1899	1506	1	1	1	none	none	0	0	0	0	0
106	105	Green - output_0058.png	Point	none	1458	1197	1	1	1	none	none	0	0	0	0	0
107	106	Blue - output_0059.png	Point	none	1275	1311	1	1	1	none	none	0	0	0	0	0
108	107	Green - output_0059.png	Point	none	1506	1479	1	1	1	none	none	0	0	0	0	0
109	108	Blue - output_0060.png	Point	none	1980	1140	1	1	1	none	none	0	0	0	0	0
110	109	Green - output_0060.png	Point	none	1473	1509	1	1	1	none	none	0	0	0	0	0
111	110	Blue - output_0061.png	Point	none	2091	1593	1	1	1	none	none	0	0	0	0	0
112	111	Green - output_0061.png	Point	none	1863	1332	1	1	1	none	none	0	0	0	0	0
113	112	Blue - output_0062.png	Point	none	2124	1596	1	1	1	none	none	0	0	0	0	0
114	113	Green - output_0062.png	Point	none	1689	558	1	1	1	none	none	0	0	0	0	0
115	114	Blue - output_0063.png	Point	none	2091	1626	1	1	1	none	none	0	0	0	0	0
116	115	Green - output_0063.png	Point	none	2028	654	1	1	1	none	none	0	0	0	0	0
117	116	Blue - output_0064.png	Point	none	2100	1611	1	1	1	none	none	0	0	0	0	0
118	117	Green - output_0064.png	Point	none	2103	624	1	1	1	none	none	0	0	0	0	0
119	118	Blue - output_0065.png	Point	none	2115	1596	1	1	1	none	none	0	0	0	0	0
120	119	Green - output_0065.png	Point	none	2112	630	1	1	1	none	none	0	0	0	0	0
121	120	Blue - output_0066.png	Point	none	2070	1599	1	1	1	none	none	0	0	0	0	0
122	121	Green - output_0066.png	Point	none	2136	708	1	1	1	none	none	0	0	0	0	0
123	122	Blue - output_0067.png	Point	none	2073	1584	1	1	1	none	none	0	0	0	0	0
124	123	Green - output_0067.png	Point	none	2133	726	1	1	1	none	none	0	0	0	0	0
125	124	Blue - output_0068.png	Point	none	2073	1608	1	1	1	none	none	0	0	0	0	0
126	125	Green - output_0068.png	Point	none	2379	816	1	1	1	none	none	0	0	0	0	0
127	126	Blue - output_0069.png	Point	none	2088	1599	1	1	1	none	none	0	0	0	0	0
128	127	Green - output_0069.png	Point	none	2367	780	1	1	1	none	none	0	0	0	0	0
129	128	Blue - output_0070.png	Point	none	2094	1593	1	1	1	none	none	0	0	0	0	0
130	129	Green - output_0070.png	Point	none	2370	783	1	1	1	none	none	0	0	0	0	0
131	130	Blue - output_0071.png	Point	none	2094	1590	1	1	1	none	none	0	0	0	0	0
132	131	Green - output_0071.png	Point	none	2382	792	1	1	1	none	none	0	0	0	0	0
133	132	Blue - output_0072.png	Point	none	2106	1578	1	1	1	none	none	0	0	0	0	0
134	133	Green - output_0072.png	Point	none	2358	774	1	1	1	none	none	0	0	0	0	0
135	134	Blue - output_0073.png	Point	none	2091	1587	1	1	1	none	none	0	0	0	0	0
136	135	Green - output_0073.png	Point	none	2364	780	1	1	1	none	none	0	0	0	0	0
137	136	Blue - output_0074.png	Point	none	2094	1590	1	1	1	none	none	0	0	0	0	0
138	137	Green - output_0074.png	Point	none	2349	768	1	1	1	none	none	0	0	0	0	0
139	138	Blue - output_0075.png	Point	none	2097	1578	1	1	1	none	none	0	0	0	0	0
140	139	Green - output_0075.png	Point	none	2370	786	1	1	1	none	none	0	0	0	0	0
141	140	Blue - output_0076.png	Point	none	2103	1596	1	1	1	none	none	0	0	0	0	0
142	141	Green - output_0076.png	Point	none	2361	780	1	1	1	none	none	0	0	0	0	0
143	142	Blue - output_0077.png	Point	none	2103	1575	1	1	1	none	none	0	0	0	0	0
144	143	Green - output_0077.png	Point	none	2370	786	1	1	1	none	none	0	0	0	0	0
145	144	Blue - output_0078.png	Point	none	2115	1587	1	1	1	none	none	0	0	0	0	0
146	145	Green - output_0078.png	Point	none	2349	783	1	1	1	none	none	0	0	0	0	0
147	146	Blue - output_0079.png	Point	none	2103	1596	1	1	1	none	none	0	0	0	0	0
148	147	Green - output_0079.png	Point	none	2376	774	1	1	1	none	none	0	0	0	0	0
149	148	Blue - output_0080.png	Point	none	2049	1581	1	1	1	none	none	0	0	0	0	0
150	149	Green - output_0080.png	Point	none	2361	780	1	1	1	none	none	0	0	0	0	0
151	150	Blue - output_0081.png	Point	none	2088	1578	1	1	1	none	none	0	0	0	0	0
152	151	Green - output_0081.png	Point	none	2367	768	1	1	1	none	none	0	0	0	0	0
153	152	Blue - output_0082.png	Point	none	2100	1584	1	1	1	none	none	0	0	0	0	0
154	153	Green - output_0082.png	Point	none	2373	786	1	1	1	none	none	0	0	0	0	0
155	154	Blue - output_0083.png	Point	none	2022	1599	1	1	1	none	none	0	0	0	0	0
156	155	Green - output_0083.png	Point	none	2376	798	1	1	1	none	none	0	0	0	0	0
157	156	Blue - output_0084.png	Point	none	2022	1590	1	1	1	none	none	0	0	0	0	0
158	157	Green - output_0084.png	Point	none	2388	807	1	1	1	none	none	0	0	0	0	0
159	158	Blue - output_0085.png	Point	none	2028	1590	1	1	1	none	none	0	0	0	0	0
160	159	Green - output_0085.png	Point	none	2376	816	1	1	1	none	none	0	0	0	0	0
161	160	Blue - output_0086.png	Point	none	2052	1593	1	1	1	none	none	0	0	0	0	0
162	161	Green - output_0086.png	Point	none	2388	810	1	1	1	none	none	0	0	0	0	0
163	162	Blue - output_0087.png	Point	none	2112	1230	1	1	1	none	none	0	0	0	0	0
164	163	Green - output_0087.png	Point	none	2385	825	1	1	1	none	none	0	0	0	0	0
165	164	Blue - output_0088.png	Point	none	2247	1377	1	1	1	none	none	0	0	0	0	0
166	165	Green - output_0088.png	Point	none	2385	825	1	1	1	none	none	0	0	0	0	0
167	166	Blue - output_0089.png	Point	none	2229	1365	1	1	1	none	none	0	0	0	0	0
168	167	Green - output_0089.png	Point	none	2379	825	1	1	1	none	none	0	0	0	0	0
169	168	Blue - output_0090.png	Point	none	2250	1359	1	1	1	none	none	0	0	0	0	0
170	169	Green - output_0090.png	Point	none	2388	828	1	1	1	none	none	0	0	0	0	0
171	170	Blue - output_0091.png	Point	none	2235	1359	1	1	1	none	none	0	0	0	0	0
172	171	Green - output_0091.png	Point	none	2400	840	1	1	1	none	none	0	0	0	0	0
173	172	Blue - output_0092.png	Point	none	2238	1362	1	1	1	none	none	0	0	0	0	0
174	173	Green - output_0092.png	Point	none	2397	825	1	1	1	none	none	0	0	0	0	0
175	174	Blue - output_0093.png	Point	none	2337	1341	1	1	1	none	none	0	0	0	0	0
176	175	Green - output_0093.png	Point	none	2391	828	1	1	1	none	none	0	0	0	0	0
177	176	Blue - output_0094.png	Point	none	2115	1509	1	1	1	none	none	0	0	0	0	0
178	177	Green - output_0094.png	Point	none	2385	825	1	1	1	none	none	0	0	0	0	0
179	178	Blue - output_0095.png	Point	none	2106	1566	1	1	1	none	none	0	0	0	0	0
180	179	Green - output_0095.png	Point	none	2391	834	1	1	1	none	none	0	0	0	0	0
181	180	Blue - output_0096.png	Point	none	1977	1569	1	1	1	none	none	0	0	0	0	0
182	181	Green - output_0096.png	Point	none	2379	840	1	1	1	none	none	0	0	0	0	0
183	182	Blue - output_0097.png	Point	none	2013	1602	1	1	1	none	none	0	0	0	0	0
184	183	Green - output_0097.png	Point	none	2388	828	1	1	1	none	none	0	0	0	0	0
185	184	Blue - output_0098.png	Point	none	1899	1512	1	1	1	none	none	0	0	0	0	0
186	185	Green - output_0098.png	Point	none	2379	843	1	1	1	none	none	0	0	0	0	0
187	186	Blue - output_0099.png	Point	none	1932	1527	1	1	1	none	none	0	0	0	0	0
188	187	Green - output_0099.png	Point	none	2397	831	1	1	1	none	none	0	0	0	0	0
189	188	Blue - output_0100.png	Point	none	2079	1545	1	1	1	none	none	0	0	0	0	0
190	189	Green - output_0100.png	Point	none	2370	831	1	1	1	none	none	0	0	0	0	0
191	190	Blue - output_0101.png	Point	none	2112	1560	1	1	1	none	none	0	0	0	0	0
192	191	Green - output_0101.png	Point	none	2373	816	1	1	1	none	none	0	0	0	0	0
193	192	Blue - output_0102.png	Point	none	2109	1554	1	1	1	none	none	0	0	0	0	0
194	193	Green - output_0102.png	Point	none	2403	801	1	1	1	none	none	0	0	0	0	0
195	194	Blue - output_0103.png	Point	none	2088	1569	1	1	1	none	none	0	0	0	0	0
196	195	Green - output_0103.png	Point	none	2382	801	1	1	1	none	none	0	0	0	0	0
