# Supplementary material for: Unmated Queens Show Worker‐Like Behaviour and Gene Expression in Polygynous Colonies of the Ant Stigmatomma pallipes
Source: Mol Ecol. 2026 Apr 29;35:e70360. doi: 10.1111/mec.70360 (PMC13126620; doi:10.1111/mec.70360)
Supplement: Supplementary file 3 — Data S1: mec70360‐sup‐0003‐Supinfo.zip. [file MEC-35-e70360-s003.zip › Coordinates/O3_C4_5_9_cords.csv]

X.1	Index	Name	Type	Group	X	Y	Width	Height	Points	Color	Fill	LWidth	Pos	C	Z	T
1	0	Eggpile - output_0010.png	Point	none	2208	999	1	1	1	none	none	0	0	0	0	0
2	1	Larval pile - output_0010.png	Point	none	1962	1479	1	1	1	none	none	0	0	0	0	0
3	2	Pupapile - output_0010.png	Point	none	2625	1077	1	1	1	none	none	0	0	0	0	0
4	3	Nest Entrance - output_0010.png	Point	none	1728	132	1	1	1	none	none	0	0	0	0	0
5	4	SW Corner - output_0010.png	Point	none	447	2154	1	1	1	none	none	0	0	0	0	0
6	5	NW Corner - output_0010.png	Point	none	318	120	1	1	1	none	none	0	0	0	0	0
7	6	NE Corner - output_0010.png	Point	none	3441	135	1	1	1	none	none	0	0	0	0	0
8	7	SE Corner - output_0010.png	Point	none	3330	2118	1	1	1	none	none	0	0	0	0	0
9	8	Blue - output_0010.png	Point	none	2313	1059	1	1	1	none	none	0	0	0	0	0
10	9	Green - output_0010.png	Point	none	2811	1233	1	1	1	none	none	0	0	0	0	0
11	10	Unmarked - output_0010.png	Point	none	1998	1071	1	1	1	none	none	0	0	0	0	0
12	11	Blue - output_0011.png	Point	none	2295	1095	1	1	1	none	none	0	0	0	0	0
13	12	Green - output_0011.png	Point	none	2727	1056	1	1	1	none	none	0	0	0	0	0
14	13	Unmarked - output_0011.png	Point	none	1980	1071	1	1	1	none	none	0	0	0	0	0
15	14	Blue - output_0012.png	Point	none	2322	1128	1	1	1	none	none	0	0	0	0	0
16	15	Green - output_0012.png	Point	none	2730	1038	1	1	1	none	none	0	0	0	0	0
17	16	Unmarked - output_0012.png	Point	none	2094	927	1	1	1	none	none	0	0	0	0	0
18	17	Blue - output_0013.png	Point	none	2349	1089	1	1	1	none	none	0	0	0	0	0
19	18	Green - output_0013.png	Point	none	2565	1308	1	1	1	none	none	0	0	0	0	0
20	19	Unmarked - output_0013.png	Point	none	2124	900	1	1	1	none	none	0	0	0	0	0
21	20	Blue - output_0014.png	Point	none	2358	1101	1	1	1	none	none	0	0	0	0	0
22	21	Green - output_0014.png	Point	none	2553	1296	1	1	1	none	none	0	0	0	0	0
23	22	Unmarked - output_0014.png	Point	none	2121	915	1	1	1	none	none	0	0	0	0	0
24	23	Blue - output_0015.png	Point	none	2277	1200	1	1	1	none	none	0	0	0	0	0
25	24	Green - output_0015.png	Point	none	2391	1008	1	1	1	none	none	0	0	0	0	0
26	25	Unmarked - output_0015.png	Point	none	2154	861	1	1	1	none	none	0	0	0	0	0
27	26	Blue - output_0016.png	Point	none	2346	1146	1	1	1	none	none	0	0	0	0	0
28	27	Green - output_0016.png	Point	none	2640	696	1	1	1	none	none	0	0	0	0	0
29	28	Unmarked - output_0016.png	Point	none	2301	1014	1	1	1	none	none	0	0	0	0	0
30	29	Blue - output_0017.png	Point	none	2334	1149	1	1	1	none	none	0	0	0	0	0
31	30	Green - output_0017.png	Point	none	2724	705	1	1	1	none	none	0	0	0	0	0
32	31	Unmarked - output_0017.png	Point	none	2215	545	1	1	1	none	none	0	0	0	0	0
33	32	Blue - output_0018.png	Point	none	2334	1155	1	1	1	none	none	0	0	0	0	0
34	33	Green - output_0018.png	Point	none	2625	753	1	1	1	none	none	0	0	0	0	0
35	34	Unmarked - output_0018.png	Point	none	2148	864	1	1	1	none	none	0	0	0	0	0
36	35	Blue - output_0019.png	Point	none	2337	1152	1	1	1	none	none	0	0	0	0	0
37	36	Green - output_0019.png	Point	none	2640	726	1	1	1	none	none	0	0	0	0	0
38	37	Unmarked - output_0019.png	Point	none	2160	846	1	1	1	none	none	0	0	0	0	0
39	38	Blue - output_0020.png	Point	none	2352	1158	1	1	1	none	none	0	0	0	0	0
40	39	Green - output_0020.png	Point	none	2649	756	1	1	1	none	none	0	0	0	0	0
41	40	Unmarked - output_0020.png	Point	none	2163	864	1	1	1	none	none	0	0	0	0	0
42	41	Blue - output_0021.png	Point	none	2334	1149	1	1	1	none	none	0	0	0	0	0
43	42	Green - output_0021.png	Point	none	2655	747	1	1	1	none	none	0	0	0	0	0
44	43	Unmarked - output_0021.png	Point	none	2157	837	1	1	1	none	none	0	0	0	0	0
45	44	Blue - output_0022.png	Point	none	2337	1131	1	1	1	none	none	0	0	0	0	0
46	45	Green - output_0022.png	Point	none	2628	750	1	1	1	none	none	0	0	0	0	0
47	46	Unmarked - output_0022.png	Point	none	2136	855	1	1	1	none	none	0	0	0	0	0
48	47	Blue - output_0023.png	Point	none	2343	1149	1	1	1	none	none	0	0	0	0	0
49	48	Green - output_0023.png	Point	none	2655	750	1	1	1	none	none	0	0	0	0	0
50	49	Unmarked - output_0023.png	Point	none	2157	894	1	1	1	none	none	0	0	0	0	0
51	50	Blue - output_0024.png	Point	none	2340	1155	1	1	1	none	none	0	0	0	0	0
52	51	Green - output_0024.png	Point	none	2664	750	1	1	1	none	none	0	0	0	0	0
53	52	Unmarked - output_0024.png	Point	none	2151	897	1	1	1	none	none	0	0	0	0	0
54	53	Blue - output_0025.png	Point	none	2337	1155	1	1	1	none	none	0	0	0	0	0
55	54	Green - output_0025.png	Point	none	2742	681	1	1	1	none	none	0	0	0	0	0
56	55	Unmarked - output_0025.png	Point	none	2151	912	1	1	1	none	none	0	0	0	0	0
57	56	Blue - output_0026.png	Point	none	2343	1152	1	1	1	none	none	0	0	0	0	0
58	57	Green - output_0026.png	Point	none	2706	666	1	1	1	none	none	0	0	0	0	0
59	58	Unmarked - output_0026.png	Point	none	2160	891	1	1	1	none	none	0	0	0	0	0
60	59	Blue - output_0027.png	Point	none	2337	1155	1	1	1	none	none	0	0	0	0	0
61	60	Green - output_0027.png	Point	none	2736	675	1	1	1	none	none	0	0	0	0	0
62	61	Unmarked - output_0027.png	Point	none	2139	894	1	1	1	none	none	0	0	0	0	0
63	62	Blue - output_0028.png	Point	none	2343	1146	1	1	1	none	none	0	0	0	0	0
64	63	Green - output_0028.png	Point	none	2679	675	1	1	1	none	none	0	0	0	0	0
65	64	Unmarked - output_0028.png	Point	none	2148	903	1	1	1	none	none	0	0	0	0	0
66	65	Blue - output_0029.png	Point	none	2340	1161	1	1	1	none	none	0	0	0	0	0
67	66	Green - output_0029.png	Point	none	2703	681	1	1	1	none	none	0	0	0	0	0
68	67	Unmarked - output_0029.png	Point	none	2127	909	1	1	1	none	none	0	0	0	0	0
69	68	Blue - output_0030.png	Point	none	2331	1128	1	1	1	none	none	0	0	0	0	0
70	69	Green - output_0030.png	Point	none	2547	561	1	1	1	none	none	0	0	0	0	0
71	70	Unmarked - output_0030.png	Point	none	2118	918	1	1	1	none	none	0	0	0	0	0
72	71	Blue - output_0031.png	Point	none	2313	1026	1	1	1	none	none	0	0	0	0	0
73	72	Green - output_0031.png	Point	none	2604	828	1	1	1	none	none	0	0	0	0	0
74	73	Unmarked - output_0031.png	Point	none	2133	906	1	1	1	none	none	0	0	0	0	0
75	74	Blue - output_0032.png	Point	none	2334	888	1	1	1	none	none	0	0	0	0	0
76	75	Green - output_0032.png	Point	none	2610	777	1	1	1	none	none	0	0	0	0	0
77	76	Unmarked - output_0032.png	Point	none	2139	888	1	1	1	none	none	0	0	0	0	0
78	77	Blue - output_0033.png	Point	none	1905	942	1	1	1	none	none	0	0	0	0	0
79	78	Green - output_0033.png	Point	none	2682	732	1	1	1	none	none	0	0	0	0	0
80	79	Unmarked - output_0033.png	Point	none	2094	942	1	1	1	none	none	0	0	0	0	0
81	80	Blue - output_0034.png	Point	none	1974	1191	1	1	1	none	none	0	0	0	0	0
82	81	Green - output_0034.png	Point	none	2640	780	1	1	1	none	none	0	0	0	0	0
83	82	Unmarked - output_0034.png	Point	none	1893	993	1	1	1	none	none	0	0	0	0	0
84	83	Blue - output_0035.png	Point	none	1947	1221	1	1	1	none	none	0	0	0	0	0
85	84	Green - output_0035.png	Point	none	2607	756	1	1	1	none	none	0	0	0	0	0
86	85	Unmarked - output_0035.png	Point	none	2064	969	1	1	1	none	none	0	0	0	0	0
87	86	Blue - output_0036.png	Point	none	1950	1212	1	1	1	none	none	0	0	0	0	0
88	87	Green - output_0036.png	Point	none	2583	831	1	1	1	none	none	0	0	0	0	0
89	88	Unmarked - output_0036.png	Point	none	2049	996	1	1	1	none	none	0	0	0	0	0
90	89	Blue - output_0037.png	Point	none	1992	1218	1	1	1	none	none	0	0	0	0	0
91	90	Green - output_0037.png	Point	none	2625	819	1	1	1	none	none	0	0	0	0	0
92	91	Unmarked - output_0037.png	Point	none	2043	966	1	1	1	none	none	0	0	0	0	0
93	92	Blue - output_0038.png	Point	none	1980	1197	1	1	1	none	none	0	0	0	0	0
94	93	Green - output_0038.png	Point	none	2622	816	1	1	1	none	none	0	0	0	0	0
95	94	Unmarked - output_0038.png	Point	none	2031	963	1	1	1	none	none	0	0	0	0	0
96	95	Blue - output_0039.png	Point	none	1989	1206	1	1	1	none	none	0	0	0	0	0
97	96	Green - output_0039.png	Point	none	2637	810	1	1	1	none	none	0	0	0	0	0
98	97	Unmarked - output_0039.png	Point	none	2058	969	1	1	1	none	none	0	0	0	0	0
99	98	Blue - output_0040.png	Point	none	1968	1191	1	1	1	none	none	0	0	0	0	0
100	99	Green - output_0040.png	Point	none	2634	816	1	1	1	none	none	0	0	0	0	0
101	100	Unmarked - output_0040.png	Point	none	1947	990	1	1	1	none	none	0	0	0	0	0
102	101	Blue - output_0041.png	Point	none	2094	1173	1	1	1	none	none	0	0	0	0	0
103	102	Green - output_0041.png	Point	none	2625	825	1	1	1	none	none	0	0	0	0	0
104	103	Unmarked - output_0041.png	Point	none	2121	912	1	1	1	none	none	0	0	0	0	0
105	104	Blue - output_0042.png	Point	none	2046	1173	1	1	1	none	none	0	0	0	0	0
106	105	Green - output_0042.png	Point	none	2526	831	1	1	1	none	none	0	0	0	0	0
107	106	Unmarked - output_0042.png	Point	none	2112	900	1	1	1	none	none	0	0	0	0	0
108	107	Blue - output_0043.png	Point	none	2082	1182	1	1	1	none	none	0	0	0	0	0
109	108	Green - output_0043.png	Point	none	2532	840	1	1	1	none	none	0	0	0	0	0
110	109	Unmarked - output_0043.png	Point	none	2148	903	1	1	1	none	none	0	0	0	0	0
111	110	Blue - output_0044.png	Point	none	2064	1203	1	1	1	none	none	0	0	0	0	0
112	111	Green - output_0044.png	Point	none	2640	867	1	1	1	none	none	0	0	0	0	0
113	112	Unmarked - output_0044.png	Point	none	2130	915	1	1	1	none	none	0	0	0	0	0
114	113	Blue - output_0045.png	Point	none	2052	1185	1	1	1	none	none	0	0	0	0	0
115	114	Green - output_0045.png	Point	none	2454	597	1	1	1	none	none	0	0	0	0	0
116	115	Unmarked - output_0045.png	Point	none	2124	894	1	1	1	none	none	0	0	0	0	0
117	116	Blue - output_0046.png	Point	none	2052	1179	1	1	1	none	none	0	0	0	0	0
118	117	Green - output_0046.png	Point	none	2499	630	1	1	1	none	none	0	0	0	0	0
119	118	Unmarked - output_0046.png	Point	none	2136	894	1	1	1	none	none	0	0	0	0	0
120	119	Blue - output_0047.png	Point	none	2037	1176	1	1	1	none	none	0	0	0	0	0
121	120	Green - output_0047.png	Point	none	2421	735	1	1	1	none	none	0	0	0	0	0
122	121	Unmarked - output_0047.png	Point	none	2133	897	1	1	1	none	none	0	0	0	0	0
123	122	Blue - output_0048.png	Point	none	2010	1188	1	1	1	none	none	0	0	0	0	0
124	123	Green - output_0048.png	Point	none	2607	696	1	1	1	none	none	0	0	0	0	0
125	124	Unmarked - output_0048.png	Point	none	2133	894	1	1	1	none	none	0	0	0	0	0
126	125	Blue - output_0049.png	Point	none	2049	1170	1	1	1	none	none	0	0	0	0	0
127	126	Green - output_0049.png	Point	none	2544	693	1	1	1	none	none	0	0	0	0	0
128	127	Unmarked - output_0049.png	Point	none	2151	903	1	1	1	none	none	0	0	0	0	0
129	128	Blue - output_0050.png	Point	none	2031	1182	1	1	1	none	none	0	0	0	0	0
130	129	Green - output_0050.png	Point	none	2586	639	1	1	1	none	none	0	0	0	0	0
131	130	Unmarked - output_0050.png	Point	none	2124	903	1	1	1	none	none	0	0	0	0	0
132	131	Blue - output_0051.png	Point	none	2019	1092	1	1	1	none	none	0	0	0	0	0
133	132	Green - output_0051.png	Point	none	2583	612	1	1	1	none	none	0	0	0	0	0
134	133	Unmarked - output_0051.png	Point	none	2142	891	1	1	1	none	none	0	0	0	0	0
135	134	Blue - output_0052.png	Point	none	1992	1080	1	1	1	none	none	0	0	0	0	0
136	135	Green - output_0052.png	Point	none	2550	576	1	1	1	none	none	0	0	0	0	0
137	136	Unmarked - output_0052.png	Point	none	2118	897	1	1	1	none	none	0	0	0	0	0
138	137	Blue - output_0053.png	Point	none	2007	1086	1	1	1	none	none	0	0	0	0	0
139	138	Green - output_0053.png	Point	none	2577	543	1	1	1	none	none	0	0	0	0	0
140	139	Unmarked - output_0053.png	Point	none	2136	903	1	1	1	none	none	0	0	0	0	0
141	140	Blue - output_0054.png	Point	none	2004	1092	1	1	1	none	none	0	0	0	0	0
142	141	Green - output_0054.png	Point	none	2526	570	1	1	1	none	none	0	0	0	0	0
143	142	Unmarked - output_0054.png	Point	none	2142	921	1	1	1	none	none	0	0	0	0	0
144	143	Blue - output_0055.png	Point	none	1971	1098	1	1	1	none	none	0	0	0	0	0
145	144	Green - output_0055.png	Point	none	2592	573	1	1	1	none	none	0	0	0	0	0
146	145	Unmarked - output_0055.png	Point	none	2127	906	1	1	1	none	none	0	0	0	0	0
147	146	Blue - output_0056.png	Point	none	1989	1092	1	1	1	none	none	0	0	0	0	0
148	147	Green - output_0056.png	Point	none	2595	579	1	1	1	none	none	0	0	0	0	0
149	148	Unmarked - output_0056.png	Point	none	2118	894	1	1	1	none	none	0	0	0	0	0
150	149	Blue - output_0057.png	Point	none	1992	1083	1	1	1	none	none	0	0	0	0	0
151	150	Green - output_0057.png	Point	none	2622	588	1	1	1	none	none	0	0	0	0	0
152	151	Unmarked - output_0057.png	Point	none	2145	912	1	1	1	none	none	0	0	0	0	0
153	152	Blue - output_0058.png	Point	none	2010	1080	1	1	1	none	none	0	0	0	0	0
154	153	Green - output_0058.png	Point	none	2607	621	1	1	1	none	none	0	0	0	0	0
155	154	Unmarked - output_0058.png	Point	none	2118	897	1	1	1	none	none	0	0	0	0	0
156	155	Blue - output_0059.png	Point	none	2010	1086	1	1	1	none	none	0	0	0	0	0
157	156	Green - output_0059.png	Point	none	2673	684	1	1	1	none	none	0	0	0	0	0
158	157	Unmarked - output_0059.png	Point	none	2139	915	1	1	1	none	none	0	0	0	0	0
159	158	Blue - output_0060.png	Point	none	2007	1089	1	1	1	none	none	0	0	0	0	0
160	159	Green - output_0060.png	Point	none	2721	606	1	1	1	none	none	0	0	0	0	0
161	160	Unmarked - output_0060.png	Point	none	2139	888	1	1	1	none	none	0	0	0	0	0
162	161	Blue - output_0061.png	Point	none	2001	1086	1	1	1	none	none	0	0	0	0	0
163	162	Green - output_0061.png	Point	none	2664	555	1	1	1	none	none	0	0	0	0	0
164	163	Unmarked - output_0061.png	Point	none	2136	891	1	1	1	none	none	0	0	0	0	0
165	164	Blue - output_0062.png	Point	none	1992	1086	1	1	1	none	none	0	0	0	0	0
166	165	Green - output_0062.png	Point	none	2325	951	1	1	1	none	none	0	0	0	0	0
167	166	Unmarked - output_0062.png	Point	none	2103	903	1	1	1	none	none	0	0	0	0	0
168	167	Blue - output_0063.png	Point	none	1989	1095	1	1	1	none	none	0	0	0	0	0
169	168	Green - output_0063.png	Point	none	2292	1146	1	1	1	none	none	0	0	0	0	0
170	169	Unmarked - output_0063.png	Point	none	2055	885	1	1	1	none	none	0	0	0	0	0
171	170	Blue - output_0064.png	Point	none	2004	1074	1	1	1	none	none	0	0	0	0	0
172	171	Green - output_0064.png	Point	none	2298	1071	1	1	1	none	none	0	0	0	0	0
173	172	Unmarked - output_0064.png	Point	none	1974	787	1	1	1	none	none	0	0	0	0	0
174	173	Blue - output_0065.png	Point	none	2019	1074	1	1	1	none	none	0	0	0	0	0
175	174	Green - output_0065.png	Point	none	2283	936	1	1	1	none	none	0	0	0	0	0
176	175	Unmarked - output_0065.png	Point	none	1530	1026	1	1	1	none	none	0	0	0	0	0
177	176	Blue - output_0066.png	Point	none	2025	1077	1	1	1	none	none	0	0	0	0	0
178	177	Green - output_0066.png	Point	none	2205	990	1	1	1	none	none	0	0	0	0	0
179	178	Unmarked - output_0066.png	Point	none	1548	1038	1	1	1	none	none	0	0	0	0	0
180	179	Blue - output_0067.png	Point	none	1992	1059	1	1	1	none	none	0	0	0	0	0
181	180	Green - output_0067.png	Point	none	2244	906	1	1	1	none	none	0	0	0	0	0
182	181	Unmarked - output_0067.png	Point	none	1593	1020	1	1	1	none	none	0	0	0	0	0
183	182	Blue - output_0068.png	Point	none	2004	1059	1	1	1	none	none	0	0	0	0	0
184	183	Green - output_0068.png	Point	none	2307	1092	1	1	1	none	none	0	0	0	0	0
185	184	Unmarked - output_0068.png	Point	none	1997	1286	1	1	1	none	none	0	0	0	0	0
186	185	Blue - output_0069.png	Point	none	2067	1074	1	1	1	none	none	0	0	0	0	0
187	186	Green - output_0069.png	Point	none	2271	1020	1	1	1	none	none	0	0	0	0	0
188	187	Unmarked - output_0069.png	Point	none	1896	1230	1	1	1	none	none	0	0	0	0	0
189	188	Blue - output_0070.png	Point	none	2139	1074	1	1	1	none	none	0	0	0	0	0
190	189	Green - output_0070.png	Point	none	2712	684	1	1	1	none	none	0	0	0	0	0
191	190	Unmarked - output_0070.png	Point	none	1890	1194	1	1	1	none	none	0	0	0	0	0
192	191	Blue - output_0071.png	Point	none	2070	1086	1	1	1	none	none	0	0	0	0	0
193	192	Green - output_0071.png	Point	none	1581	1245	1	1	1	none	none	0	0	0	0	0
194	193	Unmarked - output_0071.png	Point	none	1899	1194	1	1	1	none	none	0	0	0	0	0
195	194	Blue - output_0072.png	Point	none	2088	1083	1	1	1	none	none	0	0	0	0	0
196	195	Green - output_0072.png	Point	none	2832	941	1	1	1	none	none	0	0	0	0	0
197	196	Unmarked - output_0072.png	Point	none	1896	1200	1	1	1	none	none	0	0	0	0	0
198	197	Blue - output_0073.png	Point	none	2076	1065	1	1	1	none	none	0	0	0	0	0
199	198	Green - output_0073.png	Point	none	2259	735	1	1	1	none	none	0	0	0	0	0
200	199	Unmarked - output_0073.png	Point	none	1875	1188	1	1	1	none	none	0	0	0	0	0
201	200	Blue - output_0074.png	Point	none	2031	1062	1	1	1	none	none	0	0	0	0	0
202	201	Green - output_0074.png	Point	none	1404	1464	1	1	1	none	none	0	0	0	0	0
203	202	Unmarked - output_0074.png	Point	none	1866	1161	1	1	1	none	none	0	0	0	0	0
204	203	Blue - output_0075.png	Point	none	2028	1041	1	1	1	none	none	0	0	0	0	0
205	204	Green - output_0075.png	Point	none	1980	879	1	1	1	none	none	0	0	0	0	0
206	205	Unmarked - output_0075.png	Point	none	1872	1074	1	1	1	none	none	0	0	0	0	0
207	206	Blue - output_0076.png	Point	none	2028	1053	1	1	1	none	none	0	0	0	0	0
208	207	Green - output_0076.png	Point	none	1026	963	1	1	1	none	none	0	0	0	0	0
209	208	Unmarked - output_0076.png	Point	none	1866	1068	1	1	1	none	none	0	0	0	0	0
210	209	Blue - output_0077.png	Point	none	2037	1047	1	1	1	none	none	0	0	0	0	0
211	210	Green - output_0077.png	Point	none	1653	1581	1	1	1	none	none	0	0	0	0	0
212	211	Unmarked - output_0077.png	Point	none	1878	1083	1	1	1	none	none	0	0	0	0	0
213	212	Blue - output_0078.png	Point	none	2043	1056	1	1	1	none	none	0	0	0	0	0
214	213	Green - output_0078.png	Point	none	2175	885	1	1	1	none	none	0	0	0	0	0
215	214	Unmarked - output_0078.png	Point	none	1899	1068	1	1	1	none	none	0	0	0	0	0
216	215	Blue - output_0079.png	Point	none	2031	1047	1	1	1	none	none	0	0	0	0	0
217	216	Green - output_0079.png	Point	none	2460	1287	1	1	1	none	none	0	0	0	0	0
218	217	Unmarked - output_0079.png	Point	none	1854	1059	1	1	1	none	none	0	0	0	0	0
219	218	Blue - output_0080.png	Point	none	2133	1101	1	1	1	none	none	0	0	0	0	0
220	219	Green - output_0080.png	Point	none	2556	1242	1	1	1	none	none	0	0	0	0	0
221	220	Unmarked - output_0080.png	Point	none	1857	1044	1	1	1	none	none	0	0	0	0	0
222	221	Blue - output_0081.png	Point	none	2082	1053	1	1	1	none	none	0	0	0	0	0
223	222	Green - output_0081.png	Point	none	2550	1233	1	1	1	none	none	0	0	0	0	0
224	223	Unmarked - output_0081.png	Point	none	1731	1065	1	1	1	none	none	0	0	0	0	0
225	224	Blue - output_0082.png	Point	none	2079	1062	1	1	1	none	none	0	0	0	0	0
226	225	Green - output_0082.png	Point	none	2556	1140	1	1	1	none	none	0	0	0	0	0
227	226	Unmarked - output_0082.png	Point	none	1785	1113	1	1	1	none	none	0	0	0	0	0
228	227	Blue - output_0083.png	Point	none	2085	1062	1	1	1	none	none	0	0	0	0	0
229	228	Green - output_0083.png	Point	none	2439	843	1	1	1	none	none	0	0	0	0	0
230	229	Unmarked - output_0083.png	Point	none	1803	1107	1	1	1	none	none	0	0	0	0	0
231	230	Blue - output_0084.png	Point	none	2097	1074	1	1	1	none	none	0	0	0	0	0
232	231	Green - output_0084.png	Point	none	2427	825	1	1	1	none	none	0	0	0	0	0
233	232	Unmarked - output_0084.png	Point	none	1800	1083	1	1	1	none	none	0	0	0	0	0
234	233	Blue - output_0085.png	Point	none	2094	1071	1	1	1	none	none	0	0	0	0	0
235	234	Green - output_0085.png	Point	none	2310	819	1	1	1	none	none	0	0	0	0	0
236	235	Unmarked - output_0085.png	Point	none	1800	1119	1	1	1	none	none	0	0	0	0	0
237	236	Blue - output_0086.png	Point	none	2088	1065	1	1	1	none	none	0	0	0	0	0
238	237	Green - output_0086.png	Point	none	2256	825	1	1	1	none	none	0	0	0	0	0
239	238	Unmarked - output_0086.png	Point	none	1803	1086	1	1	1	none	none	0	0	0	0	0
240	239	Blue - output_0087.png	Point	none	2094	1071	1	1	1	none	none	0	0	0	0	0
241	240	Green - output_0087.png	Point	none	2349	759	1	1	1	none	none	0	0	0	0	0
242	241	Unmarked - output_0087.png	Point	none	1785	1110	1	1	1	none	none	0	0	0	0	0
243	242	Blue - output_0088.png	Point	none	2112	1050	1	1	1	none	none	0	0	0	0	0
244	243	Green - output_0088.png	Point	none	2388	735	1	1	1	none	none	0	0	0	0	0
245	244	Unmarked - output_0088.png	Point	none	1761	1107	1	1	1	none	none	0	0	0	0	0
246	245	Blue - output_0089.png	Point	none	2112	1062	1	1	1	none	none	0	0	0	0	0
247	246	Green - output_0089.png	Point	none	2382	729	1	1	1	none	none	0	0	0	0	0
248	247	Unmarked - output_0089.png	Point	none	1905	1179	1	1	1	none	none	0	0	0	0	0
249	248	Blue - output_0090.png	Point	none	2109	1068	1	1	1	none	none	0	0	0	0	0
250	249	Green - output_0090.png	Point	none	2442	744	1	1	1	none	none	0	0	0	0	0
251	250	Unmarked - output_0090.png	Point	none	1869	1161	1	1	1	none	none	0	0	0	0	0
252	251	Blue - output_0091.png	Point	none	2121	1074	1	1	1	none	none	0	0	0	0	0
253	252	Green - output_0091.png	Point	none	2451	666	1	1	1	none	none	0	0	0	0	0
254	253	Unmarked - output_0091.png	Point	none	1848	1158	1	1	1	none	none	0	0	0	0	0
255	254	Blue - output_0092.png	Point	none	2127	1062	1	1	1	none	none	0	0	0	0	0
256	255	Green - output_0092.png	Point	none	2454	663	1	1	1	none	none	0	0	0	0	0
257	256	Unmarked - output_0092.png	Point	none	1860	1170	1	1	1	none	none	0	0	0	0	0
258	257	Blue - output_0093.png	Point	none	2124	1056	1	1	1	none	none	0	0	0	0	0
259	258	Green - output_0093.png	Point	none	2445	684	1	1	1	none	none	0	0	0	0	0
260	259	Unmarked - output_0093.png	Point	none	1926	1197	1	1	1	none	none	0	0	0	0	0
261	260	Blue - output_0094.png	Point	none	2100	1056	1	1	1	none	none	0	0	0	0	0
262	261	Green - output_0094.png	Point	none	2451	654	1	1	1	none	none	0	0	0	0	0
263	262	Unmarked - output_0094.png	Point	none	1746	1119	1	1	1	none	none	0	0	0	0	0
264	263	Blue - output_0095.png	Point	none	2118	1044	1	1	1	none	none	0	0	0	0	0
265	264	Green - output_0095.png	Point	none	2475	690	1	1	1	none	none	0	0	0	0	0
266	265	Unmarked - output_0095.png	Point	none	2264	1076	1	1	1	none	none	0	0	0	0	0
267	266	Blue - output_0096.png	Point	none	2121	1056	1	1	1	none	none	0	0	0	0	0
268	267	Green - output_0096.png	Point	none	2463	693	1	1	1	none	none	0	0	0	0	0
269	268	Unmarked - output_0096.png	Point	none	2256	1080	1	1	1	none	none	0	0	0	0	0
270	269	Blue - output_0097.png	Point	none	2112	1068	1	1	1	none	none	0	0	0	0	0
271	270	Green - output_0097.png	Point	none	2424	651	1	1	1	none	none	0	0	0	0	0
272	271	Unmarked - output_0097.png	Point	none	2256	1083	1	1	1	none	none	0	0	0	0	0
273	272	Blue - output_0098.png	Point	none	2121	1053	1	1	1	none	none	0	0	0	0	0
274	273	Green - output_0098.png	Point	none	2385	582	1	1	1	none	none	0	0	0	0	0
275	274	Unmarked - output_0098.png	Point	none	2256	1095	1	1	1	none	none	0	0	0	0	0
276	275	Blue - output_0099.png	Point	none	2106	1077	1	1	1	none	none	0	0	0	0	0
277	276	Green - output_0099.png	Point	none	2358	579	1	1	1	none	none	0	0	0	0	0
278	277	Unmarked - output_0099.png	Point	none	2289	1071	1	1	1	none	none	0	0	0	0	0
279	278	Blue - output_0100.png	Point	none	2118	1059	1	1	1	none	none	0	0	0	0	0
280	279	Green - output_0100.png	Point	none	2388	573	1	1	1	none	none	0	0	0	0	0
281	280	Unmarked - output_0100.png	Point	none	2283	1158	1	1	1	none	none	0	0	0	0	0
282	281	Blue - output_0101.png	Point	none	2151	1056	1	1	1	none	none	0	0	0	0	0
283	282	Green - output_0101.png	Point	none	2379	561	1	1	1	none	none	0	0	0	0	0
284	283	Unmarked - output_0101.png	Point	none	1700	1129	1	1	1	none	none	0	0	0	0	0
285	284	Blue - output_0102.png	Point	none	2244	945	1	1	1	none	none	0	0	0	0	0
286	285	Green - output_0102.png	Point	none	2406	570	1	1	1	none	none	0	0	0	0	0
287	286	Unmarked - output_0102.png	Point	none	1734	1203	1	1	1	none	none	0	0	0	0	0
288	287	Blue - output_0103.png	Point	none	2229	1233	1	1	1	none	none	0	0	0	0	0
289	288	Green - output_0103.png	Point	none	2376	618	1	1	1	none	none	0	0	0	0	0
290	289	Unmarked - output_0103.png	Point	none	1982	1168	1	1	1	none	none	0	0	0	0	0
