# Supplementary material for: Unmated Queens Show Worker‐Like Behaviour and Gene Expression in Polygynous Colonies of the Ant Stigmatomma pallipes
Source: Mol Ecol. 2026 Apr 29;35:e70360. doi: 10.1111/mec.70360 (PMC13126620; doi:10.1111/mec.70360)
Supplement: Supplementary file 3 — Data S1: mec70360‐sup‐0003‐Supinfo.zip. [file MEC-35-e70360-s003.zip › Coordinates/O3_C5_1_3_cords.csv]

X.1	Index	Name	Type	Group	X	Y	Width	Height	Points	Color	Fill	LWidth	Pos	C	Z	T
1	0	Eggpile - output_0010.png	Point	none	2343	1127	1	1	1	none	none	0	0	0	0	0
2	1	Larval pile - output_0010.png	Point	none	2292	1155	1	1	1	none	none	0	0	0	0	0
3	2	Pupapile - output_0010.png	Point	none	2058	1419	1	1	1	none	none	0	0	0	0	0
4	3	Nest Entrance - output_0010.png	Point	none	1119	237	1	1	1	none	none	0	0	0	0	0
5	4	SW Corner - output_0010.png	Point	none	219	2142	1	1	1	none	none	0	0	0	0	0
6	5	NW Corner - output_0010.png	Point	none	0	345	1	1	1	none	none	0	0	0	0	0
7	6	NE Corner - output_0010.png	Point	none	2718	45	1	1	1	none	none	0	0	0	0	0
8	7	SE Corner - output_0010.png	Point	none	2847	1839	1	1	1	none	none	0	0	0	0	0
9	8	Blue - output_0010.png	Point	none	1563	1464	1	1	1	none	none	0	0	0	0	0
10	9	Yellow - output_0010.png	Point	none	1119	705	1	1	1	none	none	0	0	0	0	0
11	10	Blue - output_0011.png	Point	none	1797	1572	1	1	1	none	none	0	0	0	0	0
12	11	Yellow - output_0011.png	Point	none	1941	1005	1	1	1	none	none	0	0	0	0	0
13	12	Blue - output_0012.png	Point	none	2217	1404	1	1	1	none	none	0	0	0	0	0
14	13	Yellow - output_0012.png	Point	none	1944	1023	1	1	1	none	none	0	0	0	0	0
15	14	Blue - output_0013.png	Point	none	2226	1521	1	1	1	none	none	0	0	0	0	0
16	15	Yellow - output_0013.png	Point	none	1965	1023	1	1	1	none	none	0	0	0	0	0
17	16	Blue - output_0014.png	Point	none	1803	951	1	1	1	none	none	0	0	0	0	0
18	17	Yellow - output_0014.png	Point	none	1656	1614	1	1	1	none	none	0	0	0	0	0
19	18	Blue - output_0015.png	Point	none	2106	1038	1	1	1	none	none	0	0	0	0	0
20	19	Yellow - output_0015.png	Point	none	1743	1506	1	1	1	none	none	0	0	0	0	0
21	20	Blue - output_0016.png	Point	none	2298	1158	1	1	1	none	none	0	0	0	0	0
22	21	Yellow - output_0016.png	Point	none	1740	1533	1	1	1	none	none	0	0	0	0	0
23	22	Blue - output_0017.png	Point	none	2304	1122	1	1	1	none	none	0	0	0	0	0
24	23	Yellow - output_0017.png	Point	none	1722	1533	1	1	1	none	none	0	0	0	0	0
25	24	Blue - output_0018.png	Point	none	2412	1329	1	1	1	none	none	0	0	0	0	0
26	25	Yellow - output_0018.png	Point	none	1770	882	1	1	1	none	none	0	0	0	0	0
27	26	Blue - output_0019.png	Point	none	2418	1107	1	1	1	none	none	0	0	0	0	0
28	27	Yellow - output_0019.png	Point	none	1602	1569	1	1	1	none	none	0	0	0	0	0
29	28	Blue - output_0020.png	Point	none	2421	1227	1	1	1	none	none	0	0	0	0	0
30	29	Yellow - output_0020.png	Point	none	1914	1110	1	1	1	none	none	0	0	0	0	0
31	30	Blue - output_0021.png	Point	none	2073	1218	1	1	1	none	none	0	0	0	0	0
32	31	Yellow - output_0021.png	Point	none	1923	1137	1	1	1	none	none	0	0	0	0	0
33	32	Blue - output_0022.png	Point	none	1968	1221	1	1	1	none	none	0	0	0	0	0
34	33	Yellow - output_0022.png	Point	none	1887	1320	1	1	1	none	none	0	0	0	0	0
35	34	Blue - output_0023.png	Point	none	1944	1305	1	1	1	none	none	0	0	0	0	0
36	35	Yellow - output_0023.png	Point	none	1854	1305	1	1	1	none	none	0	0	0	0	0
37	36	Blue - output_0024.png	Point	none	1902	1365	1	1	1	none	none	0	0	0	0	0
38	37	Yellow - output_0024.png	Point	none	1866	1299	1	1	1	none	none	0	0	0	0	0
39	38	Blue - output_0025.png	Point	none	1860	1344	1	1	1	none	none	0	0	0	0	0
40	39	Yellow - output_0025.png	Point	none	1902	1404	1	1	1	none	none	0	0	0	0	0
41	40	Blue - output_0026.png	Point	none	1911	1236	1	1	1	none	none	0	0	0	0	0
42	41	Yellow - output_0026.png	Point	none	1242	1275	1	1	1	none	none	0	0	0	0	0
43	42	Blue - output_0027.png	Point	none	2145	1041	1	1	1	none	none	0	0	0	0	0
44	43	Yellow - output_0027.png	Point	none	2442	1089	1	1	1	none	none	0	0	0	0	0
45	44	Blue - output_0028.png	Point	none	834	1197	1	1	1	none	none	0	0	0	0	0
46	45	Yellow - output_0028.png	Point	none	1773	831	1	1	1	none	none	0	0	0	0	0
47	46	Blue - output_0029.png	Point	none	1602	1341	1	1	1	none	none	0	0	0	0	0
48	47	Yellow - output_0029.png	Point	none	1746	1272	1	1	1	none	none	0	0	0	0	0
49	48	Blue - output_0030.png	Point	none	2136	1344	1	1	1	none	none	0	0	0	0	0
50	49	Yellow - output_0030.png	Point	none	1902	1254	1	1	1	none	none	0	0	0	0	0
51	50	Blue - output_0031.png	Point	none	1944	1452	1	1	1	none	none	0	0	0	0	0
52	51	Yellow - output_0031.png	Point	none	1857	1305	1	1	1	none	none	0	0	0	0	0
53	52	Blue - output_0032.png	Point	none	1599	1530	1	1	1	none	none	0	0	0	0	0
54	53	Yellow - output_0032.png	Point	none	2049	1134	1	1	1	none	none	0	0	0	0	0
55	54	Blue - output_0033.png	Point	none	1647	1491	1	1	1	none	none	0	0	0	0	0
56	55	Yellow - output_0033.png	Point	none	2046	1107	1	1	1	none	none	0	0	0	0	0
57	56	Blue - output_0034.png	Point	none	1620	1515	1	1	1	none	none	0	0	0	0	0
58	57	Yellow - output_0034.png	Point	none	2022	1044	1	1	1	none	none	0	0	0	0	0
59	58	Blue - output_0035.png	Point	none	1572	1479	1	1	1	none	none	0	0	0	0	0
60	59	Yellow - output_0035.png	Point	none	2121	999	1	1	1	none	none	0	0	0	0	0
61	60	Blue - output_0036.png	Point	none	1593	1461	1	1	1	none	none	0	0	0	0	0
62	61	Yellow - output_0036.png	Point	none	1872	1074	1	1	1	none	none	0	0	0	0	0
63	62	Blue - output_0037.png	Point	none	1869	1284	1	1	1	none	none	0	0	0	0	0
64	63	Yellow - output_0037.png	Point	none	2007	1107	1	1	1	none	none	0	0	0	0	0
65	64	Blue - output_0038.png	Point	none	1203	441	1	1	1	none	none	0	0	0	0	0
66	65	Yellow - output_0038.png	Point	none	2352	1203	1	1	1	none	none	0	0	0	0	0
67	66	Blue - output_0039.png	Point	none	1197	273	1	1	1	none	none	0	0	0	0	0
68	67	Yellow - output_0039.png	Point	none	1662	1476	1	1	1	none	none	0	0	0	0	0
69	68	Blue - output_0040.png	Point	none	1731	1029	1	1	1	none	none	0	0	0	0	0
70	69	Yellow - output_0040.png	Point	none	1905	1095	1	1	1	none	none	0	0	0	0	0
71	70	Blue - output_0041.png	Point	none	1767	1545	1	1	1	none	none	0	0	0	0	0
72	71	Yellow - output_0041.png	Point	none	1962	1194	1	1	1	none	none	0	0	0	0	0
73	72	Blue - output_0042.png	Point	none	1767	1545	1	1	1	none	none	0	0	0	0	0
74	73	Yellow - output_0042.png	Point	none	1917	1161	1	1	1	none	none	0	0	0	0	0
75	74	Blue - output_0043.png	Point	none	1791	1518	1	1	1	none	none	0	0	0	0	0
76	75	Yellow - output_0043.png	Point	none	1929	1164	1	1	1	none	none	0	0	0	0	0
77	76	Blue - output_0044.png	Point	none	939	1086	1	1	1	none	none	0	0	0	0	0
78	77	Yellow - output_0044.png	Point	none	1917	1176	1	1	1	none	none	0	0	0	0	0
79	78	Blue - output_0045.png	Point	none	894	1623	1	1	1	none	none	0	0	0	0	0
80	79	Yellow - output_0045.png	Point	none	1914	1158	1	1	1	none	none	0	0	0	0	0
81	80	Blue - output_0046.png	Point	none	1278	1596	1	1	1	none	none	0	0	0	0	0
82	81	Yellow - output_0046.png	Point	none	1905	1176	1	1	1	none	none	0	0	0	0	0
83	82	Blue - output_0047.png	Point	none	1623	1338	1	1	1	none	none	0	0	0	0	0
84	83	Yellow - output_0047.png	Point	none	1818	1275	1	1	1	none	none	0	0	0	0	0
85	84	Blue - output_0048.png	Point	none	1584	1356	1	1	1	none	none	0	0	0	0	0
86	85	Yellow - output_0048.png	Point	none	1737	1284	1	1	1	none	none	0	0	0	0	0
87	86	Blue - output_0049.png	Point	none	1626	1359	1	1	1	none	none	0	0	0	0	0
88	87	Yellow - output_0049.png	Point	none	1737	1305	1	1	1	none	none	0	0	0	0	0
89	88	Blue - output_0050.png	Point	none	1986	1050	1	1	1	none	none	0	0	0	0	0
90	89	Yellow - output_0050.png	Point	none	2028	1197	1	1	1	none	none	0	0	0	0	0
91	90	Blue - output_0051.png	Point	none	1953	1050	1	1	1	none	none	0	0	0	0	0
92	91	Yellow - output_0051.png	Point	none	1188	573	1	1	1	none	none	0	0	0	0	0
93	92	Blue - output_0052.png	Point	none	1962	1077	1	1	1	none	none	0	0	0	0	0
94	93	Yellow - output_0052.png	Point	none	1794	879	1	1	1	none	none	0	0	0	0	0
95	94	Blue - output_0053.png	Point	none	1977	1062	1	1	1	none	none	0	0	0	0	0
96	95	Yellow - output_0053.png	Point	none	2040	1332	1	1	1	none	none	0	0	0	0	0
97	96	Blue - output_0054.png	Point	none	1977	1086	1	1	1	none	none	0	0	0	0	0
98	97	Yellow - output_0054.png	Point	none	2040	1479	1	1	1	none	none	0	0	0	0	0
99	98	Blue - output_0055.png	Point	none	1968	1068	1	1	1	none	none	0	0	0	0	0
100	99	Yellow - output_0055.png	Point	none	1980	1488	1	1	1	none	none	0	0	0	0	0
101	100	Blue - output_0056.png	Point	none	2055	909	1	1	1	none	none	0	0	0	0	0
102	101	Yellow - output_0056.png	Point	none	1992	1494	1	1	1	none	none	0	0	0	0	0
103	102	Blue - output_0057.png	Point	none	2217	912	1	1	1	none	none	0	0	0	0	0
104	103	Yellow - output_0057.png	Point	none	1917	1359	1	1	1	none	none	0	0	0	0	0
105	104	Blue - output_0058.png	Point	none	2106	918	1	1	1	none	none	0	0	0	0	0
106	105	Yellow - output_0058.png	Point	none	1914	1371	1	1	1	none	none	0	0	0	0	0
107	106	Blue - output_0059.png	Point	none	1995	846	1	1	1	none	none	0	0	0	0	0
108	107	Yellow - output_0059.png	Point	none	1908	1356	1	1	1	none	none	0	0	0	0	0
109	108	Blue - output_0060.png	Point	none	2166	1191	1	1	1	none	none	0	0	0	0	0
110	109	Yellow - output_0060.png	Point	none	1824	1581	1	1	1	none	none	0	0	0	0	0
111	110	Blue - output_0061.png	Point	none	1929	1365	1	1	1	none	none	0	0	0	0	0
112	111	Yellow - output_0061.png	Point	none	1683	1620	1	1	1	none	none	0	0	0	0	0
113	112	Blue - output_0062.png	Point	none	1929	1287	1	1	1	none	none	0	0	0	0	0
114	113	Yellow - output_0062.png	Point	none	1686	1620	1	1	1	none	none	0	0	0	0	0
115	114	Blue - output_0063.png	Point	none	1959	1296	1	1	1	none	none	0	0	0	0	0
116	115	Yellow - output_0063.png	Point	none	1755	1497	1	1	1	none	none	0	0	0	0	0
117	116	Blue - output_0064.png	Point	none	1941	1290	1	1	1	none	none	0	0	0	0	0
118	117	Yellow - output_0064.png	Point	none	1779	1611	1	1	1	none	none	0	0	0	0	0
119	118	Blue - output_0065.png	Point	none	1920	1302	1	1	1	none	none	0	0	0	0	0
120	119	Yellow - output_0065.png	Point	none	1758	1602	1	1	1	none	none	0	0	0	0	0
121	120	Blue - output_0066.png	Point	none	1926	1290	1	1	1	none	none	0	0	0	0	0
122	121	Yellow - output_0066.png	Point	none	1761	1614	1	1	1	none	none	0	0	0	0	0
123	122	Blue - output_0067.png	Point	none	1911	1308	1	1	1	none	none	0	0	0	0	0
124	123	Yellow - output_0067.png	Point	none	1734	1515	1	1	1	none	none	0	0	0	0	0
125	124	Blue - output_0068.png	Point	none	1920	1302	1	1	1	none	none	0	0	0	0	0
126	125	Yellow - output_0068.png	Point	none	1716	1512	1	1	1	none	none	0	0	0	0	0
127	126	Blue - output_0069.png	Point	none	1923	1308	1	1	1	none	none	0	0	0	0	0
128	127	Yellow - output_0069.png	Point	none	1398	1047	1	1	1	none	none	0	0	0	0	0
129	128	Blue - output_0070.png	Point	none	1881	1341	1	1	1	none	none	0	0	0	0	0
130	129	Yellow - output_0070.png	Point	none	1443	774	1	1	1	none	none	0	0	0	0	0
131	130	Blue - output_0071.png	Point	none	1926	1293	1	1	1	none	none	0	0	0	0	0
132	131	Yellow - output_0071.png	Point	none	1593	1146	1	1	1	none	none	0	0	0	0	0
133	132	Blue - output_0072.png	Point	none	1884	1305	1	1	1	none	none	0	0	0	0	0
134	133	Yellow - output_0072.png	Point	none	840	1212	1	1	1	none	none	0	0	0	0	0
135	134	Blue - output_0073.png	Point	none	1890	1323	1	1	1	none	none	0	0	0	0	0
136	135	Yellow - output_0073.png	Point	none	1677	1602	1	1	1	none	none	0	0	0	0	0
137	136	Blue - output_0074.png	Point	none	1896	861	1	1	1	none	none	0	0	0	0	0
138	137	Yellow - output_0074.png	Point	none	1869	1542	1	1	1	none	none	0	0	0	0	0
139	138	Blue - output_0075.png	Point	none	1965	852	1	1	1	none	none	0	0	0	0	0
140	139	Yellow - output_0075.png	Point	none	1989	1542	1	1	1	none	none	0	0	0	0	0
141	140	Blue - output_0076.png	Point	none	2418	1086	1	1	1	none	none	0	0	0	0	0
142	141	Yellow - output_0076.png	Point	none	1695	1482	1	1	1	none	none	0	0	0	0	0
143	142	Blue - output_0077.png	Point	none	2448	1278	1	1	1	none	none	0	0	0	0	0
144	143	Yellow - output_0077.png	Point	none	1665	1494	1	1	1	none	none	0	0	0	0	0
145	144	Blue - output_0078.png	Point	none	2085	1437	1	1	1	none	none	0	0	0	0	0
146	145	Yellow - output_0078.png	Point	none	1674	1479	1	1	1	none	none	0	0	0	0	0
147	146	Blue - output_0079.png	Point	none	2133	1353	1	1	1	none	none	0	0	0	0	0
148	147	Yellow - output_0079.png	Point	none	1641	1503	1	1	1	none	none	0	0	0	0	0
149	148	Blue - output_0080.png	Point	none	2139	1362	1	1	1	none	none	0	0	0	0	0
150	149	Yellow - output_0080.png	Point	none	1686	1500	1	1	1	none	none	0	0	0	0	0
151	150	Blue - output_0081.png	Point	none	2160	1365	1	1	1	none	none	0	0	0	0	0
152	151	Yellow - output_0081.png	Point	none	1785	1620	1	1	1	none	none	0	0	0	0	0
153	152	Blue - output_0082.png	Point	none	2136	1347	1	1	1	none	none	0	0	0	0	0
154	153	Yellow - output_0082.png	Point	none	1782	1425	1	1	1	none	none	0	0	0	0	0
155	154	Blue - output_0083.png	Point	none	2007	1428	1	1	1	none	none	0	0	0	0	0
156	155	Yellow - output_0083.png	Point	none	2451	840	1	1	1	none	none	0	0	0	0	0
157	156	Blue - output_0084.png	Point	none	2031	1188	1	1	1	none	none	0	0	0	0	0
158	157	Yellow - output_0084.png	Point	none	1410	1173	1	1	1	none	none	0	0	0	0	0
159	158	Blue - output_0085.png	Point	none	2052	1185	1	1	1	none	none	0	0	0	0	0
160	159	Yellow - output_0085.png	Point	none	942	1671	1	1	1	none	none	0	0	0	0	0
161	160	Blue - output_0086.png	Point	none	2022	1185	1	1	1	none	none	0	0	0	0	0
162	161	Yellow - output_0086.png	Point	none	822	1494	1	1	1	none	none	0	0	0	0	0
163	162	Blue - output_0087.png	Point	none	2025	1215	1	1	1	none	none	0	0	0	0	0
164	163	Yellow - output_0087.png	Point	none	1200	267	1	1	1	none	none	0	0	0	0	0
165	164	Blue - output_0088.png	Point	none	2031	1203	1	1	1	none	none	0	0	0	0	0
166	165	Yellow - output_0088.png	Point	none	1164	1608	1	1	1	none	none	0	0	0	0	0
167	166	Blue - output_0089.png	Point	none	2013	1200	1	1	1	none	none	0	0	0	0	0
168	167	Yellow - output_0089.png	Point	none	1566	1653	1	1	1	none	none	0	0	0	0	0
169	168	Blue - output_0090.png	Point	none	2046	1170	1	1	1	none	none	0	0	0	0	0
170	169	Yellow - output_0090.png	Point	none	1818	1389	1	1	1	none	none	0	0	0	0	0
171	170	Blue - output_0091.png	Point	none	2028	1203	1	1	1	none	none	0	0	0	0	0
172	171	Yellow - output_0091.png	Point	none	1935	1482	1	1	1	none	none	0	0	0	0	0
173	172	Blue - output_0092.png	Point	none	2043	1206	1	1	1	none	none	0	0	0	0	0
174	173	Yellow - output_0092.png	Point	none	1497	762	1	1	1	none	none	0	0	0	0	0
175	174	Blue - output_0093.png	Point	none	2034	1188	1	1	1	none	none	0	0	0	0	0
176	175	Yellow - output_0093.png	Point	none	1443	747	1	1	1	none	none	0	0	0	0	0
177	176	Blue - output_0094.png	Point	none	2034	1194	1	1	1	none	none	0	0	0	0	0
178	177	Yellow - output_0094.png	Point	none	1452	762	1	1	1	none	none	0	0	0	0	0
179	178	Blue - output_0095.png	Point	none	2034	1188	1	1	1	none	none	0	0	0	0	0
180	179	Yellow - output_0095.png	Point	none	1467	759	1	1	1	none	none	0	0	0	0	0
181	180	Blue - output_0096.png	Point	none	2034	1191	1	1	1	none	none	0	0	0	0	0
182	181	Yellow - output_0096.png	Point	none	1434	774	1	1	1	none	none	0	0	0	0	0
183	182	Blue - output_0097.png	Point	none	2025	1200	1	1	1	none	none	0	0	0	0	0
184	183	Yellow - output_0097.png	Point	none	1461	765	1	1	1	none	none	0	0	0	0	0
185	184	Blue - output_0098.png	Point	none	2025	1200	1	1	1	none	none	0	0	0	0	0
186	185	Yellow - output_0098.png	Point	none	1395	753	1	1	1	none	none	0	0	0	0	0
187	186	Blue - output_0099.png	Point	none	2013	1200	1	1	1	none	none	0	0	0	0	0
188	187	Yellow - output_0099.png	Point	none	813	1488	1	1	1	none	none	0	0	0	0	0
189	188	Blue - output_0100.png	Point	none	2025	1188	1	1	1	none	none	0	0	0	0	0
190	189	Yellow - output_0100.png	Point	none	1164	258	1	1	1	none	none	0	0	0	0	0
191	190	Blue - output_0101.png	Point	none	2043	1356	1	1	1	none	none	0	0	0	0	0
192	191	Yellow - output_0101.png	Point	none	1629	1623	1	1	1	none	none	0	0	0	0	0
193	192	Blue - output_0102.png	Point	none	1053	1140	1	1	1	none	none	0	0	0	0	0
194	193	Yellow - output_0102.png	Point	none	858	1098	1	1	1	none	none	0	0	0	0	0
195	194	Blue - output_0103.png	Point	none	1161	525	1	1	1	none	none	0	0	0	0	0
196	195	Yellow - output_0103.png	Point	none	1530	771	1	1	1	none	none	0	0	0	0	0
