# Supplementary material for: Unmated Queens Show Worker‐Like Behaviour and Gene Expression in Polygynous Colonies of the Ant Stigmatomma pallipes
Source: Mol Ecol. 2026 Apr 29;35:e70360. doi: 10.1111/mec.70360 (PMC13126620; doi:10.1111/mec.70360)
Supplement: Supplementary file 3 — Data S1: mec70360‐sup‐0003‐Supinfo.zip. [file MEC-35-e70360-s003.zip › Coordinates/O3_C7_1_3_cords.csv]

X.1	Index	Name	Type	Group	X	Y	Width	Height	Points	Color	Fill	LWidth	Pos	C	Z	T
1	0	Eggpile - output_0077.png	Point	none	1281	1038	1	1	1	none	none	0	0	0	0	0
2	1	Larval pile - output_0077.png	Point	none	1167	1140	1	1	1	none	none	0	0	0	0	0
3	2	Pupapile - output_0077.png	Point	none	1416	1452	1	1	1	none	none	0	0	0	0	0
4	3	Nest Entrance - output_0077.png	Point	none	1926	189	1	1	1	none	none	0	0	0	0	0
5	4	SW Corner - output_0077.png	Point	none	483	2130	1	1	1	none	none	0	0	0	0	0
6	5	NW Corner - output_0077.png	Point	none	600	132	1	1	1	none	none	0	0	0	0	0
7	6	NE Corner - output_0077.png	Point	none	3507	126	1	1	1	none	none	0	0	0	0	0
8	7	SE Corner - output_0077.png	Point	none	3612	2106	1	1	1	none	none	0	0	0	0	0
9	8	Blue - output_0077.png	Point	none	1359	1131	1	1	1	none	none	0	0	0	0	0
10	9	Green - output_0077.png	Point	none	1608	1053	1	1	1	none	none	0	0	0	0	0
11	10	Orange - output_0077.png	Point	none	1680	1704	1	1	1	none	none	0	0	0	0	0
12	11	Blue - output_0078.png	Point	none	1392	1158	1	1	1	none	none	0	0	0	0	0
13	12	Green - output_0078.png	Point	none	1596	1050	1	1	1	none	none	0	0	0	0	0
14	13	Orange - output_0078.png	Point	none	1725	1638	1	1	1	none	none	0	0	0	0	0
15	14	Blue - output_0079.png	Point	none	1272	1140	1	1	1	none	none	0	0	0	0	0
16	15	Green - output_0079.png	Point	none	1707	1647	1	1	1	none	none	0	0	0	0	0
17	16	Orange - output_0079.png	Point	none	1656	1002	1	1	1	none	none	0	0	0	0	0
18	17	Blue - output_0080.png	Point	none	1281	1143	1	1	1	none	none	0	0	0	0	0
19	18	Green - output_0080.png	Point	none	1662	972	1	1	1	none	none	0	0	0	0	0
20	19	Orange - output_0080.png	Point	none	1779	1632	1	1	1	none	none	0	0	0	0	0
21	20	Blue - output_0081.png	Point	none	1296	1137	1	1	1	none	none	0	0	0	0	0
22	21	Green - output_0081.png	Point	none	1677	966	1	1	1	none	none	0	0	0	0	0
23	22	Orange - output_0081.png	Point	none	1776	1629	1	1	1	none	none	0	0	0	0	0
24	23	Blue - output_0082.png	Point	none	1224	1113	1	1	1	none	none	0	0	0	0	0
25	24	Green - output_0082.png	Point	none	1632	1008	1	1	1	none	none	0	0	0	0	0
26	25	Orange - output_0082.png	Point	none	1380	1407	1	1	1	none	none	0	0	0	0	0
27	26	Blue - output_0083.png	Point	none	1233	1119	1	1	1	none	none	0	0	0	0	0
28	27	Green - output_0083.png	Point	none	1677	990	1	1	1	none	none	0	0	0	0	0
29	28	Orange - output_0083.png	Point	none	1614	1287	1	1	1	none	none	0	0	0	0	0
30	29	Blue - output_0084.png	Point	none	1224	1116	1	1	1	none	none	0	0	0	0	0
31	30	Green - output_0084.png	Point	none	1560	999	1	1	1	none	none	0	0	0	0	0
32	31	Orange - output_0084.png	Point	none	1245	1530	1	1	1	none	none	0	0	0	0	0
33	32	Blue - output_0085.png	Point	none	1296	1146	1	1	1	none	none	0	0	0	0	0
34	33	Green - output_0085.png	Point	none	1857	1545	1	1	1	none	none	0	0	0	0	0
35	34	Orange - output_0085.png	Point	none	2250	495	1	1	1	none	none	0	0	0	0	0
36	35	Blue - output_0086.png	Point	none	1284	1140	1	1	1	none	none	0	0	0	0	0
37	36	Green - output_0086.png	Point	none	1656	1641	1	1	1	none	none	0	0	0	0	0
38	37	Orange - output_0086.png	Point	none	2304	390	1	1	1	none	none	0	0	0	0	0
39	38	Blue - output_0087.png	Point	none	1281	1137	1	1	1	none	none	0	0	0	0	0
40	39	Green - output_0087.png	Point	none	1671	1608	1	1	1	none	none	0	0	0	0	0
41	40	Orange - output_0087.png	Point	none	2940	708	1	1	1	none	none	0	0	0	0	0
42	41	Blue - output_0088.png	Point	none	1275	1140	1	1	1	none	none	0	0	0	0	0
43	42	Green - output_0088.png	Point	none	1647	1629	1	1	1	none	none	0	0	0	0	0
44	43	Orange - output_0088.png	Point	none	1809	276	1	1	1	none	none	0	0	0	0	0
45	44	Blue - output_0089.png	Point	none	1266	1137	1	1	1	none	none	0	0	0	0	0
46	45	Green - output_0089.png	Point	none	1836	1731	1	1	1	none	none	0	0	0	0	0
47	46	Orange - output_0089.png	Point	none	2076	801	1	1	1	none	none	0	0	0	0	0
48	47	Blue - output_0090.png	Point	none	1287	1140	1	1	1	none	none	0	0	0	0	0
49	48	Green - output_0090.png	Point	none	1626	1725	1	1	1	none	none	0	0	0	0	0
50	49	Orange - output_0090.png	Point	none	2319	1611	1	1	1	none	none	0	0	0	0	0
51	50	Blue - output_0091.png	Point	none	1275	1146	1	1	1	none	none	0	0	0	0	0
52	51	Green - output_0091.png	Point	none	1746	1725	1	1	1	none	none	0	0	0	0	0
53	52	Orange - output_0091.png	Point	none	2523	924	1	1	1	none	none	0	0	0	0	0
54	53	Blue - output_0092.png	Point	none	1269	1140	1	1	1	none	none	0	0	0	0	0
55	54	Green - output_0092.png	Point	none	1728	1722	1	1	1	none	none	0	0	0	0	0
56	55	Orange - output_0092.png	Point	none	2091	1194	1	1	1	none	none	0	0	0	0	0
57	56	Blue - output_0093.png	Point	none	1272	1152	1	1	1	none	none	0	0	0	0	0
58	57	Green - output_0093.png	Point	none	1764	1713	1	1	1	none	none	0	0	0	0	0
59	58	Orange - output_0093.png	Point	none	1503	1464	1	1	1	none	none	0	0	0	0	0
60	59	Blue - output_0094.png	Point	none	1281	1140	1	1	1	none	none	0	0	0	0	0
61	60	Green - output_0094.png	Point	none	1767	1698	1	1	1	none	none	0	0	0	0	0
62	61	Orange - output_0094.png	Point	none	1407	1323	1	1	1	none	none	0	0	0	0	0
63	62	Blue - output_0095.png	Point	none	1269	1149	1	1	1	none	none	0	0	0	0	0
64	63	Green - output_0095.png	Point	none	1767	1713	1	1	1	none	none	0	0	0	0	0
65	64	Orange - output_0095.png	Point	none	1323	1608	1	1	1	none	none	0	0	0	0	0
66	65	Blue - output_0096.png	Point	none	1287	1140	1	1	1	none	none	0	0	0	0	0
67	66	Green - output_0096.png	Point	none	1761	1701	1	1	1	none	none	0	0	0	0	0
68	67	Orange - output_0096.png	Point	none	1344	1599	1	1	1	none	none	0	0	0	0	0
69	68	Blue - output_0097.png	Point	none	1293	1143	1	1	1	none	none	0	0	0	0	0
70	69	Green - output_0097.png	Point	none	1752	1695	1	1	1	none	none	0	0	0	0	0
71	70	Orange - output_0097.png	Point	none	1389	1533	1	1	1	none	none	0	0	0	0	0
72	71	Blue - output_0098.png	Point	none	1290	1140	1	1	1	none	none	0	0	0	0	0
73	72	Green - output_0098.png	Point	none	1764	1698	1	1	1	none	none	0	0	0	0	0
74	73	Orange - output_0098.png	Point	none	1560	1371	1	1	1	none	none	0	0	0	0	0
75	74	Blue - output_0099.png	Point	none	1278	1137	1	1	1	none	none	0	0	0	0	0
76	75	Green - output_0099.png	Point	none	1572	1692	1	1	1	none	none	0	0	0	0	0
77	76	Orange - output_0099.png	Point	none	1383	1335	1	1	1	none	none	0	0	0	0	0
78	77	Blue - output_0100.png	Point	none	1290	1146	1	1	1	none	none	0	0	0	0	0
79	78	Green - output_0100.png	Point	none	1539	1167	1	1	1	none	none	0	0	0	0	0
80	79	Orange - output_0100.png	Point	none	1293	1320	1	1	1	none	none	0	0	0	0	0
81	80	Blue - output_0010.png	Point	none	1302	1182	1	1	1	none	none	0	0	0	0	0
82	81	Green - output_0010.png	Point	none	2751	1233	1	1	1	none	none	0	0	0	0	0
83	82	Orange - output_0010.png	Point	none	1137	1428	1	1	1	none	none	0	0	0	0	0
84	83	Blue - output_0011.png	Point	none	1158	1146	1	1	1	none	none	0	0	0	0	0
85	84	Green - output_0011.png	Point	none	1452	1002	1	1	1	none	none	0	0	0	0	0
86	85	Orange - output_0011.png	Point	none	1248	1500	1	1	1	none	none	0	0	0	0	0
87	86	Blue - output_0012.png	Point	none	1155	1143	1	1	1	none	none	0	0	0	0	0
88	87	Green - output_0012.png	Point	none	1944	945	1	1	1	none	none	0	0	0	0	0
89	88	Orange - output_0012.png	Point	none	1536	1317	1	1	1	none	none	0	0	0	0	0
90	89	Blue - output_0013.png	Point	none	1155	1146	1	1	1	none	none	0	0	0	0	0
91	90	Green - output_0013.png	Point	none	2277	906	1	1	1	none	none	0	0	0	0	0
92	91	Orange - output_0013.png	Point	none	1464	1350	1	1	1	none	none	0	0	0	0	0
93	92	Blue - output_0014.png	Point	none	1137	1161	1	1	1	none	none	0	0	0	0	0
94	93	Green - output_0014.png	Point	none	1692	1488	1	1	1	none	none	0	0	0	0	0
95	94	Orange - output_0014.png	Point	none	1356	1386	1	1	1	none	none	0	0	0	0	0
96	95	Blue - output_0015.png	Point	none	1293	987	1	1	1	none	none	0	0	0	0	0
97	96	Green - output_0015.png	Point	none	1476	1281	1	1	1	none	none	0	0	0	0	0
98	97	Orange - output_0015.png	Point	none	1338	1650	1	1	1	none	none	0	0	0	0	0
99	98	Blue - output_0016.png	Point	none	1302	984	1	1	1	none	none	0	0	0	0	0
100	99	Green - output_0016.png	Point	none	1767	1341	1	1	1	none	none	0	0	0	0	0
101	100	Orange - output_0016.png	Point	none	1986	1518	1	1	1	none	none	0	0	0	0	0
102	101	Blue - output_0017.png	Point	none	1293	984	1	1	1	none	none	0	0	0	0	0
103	102	Green - output_0017.png	Point	none	1497	1497	1	1	1	none	none	0	0	0	0	0
104	103	Orange - output_0017.png	Point	none	2118	1620	1	1	1	none	none	0	0	0	0	0
105	104	Blue - output_0018.png	Point	none	1290	981	1	1	1	none	none	0	0	0	0	0
106	105	Green - output_0018.png	Point	none	1578	1509	1	1	1	none	none	0	0	0	0	0
107	106	Orange - output_0018.png	Point	none	2697	1584	1	1	1	none	none	0	0	0	0	0
108	107	Blue - output_0019.png	Point	none	1119	1077	1	1	1	none	none	0	0	0	0	0
109	108	Green - output_0019.png	Point	none	1254	900	1	1	1	none	none	0	0	0	0	0
110	109	Orange - output_0019.png	Point	none	1812	1392	1	1	1	none	none	0	0	0	0	0
111	110	Blue - output_0020.png	Point	none	1110	1086	1	1	1	none	none	0	0	0	0	0
112	111	Green - output_0020.png	Point	none	1395	960	1	1	1	none	none	0	0	0	0	0
113	112	Orange - output_0020.png	Point	none	1533	1455	1	1	1	none	none	0	0	0	0	0
114	113	Blue - output_0021.png	Point	none	1116	1089	1	1	1	none	none	0	0	0	0	0
115	114	Green - output_0021.png	Point	none	1398	960	1	1	1	none	none	0	0	0	0	0
116	115	Orange - output_0021.png	Point	none	1545	1398	1	1	1	none	none	0	0	0	0	0
117	116	Blue - output_0022.png	Point	none	1215	1191	1	1	1	none	none	0	0	0	0	0
118	117	Green - output_0022.png	Point	none	1629	1026	1	1	1	none	none	0	0	0	0	0
119	118	Orange - output_0022.png	Point	none	1296	1581	1	1	1	none	none	0	0	0	0	0
120	119	Blue - output_0023.png	Point	none	1308	1005	1	1	1	none	none	0	0	0	0	0
121	120	Green - output_0023.png	Point	none	2718	981	1	1	1	none	none	0	0	0	0	0
122	121	Orange - output_0023.png	Point	none	1560	1296	1	1	1	none	none	0	0	0	0	0
123	122	Blue - output_0024.png	Point	none	1311	1008	1	1	1	none	none	0	0	0	0	0
124	123	Green - output_0024.png	Point	none	1434	933	1	1	1	none	none	0	0	0	0	0
125	124	Orange - output_0024.png	Point	none	1581	1290	1	1	1	none	none	0	0	0	0	0
126	125	Blue - output_0025.png	Point	none	1305	1017	1	1	1	none	none	0	0	0	0	0
127	126	Green - output_0025.png	Point	none	1149	1344	1	1	1	none	none	0	0	0	0	0
128	127	Orange - output_0025.png	Point	none	1602	1194	1	1	1	none	none	0	0	0	0	0
129	128	Blue - output_0026.png	Point	none	1314	1023	1	1	1	none	none	0	0	0	0	0
130	129	Green - output_0026.png	Point	none	1221	1578	1	1	1	none	none	0	0	0	0	0
131	130	Orange - output_0026.png	Point	none	1602	1257	1	1	1	none	none	0	0	0	0	0
132	131	Blue - output_0027.png	Point	none	1320	1020	1	1	1	none	none	0	0	0	0	0
133	132	Green - output_0027.png	Point	none	1158	1281	1	1	1	none	none	0	0	0	0	0
134	133	Orange - output_0027.png	Point	none	1797	1629	1	1	1	none	none	0	0	0	0	0
135	134	Blue - output_0028.png	Point	none	1275	1050	1	1	1	none	none	0	0	0	0	0
136	135	Green - output_0028.png	Point	none	1449	1368	1	1	1	none	none	0	0	0	0	0
137	136	Orange - output_0028.png	Point	none	1569	1635	1	1	1	none	none	0	0	0	0	0
138	137	Blue - output_0029.png	Point	none	1260	1047	1	1	1	none	none	0	0	0	0	0
139	138	Green - output_0029.png	Point	none	1620	1389	1	1	1	none	none	0	0	0	0	0
140	139	Orange - output_0029.png	Point	none	1554	1728	1	1	1	none	none	0	0	0	0	0
141	140	Blue - output_0030.png	Point	none	1281	1047	1	1	1	none	none	0	0	0	0	0
142	141	Green - output_0030.png	Point	none	1551	1209	1	1	1	none	none	0	0	0	0	0
143	142	Orange - output_0030.png	Point	none	1596	1725	1	1	1	none	none	0	0	0	0	0
144	143	Blue - output_0031.png	Point	none	1311	1023	1	1	1	none	none	0	0	0	0	0
145	144	Green - output_0031.png	Point	none	1710	990	1	1	1	none	none	0	0	0	0	0
146	145	Orange - output_0031.png	Point	none	1587	1725	1	1	1	none	none	0	0	0	0	0
147	146	Blue - output_0032.png	Point	none	1314	1020	1	1	1	none	none	0	0	0	0	0
148	147	Green - output_0032.png	Point	none	1713	993	1	1	1	none	none	0	0	0	0	0
149	148	Orange - output_0032.png	Point	none	1557	1731	1	1	1	none	none	0	0	0	0	0
150	149	Blue - output_0033.png	Point	none	1317	1017	1	1	1	none	none	0	0	0	0	0
151	150	Green - output_0033.png	Point	none	1716	990	1	1	1	none	none	0	0	0	0	0
152	151	Orange - output_0033.png	Point	none	1566	1716	1	1	1	none	none	0	0	0	0	0
153	152	Blue - output_0034.png	Point	none	1311	1023	1	1	1	none	none	0	0	0	0	0
154	153	Green - output_0034.png	Point	none	1719	990	1	1	1	none	none	0	0	0	0	0
155	154	Orange - output_0034.png	Point	none	1596	1536	1	1	1	none	none	0	0	0	0	0
156	155	Blue - output_0035.png	Point	none	1305	1026	1	1	1	none	none	0	0	0	0	0
157	156	Green - output_0035.png	Point	none	1611	1146	1	1	1	none	none	0	0	0	0	0
158	157	Orange - output_0035.png	Point	none	1584	1620	1	1	1	none	none	0	0	0	0	0
159	158	Blue - output_0036.png	Point	none	1302	1026	1	1	1	none	none	0	0	0	0	0
160	159	Green - output_0036.png	Point	none	1644	1734	1	1	1	none	none	0	0	0	0	0
161	160	Orange - output_0036.png	Point	none	1602	1575	1	1	1	none	none	0	0	0	0	0
162	161	Blue - output_0037.png	Point	none	1308	1023	1	1	1	none	none	0	0	0	0	0
163	162	Green - output_0037.png	Point	none	1887	1608	1	1	1	none	none	0	0	0	0	0
164	163	Orange - output_0037.png	Point	none	1785	1479	1	1	1	none	none	0	0	0	0	0
165	164	Blue - output_0038.png	Point	none	1320	1017	1	1	1	none	none	0	0	0	0	0
166	165	Green - output_0038.png	Point	none	1548	1650	1	1	1	none	none	0	0	0	0	0
167	166	Orange - output_0038.png	Point	none	1632	1212	1	1	1	none	none	0	0	0	0	0
168	167	Blue - output_0039.png	Point	none	1308	1014	1	1	1	none	none	0	0	0	0	0
169	168	Green - output_0039.png	Point	none	1653	1527	1	1	1	none	none	0	0	0	0	0
170	169	Orange - output_0039.png	Point	none	1320	1518	1	1	1	none	none	0	0	0	0	0
171	170	Blue - output_0040.png	Point	none	1308	1005	1	1	1	none	none	0	0	0	0	0
172	171	Green - output_0040.png	Point	none	1779	1215	1	1	1	none	none	0	0	0	0	0
173	172	Orange - output_0040.png	Point	none	1161	1464	1	1	1	none	none	0	0	0	0	0
174	173	Blue - output_0041.png	Point	none	1305	1023	1	1	1	none	none	0	0	0	0	0
175	174	Green - output_0041.png	Point	none	1938	984	1	1	1	none	none	0	0	0	0	0
176	175	Orange - output_0041.png	Point	none	1155	1464	1	1	1	none	none	0	0	0	0	0
177	176	Blue - output_0042.png	Point	none	1305	1014	1	1	1	none	none	0	0	0	0	0
178	177	Green - output_0042.png	Point	none	1548	1125	1	1	1	none	none	0	0	0	0	0
179	178	Orange - output_0042.png	Point	none	1170	1464	1	1	1	none	none	0	0	0	0	0
180	179	Blue - output_0043.png	Point	none	1308	1017	1	1	1	none	none	0	0	0	0	0
181	180	Green - output_0043.png	Point	none	1818	1416	1	1	1	none	none	0	0	0	0	0
182	181	Orange - output_0043.png	Point	none	1167	1476	1	1	1	none	none	0	0	0	0	0
183	182	Blue - output_0044.png	Point	none	1311	1011	1	1	1	none	none	0	0	0	0	0
184	183	Green - output_0044.png	Point	none	1809	1383	1	1	1	none	none	0	0	0	0	0
185	184	Orange - output_0044.png	Point	none	1170	1482	1	1	1	none	none	0	0	0	0	0
186	185	Blue - output_0045.png	Point	none	1299	1011	1	1	1	none	none	0	0	0	0	0
187	186	Green - output_0045.png	Point	none	1809	1380	1	1	1	none	none	0	0	0	0	0
188	187	Orange - output_0045.png	Point	none	1275	1527	1	1	1	none	none	0	0	0	0	0
189	188	Blue - output_0046.png	Point	none	1314	1014	1	1	1	none	none	0	0	0	0	0
190	189	Green - output_0046.png	Point	none	1812	1374	1	1	1	none	none	0	0	0	0	0
191	190	Orange - output_0046.png	Point	none	1146	1416	1	1	1	none	none	0	0	0	0	0
192	191	Blue - output_0047.png	Point	none	1323	1011	1	1	1	none	none	0	0	0	0	0
193	192	Green - output_0047.png	Point	none	1812	1386	1	1	1	none	none	0	0	0	0	0
194	193	Orange - output_0047.png	Point	none	1101	1182	1	1	1	none	none	0	0	0	0	0
195	194	Blue - output_0048.png	Point	none	1305	1005	1	1	1	none	none	0	0	0	0	0
196	195	Green - output_0048.png	Point	none	1806	1386	1	1	1	none	none	0	0	0	0	0
197	196	Orange - output_0048.png	Point	none	1140	1356	1	1	1	none	none	0	0	0	0	0
198	197	Blue - output_0049.png	Point	none	1314	1014	1	1	1	none	none	0	0	0	0	0
199	198	Green - output_0049.png	Point	none	1899	1374	1	1	1	none	none	0	0	0	0	0
200	199	Orange - output_0049.png	Point	none	1143	1362	1	1	1	none	none	0	0	0	0	0
201	200	Blue - output_0050.png	Point	none	1302	1008	1	1	1	none	none	0	0	0	0	0
202	201	Green - output_0050.png	Point	none	1596	1356	1	1	1	none	none	0	0	0	0	0
203	202	Orange - output_0050.png	Point	none	1188	1446	1	1	1	none	none	0	0	0	0	0
204	203	Blue - output_0051.png	Point	none	1290	1014	1	1	1	none	none	0	0	0	0	0
205	204	Green - output_0051.png	Point	none	1608	1344	1	1	1	none	none	0	0	0	0	0
206	205	Orange - output_0051.png	Point	none	1410	1614	1	1	1	none	none	0	0	0	0	0
207	206	Blue - output_0052.png	Point	none	1305	999	1	1	1	none	none	0	0	0	0	0
208	207	Green - output_0052.png	Point	none	1545	1395	1	1	1	none	none	0	0	0	0	0
209	208	Orange - output_0052.png	Point	none	1095	1071	1	1	1	none	none	0	0	0	0	0
210	209	Blue - output_0053.png	Point	none	1167	1158	1	1	1	none	none	0	0	0	0	0
211	210	Green - output_0053.png	Point	none	1494	1248	1	1	1	none	none	0	0	0	0	0
212	211	Orange - output_0053.png	Point	none	1182	1458	1	1	1	none	none	0	0	0	0	0
213	212	Blue - output_0054.png	Point	none	1176	1143	1	1	1	none	none	0	0	0	0	0
214	213	Green - output_0054.png	Point	none	1293	990	1	1	1	none	none	0	0	0	0	0
215	214	Orange - output_0054.png	Point	none	1362	1587	1	1	1	none	none	0	0	0	0	0
216	215	Blue - output_0055.png	Point	none	1107	1128	1	1	1	none	none	0	0	0	0	0
217	216	Green - output_0055.png	Point	none	1242	957	1	1	1	none	none	0	0	0	0	0
218	217	Orange - output_0055.png	Point	none	1377	1665	1	1	1	none	none	0	0	0	0	0
219	218	Blue - output_0056.png	Point	none	1092	1095	1	1	1	none	none	0	0	0	0	0
220	219	Green - output_0056.png	Point	none	1299	996	1	1	1	none	none	0	0	0	0	0
221	220	Orange - output_0056.png	Point	none	1140	1458	1	1	1	none	none	0	0	0	0	0
222	221	Blue - output_0057.png	Point	none	1089	1104	1	1	1	none	none	0	0	0	0	0
223	222	Green - output_0057.png	Point	none	1266	1092	1	1	1	none	none	0	0	0	0	0
224	223	Orange - output_0057.png	Point	none	1248	1581	1	1	1	none	none	0	0	0	0	0
225	224	Blue - output_0058.png	Point	none	1086	1137	1	1	1	none	none	0	0	0	0	0
226	225	Green - output_0058.png	Point	none	1254	993	1	1	1	none	none	0	0	0	0	0
227	226	Orange - output_0058.png	Point	none	1248	1602	1	1	1	none	none	0	0	0	0	0
228	227	Blue - output_0059.png	Point	none	1086	1116	1	1	1	none	none	0	0	0	0	0
229	228	Green - output_0059.png	Point	none	1323	1023	1	1	1	none	none	0	0	0	0	0
230	229	Orange - output_0059.png	Point	none	1299	1596	1	1	1	none	none	0	0	0	0	0
231	230	Blue - output_0060.png	Point	none	1140	1077	1	1	1	none	none	0	0	0	0	0
232	231	Green - output_0060.png	Point	none	1368	1062	1	1	1	none	none	0	0	0	0	0
233	232	Orange - output_0060.png	Point	none	1272	1644	1	1	1	none	none	0	0	0	0	0
234	233	Blue - output_0061.png	Point	none	1128	1020	1	1	1	none	none	0	0	0	0	0
235	234	Green - output_0061.png	Point	none	1335	1173	1	1	1	none	none	0	0	0	0	0
236	235	Orange - output_0061.png	Point	none	1233	1497	1	1	1	none	none	0	0	0	0	0
237	236	Blue - output_0062.png	Point	none	1314	1140	1	1	1	none	none	0	0	0	0	0
238	237	Green - output_0062.png	Point	none	1335	1641	1	1	1	none	none	0	0	0	0	0
239	238	Orange - output_0062.png	Point	none	1422	1347	1	1	1	none	none	0	0	0	0	0
240	239	Blue - output_0063.png	Point	none	1650	1392	1	1	1	none	none	0	0	0	0	0
241	240	Green - output_0063.png	Point	none	1533	1821	1	1	1	none	none	0	0	0	0	0
242	241	Orange - output_0063.png	Point	none	2286	1680	1	1	1	none	none	0	0	0	0	0
243	242	Blue - output_0064.png	Point	none	1410	1155	1	1	1	none	none	0	0	0	0	0
244	243	Green - output_0064.png	Point	none	2745	1176	1	1	1	none	none	0	0	0	0	0
245	244	Orange - output_0064.png	Point	none	1566	1677	1	1	1	none	none	0	0	0	0	0
246	245	Blue - output_0065.png	Point	none	1407	1161	1	1	1	none	none	0	0	0	0	0
247	246	Green - output_0065.png	Point	none	1338	909	1	1	1	none	none	0	0	0	0	0
248	247	Orange - output_0065.png	Point	none	1578	1680	1	1	1	none	none	0	0	0	0	0
249	248	Blue - output_0066.png	Point	none	1410	1155	1	1	1	none	none	0	0	0	0	0
250	249	Green - output_0066.png	Point	none	1341	1317	1	1	1	none	none	0	0	0	0	0
251	250	Orange - output_0066.png	Point	none	1569	1677	1	1	1	none	none	0	0	0	0	0
252	251	Blue - output_0067.png	Point	none	1365	1143	1	1	1	none	none	0	0	0	0	0
253	252	Green - output_0067.png	Point	none	1158	972	1	1	1	none	none	0	0	0	0	0
254	253	Orange - output_0067.png	Point	none	1536	1620	1	1	1	none	none	0	0	0	0	0
255	254	Blue - output_0068.png	Point	none	1215	1146	1	1	1	none	none	0	0	0	0	0
256	255	Green - output_0068.png	Point	none	1164	963	1	1	1	none	none	0	0	0	0	0
257	256	Orange - output_0068.png	Point	none	1563	1602	1	1	1	none	none	0	0	0	0	0
258	257	Blue - output_0069.png	Point	none	1353	1119	1	1	1	none	none	0	0	0	0	0
259	258	Green - output_0069.png	Point	none	1170	972	1	1	1	none	none	0	0	0	0	0
260	259	Orange - output_0069.png	Point	none	1593	1629	1	1	1	none	none	0	0	0	0	0
261	260	Blue - output_0070.png	Point	none	1344	1107	1	1	1	none	none	0	0	0	0	0
262	261	Green - output_0070.png	Point	none	1137	963	1	1	1	none	none	0	0	0	0	0
263	262	Orange - output_0070.png	Point	none	1596	1560	1	1	1	none	none	0	0	0	0	0
264	263	Blue - output_0071.png	Point	none	1368	1116	1	1	1	none	none	0	0	0	0	0
265	264	Green - output_0071.png	Point	none	1146	957	1	1	1	none	none	0	0	0	0	0
266	265	Orange - output_0071.png	Point	none	1599	1596	1	1	1	none	none	0	0	0	0	0
267	266	Blue - output_0072.png	Point	none	1350	1125	1	1	1	none	none	0	0	0	0	0
268	267	Green - output_0072.png	Point	none	1155	960	1	1	1	none	none	0	0	0	0	0
269	268	Orange - output_0072.png	Point	none	1590	1569	1	1	1	none	none	0	0	0	0	0
270	269	Blue - output_0073.png	Point	none	1356	1116	1	1	1	none	none	0	0	0	0	0
271	270	Green - output_0073.png	Point	none	1161	963	1	1	1	none	none	0	0	0	0	0
272	271	Orange - output_0073.png	Point	none	1584	1563	1	1	1	none	none	0	0	0	0	0
273	272	Blue - output_0074.png	Point	none	1356	1125	1	1	1	none	none	0	0	0	0	0
274	273	Green - output_0074.png	Point	none	1224	927	1	1	1	none	none	0	0	0	0	0
275	274	Orange - output_0074.png	Point	none	1605	1587	1	1	1	none	none	0	0	0	0	0
276	275	Blue - output_0075.png	Point	none	1356	1122	1	1	1	none	none	0	0	0	0	0
277	276	Green - output_0075.png	Point	none	1587	1479	1	1	1	none	none	0	0	0	0	0
278	277	Orange - output_0075.png	Point	none	1722	1722	1	1	1	none	none	0	0	0	0	0
279	278	Blue - output_0076.png	Point	none	1347	1125	1	1	1	none	none	0	0	0	0	0
280	279	Green - output_0076.png	Point	none	1797	1086	1	1	1	none	none	0	0	0	0	0
281	280	Orange - output_0076.png	Point	none	1740	1704	1	1	1	none	none	0	0	0	0	0
