# Supplementary material for: Unmated Queens Show Worker‐Like Behaviour and Gene Expression in Polygynous Colonies of the Ant Stigmatomma pallipes
Source: Mol Ecol. 2026 Apr 29;35:e70360. doi: 10.1111/mec.70360 (PMC13126620; doi:10.1111/mec.70360)
Supplement: Supplementary file 3 — Data S1: mec70360‐sup‐0003‐Supinfo.zip. [file MEC-35-e70360-s003.zip › Coordinates/O3_C8_2_8_cords.csv]

Index	Name	Type	Group	X	Y	Width	Height	Points	Color	Fill	LWidth	Pos	C	Z	T
1	Eggpile - output_0010.png	Point	none	1641	642	1	1	1	none	none	0	0	0	0	0
2	Larval pile - output_0010.png	Point	none	1515	1311	1	1	1	none	none	0	0	0	0	0
3	Pupapile - output_0010.png	Point	none	1386	882	1	1	1	none	none	0	0	0	0	0
4	Nest Entrance - output_0010.png	Point	none	1584	2085	1	1	1	none	none	0	0	0	0	0
5	SW Corner - output_0010.png	Point	none	3567	3	1	1	1	none	none	0	0	0	0	0
6	NW Corner - output_0010.png	Point	none	3438	2082	1	1	1	none	none	0	0	0	0	0
7	NE Corner - output_0010.png	Point	none	285	2109	1	1	1	none	none	0	0	0	0	0
8	SE Corner - output_0010.png	Point	none	102	3	1	1	1	none	none	0	0	0	0	0
8	Blue - output_0010.png	Point	none	1272	1611	1	1	1	none	none	0	0	0	0	0
9	Blue - output_0011.png	Point	none	1506	1554	1	1	1	none	none	0	0	0	0	0
10	Blue - output_0012.png	Point	none	1521	1515	1	1	1	none	none	0	0	0	0	0
11	Blue - output_0013.png	Point	none	1347	1536	1	1	1	none	none	0	0	0	0	0
12	Blue - output_0014.png	Point	none	747	717	1	1	1	none	none	0	0	0	0	0
13	Blue - output_0015.png	Point	none	1641	399	1	1	1	none	none	0	0	0	0	0
14	Blue - output_0016.png	Point	none	1026	1251	1	1	1	none	none	0	0	0	0	0
15	Blue - output_0017.png	Point	none	1755	1689	1	1	1	none	none	0	0	0	0	0
16	Blue - output_0018.png	Point	none	1245	1554	1	1	1	none	none	0	0	0	0	0
17	Blue - output_0019.png	Point	none	1272	1542	1	1	1	none	none	0	0	0	0	0
18	Blue - output_0020.png	Point	none	1239	1554	1	1	1	none	none	0	0	0	0	0
19	Blue - output_0021.png	Point	none	1251	1539	1	1	1	none	none	0	0	0	0	0
20	Blue - output_0022.png	Point	none	1245	1539	1	1	1	none	none	0	0	0	0	0
21	Blue - output_0023.png	Point	none	1308	1437	1	1	1	none	none	0	0	0	0	0
22	Blue - output_0024.png	Point	none	1329	1398	1	1	1	none	none	0	0	0	0	0
23	Blue - output_0025.png	Point	none	1338	1374	1	1	1	none	none	0	0	0	0	0
24	Blue - output_0026.png	Point	none	1338	1377	1	1	1	none	none	0	0	0	0	0
25	Blue - output_0027.png	Point	none	1362	1413	1	1	1	none	none	0	0	0	0	0
26	Blue - output_0028.png	Point	none	1353	1410	1	1	1	none	none	0	0	0	0	0
27	Blue - output_0029.png	Point	none	1350	1413	1	1	1	none	none	0	0	0	0	0
28	Blue - output_0030.png	Point	none	1359	1419	1	1	1	none	none	0	0	0	0	0
29	Blue - output_0031.png	Point	none	1347	1449	1	1	1	none	none	0	0	0	0	0
30	Blue - output_0032.png	Point	none	1554	1497	1	1	1	none	none	0	0	0	0	0
31	Blue - output_0033.png	Point	none	1587	1500	1	1	1	none	none	0	0	0	0	0
32	Blue - output_0034.png	Point	none	1566	1491	1	1	1	none	none	0	0	0	0	0
33	Blue - output_0035.png	Point	none	1572	1497	1	1	1	none	none	0	0	0	0	0
34	Blue - output_0036.png	Point	none	1596	1479	1	1	1	none	none	0	0	0	0	0
35	Blue - output_0037.png	Point	none	1560	1491	1	1	1	none	none	0	0	0	0	0
36	Blue - output_0038.png	Point	none	1593	1491	1	1	1	none	none	0	0	0	0	0
37	Blue - output_0039.png	Point	none	1587	1494	1	1	1	none	none	0	0	0	0	0
38	Blue - output_0040.png	Point	none	1596	1503	1	1	1	none	none	0	0	0	0	0
39	Blue - output_0041.png	Point	none	1602	1494	1	1	1	none	none	0	0	0	0	0
40	Blue - output_0042.png	Point	none	1605	1500	1	1	1	none	none	0	0	0	0	0
41	Blue - output_0043.png	Point	none	1605	1485	1	1	1	none	none	0	0	0	0	0
42	Blue - output_0044.png	Point	none	1614	1479	1	1	1	none	none	0	0	0	0	0
43	Blue - output_0045.png	Point	none	1614	1494	1	1	1	none	none	0	0	0	0	0
44	Blue - output_0046.png	Point	none	1617	1497	1	1	1	none	none	0	0	0	0	0
45	Blue - output_0047.png	Point	none	1620	1476	1	1	1	none	none	0	0	0	0	0
46	Blue - output_0048.png	Point	none	1626	1476	1	1	1	none	none	0	0	0	0	0
47	Blue - output_0049.png	Point	none	1596	1497	1	1	1	none	none	0	0	0	0	0
48	Blue - output_0050.png	Point	none	1587	1512	1	1	1	none	none	0	0	0	0	0
49	Blue - output_0051.png	Point	none	1425	1497	1	1	1	none	none	0	0	0	0	0
50	Blue - output_0052.png	Point	none	1299	1425	1	1	1	none	none	0	0	0	0	0
51	Blue - output_0053.png	Point	none	1251	1428	1	1	1	none	none	0	0	0	0	0
52	Blue - output_0054.png	Point	none	1440	1515	1	1	1	none	none	0	0	0	0	0
53	Blue - output_0055.png	Point	none	1557	1491	1	1	1	none	none	0	0	0	0	0
54	Blue - output_0056.png	Point	none	1560	1488	1	1	1	none	none	0	0	0	0	0
55	Blue - output_0057.png	Point	none	1560	1503	1	1	1	none	none	0	0	0	0	0
56	Blue - output_0058.png	Point	none	1485	1497	1	1	1	none	none	0	0	0	0	0
57	Blue - output_0059.png	Point	none	1488	1509	1	1	1	none	none	0	0	0	0	0
58	Blue - output_0060.png	Point	none	1452	1620	1	1	1	none	none	0	0	0	0	0
59	Blue - output_0061.png	Point	none	1617	1470	1	1	1	none	none	0	0	0	0	0
60	Blue - output_0062.png	Point	none	1644	1470	1	1	1	none	none	0	0	0	0	0
61	Blue - output_0063.png	Point	none	1629	1476	1	1	1	none	none	0	0	0	0	0
62	Blue - output_0064.png	Point	none	1629	1464	1	1	1	none	none	0	0	0	0	0
63	Blue - output_0065.png	Point	none	1626	1488	1	1	1	none	none	0	0	0	0	0
64	Blue - output_0066.png	Point	none	1650	1470	1	1	1	none	none	0	0	0	0	0
65	Blue - output_0067.png	Point	none	1647	1470	1	1	1	none	none	0	0	0	0	0
66	Blue - output_0068.png	Point	none	1641	1458	1	1	1	none	none	0	0	0	0	0
67	Blue - output_0069.png	Point	none	1644	1449	1	1	1	none	none	0	0	0	0	0
68	Blue - output_0070.png	Point	none	1638	1470	1	1	1	none	none	0	0	0	0	0
69	Blue - output_0071.png	Point	none	1662	1458	1	1	1	none	none	0	0	0	0	0
70	Blue - output_0072.png	Point	none	1677	1467	1	1	1	none	none	0	0	0	0	0
71	Blue - output_0073.png	Point	none	1689	1410	1	1	1	none	none	0	0	0	0	0
72	Blue - output_0074.png	Point	none	1695	1410	1	1	1	none	none	0	0	0	0	0
73	Blue - output_0075.png	Point	none	1698	1422	1	1	1	none	none	0	0	0	0	0
74	Blue - output_0076.png	Point	none	1710	1407	1	1	1	none	none	0	0	0	0	0
75	Blue - output_0077.png	Point	none	1701	1416	1	1	1	none	none	0	0	0	0	0
76	Blue - output_0078.png	Point	none	1698	1428	1	1	1	none	none	0	0	0	0	0
77	Blue - output_0079.png	Point	none	1707	1413	1	1	1	none	none	0	0	0	0	0
78	Blue - output_0080.png	Point	none	1698	1422	1	1	1	none	none	0	0	0	0	0
79	Blue - output_0081.png	Point	none	1698	1425	1	1	1	none	none	0	0	0	0	0
80	Blue - output_0082.png	Point	none	1695	1431	1	1	1	none	none	0	0	0	0	0
81	Blue - output_0083.png	Point	none	1710	1422	1	1	1	none	none	0	0	0	0	0
82	Blue - output_0084.png	Point	none	1710	1419	1	1	1	none	none	0	0	0	0	0
83	Blue - output_0085.png	Point	none	1710	1425	1	1	1	none	none	0	0	0	0	0
84	Blue - output_0086.png	Point	none	2010	618	1	1	1	none	none	0	0	0	0	0
85	Blue - output_0087.png	Point	none	1512	1527	1	1	1	none	none	0	0	0	0	0
86	Blue - output_0088.png	Point	none	2283	918	1	1	1	none	none	0	0	0	0	0
87	Blue - output_0089.png	Point	none	1728	1389	1	1	1	none	none	0	0	0	0	0
88	Blue - output_0090.png	Point	none	1569	1500	1	1	1	none	none	0	0	0	0	0
89	Blue - output_0091.png	Point	none	1575	1473	1	1	1	none	none	0	0	0	0	0
90	Blue - output_0092.png	Point	none	1566	1497	1	1	1	none	none	0	0	0	0	0
91	Blue - output_0093.png	Point	none	1314	1422	1	1	1	none	none	0	0	0	0	0
92	Blue - output_0094.png	Point	none	1446	1566	1	1	1	none	none	0	0	0	0	0
93	Blue - output_0095.png	Point	none	1473	1551	1	1	1	none	none	0	0	0	0	0
94	Blue - output_0096.png	Point	none	1599	1506	1	1	1	none	none	0	0	0	0	0
95	Blue - output_0097.png	Point	none	1596	1512	1	1	1	none	none	0	0	0	0	0
96	Blue - output_0098.png	Point	none	2124	1203	1	1	1	none	none	0	0	0	0	0
97	Blue - output_0099.png	Point	none	2142	1203	1	1	1	none	none	0	0	0	0	0
98	Blue - output_0100.png	Point	none	2145	1215	1	1	1	none	none	0	0	0	0	0
99	Blue - output_0101.png	Point	none	2118	1161	1	1	1	none	none	0	0	0	0	0
