# Supplementary material for: Unmated Queens Show Worker‐Like Behaviour and Gene Expression in Polygynous Colonies of the Ant Stigmatomma pallipes
Source: Mol Ecol. 2026 Apr 29;35:e70360. doi: 10.1111/mec.70360 (PMC13126620; doi:10.1111/mec.70360)
Supplement: Supplementary file 3 — Data S1: mec70360‐sup‐0003‐Supinfo.zip. [file MEC-35-e70360-s003.zip › Coordinates/O3_D2_5_9_cords.csv]

X.1	Index	Name	Type	Group	X	Y	Width	Height	Points	Color	Fill	LWidth	Pos	C	Z	T
1	0	Eggpile - output_0010.png	Point	none	2628	1383	1	1	1	none	none	0	0	0	0	0
2	1	Larval pile - output_0010.png	Point	none	2757	1365	1	1	1	none	none	0	0	0	0	0
3	2	Pupapile - output_0010.png	Point	none	2571	1569	1	1	1	none	none	0	0	0	0	0
4	3	Nest Entrance - output_0010.png	Point	none	2001	309	1	1	1	none	none	0	0	0	0	0
5	4	SW Corner - output_0010.png	Point	none	678	2103	1	1	1	none	none	0	0	0	0	0
6	5	NW Corner - output_0010.png	Point	none	549	330	1	1	1	none	none	0	0	0	0	0
7	6	NE Corner - output_0010.png	Point	none	3417	324	1	1	1	none	none	0	0	0	0	0
8	7	SE Corner - output_0010.png	Point	none	3312	2091	1	1	1	none	none	0	0	0	0	0
9	8	Blue - output_0010.png	Point	none	2730	1419	1	1	1	none	none	0	0	0	0	0
10	9	Orange - output_0010.png	Point	none	2589	1650	1	1	1	none	none	0	0	0	0	0
11	10	Green - output_0010.png	Point	none	1809	1098	1	1	1	none	none	0	0	0	0	0
12	11	Blue - output_0011.png	Point	none	2709	1422	1	1	1	none	none	0	0	0	0	0
13	12	Orange - output_0011.png	Point	none	2562	1641	1	1	1	none	none	0	0	0	0	0
14	13	Green - output_0011.png	Point	none	1803	1083	1	1	1	none	none	0	0	0	0	0
15	14	Blue - output_0012.png	Point	none	2706	1398	1	1	1	none	none	0	0	0	0	0
16	15	Orange - output_0012.png	Point	none	2592	1653	1	1	1	none	none	0	0	0	0	0
17	16	Green - output_0012.png	Point	none	2781	1230	1	1	1	none	none	0	0	0	0	0
18	17	Blue - output_0013.png	Point	none	2715	1452	1	1	1	none	none	0	0	0	0	0
19	18	Orange - output_0013.png	Point	none	2523	1656	1	1	1	none	none	0	0	0	0	0
20	19	Green - output_0013.png	Point	none	2598	981	1	1	1	none	none	0	0	0	0	0
21	20	Blue - output_0014.png	Point	none	2721	1443	1	1	1	none	none	0	0	0	0	0
22	21	Orange - output_0014.png	Point	none	2553	1647	1	1	1	none	none	0	0	0	0	0
23	22	Green - output_0014.png	Point	none	2541	957	1	1	1	none	none	0	0	0	0	0
24	23	Blue - output_0015.png	Point	none	2706	1422	1	1	1	none	none	0	0	0	0	0
25	24	Orange - output_0015.png	Point	none	2649	1626	1	1	1	none	none	0	0	0	0	0
26	25	Green - output_0015.png	Point	none	2460	1011	1	1	1	none	none	0	0	0	0	0
27	26	Blue - output_0016.png	Point	none	2721	1407	1	1	1	none	none	0	0	0	0	0
28	27	Orange - output_0016.png	Point	none	2682	1578	1	1	1	none	none	0	0	0	0	0
29	28	Green - output_0016.png	Point	none	2070	1299	1	1	1	none	none	0	0	0	0	0
30	29	Blue - output_0017.png	Point	none	2748	1437	1	1	1	none	none	0	0	0	0	0
31	30	Orange - output_0017.png	Point	none	2370	1668	1	1	1	none	none	0	0	0	0	0
32	31	Green - output_0017.png	Point	none	2658	540	1	1	1	none	none	0	0	0	0	0
33	32	Blue - output_0018.png	Point	none	2739	1428	1	1	1	none	none	0	0	0	0	0
34	33	Orange - output_0018.png	Point	none	2403	1617	1	1	1	none	none	0	0	0	0	0
35	34	Green - output_0018.png	Point	none	2970	747	1	1	1	none	none	0	0	0	0	0
36	35	Blue - output_0019.png	Point	none	2736	1422	1	1	1	none	none	0	0	0	0	0
37	36	Orange - output_0019.png	Point	none	2394	1644	1	1	1	none	none	0	0	0	0	0
38	37	Green - output_0019.png	Point	none	2133	483	1	1	1	none	none	0	0	0	0	0
39	38	Blue - output_0020.png	Point	none	2733	1413	1	1	1	none	none	0	0	0	0	0
40	39	Orange - output_0020.png	Point	none	2385	1635	1	1	1	none	none	0	0	0	0	0
41	40	Green - output_0020.png	Point	none	1983	114	1	1	1	none	none	0	0	0	0	0
42	41	Blue - output_0021.png	Point	none	2727	1413	1	1	1	none	none	0	0	0	0	0
43	42	Orange - output_0021.png	Point	none	2280	1599	1	1	1	none	none	0	0	0	0	0
44	43	Green - output_0021.png	Point	none	2109	441	1	1	1	none	none	0	0	0	0	0
45	44	Blue - output_0022.png	Point	none	2703	1413	1	1	1	none	none	0	0	0	0	0
46	45	Orange - output_0022.png	Point	none	2439	1587	1	1	1	none	none	0	0	0	0	0
47	46	Green - output_0022.png	Point	none	2115	459	1	1	1	none	none	0	0	0	0	0
48	47	Blue - output_0023.png	Point	none	2709	1401	1	1	1	none	none	0	0	0	0	0
49	48	Orange - output_0023.png	Point	none	2403	1635	1	1	1	none	none	0	0	0	0	0
50	49	Green - output_0023.png	Point	none	2136	495	1	1	1	none	none	0	0	0	0	0
51	50	Blue - output_0024.png	Point	none	2718	1380	1	1	1	none	none	0	0	0	0	0
52	51	Orange - output_0024.png	Point	none	2511	1527	1	1	1	none	none	0	0	0	0	0
53	52	Green - output_0024.png	Point	none	2100	393	1	1	1	none	none	0	0	0	0	0
54	53	Blue - output_0025.png	Point	none	2475	1350	1	1	1	none	none	0	0	0	0	0
55	54	Orange - output_0025.png	Point	none	2469	1638	1	1	1	none	none	0	0	0	0	0
56	55	Green - output_0025.png	Point	none	2079	396	1	1	1	none	none	0	0	0	0	0
57	56	Blue - output_0026.png	Point	none	2505	1359	1	1	1	none	none	0	0	0	0	0
58	57	Orange - output_0026.png	Point	none	2583	1617	1	1	1	none	none	0	0	0	0	0
59	58	Green - output_0026.png	Point	none	2022	768	1	1	1	none	none	0	0	0	0	0
60	59	Blue - output_0027.png	Point	none	2586	1356	1	1	1	none	none	0	0	0	0	0
61	60	Orange - output_0027.png	Point	none	2655	1545	1	1	1	none	none	0	0	0	0	0
62	61	Green - output_0027.png	Point	none	2226	567	1	1	1	none	none	0	0	0	0	0
63	62	Blue - output_0028.png	Point	none	2613	1305	1	1	1	none	none	0	0	0	0	0
64	63	Orange - output_0028.png	Point	none	2733	1509	1	1	1	none	none	0	0	0	0	0
65	64	Green - output_0028.png	Point	none	2052	183	1	1	1	none	none	0	0	0	0	0
66	65	Blue - output_0029.png	Point	none	2598	1368	1	1	1	none	none	0	0	0	0	0
67	66	Orange - output_0029.png	Point	none	2715	1518	1	1	1	none	none	0	0	0	0	0
68	67	Green - output_0029.png	Point	none	2013	177	1	1	1	none	none	0	0	0	0	0
69	68	Blue - output_0030.png	Point	none	2670	1368	1	1	1	none	none	0	0	0	0	0
70	69	Orange - output_0030.png	Point	none	2601	1617	1	1	1	none	none	0	0	0	0	0
71	70	Green - output_0030.png	Point	none	2013	156	1	1	1	none	none	0	0	0	0	0
72	71	Blue - output_0031.png	Point	none	2667	1344	1	1	1	none	none	0	0	0	0	0
73	72	Orange - output_0031.png	Point	none	2619	1605	1	1	1	none	none	0	0	0	0	0
74	73	Green - output_0031.png	Point	none	2031	144	1	1	1	none	none	0	0	0	0	0
75	74	Blue - output_0032.png	Point	none	2628	1389	1	1	1	none	none	0	0	0	0	0
76	75	Orange - output_0032.png	Point	none	2625	1581	1	1	1	none	none	0	0	0	0	0
77	76	Green - output_0032.png	Point	none	2034	198	1	1	1	none	none	0	0	0	0	0
78	77	Blue - output_0033.png	Point	none	2643	1275	1	1	1	none	none	0	0	0	0	0
79	78	Orange - output_0033.png	Point	none	2652	1584	1	1	1	none	none	0	0	0	0	0
80	79	Green - output_0033.png	Point	none	1509	933	1	1	1	none	none	0	0	0	0	0
81	80	Blue - output_0034.png	Point	none	2640	1233	1	1	1	none	none	0	0	0	0	0
82	81	Orange - output_0034.png	Point	none	2625	1575	1	1	1	none	none	0	0	0	0	0
83	82	Green - output_0034.png	Point	none	2070	1110	1	1	1	none	none	0	0	0	0	0
84	83	Blue - output_0035.png	Point	none	2640	1299	1	1	1	none	none	0	0	0	0	0
85	84	Orange - output_0035.png	Point	none	2634	1551	1	1	1	none	none	0	0	0	0	0
86	85	Green - output_0035.png	Point	none	1521	1662	1	1	1	none	none	0	0	0	0	0
87	86	Blue - output_0036.png	Point	none	2718	1272	1	1	1	none	none	0	0	0	0	0
88	87	Orange - output_0036.png	Point	none	2622	1593	1	1	1	none	none	0	0	0	0	0
89	88	Green - output_0036.png	Point	none	1704	897	1	1	1	none	none	0	0	0	0	0
90	89	Blue - output_0037.png	Point	none	2721	1248	1	1	1	none	none	0	0	0	0	0
91	90	Orange - output_0037.png	Point	none	2622	1617	1	1	1	none	none	0	0	0	0	0
92	91	Green - output_0037.png	Point	none	1224	1356	1	1	1	none	none	0	0	0	0	0
93	92	Blue - output_0038.png	Point	none	2736	1260	1	1	1	none	none	0	0	0	0	0
94	93	Orange - output_0038.png	Point	none	2613	1584	1	1	1	none	none	0	0	0	0	0
95	94	Green - output_0038.png	Point	none	1281	981	1	1	1	none	none	0	0	0	0	0
96	95	Blue - output_0039.png	Point	none	2688	1260	1	1	1	none	none	0	0	0	0	0
97	96	Orange - output_0039.png	Point	none	2667	1545	1	1	1	none	none	0	0	0	0	0
98	97	Green - output_0039.png	Point	none	2376	582	1	1	1	none	none	0	0	0	0	0
99	98	Blue - output_0040.png	Point	none	2718	1275	1	1	1	none	none	0	0	0	0	0
100	99	Orange - output_0040.png	Point	none	2643	1578	1	1	1	none	none	0	0	0	0	0
101	100	Green - output_0040.png	Point	none	2229	78	1	1	1	none	none	0	0	0	0	0
102	101	Blue - output_0041.png	Point	none	2700	1260	1	1	1	none	none	0	0	0	0	0
103	102	Orange - output_0041.png	Point	none	2241	1398	1	1	1	none	none	0	0	0	0	0
104	103	Green - output_0041.png	Point	none	1977	81	1	1	1	none	none	0	0	0	0	0
105	104	Blue - output_0042.png	Point	none	2715	1260	1	1	1	none	none	0	0	0	0	0
106	105	Orange - output_0042.png	Point	none	2652	1542	1	1	1	none	none	0	0	0	0	0
107	106	Green - output_0042.png	Point	none	2148	693	1	1	1	none	none	0	0	0	0	0
108	107	Blue - output_0043.png	Point	none	2721	1272	1	1	1	none	none	0	0	0	0	0
109	108	Orange - output_0043.png	Point	none	2697	1551	1	1	1	none	none	0	0	0	0	0
110	109	Green - output_0043.png	Point	none	2109	438	1	1	1	none	none	0	0	0	0	0
111	110	Blue - output_0044.png	Point	none	2706	1275	1	1	1	none	none	0	0	0	0	0
112	111	Orange - output_0044.png	Point	none	2706	1542	1	1	1	none	none	0	0	0	0	0
113	112	Green - output_0044.png	Point	none	1866	1107	1	1	1	none	none	0	0	0	0	0
114	113	Blue - output_0045.png	Point	none	2709	1260	1	1	1	none	none	0	0	0	0	0
115	114	Orange - output_0045.png	Point	none	2727	1506	1	1	1	none	none	0	0	0	0	0
116	115	Green - output_0045.png	Point	none	1959	870	1	1	1	none	none	0	0	0	0	0
117	116	Blue - output_0046.png	Point	none	2727	1278	1	1	1	none	none	0	0	0	0	0
118	117	Orange - output_0046.png	Point	none	2715	1518	1	1	1	none	none	0	0	0	0	0
119	118	Green - output_0046.png	Point	none	2151	741	1	1	1	none	none	0	0	0	0	0
120	119	Blue - output_0047.png	Point	none	2721	1266	1	1	1	none	none	0	0	0	0	0
121	120	Orange - output_0047.png	Point	none	2718	1497	1	1	1	none	none	0	0	0	0	0
122	121	Green - output_0047.png	Point	none	2145	750	1	1	1	none	none	0	0	0	0	0
123	122	Blue - output_0048.png	Point	none	2697	1269	1	1	1	none	none	0	0	0	0	0
124	123	Orange - output_0048.png	Point	none	2718	1506	1	1	1	none	none	0	0	0	0	0
125	124	Green - output_0048.png	Point	none	2145	765	1	1	1	none	none	0	0	0	0	0
126	125	Blue - output_0049.png	Point	none	2733	1266	1	1	1	none	none	0	0	0	0	0
127	126	Orange - output_0049.png	Point	none	2712	1512	1	1	1	none	none	0	0	0	0	0
128	127	Green - output_0049.png	Point	none	2172	642	1	1	1	none	none	0	0	0	0	0
129	128	Blue - output_0050.png	Point	none	2721	1278	1	1	1	none	none	0	0	0	0	0
130	129	Orange - output_0050.png	Point	none	2718	1524	1	1	1	none	none	0	0	0	0	0
131	130	Green - output_0050.png	Point	none	2070	657	1	1	1	none	none	0	0	0	0	0
132	131	Blue - output_0051.png	Point	none	2727	1275	1	1	1	none	none	0	0	0	0	0
133	132	Orange - output_0051.png	Point	none	2703	1509	1	1	1	none	none	0	0	0	0	0
134	133	Green - output_0051.png	Point	none	2136	534	1	1	1	none	none	0	0	0	0	0
135	134	Blue - output_0052.png	Point	none	2715	1281	1	1	1	none	none	0	0	0	0	0
136	135	Orange - output_0052.png	Point	none	2688	1518	1	1	1	none	none	0	0	0	0	0
137	136	Green - output_0052.png	Point	none	2430	513	1	1	1	none	none	0	0	0	0	0
138	137	Blue - output_0053.png	Point	none	2694	1260	1	1	1	none	none	0	0	0	0	0
139	138	Orange - output_0053.png	Point	none	2718	1506	1	1	1	none	none	0	0	0	0	0
140	139	Green - output_0053.png	Point	none	1425	993	1	1	1	none	none	0	0	0	0	0
141	140	Blue - output_0054.png	Point	none	2715	1266	1	1	1	none	none	0	0	0	0	0
142	141	Orange - output_0054.png	Point	none	2703	1524	1	1	1	none	none	0	0	0	0	0
143	142	Green - output_0054.png	Point	none	1230	1002	1	1	1	none	none	0	0	0	0	0
144	143	Blue - output_0055.png	Point	none	2742	1236	1	1	1	none	none	0	0	0	0	0
145	144	Orange - output_0055.png	Point	none	2730	1500	1	1	1	none	none	0	0	0	0	0
146	145	Green - output_0055.png	Point	none	1491	1704	1	1	1	none	none	0	0	0	0	0
147	146	Blue - output_0056.png	Point	none	2712	1251	1	1	1	none	none	0	0	0	0	0
148	147	Orange - output_0056.png	Point	none	2703	1506	1	1	1	none	none	0	0	0	0	0
149	148	Green - output_0056.png	Point	none	1872	810	1	1	1	none	none	0	0	0	0	0
150	149	Blue - output_0057.png	Point	none	2745	1236	1	1	1	none	none	0	0	0	0	0
151	150	Orange - output_0057.png	Point	none	2697	1497	1	1	1	none	none	0	0	0	0	0
152	151	Green - output_0057.png	Point	none	1830	792	1	1	1	none	none	0	0	0	0	0
153	152	Blue - output_0058.png	Point	none	2712	1257	1	1	1	none	none	0	0	0	0	0
154	153	Orange - output_0058.png	Point	none	2706	1524	1	1	1	none	none	0	0	0	0	0
155	154	Green - output_0058.png	Point	none	2130	780	1	1	1	none	none	0	0	0	0	0
156	155	Blue - output_0059.png	Point	none	2703	1281	1	1	1	none	none	0	0	0	0	0
157	156	Orange - output_0059.png	Point	none	2721	1518	1	1	1	none	none	0	0	0	0	0
158	157	Green - output_0059.png	Point	none	2277	873	1	1	1	none	none	0	0	0	0	0
159	158	Blue - output_0060.png	Point	none	2718	1275	1	1	1	none	none	0	0	0	0	0
160	159	Orange - output_0060.png	Point	none	2691	1521	1	1	1	none	none	0	0	0	0	0
161	160	Green - output_0060.png	Point	none	2280	858	1	1	1	none	none	0	0	0	0	0
162	161	Blue - output_0061.png	Point	none	2721	1251	1	1	1	none	none	0	0	0	0	0
163	162	Orange - output_0061.png	Point	none	2730	1548	1	1	1	none	none	0	0	0	0	0
164	163	Green - output_0061.png	Point	none	2277	858	1	1	1	none	none	0	0	0	0	0
165	164	Blue - output_0062.png	Point	none	2736	1275	1	1	1	none	none	0	0	0	0	0
166	165	Orange - output_0062.png	Point	none	2700	1542	1	1	1	none	none	0	0	0	0	0
167	166	Green - output_0062.png	Point	none	2211	867	1	1	1	none	none	0	0	0	0	0
168	167	Blue - output_0063.png	Point	none	2727	1248	1	1	1	none	none	0	0	0	0	0
169	168	Orange - output_0063.png	Point	none	2706	1509	1	1	1	none	none	0	0	0	0	0
170	169	Green - output_0063.png	Point	none	2139	813	1	1	1	none	none	0	0	0	0	0
171	170	Blue - output_0064.png	Point	none	2709	1281	1	1	1	none	none	0	0	0	0	0
172	171	Orange - output_0064.png	Point	none	2667	1542	1	1	1	none	none	0	0	0	0	0
173	172	Green - output_0064.png	Point	none	1518	1647	1	1	1	none	none	0	0	0	0	0
174	173	Blue - output_0065.png	Point	none	2712	1284	1	1	1	none	none	0	0	0	0	0
175	174	Orange - output_0065.png	Point	none	2703	1554	1	1	1	none	none	0	0	0	0	0
176	175	Green - output_0065.png	Point	none	1872	849	1	1	1	none	none	0	0	0	0	0
177	176	Blue - output_0066.png	Point	none	2715	1278	1	1	1	none	none	0	0	0	0	0
178	177	Orange - output_0066.png	Point	none	2709	1548	1	1	1	none	none	0	0	0	0	0
179	178	Green - output_0066.png	Point	none	1884	840	1	1	1	none	none	0	0	0	0	0
180	179	Blue - output_0067.png	Point	none	2745	1272	1	1	1	none	none	0	0	0	0	0
181	180	Orange - output_0067.png	Point	none	2700	1545	1	1	1	none	none	0	0	0	0	0
182	181	Green - output_0067.png	Point	none	2205	570	1	1	1	none	none	0	0	0	0	0
183	182	Blue - output_0068.png	Point	none	2706	1284	1	1	1	none	none	0	0	0	0	0
184	183	Orange - output_0068.png	Point	none	2670	1512	1	1	1	none	none	0	0	0	0	0
185	184	Green - output_0068.png	Point	none	2187	534	1	1	1	none	none	0	0	0	0	0
186	185	Blue - output_0069.png	Point	none	2691	1290	1	1	1	none	none	0	0	0	0	0
187	186	Orange - output_0069.png	Point	none	2625	1542	1	1	1	none	none	0	0	0	0	0
188	187	Green - output_0069.png	Point	none	2184	615	1	1	1	none	none	0	0	0	0	0
189	188	Blue - output_0070.png	Point	none	2721	1284	1	1	1	none	none	0	0	0	0	0
190	189	Orange - output_0070.png	Point	none	2673	1551	1	1	1	none	none	0	0	0	0	0
191	190	Green - output_0070.png	Point	none	2181	648	1	1	1	none	none	0	0	0	0	0
192	191	Blue - output_0071.png	Point	none	2733	1305	1	1	1	none	none	0	0	0	0	0
193	192	Orange - output_0071.png	Point	none	2664	1539	1	1	1	none	none	0	0	0	0	0
194	193	Green - output_0071.png	Point	none	2184	636	1	1	1	none	none	0	0	0	0	0
195	194	Blue - output_0072.png	Point	none	2703	1281	1	1	1	none	none	0	0	0	0	0
196	195	Orange - output_0072.png	Point	none	2622	1587	1	1	1	none	none	0	0	0	0	0
197	196	Green - output_0072.png	Point	none	2187	624	1	1	1	none	none	0	0	0	0	0
198	197	Blue - output_0073.png	Point	none	2733	1284	1	1	1	none	none	0	0	0	0	0
199	198	Orange - output_0073.png	Point	none	2661	1554	1	1	1	none	none	0	0	0	0	0
200	199	Green - output_0073.png	Point	none	2184	585	1	1	1	none	none	0	0	0	0	0
201	200	Blue - output_0074.png	Point	none	2706	1284	1	1	1	none	none	0	0	0	0	0
202	201	Orange - output_0074.png	Point	none	2652	1599	1	1	1	none	none	0	0	0	0	0
203	202	Green - output_0074.png	Point	none	1908	825	1	1	1	none	none	0	0	0	0	0
204	203	Blue - output_0075.png	Point	none	2739	1287	1	1	1	none	none	0	0	0	0	0
205	204	Orange - output_0075.png	Point	none	2643	1560	1	1	1	none	none	0	0	0	0	0
206	205	Green - output_0075.png	Point	none	2505	885	1	1	1	none	none	0	0	0	0	0
207	206	Blue - output_0076.png	Point	none	2727	1305	1	1	1	none	none	0	0	0	0	0
208	207	Orange - output_0076.png	Point	none	2658	1599	1	1	1	none	none	0	0	0	0	0
209	208	Green - output_0076.png	Point	none	2733	1062	1	1	1	none	none	0	0	0	0	0
210	209	Blue - output_0077.png	Point	none	2739	1305	1	1	1	none	none	0	0	0	0	0
211	210	Orange - output_0077.png	Point	none	2625	1560	1	1	1	none	none	0	0	0	0	0
212	211	Green - output_0077.png	Point	none	1854	1335	1	1	1	none	none	0	0	0	0	0
213	212	Blue - output_0078.png	Point	none	2715	1293	1	1	1	none	none	0	0	0	0	0
214	213	Orange - output_0078.png	Point	none	2631	1587	1	1	1	none	none	0	0	0	0	0
215	214	Green - output_0078.png	Point	none	1779	1293	1	1	1	none	none	0	0	0	0	0
216	215	Blue - output_0079.png	Point	none	2712	1284	1	1	1	none	none	0	0	0	0	0
217	216	Orange - output_0079.png	Point	none	2631	1539	1	1	1	none	none	0	0	0	0	0
218	217	Green - output_0079.png	Point	none	1803	1275	1	1	1	none	none	0	0	0	0	0
219	218	Blue - output_0080.png	Point	none	2739	1293	1	1	1	none	none	0	0	0	0	0
220	219	Orange - output_0080.png	Point	none	2643	1545	1	1	1	none	none	0	0	0	0	0
221	220	Green - output_0080.png	Point	none	1830	1287	1	1	1	none	none	0	0	0	0	0
222	221	Blue - output_0081.png	Point	none	2739	1314	1	1	1	none	none	0	0	0	0	0
223	222	Orange - output_0081.png	Point	none	2619	1566	1	1	1	none	none	0	0	0	0	0
224	223	Green - output_0081.png	Point	none	1596	1350	1	1	1	none	none	0	0	0	0	0
225	224	Blue - output_0082.png	Point	none	2709	1305	1	1	1	none	none	0	0	0	0	0
226	225	Orange - output_0082.png	Point	none	2640	1569	1	1	1	none	none	0	0	0	0	0
227	226	Green - output_0082.png	Point	none	2070	720	1	1	1	none	none	0	0	0	0	0
228	227	Blue - output_0083.png	Point	none	2706	1293	1	1	1	none	none	0	0	0	0	0
229	228	Orange - output_0083.png	Point	none	2652	1545	1	1	1	none	none	0	0	0	0	0
230	229	Green - output_0083.png	Point	none	2175	648	1	1	1	none	none	0	0	0	0	0
231	230	Blue - output_0084.png	Point	none	2718	1293	1	1	1	none	none	0	0	0	0	0
232	231	Orange - output_0084.png	Point	none	2643	1554	1	1	1	none	none	0	0	0	0	0
233	232	Green - output_0084.png	Point	none	2175	663	1	1	1	none	none	0	0	0	0	0
234	233	Blue - output_0085.png	Point	none	2727	1305	1	1	1	none	none	0	0	0	0	0
235	234	Orange - output_0085.png	Point	none	2637	1548	1	1	1	none	none	0	0	0	0	0
236	235	Green - output_0085.png	Point	none	2178	741	1	1	1	none	none	0	0	0	0	0
237	236	Blue - output_0086.png	Point	none	2724	1284	1	1	1	none	none	0	0	0	0	0
238	237	Orange - output_0086.png	Point	none	2613	1554	1	1	1	none	none	0	0	0	0	0
239	238	Green - output_0086.png	Point	none	2109	696	1	1	1	none	none	0	0	0	0	0
240	239	Blue - output_0087.png	Point	none	2733	1305	1	1	1	none	none	0	0	0	0	0
241	240	Orange - output_0087.png	Point	none	2628	1575	1	1	1	none	none	0	0	0	0	0
242	241	Green - output_0087.png	Point	none	2121	735	1	1	1	none	none	0	0	0	0	0
243	242	Blue - output_0088.png	Point	none	2718	1284	1	1	1	none	none	0	0	0	0	0
244	243	Orange - output_0088.png	Point	none	2637	1548	1	1	1	none	none	0	0	0	0	0
245	244	Green - output_0088.png	Point	none	2166	789	1	1	1	none	none	0	0	0	0	0
246	245	Blue - output_0089.png	Point	none	2733	1275	1	1	1	none	none	0	0	0	0	0
247	246	Orange - output_0089.png	Point	none	2634	1548	1	1	1	none	none	0	0	0	0	0
248	247	Green - output_0089.png	Point	none	1875	822	1	1	1	none	none	0	0	0	0	0
249	248	Blue - output_0090.png	Point	none	2709	1284	1	1	1	none	none	0	0	0	0	0
250	249	Orange - output_0090.png	Point	none	2646	1560	1	1	1	none	none	0	0	0	0	0
251	250	Green - output_0090.png	Point	none	2187	579	1	1	1	none	none	0	0	0	0	0
252	251	Blue - output_0091.png	Point	none	2709	1284	1	1	1	none	none	0	0	0	0	0
253	252	Orange - output_0091.png	Point	none	2637	1539	1	1	1	none	none	0	0	0	0	0
254	253	Green - output_0091.png	Point	none	2127	534	1	1	1	none	none	0	0	0	0	0
255	254	Blue - output_0092.png	Point	none	2724	1320	1	1	1	none	none	0	0	0	0	0
256	255	Orange - output_0092.png	Point	none	2649	1566	1	1	1	none	none	0	0	0	0	0
257	256	Green - output_0092.png	Point	none	2430	606	1	1	1	none	none	0	0	0	0	0
258	257	Blue - output_0093.png	Point	none	2721	1311	1	1	1	none	none	0	0	0	0	0
259	258	Orange - output_0093.png	Point	none	2628	1575	1	1	1	none	none	0	0	0	0	0
260	259	Green - output_0093.png	Point	none	2196	528	1	1	1	none	none	0	0	0	0	0
261	260	Blue - output_0094.png	Point	none	2718	1302	1	1	1	none	none	0	0	0	0	0
262	261	Orange - output_0094.png	Point	none	2628	1551	1	1	1	none	none	0	0	0	0	0
263	262	Green - output_0094.png	Point	none	2139	489	1	1	1	none	none	0	0	0	0	0
264	263	Blue - output_0095.png	Point	none	2727	1326	1	1	1	none	none	0	0	0	0	0
265	264	Orange - output_0095.png	Point	none	2631	1563	1	1	1	none	none	0	0	0	0	0
266	265	Green - output_0095.png	Point	none	1920	942	1	1	1	none	none	0	0	0	0	0
267	266	Blue - output_0096.png	Point	none	2715	1284	1	1	1	none	none	0	0	0	0	0
268	267	Orange - output_0096.png	Point	none	2637	1569	1	1	1	none	none	0	0	0	0	0
269	268	Green - output_0096.png	Point	none	2091	759	1	1	1	none	none	0	0	0	0	0
270	269	Blue - output_0097.png	Point	none	2733	1314	1	1	1	none	none	0	0	0	0	0
271	270	Orange - output_0097.png	Point	none	2616	1545	1	1	1	none	none	0	0	0	0	0
272	271	Green - output_0097.png	Point	none	2103	768	1	1	1	none	none	0	0	0	0	0
273	272	Blue - output_0098.png	Point	none	2721	1299	1	1	1	none	none	0	0	0	0	0
274	273	Orange - output_0098.png	Point	none	2637	1569	1	1	1	none	none	0	0	0	0	0
275	274	Green - output_0098.png	Point	none	2094	774	1	1	1	none	none	0	0	0	0	0
276	275	Blue - output_0099.png	Point	none	2739	1311	1	1	1	none	none	0	0	0	0	0
277	276	Orange - output_0099.png	Point	none	2649	1560	1	1	1	none	none	0	0	0	0	0
278	277	Green - output_0099.png	Point	none	2106	744	1	1	1	none	none	0	0	0	0	0
279	278	Blue - output_0100.png	Point	none	2727	1287	1	1	1	none	none	0	0	0	0	0
280	279	Orange - output_0100.png	Point	none	2625	1551	1	1	1	none	none	0	0	0	0	0
281	280	Green - output_0100.png	Point	none	2100	738	1	1	1	none	none	0	0	0	0	0
282	281	Blue - output_0101.png	Point	none	2736	1308	1	1	1	none	none	0	0	0	0	0
283	282	Orange - output_0101.png	Point	none	2643	1569	1	1	1	none	none	0	0	0	0	0
284	283	Green - output_0101.png	Point	none	2175	549	1	1	1	none	none	0	0	0	0	0
285	284	Blue - output_0102.png	Point	none	2736	1290	1	1	1	none	none	0	0	0	0	0
286	285	Orange - output_0102.png	Point	none	2634	1575	1	1	1	none	none	0	0	0	0	0
287	286	Green - output_0102.png	Point	none	2163	747	1	1	1	none	none	0	0	0	0	0
288	287	Blue - output_0103.png	Point	none	2721	1308	1	1	1	none	none	0	0	0	0	0
289	288	Orange - output_0103.png	Point	none	2625	1560	1	1	1	none	none	0	0	0	0	0
290	289	Green - output_0103.png	Point	none	2163	768	1	1	1	none	none	0	0	0	0	0
