# Supplementary material for: Unmated Queens Show Worker‐Like Behaviour and Gene Expression in Polygynous Colonies of the Ant Stigmatomma pallipes
Source: Mol Ecol. 2026 Apr 29;35:e70360. doi: 10.1111/mec.70360 (PMC13126620; doi:10.1111/mec.70360)
Supplement: Supplementary file 3 — Data S1: mec70360‐sup‐0003‐Supinfo.zip. [file MEC-35-e70360-s003.zip › Coordinates/O3_E11E8_4_7_cords.csv]

	Index	Name	Type	Group	X	Y	Width	Height	Points	Color	Fill	LWidth	Pos	C	Z	T
1	0	Eggpile - output_0010.png	Point	none	846	513	1	1	1	none	none	0	0	0	0	0
2	1	Larval pile - output_0010.png	Point	none	936	537	1	1	1	none	none	0	0	0	0	0
3	2	Pupapile - output_0010.png	Point	none	1350	882	1	1	1	none	none	0	0	0	0	0
4	3	Nest Entrance - output_0010.png	Point	none	1905	2061	1	1	1	none	none	0	0	0	0	0
5	4	SW Corner - output_0010.png	Point	none	3348	21	1	1	1	none	none	0	0	0	0	0
6	5	NW Corner - output_0010.png	Point	none	3285	2076	1	1	1	none	none	0	0	0	0	0
7	6	NE Corner - output_0010.png	Point	none	246	2157	1	1	1	none	none	0	0	0	0	0
8	7	SE Corner - output_0010.png	Point	none	51	78	1	1	1	none	none	0	0	0	0	0
9	8	Blue - output_0010.png	Point	none	1398	693	1	1	1	none	none	0	0	0	0	0
10	9	Green - output_0010.png	Point	none	906	984	1	1	1	none	none	0	0	0	0	0
11	10	Orange - output_0010.png	Point	none	642	501	1	1	1	none	none	0	0	0	0	0
12	11	Blue - output_0011.png	Point	none	1548	1041	1	1	1	none	none	0	0	0	0	0
13	12	Green - output_0011.png	Point	none	906	963	1	1	1	none	none	0	0	0	0	0
14	13	Orange - output_0011.png	Point	none	957	732	1	1	1	none	none	0	0	0	0	0
15	14	Blue - output_0012.png	Point	none	1548	1053	1	1	1	none	none	0	0	0	0	0
16	15	Green - output_0012.png	Point	none	846	933	1	1	1	none	none	0	0	0	0	0
17	16	Orange - output_0012.png	Point	none	906	1323	1	1	1	none	none	0	0	0	0	0
18	17	Blue - output_0013.png	Point	none	1518	930	1	1	1	none	none	0	0	0	0	0
19	18	Green - output_0013.png	Point	none	750	1251	1	1	1	none	none	0	0	0	0	0
20	19	Orange - output_0013.png	Point	none	642	978	1	1	1	none	none	0	0	0	0	0
21	20	Blue - output_0014.png	Point	none	1527	918	1	1	1	none	none	0	0	0	0	0
22	21	Green - output_0014.png	Point	none	717	1239	1	1	1	none	none	0	0	0	0	0
23	22	Orange - output_0014.png	Point	none	672	846	1	1	1	none	none	0	0	0	0	0
24	23	Blue - output_0015.png	Point	none	1590	798	1	1	1	none	none	0	0	0	0	0
25	24	Green - output_0015.png	Point	none	732	1191	1	1	1	none	none	0	0	0	0	0
26	25	Orange - output_0015.png	Point	none	660	828	1	1	1	none	none	0	0	0	0	0
27	26	Blue - output_0016.png	Point	none	1545	942	1	1	1	none	none	0	0	0	0	0
28	27	Green - output_0016.png	Point	none	864	1239	1	1	1	none	none	0	0	0	0	0
29	28	Orange - output_0016.png	Point	none	670	729	1	1	1	none	none	0	0	0	0	0
30	29	Blue - output_0017.png	Point	none	1554	1071	1	1	1	none	none	0	0	0	0	0
31	30	Green - output_0017.png	Point	none	927	1038	1	1	1	none	none	0	0	0	0	0
32	31	Orange - output_0017.png	Point	none	852	762	1	1	1	none	none	0	0	0	0	0
33	32	Blue - output_0018.png	Point	none	1038	639	1	1	1	none	none	0	0	0	0	0
34	33	Green - output_0018.png	Point	none	999	1089	1	1	1	none	none	0	0	0	0	0
35	34	Orange - output_0018.png	Point	none	879	978	1	1	1	none	none	0	0	0	0	0
36	35	Blue - output_0019.png	Point	none	1176	534	1	1	1	none	none	0	0	0	0	0
37	36	Green - output_0019.png	Point	none	1089	1026	1	1	1	none	none	0	0	0	0	0
38	37	Orange - output_0019.png	Point	none	891	981	1	1	1	none	none	0	0	0	0	0
39	38	Blue - output_0020.png	Point	none	1098	585	1	1	1	none	none	0	0	0	0	0
40	39	Green - output_0020.png	Point	none	1038	1125	1	1	1	none	none	0	0	0	0	0
41	40	Orange - output_0020.png	Point	none	2205	771	1	1	1	none	none	0	0	0	0	0
42	41	Blue - output_0021.png	Point	none	1113	681	1	1	1	none	none	0	0	0	0	0
43	42	Green - output_0021.png	Point	none	1056	1065	1	1	1	none	none	0	0	0	0	0
44	43	Orange - output_0021.png	Point	none	2163	765	1	1	1	none	none	0	0	0	0	0
45	44	Blue - output_0022.png	Point	none	1491	666	1	1	1	none	none	0	0	0	0	0
46	45	Green - output_0022.png	Point	none	858	1011	1	1	1	none	none	0	0	0	0	0
47	46	Orange - output_0022.png	Point	none	2277	675	1	1	1	none	none	0	0	0	0	0
48	47	Blue - output_0023.png	Point	none	1494	669	1	1	1	none	none	0	0	0	0	0
49	48	Green - output_0023.png	Point	none	978	1236	1	1	1	none	none	0	0	0	0	0
50	49	Orange - output_0023.png	Point	none	1971	735	1	1	1	none	none	0	0	0	0	0
51	50	Blue - output_0024.png	Point	none	1563	843	1	1	1	none	none	0	0	0	0	0
52	51	Green - output_0024.png	Point	none	822	1047	1	1	1	none	none	0	0	0	0	0
53	52	Orange - output_0024.png	Point	none	1659	393	1	1	1	none	none	0	0	0	0	0
54	53	Blue - output_0025.png	Point	none	1191	561	1	1	1	none	none	0	0	0	0	0
55	54	Green - output_0025.png	Point	none	792	888	1	1	1	none	none	0	0	0	0	0
56	55	Orange - output_0025.png	Point	none	900	1365	1	1	1	none	none	0	0	0	0	0
57	56	Blue - output_0026.png	Point	none	1155	564	1	1	1	none	none	0	0	0	0	0
58	57	Green - output_0026.png	Point	none	831	984	1	1	1	none	none	0	0	0	0	0
59	58	Orange - output_0026.png	Point	none	834	1293	1	1	1	none	none	0	0	0	0	0
60	59	Blue - output_0027.png	Point	none	1146	570	1	1	1	none	none	0	0	0	0	0
61	60	Green - output_0027.png	Point	none	885	903	1	1	1	none	none	0	0	0	0	0
62	61	Orange - output_0027.png	Point	none	1077	1413	1	1	1	none	none	0	0	0	0	0
63	62	Blue - output_0028.png	Point	none	1062	330	1	1	1	none	none	0	0	0	0	0
64	63	Green - output_0028.png	Point	none	966	690	1	1	1	none	none	0	0	0	0	0
65	64	Orange - output_0028.png	Point	none	1116	1479	1	1	1	none	none	0	0	0	0	0
66	65	Blue - output_0029.png	Point	none	1041	390	1	1	1	none	none	0	0	0	0	0
67	66	Green - output_0029.png	Point	none	795	1005	1	1	1	none	none	0	0	0	0	0
68	67	Orange - output_0029.png	Point	none	1497	1398	1	1	1	none	none	0	0	0	0	0
69	68	Blue - output_0030.png	Point	none	1029	387	1	1	1	none	none	0	0	0	0	0
70	69	Green - output_0030.png	Point	none	900	1002	1	1	1	none	none	0	0	0	0	0
71	70	Orange - output_0030.png	Point	none	1503	1095	1	1	1	none	none	0	0	0	0	0
72	71	Blue - output_0031.png	Point	none	1035	393	1	1	1	none	none	0	0	0	0	0
73	72	Green - output_0031.png	Point	none	912	888	1	1	1	none	none	0	0	0	0	0
74	73	Orange - output_0031.png	Point	none	2394	582	1	1	1	none	none	0	0	0	0	0
75	74	Blue - output_0032.png	Point	none	1056	393	1	1	1	none	none	0	0	0	0	0
76	75	Green - output_0032.png	Point	none	873	843	1	1	1	none	none	0	0	0	0	0
77	76	Orange - output_0032.png	Point	none	1602	540	1	1	1	none	none	0	0	0	0	0
78	77	Blue - output_0033.png	Point	none	1059	363	1	1	1	none	none	0	0	0	0	0
79	78	Green - output_0033.png	Point	none	822	960	1	1	1	none	none	0	0	0	0	0
80	79	Orange - output_0033.png	Point	none	1383	900	1	1	1	none	none	0	0	0	0	0
81	80	Blue - output_0034.png	Point	none	1071	387	1	1	1	none	none	0	0	0	0	0
82	81	Green - output_0034.png	Point	none	867	873	1	1	1	none	none	0	0	0	0	0
83	82	Orange - output_0034.png	Point	none	1221	1347	1	1	1	none	none	0	0	0	0	0
84	83	Blue - output_0035.png	Point	none	1053	402	1	1	1	none	none	0	0	0	0	0
85	84	Green - output_0035.png	Point	none	966	786	1	1	1	none	none	0	0	0	0	0
86	85	Orange - output_0035.png	Point	none	1227	1143	1	1	1	none	none	0	0	0	0	0
87	86	Blue - output_0036.png	Point	none	1068	414	1	1	1	none	none	0	0	0	0	0
88	87	Green - output_0036.png	Point	none	930	861	1	1	1	none	none	0	0	0	0	0
89	88	Orange - output_0036.png	Point	none	1134	1224	1	1	1	none	none	0	0	0	0	0
90	89	Blue - output_0037.png	Point	none	1116	432	1	1	1	none	none	0	0	0	0	0
91	90	Green - output_0037.png	Point	none	918	891	1	1	1	none	none	0	0	0	0	0
92	91	Orange - output_0037.png	Point	none	1248	765	1	1	1	none	none	0	0	0	0	0
93	92	Blue - output_0038.png	Point	none	1068	426	1	1	1	none	none	0	0	0	0	0
94	93	Green - output_0038.png	Point	none	735	888	1	1	1	none	none	0	0	0	0	0
95	94	Orange - output_0038.png	Point	none	1095	1128	1	1	1	none	none	0	0	0	0	0
96	95	Blue - output_0039.png	Point	none	1071	462	1	1	1	none	none	0	0	0	0	0
97	96	Green - output_0039.png	Point	none	789	1149	1	1	1	none	none	0	0	0	0	0
98	97	Orange - output_0039.png	Point	none	1404	810	1	1	1	none	none	0	0	0	0	0
99	98	Blue - output_0040.png	Point	none	1086	465	1	1	1	none	none	0	0	0	0	0
100	99	Green - output_0040.png	Point	none	585	783	1	1	1	none	none	0	0	0	0	0
101	100	Orange - output_0040.png	Point	none	1182	696	1	1	1	none	none	0	0	0	0	0
102	101	Blue - output_0041.png	Point	none	1104	438	1	1	1	none	none	0	0	0	0	0
103	102	Green - output_0041.png	Point	none	774	756	1	1	1	none	none	0	0	0	0	0
104	103	Orange - output_0041.png	Point	none	1101	771	1	1	1	none	none	0	0	0	0	0
105	104	Blue - output_0042.png	Point	none	1080	426	1	1	1	none	none	0	0	0	0	0
106	105	Green - output_0042.png	Point	none	1200	1266	1	1	1	none	none	0	0	0	0	0
107	106	Orange - output_0042.png	Point	none	1512	579	1	1	1	none	none	0	0	0	0	0
108	107	Blue - output_0043.png	Point	none	1047	444	1	1	1	none	none	0	0	0	0	0
109	108	Green - output_0043.png	Point	none	757	895	1	1	1	none	none	0	0	0	0	0
110	109	Orange - output_0043.png	Point	none	1270	1207	1	1	1	none	none	0	0	0	0	0
111	110	Blue - output_0044.png	Point	none	1074	432	1	1	1	none	none	0	0	0	0	0
112	111	Green - output_0044.png	Point	none	855	384	1	1	1	none	none	0	0	0	0	0
113	112	Orange - output_0044.png	Point	none	1167	1293	1	1	1	none	none	0	0	0	0	0
114	113	Blue - output_0045.png	Point	none	1068	426	1	1	1	none	none	0	0	0	0	0
115	114	Green - output_0045.png	Point	none	1089	873	1	1	1	none	none	0	0	0	0	0
116	115	Orange - output_0045.png	Point	none	1305	1326	1	1	1	none	none	0	0	0	0	0
117	116	Blue - output_0046.png	Point	none	1083	450	1	1	1	none	none	0	0	0	0	0
118	117	Green - output_0046.png	Point	none	753	699	1	1	1	none	none	0	0	0	0	0
119	118	Orange - output_0046.png	Point	none	936	1278	1	1	1	none	none	0	0	0	0	0
120	119	Blue - output_0047.png	Point	none	1038	429	1	1	1	none	none	0	0	0	0	0
121	120	Green - output_0047.png	Point	none	759	708	1	1	1	none	none	0	0	0	0	0
122	121	Orange - output_0047.png	Point	none	993	1281	1	1	1	none	none	0	0	0	0	0
123	122	Blue - output_0048.png	Point	none	1080	438	1	1	1	none	none	0	0	0	0	0
124	123	Green - output_0048.png	Point	none	831	753	1	1	1	none	none	0	0	0	0	0
125	124	Orange - output_0048.png	Point	none	924	1245	1	1	1	none	none	0	0	0	0	0
126	125	Blue - output_0049.png	Point	none	1065	444	1	1	1	none	none	0	0	0	0	0
127	126	Green - output_0049.png	Point	none	984	732	1	1	1	none	none	0	0	0	0	0
128	127	Orange - output_0049.png	Point	none	1092	1170	1	1	1	none	none	0	0	0	0	0
129	128	Blue - output_0050.png	Point	none	1080	426	1	1	1	none	none	0	0	0	0	0
130	129	Green - output_0050.png	Point	none	936	1044	1	1	1	none	none	0	0	0	0	0
131	130	Orange - output_0050.png	Point	none	1983	732	1	1	1	none	none	0	0	0	0	0
132	131	Blue - output_0051.png	Point	none	1089	381	1	1	1	none	none	0	0	0	0	0
133	132	Green - output_0051.png	Point	none	867	1197	1	1	1	none	none	0	0	0	0	0
134	133	Orange - output_0051.png	Point	none	1353	1275	1	1	1	none	none	0	0	0	0	0
135	134	Blue - output_0052.png	Point	none	1074	453	1	1	1	none	none	0	0	0	0	0
136	135	Green - output_0052.png	Point	none	837	1014	1	1	1	none	none	0	0	0	0	0
137	136	Orange - output_0052.png	Point	none	669	528	1	1	1	none	none	0	0	0	0	0
138	137	Blue - output_0053.png	Point	none	912	636	1	1	1	none	none	0	0	0	0	0
139	138	Green - output_0053.png	Point	none	651	1005	1	1	1	none	none	0	0	0	0	0
140	139	Orange - output_0053.png	Point	none	972	456	1	1	1	none	none	0	0	0	0	0
141	140	Blue - output_0054.png	Point	none	918	621	1	1	1	none	none	0	0	0	0	0
142	141	Green - output_0054.png	Point	none	567	921	1	1	1	none	none	0	0	0	0	0
143	142	Orange - output_0054.png	Point	none	945	426	1	1	1	none	none	0	0	0	0	0
144	143	Blue - output_0055.png	Point	none	852	594	1	1	1	none	none	0	0	0	0	0
145	144	Green - output_0055.png	Point	none	555	984	1	1	1	none	none	0	0	0	0	0
146	145	Orange - output_0055.png	Point	none	1005	432	1	1	1	none	none	0	0	0	0	0
147	146	Blue - output_0056.png	Point	none	924	597	1	1	1	none	none	0	0	0	0	0
148	147	Green - output_0056.png	Point	none	1623	1233	1	1	1	none	none	0	0	0	0	0
149	148	Orange - output_0056.png	Point	none	645	804	1	1	1	none	none	0	0	0	0	0
150	149	Blue - output_0057.png	Point	none	885	630	1	1	1	none	none	0	0	0	0	0
151	150	Green - output_0057.png	Point	none	1782	1104	1	1	1	none	none	0	0	0	0	0
152	151	Blue - output_0058.png	Point	none	870	573	1	1	1	none	none	0	0	0	0	0
153	152	Green - output_0058.png	Point	none	846	846	1	1	1	none	none	0	0	0	0	0
154	153	Orange - output_0058.png	Point	none	915	345	1	1	1	none	none	0	0	0	0	0
155	154	Blue - output_0059.png	Point	none	879	456	1	1	1	none	none	0	0	0	0	0
156	155	Green - output_0059.png	Point	none	819	756	1	1	1	none	none	0	0	0	0	0
157	156	Orange - output_0059.png	Point	none	1038	276	1	1	1	none	none	0	0	0	0	0
158	157	Blue - output_0060.png	Point	none	825	408	1	1	1	none	none	0	0	0	0	0
159	158	Orange - output_0057.png	Point	none	1296	129	1	1	1	none	none	0	0	0	0	0
160	159	Green - output_0060.png	Point	none	894	789	1	1	1	none	none	0	0	0	0	0
161	160	Orange - output_0060.png	Point	none	1083	306	1	1	1	none	none	0	0	0	0	0
162	161	Blue - output_0061.png	Point	none	843	342	1	1	1	none	none	0	0	0	0	0
163	162	Green - output_0061.png	Point	none	864	732	1	1	1	none	none	0	0	0	0	0
164	163	Orange - output_0061.png	Point	none	1179	270	1	1	1	none	none	0	0	0	0	0
165	164	Blue - output_0062.png	Point	none	978	360	1	1	1	none	none	0	0	0	0	0
166	165	Green - output_0062.png	Point	none	969	741	1	1	1	none	none	0	0	0	0	0
167	166	Orange - output_0062.png	Point	none	1221	312	1	1	1	none	none	0	0	0	0	0
168	167	Blue - output_0063.png	Point	none	936	306	1	1	1	none	none	0	0	0	0	0
169	168	Green - output_0063.png	Point	none	873	666	1	1	1	none	none	0	0	0	0	0
170	169	Orange - output_0063.png	Point	none	1236	282	1	1	1	none	none	0	0	0	0	0
171	170	Blue - output_0064.png	Point	none	981	456	1	1	1	none	none	0	0	0	0	0
172	171	Green - output_0064.png	Point	none	780	609	1	1	1	none	none	0	0	0	0	0
173	172	Orange - output_0064.png	Point	none	1221	306	1	1	1	none	none	0	0	0	0	0
174	173	Blue - output_0065.png	Point	none	906	468	1	1	1	none	none	0	0	0	0	0
175	174	Green - output_0065.png	Point	none	798	576	1	1	1	none	none	0	0	0	0	0
176	175	Orange - output_0065.png	Point	none	1272	297	1	1	1	none	none	0	0	0	0	0
177	176	Blue - output_0066.png	Point	none	1110	597	1	1	1	none	none	0	0	0	0	0
178	177	Green - output_0066.png	Point	none	768	528	1	1	1	none	none	0	0	0	0	0
179	178	Orange - output_0066.png	Point	none	1194	327	1	1	1	none	none	0	0	0	0	0
180	179	Blue - output_0067.png	Point	none	1176	480	1	1	1	none	none	0	0	0	0	0
181	180	Green - output_0067.png	Point	none	879	672	1	1	1	none	none	0	0	0	0	0
182	181	Orange - output_0067.png	Point	none	1227	267	1	1	1	none	none	0	0	0	0	0
183	182	Blue - output_0068.png	Point	none	1326	414	1	1	1	none	none	0	0	0	0	0
184	183	Green - output_0068.png	Point	none	843	822	1	1	1	none	none	0	0	0	0	0
185	184	Orange - output_0068.png	Point	none	1182	279	1	1	1	none	none	0	0	0	0	0
186	185	Blue - output_0069.png	Point	none	1146	441	1	1	1	none	none	0	0	0	0	0
187	186	Green - output_0069.png	Point	none	861	888	1	1	1	none	none	0	0	0	0	0
188	187	Orange - output_0069.png	Point	none	1164	249	1	1	1	none	none	0	0	0	0	0
189	188	Blue - output_0070.png	Point	none	1422	843	1	1	1	none	none	0	0	0	0	0
190	189	Green - output_0070.png	Point	none	1032	885	1	1	1	none	none	0	0	0	0	0
191	190	Orange - output_0070.png	Point	none	1344	222	1	1	1	none	none	0	0	0	0	0
192	191	Blue - output_0071.png	Point	none	1437	1320	1	1	1	none	none	0	0	0	0	0
193	192	Green - output_0071.png	Point	none	1062	933	1	1	1	none	none	0	0	0	0	0
194	193	Orange - output_0071.png	Point	none	1179	252	1	1	1	none	none	0	0	0	0	0
195	194	Blue - output_0072.png	Point	none	1503	1344	1	1	1	none	none	0	0	0	0	0
196	195	Green - output_0072.png	Point	none	939	951	1	1	1	none	none	0	0	0	0	0
197	196	Orange - output_0072.png	Point	none	1149	249	1	1	1	none	none	0	0	0	0	0
198	197	Blue - output_0073.png	Point	none	1407	1200	1	1	1	none	none	0	0	0	0	0
199	198	Green - output_0073.png	Point	none	1080	1092	1	1	1	none	none	0	0	0	0	0
200	199	Orange - output_0073.png	Point	none	1035	471	1	1	1	none	none	0	0	0	0	0
201	200	Blue - output_0074.png	Point	none	1221	624	1	1	1	none	none	0	0	0	0	0
202	201	Green - output_0074.png	Point	none	1083	939	1	1	1	none	none	0	0	0	0	0
203	202	Orange - output_0074.png	Point	none	1806	1152	1	1	1	none	none	0	0	0	0	0
204	203	Blue - output_0075.png	Point	none	1236	522	1	1	1	none	none	0	0	0	0	0
205	204	Green - output_0075.png	Point	none	1107	948	1	1	1	none	none	0	0	0	0	0
206	205	Orange - output_0075.png	Point	none	1464	792	1	1	1	none	none	0	0	0	0	0
207	206	Blue - output_0076.png	Point	none	1110	426	1	1	1	none	none	0	0	0	0	0
208	207	Green - output_0076.png	Point	none	984	1176	1	1	1	none	none	0	0	0	0	0
209	208	Orange - output_0076.png	Point	none	1464	858	1	1	1	none	none	0	0	0	0	0
210	209	Blue - output_0077.png	Point	none	1116	438	1	1	1	none	none	0	0	0	0	0
211	210	Green - output_0077.png	Point	none	960	1131	1	1	1	none	none	0	0	0	0	0
212	211	Orange - output_0077.png	Point	none	1368	1098	1	1	1	none	none	0	0	0	0	0
213	212	Blue - output_0078.png	Point	none	1095	432	1	1	1	none	none	0	0	0	0	0
214	213	Green - output_0078.png	Point	none	861	1170	1	1	1	none	none	0	0	0	0	0
215	214	Orange - output_0078.png	Point	none	1464	738	1	1	1	none	none	0	0	0	0	0
216	215	Blue - output_0079.png	Point	none	1086	390	1	1	1	none	none	0	0	0	0	0
217	216	Green - output_0079.png	Point	none	912	1017	1	1	1	none	none	0	0	0	0	0
218	217	Orange - output_0079.png	Point	none	1521	1281	1	1	1	none	none	0	0	0	0	0
219	218	Blue - output_0080.png	Point	none	1089	435	1	1	1	none	none	0	0	0	0	0
220	219	Green - output_0080.png	Point	none	780	1152	1	1	1	none	none	0	0	0	0	0
221	220	Orange - output_0080.png	Point	none	1677	1080	1	1	1	none	none	0	0	0	0	0
222	221	Blue - output_0081.png	Point	none	1068	408	1	1	1	none	none	0	0	0	0	0
223	222	Green - output_0081.png	Point	none	1011	1056	1	1	1	none	none	0	0	0	0	0
224	223	Orange - output_0081.png	Point	none	1524	615	1	1	1	none	none	0	0	0	0	0
225	224	Blue - output_0082.png	Point	none	1080	420	1	1	1	none	none	0	0	0	0	0
226	225	Green - output_0082.png	Point	none	954	828	1	1	1	none	none	0	0	0	0	0
227	226	Orange - output_0082.png	Point	none	1140	762	1	1	1	none	none	0	0	0	0	0
228	227	Blue - output_0083.png	Point	none	1083	429	1	1	1	none	none	0	0	0	0	0
229	228	Green - output_0083.png	Point	none	1296	996	1	1	1	none	none	0	0	0	0	0
230	229	Orange - output_0083.png	Point	none	1743	981	1	1	1	none	none	0	0	0	0	0
231	230	Blue - output_0084.png	Point	none	1095	399	1	1	1	none	none	0	0	0	0	0
232	231	Green - output_0084.png	Point	none	1644	1248	1	1	1	none	none	0	0	0	0	0
233	232	Orange - output_0084.png	Point	none	1302	933	1	1	1	none	none	0	0	0	0	0
234	233	Blue - output_0085.png	Point	none	1089	426	1	1	1	none	none	0	0	0	0	0
235	234	Green - output_0085.png	Point	none	1656	1254	1	1	1	none	none	0	0	0	0	0
236	235	Orange - output_0085.png	Point	none	1341	816	1	1	1	none	none	0	0	0	0	0
237	236	Blue - output_0086.png	Point	none	1068	453	1	1	1	none	none	0	0	0	0	0
238	237	Green - output_0086.png	Point	none	1653	1242	1	1	1	none	none	0	0	0	0	0
239	238	Orange - output_0086.png	Point	none	1308	987	1	1	1	none	none	0	0	0	0	0
240	239	Blue - output_0087.png	Point	none	1731	693	1	1	1	none	none	0	0	0	0	0
241	240	Green - output_0087.png	Point	none	1191	1128	1	1	1	none	none	0	0	0	0	0
242	241	Orange - output_0087.png	Point	none	1380	1104	1	1	1	none	none	0	0	0	0	0
243	242	Blue - output_0088.png	Point	none	1110	465	1	1	1	none	none	0	0	0	0	0
244	243	Green - output_0088.png	Point	none	1125	1221	1	1	1	none	none	0	0	0	0	0
245	244	Orange - output_0088.png	Point	none	1290	1134	1	1	1	none	none	0	0	0	0	0
246	245	Blue - output_0089.png	Point	none	1077	438	1	1	1	none	none	0	0	0	0	0
247	246	Green - output_0089.png	Point	none	1122	1218	1	1	1	none	none	0	0	0	0	0
248	247	Orange - output_0089.png	Point	none	1494	831	1	1	1	none	none	0	0	0	0	0
249	248	Blue - output_0090.png	Point	none	1098	456	1	1	1	none	none	0	0	0	0	0
250	249	Green - output_0090.png	Point	none	1143	996	1	1	1	none	none	0	0	0	0	0
251	250	Orange - output_0090.png	Point	none	1348	1343	1	1	1	none	none	0	0	0	0	0
252	251	Blue - output_0091.png	Point	none	1065	420	1	1	1	none	none	0	0	0	0	0
253	252	Green - output_0091.png	Point	none	873	1176	1	1	1	none	none	0	0	0	0	0
254	253	Orange - output_0091.png	Point	none	1515	1158	1	1	1	none	none	0	0	0	0	0
255	254	Blue - output_0092.png	Point	none	1113	426	1	1	1	none	none	0	0	0	0	0
256	255	Green - output_0092.png	Point	none	933	1086	1	1	1	none	none	0	0	0	0	0
257	256	Orange - output_0092.png	Point	none	1710	1182	1	1	1	none	none	0	0	0	0	0
258	257	Blue - output_0093.png	Point	none	1101	429	1	1	1	none	none	0	0	0	0	0
259	258	Green - output_0093.png	Point	none	867	1146	1	1	1	none	none	0	0	0	0	0
260	259	Orange - output_0093.png	Point	none	1242	1158	1	1	1	none	none	0	0	0	0	0
261	260	Blue - output_0094.png	Point	none	1095	420	1	1	1	none	none	0	0	0	0	0
262	261	Green - output_0094.png	Point	none	1089	987	1	1	1	none	none	0	0	0	0	0
263	262	Orange - output_0094.png	Point	none	1686	963	1	1	1	none	none	0	0	0	0	0
264	263	Blue - output_0095.png	Point	none	1107	426	1	1	1	none	none	0	0	0	0	0
265	264	Green - output_0095.png	Point	none	1395	1326	1	1	1	none	none	0	0	0	0	0
266	265	Orange - output_0095.png	Point	none	1347	798	1	1	1	none	none	0	0	0	0	0
267	266	Blue - output_0096.png	Point	none	1083	444	1	1	1	none	none	0	0	0	0	0
268	267	Green - output_0096.png	Point	none	1365	1287	1	1	1	none	none	0	0	0	0	0
269	268	Orange - output_0096.png	Point	none	2283	489	1	1	1	none	none	0	0	0	0	0
270	269	Blue - output_0097.png	Point	none	1113	426	1	1	1	none	none	0	0	0	0	0
271	270	Green - output_0097.png	Point	none	1206	1113	1	1	1	none	none	0	0	0	0	0
272	271	Orange - output_0097.png	Point	none	1536	1194	1	1	1	none	none	0	0	0	0	0
273	272	Blue - output_0098.png	Point	none	1110	447	1	1	1	none	none	0	0	0	0	0
274	273	Green - output_0098.png	Point	none	525	936	1	1	1	none	none	0	0	0	0	0
275	274	Orange - output_0098.png	Point	none	1641	1506	1	1	1	none	none	0	0	0	0	0
276	275	Blue - output_0099.png	Point	none	1101	465	1	1	1	none	none	0	0	0	0	0
277	276	Green - output_0099.png	Point	none	882	1260	1	1	1	none	none	0	0	0	0	0
278	277	Orange - output_0099.png	Point	none	2058	1431	1	1	1	none	none	0	0	0	0	0
279	278	Blue - output_0100.png	Point	none	1095	420	1	1	1	none	none	0	0	0	0	0
280	279	Green - output_0100.png	Point	none	711	1080	1	1	1	none	none	0	0	0	0	0
281	280	Orange - output_0100.png	Point	none	2120	1377	1	1	1	none	none	0	0	0	0	0
282	281	Blue - output_0101.png	Point	none	1071	444	1	1	1	none	none	0	0	0	0	0
283	282	Green - output_0101.png	Point	none	675	1134	1	1	1	none	none	0	0	0	0	0
284	283	Orange - output_0101.png	Point	none	2040	1284	1	1	1	none	none	0	0	0	0	0
285	284	Blue - output_0102.png	Point	none	1011	495	1	1	1	none	none	0	0	0	0	0
286	285	Green - output_0102.png	Point	none	627	1002	1	1	1	none	none	0	0	0	0	0
287	286	Orange - output_0102.png	Point	none	1302	339	1	1	1	none	none	0	0	0	0	0
