# Supplementary material for: Unmated Queens Show Worker‐Like Behaviour and Gene Expression in Polygynous Colonies of the Ant Stigmatomma pallipes
Source: Mol Ecol. 2026 Apr 29;35:e70360. doi: 10.1111/mec.70360 (PMC13126620; doi:10.1111/mec.70360)
Supplement: Supplementary file 3 — Data S1: mec70360‐sup‐0003‐Supinfo.zip. [file MEC-35-e70360-s003.zip › Coordinates/O3_E1_3_6_cords.csv]

X.1	Index	Name	Type	Group	X	Y	Width	Height	Points	Color	Fill	LWidth	Pos	C	Z	T
1	0	Eggpile - output_0010.png	Point	none	1728	1278	1	1	1	none	none	0	0	0	0	0
2	1	Larval pile - output_0010.png	Point	none	1802	1104	1	1	1	none	none	0	0	0	0	0
3	2	Pupapile - output_0010.png	Point	none	1908	966	1	1	1	none	none	0	0	0	0	0
4	3	Nest Entrance - output_0010.png	Point	none	2079	60	1	1	1	none	none	0	0	0	0	0
5	4	SW Corner - output_0010.png	Point	none	720	1824	1	1	1	none	none	0	0	0	0	0
6	5	NW Corner - output_0010.png	Point	none	627	51	1	1	1	none	none	0	0	0	0	0
7	6	NE Corner - output_0010.png	Point	none	3540	54	1	1	1	none	none	0	0	0	0	0
8	7	SE Corner - output_0010.png	Point	none	3414	1917	1	1	1	none	none	0	0	0	0	0
9	8	Blue - output_0010.png	Point	none	2001	1014	1	1	1	none	none	0	0	0	0	0
10	9	Green - output_0010.png	Point	none	2121	1371	1	1	1	none	none	0	0	0	0	0
11	10	Blue - output_0011.png	Point	none	2622	732	1	1	1	none	none	0	0	0	0	0
12	11	Green - output_0011.png	Point	none	1551	1146	1	1	1	none	none	0	0	0	0	0
13	12	Blue - output_0012.png	Point	none	2151	1329	1	1	1	none	none	0	0	0	0	0
14	13	Green - output_0012.png	Point	none	1764	1209	1	1	1	none	none	0	0	0	0	0
15	14	Blue - output_0013.png	Point	none	1803	1341	1	1	1	none	none	0	0	0	0	0
16	15	Green - output_0013.png	Point	none	2154	1317	1	1	1	none	none	0	0	0	0	0
17	16	Blue - output_0014.png	Point	none	1806	1350	1	1	1	none	none	0	0	0	0	0
18	17	Green - output_0014.png	Point	none	2100	1302	1	1	1	none	none	0	0	0	0	0
19	18	Blue - output_0015.png	Point	none	1797	1329	1	1	1	none	none	0	0	0	0	0
20	19	Green - output_0015.png	Point	none	1950	1206	1	1	1	none	none	0	0	0	0	0
21	20	Blue - output_0016.png	Point	none	1806	1329	1	1	1	none	none	0	0	0	0	0
22	21	Green - output_0016.png	Point	none	1578	1200	1	1	1	none	none	0	0	0	0	0
23	22	Blue - output_0017.png	Point	none	1650	1368	1	1	1	none	none	0	0	0	0	0
24	23	Green - output_0017.png	Point	none	1959	1224	1	1	1	none	none	0	0	0	0	0
25	24	Blue - output_0018.png	Point	none	2133	1341	1	1	1	none	none	0	0	0	0	0
26	25	Green - output_0018.png	Point	none	1944	1236	1	1	1	none	none	0	0	0	0	0
27	26	Blue - output_0019.png	Point	none	2136	1395	1	1	1	none	none	0	0	0	0	0
28	27	Green - output_0019.png	Point	none	1968	1245	1	1	1	none	none	0	0	0	0	0
29	28	Blue - output_0020.png	Point	none	2172	1305	1	1	1	none	none	0	0	0	0	0
30	29	Green - output_0020.png	Point	none	1917	1263	1	1	1	none	none	0	0	0	0	0
31	30	Blue - output_0021.png	Point	none	2169	1377	1	1	1	none	none	0	0	0	0	0
32	31	Green - output_0021.png	Point	none	1929	1245	1	1	1	none	none	0	0	0	0	0
33	32	Blue - output_0022.png	Point	none	2283	1413	1	1	1	none	none	0	0	0	0	0
34	33	Green - output_0022.png	Point	none	1932	1245	1	1	1	none	none	0	0	0	0	0
35	34	Blue - output_0023.png	Point	none	2076	1416	1	1	1	none	none	0	0	0	0	0
36	35	Green - output_0023.png	Point	none	1929	1260	1	1	1	none	none	0	0	0	0	0
37	36	Blue - output_0024.png	Point	none	2055	1398	1	1	1	none	none	0	0	0	0	0
38	37	Green - output_0024.png	Point	none	1923	1170	1	1	1	none	none	0	0	0	0	0
39	38	Blue - output_0025.png	Point	none	2016	1383	1	1	1	none	none	0	0	0	0	0
40	39	Green - output_0025.png	Point	none	1923	1200	1	1	1	none	none	0	0	0	0	0
41	40	Blue - output_0026.png	Point	none	2049	1428	1	1	1	none	none	0	0	0	0	0
42	41	Green - output_0026.png	Point	none	2004	1236	1	1	1	none	none	0	0	0	0	0
43	42	Blue - output_0027.png	Point	none	1629	1173	1	1	1	none	none	0	0	0	0	0
44	43	Green - output_0027.png	Point	none	2019	1206	1	1	1	none	none	0	0	0	0	0
45	44	Blue - output_0028.png	Point	none	1857	1341	1	1	1	none	none	0	0	0	0	0
46	45	Green - output_0028.png	Point	none	2010	1191	1	1	1	none	none	0	0	0	0	0
47	46	Blue - output_0029.png	Point	none	2058	1428	1	1	1	none	none	0	0	0	0	0
48	47	Green - output_0029.png	Point	none	1611	1272	1	1	1	none	none	0	0	0	0	0
49	48	Blue - output_0030.png	Point	none	2109	1410	1	1	1	none	none	0	0	0	0	0
50	49	Green - output_0030.png	Point	none	1860	1386	1	1	1	none	none	0	0	0	0	0
51	50	Blue - output_0031.png	Point	none	2106	1407	1	1	1	none	none	0	0	0	0	0
52	51	Green - output_0031.png	Point	none	2439	1437	1	1	1	none	none	0	0	0	0	0
53	52	Blue - output_0032.png	Point	none	1896	1353	1	1	1	none	none	0	0	0	0	0
54	53	Green - output_0032.png	Point	none	2334	906	1	1	1	none	none	0	0	0	0	0
55	54	Blue - output_0033.png	Point	none	1869	1368	1	1	1	none	none	0	0	0	0	0
56	55	Green - output_0033.png	Point	none	2583	1014	1	1	1	none	none	0	0	0	0	0
57	56	Blue - output_0034.png	Point	none	1863	1431	1	1	1	none	none	0	0	0	0	0
58	57	Green - output_0034.png	Point	none	2577	993	1	1	1	none	none	0	0	0	0	0
59	58	Blue - output_0035.png	Point	none	1941	1365	1	1	1	none	none	0	0	0	0	0
60	59	Green - output_0035.png	Point	none	2574	999	1	1	1	none	none	0	0	0	0	0
61	60	Blue - output_0036.png	Point	none	1917	1410	1	1	1	none	none	0	0	0	0	0
62	61	Green - output_0036.png	Point	none	2493	1008	1	1	1	none	none	0	0	0	0	0
63	62	Blue - output_0037.png	Point	none	2316	1431	1	1	1	none	none	0	0	0	0	0
64	63	Green - output_0037.png	Point	none	2310	660	1	1	1	none	none	0	0	0	0	0
65	64	Blue - output_0038.png	Point	none	2781	969	1	1	1	none	none	0	0	0	0	0
66	65	Green - output_0038.png	Point	none	2682	654	1	1	1	none	none	0	0	0	0	0
67	66	Blue - output_0039.png	Point	none	2253	1467	1	1	1	none	none	0	0	0	0	0
68	67	Green - output_0039.png	Point	none	1536	753	1	1	1	none	none	0	0	0	0	0
69	68	Blue - output_0040.png	Point	none	2049	1407	1	1	1	none	none	0	0	0	0	0
70	69	Green - output_0040.png	Point	none	1836	801	1	1	1	none	none	0	0	0	0	0
71	70	Blue - output_0041.png	Point	none	2010	1389	1	1	1	none	none	0	0	0	0	0
72	71	Green - output_0041.png	Point	none	1824	786	1	1	1	none	none	0	0	0	0	0
73	72	Blue - output_0042.png	Point	none	2016	1407	1	1	1	none	none	0	0	0	0	0
74	73	Green - output_0042.png	Point	none	2127	747	1	1	1	none	none	0	0	0	0	0
75	74	Blue - output_0043.png	Point	none	2034	1404	1	1	1	none	none	0	0	0	0	0
76	75	Green - output_0043.png	Point	none	1680	1101	1	1	1	none	none	0	0	0	0	0
77	76	Blue - output_0044.png	Point	none	2046	1404	1	1	1	none	none	0	0	0	0	0
78	77	Green - output_0044.png	Point	none	1773	873	1	1	1	none	none	0	0	0	0	0
79	78	Blue - output_0045.png	Point	none	2022	1392	1	1	1	none	none	0	0	0	0	0
80	79	Green - output_0045.png	Point	none	2625	1317	1	1	1	none	none	0	0	0	0	0
81	80	Blue - output_0046.png	Point	none	2034	1419	1	1	1	none	none	0	0	0	0	0
82	81	Green - output_0046.png	Point	none	2421	1119	1	1	1	none	none	0	0	0	0	0
83	82	Blue - output_0047.png	Point	none	1998	1368	1	1	1	none	none	0	0	0	0	0
84	83	Green - output_0047.png	Point	none	1809	786	1	1	1	none	none	0	0	0	0	0
85	84	Blue - output_0048.png	Point	none	1488	1470	1	1	1	none	none	0	0	0	0	0
86	85	Green - output_0048.png	Point	none	2703	834	1	1	1	none	none	0	0	0	0	0
87	86	Blue - output_0049.png	Point	none	1032	855	1	1	1	none	none	0	0	0	0	0
88	87	Green - output_0049.png	Point	none	2610	1194	1	1	1	none	none	0	0	0	0	0
89	88	Blue - output_0050.png	Point	none	1200	1023	1	1	1	none	none	0	0	0	0	0
90	89	Green - output_0050.png	Point	none	2535	1305	1	1	1	none	none	0	0	0	0	0
91	90	Blue - output_0051.png	Point	none	1560	1242	1	1	1	none	none	0	0	0	0	0
92	91	Green - output_0051.png	Point	none	2544	1311	1	1	1	none	none	0	0	0	0	0
93	92	Blue - output_0052.png	Point	none	1830	1374	1	1	1	none	none	0	0	0	0	0
94	93	Green - output_0052.png	Point	none	2376	954	1	1	1	none	none	0	0	0	0	0
95	94	Blue - output_0053.png	Point	none	1836	1365	1	1	1	none	none	0	0	0	0	0
96	95	Green - output_0053.png	Point	none	2604	1236	1	1	1	none	none	0	0	0	0	0
97	96	Blue - output_0054.png	Point	none	1815	1374	1	1	1	none	none	0	0	0	0	0
98	97	Green - output_0054.png	Point	none	2592	1257	1	1	1	none	none	0	0	0	0	0
99	98	Blue - output_0055.png	Point	none	1821	1368	1	1	1	none	none	0	0	0	0	0
100	99	Green - output_0055.png	Point	none	2601	1239	1	1	1	none	none	0	0	0	0	0
101	100	Blue - output_0056.png	Point	none	1836	1365	1	1	1	none	none	0	0	0	0	0
102	101	Green - output_0056.png	Point	none	2580	1245	1	1	1	none	none	0	0	0	0	0
103	102	Blue - output_0057.png	Point	none	1842	1380	1	1	1	none	none	0	0	0	0	0
104	103	Green - output_0057.png	Point	none	2595	1233	1	1	1	none	none	0	0	0	0	0
105	104	Blue - output_0058.png	Point	none	1827	1362	1	1	1	none	none	0	0	0	0	0
106	105	Green - output_0058.png	Point	none	2592	1260	1	1	1	none	none	0	0	0	0	0
107	106	Blue - output_0059.png	Point	none	1803	1389	1	1	1	none	none	0	0	0	0	0
108	107	Green - output_0059.png	Point	none	2547	1089	1	1	1	none	none	0	0	0	0	0
109	108	Blue - output_0060.png	Point	none	1833	1386	1	1	1	none	none	0	0	0	0	0
110	109	Green - output_0060.png	Point	none	2655	1308	1	1	1	none	none	0	0	0	0	0
111	110	Blue - output_0061.png	Point	none	1812	1398	1	1	1	none	none	0	0	0	0	0
112	111	Green - output_0061.png	Point	none	2694	1245	1	1	1	none	none	0	0	0	0	0
113	112	Blue - output_0062.png	Point	none	1806	1389	1	1	1	none	none	0	0	0	0	0
114	113	Green - output_0062.png	Point	none	2703	1251	1	1	1	none	none	0	0	0	0	0
115	114	Blue - output_0063.png	Point	none	1812	1398	1	1	1	none	none	0	0	0	0	0
116	115	Green - output_0063.png	Point	none	2721	1233	1	1	1	none	none	0	0	0	0	0
117	116	Blue - output_0064.png	Point	none	1782	1380	1	1	1	none	none	0	0	0	0	0
118	117	Green - output_0064.png	Point	none	2727	1263	1	1	1	none	none	0	0	0	0	0
119	118	Blue - output_0065.png	Point	none	1806	1398	1	1	1	none	none	0	0	0	0	0
120	119	Green - output_0065.png	Point	none	2691	1203	1	1	1	none	none	0	0	0	0	0
121	120	Blue - output_0066.png	Point	none	1794	1401	1	1	1	none	none	0	0	0	0	0
122	121	Green - output_0066.png	Point	none	2694	1236	1	1	1	none	none	0	0	0	0	0
123	122	Blue - output_0067.png	Point	none	1803	1422	1	1	1	none	none	0	0	0	0	0
124	123	Green - output_0067.png	Point	none	2697	1221	1	1	1	none	none	0	0	0	0	0
125	124	Blue - output_0068.png	Point	none	1803	1380	1	1	1	none	none	0	0	0	0	0
126	125	Green - output_0068.png	Point	none	2553	1335	1	1	1	none	none	0	0	0	0	0
127	126	Blue - output_0069.png	Point	none	1779	1407	1	1	1	none	none	0	0	0	0	0
128	127	Green - output_0069.png	Point	none	2523	1314	1	1	1	none	none	0	0	0	0	0
129	128	Blue - output_0070.png	Point	none	1797	1410	1	1	1	none	none	0	0	0	0	0
130	129	Green - output_0070.png	Point	none	2526	1299	1	1	1	none	none	0	0	0	0	0
131	130	Blue - output_0071.png	Point	none	1800	1407	1	1	1	none	none	0	0	0	0	0
132	131	Green - output_0071.png	Point	none	2541	1329	1	1	1	none	none	0	0	0	0	0
133	132	Blue - output_0072.png	Point	none	1860	1371	1	1	1	none	none	0	0	0	0	0
134	133	Green - output_0072.png	Point	none	2535	1305	1	1	1	none	none	0	0	0	0	0
135	134	Blue - output_0073.png	Point	none	1812	1434	1	1	1	none	none	0	0	0	0	0
136	135	Green - output_0073.png	Point	none	2538	1329	1	1	1	none	none	0	0	0	0	0
137	136	Blue - output_0074.png	Point	none	1821	1410	1	1	1	none	none	0	0	0	0	0
138	137	Green - output_0074.png	Point	none	2541	1317	1	1	1	none	none	0	0	0	0	0
139	138	Blue - output_0075.png	Point	none	1815	1440	1	1	1	none	none	0	0	0	0	0
140	139	Green - output_0075.png	Point	none	2523	1320	1	1	1	none	none	0	0	0	0	0
141	140	Blue - output_0076.png	Point	none	1788	1425	1	1	1	none	none	0	0	0	0	0
142	141	Green - output_0076.png	Point	none	2523	1314	1	1	1	none	none	0	0	0	0	0
143	142	Blue - output_0077.png	Point	none	1803	1428	1	1	1	none	none	0	0	0	0	0
144	143	Green - output_0077.png	Point	none	2547	1311	1	1	1	none	none	0	0	0	0	0
145	144	Blue - output_0078.png	Point	none	1824	1428	1	1	1	none	none	0	0	0	0	0
146	145	Green - output_0078.png	Point	none	2535	1320	1	1	1	none	none	0	0	0	0	0
147	146	Blue - output_0079.png	Point	none	1818	1431	1	1	1	none	none	0	0	0	0	0
148	147	Green - output_0079.png	Point	none	2523	1341	1	1	1	none	none	0	0	0	0	0
149	148	Blue - output_0080.png	Point	none	1812	1401	1	1	1	none	none	0	0	0	0	0
150	149	Green - output_0080.png	Point	none	2535	1338	1	1	1	none	none	0	0	0	0	0
151	150	Blue - output_0081.png	Point	none	1797	1422	1	1	1	none	none	0	0	0	0	0
152	151	Green - output_0081.png	Point	none	2526	1347	1	1	1	none	none	0	0	0	0	0
153	152	Blue - output_0082.png	Point	none	1884	1428	1	1	1	none	none	0	0	0	0	0
154	153	Green - output_0082.png	Point	none	2532	1326	1	1	1	none	none	0	0	0	0	0
155	154	Blue - output_0083.png	Point	none	1743	1410	1	1	1	none	none	0	0	0	0	0
156	155	Green - output_0083.png	Point	none	2526	1332	1	1	1	none	none	0	0	0	0	0
157	156	Blue - output_0084.png	Point	none	2319	1437	1	1	1	none	none	0	0	0	0	0
158	157	Green - output_0084.png	Point	none	2526	1395	1	1	1	none	none	0	0	0	0	0
159	158	Blue - output_0085.png	Point	none	1440	1308	1	1	1	none	none	0	0	0	0	0
160	159	Green - output_0085.png	Point	none	1773	1338	1	1	1	none	none	0	0	0	0	0
161	160	Blue - output_0086.png	Point	none	1554	651	1	1	1	none	none	0	0	0	0	0
162	161	Green - output_0086.png	Point	none	1545	1212	1	1	1	none	none	0	0	0	0	0
163	162	Blue - output_0087.png	Point	none	1833	693	1	1	1	none	none	0	0	0	0	0
164	163	Green - output_0087.png	Point	none	1602	1221	1	1	1	none	none	0	0	0	0	0
165	164	Blue - output_0088.png	Point	none	1197	915	1	1	1	none	none	0	0	0	0	0
166	165	Green - output_0088.png	Point	none	1770	1356	1	1	1	none	none	0	0	0	0	0
167	166	Blue - output_0089.png	Point	none	1833	636	1	1	1	none	none	0	0	0	0	0
168	167	Green - output_0089.png	Point	none	2167	1384	1	1	1	none	none	0	0	0	0	0
169	168	Blue - output_0090.png	Point	none	2715	933	1	1	1	none	none	0	0	0	0	0
170	169	Green - output_0090.png	Point	none	1878	1383	1	1	1	none	none	0	0	0	0	0
171	170	Blue - output_0091.png	Point	none	2436	630	1	1	1	none	none	0	0	0	0	0
172	171	Green - output_0091.png	Point	none	1560	1275	1	1	1	none	none	0	0	0	0	0
173	172	Blue - output_0092.png	Point	none	2616	705	1	1	1	none	none	0	0	0	0	0
174	173	Green - output_0092.png	Point	none	1653	1158	1	1	1	none	none	0	0	0	0	0
175	174	Blue - output_0093.png	Point	none	2409	1419	1	1	1	none	none	0	0	0	0	0
176	175	Green - output_0093.png	Point	none	1452	603	1	1	1	none	none	0	0	0	0	0
177	176	Blue - output_0094.png	Point	none	1842	1374	1	1	1	none	none	0	0	0	0	0
178	177	Green - output_0094.png	Point	none	2400	636	1	1	1	none	none	0	0	0	0	0
179	178	Blue - output_0095.png	Point	none	1842	1395	1	1	1	none	none	0	0	0	0	0
180	179	Green - output_0095.png	Point	none	2628	960	1	1	1	none	none	0	0	0	0	0
181	180	Blue - output_0096.png	Point	none	1848	1401	1	1	1	none	none	0	0	0	0	0
182	181	Green - output_0096.png	Point	none	2139	174	1	1	1	none	none	0	0	0	0	0
183	182	Blue - output_0097.png	Point	none	1485	1272	1	1	1	none	none	0	0	0	0	0
184	183	Green - output_0097.png	Point	none	1278	789	1	1	1	none	none	0	0	0	0	0
185	184	Blue - output_0098.png	Point	none	1587	1302	1	1	1	none	none	0	0	0	0	0
186	185	Green - output_0098.png	Point	none	1359	831	1	1	1	none	none	0	0	0	0	0
187	186	Blue - output_0099.png	Point	none	1596	1194	1	1	1	none	none	0	0	0	0	0
188	187	Green - output_0099.png	Point	none	1755	885	1	1	1	none	none	0	0	0	0	0
189	188	Blue - output_0100.png	Point	none	1698	1395	1	1	1	none	none	0	0	0	0	0
190	189	Green - output_0100.png	Point	none	1455	687	1	1	1	none	none	0	0	0	0	0
