# Supplementary material for: Unmated Queens Show Worker‐Like Behaviour and Gene Expression in Polygynous Colonies of the Ant Stigmatomma pallipes
Source: Mol Ecol. 2026 Apr 29;35:e70360. doi: 10.1111/mec.70360 (PMC13126620; doi:10.1111/mec.70360)
Supplement: Supplementary file 3 — Data S1: mec70360‐sup‐0003‐Supinfo.zip. [file MEC-35-e70360-s003.zip › Coordinates/O3_G1_3_6_cords.csv]

Index	Name	Type	Group	X	Y	Width	Height	Points	Color	Fill	LWidth	Pos	C	Z	T	NA
654	Yellow - output_0102.png	Point	none	1557	1422	1	1	1	none	none	0	0	0	0	0
647	Yellow - output_0101.png	Point	none	1602	1407	1	1	1	none	none	0	0	0	0	0
640	Yellow - output_0100.png	Point	none	1545	1482	1	1	1	none	none	0	0	0	0	0
633	Yellow - output_0099.png	Point	none	1626	1272	1	1	1	none	none	0	0	0	0	0
626	Yellow - output_0098.png	Point	none	1611	1353	1	1	1	none	none	0	0	0	0	0
619	Yellow - output_0097.png	Point	none	1593	1353	1	1	1	none	none	0	0	0	0	0
612	Yellow - output_0096.png	Point	none	1644	1332	1	1	1	none	none	0	0	0	0	0
605	Yellow - output_0095.png	Point	none	1620	1281	1	1	1	none	none	0	0	0	0	0
598	Yellow - output_0094.png	Point	none	1545	1263	1	1	1	none	none	0	0	0	0	0
591	Yellow - output_0093.png	Point	none	1551	1302	1	1	1	none	none	0	0	0	0	0
584	Yellow - output_0092.png	Point	none	1605	1293	1	1	1	none	none	0	0	0	0	0
577	Yellow - output_0091.png	Point	none	1587	1278	1	1	1	none	none	0	0	0	0	0
570	Yellow - output_0090.png	Point	none	1569	1254	1	1	1	none	none	0	0	0	0	0
563	Yellow - output_0089.png	Point	none	1611	1263	1	1	1	none	none	0	0	0	0	0
556	Yellow - output_0088.png	Point	none	1539	1311	1	1	1	none	none	0	0	0	0	0
549	Yellow - output_0087.png	Point	none	1593	1290	1	1	1	none	none	0	0	0	0	0
542	Yellow - output_0086.png	Point	none	1593	1281	1	1	1	none	none	0	0	0	0	0
535	Yellow - output_0085.png	Point	none	1617	1335	1	1	1	none	none	0	0	0	0	0
528	Yellow - output_0084.png	Point	none	1569	1278	1	1	1	none	none	0	0	0	0	0
521	Yellow - output_0083.png	Point	none	1584	1248	1	1	1	none	none	0	0	0	0	0
514	Yellow - output_0082.png	Point	none	1353	1206	1	1	1	none	none	0	0	0	0	0
507	Yellow - output_0081.png	Point	none	1590	1266	1	1	1	none	none	0	0	0	0	0
500	Yellow - output_0080.png	Point	none	1557	1272	1	1	1	none	none	0	0	0	0	0
493	Yellow - output_0079.png	Point	none	1566	1272	1	1	1	none	none	0	0	0	0	0
486	Yellow - output_0078.png	Point	none	1563	1254	1	1	1	none	none	0	0	0	0	0
479	Yellow - output_0077.png	Point	none	1605	1281	1	1	1	none	none	0	0	0	0	0
472	Yellow - output_0076.png	Point	none	1551	1269	1	1	1	none	none	0	0	0	0	0
465	Yellow - output_0075.png	Point	none	1554	1284	1	1	1	none	none	0	0	0	0	0
458	Yellow - output_0074.png	Point	none	1350	1221	1	1	1	none	none	0	0	0	0	0
451	Yellow - output_0073.png	Point	none	1653	1266	1	1	1	none	none	0	0	0	0	0
444	Yellow - output_0072.png	Point	none	1587	1284	1	1	1	none	none	0	0	0	0	0
437	Yellow - output_0071.png	Point	none	1599	1272	1	1	1	none	none	0	0	0	0	0
430	Yellow - output_0070.png	Point	none	1602	1269	1	1	1	none	none	0	0	0	0	0
423	Yellow - output_0069.png	Point	none	1662	1218	1	1	1	none	none	0	0	0	0	0
416	Yellow - output_0068.png	Point	none	1605	1290	1	1	1	none	none	0	0	0	0	0
409	Yellow - output_0067.png	Point	none	1578	1263	1	1	1	none	none	0	0	0	0	0
402	Yellow - output_0066.png	Point	none	1542	1275	1	1	1	none	none	0	0	0	0	0
395	Yellow - output_0065.png	Point	none	1596	1263	1	1	1	none	none	0	0	0	0	0
388	Yellow - output_0064.png	Point	none	1599	1287	1	1	1	none	none	0	0	0	0	0
381	Yellow - output_0063.png	Point	none	1581	1281	1	1	1	none	none	0	0	0	0	0
374	Yellow - output_0062.png	Point	none	1620	1257	1	1	1	none	none	0	0	0	0	0
367	Yellow - output_0061.png	Point	none	1617	1290	1	1	1	none	none	0	0	0	0	0
360	Yellow - output_0060.png	Point	none	1620	1263	1	1	1	none	none	0	0	0	0	0
353	Yellow - output_0059.png	Point	none	1578	1284	1	1	1	none	none	0	0	0	0	0
346	Yellow - output_0058.png	Point	none	1587	1305	1	1	1	none	none	0	0	0	0	0
339	Yellow - output_0057.png	Point	none	1626	1275	1	1	1	none	none	0	0	0	0	0
332	Yellow - output_0056.png	Point	none	1635	1284	1	1	1	none	none	0	0	0	0	0
325	Yellow - output_0055.png	Point	none	1638	1275	1	1	1	none	none	0	0	0	0	0
318	Yellow - output_0054.png	Point	none	1620	1278	1	1	1	none	none	0	0	0	0	0
311	Yellow - output_0053.png	Point	none	1617	1284	1	1	1	none	none	0	0	0	0	0
304	Yellow - output_0052.png	Point	none	1647	1287	1	1	1	none	none	0	0	0	0	0
297	Yellow - output_0051.png	Point	none	1644	1236	1	1	1	none	none	0	0	0	0	0
290	Yellow - output_0050.png	Point	none	1605	1305	1	1	1	none	none	0	0	0	0	0
283	Yellow - output_0049.png	Point	none	1566	1278	1	1	1	none	none	0	0	0	0	0
276	Yellow - output_0048.png	Point	none	1539	1314	1	1	1	none	none	0	0	0	0	0
269	Yellow - output_0047.png	Point	none	1518	1293	1	1	1	none	none	0	0	0	0	0
262	Yellow - output_0046.png	Point	none	1566	1287	1	1	1	none	none	0	0	0	0	0
255	Yellow - output_0045.png	Point	none	1584	1305	1	1	1	none	none	0	0	0	0	0
248	Yellow - output_0044.png	Point	none	1584	1326	1	1	1	none	none	0	0	0	0	0
241	Yellow - output_0043.png	Point	none	1614	1302	1	1	1	none	none	0	0	0	0	0
234	Yellow - output_0042.png	Point	none	1584	1272	1	1	1	none	none	0	0	0	0	0
227	Yellow - output_0041.png	Point	none	1587	1317	1	1	1	none	none	0	0	0	0	0
220	Yellow - output_0040.png	Point	none	1575	1329	1	1	1	none	none	0	0	0	0	0
213	Yellow - output_0039.png	Point	none	1590	1314	1	1	1	none	none	0	0	0	0	0
206	Yellow - output_0038.png	Point	none	1608	1233	1	1	1	none	none	0	0	0	0	0
199	Yellow - output_0037.png	Point	none	1617	1239	1	1	1	none	none	0	0	0	0	0
192	Yellow - output_0036.png	Point	none	1590	1260	1	1	1	none	none	0	0	0	0	0
185	Yellow - output_0035.png	Point	none	1644	1278	1	1	1	none	none	0	0	0	0	0
178	Yellow - output_0034.png	Point	none	1659	1281	1	1	1	none	none	0	0	0	0	0
171	Yellow - output_0033.png	Point	none	1629	1248	1	1	1	none	none	0	0	0	0	0
164	Yellow - output_0032.png	Point	none	1800	1488	1	1	1	none	none	0	0	0	0	0
157	Yellow - output_0031.png	Point	none	1800	1494	1	1	1	none	none	0	0	0	0	0
150	Yellow - output_0030.png	Point	none	1821	1494	1	1	1	none	none	0	0	0	0	0
143	Yellow - output_0029.png	Point	none	1857	1488	1	1	1	none	none	0	0	0	0	0
136	Yellow - output_0028.png	Point	none	1833	1524	1	1	1	none	none	0	0	0	0	0
129	Yellow - output_0027.png	Point	none	1791	1494	1	1	1	none	none	0	0	0	0	0
122	Yellow - output_0026.png	Point	none	1794	1509	1	1	1	none	none	0	0	0	0	0
115	Yellow - output_0025.png	Point	none	1809	1527	1	1	1	none	none	0	0	0	0	0
108	Yellow - output_0024.png	Point	none	1824	1527	1	1	1	none	none	0	0	0	0	0
102	Yellow - output_0023.png	Point	none	1797	1512	1	1	1	none	none	0	0	0	0	0
95	Yellow - output_0022.png	Point	none	1860	1539	1	1	1	none	none	0	0	0	0	0
88	Yellow - output_0021.png	Point	none	1812	1104	1	1	1	none	none	0	0	0	0	0
81	Yellow - output_0020.png	Point	none	2100	1551	1	1	1	none	none	0	0	0	0	0
74	Yellow - output_0019.png	Point	none	2112	1500	1	1	1	none	none	0	0	0	0	0
67	Yellow - output_0018.png	Point	none	1818	1128	1	1	1	none	none	0	0	0	0	0
60	Yellow - output_0017.png	Point	none	1908	876	1	1	1	none	none	0	0	0	0	0
53	Yellow - output_0016.png	Point	none	1767	1521	1	1	1	none	none	0	0	0	0	0
46	Yellow - output_0015.png	Point	none	1866	1158	1	1	1	none	none	0	0	0	0	0
39	Yellow - output_0014.png	Point	none	1536	1530	1	1	1	none	none	0	0	0	0	0
32	Yellow - output_0013.png	Point	none	1668	1224	1	1	1	none	none	0	0	0	0	0
25	Yellow - output_0012.png	Point	none	1668	1377	1	1	1	none	none	0	0	0	0	0
18	Yellow - output_0011.png	Point	none	1590	1374	1	1	1	none	none	0	0	0	0	0
11	Yellow - output_0010.png	Point	none	1614	1389	1	1	1	none	none	0	0	0	0	0
4	SW Corner - output_0010.png	Point	none	717	2034	1	1	1	none	none	0	0	0	0	0
7	SE Corner - output_0010.png	Point	none	3549	1989	1	1	1	none	none	0	0	0	0	0
655	Purple - output_0102.png	Point	none	1917	1233	1	1	1	none	none	0	0	0	0	0
648	Purple - output_0101.png	Point	none	1950	1179	1	1	1	none	none	0	0	0	0	0
641	Purple - output_0100.png	Point	none	1926	1212	1	1	1	none	none	0	0	0	0	0
634	Purple - output_0099.png	Point	none	1962	1185	1	1	1	none	none	0	0	0	0	0
627	Purple - output_0098.png	Point	none	1911	1215	1	1	1	none	none	0	0	0	0	0
620	Purple - output_0097.png	Point	none	2673	1446	1	1	1	none	none	0	0	0	0	0
613	Purple - output_0096.png	Point	none	1209	1062	1	1	1	none	none	0	0	0	0	0
606	Purple - output_0095.png	Point	none	2052	768	1	1	1	none	none	0	0	0	0	0
599	Purple - output_0094.png	Point	none	2160	1461	1	1	1	none	none	0	0	0	0	0
592	Purple - output_0093.png	Point	none	2085	1476	1	1	1	none	none	0	0	0	0	0
585	Purple - output_0092.png	Point	none	2097	1491	1	1	1	none	none	0	0	0	0	0
578	Purple - output_0091.png	Point	none	2091	1437	1	1	1	none	none	0	0	0	0	0
571	Purple - output_0090.png	Point	none	2103	1410	1	1	1	none	none	0	0	0	0	0
564	Purple - output_0089.png	Point	none	2076	1416	1	1	1	none	none	0	0	0	0	0
557	Purple - output_0088.png	Point	none	1896	1500	1	1	1	none	none	0	0	0	0	0
550	Purple - output_0087.png	Point	none	1926	1488	1	1	1	none	none	0	0	0	0	0
543	Purple - output_0086.png	Point	none	2067	1422	1	1	1	none	none	0	0	0	0	0
536	Purple - output_0085.png	Point	none	1836	1302	1	1	1	none	none	0	0	0	0	0
529	Purple - output_0084.png	Point	none	1923	1476	1	1	1	none	none	0	0	0	0	0
522	Purple - output_0083.png	Point	none	1932	1464	1	1	1	none	none	0	0	0	0	0
515	Purple - output_0082.png	Point	none	1953	1479	1	1	1	none	none	0	0	0	0	0
508	Purple - output_0081.png	Point	none	1914	1476	1	1	1	none	none	0	0	0	0	0
501	Purple - output_0080.png	Point	none	1929	1491	1	1	1	none	none	0	0	0	0	0
494	Purple - output_0079.png	Point	none	1935	1467	1	1	1	none	none	0	0	0	0	0
487	Purple - output_0078.png	Point	none	1908	1479	1	1	1	none	none	0	0	0	0	0
480	Purple - output_0077.png	Point	none	1917	1506	1	1	1	none	none	0	0	0	0	0
473	Purple - output_0076.png	Point	none	1947	1461	1	1	1	none	none	0	0	0	0	0
466	Purple - output_0075.png	Point	none	1932	1455	1	1	1	none	none	0	0	0	0	0
459	Purple - output_0074.png	Point	none	1941	1434	1	1	1	none	none	0	0	0	0	0
452	Purple - output_0073.png	Point	none	1917	1473	1	1	1	none	none	0	0	0	0	0
445	Purple - output_0072.png	Point	none	1920	1461	1	1	1	none	none	0	0	0	0	0
438	Purple - output_0071.png	Point	none	1926	1452	1	1	1	none	none	0	0	0	0	0
431	Purple - output_0070.png	Point	none	1878	1443	1	1	1	none	none	0	0	0	0	0
424	Purple - output_0069.png	Point	none	1899	1461	1	1	1	none	none	0	0	0	0	0
417	Purple - output_0068.png	Point	none	1926	1455	1	1	1	none	none	0	0	0	0	0
410	Purple - output_0067.png	Point	none	1905	1419	1	1	1	none	none	0	0	0	0	0
403	Purple - output_0066.png	Point	none	1932	1446	1	1	1	none	none	0	0	0	0	0
396	Purple - output_0065.png	Point	none	1875	1437	1	1	1	none	none	0	0	0	0	0
389	Purple - output_0064.png	Point	none	1884	1416	1	1	1	none	none	0	0	0	0	0
382	Purple - output_0063.png	Point	none	1902	1425	1	1	1	none	none	0	0	0	0	0
375	Purple - output_0062.png	Point	none	1935	1455	1	1	1	none	none	0	0	0	0	0
368	Purple - output_0061.png	Point	none	1944	1446	1	1	1	none	none	0	0	0	0	0
361	Purple - output_0060.png	Point	none	1926	1479	1	1	1	none	none	0	0	0	0	0
354	Purple - output_0059.png	Point	none	1956	1455	1	1	1	none	none	0	0	0	0	0
347	Purple - output_0058.png	Point	none	1950	1491	1	1	1	none	none	0	0	0	0	0
340	Purple - output_0057.png	Point	none	1974	1494	1	1	1	none	none	0	0	0	0	0
333	Purple - output_0056.png	Point	none	1956	1455	1	1	1	none	none	0	0	0	0	0
326	Purple - output_0055.png	Point	none	1938	1491	1	1	1	none	none	0	0	0	0	0
319	Purple - output_0054.png	Point	none	1950	1467	1	1	1	none	none	0	0	0	0	0
312	Purple - output_0053.png	Point	none	1959	1470	1	1	1	none	none	0	0	0	0	0
305	Purple - output_0052.png	Point	none	1935	1464	1	1	1	none	none	0	0	0	0	0
298	Purple - output_0051.png	Point	none	1749	1248	1	1	1	none	none	0	0	0	0	0
291	Purple - output_0050.png	Point	none	1815	1260	1	1	1	none	none	0	0	0	0	0
284	Purple - output_0049.png	Point	none	1803	1269	1	1	1	none	none	0	0	0	0	0
277	Purple - output_0048.png	Point	none	1794	1269	1	1	1	none	none	0	0	0	0	0
270	Purple - output_0047.png	Point	none	1794	1272	1	1	1	none	none	0	0	0	0	0
263	Purple - output_0046.png	Point	none	1806	1260	1	1	1	none	none	0	0	0	0	0
256	Purple - output_0045.png	Point	none	1845	1269	1	1	1	none	none	0	0	0	0	0
249	Purple - output_0044.png	Point	none	1839	1293	1	1	1	none	none	0	0	0	0	0
242	Purple - output_0043.png	Point	none	1776	1179	1	1	1	none	none	0	0	0	0	0
235	Purple - output_0042.png	Point	none	1806	1215	1	1	1	none	none	0	0	0	0	0
228	Purple - output_0041.png	Point	none	1833	1236	1	1	1	none	none	0	0	0	0	0
221	Purple - output_0040.png	Point	none	1821	1188	1	1	1	none	none	0	0	0	0	0
214	Purple - output_0039.png	Point	none	1245	1029	1	1	1	none	none	0	0	0	0	0
207	Purple - output_0038.png	Point	none	2091	1296	1	1	1	none	none	0	0	0	0	0
200	Purple - output_0037.png	Point	none	2520	1149	1	1	1	none	none	0	0	0	0	0
193	Purple - output_0036.png	Point	none	2628	966	1	1	1	none	none	0	0	0	0	0
186	Purple - output_0035.png	Point	none	2289	1563	1	1	1	none	none	0	0	0	0	0
179	Purple - output_0034.png	Point	none	1611	972	1	1	1	none	none	0	0	0	0	0
172	Purple - output_0033.png	Point	none	1842	1344	1	1	1	none	none	0	0	0	0	0
165	Purple - output_0032.png	Point	none	1794	1302	1	1	1	none	none	0	0	0	0	0
158	Purple - output_0031.png	Point	none	1800	1329	1	1	1	none	none	0	0	0	0	0
151	Purple - output_0030.png	Point	none	1815	1308	1	1	1	none	none	0	0	0	0	0
144	Purple - output_0029.png	Point	none	1851	1329	1	1	1	none	none	0	0	0	0	0
137	Purple - output_0028.png	Point	none	1797	1338	1	1	1	none	none	0	0	0	0	0
130	Purple - output_0027.png	Point	none	1854	1329	1	1	1	none	none	0	0	0	0	0
123	Purple - output_0026.png	Point	none	1893	1311	1	1	1	none	none	0	0	0	0	0
116	Purple - output_0025.png	Point	none	1908	1329	1	1	1	none	none	0	0	0	0	0
109	Purple - output_0024.png	Point	none	1920	1323	1	1	1	none	none	0	0	0	0	0
103	Purple - output_0023.png	Point	none	1923	1302	1	1	1	none	none	0	0	0	0	0
96	Purple - output_0022.png	Point	none	1353	1053	1	1	1	none	none	0	0	0	0	0
89	Purple - output_0021.png	Point	none	1923	1335	1	1	1	none	none	0	0	0	0	0
82	Purple - output_0020.png	Point	none	1905	927	1	1	1	none	none	0	0	0	0	0
75	Purple - output_0019.png	Point	none	1920	1032	1	1	1	none	none	0	0	0	0	0
68	Purple - output_0018.png	Point	none	1980	1035	1	1	1	none	none	0	0	0	0	0
61	Purple - output_0017.png	Point	none	1557	1047	1	1	1	none	none	0	0	0	0	0
54	Purple - output_0016.png	Point	none	1770	1233	1	1	1	none	none	0	0	0	0	0
47	Purple - output_0015.png	Point	none	1869	1290	1	1	1	none	none	0	0	0	0	0
40	Purple - output_0014.png	Point	none	1401	963	1	1	1	none	none	0	0	0	0	0
33	Purple - output_0013.png	Point	none	1884	1305	1	1	1	none	none	0	0	0	0	0
26	Purple - output_0012.png	Point	none	2001	1368	1	1	1	none	none	0	0	0	0	0
19	Purple - output_0011.png	Point	none	1869	1194	1	1	1	none	none	0	0	0	0	0
12	Purple - output_0010.png	Point	none	1275	1248	1	1	1	none	none	0	0	0	0	0
2	Pupapile - output_0010.png	Point	none	1485	1284	1	1	1	none	none	0	0	0	0	0
656	Pink - output_0102.png	Point	none	1458	1158	1	1	1	none	none	0	0	0	0	0
649	Pink - output_0101.png	Point	none	1464	1152	1	1	1	none	none	0	0	0	0	0
642	Pink - output_0100.png	Point	none	1476	1134	1	1	1	none	none	0	0	0	0	0
635	Pink - output_0099.png	Point	none	1479	1245	1	1	1	none	none	0	0	0	0	0
628	Pink - output_0098.png	Point	none	1350	1044	1	1	1	none	none	0	0	0	0	0
621	Pink - output_0097.png	Point	none	1773	696	1	1	1	none	none	0	0	0	0	0
614	Pink - output_0096.png	Point	none	1647	1188	1	1	1	none	none	0	0	0	0	0
607	Pink - output_0095.png	Point	none	1800	1227	1	1	1	none	none	0	0	0	0	0
600	Pink - output_0094.png	Point	none	1926	1455	1	1	1	none	none	0	0	0	0	0
593	Pink - output_0093.png	Point	none	1881	1329	1	1	1	none	none	0	0	0	0	0
586	Pink - output_0092.png	Point	none	1821	1332	1	1	1	none	none	0	0	0	0	0
579	Pink - output_0091.png	Point	none	1842	1338	1	1	1	none	none	0	0	0	0	0
572	Pink - output_0090.png	Point	none	1875	1320	1	1	1	none	none	0	0	0	0	0
565	Pink - output_0089.png	Point	none	1830	1338	1	1	1	none	none	0	0	0	0	0
558	Pink - output_0088.png	Point	none	1863	1329	1	1	1	none	none	0	0	0	0	0
551	Pink - output_0087.png	Point	none	1836	1290	1	1	1	none	none	0	0	0	0	0
544	Pink - output_0086.png	Point	none	1827	1281	1	1	1	none	none	0	0	0	0	0
537	Pink - output_0085.png	Point	none	1878	1488	1	1	1	none	none	0	0	0	0	0
530	Pink - output_0084.png	Point	none	1800	1296	1	1	1	none	none	0	0	0	0	0
523	Pink - output_0083.png	Point	none	1800	1287	1	1	1	none	none	0	0	0	0	0
516	Pink - output_0082.png	Point	none	1842	1299	1	1	1	none	none	0	0	0	0	0
509	Pink - output_0081.png	Point	none	1821	1287	1	1	1	none	none	0	0	0	0	0
502	Pink - output_0080.png	Point	none	1791	1272	1	1	1	none	none	0	0	0	0	0
495	Pink - output_0079.png	Point	none	1788	1281	1	1	1	none	none	0	0	0	0	0
488	Pink - output_0078.png	Point	none	1791	1311	1	1	1	none	none	0	0	0	0	0
481	Pink - output_0077.png	Point	none	1773	1308	1	1	1	none	none	0	0	0	0	0
474	Pink - output_0076.png	Point	none	1716	1314	1	1	1	none	none	0	0	0	0	0
467	Pink - output_0075.png	Point	none	1770	1299	1	1	1	none	none	0	0	0	0	0
460	Pink - output_0074.png	Point	none	1800	1329	1	1	1	none	none	0	0	0	0	0
453	Pink - output_0073.png	Point	none	1845	1347	1	1	1	none	none	0	0	0	0	0
446	Pink - output_0072.png	Point	none	1938	1113	1	1	1	none	none	0	0	0	0	0
439	Pink - output_0071.png	Point	none	2430	321	1	1	1	none	none	0	0	0	0	0
432	Pink - output_0070.png	Point	none	2703	1317	1	1	1	none	none	0	0	0	0	0
425	Pink - output_0069.png	Point	none	2085	1602	1	1	1	none	none	0	0	0	0	0
418	Pink - output_0068.png	Point	none	2217	12	1	1	1	none	none	0	0	0	0	0
411	Pink - output_0067.png	Point	none	2415	696	1	1	1	none	none	0	0	0	0	0
404	Pink - output_0066.png	Point	none	1965	825	1	1	1	none	none	0	0	0	0	0
397	Pink - output_0065.png	Point	none	1263	753	1	1	1	none	none	0	0	0	0	0
390	Pink - output_0064.png	Point	none	1836	1356	1	1	1	none	none	0	0	0	0	0
383	Pink - output_0063.png	Point	none	1599	1053	1	1	1	none	none	0	0	0	0	0
376	Pink - output_0062.png	Point	none	1578	1077	1	1	1	none	none	0	0	0	0	0
369	Pink - output_0061.png	Point	none	1458	1278	1	1	1	none	none	0	0	0	0	0
362	Pink - output_0060.png	Point	none	1593	951	1	1	1	none	none	0	0	0	0	0
355	Pink - output_0059.png	Point	none	1608	1014	1	1	1	none	none	0	0	0	0	0
348	Pink - output_0058.png	Point	none	1599	960	1	1	1	none	none	0	0	0	0	0
341	Pink - output_0057.png	Point	none	1596	993	1	1	1	none	none	0	0	0	0	0
334	Pink - output_0056.png	Point	none	1590	1002	1	1	1	none	none	0	0	0	0	0
327	Pink - output_0055.png	Point	none	1572	1026	1	1	1	none	none	0	0	0	0	0
320	Pink - output_0054.png	Point	none	1572	1011	1	1	1	none	none	0	0	0	0	0
313	Pink - output_0053.png	Point	none	1596	996	1	1	1	none	none	0	0	0	0	0
306	Pink - output_0052.png	Point	none	1587	996	1	1	1	none	none	0	0	0	0	0
299	Pink - output_0051.png	Point	none	1590	1035	1	1	1	none	none	0	0	0	0	0
292	Pink - output_0050.png	Point	none	1560	1050	1	1	1	none	none	0	0	0	0	0
285	Pink - output_0049.png	Point	none	1590	1068	1	1	1	none	none	0	0	0	0	0
278	Pink - output_0048.png	Point	none	1572	1056	1	1	1	none	none	0	0	0	0	0
271	Pink - output_0047.png	Point	none	1578	1074	1	1	1	none	none	0	0	0	0	0
264	Pink - output_0046.png	Point	none	1590	1044	1	1	1	none	none	0	0	0	0	0
257	Pink - output_0045.png	Point	none	1566	1023	1	1	1	none	none	0	0	0	0	0
250	Pink - output_0044.png	Point	none	1587	1062	1	1	1	none	none	0	0	0	0	0
243	Pink - output_0043.png	Point	none	1575	1050	1	1	1	none	none	0	0	0	0	0
236	Pink - output_0042.png	Point	none	1560	1041	1	1	1	none	none	0	0	0	0	0
229	Pink - output_0041.png	Point	none	1596	1062	1	1	1	none	none	0	0	0	0	0
222	Pink - output_0040.png	Point	none	1575	1071	1	1	1	none	none	0	0	0	0	0
215	Pink - output_0039.png	Point	none	1539	909	1	1	1	none	none	0	0	0	0	0
208	Pink - output_0038.png	Point	none	1503	888	1	1	1	none	none	0	0	0	0	0
201	Pink - output_0037.png	Point	none	1530	903	1	1	1	none	none	0	0	0	0	0
194	Pink - output_0036.png	Point	none	1503	888	1	1	1	none	none	0	0	0	0	0
187	Pink - output_0035.png	Point	none	1803	1362	1	1	1	none	none	0	0	0	0	0
180	Pink - output_0034.png	Point	none	2322	1443	1	1	1	none	none	0	0	0	0	0
173	Pink - output_0033.png	Point	none	1671	1020	1	1	1	none	none	0	0	0	0	0
166	Pink - output_0032.png	Point	none	1677	1029	1	1	1	none	none	0	0	0	0	0
159	Pink - output_0031.png	Point	none	1671	981	1	1	1	none	none	0	0	0	0	0
152	Pink - output_0030.png	Point	none	1662	1035	1	1	1	none	none	0	0	0	0	0
145	Pink - output_0029.png	Point	none	1650	1014	1	1	1	none	none	0	0	0	0	0
138	Pink - output_0028.png	Point	none	1698	1068	1	1	1	none	none	0	0	0	0	0
131	Pink - output_0027.png	Point	none	1653	1074	1	1	1	none	none	0	0	0	0	0
124	Pink - output_0026.png	Point	none	1668	1095	1	1	1	none	none	0	0	0	0	0
117	Pink - output_0025.png	Point	none	1653	1089	1	1	1	none	none	0	0	0	0	0
110	Pink - output_0024.png	Point	none	1662	1047	1	1	1	none	none	0	0	0	0	0
104	Pink - output_0023.png	Point	none	1662	1029	1	1	1	none	none	0	0	0	0	0
97	Pink - output_0022.png	Point	none	1908	1326	1	1	1	none	none	0	0	0	0	0
90	Pink - output_0021.png	Point	none	1746	1296	1	1	1	none	none	0	0	0	0	0
83	Pink - output_0020.png	Point	none	1581	1269	1	1	1	none	none	0	0	0	0	0
76	Pink - output_0019.png	Point	none	1803	1224	1	1	1	none	none	0	0	0	0	0
69	Pink - output_0018.png	Point	none	1806	1254	1	1	1	none	none	0	0	0	0	0
62	Pink - output_0017.png	Point	none	1824	1278	1	1	1	none	none	0	0	0	0	0
55	Pink - output_0016.png	Point	none	1614	1107	1	1	1	none	none	0	0	0	0	0
48	Pink - output_0015.png	Point	none	1611	1221	1	1	1	none	none	0	0	0	0	0
41	Pink - output_0014.png	Point	none	1872	1284	1	1	1	none	none	0	0	0	0	0
34	Pink - output_0013.png	Point	none	1380	981	1	1	1	none	none	0	0	0	0	0
27	Pink - output_0012.png	Point	none	1269	804	1	1	1	none	none	0	0	0	0	0
20	Pink - output_0011.png	Point	none	2397	168	1	1	1	none	none	0	0	0	0	0
13	Pink - output_0010.png	Point	none	2334	798	1	1	1	none	none	0	0	0	0	0
653	Orange - output_0102.png	Point	none	1374	1194	1	1	1	none	none	0	0	0	0	0
646	Orange - output_0101.png	Point	none	1404	1191	1	1	1	none	none	0	0	0	0	0
639	Orange - output_0100.png	Point	none	1371	1188	1	1	1	none	none	0	0	0	0	0
632	Orange - output_0099.png	Point	none	1344	1191	1	1	1	none	none	0	0	0	0	0
625	Orange - output_0098.png	Point	none	1380	1209	1	1	1	none	none	0	0	0	0	0
618	Orange - output_0097.png	Point	none	1338	1311	1	1	1	none	none	0	0	0	0	0
611	Orange - output_0096.png	Point	none	1413	1332	1	1	1	none	none	0	0	0	0	0
604	Orange - output_0095.png	Point	none	1413	1263	1	1	1	none	none	0	0	0	0	0
597	Orange - output_0094.png	Point	none	1326	1332	1	1	1	none	none	0	0	0	0	0
590	Orange - output_0093.png	Point	none	1317	1278	1	1	1	none	none	0	0	0	0	0
583	Orange - output_0092.png	Point	none	1347	1251	1	1	1	none	none	0	0	0	0	0
576	Orange - output_0091.png	Point	none	1371	1260	1	1	1	none	none	0	0	0	0	0
569	Orange - output_0090.png	Point	none	1356	1296	1	1	1	none	none	0	0	0	0	0
562	Orange - output_0089.png	Point	none	1371	1299	1	1	1	none	none	0	0	0	0	0
555	Orange - output_0088.png	Point	none	1335	1197	1	1	1	none	none	0	0	0	0	0
548	Orange - output_0087.png	Point	none	1335	1188	1	1	1	none	none	0	0	0	0	0
541	Orange - output_0086.png	Point	none	1362	1191	1	1	1	none	none	0	0	0	0	0
534	Orange - output_0085.png	Point	none	1383	1266	1	1	1	none	none	0	0	0	0	0
527	Orange - output_0084.png	Point	none	1350	1257	1	1	1	none	none	0	0	0	0	0
520	Orange - output_0083.png	Point	none	1380	1221	1	1	1	none	none	0	0	0	0	0
513	Orange - output_0082.png	Point	none	1626	1251	1	1	1	none	none	0	0	0	0	0
506	Orange - output_0081.png	Point	none	1350	1209	1	1	1	none	none	0	0	0	0	0
499	Orange - output_0080.png	Point	none	1377	1212	1	1	1	none	none	0	0	0	0	0
492	Orange - output_0079.png	Point	none	1389	1224	1	1	1	none	none	0	0	0	0	0
485	Orange - output_0078.png	Point	none	1380	1209	1	1	1	none	none	0	0	0	0	0
478	Orange - output_0077.png	Point	none	1365	1245	1	1	1	none	none	0	0	0	0	0
471	Orange - output_0076.png	Point	none	1395	1260	1	1	1	none	none	0	0	0	0	0
464	Orange - output_0075.png	Point	none	1344	1242	1	1	1	none	none	0	0	0	0	0
457	Orange - output_0074.png	Point	none	1569	1257	1	1	1	none	none	0	0	0	0	0
450	Orange - output_0073.png	Point	none	1374	1239	1	1	1	none	none	0	0	0	0	0
443	Orange - output_0072.png	Point	none	1350	1218	1	1	1	none	none	0	0	0	0	0
436	Orange - output_0071.png	Point	none	1350	1260	1	1	1	none	none	0	0	0	0	0
429	Orange - output_0070.png	Point	none	1398	1245	1	1	1	none	none	0	0	0	0	0
422	Orange - output_0069.png	Point	none	1383	1221	1	1	1	none	none	0	0	0	0	0
415	Orange - output_0068.png	Point	none	1389	1239	1	1	1	none	none	0	0	0	0	0
408	Orange - output_0067.png	Point	none	1320	1218	1	1	1	none	none	0	0	0	0	0
401	Orange - output_0066.png	Point	none	1359	1245	1	1	1	none	none	0	0	0	0	0
394	Orange - output_0065.png	Point	none	1344	1248	1	1	1	none	none	0	0	0	0	0
387	Orange - output_0064.png	Point	none	1347	1203	1	1	1	none	none	0	0	0	0	0
380	Orange - output_0063.png	Point	none	1338	1200	1	1	1	none	none	0	0	0	0	0
373	Orange - output_0062.png	Point	none	1371	1215	1	1	1	none	none	0	0	0	0	0
366	Orange - output_0061.png	Point	none	1326	1179	1	1	1	none	none	0	0	0	0	0
359	Orange - output_0060.png	Point	none	1341	1182	1	1	1	none	none	0	0	0	0	0
352	Orange - output_0059.png	Point	none	1314	1209	1	1	1	none	none	0	0	0	0	0
345	Orange - output_0058.png	Point	none	1371	1215	1	1	1	none	none	0	0	0	0	0
338	Orange - output_0057.png	Point	none	1389	1200	1	1	1	none	none	0	0	0	0	0
331	Orange - output_0056.png	Point	none	1350	1203	1	1	1	none	none	0	0	0	0	0
324	Orange - output_0055.png	Point	none	1389	1203	1	1	1	none	none	0	0	0	0	0
317	Orange - output_0054.png	Point	none	1374	1179	1	1	1	none	none	0	0	0	0	0
310	Orange - output_0053.png	Point	none	1392	1194	1	1	1	none	none	0	0	0	0	0
303	Orange - output_0052.png	Point	none	1341	1182	1	1	1	none	none	0	0	0	0	0
296	Orange - output_0051.png	Point	none	1410	1194	1	1	1	none	none	0	0	0	0	0
289	Orange - output_0050.png	Point	none	1371	1227	1	1	1	none	none	0	0	0	0	0
282	Orange - output_0049.png	Point	none	1362	1239	1	1	1	none	none	0	0	0	0	0
275	Orange - output_0048.png	Point	none	1380	1236	1	1	1	none	none	0	0	0	0	0
268	Orange - output_0047.png	Point	none	1356	1203	1	1	1	none	none	0	0	0	0	0
261	Orange - output_0046.png	Point	none	1377	1221	1	1	1	none	none	0	0	0	0	0
254	Orange - output_0045.png	Point	none	1380	1218	1	1	1	none	none	0	0	0	0	0
247	Orange - output_0044.png	Point	none	1374	1233	1	1	1	none	none	0	0	0	0	0
240	Orange - output_0043.png	Point	none	1353	1215	1	1	1	none	none	0	0	0	0	0
233	Orange - output_0042.png	Point	none	1419	1224	1	1	1	none	none	0	0	0	0	0
226	Orange - output_0041.png	Point	none	1413	1239	1	1	1	none	none	0	0	0	0	0
219	Orange - output_0040.png	Point	none	1365	1203	1	1	1	none	none	0	0	0	0	0
212	Orange - output_0039.png	Point	none	1377	1227	1	1	1	none	none	0	0	0	0	0
205	Orange - output_0038.png	Point	none	1395	1212	1	1	1	none	none	0	0	0	0	0
198	Orange - output_0037.png	Point	none	1395	1245	1	1	1	none	none	0	0	0	0	0
191	Orange - output_0036.png	Point	none	1383	1266	1	1	1	none	none	0	0	0	0	0
184	Orange - output_0035.png	Point	none	1392	1281	1	1	1	none	none	0	0	0	0	0
177	Orange - output_0034.png	Point	none	1455	1203	1	1	1	none	none	0	0	0	0	0
170	Orange - output_0033.png	Point	none	1560	1251	1	1	1	none	none	0	0	0	0	0
163	Orange - output_0032.png	Point	none	1506	1260	1	1	1	none	none	0	0	0	0	0
156	Orange - output_0031.png	Point	none	1599	1230	1	1	1	none	none	0	0	0	0	0
149	Orange - output_0030.png	Point	none	1593	1242	1	1	1	none	none	0	0	0	0	0
142	Orange - output_0029.png	Point	none	1608	1179	1	1	1	none	none	0	0	0	0	0
135	Orange - output_0028.png	Point	none	1530	1212	1	1	1	none	none	0	0	0	0	0
128	Orange - output_0027.png	Point	none	1524	1233	1	1	1	none	none	0	0	0	0	0
121	Orange - output_0026.png	Point	none	1512	1224	1	1	1	none	none	0	0	0	0	0
114	Orange - output_0025.png	Point	none	1539	1215	1	1	1	none	none	0	0	0	0	0
107	Orange - output_0024.png	Point	none	1509	1242	1	1	1	none	none	0	0	0	0	0
101	Orange - output_0023.png	Point	none	1515	1221	1	1	1	none	none	0	0	0	0	0
94	Orange - output_0022.png	Point	none	1506	1215	1	1	1	none	none	0	0	0	0	0
87	Orange - output_0021.png	Point	none	1536	1239	1	1	1	none	none	0	0	0	0	0
80	Orange - output_0020.png	Point	none	1512	1200	1	1	1	none	none	0	0	0	0	0
73	Orange - output_0019.png	Point	none	1500	1230	1	1	1	none	none	0	0	0	0	0
66	Orange - output_0018.png	Point	none	1476	1224	1	1	1	none	none	0	0	0	0	0
59	Orange - output_0017.png	Point	none	1512	1218	1	1	1	none	none	0	0	0	0	0
52	Orange - output_0016.png	Point	none	1371	1203	1	1	1	none	none	0	0	0	0	0
45	Orange - output_0015.png	Point	none	1308	1203	1	1	1	none	none	0	0	0	0	0
38	Orange - output_0014.png	Point	none	1350	1188	1	1	1	none	none	0	0	0	0	0
31	Orange - output_0013.png	Point	none	1323	1200	1	1	1	none	none	0	0	0	0	0
24	Orange - output_0012.png	Point	none	1326	1179	1	1	1	none	none	0	0	0	0	0
17	Orange - output_0011.png	Point	none	1335	1185	1	1	1	none	none	0	0	0	0	0
10	Orange - output_0010.png	Point	none	1404	1014	1	1	1	none	none	0	0	0	0	0
5	NW Corner - output_0010.png	Point	none	570	96	1	1	1	none	none	0	0	0	0	0
3	Nest Entrance - output_0010.png	Point	none	2190	69	1	1	1	none	none	0	0	0	0	0
6	NE Corner - output_0010.png	Point	none	3603	33	1	1	1	none	none	0	0	0	0	0
1	Larval pile - output_0010.png	Point	none	1464	1488	1	1	1	none	none	0	0	0	0	0
652	Green - output_0102.png	Point	none	1245	1161	1	1	1	none	none	0	0	0	0	0
645	Green - output_0101.png	Point	none	1332	1314	1	1	1	none	none	0	0	0	0	0
638	Green - output_0100.png	Point	none	1314	1272	1	1	1	none	none	0	0	0	0	0
631	Green - output_0099.png	Point	none	1278	1248	1	1	1	none	none	0	0	0	0	0
624	Green - output_0098.png	Point	none	1197	1272	1	1	1	none	none	0	0	0	0	0
617	Green - output_0097.png	Point	none	1206	1248	1	1	1	none	none	0	0	0	0	0
610	Green - output_0096.png	Point	none	1209	1239	1	1	1	none	none	0	0	0	0	0
603	Green - output_0095.png	Point	none	1227	1245	1	1	1	none	none	0	0	0	0	0
596	Green - output_0094.png	Point	none	1251	1266	1	1	1	none	none	0	0	0	0	0
589	Green - output_0093.png	Point	none	1227	1308	1	1	1	none	none	0	0	0	0	0
582	Green - output_0092.png	Point	none	1254	1278	1	1	1	none	none	0	0	0	0	0
575	Green - output_0091.png	Point	none	1326	1158	1	1	1	none	none	0	0	0	0	0
568	Green - output_0090.png	Point	none	1227	1317	1	1	1	none	none	0	0	0	0	0
561	Green - output_0089.png	Point	none	1275	1308	1	1	1	none	none	0	0	0	0	0
554	Green - output_0088.png	Point	none	1212	1272	1	1	1	none	none	0	0	0	0	0
547	Green - output_0087.png	Point	none	1245	1320	1	1	1	none	none	0	0	0	0	0
540	Green - output_0086.png	Point	none	1212	1293	1	1	1	none	none	0	0	0	0	0
533	Green - output_0085.png	Point	none	1221	1311	1	1	1	none	none	0	0	0	0	0
526	Green - output_0084.png	Point	none	1221	1362	1	1	1	none	none	0	0	0	0	0
519	Green - output_0083.png	Point	none	1284	1377	1	1	1	none	none	0	0	0	0	0
512	Green - output_0082.png	Point	none	1284	1332	1	1	1	none	none	0	0	0	0	0
505	Green - output_0081.png	Point	none	1248	1368	1	1	1	none	none	0	0	0	0	0
498	Green - output_0080.png	Point	none	1278	1308	1	1	1	none	none	0	0	0	0	0
491	Green - output_0079.png	Point	none	1242	1380	1	1	1	none	none	0	0	0	0	0
484	Green - output_0078.png	Point	none	1227	1341	1	1	1	none	none	0	0	0	0	0
477	Green - output_0077.png	Point	none	1266	1344	1	1	1	none	none	0	0	0	0	0
470	Green - output_0076.png	Point	none	1236	1383	1	1	1	none	none	0	0	0	0	0
463	Green - output_0075.png	Point	none	1269	1398	1	1	1	none	none	0	0	0	0	0
456	Green - output_0074.png	Point	none	1242	1374	1	1	1	none	none	0	0	0	0	0
449	Green - output_0073.png	Point	none	1275	1362	1	1	1	none	none	0	0	0	0	0
442	Green - output_0072.png	Point	none	1236	1383	1	1	1	none	none	0	0	0	0	0
435	Green - output_0071.png	Point	none	1263	1374	1	1	1	none	none	0	0	0	0	0
428	Green - output_0070.png	Point	none	1287	1368	1	1	1	none	none	0	0	0	0	0
421	Green - output_0069.png	Point	none	1269	1368	1	1	1	none	none	0	0	0	0	0
414	Green - output_0068.png	Point	none	1266	1377	1	1	1	none	none	0	0	0	0	0
407	Green - output_0067.png	Point	none	1242	1350	1	1	1	none	none	0	0	0	0	0
400	Green - output_0066.png	Point	none	1284	1374	1	1	1	none	none	0	0	0	0	0
393	Green - output_0065.png	Point	none	1266	1380	1	1	1	none	none	0	0	0	0	0
386	Green - output_0064.png	Point	none	1290	1392	1	1	1	none	none	0	0	0	0	0
379	Green - output_0063.png	Point	none	1221	1371	1	1	1	none	none	0	0	0	0	0
372	Green - output_0062.png	Point	none	1263	1272	1	1	1	none	none	0	0	0	0	0
365	Green - output_0061.png	Point	none	1296	1290	1	1	1	none	none	0	0	0	0	0
358	Green - output_0060.png	Point	none	1269	1239	1	1	1	none	none	0	0	0	0	0
351	Green - output_0059.png	Point	none	1275	1269	1	1	1	none	none	0	0	0	0	0
344	Green - output_0058.png	Point	none	1320	1293	1	1	1	none	none	0	0	0	0	0
337	Green - output_0057.png	Point	none	1302	1275	1	1	1	none	none	0	0	0	0	0
330	Green - output_0056.png	Point	none	1281	1269	1	1	1	none	none	0	0	0	0	0
323	Green - output_0055.png	Point	none	1281	1287	1	1	1	none	none	0	0	0	0	0
316	Green - output_0054.png	Point	none	1284	1284	1	1	1	none	none	0	0	0	0	0
309	Green - output_0053.png	Point	none	1308	1284	1	1	1	none	none	0	0	0	0	0
302	Green - output_0052.png	Point	none	1236	1227	1	1	1	none	none	0	0	0	0	0
295	Green - output_0051.png	Point	none	1317	1293	1	1	1	none	none	0	0	0	0	0
288	Green - output_0050.png	Point	none	1230	1272	1	1	1	none	none	0	0	0	0	0
281	Green - output_0049.png	Point	none	1251	1293	1	1	1	none	none	0	0	0	0	0
274	Green - output_0048.png	Point	none	1242	1302	1	1	1	none	none	0	0	0	0	0
267	Green - output_0047.png	Point	none	1248	1302	1	1	1	none	none	0	0	0	0	0
260	Green - output_0046.png	Point	none	1224	1251	1	1	1	none	none	0	0	0	0	0
253	Green - output_0045.png	Point	none	1245	1278	1	1	1	none	none	0	0	0	0	0
246	Green - output_0044.png	Point	none	1218	1293	1	1	1	none	none	0	0	0	0	0
239	Green - output_0043.png	Point	none	1251	1302	1	1	1	none	none	0	0	0	0	0
232	Green - output_0042.png	Point	none	1203	1284	1	1	1	none	none	0	0	0	0	0
225	Green - output_0041.png	Point	none	1251	1308	1	1	1	none	none	0	0	0	0	0
218	Green - output_0040.png	Point	none	1221	1269	1	1	1	none	none	0	0	0	0	0
211	Green - output_0039.png	Point	none	1242	1305	1	1	1	none	none	0	0	0	0	0
204	Green - output_0038.png	Point	none	1236	1284	1	1	1	none	none	0	0	0	0	0
197	Green - output_0037.png	Point	none	1218	1263	1	1	1	none	none	0	0	0	0	0
190	Green - output_0036.png	Point	none	1263	1269	1	1	1	none	none	0	0	0	0	0
183	Green - output_0035.png	Point	none	1269	1296	1	1	1	none	none	0	0	0	0	0
176	Green - output_0034.png	Point	none	1257	1296	1	1	1	none	none	0	0	0	0	0
169	Green - output_0033.png	Point	none	1239	1332	1	1	1	none	none	0	0	0	0	0
162	Green - output_0032.png	Point	none	1281	1293	1	1	1	none	none	0	0	0	0	0
155	Green - output_0031.png	Point	none	1284	1326	1	1	1	none	none	0	0	0	0	0
148	Green - output_0030.png	Point	none	1269	1287	1	1	1	none	none	0	0	0	0	0
141	Green - output_0029.png	Point	none	1296	1305	1	1	1	none	none	0	0	0	0	0
134	Green - output_0028.png	Point	none	1278	1308	1	1	1	none	none	0	0	0	0	0
127	Green - output_0027.png	Point	none	1269	1281	1	1	1	none	none	0	0	0	0	0
120	Green - output_0026.png	Point	none	1275	1269	1	1	1	none	none	0	0	0	0	0
113	Green - output_0025.png	Point	none	1296	1290	1	1	1	none	none	0	0	0	0	0
111	Green - output_0024.png	Point	none	1284	1281	1	1	1	none	none	0	0	0	0	0
100	Green - output_0023.png	Point	none	1287	1293	1	1	1	none	none	0	0	0	0	0
93	Green - output_0022.png	Point	none	1293	1281	1	1	1	none	none	0	0	0	0	0
86	Green - output_0021.png	Point	none	1326	1296	1	1	1	none	none	0	0	0	0	0
79	Green - output_0020.png	Point	none	1299	1260	1	1	1	none	none	0	0	0	0	0
72	Green - output_0019.png	Point	none	1254	1212	1	1	1	none	none	0	0	0	0	0
65	Green - output_0018.png	Point	none	1275	1224	1	1	1	none	none	0	0	0	0	0
58	Green - output_0017.png	Point	none	1239	1155	1	1	1	none	none	0	0	0	0	0
51	Green - output_0016.png	Point	none	1191	1203	1	1	1	none	none	0	0	0	0	0
44	Green - output_0015.png	Point	none	1197	1140	1	1	1	none	none	0	0	0	0	0
37	Green - output_0014.png	Point	none	1179	1056	1	1	1	none	none	0	0	0	0	0
30	Green - output_0013.png	Point	none	1176	1077	1	1	1	none	none	0	0	0	0	0
23	Green - output_0012.png	Point	none	1152	1017	1	1	1	none	none	0	0	0	0	0
16	Green - output_0011.png	Point	none	1497	972	1	1	1	none	none	0	0	0	0	0
9	Green - output_0010.png	Point	none	1833	1371	1	1	1	none	none	0	0	0	0	0
0	Eggpile - output_0010.png	Point	none	1407	1458	1	1	1	none	none	0	0	0	0	0
651	Blue - output_0102.png	Point	none	1425	1362	1	1	1	none	none	0	0	0	0	0
644	Blue - output_0101.png	Point	none	1245	1347	1	1	1	none	none	0	0	0	0	0
637	Blue - output_0100.png	Point	none	1239	1329	1	1	1	none	none	0	0	0	0	0
630	Blue - output_0099.png	Point	none	1236	1362	1	1	1	none	none	0	0	0	0	0
623	Blue - output_0098.png	Point	none	1344	1128	1	1	1	none	none	0	0	0	0	0
616	Blue - output_0097.png	Point	none	1365	1209	1	1	1	none	none	0	0	0	0	0
609	Blue - output_0096.png	Point	none	1392	1215	1	1	1	none	none	0	0	0	0	0
602	Blue - output_0095.png	Point	none	1317	1149	1	1	1	none	none	0	0	0	0	0
595	Blue - output_0094.png	Point	none	1365	1164	1	1	1	none	none	0	0	0	0	0
588	Blue - output_0093.png	Point	none	1353	1158	1	1	1	none	none	0	0	0	0	0
581	Blue - output_0092.png	Point	none	1341	1116	1	1	1	none	none	0	0	0	0	0
574	Blue - output_0091.png	Point	none	1221	1266	1	1	1	none	none	0	0	0	0	0
567	Blue - output_0090.png	Point	none	1344	1128	1	1	1	none	none	0	0	0	0	0
560	Blue - output_0089.png	Point	none	1257	1119	1	1	1	none	none	0	0	0	0	0
553	Blue - output_0088.png	Point	none	1296	882	1	1	1	none	none	0	0	0	0	0
546	Blue - output_0087.png	Point	none	1281	915	1	1	1	none	none	0	0	0	0	0
539	Blue - output_0086.png	Point	none	1287	951	1	1	1	none	none	0	0	0	0	0
532	Blue - output_0085.png	Point	none	1290	939	1	1	1	none	none	0	0	0	0	0
525	Blue - output_0084.png	Point	none	1284	921	1	1	1	none	none	0	0	0	0	0
518	Blue - output_0083.png	Point	none	1275	954	1	1	1	none	none	0	0	0	0	0
511	Blue - output_0082.png	Point	none	1230	939	1	1	1	none	none	0	0	0	0	0
504	Blue - output_0081.png	Point	none	1290	930	1	1	1	none	none	0	0	0	0	0
497	Blue - output_0080.png	Point	none	1281	948	1	1	1	none	none	0	0	0	0	0
490	Blue - output_0079.png	Point	none	1278	918	1	1	1	none	none	0	0	0	0	0
483	Blue - output_0078.png	Point	none	1260	933	1	1	1	none	none	0	0	0	0	0
476	Blue - output_0077.png	Point	none	1239	876	1	1	1	none	none	0	0	0	0	0
469	Blue - output_0076.png	Point	none	1239	930	1	1	1	none	none	0	0	0	0	0
462	Blue - output_0075.png	Point	none	1248	906	1	1	1	none	none	0	0	0	0	0
455	Blue - output_0074.png	Point	none	1242	897	1	1	1	none	none	0	0	0	0	0
448	Blue - output_0073.png	Point	none	1218	864	1	1	1	none	none	0	0	0	0	0
441	Blue - output_0072.png	Point	none	1215	879	1	1	1	none	none	0	0	0	0	0
434	Blue - output_0071.png	Point	none	1242	873	1	1	1	none	none	0	0	0	0	0
427	Blue - output_0070.png	Point	none	1239	894	1	1	1	none	none	0	0	0	0	0
420	Blue - output_0069.png	Point	none	1245	888	1	1	1	none	none	0	0	0	0	0
413	Blue - output_0068.png	Point	none	1254	900	1	1	1	none	none	0	0	0	0	0
406	Blue - output_0067.png	Point	none	1239	870	1	1	1	none	none	0	0	0	0	0
399	Blue - output_0066.png	Point	none	1218	876	1	1	1	none	none	0	0	0	0	0
392	Blue - output_0065.png	Point	none	1233	882	1	1	1	none	none	0	0	0	0	0
385	Blue - output_0064.png	Point	none	1239	870	1	1	1	none	none	0	0	0	0	0
378	Blue - output_0063.png	Point	none	1191	861	1	1	1	none	none	0	0	0	0	0
371	Blue - output_0062.png	Point	none	1224	840	1	1	1	none	none	0	0	0	0	0
364	Blue - output_0061.png	Point	none	1185	942	1	1	1	none	none	0	0	0	0	0
357	Blue - output_0060.png	Point	none	1263	834	1	1	1	none	none	0	0	0	0	0
350	Blue - output_0059.png	Point	none	1266	831	1	1	1	none	none	0	0	0	0	0
343	Blue - output_0058.png	Point	none	1239	903	1	1	1	none	none	0	0	0	0	0
336	Blue - output_0057.png	Point	none	1248	879	1	1	1	none	none	0	0	0	0	0
329	Blue - output_0056.png	Point	none	1251	882	1	1	1	none	none	0	0	0	0	0
322	Blue - output_0055.png	Point	none	1233	873	1	1	1	none	none	0	0	0	0	0
315	Blue - output_0054.png	Point	none	1260	858	1	1	1	none	none	0	0	0	0	0
308	Blue - output_0053.png	Point	none	1290	873	1	1	1	none	none	0	0	0	0	0
301	Blue - output_0052.png	Point	none	975	612	1	1	1	none	none	0	0	0	0	0
294	Blue - output_0051.png	Point	none	1239	723	1	1	1	none	none	0	0	0	0	0
287	Blue - output_0050.png	Point	none	1920	1587	1	1	1	none	none	0	0	0	0	0
280	Blue - output_0049.png	Point	none	1329	1464	1	1	1	none	none	0	0	0	0	0
273	Blue - output_0048.png	Point	none	1305	1479	1	1	1	none	none	0	0	0	0	0
266	Blue - output_0047.png	Point	none	1299	1476	1	1	1	none	none	0	0	0	0	0
259	Blue - output_0046.png	Point	none	1305	1482	1	1	1	none	none	0	0	0	0	0
252	Blue - output_0045.png	Point	none	1344	1491	1	1	1	none	none	0	0	0	0	0
245	Blue - output_0044.png	Point	none	1332	1461	1	1	1	none	none	0	0	0	0	0
238	Blue - output_0043.png	Point	none	1326	1473	1	1	1	none	none	0	0	0	0	0
231	Blue - output_0042.png	Point	none	1323	1467	1	1	1	none	none	0	0	0	0	0
224	Blue - output_0041.png	Point	none	1317	1470	1	1	1	none	none	0	0	0	0	0
217	Blue - output_0040.png	Point	none	1329	1458	1	1	1	none	none	0	0	0	0	0
210	Blue - output_0039.png	Point	none	1353	1491	1	1	1	none	none	0	0	0	0	0
203	Blue - output_0038.png	Point	none	1362	1500	1	1	1	none	none	0	0	0	0	0
196	Blue - output_0037.png	Point	none	1377	1488	1	1	1	none	none	0	0	0	0	0
189	Blue - output_0036.png	Point	none	1380	1509	1	1	1	none	none	0	0	0	0	0
182	Blue - output_0035.png	Point	none	1356	1497	1	1	1	none	none	0	0	0	0	0
175	Blue - output_0034.png	Point	none	1368	1509	1	1	1	none	none	0	0	0	0	0
168	Blue - output_0033.png	Point	none	1350	1500	1	1	1	none	none	0	0	0	0	0
161	Blue - output_0032.png	Point	none	1416	1503	1	1	1	none	none	0	0	0	0	0
154	Blue - output_0031.png	Point	none	1410	1512	1	1	1	none	none	0	0	0	0	0
147	Blue - output_0030.png	Point	none	1407	1494	1	1	1	none	none	0	0	0	0	0
140	Blue - output_0029.png	Point	none	1386	1539	1	1	1	none	none	0	0	0	0	0
133	Blue - output_0028.png	Point	none	1401	1530	1	1	1	none	none	0	0	0	0	0
126	Blue - output_0027.png	Point	none	1374	1515	1	1	1	none	none	0	0	0	0	0
119	Blue - output_0026.png	Point	none	1383	1539	1	1	1	none	none	0	0	0	0	0
112	Blue - output_0025.png	Point	none	1374	1536	1	1	1	none	none	0	0	0	0	0
106	Blue - output_0024.png	Point	none	1374	1536	1	1	1	none	none	0	0	0	0	0
99	Blue - output_0023.png	Point	none	1419	1518	1	1	1	none	none	0	0	0	0	0
92	Blue - output_0022.png	Point	none	1401	1545	1	1	1	none	none	0	0	0	0	0
85	Blue - output_0021.png	Point	none	1395	1518	1	1	1	none	none	0	0	0	0	0
78	Blue - output_0020.png	Point	none	1386	1545	1	1	1	none	none	0	0	0	0	0
71	Blue - output_0019.png	Point	none	1389	1536	1	1	1	none	none	0	0	0	0	0
64	Blue - output_0018.png	Point	none	1422	1536	1	1	1	none	none	0	0	0	0	0
57	Blue - output_0017.png	Point	none	1422	1530	1	1	1	none	none	0	0	0	0	0
50	Blue - output_0016.png	Point	none	1416	1533	1	1	1	none	none	0	0	0	0	0
43	Blue - output_0015.png	Point	none	1410	1551	1	1	1	none	none	0	0	0	0	0
36	Blue - output_0014.png	Point	none	1401	1551	1	1	1	none	none	0	0	0	0	0
29	Blue - output_0013.png	Point	none	1407	1509	1	1	1	none	none	0	0	0	0	0
22	Blue - output_0012.png	Point	none	1377	1533	1	1	1	none	none	0	0	0	0	0
15	Blue - output_0011.png	Point	none	1386	1530	1	1	1	none	none	0	0	0	0	0
8	Blue - output_0010.png	Point	none	1374	1533	1	1	1	none	none	0	0	0	0	0
