# Supplementary material for: Unmated Queens Show Worker‐Like Behaviour and Gene Expression in Polygynous Colonies of the Ant Stigmatomma pallipes
Source: Mol Ecol. 2026 Apr 29;35:e70360. doi: 10.1111/mec.70360 (PMC13126620; doi:10.1111/mec.70360)
Supplement: Supplementary file 3 — Data S1: mec70360‐sup‐0003‐Supinfo.zip. [file MEC-35-e70360-s003.zip › Coordinates/O3_G7_5_2_cords.csv]

X.1	Index	Name	Type	Group	X	Y	Width	Height	Points	Color	Fill	LWidth	Pos	C	Z	T
1	0	Eggpile - output_0010.png	Point	none	2286	1515	1	1	1	none	none	0	0	0	0	0
2	1	Larval pile - output_0010.png	Point	none	2313	1623	1	1	1	none	none	0	0	0	0	0
3	2	Pupapile - output_0010.png	Point	none	2592	1110	1	1	1	none	none	0	0	0	0	0
4	3	Nest Entrance - output_0010.png	Point	none	1584	264	1	1	1	none	none	0	0	0	0	0
5	4	SW Corner - output_0010.png	Point	none	246	2154	1	1	1	none	none	0	0	0	0	0
6	5	NW Corner - output_0010.png	Point	none	12	351	1	1	1	none	none	0	0	0	0	0
7	6	NE Corner - output_0010.png	Point	none	3249	159	1	1	1	none	none	0	0	0	0	0
8	7	SE Corner - output_0010.png	Point	none	3285	2154	1	1	1	none	none	0	0	0	0	0
9	8	Blue - output_0010.png	Point	none	2529	1404	1	1	1	none	none	0	0	0	0	0
10	9	Yellow - output_0010.png	Point	none	2427	1509	1	1	1	none	none	0	0	0	0	0
11	10	Blue - output_0011.png	Point	none	2331	1389	1	1	1	none	none	0	0	0	0	0
12	11	Yellow - output_0011.png	Point	none	2376	1641	1	1	1	none	none	0	0	0	0	0
13	12	Blue - output_0012.png	Point	none	2205	1602	1	1	1	none	none	0	0	0	0	0
14	13	Yellow - output_0012.png	Point	none	2430	1578	1	1	1	none	none	0	0	0	0	0
15	14	Blue - output_0013.png	Point	none	1926	1326	1	1	1	none	none	0	0	0	0	0
16	15	Yellow - output_0013.png	Point	none	2445	1383	1	1	1	none	none	0	0	0	0	0
17	16	Blue - output_0014.png	Point	none	2007	1296	1	1	1	none	none	0	0	0	0	0
18	17	Yellow - output_0014.png	Point	none	2370	1686	1	1	1	none	none	0	0	0	0	0
19	18	Blue - output_0015.png	Point	none	2106	1719	1	1	1	none	none	0	0	0	0	0
20	19	Yellow - output_0015.png	Point	none	1056	1005	1	1	1	none	none	0	0	0	0	0
21	20	Blue - output_0016.png	Point	none	1221	1005	1	1	1	none	none	0	0	0	0	0
22	21	Yellow - output_0016.png	Point	none	2493	828	1	1	1	none	none	0	0	0	0	0
23	22	Blue - output_0017.png	Point	none	1629	1320	1	1	1	none	none	0	0	0	0	0
24	23	Yellow - output_0017.png	Point	none	2511	876	1	1	1	none	none	0	0	0	0	0
25	24	Blue - output_0018.png	Point	none	2172	1566	1	1	1	none	none	0	0	0	0	0
26	25	Yellow - output_0018.png	Point	none	2664	1068	1	1	1	none	none	0	0	0	0	0
27	26	Blue - output_0019.png	Point	none	1119	945	1	1	1	none	none	0	0	0	0	0
28	27	Yellow - output_0019.png	Point	none	2787	1212	1	1	1	none	none	0	0	0	0	0
29	28	Blue - output_0020.png	Point	none	1749	1707	1	1	1	none	none	0	0	0	0	0
30	29	Yellow - output_0020.png	Point	none	2535	1077	1	1	1	none	none	0	0	0	0	0
31	30	Blue - output_0021.png	Point	none	1788	1683	1	1	1	none	none	0	0	0	0	0
32	31	Yellow - output_0021.png	Point	none	2547	1119	1	1	1	none	none	0	0	0	0	0
33	32	Blue - output_0022.png	Point	none	1851	1578	1	1	1	none	none	0	0	0	0	0
34	33	Yellow - output_0022.png	Point	none	2571	1083	1	1	1	none	none	0	0	0	0	0
35	34	Blue - output_0023.png	Point	none	2289	1476	1	1	1	none	none	0	0	0	0	0
36	35	Yellow - output_0023.png	Point	none	2601	1227	1	1	1	none	none	0	0	0	0	0
37	36	Blue - output_0024.png	Point	none	1230	1176	1	1	1	none	none	0	0	0	0	0
38	37	Yellow - output_0024.png	Point	none	2595	1218	1	1	1	none	none	0	0	0	0	0
39	38	Blue - output_0025.png	Point	none	1008	1674	1	1	1	none	none	0	0	0	0	0
40	39	Yellow - output_0025.png	Point	none	2619	1185	1	1	1	none	none	0	0	0	0	0
41	40	Blue - output_0026.png	Point	none	1635	1590	1	1	1	none	none	0	0	0	0	0
42	41	Yellow - output_0026.png	Point	none	2640	1134	1	1	1	none	none	0	0	0	0	0
43	42	Blue - output_0027.png	Point	none	1527	969	1	1	1	none	none	0	0	0	0	0
44	43	Yellow - output_0027.png	Point	none	2532	1455	1	1	1	none	none	0	0	0	0	0
45	44	Blue - output_0028.png	Point	none	1884	1428	1	1	1	none	none	0	0	0	0	0
46	45	Yellow - output_0028.png	Point	none	2235	1473	1	1	1	none	none	0	0	0	0	0
47	46	Blue - output_0029.png	Point	none	2475	1458	1	1	1	none	none	0	0	0	0	0
48	47	Yellow - output_0029.png	Point	none	2694	1125	1	1	1	none	none	0	0	0	0	0
49	48	Blue - output_0030.png	Point	none	2505	1200	1	1	1	none	none	0	0	0	0	0
50	49	Yellow - output_0030.png	Point	none	2472	1710	1	1	1	none	none	0	0	0	0	0
51	50	Blue - output_0031.png	Point	none	2427	1071	1	1	1	none	none	0	0	0	0	0
52	51	Yellow - output_0031.png	Point	none	1011	1566	1	1	1	none	none	0	0	0	0	0
53	52	Blue - output_0032.png	Point	none	2409	1008	1	1	1	none	none	0	0	0	0	0
54	53	Yellow - output_0032.png	Point	none	2154	1584	1	1	1	none	none	0	0	0	0	0
55	54	Blue - output_0033.png	Point	none	2397	897	1	1	1	none	none	0	0	0	0	0
56	55	Yellow - output_0033.png	Point	none	2163	1593	1	1	1	none	none	0	0	0	0	0
57	56	Blue - output_0034.png	Point	none	2373	879	1	1	1	none	none	0	0	0	0	0
58	57	Yellow - output_0034.png	Point	none	2163	1578	1	1	1	none	none	0	0	0	0	0
59	58	Blue - output_0035.png	Point	none	2349	1209	1	1	1	none	none	0	0	0	0	0
60	59	Yellow - output_0035.png	Point	none	2163	1587	1	1	1	none	none	0	0	0	0	0
61	60	Blue - output_0036.png	Point	none	2529	1278	1	1	1	none	none	0	0	0	0	0
62	61	Yellow - output_0036.png	Point	none	2175	1575	1	1	1	none	none	0	0	0	0	0
63	62	Blue - output_0037.png	Point	none	2259	1188	1	1	1	none	none	0	0	0	0	0
64	63	Yellow - output_0037.png	Point	none	2169	1572	1	1	1	none	none	0	0	0	0	0
65	64	Blue - output_0038.png	Point	none	2430	1284	1	1	1	none	none	0	0	0	0	0
66	65	Yellow - output_0038.png	Point	none	2016	1311	1	1	1	none	none	0	0	0	0	0
67	66	Blue - output_0039.png	Point	none	2577	1332	1	1	1	none	none	0	0	0	0	0
68	67	Yellow - output_0039.png	Point	none	2526	1236	1	1	1	none	none	0	0	0	0	0
69	68	Blue - output_0040.png	Point	none	2658	1374	1	1	1	none	none	0	0	0	0	0
70	69	Yellow - output_0040.png	Point	none	2205	1416	1	1	1	none	none	0	0	0	0	0
71	70	Blue - output_0041.png	Point	none	2601	1398	1	1	1	none	none	0	0	0	0	0
72	71	Yellow - output_0041.png	Point	none	2712	1536	1	1	1	none	none	0	0	0	0	0
73	72	Blue - output_0042.png	Point	none	2364	1299	1	1	1	none	none	0	0	0	0	0
74	73	Yellow - output_0042.png	Point	none	2607	1662	1	1	1	none	none	0	0	0	0	0
75	74	Blue - output_0043.png	Point	none	2106	1377	1	1	1	none	none	0	0	0	0	0
76	75	Yellow - output_0043.png	Point	none	2391	1548	1	1	1	none	none	0	0	0	0	0
77	76	Blue - output_0044.png	Point	none	2490	1257	1	1	1	none	none	0	0	0	0	0
78	77	Yellow - output_0044.png	Point	none	2250	1737	1	1	1	none	none	0	0	0	0	0
79	78	Blue - output_0045.png	Point	none	2124	1512	1	1	1	none	none	0	0	0	0	0
80	79	Yellow - output_0045.png	Point	none	2727	1098	1	1	1	none	none	0	0	0	0	0
81	80	Blue - output_0046.png	Point	none	2121	1515	1	1	1	none	none	0	0	0	0	0
82	81	Yellow - output_0046.png	Point	none	2406	1119	1	1	1	none	none	0	0	0	0	0
83	82	Blue - output_0047.png	Point	none	2145	1488	1	1	1	none	none	0	0	0	0	0
84	83	Yellow - output_0047.png	Point	none	2622	993	1	1	1	none	none	0	0	0	0	0
85	84	Blue - output_0048.png	Point	none	2394	981	1	1	1	none	none	0	0	0	0	0
86	85	Yellow - output_0048.png	Point	none	2628	984	1	1	1	none	none	0	0	0	0	0
87	86	Blue - output_0049.png	Point	none	2580	1347	1	1	1	none	none	0	0	0	0	0
88	87	Yellow - output_0049.png	Point	none	2511	1113	1	1	1	none	none	0	0	0	0	0
89	88	Blue - output_0050.png	Point	none	2394	822	1	1	1	none	none	0	0	0	0	0
90	89	Yellow - output_0050.png	Point	none	2415	1296	1	1	1	none	none	0	0	0	0	0
91	90	Blue - output_0051.png	Point	none	2268	1215	1	1	1	none	none	0	0	0	0	0
92	91	Yellow - output_0051.png	Point	none	2682	1380	1	1	1	none	none	0	0	0	0	0
93	92	Blue - output_0052.png	Point	none	2214	1230	1	1	1	none	none	0	0	0	0	0
94	93	Yellow - output_0052.png	Point	none	1056	1764	1	1	1	none	none	0	0	0	0	0
95	94	Blue - output_0053.png	Point	none	2154	1248	1	1	1	none	none	0	0	0	0	0
96	95	Yellow - output_0053.png	Point	none	2004	1644	1	1	1	none	none	0	0	0	0	0
97	96	Blue - output_0054.png	Point	none	2112	1218	1	1	1	none	none	0	0	0	0	0
98	97	Yellow - output_0054.png	Point	none	1959	1572	1	1	1	none	none	0	0	0	0	0
99	98	Blue - output_0055.png	Point	none	2040	1182	1	1	1	none	none	0	0	0	0	0
100	99	Yellow - output_0055.png	Point	none	2061	1407	1	1	1	none	none	0	0	0	0	0
101	100	Blue - output_0056.png	Point	none	1887	1236	1	1	1	none	none	0	0	0	0	0
102	101	Yellow - output_0056.png	Point	none	2049	1446	1	1	1	none	none	0	0	0	0	0
103	102	Blue - output_0057.png	Point	none	2058	1179	1	1	1	none	none	0	0	0	0	0
104	103	Yellow - output_0057.png	Point	none	1989	1455	1	1	1	none	none	0	0	0	0	0
105	104	Blue - output_0058.png	Point	none	2100	1143	1	1	1	none	none	0	0	0	0	0
106	105	Yellow - output_0058.png	Point	none	2058	1533	1	1	1	none	none	0	0	0	0	0
107	106	Blue - output_0059.png	Point	none	2322	1161	1	1	1	none	none	0	0	0	0	0
108	107	Yellow - output_0059.png	Point	none	2046	1635	1	1	1	none	none	0	0	0	0	0
109	108	Blue - output_0060.png	Point	none	1203	1887	1	1	1	none	none	0	0	0	0	0
110	109	Yellow - output_0060.png	Point	none	2148	1542	1	1	1	none	none	0	0	0	0	0
111	110	Blue - output_0061.png	Point	none	1857	1536	1	1	1	none	none	0	0	0	0	0
112	111	Yellow - output_0061.png	Point	none	2157	1557	1	1	1	none	none	0	0	0	0	0
113	112	Blue - output_0062.png	Point	none	2463	1167	1	1	1	none	none	0	0	0	0	0
114	113	Yellow - output_0062.png	Point	none	2157	1554	1	1	1	none	none	0	0	0	0	0
115	114	Blue - output_0063.png	Point	none	2580	1359	1	1	1	none	none	0	0	0	0	0
116	115	Yellow - output_0063.png	Point	none	2193	1539	1	1	1	none	none	0	0	0	0	0
117	116	Blue - output_0064.png	Point	none	1329	1488	1	1	1	none	none	0	0	0	0	0
118	117	Yellow - output_0064.png	Point	none	2151	1542	1	1	1	none	none	0	0	0	0	0
119	118	Blue - output_0065.png	Point	none	2217	1797	1	1	1	none	none	0	0	0	0	0
120	119	Yellow - output_0065.png	Point	none	2073	1704	1	1	1	none	none	0	0	0	0	0
121	120	Blue - output_0066.png	Point	none	1878	1395	1	1	1	none	none	0	0	0	0	0
122	121	Yellow - output_0066.png	Point	none	1983	1704	1	1	1	none	none	0	0	0	0	0
123	122	Blue - output_0067.png	Point	none	1419	651	1	1	1	none	none	0	0	0	0	0
124	123	Yellow - output_0067.png	Point	none	2271	1791	1	1	1	none	none	0	0	0	0	0
125	124	Blue - output_0068.png	Point	none	1599	138	1	1	1	none	none	0	0	0	0	0
126	125	Yellow - output_0068.png	Point	none	1917	1575	1	1	1	none	none	0	0	0	0	0
127	126	Blue - output_0069.png	Point	none	1491	459	1	1	1	none	none	0	0	0	0	0
128	127	Yellow - output_0069.png	Point	none	2052	1575	1	1	1	none	none	0	0	0	0	0
129	128	Blue - output_0070.png	Point	none	1590	1368	1	1	1	none	none	0	0	0	0	0
130	129	Yellow - output_0070.png	Point	none	1941	1770	1	1	1	none	none	0	0	0	0	0
131	130	Blue - output_0071.png	Point	none	2205	1821	1	1	1	none	none	0	0	0	0	0
132	131	Yellow - output_0071.png	Point	none	2703	1443	1	1	1	none	none	0	0	0	0	0
133	132	Blue - output_0072.png	Point	none	2625	1419	1	1	1	none	none	0	0	0	0	0
134	133	Yellow - output_0072.png	Point	none	2262	1281	1	1	1	none	none	0	0	0	0	0
135	134	Blue - output_0073.png	Point	none	2721	1506	1	1	1	none	none	0	0	0	0	0
136	135	Yellow - output_0073.png	Point	none	1995	1758	1	1	1	none	none	0	0	0	0	0
137	136	Blue - output_0074.png	Point	none	2151	1329	1	1	1	none	none	0	0	0	0	0
138	137	Yellow - output_0074.png	Point	none	2043	1569	1	1	1	none	none	0	0	0	0	0
139	138	Blue - output_0075.png	Point	none	1809	1644	1	1	1	none	none	0	0	0	0	0
140	139	Yellow - output_0075.png	Point	none	1965	1542	1	1	1	none	none	0	0	0	0	0
141	140	Blue - output_0076.png	Point	none	1872	1632	1	1	1	none	none	0	0	0	0	0
142	141	Yellow - output_0076.png	Point	none	1902	1518	1	1	1	none	none	0	0	0	0	0
143	142	Blue - output_0077.png	Point	none	1674	1686	1	1	1	none	none	0	0	0	0	0
144	143	Yellow - output_0077.png	Point	none	1818	1578	1	1	1	none	none	0	0	0	0	0
145	144	Blue - output_0078.png	Point	none	1845	1656	1	1	1	none	none	0	0	0	0	0
146	145	Yellow - output_0078.png	Point	none	2124	1287	1	1	1	none	none	0	0	0	0	0
147	146	Blue - output_0079.png	Point	none	1827	1605	1	1	1	none	none	0	0	0	0	0
148	147	Yellow - output_0079.png	Point	none	2022	1215	1	1	1	none	none	0	0	0	0	0
149	148	Blue - output_0080.png	Point	none	1824	1644	1	1	1	none	none	0	0	0	0	0
150	149	Yellow - output_0080.png	Point	none	1854	1389	1	1	1	none	none	0	0	0	0	0
151	150	Blue - output_0081.png	Point	none	1755	1587	1	1	1	none	none	0	0	0	0	0
152	151	Yellow - output_0081.png	Point	none	1650	1725	1	1	1	none	none	0	0	0	0	0
153	152	Blue - output_0082.png	Point	none	1788	1524	1	1	1	none	none	0	0	0	0	0
154	153	Yellow - output_0082.png	Point	none	1767	1728	1	1	1	none	none	0	0	0	0	0
155	154	Blue - output_0083.png	Point	none	1791	1515	1	1	1	none	none	0	0	0	0	0
156	155	Yellow - output_0083.png	Point	none	2301	1815	1	1	1	none	none	0	0	0	0	0
157	156	Blue - output_0084.png	Point	none	1782	1584	1	1	1	none	none	0	0	0	0	0
158	157	Yellow - output_0084.png	Point	none	2583	1704	1	1	1	none	none	0	0	0	0	0
159	158	Blue - output_0085.png	Point	none	1797	1614	1	1	1	none	none	0	0	0	0	0
160	159	Yellow - output_0085.png	Point	none	2541	1728	1	1	1	none	none	0	0	0	0	0
161	160	Blue - output_0086.png	Point	none	1764	1656	1	1	1	none	none	0	0	0	0	0
162	161	Yellow - output_0086.png	Point	none	2352	1368	1	1	1	none	none	0	0	0	0	0
163	162	Blue - output_0087.png	Point	none	1803	1650	1	1	1	none	none	0	0	0	0	0
164	163	Yellow - output_0087.png	Point	none	2193	1305	1	1	1	none	none	0	0	0	0	0
165	164	Blue - output_0088.png	Point	none	1893	1635	1	1	1	none	none	0	0	0	0	0
166	165	Yellow - output_0088.png	Point	none	1968	1326	1	1	1	none	none	0	0	0	0	0
167	166	Blue - output_0089.png	Point	none	2148	1413	1	1	1	none	none	0	0	0	0	0
168	167	Yellow - output_0089.png	Point	none	1977	1431	1	1	1	none	none	0	0	0	0	0
169	168	Blue - output_0090.png	Point	none	2148	1389	1	1	1	none	none	0	0	0	0	0
170	169	Yellow - output_0090.png	Point	none	1968	1443	1	1	1	none	none	0	0	0	0	0
171	170	Blue - output_0091.png	Point	none	1995	1341	1	1	1	none	none	0	0	0	0	0
172	171	Yellow - output_0091.png	Point	none	1935	1455	1	1	1	none	none	0	0	0	0	0
173	172	Blue - output_0092.png	Point	none	2265	1797	1	1	1	none	none	0	0	0	0	0
174	173	Yellow - output_0092.png	Point	none	1977	1449	1	1	1	none	none	0	0	0	0	0
175	174	Blue - output_0093.png	Point	none	2547	1773	1	1	1	none	none	0	0	0	0	0
176	175	Yellow - output_0093.png	Point	none	1986	1437	1	1	1	none	none	0	0	0	0	0
177	176	Blue - output_0094.png	Point	none	2232	1347	1	1	1	none	none	0	0	0	0	0
178	177	Yellow - output_0094.png	Point	none	2025	1419	1	1	1	none	none	0	0	0	0	0
179	178	Blue - output_0095.png	Point	none	2745	1500	1	1	1	none	none	0	0	0	0	0
180	179	Yellow - output_0095.png	Point	none	2145	1317	1	1	1	none	none	0	0	0	0	0
181	180	Blue - output_0096.png	Point	none	2550	1686	1	1	1	none	none	0	0	0	0	0
182	181	Yellow - output_0096.png	Point	none	2244	1131	1	1	1	none	none	0	0	0	0	0
183	182	Blue - output_0097.png	Point	none	2232	1425	1	1	1	none	none	0	0	0	0	0
184	183	Yellow - output_0097.png	Point	none	2250	1752	1	1	1	none	none	0	0	0	0	0
185	184	Blue - output_0098.png	Point	none	2292	1248	1	1	1	none	none	0	0	0	0	0
186	185	Yellow - output_0098.png	Point	none	2202	1767	1	1	1	none	none	0	0	0	0	0
187	186	Blue - output_0099.png	Point	none	2259	1218	1	1	1	none	none	0	0	0	0	0
188	187	Yellow - output_0099.png	Point	none	2250	1734	1	1	1	none	none	0	0	0	0	0
189	188	Blue - output_0100.png	Point	none	2295	1206	1	1	1	none	none	0	0	0	0	0
190	189	Yellow - output_0100.png	Point	none	2250	1752	1	1	1	none	none	0	0	0	0	0
191	190	Blue - output_0101.png	Point	none	2346	1215	1	1	1	none	none	0	0	0	0	0
192	191	Yellow - output_0101.png	Point	none	2391	1554	1	1	1	none	none	0	0	0	0	0
193	192	Blue - output_0102.png	Point	none	2250	1389	1	1	1	none	none	0	0	0	0	0
194	193	Yellow - output_0102.png	Point	none	2526	1524	1	1	1	none	none	0	0	0	0	0
