# Supplementary material for: Unmated Queens Show Worker‐Like Behaviour and Gene Expression in Polygynous Colonies of the Ant Stigmatomma pallipes
Source: Mol Ecol. 2026 Apr 29;35:e70360. doi: 10.1111/mec.70360 (PMC13126620; doi:10.1111/mec.70360)
Supplement: Supplementary file 3 — Data S1: mec70360‐sup‐0003‐Supinfo.zip. [file MEC-35-e70360-s003.zip › Coordinates/O3_G8_5_2_cords.csv]

	Index	Name	Type	Group	X	Y	Width	Height	Points	Color	Fill	LWidth	Pos	C	Z	T
1	0	Eggpile - output_0010.png	Point	none	2661	825	1	1	1	none	none	0	0	0	0	0
2	1	Larval pile - output_0010.png	Point	none	1934	1300	1	1	1	none	none	0	0	0	0	0
3	2	Pupapile - output_0010.png	Point	none	2485	1145	1	1	1	none	none	0	0	0	0	0
4	3	Nest Entrance - output_0010.png	Point	none	2175	111	1	1	1	none	none	0	0	0	0	0
5	4	SW Corner - output_0010.png	Point	none	537	1980	1	1	1	none	none	0	0	0	0	0
6	5	NW Corner - output_0010.png	Point	none	438	78	1	1	1	none	none	0	0	0	0	0
7	6	NE Corner - output_0010.png	Point	none	3504	102	1	1	1	none	none	0	0	0	0	0
8	7	SE Corner - output_0010.png	Point	none	3345	2085	1	1	1	none	none	0	0	0	0	0
9	8	Blue - output_0010.png	Point	none	2589	966	1	1	1	none	none	0	0	0	0	0
10	9	Orange - output_0010.png	Point	none	663	1551	1	1	1	none	none	0	0	0	0	0
11	10	Green - output_0010.png	Point	none	2031	1374	1	1	1	none	none	0	0	0	0	0
12	11	Yellow - output_0010.png	Point	none	2559	834	1	1	1	none	none	0	0	0	0	0
13	12	Purple - output_0010.png	Point	none	2430	1134	1	1	1	none	none	0	0	0	0	0
14	13	White - output_0010.png	Point	none	2328	1215	1	1	1	none	none	0	0	0	0	0
15	14	Blue - output_0011.png	Point	none	2550	1104	1	1	1	none	none	0	0	0	0	0
16	15	Green - output_0011.png	Point	none	2046	1413	1	1	1	none	none	0	0	0	0	0
17	16	Yellow - output_0011.png	Point	none	2502	894	1	1	1	none	none	0	0	0	0	0
18	17	Purple - output_0011.png	Point	none	2415	489	1	1	1	none	none	0	0	0	0	0
19	18	Orange - output_011.png	Point	none	2640	1203	1	1	1	none	none	0	0	0	0	0
20	19	White - output_0011.png	Point	none	2484	1377	1	1	1	none	none	0	0	0	0	0
21	20	Blue - output_0012.png	Point	none	2436	984	1	1	1	none	none	0	0	0	0	0
22	21	Green - output_0012.png	Point	none	2100	1395	1	1	1	none	none	0	0	0	0	0
23	22	Orange - output_0012.png	Point	none	1116	378	1	1	1	none	none	0	0	0	0	0
24	23	Yellow - output_0012.png	Point	none	2259	1452	1	1	1	none	none	0	0	0	0	0
25	24	Purple - output_0012.png	Point	none	1071	1884	1	1	1	none	none	0	0	0	0	0
26	25	White - output_0012.png	Point	none	2538	1374	1	1	1	none	none	0	0	0	0	0
27	26	Blue - output_0013.png	Point	none	2469	1005	1	1	1	none	none	0	0	0	0	0
28	27	Green - output_0013.png	Point	none	2052	1458	1	1	1	none	none	0	0	0	0	0
29	28	Orange - output_0013.png	Point	none	2226	618	1	1	1	none	none	0	0	0	0	0
30	29	Yellow - output_0013.png	Point	none	2478	867	1	1	1	none	none	0	0	0	0	0
31	30	Purple - output_0013.png	Point	none	2883	600	1	1	1	none	none	0	0	0	0	0
32	31	White - output_0013.png	Point	none	2541	1359	1	1	1	none	none	0	0	0	0	0
33	32	Blue - output_0014.png	Point	none	2382	1017	1	1	1	none	none	0	0	0	0	0
34	33	Green - output_0014.png	Point	none	2055	1407	1	1	1	none	none	0	0	0	0	0
35	34	Orange - output_0014.png	Point	none	2217	522	1	1	1	none	none	0	0	0	0	0
36	35	Yellow - output_0014.png	Point	none	2523	873	1	1	1	none	none	0	0	0	0	0
37	36	Purple - output_0014.png	Point	none	2325	1296	1	1	1	none	none	0	0	0	0	0
38	37	White - output_0014.png	Point	none	2553	1347	1	1	1	none	none	0	0	0	0	0
39	38	Blue - output_0015.png	Point	none	2220	1176	1	1	1	none	none	0	0	0	0	0
40	39	Green - output_0015.png	Point	none	2169	1476	1	1	1	none	none	0	0	0	0	0
41	40	Orange - output_0015.png	Point	none	1659	684	1	1	1	none	none	0	0	0	0	0
42	41	Yellow - output_0015.png	Point	none	2487	894	1	1	1	none	none	0	0	0	0	0
43	42	Purple - output_0015.png	Point	none	2448	1215	1	1	1	none	none	0	0	0	0	0
44	43	White - output_0015.png	Point	none	2508	1404	1	1	1	none	none	0	0	0	0	0
45	44	Blue - output_0016.png	Point	none	2199	1200	1	1	1	none	none	0	0	0	0	0
46	45	Green - output_0016.png	Point	none	2184	1452	1	1	1	none	none	0	0	0	0	0
47	46	Orange - output_0016.png	Point	none	2004	573	1	1	1	none	none	0	0	0	0	0
48	47	Yellow - output_0016.png	Point	none	2487	897	1	1	1	none	none	0	0	0	0	0
49	48	Purple - output_0016.png	Point	none	2439	1320	1	1	1	none	none	0	0	0	0	0
50	49	White - output_0016.png	Point	none	2520	1431	1	1	1	none	none	0	0	0	0	0
51	50	Blue - output_0017.png	Point	none	2091	1170	1	1	1	none	none	0	0	0	0	0
52	51	Green - output_0017.png	Point	none	2178	1419	1	1	1	none	none	0	0	0	0	0
53	52	Orange - output_0017.png	Point	none	2124	564	1	1	1	none	none	0	0	0	0	0
54	53	Yellow - output_0017.png	Point	none	2433	924	1	1	1	none	none	0	0	0	0	0
55	54	Purple - output_0017.png	Point	none	2511	1275	1	1	1	none	none	0	0	0	0	0
56	55	White - output_0017.png	Point	none	2478	1425	1	1	1	none	none	0	0	0	0	0
57	56	Blue - output_0018.png	Point	none	1983	1317	1	1	1	none	none	0	0	0	0	0
58	57	Green - output_0018.png	Point	none	2255	1303	1	1	1	none	none	0	0	0	0	0
59	58	Orange - output_0018.png	Point	none	2298	375	1	1	1	none	none	0	0	0	0	0
60	59	Yellow - output_0018.png	Point	none	1506	1419	1	1	1	none	none	0	0	0	0	0
61	60	Purple - output_0018.png	Point	none	2469	1227	1	1	1	none	none	0	0	0	0	0
62	61	White - output_0018.png	Point	none	2487	1440	1	1	1	none	none	0	0	0	0	0
63	62	Blue - output_0019.png	Point	none	2115	1413	1	1	1	none	none	0	0	0	0	0
64	63	Green - output_0019.png	Point	none	2214	1242	1	1	1	none	none	0	0	0	0	0
65	64	Orange - output_0019.png	Point	none	2463	858	1	1	1	none	none	0	0	0	0	0
66	65	Yellow - output_0019.png	Point	none	2212	846	1	1	1	none	none	0	0	0	0	0
67	66	Purple - output_0019.png	Point	none	2379	1226	1	1	1	none	none	0	0	0	0	0
68	67	White - output_0019.png	Point	none	2046	1569	1	1	1	none	none	0	0	0	0	0
69	68	Blue - output_0020.png	Point	none	2034	1557	1	1	1	none	none	0	0	0	0	0
70	69	Green - output_0020.png	Point	none	2187	1287	1	1	1	none	none	0	0	0	0	0
71	70	Orange - output_0020.png	Point	none	1980	66	1	1	1	none	none	0	0	0	0	0
72	71	Yellow - output_0020.png	Point	none	2058	48	1	1	1	none	none	0	0	0	0	0
73	72	Purple - output_0020.png	Point	none	1860	990	1	1	1	none	none	0	0	0	0	0
74	73	White - output_0020.png	Point	none	3108	1617	1	1	1	none	none	0	0	0	0	0
75	74	Blue - output_0021.png	Point	none	1926	1401	1	1	1	none	none	0	0	0	0	0
76	75	Green - output_0021.png	Point	none	1662	1116	1	1	1	none	none	0	0	0	0	0
77	76	Orange - output_0021.png	Point	none	2220	387	1	1	1	none	none	0	0	0	0	0
78	77	Yellow - output_0021.png	Point	none	1245	543	1	1	1	none	none	0	0	0	0	0
79	78	Purple - output_0021.png	Point	none	1863	915	1	1	1	none	none	0	0	0	0	0
80	79	White - output_0021.png	Point	none	3169	1134	1	1	1	none	none	0	0	0	0	0
81	80	Blue - output_0022.png	Point	none	1905	1413	1	1	1	none	none	0	0	0	0	0
82	81	Green - output_0022.png	Point	none	1734	1158	1	1	1	none	none	0	0	0	0	0
83	82	Orange - output_0022.png	Point	none	2832	285	1	1	1	none	none	0	0	0	0	0
84	83	Yellow - output_0022.png	Point	none	2688	768	1	1	1	none	none	0	0	0	0	0
85	84	Purple - output_0022.png	Point	none	2319	912	1	1	1	none	none	0	0	0	0	0
86	85	White - output_0022.png	Point	none	2124	63	1	1	1	none	none	0	0	0	0	0
87	86	Blue - output_0023.png	Point	none	1752	1284	1	1	1	none	none	0	0	0	0	0
88	87	Green - output_0023.png	Point	none	1602	1125	1	1	1	none	none	0	0	0	0	0
89	88	Orange - output_0023.png	Point	none	2943	636	1	1	1	none	none	0	0	0	0	0
90	89	Yellow - output_0023.png	Point	none	2562	876	1	1	1	none	none	0	0	0	0	0
91	90	Purple - output_0023.png	Point	none	2505	663	1	1	1	none	none	0	0	0	0	0
92	91	White - output_0023.png	Point	none	3183	1071	1	1	1	none	none	0	0	0	0	0
93	92	Blue - output_0024.png	Point	none	1752	1320	1	1	1	none	none	0	0	0	0	0
94	93	Green - output_0024.png	Point	none	1485	657	1	1	1	none	none	0	0	0	0	0
95	94	Orange - output_0024.png	Point	none	2991	612	1	1	1	none	none	0	0	0	0	0
96	95	Yellow - output_0024.png	Point	none	2553	912	1	1	1	none	none	0	0	0	0	0
97	96	Purple - output_0024.png	Point	none	2010	1068	1	1	1	none	none	0	0	0	0	0
98	97	White - output_0024.png	Point	none	3138	1179	1	1	1	none	none	0	0	0	0	0
99	98	Blue - output_0025.png	Point	none	1746	1272	1	1	1	none	none	0	0	0	0	0
100	99	Green - output_0025.png	Point	none	1584	1023	1	1	1	none	none	0	0	0	0	0
101	100	Orange - output_0025.png	Point	none	2976	705	1	1	1	none	none	0	0	0	0	0
102	101	Yellow - output_0025.png	Point	none	2556	924	1	1	1	none	none	0	0	0	0	0
103	102	Purple - output_0025.png	Point	none	1770	1095	1	1	1	none	none	0	0	0	0	0
104	103	White - output_0025.png	Point	none	3117	1164	1	1	1	none	none	0	0	0	0	0
105	104	Blue - output_0026.png	Point	none	1737	1383	1	1	1	none	none	0	0	0	0	0
106	105	Green - output_0026.png	Point	none	1764	1128	1	1	1	none	none	0	0	0	0	0
107	106	Orange - output_0026.png	Point	none	2973	717	1	1	1	none	none	0	0	0	0	0
108	107	Yellow - output_0026.png	Point	none	2505	888	1	1	1	none	none	0	0	0	0	0
109	108	Purple - output_0026.png	Point	none	1833	1017	1	1	1	none	none	0	0	0	0	0
110	109	White - output_0026.png	Point	none	3279	816	1	1	1	none	none	0	0	0	0	0
111	110	Blue - output_0027.png	Point	none	1716	1323	1	1	1	none	none	0	0	0	0	0
112	111	Green - output_0027.png	Point	none	2043	1296	1	1	1	none	none	0	0	0	0	0
113	112	Orange - output_0027.png	Point	none	2991	750	1	1	1	none	none	0	0	0	0	0
114	113	Yellow - output_0027.png	Point	none	2703	1014	1	1	1	none	none	0	0	0	0	0
115	114	Purple - output_0027.png	Point	none	2007	504	1	1	1	none	none	0	0	0	0	0
116	115	White - output_0027.png	Point	none	2890	268	1	1	1	none	none	0	0	0	0	0
117	116	Blue - output_0028.png	Point	none	1614	1359	1	1	1	none	none	0	0	0	0	0
118	117	Green - output_0028.png	Point	none	1875	1191	1	1	1	none	none	0	0	0	0	0
119	118	Orange - output_0028.png	Point	none	3003	714	1	1	1	none	none	0	0	0	0	0
120	119	Yellow - output_0028.png	Point	none	2124	1128	1	1	1	none	none	0	0	0	0	0
121	120	Purple - output_0028.png	Point	none	1221	387	1	1	1	none	none	0	0	0	0	0
122	121	White - output_0028.png	Point	none	2223	918	1	1	1	none	none	0	0	0	0	0
123	122	Blue - output_0029.png	Point	none	1836	1272	1	1	1	none	none	0	0	0	0	0
124	123	Green - output_0029.png	Point	none	1758	969	1	1	1	none	none	0	0	0	0	0
125	124	Orange - output_0029.png	Point	none	2967	717	1	1	1	none	none	0	0	0	0	0
126	125	Yellow - output_0029.png	Point	none	2613	1026	1	1	1	none	none	0	0	0	0	0
127	126	Purple - output_0029.png	Point	none	1503	726	1	1	1	none	none	0	0	0	0	0
128	127	White - output_0029.png	Point	none	3030	1050	1	1	1	none	none	0	0	0	0	0
129	128	Blue - output_0030.png	Point	none	1905	1287	1	1	1	none	none	0	0	0	0	0
130	129	Green - output_0030.png	Point	none	2248	884	1	1	1	none	none	0	0	0	0	0
131	130	Orange - output_0030.png	Point	none	2940	645	1	1	1	none	none	0	0	0	0	0
132	131	Yellow - output_0030.png	Point	none	2604	993	1	1	1	none	none	0	0	0	0	0
133	132	Purple - output_0030.png	Point	none	1620	1854	1	1	1	none	none	0	0	0	0	0
134	133	White - output_0030.png	Point	none	3177	945	1	1	1	none	none	0	0	0	0	0
135	134	Blue - output_0031.png	Point	none	1923	1248	1	1	1	none	none	0	0	0	0	0
136	135	Green - output_0031.png	Point	none	1554	1599	1	1	1	none	none	0	0	0	0	0
137	136	Orange - output_0031.png	Point	none	2973	603	1	1	1	none	none	0	0	0	0	0
138	137	Yellow - output_0031.png	Point	none	2385	930	1	1	1	none	none	0	0	0	0	0
139	138	Purple - output_0031.png	Point	none	3225	1029	1	1	1	none	none	0	0	0	0	0
140	139	White - output_0031.png	Point	none	3261	690	1	1	1	none	none	0	0	0	0	0
141	140	Blue - output_0032.png	Point	none	1896	1278	1	1	1	none	none	0	0	0	0	0
142	141	Green - output_0032.png	Point	none	867	1698	1	1	1	none	none	0	0	0	0	0
143	142	Orange - output_0032.png	Point	none	2484	609	1	1	1	none	none	0	0	0	0	0
144	143	Yellow - output_0032.png	Point	none	2100	1086	1	1	1	none	none	0	0	0	0	0
145	144	Purple - output_0032.png	Point	none	2382	1233	1	1	1	none	none	0	0	0	0	0
146	145	White - output_0032.png	Point	none	3249	999	1	1	1	none	none	0	0	0	0	0
147	146	Blue - output_0033.png	Point	none	1956	1275	1	1	1	none	none	0	0	0	0	0
148	147	Green - output_0033.png	Point	none	1635	1851	1	1	1	none	none	0	0	0	0	0
149	148	Orange - output_0033.png	Point	none	2370	774	1	1	1	none	none	0	0	0	0	0
150	149	Yellow - output_0033.png	Point	none	2316	942	1	1	1	none	none	0	0	0	0	0
151	150	Purple - output_0033.png	Point	none	903	1806	1	1	1	none	none	0	0	0	0	0
152	151	White - output_0033.png	Point	none	3066	549	1	1	1	none	none	0	0	0	0	0
153	152	Blue - output_0034.png	Point	none	1254	870	1	1	1	none	none	0	0	0	0	0
154	153	Green - output_0034.png	Point	none	592	1537	1	1	1	none	none	0	0	0	0	0
155	154	Orange - output_0034.png	Point	none	1962	1875	1	1	1	none	none	0	0	0	0	0
156	155	Yellow - output_0034.png	Point	none	2082	1233	1	1	1	none	none	0	0	0	0	0
157	156	Purple - output_0034.png	Point	none	918	594	1	1	1	none	none	0	0	0	0	0
158	157	White - output_0034.png	Point	none	2382	216	1	1	1	none	none	0	0	0	0	0
159	158	Blue - output_0035.png	Point	none	1290	567	1	1	1	none	none	0	0	0	0	0
160	159	Green - output_0035.png	Point	none	2940	1632	1	1	1	none	none	0	0	0	0	0
161	160	Orange - output_0035.png	Point	none	2841	1479	1	1	1	none	none	0	0	0	0	0
162	161	Yellow - output_0035.png	Point	none	2619	918	1	1	1	none	none	0	0	0	0	0
163	162	Purple - output_0035.png	Point	none	1959	1911	1	1	1	none	none	0	0	0	0	0
164	163	White - output_0035.png	Point	none	1188	1878	1	1	1	none	none	0	0	0	0	0
165	164	Blue - output_0036.png	Point	none	1548	1080	1	1	1	none	none	0	0	0	0	0
166	165	Green - output_0036.png	Point	none	2007	1374	1	1	1	none	none	0	0	0	0	0
167	166	Orange - output_0036.png	Point	none	2727	1299	1	1	1	none	none	0	0	0	0	0
168	167	Yellow - output_0036.png	Point	none	2322	1014	1	1	1	none	none	0	0	0	0	0
169	168	Purple - output_0036.png	Point	none	3144	1854	1	1	1	none	none	0	0	0	0	0
170	169	White - output_0036.png	Point	none	1167	1908	1	1	1	none	none	0	0	0	0	0
171	170	Blue - output_0037.png	Point	none	1545	1152	1	1	1	none	none	0	0	0	0	0
172	171	Green - output_0037.png	Point	none	819	1560	1	1	1	none	none	0	0	0	0	0
173	172	Orange - output_0037.png	Point	none	2424	786	1	1	1	none	none	0	0	0	0	0
174	173	Yellow - output_0037.png	Point	none	2340	1014	1	1	1	none	none	0	0	0	0	0
175	174	Purple - output_0037.png	Point	none	2814	1644	1	1	1	none	none	0	0	0	0	0
176	175	White - output_0037.png	Point	none	2889	429	1	1	1	none	none	0	0	0	0	0
177	176	Blue - output_0038.png	Point	none	1368	1398	1	1	1	none	none	0	0	0	0	0
178	177	Green - output_0038.png	Point	none	2604	822	1	1	1	none	none	0	0	0	0	0
179	178	Orange - output_0038.png	Point	none	1488	249	1	1	1	none	none	0	0	0	0	0
180	179	Yellow - output_0038.png	Point	none	2451	1002	1	1	1	none	none	0	0	0	0	0
181	180	Purple - output_0038.png	Point	none	837	1137	1	1	1	none	none	0	0	0	0	0
182	181	White - output_0038.png	Point	none	2499	465	1	1	1	none	none	0	0	0	0	0
183	182	Blue - output_0039.png	Point	none	1233	1863	1	1	1	none	none	0	0	0	0	0
184	183	Green - output_0039.png	Point	none	2586	534	1	1	1	none	none	0	0	0	0	0
185	184	Orange - output_0039.png	Point	none	1338	306	1	1	1	none	none	0	0	0	0	0
186	185	Yellow - output_0039.png	Point	none	2256	1059	1	1	1	none	none	0	0	0	0	0
187	186	Purple - output_0039.png	Point	none	1902	438	1	1	1	none	none	0	0	0	0	0
188	187	White - output_0039.png	Point	none	2127	1122	1	1	1	none	none	0	0	0	0	0
189	188	Blue - output_0040.png	Point	none	2283	975	1	1	1	none	none	0	0	0	0	0
190	189	Green - output_0040.png	Point	none	1674	1695	1	1	1	none	none	0	0	0	0	0
191	190	Orange - output_0040.png	Point	none	1254	336	1	1	1	none	none	0	0	0	0	0
192	191	Yellow - output_0040.png	Point	none	2109	1173	1	1	1	none	none	0	0	0	0	0
193	192	Purple - output_0040.png	Point	none	2742	1254	1	1	1	none	none	0	0	0	0	0
194	193	White - output_0040.png	Point	none	2268	1200	1	1	1	none	none	0	0	0	0	0
195	194	Blue - output_0041.png	Point	none	2490	1374	1	1	1	none	none	0	0	0	0	0
196	195	Green - output_0041.png	Point	none	1440	546	1	1	1	none	none	0	0	0	0	0
197	196	Orange - output_0041.png	Point	none	1074	399	1	1	1	none	none	0	0	0	0	0
198	197	Yellow - output_0041.png	Point	none	2376	882	1	1	1	none	none	0	0	0	0	0
199	198	Purple - output_0041.png	Point	none	1365	1353	1	1	1	none	none	0	0	0	0	0
200	199	White - output_0041.png	Point	none	1632	1884	1	1	1	none	none	0	0	0	0	0
201	200	Blue - output_0042.png	Point	none	2262	1248	1	1	1	none	none	0	0	0	0	0
202	201	Green - output_0042.png	Point	none	1854	1020	1	1	1	none	none	0	0	0	0	0
203	202	Orange - output_0042.png	Point	none	1521	330	1	1	1	none	none	0	0	0	0	0
204	203	Yellow - output_0042.png	Point	none	2349	888	1	1	1	none	none	0	0	0	0	0
205	204	Purple - output_0042.png	Point	none	2013	63	1	1	1	none	none	0	0	0	0	0
206	205	White - output_0042.png	Point	none	972	1866	1	1	1	none	none	0	0	0	0	0
207	206	Blue - output_0043.png	Point	none	2229	1320	1	1	1	none	none	0	0	0	0	0
208	207	Green - output_0043.png	Point	none	2166	1083	1	1	1	none	none	0	0	0	0	0
209	208	Orange - output_0043.png	Point	none	1386	300	1	1	1	none	none	0	0	0	0	0
210	209	Yellow - output_0043.png	Point	none	2406	921	1	1	1	none	none	0	0	0	0	0
211	210	Purple - output_0043.png	Point	none	2535	279	1	1	1	none	none	0	0	0	0	0
212	211	White - output_0043.png	Point	none	1515	1875	1	1	1	none	none	0	0	0	0	0
213	212	Blue - output_0044.png	Point	none	2142	36	1	1	1	none	none	0	0	0	0	0
214	213	Green - output_0044.png	Point	none	1727	424	1	1	1	none	none	0	0	0	0	0
215	214	Orange - output_0044.png	Point	none	2119	460	1	1	1	none	none	0	0	0	0	0
216	215	Yellow - output_0044.png	Point	none	2364	951	1	1	1	none	none	0	0	0	0	0
217	216	Purple - output_0044.png	Point	none	945	1218	1	1	1	none	none	0	0	0	0	0
218	217	White - output_0044.png	Point	none	3213	1155	1	1	1	none	none	0	0	0	0	0
219	218	Blue - output_0045.png	Point	none	2748	1206	1	1	1	none	none	0	0	0	0	0
220	219	Green - output_0045.png	Point	none	2292	1605	1	1	1	none	none	0	0	0	0	0
221	220	Orange - output_0045.png	Point	none	3063	1659	1	1	1	none	none	0	0	0	0	0
222	221	Yellow - output_0045.png	Point	none	2373	957	1	1	1	none	none	0	0	0	0	0
223	222	Purple - output_0045.png	Point	none	3135	1890	1	1	1	none	none	0	0	0	0	0
224	223	White - output_0045.png	Point	none	3243	1056	1	1	1	none	none	0	0	0	0	0
225	224	Blue - output_0046.png	Point	none	2256	1260	1	1	1	none	none	0	0	0	0	0
226	225	Green - output_0046.png	Point	none	2775	1317	1	1	1	none	none	0	0	0	0	0
227	226	Orange - output_0046.png	Point	none	2379	216	1	1	1	none	none	0	0	0	0	0
228	227	Yellow - output_0046.png	Point	none	2358	882	1	1	1	none	none	0	0	0	0	0
229	228	Purple - output_0046.png	Point	none	3123	1179	1	1	1	none	none	0	0	0	0	0
230	229	White - output_0046.png	Point	none	2793	606	1	1	1	none	none	0	0	0	0	0
231	230	Blue - output_0047.png	Point	none	2145	1320	1	1	1	none	none	0	0	0	0	0
232	231	Green - output_0047.png	Point	none	2526	594	1	1	1	none	none	0	0	0	0	0
233	232	Orange - output_0047.png	Point	none	3246	795	1	1	1	none	none	0	0	0	0	0
234	233	Yellow - output_0047.png	Point	none	2355	945	1	1	1	none	none	0	0	0	0	0
235	234	Purple - output_0047.png	Point	none	2634	1179	1	1	1	none	none	0	0	0	0	0
236	235	White - output_0047.png	Point	none	969	750	1	1	1	none	none	0	0	0	0	0
237	236	Blue - output_0048.png	Point	none	1404	1080	1	1	1	none	none	0	0	0	0	0
238	237	Green - output_0048.png	Point	none	1566	789	1	1	1	none	none	0	0	0	0	0
239	238	Orange - output_0048.png	Point	none	864	441	1	1	1	none	none	0	0	0	0	0
240	239	Yellow - output_0048.png	Point	none	2385	942	1	1	1	none	none	0	0	0	0	0
241	240	Purple - output_0048.png	Point	none	2058	639	1	1	1	none	none	0	0	0	0	0
242	241	White - output_0048.png	Point	none	1755	1650	1	1	1	none	none	0	0	0	0	0
243	242	Blue - output_0049.png	Point	none	2373	1290	1	1	1	none	none	0	0	0	0	0
244	243	Green - output_0049.png	Point	none	2082	864	1	1	1	none	none	0	0	0	0	0
245	244	Orange - output_0049.png	Point	none	2001	468	1	1	1	none	none	0	0	0	0	0
246	245	Yellow - output_0049.png	Point	none	2355	909	1	1	1	none	none	0	0	0	0	0
247	246	Purple - output_0049.png	Point	none	1578	1845	1	1	1	none	none	0	0	0	0	0
248	247	White - output_0049.png	Point	none	870	438	1	1	1	none	none	0	0	0	0	0
249	248	Blue - output_0050.png	Point	none	2208	1458	1	1	1	none	none	0	0	0	0	0
250	249	Green - output_0050.png	Point	none	2364	78	1	1	1	none	none	0	0	0	0	0
251	250	Orange - output_0050.png	Point	none	2163	441	1	1	1	none	none	0	0	0	0	0
252	251	Yellow - output_0050.png	Point	none	2361	963	1	1	1	none	none	0	0	0	0	0
253	252	Purple - output_0050.png	Point	none	756	1839	1	1	1	none	none	0	0	0	0	0
254	253	White - output_0050.png	Point	none	990	741	1	1	1	none	none	0	0	0	0	0
255	254	Blue - output_0051.png	Point	none	1806	837	1	1	1	none	none	0	0	0	0	0
256	255	Green - output_0051.png	Point	none	2073	21	1	1	1	none	none	0	0	0	0	0
257	256	Orange - output_0051.png	Point	none	2481	1749	1	1	1	none	none	0	0	0	0	0
258	257	Yellow - output_0051.png	Point	none	2403	939	1	1	1	none	none	0	0	0	0	0
259	258	Purple - output_0051.png	Point	none	2379	186	1	1	1	none	none	0	0	0	0	0
260	259	White - output_0051.png	Point	none	1104	810	1	1	1	none	none	0	0	0	0	0
261	260	Blue - output_0052.png	Point	none	2013	1101	1	1	1	none	none	0	0	0	0	0
262	261	Orange - output_0052.png	Point	none	2202	48	1	1	1	none	none	0	0	0	0	0
263	262	Yellow - output_0052.png	Point	none	2385	888	1	1	1	none	none	0	0	0	0	0
264	263	Green - output_0052.png	Point	none	2136	855	1	1	1	none	none	0	0	0	0	0
265	264	Purple - output_0052.png	Point	none	2403	207	1	1	1	none	none	0	0	0	0	0
266	265	White - output_0052.png	Point	none	1008	627	1	1	1	none	none	0	0	0	0	0
267	266	Blue - output_0053.png	Point	none	2526	1392	1	1	1	none	none	0	0	0	0	0
268	267	Green - output_0053.png	Point	none	2163	867	1	1	1	none	none	0	0	0	0	0
269	268	Orange - output_0053.png	Point	none	2403	450	1	1	1	none	none	0	0	0	0	0
270	269	Yellow - output_0053.png	Point	none	2361	933	1	1	1	none	none	0	0	0	0	0
271	270	Purple - output_0053.png	Point	none	2391	231	1	1	1	none	none	0	0	0	0	0
272	271	White - output_0053.png	Point	none	798	537	1	1	1	none	none	0	0	0	0	0
273	272	Blue - output_0054.png	Point	none	2520	1401	1	1	1	none	none	0	0	0	0	0
274	273	Green - output_0054.png	Point	none	2142	849	1	1	1	none	none	0	0	0	0	0
275	274	Orange - output_0054.png	Point	none	2406	438	1	1	1	none	none	0	0	0	0	0
276	275	Yellow - output_0054.png	Point	none	2343	927	1	1	1	none	none	0	0	0	0	0
277	276	Purple - output_0054.png	Point	none	2109	18	1	1	1	none	none	0	0	0	0	0
278	277	White - output_0054.png	Point	none	1263	558	1	1	1	none	none	0	0	0	0	0
279	278	Blue - output_0055.png	Point	none	2538	1404	1	1	1	none	none	0	0	0	0	0
280	279	Green - output_0055.png	Point	none	2154	834	1	1	1	none	none	0	0	0	0	0
281	280	Orange - output_0055.png	Point	none	2445	492	1	1	1	none	none	0	0	0	0	0
282	281	Yellow - output_0055.png	Point	none	2376	948	1	1	1	none	none	0	0	0	0	0
283	282	Purple - output_0055.png	Point	none	2415	198	1	1	1	none	none	0	0	0	0	0
284	283	White - output_0055.png	Point	none	1446	666	1	1	1	none	none	0	0	0	0	0
285	284	Blue - output_0056.png	Point	none	2490	1380	1	1	1	none	none	0	0	0	0	0
286	285	Green - output_0056.png	Point	none	1122	1818	1	1	1	none	none	0	0	0	0	0
287	286	Orange - output_0056.png	Point	none	2028	540	1	1	1	none	none	0	0	0	0	0
288	287	Yellow - output_0056.png	Point	none	2376	933	1	1	1	none	none	0	0	0	0	0
289	288	Purple - output_0056.png	Point	none	858	825	1	1	1	none	none	0	0	0	0	0
290	289	White - output_0056.png	Point	none	1266	399	1	1	1	none	none	0	0	0	0	0
291	290	Blue - output_0057.png	Point	none	2502	1374	1	1	1	none	none	0	0	0	0	0
292	291	Green - output_0057.png	Point	none	1512	951	1	1	1	none	none	0	0	0	0	0
293	292	Orange - output_0057.png	Point	none	1824	1617	1	1	1	none	none	0	0	0	0	0
294	293	Yellow - output_0057.png	Point	none	2385	930	1	1	1	none	none	0	0	0	0	0
295	294	Purple - output_0057.png	Point	none	1746	417	1	1	1	none	none	0	0	0	0	0
296	295	White - output_0057.png	Point	none	1446	579	1	1	1	none	none	0	0	0	0	0
297	296	Blue - output_0058.png	Point	none	2499	1437	1	1	1	none	none	0	0	0	0	0
298	297	Green - output_0058.png	Point	none	1710	696	1	1	1	none	none	0	0	0	0	0
299	298	Orange - output_0058.png	Point	none	1884	1578	1	1	1	none	none	0	0	0	0	0
300	299	Yellow - output_0058.png	Point	none	2376	927	1	1	1	none	none	0	0	0	0	0
301	300	Purple - output_0058.png	Point	none	2163	606	1	1	1	none	none	0	0	0	0	0
302	301	White - output_0058.png	Point	none	843	573	1	1	1	none	none	0	0	0	0	0
303	302	Blue - output_0059.png	Point	none	2619	1761	1	1	1	none	none	0	0	0	0	0
304	303	Green - output_0059.png	Point	none	2043	837	1	1	1	none	none	0	0	0	0	0
305	304	Orange - output_0059.png	Point	none	1950	1698	1	1	1	none	none	0	0	0	0	0
306	305	Yellow - output_0059.png	Point	none	2376	939	1	1	1	none	none	0	0	0	0	0
307	306	Purple - output_0059.png	Point	none	3027	963	1	1	1	none	none	0	0	0	0	0
308	307	White - output_0059.png	Point	none	1377	534	1	1	1	none	none	0	0	0	0	0
309	308	Blue - output_0060.png	Point	none	2421	1197	1	1	1	none	none	0	0	0	0	0
310	309	Green - output_0060.png	Point	none	2094	897	1	1	1	none	none	0	0	0	0	0
311	310	Orange - output_0060.png	Point	none	1965	1608	1	1	1	none	none	0	0	0	0	0
312	311	Yellow - output_0060.png	Point	none	2358	897	1	1	1	none	none	0	0	0	0	0
313	312	Purple - output_0060.png	Point	none	1794	375	1	1	1	none	none	0	0	0	0	0
314	313	White - output_0060.png	Point	none	1236	474	1	1	1	none	none	0	0	0	0	0
315	314	Blue - output_0061.png	Point	none	2415	1257	1	1	1	none	none	0	0	0	0	0
316	315	Green - output_0061.png	Point	none	2151	900	1	1	1	none	none	0	0	0	0	0
317	316	Orange - output_0061.png	Point	none	1557	270	1	1	1	none	none	0	0	0	0	0
318	317	Yellow - output_0061.png	Point	none	2385	906	1	1	1	none	none	0	0	0	0	0
319	318	Purple - output_0061.png	Point	none	1851	654	1	1	1	none	none	0	0	0	0	0
320	319	White - output_0061.png	Point	none	1005	447	1	1	1	none	none	0	0	0	0	0
321	320	Blue - output_0062.png	Point	none	2406	1269	1	1	1	none	none	0	0	0	0	0
322	321	Green - output_0062.png	Point	none	2211	1389	1	1	1	none	none	0	0	0	0	0
323	322	Orange - output_0062.png	Point	none	2685	1521	1	1	1	none	none	0	0	0	0	0
324	323	Yellow - output_0062.png	Point	none	2361	939	1	1	1	none	none	0	0	0	0	0
325	324	Purple - output_0062.png	Point	none	2184	615	1	1	1	none	none	0	0	0	0	0
326	325	White - output_0062.png	Point	none	933	345	1	1	1	none	none	0	0	0	0	0
327	326	Blue - output_0063.png	Point	none	2415	1266	1	1	1	none	none	0	0	0	0	0
328	327	Green - output_0063.png	Point	none	2676	1575	1	1	1	none	none	0	0	0	0	0
329	328	Orange - output_0063.png	Point	none	834	657	1	1	1	none	none	0	0	0	0	0
330	329	Yellow - output_0063.png	Point	none	2370	924	1	1	1	none	none	0	0	0	0	0
331	330	Purple - output_0063.png	Point	none	2310	558	1	1	1	none	none	0	0	0	0	0
332	331	White - output_0063.png	Point	none	912	366	1	1	1	none	none	0	0	0	0	0
333	332	Blue - output_0064.png	Point	none	2406	1263	1	1	1	none	none	0	0	0	0	0
334	333	Green - output_0064.png	Point	none	1170	1092	1	1	1	none	none	0	0	0	0	0
335	334	Orange - output_0064.png	Point	none	1152	474	1	1	1	none	none	0	0	0	0	0
336	335	Yellow - output_0064.png	Point	none	2439	900	1	1	1	none	none	0	0	0	0	0
337	336	Purple - output_0064.png	Point	none	2121	507	1	1	1	none	none	0	0	0	0	0
338	337	White - output_0064.png	Point	none	846	345	1	1	1	none	none	0	0	0	0	0
339	338	Blue - output_0065.png	Point	none	2427	1296	1	1	1	none	none	0	0	0	0	0
340	339	Green - output_0065.png	Point	none	1284	255	1	1	1	none	none	0	0	0	0	0
341	340	Orange - output_0065.png	Point	none	1554	360	1	1	1	none	none	0	0	0	0	0
342	341	Yellow - output_0065.png	Point	none	2166	963	1	1	1	none	none	0	0	0	0	0
343	342	Purple - output_0065.png	Point	none	2202	396	1	1	1	none	none	0	0	0	0	0
344	343	White - output_0065.png	Point	none	879	369	1	1	1	none	none	0	0	0	0	0
345	344	Blue - output_0066.png	Point	none	2466	1323	1	1	1	none	none	0	0	0	0	0
346	345	Green - output_0066.png	Point	none	1065	621	1	1	1	none	none	0	0	0	0	0
347	346	Orange - output_0066.png	Point	none	1131	399	1	1	1	none	none	0	0	0	0	0
348	347	Yellow - output_0066.png	Point	none	2187	1011	1	1	1	none	none	0	0	0	0	0
349	348	Purple - output_0066.png	Point	none	2028	555	1	1	1	none	none	0	0	0	0	0
350	349	White - output_0066.png	Point	none	777	540	1	1	1	none	none	0	0	0	0	0
351	350	Blue - output_0067.png	Point	none	2421	1311	1	1	1	none	none	0	0	0	0	0
352	351	Green - output_0067.png	Point	none	1158	612	1	1	1	none	none	0	0	0	0	0
353	352	Orange - output_0067.png	Point	none	2151	60	1	1	1	none	none	0	0	0	0	0
354	353	Yellow - output_0067.png	Point	none	2139	1017	1	1	1	none	none	0	0	0	0	0
355	354	Purple - output_0067.png	Point	none	2232	582	1	1	1	none	none	0	0	0	0	0
356	355	White - output_0067.png	Point	none	1536	501	1	1	1	none	none	0	0	0	0	0
357	356	Blue - output_0068.png	Point	none	2424	1311	1	1	1	none	none	0	0	0	0	0
358	357	Green - output_0068.png	Point	none	1926	1359	1	1	1	none	none	0	0	0	0	0
359	358	Orange - output_0068.png	Point	none	1257	270	1	1	1	none	none	0	0	0	0	0
360	359	Yellow - output_0068.png	Point	none	2121	1008	1	1	1	none	none	0	0	0	0	0
361	360	Purple - output_0068.png	Point	none	2133	72	1	1	1	none	none	0	0	0	0	0
362	361	White - output_0068.png	Point	none	1701	495	1	1	1	none	none	0	0	0	0	0
363	362	Blue - output_0069.png	Point	none	2430	1152	1	1	1	none	none	0	0	0	0	0
364	363	Green - output_0069.png	Point	none	1878	1377	1	1	1	none	none	0	0	0	0	0
365	364	Orange - output_0069.png	Point	none	2322	519	1	1	1	none	none	0	0	0	0	0
366	365	Yellow - output_0069.png	Point	none	2136	1002	1	1	1	none	none	0	0	0	0	0
367	366	Purple - output_0069.png	Point	none	2100	582	1	1	1	none	none	0	0	0	0	0
368	367	White - output_0069.png	Point	none	1572	510	1	1	1	none	none	0	0	0	0	0
369	368	Blue - output_0070.png	Point	none	2373	1323	1	1	1	none	none	0	0	0	0	0
370	369	Green - output_0070.png	Point	none	1815	1446	1	1	1	none	none	0	0	0	0	0
371	370	Orange - output_0070.png	Point	none	2286	39	1	1	1	none	none	0	0	0	0	0
372	371	Yellow - output_0070.png	Point	none	2061	1041	1	1	1	none	none	0	0	0	0	0
373	372	Purple - output_0070.png	Point	none	2259	75	1	1	1	none	none	0	0	0	0	0
374	373	White - output_0070.png	Point	none	1539	492	1	1	1	none	none	0	0	0	0	0
375	374	Blue - output_0071.png	Point	none	2307	1344	1	1	1	none	none	0	0	0	0	0
376	375	Green - output_0071.png	Point	none	1896	1311	1	1	1	none	none	0	0	0	0	0
377	376	Orange - output_0071.png	Point	none	2979	1203	1	1	1	none	none	0	0	0	0	0
378	377	Yellow - output_0071.png	Point	none	2082	996	1	1	1	none	none	0	0	0	0	0
379	378	Purple - output_0071.png	Point	none	2187	600	1	1	1	none	none	0	0	0	0	0
380	379	White - output_0071.png	Point	none	1461	501	1	1	1	none	none	0	0	0	0	0
381	380	Blue - output_0072.png	Point	none	2292	1353	1	1	1	none	none	0	0	0	0	0
382	381	Green - output_0072.png	Point	none	1905	1344	1	1	1	none	none	0	0	0	0	0
383	382	Orange - output_0072.png	Point	none	2598	1374	1	1	1	none	none	0	0	0	0	0
384	383	Yellow - output_0072.png	Point	none	2121	1017	1	1	1	none	none	0	0	0	0	0
385	384	Purple - output_0072.png	Point	none	2178	612	1	1	1	none	none	0	0	0	0	0
386	385	White - output_0072.png	Point	none	1587	507	1	1	1	none	none	0	0	0	0	0
387	386	Blue - output_0073.png	Point	none	2250	1284	1	1	1	none	none	0	0	0	0	0
388	387	Green - output_0073.png	Point	none	1827	1284	1	1	1	none	none	0	0	0	0	0
389	388	Orange - output_0073.png	Point	none	2040	1869	1	1	1	none	none	0	0	0	0	0
390	389	Yellow - output_0073.png	Point	none	2100	1047	1	1	1	none	none	0	0	0	0	0
391	390	Purple - output_0073.png	Point	none	2655	414	1	1	1	none	none	0	0	0	0	0
392	391	White - output_0073.png	Point	none	888	579	1	1	1	none	none	0	0	0	0	0
393	392	Blue - output_0074.png	Point	none	2223	1299	1	1	1	none	none	0	0	0	0	0
394	393	Green - output_0074.png	Point	none	1797	1290	1	1	1	none	none	0	0	0	0	0
395	394	Orange - output_0074.png	Point	none	1947	72	1	1	1	none	none	0	0	0	0	0
396	395	Yellow - output_0074.png	Point	none	2094	1026	1	1	1	none	none	0	0	0	0	0
397	396	Purple - output_0074.png	Point	none	1932	789	1	1	1	none	none	0	0	0	0	0
398	397	White - output_0074.png	Point	none	1935	60	1	1	1	none	none	0	0	0	0	0
399	398	Blue - output_0075.png	Point	none	2334	1272	1	1	1	none	none	0	0	0	0	0
400	399	Green - output_0075.png	Point	none	1731	1374	1	1	1	none	none	0	0	0	0	0
401	400	Orange - output_0075.png	Point	none	2310	45	1	1	1	none	none	0	0	0	0	0
402	401	Yellow - output_0075.png	Point	none	2094	1041	1	1	1	none	none	0	0	0	0	0
403	402	Purple - output_0075.png	Point	none	2388	234	1	1	1	none	none	0	0	0	0	0
404	403	White - output_0075.png	Point	none	1539	471	1	1	1	none	none	0	0	0	0	0
405	404	Blue - output_0076.png	Point	none	2346	1290	1	1	1	none	none	0	0	0	0	0
406	405	Green - output_0076.png	Point	none	1671	1332	1	1	1	none	none	0	0	0	0	0
407	406	Orange - output_0076.png	Point	none	978	474	1	1	1	none	none	0	0	0	0	0
408	407	Yellow - output_0076.png	Point	none	2103	990	1	1	1	none	none	0	0	0	0	0
409	408	Purple - output_0076.png	Point	none	2046	30	1	1	1	none	none	0	0	0	0	0
410	409	White - output_0076.png	Point	none	1512	510	1	1	1	none	none	0	0	0	0	0
411	410	Blue - output_0077.png	Point	none	2364	1293	1	1	1	none	none	0	0	0	0	0
412	411	Green - output_0077.png	Point	none	1854	1308	1	1	1	none	none	0	0	0	0	0
413	412	Orange - output_0077.png	Point	none	1059	498	1	1	1	none	none	0	0	0	0	0
414	413	Yellow - output_0077.png	Point	none	2088	1029	1	1	1	none	none	0	0	0	0	0
415	414	Purple - output_0077.png	Point	none	1059	1488	1	1	1	none	none	0	0	0	0	0
416	415	White - output_0077.png	Point	none	1452	573	1	1	1	none	none	0	0	0	0	0
417	416	Blue - output_0078.png	Point	none	2379	1290	1	1	1	none	none	0	0	0	0	0
418	417	Green - output_0078.png	Point	none	1851	1401	1	1	1	none	none	0	0	0	0	0
419	418	Orange - output_0078.png	Point	none	1104	456	1	1	1	none	none	0	0	0	0	0
420	419	Yellow - output_0078.png	Point	none	2118	1023	1	1	1	none	none	0	0	0	0	0
421	420	Purple - output_0078.png	Point	none	2613	1224	1	1	1	none	none	0	0	0	0	0
422	421	White - output_0078.png	Point	none	891	384	1	1	1	none	none	0	0	0	0	0
423	422	Eggpile02 - output_0079.png	Point	none	2205	1029	1	1	1	none	none	0	0	0	0	0
424	423	Blue - output_0079.png	Point	none	2349	1323	1	1	1	none	none	0	0	0	0	0
425	424	Green - output_0079.png	Point	none	1749	1035	1	1	1	none	none	0	0	0	0	0
426	425	Orange - output_0079.png	Point	none	1122	354	1	1	1	none	none	0	0	0	0	0
427	426	Yellow - output_0079.png	Point	none	2064	1020	1	1	1	none	none	0	0	0	0	0
428	427	Purple - output_0079.png	Point	none	2613	654	1	1	1	none	none	0	0	0	0	0
429	428	White - output_0079.png	Point	none	1623	495	1	1	1	none	none	0	0	0	0	0
430	429	Blue - output_0080.png	Point	none	2388	1266	1	1	1	none	none	0	0	0	0	0
431	430	Green - output_0080.png	Point	none	1773	1158	1	1	1	none	none	0	0	0	0	0
432	431	Orange - output_0080.png	Point	none	1986	39	1	1	1	none	none	0	0	0	0	0
433	432	Yellow - output_0080.png	Point	none	2109	999	1	1	1	none	none	0	0	0	0	0
434	433	Purple - output_0080.png	Point	none	3090	1140	1	1	1	none	none	0	0	0	0	0
435	434	White - output_0080.png	Point	none	1005	429	1	1	1	none	none	0	0	0	0	0
436	435	Blue - output_0081.png	Point	none	2409	1344	1	1	1	none	none	0	0	0	0	0
437	436	Green - output_0081.png	Point	none	1686	1068	1	1	1	none	none	0	0	0	0	0
438	437	Orange - output_0081.png	Point	none	2337	255	1	1	1	none	none	0	0	0	0	0
439	438	Yellow - output_0081.png	Point	none	2106	1017	1	1	1	none	none	0	0	0	0	0
440	439	Purple - output_0081.png	Point	none	2832	1878	1	1	1	none	none	0	0	0	0	0
441	440	White - output_0081.png	Point	none	942	612	1	1	1	none	none	0	0	0	0	0
442	441	Blue - output_0082.png	Point	none	2478	1260	1	1	1	none	none	0	0	0	0	0
443	442	Green - output_0082.png	Point	none	1794	1068	1	1	1	none	none	0	0	0	0	0
444	443	Orange - output_0082.png	Point	none	2181	408	1	1	1	none	none	0	0	0	0	0
445	444	Yellow - output_0082.png	Point	none	2115	1014	1	1	1	none	none	0	0	0	0	0
446	445	Purple - output_0082.png	Point	none	3168	1779	1	1	1	none	none	0	0	0	0	0
447	446	White - output_0082.png	Point	none	810	561	1	1	1	none	none	0	0	0	0	0
448	447	Blue - output_0083.png	Point	none	2484	1374	1	1	1	none	none	0	0	0	0	0
449	448	Green - output_0083.png	Point	none	1737	1083	1	1	1	none	none	0	0	0	0	0
450	449	Orange - output_0083.png	Point	none	1488	408	1	1	1	none	none	0	0	0	0	0
451	450	Yellow - output_0083.png	Point	none	2076	1050	1	1	1	none	none	0	0	0	0	0
452	451	Purple - output_0083.png	Point	none	999	1698	1	1	1	none	none	0	0	0	0	0
453	452	White - output_0083.png	Point	none	1023	780	1	1	1	none	none	0	0	0	0	0
454	453	Blue - output_0084.png	Point	none	2502	1359	1	1	1	none	none	0	0	0	0	0
455	454	Green - output_0084.png	Point	none	1827	1125	1	1	1	none	none	0	0	0	0	0
456	455	Orange - output_0084.png	Point	none	2157	60	1	1	1	none	none	0	0	0	0	0
457	456	Yellow - output_0084.png	Point	none	2094	1026	1	1	1	none	none	0	0	0	0	0
458	457	Purple - output_0084.png	Point	none	942	645	1	1	1	none	none	0	0	0	0	0
459	458	White - output_0084.png	Point	none	1557	588	1	1	1	none	none	0	0	0	0	0
460	459	Blue - output_0085.png	Point	none	2499	1314	1	1	1	none	none	0	0	0	0	0
461	460	Green - output_0085.png	Point	none	2742	627	1	1	1	none	none	0	0	0	0	0
462	461	Orange - output_0085.png	Point	none	2175	63	1	1	1	none	none	0	0	0	0	0
463	462	Yellow - output_0085.png	Point	none	2040	987	1	1	1	none	none	0	0	0	0	0
464	463	Purple - output_0085.png	Point	none	2007	1299	1	1	1	none	none	0	0	0	0	0
465	464	White - output_0085.png	Point	none	1173	702	1	1	1	none	none	0	0	0	0	0
466	465	Blue - output_0086.png	Point	none	2553	1305	1	1	1	none	none	0	0	0	0	0
467	466	Green - output_0086.png	Point	none	1080	492	1	1	1	none	none	0	0	0	0	0
468	467	Orange - output_0086.png	Point	none	1176	369	1	1	1	none	none	0	0	0	0	0
469	468	Yellow - output_0086.png	Point	none	2133	1044	1	1	1	none	none	0	0	0	0	0
470	469	Purple - output_0086.png	Point	none	2412	81	1	1	1	none	none	0	0	0	0	0
471	470	White - output_0086.png	Point	none	1077	798	1	1	1	none	none	0	0	0	0	0
472	471	Blue - output_0087.png	Point	none	2541	1335	1	1	1	none	none	0	0	0	0	0
473	472	Green - output_0087.png	Point	none	1167	687	1	1	1	none	none	0	0	0	0	0
474	473	Orange - output_0087.png	Point	none	879	1440	1	1	1	none	none	0	0	0	0	0
475	474	Yellow - output_0087.png	Point	none	2094	1044	1	1	1	none	none	0	0	0	0	0
476	475	Purple - output_0087.png	Point	none	1251	561	1	1	1	none	none	0	0	0	0	0
477	476	White - output_0087.png	Point	none	1146	480	1	1	1	none	none	0	0	0	0	0
478	477	Blue - output_0088.png	Point	none	2517	1308	1	1	1	none	none	0	0	0	0	0
479	478	Green - output_0088.png	Point	none	1803	807	1	1	1	none	none	0	0	0	0	0
480	479	Orange - output_0088.png	Point	none	870	378	1	1	1	none	none	0	0	0	0	0
481	480	Yellow - output_0088.png	Point	none	2082	1020	1	1	1	none	none	0	0	0	0	0
482	481	Purple - output_0088.png	Point	none	1992	1845	1	1	1	none	none	0	0	0	0	0
483	482	White - output_0088.png	Point	none	1107	519	1	1	1	none	none	0	0	0	0	0
484	483	Blue - output_0089.png	Point	none	2478	1365	1	1	1	none	none	0	0	0	0	0
485	484	Green - output_0089.png	Point	none	1506	1893	1	1	1	none	none	0	0	0	0	0
486	485	Orange - output_0089.png	Point	none	2289	81	1	1	1	none	none	0	0	0	0	0
487	486	Yellow - output_0089.png	Point	none	2103	1014	1	1	1	none	none	0	0	0	0	0
488	487	Purple - output_0089.png	Point	none	3075	336	1	1	1	none	none	0	0	0	0	0
489	488	White - output_0089.png	Point	none	1155	555	1	1	1	none	none	0	0	0	0	0
490	489	Blue - output_0090.png	Point	none	2490	1383	1	1	1	none	none	0	0	0	0	0
491	490	Green - output_0090.png	Point	none	2613	726	1	1	1	none	none	0	0	0	0	0
492	491	Orange - output_0090.png	Point	none	1476	918	1	1	1	none	none	0	0	0	0	0
493	492	Yellow - output_0090.png	Point	none	2085	1038	1	1	1	none	none	0	0	0	0	0
494	493	Purple - output_0090.png	Point	none	1038	1647	1	1	1	none	none	0	0	0	0	0
495	494	White - output_0090.png	Point	none	1194	540	1	1	1	none	none	0	0	0	0	0
496	495	Blue - output_0091.png	Point	none	2454	1377	1	1	1	none	none	0	0	0	0	0
497	496	Green - output_0091.png	Point	none	1680	990	1	1	1	none	none	0	0	0	0	0
498	497	Orange - output_0091.png	Point	none	1605	342	1	1	1	none	none	0	0	0	0	0
499	498	Yellow - output_0091.png	Point	none	2091	1008	1	1	1	none	none	0	0	0	0	0
500	499	Purple - output_0091.png	Point	none	1863	414	1	1	1	none	none	0	0	0	0	0
501	500	White - output_0091.png	Point	none	1338	810	1	1	1	none	none	0	0	0	0	0
502	501	Blue - output_0092.png	Point	none	2481	1353	1	1	1	none	none	0	0	0	0	0
503	502	Green - output_0092.png	Point	none	1647	1251	1	1	1	none	none	0	0	0	0	0
504	503	Orange - output_0092.png	Point	none	2397	291	1	1	1	none	none	0	0	0	0	0
505	504	Yellow - output_0092.png	Point	none	2091	1050	1	1	1	none	none	0	0	0	0	0
506	505	Purple - output_0092.png	Point	none	885	906	1	1	1	none	none	0	0	0	0	0
507	506	White - output_0092.png	Point	none	1209	585	1	1	1	none	none	0	0	0	0	0
508	507	Blue - output_0093.png	Point	none	2493	1383	1	1	1	none	none	0	0	0	0	0
509	508	Green - output_0093.png	Point	none	1671	1215	1	1	1	none	none	0	0	0	0	0
510	509	Orange - output_0093.png	Point	none	2391	78	1	1	1	none	none	0	0	0	0	0
511	510	Yellow - output_0093.png	Point	none	2133	1041	1	1	1	none	none	0	0	0	0	0
512	511	Purple - output_0093.png	Point	none	1218	432	1	1	1	none	none	0	0	0	0	0
513	512	White - output_0093.png	Point	none	1164	573	1	1	1	none	none	0	0	0	0	0
514	513	Blue - output_0094.png	Point	none	2502	1398	1	1	1	none	none	0	0	0	0	0
515	514	Green - output_0094.png	Point	none	2082	33	1	1	1	none	none	0	0	0	0	0
516	515	Orange - output_0094.png	Point	none	2289	39	1	1	1	none	none	0	0	0	0	0
517	516	Yellow - output_0094.png	Point	none	2067	1041	1	1	1	none	none	0	0	0	0	0
518	517	Purple - output_0094.png	Point	none	810	540	1	1	1	none	none	0	0	0	0	0
519	518	White - output_0094.png	Point	none	1161	594	1	1	1	none	none	0	0	0	0	0
520	519	Blue - output_0095.png	Point	none	2421	1338	1	1	1	none	none	0	0	0	0	0
521	520	Green - output_0095.png	Point	none	1647	1326	1	1	1	none	none	0	0	0	0	0
522	521	Orange - output_0095.png	Point	none	2112	63	1	1	1	none	none	0	0	0	0	0
523	522	Yellow - output_0095.png	Point	none	2082	1023	1	1	1	none	none	0	0	0	0	0
524	523	Purple - output_0095.png	Point	none	1269	1896	1	1	1	none	none	0	0	0	0	0
525	524	White - output_0095.png	Point	none	1194	594	1	1	1	none	none	0	0	0	0	0
526	525	Blue - output_0096.png	Point	none	2505	1344	1	1	1	none	none	0	0	0	0	0
527	526	Green - output_0096.png	Point	none	1674	1347	1	1	1	none	none	0	0	0	0	0
528	527	Orange - output_0096.png	Point	none	2205	423	1	1	1	none	none	0	0	0	0	0
529	528	Yellow - output_0096.png	Point	none	2112	1041	1	1	1	none	none	0	0	0	0	0
530	529	Purple - output_0096.png	Point	none	2604	702	1	1	1	none	none	0	0	0	0	0
531	530	White - output_0096.png	Point	none	1194	543	1	1	1	none	none	0	0	0	0	0
532	531	Blue - output_0097.png	Point	none	2532	1332	1	1	1	none	none	0	0	0	0	0
533	532	Green - output_0097.png	Point	none	1716	1359	1	1	1	none	none	0	0	0	0	0
534	533	Orange - output_0097.png	Point	none	2142	498	1	1	1	none	none	0	0	0	0	0
535	534	Yellow - output_0097.png	Point	none	2073	1017	1	1	1	none	none	0	0	0	0	0
536	535	Purple - output_0097.png	Point	none	2697	618	1	1	1	none	none	0	0	0	0	0
537	536	White - output_0097.png	Point	none	1152	615	1	1	1	none	none	0	0	0	0	0
538	537	Blue - output_0098.png	Point	none	2583	1323	1	1	1	none	none	0	0	0	0	0
539	538	Green - output_0098.png	Point	none	2209	1442	1	1	1	none	none	0	0	0	0	0
540	539	Orange - output_0098.png	Point	none	2109	456	1	1	1	none	none	0	0	0	0	0
541	540	Yellow - output_0098.png	Point	none	2094	993	1	1	1	none	none	0	0	0	0	0
542	541	Purple - output_0098.png	Point	none	2055	1389	1	1	1	none	none	0	0	0	0	0
543	542	White - output_0098.png	Point	none	1179	603	1	1	1	none	none	0	0	0	0	0
544	543	Blue - output_0099.png	Point	none	2538	1335	1	1	1	none	none	0	0	0	0	0
545	544	Green - output_0099.png	Point	none	1935	1344	1	1	1	none	none	0	0	0	0	0
546	545	Orange - output_0099.png	Point	none	1797	444	1	1	1	none	none	0	0	0	0	0
547	546	Yellow - output_0099.png	Point	none	2091	1230	1	1	1	none	none	0	0	0	0	0
548	547	Purple - output_0099.png	Point	none	1044	1680	1	1	1	none	none	0	0	0	0	0
549	548	White - output_0099.png	Point	none	1068	621	1	1	1	none	none	0	0	0	0	0
550	549	Blue - output_0100.png	Point	none	2541	1293	1	1	1	none	none	0	0	0	0	0
551	550	Green - output_0100.png	Point	none	1914	1365	1	1	1	none	none	0	0	0	0	0
552	551	Orange - output_0100.png	Point	none	2085	570	1	1	1	none	none	0	0	0	0	0
553	552	Yellow - output_0100.png	Point	none	2112	1065	1	1	1	none	none	0	0	0	0	0
554	553	Purple - output_0100.png	Point	none	2094	63	1	1	1	none	none	0	0	0	0	0
555	554	White - output_0100.png	Point	none	2358	1644	1	1	1	none	none	0	0	0	0	0
556	555	Blue - output_0101.png	Point	none	2589	1296	1	1	1	none	none	0	0	0	0	0
557	556	Green - output_0101.png	Point	none	1878	1425	1	1	1	none	none	0	0	0	0	0
558	557	Orange - output_0101.png	Point	none	2178	582	1	1	1	none	none	0	0	0	0	0
559	558	Yellow - output_0101.png	Point	none	2124	1065	1	1	1	none	none	0	0	0	0	0
560	559	Purple - output_0101.png	Point	none	2049	75	1	1	1	none	none	0	0	0	0	0
561	560	White - output_0101.png	Point	none	1074	861	1	1	1	none	none	0	0	0	0	0
562	561	Blue - output_0102.png	Point	none	2562	1329	1	1	1	none	none	0	0	0	0	0
563	562	Green - output_0102.png	Point	none	1992	1344	1	1	1	none	none	0	0	0	0	0
564	563	Orange - output_0102.png	Point	none	2124	531	1	1	1	none	none	0	0	0	0	0
565	564	Yellow - output_0102.png	Point	none	2121	1068	1	1	1	none	none	0	0	0	0	0
566	565	Purple - output_0102.png	Point	none	756	1596	1	1	1	none	none	0	0	0	0	0
567	566	White - output_0102.png	Point	none	1068	624	1	1	1	none	none	0	0	0	0	0
