# Supplementary material for: Unmated Queens Show Worker‐Like Behaviour and Gene Expression in Polygynous Colonies of the Ant Stigmatomma pallipes
Source: Mol Ecol. 2026 Apr 29;35:e70360. doi: 10.1111/mec.70360 (PMC13126620; doi:10.1111/mec.70360)
Supplement: Supplementary file 3 — Data S1: mec70360‐sup‐0003‐Supinfo.zip. [file MEC-35-e70360-s003.zip › Coordinates/O3_G9_4_1_cords.csv]

X.1	Index	Name	Type	Group	X	Y	Width	Height	Points	Color	Fill	LWidth	Pos	C	Z	T
1	0	Eggpile - output_0010.png	Point	none	858	1422	1	1	1	none	none	0	0	0	0	0
2	1	Larval pile - output_0010.png	Point	none	2427	876	1	1	1	none	none	0	0	0	0	0
3	2	Pupapile - output_0010.png	Point	none	1737	699	1	1	1	none	none	0	0	0	0	0
4	3	Nest Entrance - output_0010.png	Point	none	1875	2154	1	1	1	none	none	0	0	0	0	0
5	4	SW Corner - output_0010.png	Point	none	3423	261	1	1	1	none	none	0	0	0	0	0
6	5	NW Corner - output_0010.png	Point	none	3369	2151	1	1	1	none	none	0	0	0	0	0
7	6	NE Corner - output_0010.png	Point	none	228	2148	1	1	1	none	none	0	0	0	0	0
8	7	SE Corner - output_0010.png	Point	none	231	237	1	1	1	none	none	0	0	0	0	0
9	8	Green - output_0010.png	Point	none	1317	945	1	1	1	none	none	0	0	0	0	0
10	9	Yellow - output_0010.png	Point	none	1458	1200	1	1	1	none	none	0	0	0	0	0
11	10	Green - output_0011.png	Point	none	1353	978	1	1	1	none	none	0	0	0	0	0
12	11	Yellow - output_0011.png	Point	none	2418	1125	1	1	1	none	none	0	0	0	0	0
13	12	Green - output_0012.png	Point	none	1362	1008	1	1	1	none	none	0	0	0	0	0
14	13	Yellow - output_0012.png	Point	none	939	1281	1	1	1	none	none	0	0	0	0	0
15	14	Green - output_0013.png	Point	none	1398	1005	1	1	1	none	none	0	0	0	0	0
16	15	Yellow - output_0013.png	Point	none	936	1266	1	1	1	none	none	0	0	0	0	0
17	16	Green - output_0014.png	Point	none	1404	999	1	1	1	none	none	0	0	0	0	0
18	17	Yellow - output_0014.png	Point	none	957	1281	1	1	1	none	none	0	0	0	0	0
19	18	Green - output_0015.png	Point	none	1398	981	1	1	1	none	none	0	0	0	0	0
20	19	Yellow - output_0015.png	Point	none	1008	1398	1	1	1	none	none	0	0	0	0	0
21	20	Green - output_0016.png	Point	none	1368	993	1	1	1	none	none	0	0	0	0	0
22	21	Yellow - output_0016.png	Point	none	801	1464	1	1	1	none	none	0	0	0	0	0
23	22	Green - output_0017.png	Point	none	1380	987	1	1	1	none	none	0	0	0	0	0
24	23	Yellow - output_0017.png	Point	none	825	1467	1	1	1	none	none	0	0	0	0	0
25	24	Green - output_0018.png	Point	none	1320	963	1	1	1	none	none	0	0	0	0	0
26	25	Yellow - output_0018.png	Point	none	729	1101	1	1	1	none	none	0	0	0	0	0
27	26	Green - output_0019.png	Point	none	1326	942	1	1	1	none	none	0	0	0	0	0
28	27	Yellow - output_0019.png	Point	none	1125	1002	1	1	1	none	none	0	0	0	0	0
29	28	Green - output_0020.png	Point	none	1260	1146	1	1	1	none	none	0	0	0	0	0
30	29	Yellow - output_0020.png	Point	none	1353	654	1	1	1	none	none	0	0	0	0	0
31	30	Green - output_0021.png	Point	none	1272	1134	1	1	1	none	none	0	0	0	0	0
32	31	Yellow - output_0021.png	Point	none	1179	1560	1	1	1	none	none	0	0	0	0	0
33	32	Green - output_0022.png	Point	none	1281	1137	1	1	1	none	none	0	0	0	0	0
34	33	Yellow - output_0022.png	Point	none	2148	942	1	1	1	none	none	0	0	0	0	0
35	34	Green - output_0023.png	Point	none	1404	984	1	1	1	none	none	0	0	0	0	0
36	35	Yellow - output_0023.png	Point	none	1584	933	1	1	1	none	none	0	0	0	0	0
37	36	Green - output_0024.png	Point	none	1395	996	1	1	1	none	none	0	0	0	0	0
38	37	Yellow - output_0024.png	Point	none	1557	900	1	1	1	none	none	0	0	0	0	0
39	38	Green - output_0025.png	Point	none	1314	1047	1	1	1	none	none	0	0	0	0	0
40	39	Yellow - output_0025.png	Point	none	1365	732	1	1	1	none	none	0	0	0	0	0
41	40	Green - output_0026.png	Point	none	1416	1140	1	1	1	none	none	0	0	0	0	0
42	41	Yellow - output_0026.png	Point	none	2094	831	1	1	1	none	none	0	0	0	0	0
43	42	Green - output_0027.png	Point	none	1788	1062	1	1	1	none	none	0	0	0	0	0
44	43	Yellow - output_0027.png	Point	none	1701	1239	1	1	1	none	none	0	0	0	0	0
45	44	Green - output_0028.png	Point	none	2259	777	1	1	1	none	none	0	0	0	0	0
46	45	Yellow - output_0028.png	Point	none	1065	1284	1	1	1	none	none	0	0	0	0	0
47	46	Green - output_0029.png	Point	none	2181	858	1	1	1	none	none	0	0	0	0	0
48	47	Yellow - output_0029.png	Point	none	1269	1149	1	1	1	none	none	0	0	0	0	0
49	48	Green - output_0030.png	Point	none	1854	1056	1	1	1	none	none	0	0	0	0	0
50	49	Yellow - output_0030.png	Point	none	1284	1155	1	1	1	none	none	0	0	0	0	0
51	50	Green - output_0031.png	Point	none	1806	1227	1	1	1	none	none	0	0	0	0	0
52	51	Yellow - output_0031.png	Point	none	1269	1149	1	1	1	none	none	0	0	0	0	0
53	52	Green - output_0032.png	Point	none	1866	1299	1	1	1	none	none	0	0	0	0	0
54	53	Yellow - output_0032.png	Point	none	1260	1152	1	1	1	none	none	0	0	0	0	0
55	54	Green - output_0033.png	Point	none	1683	1200	1	1	1	none	none	0	0	0	0	0
56	55	Yellow - output_0033.png	Point	none	1104	984	1	1	1	none	none	0	0	0	0	0
57	56	Green - output_0034.png	Point	none	1506	1287	1	1	1	none	none	0	0	0	0	0
58	57	Yellow - output_0034.png	Point	none	1515	843	1	1	1	none	none	0	0	0	0	0
59	58	Green - output_0035.png	Point	none	1653	1203	1	1	1	none	none	0	0	0	0	0
60	59	Yellow - output_0035.png	Point	none	1137	1101	1	1	1	none	none	0	0	0	0	0
61	60	Green - output_0036.png	Point	none	1755	1212	1	1	1	none	none	0	0	0	0	0
62	61	Yellow - output_0036.png	Point	none	1146	1083	1	1	1	none	none	0	0	0	0	0
63	62	Green - output_0037.png	Point	none	1155	999	1	1	1	none	none	0	0	0	0	0
64	63	Yellow - output_0037.png	Point	none	2985	1665	1	1	1	none	none	0	0	0	0	0
65	64	Green - output_0038.png	Point	none	1404	1362	1	1	1	none	none	0	0	0	0	0
66	65	Yellow - output_0038.png	Point	none	2622	933	1	1	1	none	none	0	0	0	0	0
67	66	Green - output_0039.png	Point	none	1374	1353	1	1	1	none	none	0	0	0	0	0
68	67	Yellow - output_0039.png	Point	none	2508	705	1	1	1	none	none	0	0	0	0	0
69	68	Green - output_0040.png	Point	none	2031	918	1	1	1	none	none	0	0	0	0	0
70	69	Yellow - output_0040.png	Point	none	2313	1083	1	1	1	none	none	0	0	0	0	0
71	70	Green - output_0041.png	Point	none	1269	1257	1	1	1	none	none	0	0	0	0	0
72	71	Yellow - output_0041.png	Point	none	2544	954	1	1	1	none	none	0	0	0	0	0
73	72	Green - output_0042.png	Point	none	1134	1158	1	1	1	none	none	0	0	0	0	0
74	73	Yellow - output_0042.png	Point	none	2523	990	1	1	1	none	none	0	0	0	0	0
75	74	Green - output_0043.png	Point	none	2610	1137	1	1	1	none	none	0	0	0	0	0
76	75	Yellow - output_0043.png	Point	none	2523	963	1	1	1	none	none	0	0	0	0	0
77	76	Green - output_0044.png	Point	none	2577	1296	1	1	1	none	none	0	0	0	0	0
78	77	Yellow - output_0044.png	Point	none	1848	1029	1	1	1	none	none	0	0	0	0	0
79	78	Green - output_0045.png	Point	none	1992	1083	1	1	1	none	none	0	0	0	0	0
80	79	Yellow - output_0045.png	Point	none	1287	1110	1	1	1	none	none	0	0	0	0	0
81	80	Green - output_0046.png	Point	none	1923	954	1	1	1	none	none	0	0	0	0	0
82	81	Yellow - output_0046.png	Point	none	1236	1236	1	1	1	none	none	0	0	0	0	0
83	82	Green - output_0047.png	Point	none	1746	1164	1	1	1	none	none	0	0	0	0	0
84	83	Yellow - output_0047.png	Point	none	1206	1320	1	1	1	none	none	0	0	0	0	0
85	84	Green - output_0048.png	Point	none	1773	1176	1	1	1	none	none	0	0	0	0	0
86	85	Yellow - output_0048.png	Point	none	1203	1167	1	1	1	none	none	0	0	0	0	0
87	86	Green - output_0049.png	Point	none	1509	1098	1	1	1	none	none	0	0	0	0	0
88	87	Yellow - output_0049.png	Point	none	1329	1053	1	1	1	none	none	0	0	0	0	0
89	88	Green - output_0050.png	Point	none	1512	1098	1	1	1	none	none	0	0	0	0	0
90	89	Yellow - output_0050.png	Point	none	1332	972	1	1	1	none	none	0	0	0	0	0
91	90	Green - output_0051.png	Point	none	1722	1161	1	1	1	none	none	0	0	0	0	0
92	91	Yellow - output_0051.png	Point	none	1137	1059	1	1	1	none	none	0	0	0	0	0
93	92	Green - output_0052.png	Point	none	1908	1041	1	1	1	none	none	0	0	0	0	0
94	93	Yellow - output_0052.png	Point	none	1272	1062	1	1	1	none	none	0	0	0	0	0
95	94	Green - output_0053.png	Point	none	1188	1299	1	1	1	none	none	0	0	0	0	0
96	95	Yellow - output_0053.png	Point	none	996	1209	1	1	1	none	none	0	0	0	0	0
97	96	Green - output_0054.png	Point	none	1311	1092	1	1	1	none	none	0	0	0	0	0
98	97	Yellow - output_0054.png	Point	none	2229	924	1	1	1	none	none	0	0	0	0	0
99	98	Green - output_0055.png	Point	none	1344	984	1	1	1	none	none	0	0	0	0	0
100	99	Yellow - output_0055.png	Point	none	2385	750	1	1	1	none	none	0	0	0	0	0
101	100	Green - output_0056.png	Point	none	1404	1179	1	1	1	none	none	0	0	0	0	0
102	101	Yellow - output_0056.png	Point	none	2331	1182	1	1	1	none	none	0	0	0	0	0
103	102	Green - output_0057.png	Point	none	1329	987	1	1	1	none	none	0	0	0	0	0
104	103	Yellow - output_0057.png	Point	none	2682	1122	1	1	1	none	none	0	0	0	0	0
105	104	Green - output_0058.png	Point	none	1080	1221	1	1	1	none	none	0	0	0	0	0
106	105	Yellow - output_0058.png	Point	none	1737	1137	1	1	1	none	none	0	0	0	0	0
107	106	Green - output_0059.png	Point	none	1119	1194	1	1	1	none	none	0	0	0	0	0
108	107	Yellow - output_0059.png	Point	none	1362	1152	1	1	1	none	none	0	0	0	0	0
109	108	Green - output_0060.png	Point	none	1212	1029	1	1	1	none	none	0	0	0	0	0
110	109	Yellow - output_0060.png	Point	none	1332	1059	1	1	1	none	none	0	0	0	0	0
111	110	Green - output_0061.png	Point	none	1176	1191	1	1	1	none	none	0	0	0	0	0
112	111	Yellow - output_0061.png	Point	none	1704	1206	1	1	1	none	none	0	0	0	0	0
113	112	Green - output_0062.png	Point	none	1170	1164	1	1	1	none	none	0	0	0	0	0
114	113	Yellow - output_0062.png	Point	none	1602	1254	1	1	1	none	none	0	0	0	0	0
115	114	Green - output_0063.png	Point	none	1188	1167	1	1	1	none	none	0	0	0	0	0
116	115	Yellow - output_0063.png	Point	none	999	1185	1	1	1	none	none	0	0	0	0	0
117	116	Green - output_0064.png	Point	none	1182	1173	1	1	1	none	none	0	0	0	0	0
118	117	Yellow - output_0064.png	Point	none	927	1143	1	1	1	none	none	0	0	0	0	0
119	118	Green - output_0065.png	Point	none	1167	1185	1	1	1	none	none	0	0	0	0	0
120	119	Yellow - output_0065.png	Point	none	897	1197	1	1	1	none	none	0	0	0	0	0
121	120	Green - output_0066.png	Point	none	1170	1182	1	1	1	none	none	0	0	0	0	0
122	121	Yellow - output_0066.png	Point	none	1275	1014	1	1	1	none	none	0	0	0	0	0
123	122	Green - output_0067.png	Point	none	1173	1176	1	1	1	none	none	0	0	0	0	0
124	123	Yellow - output_0067.png	Point	none	1149	771	1	1	1	none	none	0	0	0	0	0
125	124	Green - output_0068.png	Point	none	1161	1173	1	1	1	none	none	0	0	0	0	0
126	125	Yellow - output_0068.png	Point	none	954	1191	1	1	1	none	none	0	0	0	0	0
127	126	Green - output_0069.png	Point	none	1140	1203	1	1	1	none	none	0	0	0	0	0
128	127	Yellow - output_0069.png	Point	none	1431	1086	1	1	1	none	none	0	0	0	0	0
129	128	Green - output_0070.png	Point	none	1131	1227	1	1	1	none	none	0	0	0	0	0
130	129	Yellow - output_0070.png	Point	none	1923	669	1	1	1	none	none	0	0	0	0	0
131	130	Green - output_0071.png	Point	none	1146	1209	1	1	1	none	none	0	0	0	0	0
132	131	Yellow - output_0071.png	Point	none	1686	1260	1	1	1	none	none	0	0	0	0	0
133	132	Green - output_0072.png	Point	none	1119	1209	1	1	1	none	none	0	0	0	0	0
134	133	Yellow - output_0072.png	Point	none	1209	1389	1	1	1	none	none	0	0	0	0	0
135	134	Green - output_0073.png	Point	none	1143	1218	1	1	1	none	none	0	0	0	0	0
136	135	Yellow - output_0073.png	Point	none	1251	1356	1	1	1	none	none	0	0	0	0	0
137	136	Green - output_0074.png	Point	none	1140	1188	1	1	1	none	none	0	0	0	0	0
138	137	Yellow - output_0074.png	Point	none	1251	1335	1	1	1	none	none	0	0	0	0	0
139	138	Green - output_0075.png	Point	none	1116	1230	1	1	1	none	none	0	0	0	0	0
140	139	Yellow - output_0075.png	Point	none	1254	1353	1	1	1	none	none	0	0	0	0	0
141	140	Green - output_0076.png	Point	none	1113	1230	1	1	1	none	none	0	0	0	0	0
142	141	Yellow - output_0076.png	Point	none	1266	1326	1	1	1	none	none	0	0	0	0	0
143	142	Green - output_0077.png	Point	none	1116	1236	1	1	1	none	none	0	0	0	0	0
144	143	Yellow - output_0077.png	Point	none	1254	1332	1	1	1	none	none	0	0	0	0	0
145	144	Green - output_0078.png	Point	none	1119	1227	1	1	1	none	none	0	0	0	0	0
146	145	Yellow - output_0078.png	Point	none	1254	1326	1	1	1	none	none	0	0	0	0	0
147	146	Green - output_0079.png	Point	none	1104	1164	1	1	1	none	none	0	0	0	0	0
148	147	Yellow - output_0079.png	Point	none	1266	1347	1	1	1	none	none	0	0	0	0	0
149	148	Green - output_0080.png	Point	none	1113	1098	1	1	1	none	none	0	0	0	0	0
150	149	Yellow - output_0080.png	Point	none	1290	1206	1	1	1	none	none	0	0	0	0	0
151	150	Green - output_0081.png	Point	none	1146	1011	1	1	1	none	none	0	0	0	0	0
152	151	Yellow - output_0081.png	Point	none	1359	1041	1	1	1	none	none	0	0	0	0	0
153	152	Green - output_0082.png	Point	none	1152	1020	1	1	1	none	none	0	0	0	0	0
154	153	Yellow - output_0082.png	Point	none	1536	1059	1	1	1	none	none	0	0	0	0	0
155	154	Green - output_0083.png	Point	none	1152	1026	1	1	1	none	none	0	0	0	0	0
156	155	Yellow - output_0083.png	Point	none	945	1626	1	1	1	none	none	0	0	0	0	0
157	156	Green - output_0084.png	Point	none	1146	1035	1	1	1	none	none	0	0	0	0	0
158	157	Yellow - output_0084.png	Point	none	2298	678	1	1	1	none	none	0	0	0	0	0
159	158	Green - output_0085.png	Point	none	1134	1044	1	1	1	none	none	0	0	0	0	0
160	159	Yellow - output_0085.png	Point	none	2379	642	1	1	1	none	none	0	0	0	0	0
161	160	Green - output_0086.png	Point	none	1149	1020	1	1	1	none	none	0	0	0	0	0
162	161	Yellow - output_0086.png	Point	none	2334	711	1	1	1	none	none	0	0	0	0	0
163	162	Green - output_0087.png	Point	none	1143	1017	1	1	1	none	none	0	0	0	0	0
164	163	Yellow - output_0087.png	Point	none	1305	981	1	1	1	none	none	0	0	0	0	0
165	164	Green - output_0088.png	Point	none	1128	1032	1	1	1	none	none	0	0	0	0	0
166	165	Yellow - output_0088.png	Point	none	2997	2073	1	1	1	none	none	0	0	0	0	0
167	166	Green - output_0089.png	Point	none	1155	1020	1	1	1	none	none	0	0	0	0	0
168	167	Yellow - output_0089.png	Point	none	2454	618	1	1	1	none	none	0	0	0	0	0
169	168	Green - output_0090.png	Point	none	1146	1041	1	1	1	none	none	0	0	0	0	0
170	169	Yellow - output_0090.png	Point	none	2382	1212	1	1	1	none	none	0	0	0	0	0
171	170	Green - output_0091.png	Point	none	1152	1035	1	1	1	none	none	0	0	0	0	0
172	171	Yellow - output_0091.png	Point	none	2091	1302	1	1	1	none	none	0	0	0	0	0
173	172	Green - output_0092.png	Point	none	1155	1035	1	1	1	none	none	0	0	0	0	0
174	173	Yellow - output_0092.png	Point	none	1509	1131	1	1	1	none	none	0	0	0	0	0
175	174	Green - output_0093.png	Point	none	1299	1071	1	1	1	none	none	0	0	0	0	0
176	175	Yellow - output_0093.png	Point	none	1194	1275	1	1	1	none	none	0	0	0	0	0
177	176	Green - output_0094.png	Point	none	2202	1017	1	1	1	none	none	0	0	0	0	0
178	177	Yellow - output_0094.png	Point	none	1203	1275	1	1	1	none	none	0	0	0	0	0
179	178	Green - output_0095.png	Point	none	1596	702	1	1	1	none	none	0	0	0	0	0
180	179	Yellow - output_0095.png	Point	none	1203	1266	1	1	1	none	none	0	0	0	0	0
181	180	Green - output_0096.png	Point	none	1398	1257	1	1	1	none	none	0	0	0	0	0
182	181	Yellow - output_0096.png	Point	none	1212	1242	1	1	1	none	none	0	0	0	0	0
183	182	Green - output_0097.png	Point	none	1290	1125	1	1	1	none	none	0	0	0	0	0
184	183	Yellow - output_0097.png	Point	none	1191	1260	1	1	1	none	none	0	0	0	0	0
185	184	Green - output_0098.png	Point	none	1284	1110	1	1	1	none	none	0	0	0	0	0
186	185	Yellow - output_0098.png	Point	none	1188	1266	1	1	1	none	none	0	0	0	0	0
187	186	Green - output_0099.png	Point	none	1290	1113	1	1	1	none	none	0	0	0	0	0
188	187	Yellow - output_0099.png	Point	none	1197	1275	1	1	1	none	none	0	0	0	0	0
189	188	Green - output_0100.png	Point	none	1245	966	1	1	1	none	none	0	0	0	0	0
190	189	Yellow - output_0100.png	Point	none	1164	1209	1	1	1	none	none	0	0	0	0	0
191	190	Green - output_0101.png	Point	none	1275	1062	1	1	1	none	none	0	0	0	0	0
192	191	Yellow - output_0101.png	Point	none	1281	1578	1	1	1	none	none	0	0	0	0	0
193	192	Green - output_0102.png	Point	none	1284	1065	1	1	1	none	none	0	0	0	0	0
194	193	Yellow - output_0102.png	Point	none	1266	1575	1	1	1	none	none	0	0	0	0	0
195	194	Green - output_0103.png	Point	none	1284	1065	1	1	1	none	none	0	0	0	0	0
196	195	Yellow - output_0103.png	Point	none	1269	1563	1	1	1	none	none	0	0	0	0	0
