# Supplementary material for: Unmated Queens Show Worker‐Like Behaviour and Gene Expression in Polygynous Colonies of the Ant Stigmatomma pallipes
Source: Mol Ecol. 2026 Apr 29;35:e70360. doi: 10.1111/mec.70360 (PMC13126620; doi:10.1111/mec.70360)
Supplement: Supplementary file 3 — Data S1: mec70360‐sup‐0003‐Supinfo.zip. [file MEC-35-e70360-s003.zip › Coordinates/O3_M10_1_10_cords.csv]

X.1	Index	Name	Type	Group	X	Y	Width	Height	Points	Color	Fill	LWidth	Pos	C	Z	T
1	0	Eggpile - output_0010.png	Point	none	2440	1558	1	1	1	none	none	0	0	0	0	0
2	1	Larval pile - output_0010.png	Point	none	2467	1566	1	1	1	none	none	0	0	0	0	0
3	2	Pupapile - output_0010.png	Point	none	1401	851	1	1	1	none	none	0	0	0	0	0
4	3	Nest Entrance - output_0010.png	Point	none	2253	39	1	1	1	none	none	0	0	0	0	0
5	4	SW Corner - output_0010.png	Point	none	585	1869	1	1	1	none	none	0	0	0	0	0
6	5	NW Corner - output_0010.png	Point	none	579	3	1	1	1	none	none	0	0	0	0	0
7	6	NE Corner - output_0010.png	Point	none	3654	63	1	1	1	none	none	0	0	0	0	0
8	7	SE Corner - output_0010.png	Point	none	3423	2070	1	1	1	none	none	0	0	0	0	0
9	8	Blue - output_0010.png	Point	none	2604	1575	1	1	1	none	none	0	0	0	0	0
10	9	Green - output_0010.png	Point	none	1944	1692	1	1	1	none	none	0	0	0	0	0
11	10	Orange - output_0010.png	Point	none	1461	837	1	1	1	none	none	0	0	0	0	0
12	11	Pink - output_0010.png	Point	none	2205	909	1	1	1	none	none	0	0	0	0	0
13	12	Blue - output_0011.png	Point	none	2625	1575	1	1	1	none	none	0	0	0	0	0
14	13	Green - output_0011.png	Point	none	1953	1680	1	1	1	none	none	0	0	0	0	0
15	14	Orange - output_0011.png	Point	none	1494	774	1	1	1	none	none	0	0	0	0	0
16	15	Pink - output_0011.png	Point	none	1698	1071	1	1	1	none	none	0	0	0	0	0
17	16	Blue - output_0012.png	Point	none	2613	1584	1	1	1	none	none	0	0	0	0	0
18	17	Green - output_0012.png	Point	none	1923	1683	1	1	1	none	none	0	0	0	0	0
19	18	Orange - output_0012.png	Point	none	1473	795	1	1	1	none	none	0	0	0	0	0
20	19	Pink - output_0012.png	Point	none	2007	1308	1	1	1	none	none	0	0	0	0	0
21	20	Blue - output_0013.png	Point	none	2523	1626	1	1	1	none	none	0	0	0	0	0
22	21	Green - output_0013.png	Point	none	1938	1689	1	1	1	none	none	0	0	0	0	0
23	22	Orange - output_0013.png	Point	none	1497	759	1	1	1	none	none	0	0	0	0	0
24	23	Pink - output_0013.png	Point	none	2025	1329	1	1	1	none	none	0	0	0	0	0
25	24	Blue - output_0014.png	Point	none	2547	1629	1	1	1	none	none	0	0	0	0	0
26	25	Green - output_0014.png	Point	none	1965	1677	1	1	1	none	none	0	0	0	0	0
27	26	Orange - output_0014.png	Point	none	1455	840	1	1	1	none	none	0	0	0	0	0
28	27	Pink - output_0014.png	Point	none	2019	1296	1	1	1	none	none	0	0	0	0	0
29	28	Blue - output_0015.png	Point	none	2502	1665	1	1	1	none	none	0	0	0	0	0
30	29	Green - output_0015.png	Point	none	1938	1671	1	1	1	none	none	0	0	0	0	0
31	30	Orange - output_0015.png	Point	none	1494	798	1	1	1	none	none	0	0	0	0	0
32	31	Pink - output_0015.png	Point	none	2001	1314	1	1	1	none	none	0	0	0	0	0
33	32	Blue - output_0016.png	Point	none	2505	1629	1	1	1	none	none	0	0	0	0	0
34	33	Green - output_0016.png	Point	none	1893	1683	1	1	1	none	none	0	0	0	0	0
35	34	Orange - output_0016.png	Point	none	1494	780	1	1	1	none	none	0	0	0	0	0
36	35	Pink - output_0016.png	Point	none	2022	1296	1	1	1	none	none	0	0	0	0	0
37	36	Blue - output_0017.png	Point	none	2484	1620	1	1	1	none	none	0	0	0	0	0
38	37	Green - output_0017.png	Point	none	1896	1695	1	1	1	none	none	0	0	0	0	0
39	38	Orange - output_0017.png	Point	none	1467	831	1	1	1	none	none	0	0	0	0	0
40	39	Pink - output_0017.png	Point	none	2010	1320	1	1	1	none	none	0	0	0	0	0
41	40	Blue - output_0018.png	Point	none	2529	1647	1	1	1	none	none	0	0	0	0	0
42	41	Green - output_0018.png	Point	none	1941	1671	1	1	1	none	none	0	0	0	0	0
43	42	Orange - output_0018.png	Point	none	1455	834	1	1	1	none	none	0	0	0	0	0
44	43	Pink - output_0018.png	Point	none	2028	1311	1	1	1	none	none	0	0	0	0	0
45	44	Blue - output_0019.png	Point	none	2547	1647	1	1	1	none	none	0	0	0	0	0
46	45	Green - output_0019.png	Point	none	1908	1698	1	1	1	none	none	0	0	0	0	0
47	46	Orange - output_0019.png	Point	none	1485	828	1	1	1	none	none	0	0	0	0	0
48	47	Pink - output_0019.png	Point	none	2004	1287	1	1	1	none	none	0	0	0	0	0
49	48	Blue - output_0020.png	Point	none	2535	1662	1	1	1	none	none	0	0	0	0	0
50	49	Green - output_0020.png	Point	none	1893	1698	1	1	1	none	none	0	0	0	0	0
51	50	Orange - output_0020.png	Point	none	1470	852	1	1	1	none	none	0	0	0	0	0
52	51	Pink - output_0020.png	Point	none	2010	1350	1	1	1	none	none	0	0	0	0	0
53	52	Blue - output_0021.png	Point	none	2526	1653	1	1	1	none	none	0	0	0	0	0
54	53	Green - output_0021.png	Point	none	1902	1686	1	1	1	none	none	0	0	0	0	0
55	54	Orange - output_0021.png	Point	none	1473	813	1	1	1	none	none	0	0	0	0	0
56	55	Pink - output_0021.png	Point	none	2061	1248	1	1	1	none	none	0	0	0	0	0
57	56	Blue - output_0022.png	Point	none	2508	1644	1	1	1	none	none	0	0	0	0	0
58	57	Green - output_0022.png	Point	none	1920	1674	1	1	1	none	none	0	0	0	0	0
59	58	Orange - output_0022.png	Point	none	1494	840	1	1	1	none	none	0	0	0	0	0
60	59	Pink - output_0022.png	Point	none	2052	1248	1	1	1	none	none	0	0	0	0	0
61	60	Blue - output_0023.png	Point	none	2535	1647	1	1	1	none	none	0	0	0	0	0
62	61	Green - output_0023.png	Point	none	1899	1698	1	1	1	none	none	0	0	0	0	0
63	62	Orange - output_0023.png	Point	none	1482	849	1	1	1	none	none	0	0	0	0	0
64	63	Pink - output_0023.png	Point	none	2064	1272	1	1	1	none	none	0	0	0	0	0
65	64	Blue - output_0024.png	Point	none	2502	1641	1	1	1	none	none	0	0	0	0	0
66	65	Green - output_0024.png	Point	none	1881	1719	1	1	1	none	none	0	0	0	0	0
67	66	Orange - output_0024.png	Point	none	1485	819	1	1	1	none	none	0	0	0	0	0
68	67	Pink - output_0024.png	Point	none	2064	1248	1	1	1	none	none	0	0	0	0	0
69	68	Blue - output_0025.png	Point	none	2535	1629	1	1	1	none	none	0	0	0	0	0
70	69	Green - output_0025.png	Point	none	1905	1689	1	1	1	none	none	0	0	0	0	0
71	70	Orange - output_0025.png	Point	none	1488	834	1	1	1	none	none	0	0	0	0	0
72	71	Pink - output_0025.png	Point	none	2040	1293	1	1	1	none	none	0	0	0	0	0
73	72	Blue - output_0026.png	Point	none	2544	1647	1	1	1	none	none	0	0	0	0	0
74	73	Green - output_0026.png	Point	none	1917	1698	1	1	1	none	none	0	0	0	0	0
75	74	Orange - output_0026.png	Point	none	1518	843	1	1	1	none	none	0	0	0	0	0
76	75	Pink - output_0026.png	Point	none	2046	1290	1	1	1	none	none	0	0	0	0	0
77	76	Blue - output_0027.png	Point	none	2505	1629	1	1	1	none	none	0	0	0	0	0
78	77	Green - output_0027.png	Point	none	1914	1689	1	1	1	none	none	0	0	0	0	0
79	78	Orange - output_0027.png	Point	none	1500	828	1	1	1	none	none	0	0	0	0	0
80	79	Pink - output_0027.png	Point	none	2043	1284	1	1	1	none	none	0	0	0	0	0
81	80	Blue - output_0028.png	Point	none	2520	1641	1	1	1	none	none	0	0	0	0	0
82	81	Green - output_0028.png	Point	none	1908	1689	1	1	1	none	none	0	0	0	0	0
83	82	Orange - output_0028.png	Point	none	1488	810	1	1	1	none	none	0	0	0	0	0
84	83	Pink - output_0028.png	Point	none	2034	1266	1	1	1	none	none	0	0	0	0	0
85	84	Blue - output_0029.png	Point	none	2541	1641	1	1	1	none	none	0	0	0	0	0
86	85	Green - output_0029.png	Point	none	2757	1248	1	1	1	none	none	0	0	0	0	0
87	86	Orange - output_0029.png	Point	none	1635	837	1	1	1	none	none	0	0	0	0	0
88	87	Pink - output_0029.png	Point	none	2031	1260	1	1	1	none	none	0	0	0	0	0
89	88	Blue - output_0030.png	Point	none	2514	1656	1	1	1	none	none	0	0	0	0	0
90	89	Green - output_0030.png	Point	none	1313	1258	1	1	1	none	none	0	0	0	0	0
91	90	Orange - output_0030.png	Point	none	1695	894	1	1	1	none	none	0	0	0	0	0
92	91	Pink - output_0030.png	Point	none	2039	1296	1	1	1	none	none	0	0	0	0	0
93	92	Blue - output_0031.png	Point	none	2499	1638	1	1	1	none	none	0	0	0	0	0
94	93	Green - output_0031.png	Point	none	3039	1209	1	1	1	none	none	0	0	0	0	0
95	94	Orange - output_0031.png	Point	none	1602	888	1	1	1	none	none	0	0	0	0	0
96	95	Pink - output_0031.png	Point	none	2058	1284	1	1	1	none	none	0	0	0	0	0
97	96	Blue - output_0032.png	Point	none	2517	1638	1	1	1	none	none	0	0	0	0	0
98	97	Green - output_0032.png	Point	none	3045	1209	1	1	1	none	none	0	0	0	0	0
99	98	Orange - output_0032.png	Point	none	1587	882	1	1	1	none	none	0	0	0	0	0
100	99	Pink - output_0032.png	Point	none	2037	1284	1	1	1	none	none	0	0	0	0	0
101	100	Blue - output_0033.png	Point	none	2496	1641	1	1	1	none	none	0	0	0	0	0
102	101	Green - output_0033.png	Point	none	3015	1170	1	1	1	none	none	0	0	0	0	0
103	102	Orange - output_0033.png	Point	none	1602	900	1	1	1	none	none	0	0	0	0	0
104	103	Pink - output_0033.png	Point	none	2019	1281	1	1	1	none	none	0	0	0	0	0
105	104	Blue - output_0034.png	Point	none	2526	1620	1	1	1	none	none	0	0	0	0	0
106	105	Green - output_0034.png	Point	none	3030	1167	1	1	1	none	none	0	0	0	0	0
107	106	Orange - output_0034.png	Point	none	1608	876	1	1	1	none	none	0	0	0	0	0
108	107	Pink - output_0034.png	Point	none	2040	1269	1	1	1	none	none	0	0	0	0	0
109	108	Blue - output_0035.png	Point	none	2502	1650	1	1	1	none	none	0	0	0	0	0
110	109	Green - output_0035.png	Point	none	3030	1194	1	1	1	none	none	0	0	0	0	0
111	110	Orange - output_0035.png	Point	none	1455	903	1	1	1	none	none	0	0	0	0	0
112	111	Pink - output_0035.png	Point	none	2031	1272	1	1	1	none	none	0	0	0	0	0
113	112	Blue - output_0036.png	Point	none	2526	1638	1	1	1	none	none	0	0	0	0	0
114	113	Green - output_0036.png	Point	none	3051	1218	1	1	1	none	none	0	0	0	0	0
115	114	Orange - output_0036.png	Point	none	1647	756	1	1	1	none	none	0	0	0	0	0
116	115	Pink - output_0036.png	Point	none	2031	1275	1	1	1	none	none	0	0	0	0	0
117	116	Blue - output_0037.png	Point	none	2517	1638	1	1	1	none	none	0	0	0	0	0
118	117	Green - output_0037.png	Point	none	2181	819	1	1	1	none	none	0	0	0	0	0
119	118	Orange - output_0037.png	Point	none	1488	885	1	1	1	none	none	0	0	0	0	0
120	119	Pink - output_0037.png	Point	none	2019	1266	1	1	1	none	none	0	0	0	0	0
121	120	Blue - output_0038.png	Point	none	2520	1656	1	1	1	none	none	0	0	0	0	0
122	121	Green - output_0038.png	Point	none	2367	843	1	1	1	none	none	0	0	0	0	0
123	122	Orange - output_0038.png	Point	none	1482	864	1	1	1	none	none	0	0	0	0	0
124	123	Pink - output_0038.png	Point	none	2031	1332	1	1	1	none	none	0	0	0	0	0
125	124	Blue - output_0039.png	Point	none	2523	1641	1	1	1	none	none	0	0	0	0	0
126	125	Green - output_0039.png	Point	none	1944	1167	1	1	1	none	none	0	0	0	0	0
127	126	Orange - output_0039.png	Point	none	1461	867	1	1	1	none	none	0	0	0	0	0
128	127	Pink - output_0039.png	Point	none	2037	1320	1	1	1	none	none	0	0	0	0	0
129	128	Blue - output_0040.png	Point	none	2517	1629	1	1	1	none	none	0	0	0	0	0
130	129	Green - output_0040.png	Point	none	2985	1086	1	1	1	none	none	0	0	0	0	0
131	130	Orange - output_0040.png	Point	none	1440	870	1	1	1	none	none	0	0	0	0	0
132	131	Pink - output_0040.png	Point	none	2031	1317	1	1	1	none	none	0	0	0	0	0
133	132	Blue - output_0041.png	Point	none	2508	1629	1	1	1	none	none	0	0	0	0	0
134	133	Green - output_0041.png	Point	none	1758	807	1	1	1	none	none	0	0	0	0	0
135	134	Orange - output_0041.png	Point	none	1488	846	1	1	1	none	none	0	0	0	0	0
136	135	Pink - output_0041.png	Point	none	2016	1323	1	1	1	none	none	0	0	0	0	0
137	136	Blue - output_0042.png	Point	none	2523	1647	1	1	1	none	none	0	0	0	0	0
138	137	Green - output_0042.png	Point	none	2238	96	1	1	1	none	none	0	0	0	0	0
139	138	Orange - output_0042.png	Point	none	1509	882	1	1	1	none	none	0	0	0	0	0
140	139	Pink - output_0042.png	Point	none	2028	1302	1	1	1	none	none	0	0	0	0	0
141	140	Blue - output_0043.png	Point	none	2508	1638	1	1	1	none	none	0	0	0	0	0
142	141	Green - output_0043.png	Point	none	2115	711	1	1	1	none	none	0	0	0	0	0
143	142	Orange - output_0043.png	Point	none	1512	867	1	1	1	none	none	0	0	0	0	0
144	143	Pink - output_0043.png	Point	none	2031	1314	1	1	1	none	none	0	0	0	0	0
145	144	Blue - output_0044.png	Point	none	2505	1647	1	1	1	none	none	0	0	0	0	0
146	145	Green - output_0044.png	Point	none	2097	705	1	1	1	none	none	0	0	0	0	0
147	146	Orange - output_0044.png	Point	none	1506	906	1	1	1	none	none	0	0	0	0	0
148	147	Pink - output_0044.png	Point	none	2046	1332	1	1	1	none	none	0	0	0	0	0
149	148	Blue - output_0045.png	Point	none	2511	1638	1	1	1	none	none	0	0	0	0	0
150	149	Green - output_0045.png	Point	none	2190	663	1	1	1	none	none	0	0	0	0	0
151	150	Orange - output_0045.png	Point	none	1530	906	1	1	1	none	none	0	0	0	0	0
152	151	Pink - output_0045.png	Point	none	2040	1338	1	1	1	none	none	0	0	0	0	0
153	152	Blue - output_0046.png	Point	none	2502	1620	1	1	1	none	none	0	0	0	0	0
154	153	Green - output_0046.png	Point	none	2196	645	1	1	1	none	none	0	0	0	0	0
155	154	Orange - output_0046.png	Point	none	1494	843	1	1	1	none	none	0	0	0	0	0
156	155	Pink - output_0046.png	Point	none	2022	1320	1	1	1	none	none	0	0	0	0	0
157	156	Blue - output_0047.png	Point	none	2493	1626	1	1	1	none	none	0	0	0	0	0
158	157	Green - output_0047.png	Point	none	2175	636	1	1	1	none	none	0	0	0	0	0
159	158	Orange - output_0047.png	Point	none	1494	813	1	1	1	none	none	0	0	0	0	0
160	159	Pink - output_0047.png	Point	none	2040	1386	1	1	1	none	none	0	0	0	0	0
161	160	Blue - output_0048.png	Point	none	2487	1644	1	1	1	none	none	0	0	0	0	0
162	161	Green - output_0048.png	Point	none	2310	795	1	1	1	none	none	0	0	0	0	0
163	162	Orange - output_0048.png	Point	none	1512	858	1	1	1	none	none	0	0	0	0	0
164	163	Pink - output_0048.png	Point	none	1998	1353	1	1	1	none	none	0	0	0	0	0
165	164	Blue - output_0049.png	Point	none	2505	1632	1	1	1	none	none	0	0	0	0	0
166	165	Green - output_0049.png	Point	none	2364	792	1	1	1	none	none	0	0	0	0	0
167	166	Orange - output_0049.png	Point	none	1533	777	1	1	1	none	none	0	0	0	0	0
168	167	Pink - output_0049.png	Point	none	2082	1113	1	1	1	none	none	0	0	0	0	0
169	168	Blue - output_0050.png	Point	none	2520	1629	1	1	1	none	none	0	0	0	0	0
170	169	Green - output_0050.png	Point	none	2337	789	1	1	1	none	none	0	0	0	0	0
171	170	Orange - output_0050.png	Point	none	1497	843	1	1	1	none	none	0	0	0	0	0
172	171	Pink - output_0050.png	Point	none	2613	1011	1	1	1	none	none	0	0	0	0	0
173	172	Blue - output_0051.png	Point	none	2511	1626	1	1	1	none	none	0	0	0	0	0
174	173	Green - output_0051.png	Point	none	2337	801	1	1	1	none	none	0	0	0	0	0
175	174	Orange - output_0051.png	Point	none	1554	948	1	1	1	none	none	0	0	0	0	0
176	175	Pink - output_0051.png	Point	none	2232	1182	1	1	1	none	none	0	0	0	0	0
177	176	Blue - output_0052.png	Point	none	2508	1611	1	1	1	none	none	0	0	0	0	0
178	177	Green - output_0052.png	Point	none	2361	789	1	1	1	none	none	0	0	0	0	0
179	178	Orange - output_0052.png	Point	none	1524	879	1	1	1	none	none	0	0	0	0	0
180	179	Pink - output_0052.png	Point	none	2076	1158	1	1	1	none	none	0	0	0	0	0
181	180	Blue - output_0053.png	Point	none	2529	1620	1	1	1	none	none	0	0	0	0	0
182	181	Green - output_0053.png	Point	none	2346	783	1	1	1	none	none	0	0	0	0	0
183	182	Orange - output_0053.png	Point	none	1560	909	1	1	1	none	none	0	0	0	0	0
184	183	Pink - output_0053.png	Point	none	2184	1542	1	1	1	none	none	0	0	0	0	0
185	184	Blue - output_0054.png	Point	none	2502	1635	1	1	1	none	none	0	0	0	0	0
186	185	Green - output_0054.png	Point	none	2277	873	1	1	1	none	none	0	0	0	0	0
187	186	Orange - output_0054.png	Point	none	1581	894	1	1	1	none	none	0	0	0	0	0
188	187	Pink - output_0054.png	Point	none	2547	612	1	1	1	none	none	0	0	0	0	0
189	188	Blue - output_0055.png	Point	none	2499	1635	1	1	1	none	none	0	0	0	0	0
190	189	Green - output_0055.png	Point	none	2253	840	1	1	1	none	none	0	0	0	0	0
191	190	Orange - output_0055.png	Point	none	1506	885	1	1	1	none	none	0	0	0	0	0
192	191	Pink - output_0055.png	Point	none	2814	768	1	1	1	none	none	0	0	0	0	0
193	192	Blue - output_0056.png	Point	none	2508	1623	1	1	1	none	none	0	0	0	0	0
194	193	Green - output_0056.png	Point	none	2274	864	1	1	1	none	none	0	0	0	0	0
195	194	Orange - output_0056.png	Point	none	1551	885	1	1	1	none	none	0	0	0	0	0
196	195	Pink - output_0056.png	Point	none	2997	1176	1	1	1	none	none	0	0	0	0	0
197	196	Blue - output_0057.png	Point	none	2517	1632	1	1	1	none	none	0	0	0	0	0
198	197	Green - output_0057.png	Point	none	2223	843	1	1	1	none	none	0	0	0	0	0
199	198	Orange - output_0057.png	Point	none	1551	900	1	1	1	none	none	0	0	0	0	0
200	199	Pink - output_0057.png	Point	none	2793	1584	1	1	1	none	none	0	0	0	0	0
201	200	Blue - output_0058.png	Point	none	2517	1638	1	1	1	none	none	0	0	0	0	0
202	201	Green - output_0058.png	Point	none	2235	849	1	1	1	none	none	0	0	0	0	0
203	202	Orange - output_0058.png	Point	none	1551	894	1	1	1	none	none	0	0	0	0	0
204	203	Pink - output_0058.png	Point	none	2751	1530	1	1	1	none	none	0	0	0	0	0
205	204	Blue - output_0059.png	Point	none	2565	1605	1	1	1	none	none	0	0	0	0	0
206	205	Green - output_0059.png	Point	none	2241	849	1	1	1	none	none	0	0	0	0	0
207	206	Orange - output_0059.png	Point	none	1551	894	1	1	1	none	none	0	0	0	0	0
208	207	Pink - output_0059.png	Point	none	2745	1536	1	1	1	none	none	0	0	0	0	0
209	208	Blue - output_0060.png	Point	none	2484	1647	1	1	1	none	none	0	0	0	0	0
210	209	Green - output_0060.png	Point	none	2250	858	1	1	1	none	none	0	0	0	0	0
211	210	Orange - output_0060.png	Point	none	1539	900	1	1	1	none	none	0	0	0	0	0
212	211	Pink - output_0060.png	Point	none	2736	1533	1	1	1	none	none	0	0	0	0	0
213	212	Blue - output_0061.png	Point	none	2532	1650	1	1	1	none	none	0	0	0	0	0
214	213	Green - output_0061.png	Point	none	2235	873	1	1	1	none	none	0	0	0	0	0
215	214	Orange - output_0061.png	Point	none	1593	918	1	1	1	none	none	0	0	0	0	0
216	215	Pink - output_0061.png	Point	none	2727	1542	1	1	1	none	none	0	0	0	0	0
217	216	Blue - output_0062.png	Point	none	2484	1656	1	1	1	none	none	0	0	0	0	0
218	217	Green - output_0062.png	Point	none	2139	810	1	1	1	none	none	0	0	0	0	0
219	218	Orange - output_0062.png	Point	none	1620	912	1	1	1	none	none	0	0	0	0	0
220	219	Pink - output_0062.png	Point	none	2712	1533	1	1	1	none	none	0	0	0	0	0
221	220	Blue - output_0063.png	Point	none	2475	1665	1	1	1	none	none	0	0	0	0	0
222	221	Green - output_0063.png	Point	none	2142	801	1	1	1	none	none	0	0	0	0	0
223	222	Orange - output_0063.png	Point	none	1554	843	1	1	1	none	none	0	0	0	0	0
224	223	Pink - output_0063.png	Point	none	2730	1521	1	1	1	none	none	0	0	0	0	0
225	224	Blue - output_0064.png	Point	none	2493	1668	1	1	1	none	none	0	0	0	0	0
226	225	Green - output_0064.png	Point	none	2160	792	1	1	1	none	none	0	0	0	0	0
227	226	Orange - output_0064.png	Point	none	1662	750	1	1	1	none	none	0	0	0	0	0
228	227	Pink - output_0064.png	Point	none	2724	1521	1	1	1	none	none	0	0	0	0	0
229	228	Blue - output_0065.png	Point	none	2490	1659	1	1	1	none	none	0	0	0	0	0
230	229	Green - output_0065.png	Point	none	2151	834	1	1	1	none	none	0	0	0	0	0
231	230	Orange - output_0065.png	Point	none	1614	801	1	1	1	none	none	0	0	0	0	0
232	231	Pink - output_0065.png	Point	none	2778	1539	1	1	1	none	none	0	0	0	0	0
233	232	Blue - output_0066.png	Point	none	2499	1647	1	1	1	none	none	0	0	0	0	0
234	233	Green - output_0066.png	Point	none	2163	804	1	1	1	none	none	0	0	0	0	0
235	234	Orange - output_0066.png	Point	none	1566	801	1	1	1	none	none	0	0	0	0	0
236	235	Pink - output_0066.png	Point	none	2787	1545	1	1	1	none	none	0	0	0	0	0
237	236	Blue - output_0067.png	Point	none	2493	1665	1	1	1	none	none	0	0	0	0	0
238	237	Green - output_0067.png	Point	none	2148	828	1	1	1	none	none	0	0	0	0	0
239	238	Orange - output_0067.png	Point	none	1542	783	1	1	1	none	none	0	0	0	0	0
240	239	Pink - output_0067.png	Point	none	2763	1521	1	1	1	none	none	0	0	0	0	0
241	240	Blue - output_0068.png	Point	none	2505	1653	1	1	1	none	none	0	0	0	0	0
242	241	Green - output_0068.png	Point	none	2148	828	1	1	1	none	none	0	0	0	0	0
243	242	Orange - output_0068.png	Point	none	1536	798	1	1	1	none	none	0	0	0	0	0
244	243	Pink - output_0068.png	Point	none	2796	1533	1	1	1	none	none	0	0	0	0	0
245	244	Blue - output_0069.png	Point	none	2493	1641	1	1	1	none	none	0	0	0	0	0
246	245	Green - output_0069.png	Point	none	2127	819	1	1	1	none	none	0	0	0	0	0
247	246	Orange - output_0069.png	Point	none	1527	804	1	1	1	none	none	0	0	0	0	0
248	247	Pink - output_0069.png	Point	none	2772	1518	1	1	1	none	none	0	0	0	0	0
249	248	Blue - output_0070.png	Point	none	2472	1662	1	1	1	none	none	0	0	0	0	0
250	249	Green - output_0070.png	Point	none	2127	807	1	1	1	none	none	0	0	0	0	0
251	250	Orange - output_0070.png	Point	none	1551	783	1	1	1	none	none	0	0	0	0	0
252	251	Pink - output_0070.png	Point	none	2757	1533	1	1	1	none	none	0	0	0	0	0
253	252	Blue - output_0071.png	Point	none	2508	1653	1	1	1	none	none	0	0	0	0	0
254	253	Green - output_0071.png	Point	none	2094	765	1	1	1	none	none	0	0	0	0	0
255	254	Orange - output_0071.png	Point	none	1563	804	1	1	1	none	none	0	0	0	0	0
256	255	Pink - output_0071.png	Point	none	2781	1542	1	1	1	none	none	0	0	0	0	0
257	256	Blue - output_0072.png	Point	none	2505	1653	1	1	1	none	none	0	0	0	0	0
258	257	Green - output_0072.png	Point	none	2025	849	1	1	1	none	none	0	0	0	0	0
259	258	Orange - output_0072.png	Point	none	1533	792	1	1	1	none	none	0	0	0	0	0
260	259	Pink - output_0072.png	Point	none	2790	1536	1	1	1	none	none	0	0	0	0	0
261	260	Blue - output_0073.png	Point	none	2514	1635	1	1	1	none	none	0	0	0	0	0
262	261	Green - output_0073.png	Point	none	2040	837	1	1	1	none	none	0	0	0	0	0
263	262	Orange - output_0073.png	Point	none	1557	786	1	1	1	none	none	0	0	0	0	0
264	263	Pink - output_0073.png	Point	none	2778	1530	1	1	1	none	none	0	0	0	0	0
265	264	Blue - output_0074.png	Point	none	2535	1629	1	1	1	none	none	0	0	0	0	0
266	265	Green - output_0074.png	Point	none	2016	831	1	1	1	none	none	0	0	0	0	0
267	266	Orange - output_0074.png	Point	none	1569	792	1	1	1	none	none	0	0	0	0	0
268	267	Pink - output_0074.png	Point	none	2763	1545	1	1	1	none	none	0	0	0	0	0
269	268	Blue - output_0075.png	Point	none	2499	1668	1	1	1	none	none	0	0	0	0	0
270	269	Green - output_0075.png	Point	none	2028	834	1	1	1	none	none	0	0	0	0	0
271	270	Orange - output_0075.png	Point	none	1524	795	1	1	1	none	none	0	0	0	0	0
272	271	Pink - output_0075.png	Point	none	2781	1545	1	1	1	none	none	0	0	0	0	0
273	272	Blue - output_0076.png	Point	none	2472	1659	1	1	1	none	none	0	0	0	0	0
274	273	Green - output_0076.png	Point	none	2025	858	1	1	1	none	none	0	0	0	0	0
275	274	Orange - output_0076.png	Point	none	1551	795	1	1	1	none	none	0	0	0	0	0
276	275	Pink - output_0076.png	Point	none	2748	1518	1	1	1	none	none	0	0	0	0	0
277	276	Blue - output_0077.png	Point	none	2478	1662	1	1	1	none	none	0	0	0	0	0
278	277	Green - output_0077.png	Point	none	2034	846	1	1	1	none	none	0	0	0	0	0
279	278	Orange - output_0077.png	Point	none	1557	798	1	1	1	none	none	0	0	0	0	0
280	279	Pink - output_0077.png	Point	none	2745	1506	1	1	1	none	none	0	0	0	0	0
281	280	Blue - output_0078.png	Point	none	2499	1650	1	1	1	none	none	0	0	0	0	0
282	281	Green - output_0078.png	Point	none	2022	849	1	1	1	none	none	0	0	0	0	0
283	282	Orange - output_0078.png	Point	none	1551	816	1	1	1	none	none	0	0	0	0	0
284	283	Pink - output_0078.png	Point	none	2766	1527	1	1	1	none	none	0	0	0	0	0
285	284	Blue - output_0079.png	Point	none	2508	1668	1	1	1	none	none	0	0	0	0	0
286	285	Green - output_0079.png	Point	none	2004	846	1	1	1	none	none	0	0	0	0	0
287	286	Orange - output_0079.png	Point	none	1536	798	1	1	1	none	none	0	0	0	0	0
288	287	Pink - output_0079.png	Point	none	2751	1527	1	1	1	none	none	0	0	0	0	0
289	288	Blue - output_0080.png	Point	none	2463	1662	1	1	1	none	none	0	0	0	0	0
290	289	Green - output_0080.png	Point	none	2034	843	1	1	1	none	none	0	0	0	0	0
291	290	Orange - output_0080.png	Point	none	1533	804	1	1	1	none	none	0	0	0	0	0
292	291	Pink - output_0080.png	Point	none	2763	1527	1	1	1	none	none	0	0	0	0	0
293	292	Blue - output_0081.png	Point	none	2511	1662	1	1	1	none	none	0	0	0	0	0
294	293	Green - output_0081.png	Point	none	2001	840	1	1	1	none	none	0	0	0	0	0
295	294	Orange - output_0081.png	Point	none	1554	795	1	1	1	none	none	0	0	0	0	0
296	295	Pink - output_0081.png	Point	none	2754	1506	1	1	1	none	none	0	0	0	0	0
297	296	Blue - output_0082.png	Point	none	2505	1659	1	1	1	none	none	0	0	0	0	0
298	297	Green - output_0082.png	Point	none	2013	840	1	1	1	none	none	0	0	0	0	0
299	298	Orange - output_0082.png	Point	none	1518	798	1	1	1	none	none	0	0	0	0	0
300	299	Pink - output_0082.png	Point	none	2766	1533	1	1	1	none	none	0	0	0	0	0
301	300	Blue - output_0083.png	Point	none	2505	1665	1	1	1	none	none	0	0	0	0	0
302	301	Green - output_0083.png	Point	none	2031	1074	1	1	1	none	none	0	0	0	0	0
303	302	Orange - output_0083.png	Point	none	1683	828	1	1	1	none	none	0	0	0	0	0
304	303	Pink - output_0083.png	Point	none	2748	1524	1	1	1	none	none	0	0	0	0	0
305	304	Blue - output_0084.png	Point	none	2514	1650	1	1	1	none	none	0	0	0	0	0
306	305	Green - output_0084.png	Point	none	2142	1164	1	1	1	none	none	0	0	0	0	0
307	306	Orange - output_0084.png	Point	none	1683	813	1	1	1	none	none	0	0	0	0	0
308	307	Pink - output_0084.png	Point	none	2781	1530	1	1	1	none	none	0	0	0	0	0
309	308	Blue - output_0085.png	Point	none	2487	1662	1	1	1	none	none	0	0	0	0	0
310	309	Green - output_0085.png	Point	none	2484	1083	1	1	1	none	none	0	0	0	0	0
311	310	Orange - output_0085.png	Point	none	1698	825	1	1	1	none	none	0	0	0	0	0
312	311	Pink - output_0085.png	Point	none	2757	1545	1	1	1	none	none	0	0	0	0	0
313	312	Blue - output_0086.png	Point	none	2499	1665	1	1	1	none	none	0	0	0	0	0
314	313	Green - output_0086.png	Point	none	2484	1089	1	1	1	none	none	0	0	0	0	0
315	314	Orange - output_0086.png	Point	none	1686	819	1	1	1	none	none	0	0	0	0	0
316	315	Pink - output_0086.png	Point	none	2601	1332	1	1	1	none	none	0	0	0	0	0
317	316	Blue - output_0087.png	Point	none	2484	1662	1	1	1	none	none	0	0	0	0	0
318	317	Green - output_0087.png	Point	none	2493	1095	1	1	1	none	none	0	0	0	0	0
319	318	Orange - output_0087.png	Point	none	1722	819	1	1	1	none	none	0	0	0	0	0
320	319	Pink - output_0087.png	Point	none	2691	1470	1	1	1	none	none	0	0	0	0	0
321	320	Blue - output_0088.png	Point	none	2490	1632	1	1	1	none	none	0	0	0	0	0
322	321	Green - output_0088.png	Point	none	2484	1095	1	1	1	none	none	0	0	0	0	0
323	322	Orange - output_0088.png	Point	none	1512	912	1	1	1	none	none	0	0	0	0	0
324	323	Pink - output_0088.png	Point	none	2640	1473	1	1	1	none	none	0	0	0	0	0
325	324	Blue - output_0089.png	Point	none	2523	1638	1	1	1	none	none	0	0	0	0	0
326	325	Green - output_0089.png	Point	none	2511	1080	1	1	1	none	none	0	0	0	0	0
327	326	Orange - output_0089.png	Point	none	1647	870	1	1	1	none	none	0	0	0	0	0
328	327	Pink - output_0089.png	Point	none	2703	1473	1	1	1	none	none	0	0	0	0	0
329	328	Blue - output_0090.png	Point	none	2514	1647	1	1	1	none	none	0	0	0	0	0
330	329	Green - output_0090.png	Point	none	2520	1086	1	1	1	none	none	0	0	0	0	0
331	330	Orange - output_0090.png	Point	none	1470	831	1	1	1	none	none	0	0	0	0	0
332	331	Pink - output_0090.png	Point	none	2673	1494	1	1	1	none	none	0	0	0	0	0
333	332	Blue - output_0091.png	Point	none	2538	1623	1	1	1	none	none	0	0	0	0	0
334	333	Green - output_0091.png	Point	none	2538	1089	1	1	1	none	none	0	0	0	0	0
335	334	Orange - output_0091.png	Point	none	1560	960	1	1	1	none	none	0	0	0	0	0
336	335	Pink - output_0091.png	Point	none	2682	1482	1	1	1	none	none	0	0	0	0	0
337	336	Blue - output_0092.png	Point	none	2517	1647	1	1	1	none	none	0	0	0	0	0
338	337	Green - output_0092.png	Point	none	2505	1110	1	1	1	none	none	0	0	0	0	0
339	338	Orange - output_0092.png	Point	none	1563	882	1	1	1	none	none	0	0	0	0	0
340	339	Pink - output_0092.png	Point	none	2676	1494	1	1	1	none	none	0	0	0	0	0
341	340	Blue - output_0093.png	Point	none	2517	1644	1	1	1	none	none	0	0	0	0	0
342	341	Green - output_0093.png	Point	none	2499	1092	1	1	1	none	none	0	0	0	0	0
343	342	Orange - output_0093.png	Point	none	1545	879	1	1	1	none	none	0	0	0	0	0
344	343	Pink - output_0093.png	Point	none	2679	1473	1	1	1	none	none	0	0	0	0	0
345	344	Blue - output_0094.png	Point	none	2484	1644	1	1	1	none	none	0	0	0	0	0
346	345	Green - output_0094.png	Point	none	2493	1092	1	1	1	none	none	0	0	0	0	0
347	346	Orange - output_0094.png	Point	none	1551	885	1	1	1	none	none	0	0	0	0	0
348	347	Pink - output_0094.png	Point	none	2703	1485	1	1	1	none	none	0	0	0	0	0
349	348	Blue - output_0095.png	Point	none	2517	1638	1	1	1	none	none	0	0	0	0	0
350	349	Green - output_0095.png	Point	none	2499	1092	1	1	1	none	none	0	0	0	0	0
351	350	Orange - output_0095.png	Point	none	1554	888	1	1	1	none	none	0	0	0	0	0
352	351	Pink - output_0095.png	Point	none	2694	1488	1	1	1	none	none	0	0	0	0	0
353	352	Blue - output_0096.png	Point	none	2535	1653	1	1	1	none	none	0	0	0	0	0
354	353	Green - output_0096.png	Point	none	2508	1107	1	1	1	none	none	0	0	0	0	0
355	354	Orange - output_0096.png	Point	none	1548	897	1	1	1	none	none	0	0	0	0	0
356	355	Pink - output_0096.png	Point	none	2670	1488	1	1	1	none	none	0	0	0	0	0
357	356	Blue - output_0097.png	Point	none	2529	1653	1	1	1	none	none	0	0	0	0	0
358	357	Green - output_0097.png	Point	none	2493	1101	1	1	1	none	none	0	0	0	0	0
359	358	Orange - output_0097.png	Point	none	1536	897	1	1	1	none	none	0	0	0	0	0
360	359	Pink - output_0097.png	Point	none	2703	1488	1	1	1	none	none	0	0	0	0	0
361	360	Blue - output_0098.png	Point	none	2487	1635	1	1	1	none	none	0	0	0	0	0
362	361	Green - output_0098.png	Point	none	2529	1101	1	1	1	none	none	0	0	0	0	0
363	362	Orange - output_0098.png	Point	none	1521	906	1	1	1	none	none	0	0	0	0	0
364	363	Pink - output_0098.png	Point	none	2685	1482	1	1	1	none	none	0	0	0	0	0
365	364	Blue - output_0099.png	Point	none	2529	1650	1	1	1	none	none	0	0	0	0	0
366	365	Green - output_0099.png	Point	none	2505	1089	1	1	1	none	none	0	0	0	0	0
367	366	Orange - output_0099.png	Point	none	1527	897	1	1	1	none	none	0	0	0	0	0
368	367	Pink - output_0099.png	Point	none	2679	1485	1	1	1	none	none	0	0	0	0	0
369	368	Blue - output_0100.png	Point	none	2520	1638	1	1	1	none	none	0	0	0	0	0
370	369	Green - output_0100.png	Point	none	2538	1092	1	1	1	none	none	0	0	0	0	0
371	370	Orange - output_0100.png	Point	none	1524	918	1	1	1	none	none	0	0	0	0	0
372	371	Pink - output_0100.png	Point	none	2697	1497	1	1	1	none	none	0	0	0	0	0
373	372	Blue - output_0101.png	Point	none	2502	1644	1	1	1	none	none	0	0	0	0	0
374	373	Green - output_0101.png	Point	none	2523	1101	1	1	1	none	none	0	0	0	0	0
375	374	Orange - output_0101.png	Point	none	1521	909	1	1	1	none	none	0	0	0	0	0
376	375	Pink - output_0101.png	Point	none	2685	1497	1	1	1	none	none	0	0	0	0	0
377	376	Blue - output_0102.png	Point	none	2508	1644	1	1	1	none	none	0	0	0	0	0
378	377	Green - output_0102.png	Point	none	2511	1122	1	1	1	none	none	0	0	0	0	0
379	378	Orange - output_0102.png	Point	none	1524	921	1	1	1	none	none	0	0	0	0	0
380	379	Pink - output_0102.png	Point	none	2688	1497	1	1	1	none	none	0	0	0	0	0
