# Supplementary material for: Unmated Queens Show Worker‐Like Behaviour and Gene Expression in Polygynous Colonies of the Ant Stigmatomma pallipes
Source: Mol Ecol. 2026 Apr 29;35:e70360. doi: 10.1111/mec.70360 (PMC13126620; doi:10.1111/mec.70360)
Supplement: Supplementary file 3 — Data S1: mec70360‐sup‐0003‐Supinfo.zip. [file MEC-35-e70360-s003.zip › Coordinates/O3_M11_4_1_cords.csv]

X.1	Index	Name	Type	Group	X	Y	Width	Height	Points	Color	Fill	LWidth	Pos	C	Z	T
1	0	Eggpile - output_0010.png	Point	none	2430	1674	1	1	1	none	none	0	0	0	0	0
2	1	Larval pile - output_0010.png	Point	none	1926	984	1	1	1	none	none	0	0	0	0	0
3	2	Pupapile - output_0010.png	Point	none	1503	1449	1	1	1	none	none	0	0	0	0	0
4	3	Nest Entrance - output_0010.png	Point	none	2340	60	1	1	1	none	none	0	0	0	0	0
5	4	SW Corner - output_0010.png	Point	none	771	1998	1	1	1	none	none	0	0	0	0	0
6	5	NW Corner - output_0010.png	Point	none	696	39	1	1	1	none	none	0	0	0	0	0
7	6	NE Corner - output_0010.png	Point	none	3825	66	1	1	1	none	none	0	0	0	0	0
8	7	SE Corner - output_0010.png	Point	none	3678	2091	1	1	1	none	none	0	0	0	0	0
9	8	Blue - output_0010.png	Point	none	1752	789	1	1	1	none	none	0	0	0	0	0
10	9	Green - output_0010.png	Point	none	1941	747	1	1	1	none	none	0	0	0	0	0
11	10	Orange - output_0010.png	Point	none	2502	1509	1	1	1	none	none	0	0	0	0	0
12	11	Pink - output_0010.png	Point	none	2307	711	1	1	1	none	none	0	0	0	0	0
13	12	White - output_0010.png	Point	none	2472	978	1	1	1	none	none	0	0	0	0	0
14	13	Unmarked - output_0010.png	Point	none	1497	1716	1	1	1	none	none	0	0	0	0	0
15	14	Blue - output_0011.png	Point	none	1728	1125	1	1	1	none	none	0	0	0	0	0
16	15	Green - output_0011.png	Point	none	1866	684	1	1	1	none	none	0	0	0	0	0
17	16	Orange - output_0011.png	Point	none	2502	1557	1	1	1	none	none	0	0	0	0	0
18	17	Pink - output_0011.png	Point	none	2325	657	1	1	1	none	none	0	0	0	0	0
19	18	White - output_0011.png	Point	none	2010	1233	1	1	1	none	none	0	0	0	0	0
20	19	Unmarked - output_0011.png	Point	none	2109	1326	1	1	1	none	none	0	0	0	0	0
21	20	Blue - output_0012.png	Point	none	1446	858	1	1	1	none	none	0	0	0	0	0
22	21	Green - output_0012.png	Point	none	1392	1527	1	1	1	none	none	0	0	0	0	0
23	22	Orange - output_0012.png	Point	none	1854	1212	1	1	1	none	none	0	0	0	0	0
24	23	Pink - output_0012.png	Point	none	2181	693	1	1	1	none	none	0	0	0	0	0
25	24	White - output_0012.png	Point	none	2235	1290	1	1	1	none	none	0	0	0	0	0
26	25	Unmarked - output_0012.png	Point	none	1683	969	1	1	1	none	none	0	0	0	0	0
27	26	Blue - output_0013.png	Point	none	2055	1029	1	1	1	none	none	0	0	0	0	0
28	27	Green - output_0013.png	Point	none	1548	1581	1	1	1	none	none	0	0	0	0	0
29	28	Orange - output_0013.png	Point	none	2232	705	1	1	1	none	none	0	0	0	0	0
30	29	Pink - output_0013.png	Point	none	1434	717	1	1	1	none	none	0	0	0	0	0
31	30	White - output_0013.png	Point	none	2331	1389	1	1	1	none	none	0	0	0	0	0
32	31	Unmarked - output_0013.png	Point	none	1821	900	1	1	1	none	none	0	0	0	0	0
33	32	Blue - output_0014.png	Point	none	2133	1521	1	1	1	none	none	0	0	0	0	0
34	33	Green - output_0014.png	Point	none	2421	792	1	1	1	none	none	0	0	0	0	0
35	34	Orange - output_0014.png	Point	none	2112	1014	1	1	1	none	none	0	0	0	0	0
36	35	Pink - output_0014.png	Point	none	1329	1533	1	1	1	none	none	0	0	0	0	0
37	36	White - output_0014.png	Point	none	3258	1434	1	1	1	none	none	0	0	0	0	0
38	37	Unmarked - output_0014.png	Point	none	1938	1185	1	1	1	none	none	0	0	0	0	0
39	38	Blue - output_0015.png	Point	none	2733	1086	1	1	1	none	none	0	0	0	0	0
40	39	Green - output_0015.png	Point	none	2604	957	1	1	1	none	none	0	0	0	0	0
41	40	Orange - output_0015.png	Point	none	1767	867	1	1	1	none	none	0	0	0	0	0
42	41	Pink - output_0015.png	Point	none	2403	1248	1	1	1	none	none	0	0	0	0	0
43	42	White - output_0015.png	Point	none	3009	1260	1	1	1	none	none	0	0	0	0	0
44	43	Unmarked - output_0015.png	Point	none	1422	1494	1	1	1	none	none	0	0	0	0	0
45	44	Blue - output_0016.png	Point	none	2466	1818	1	1	1	none	none	0	0	0	0	0
46	45	Green - output_0016.png	Point	none	2544	1206	1	1	1	none	none	0	0	0	0	0
47	46	Orange - output_0016.png	Point	none	1785	933	1	1	1	none	none	0	0	0	0	0
48	47	Pink - output_0016.png	Point	none	2283	1326	1	1	1	none	none	0	0	0	0	0
49	48	White - output_0016.png	Point	none	1992	1425	1	1	1	none	none	0	0	0	0	0
50	49	Unmarked - output_0016.png	Point	none	2043	1287	1	1	1	none	none	0	0	0	0	0
51	50	Blue - output_0017.png	Point	none	2316	561	1	1	1	none	none	0	0	0	0	0
52	51	Green - output_0017.png	Point	none	2250	1446	1	1	1	none	none	0	0	0	0	0
53	52	Orange - output_0017.png	Point	none	2073	1101	1	1	1	none	none	0	0	0	0	0
54	53	Pink - output_0017.png	Point	none	2316	1401	1	1	1	none	none	0	0	0	0	0
55	54	White - output_0017.png	Point	none	2805	1281	1	1	1	none	none	0	0	0	0	0
56	55	Unmarked - output_0017.png	Point	none	2367	1125	1	1	1	none	none	0	0	0	0	0
57	56	Blue - output_0018.png	Point	none	2286	414	1	1	1	none	none	0	0	0	0	0
58	57	Green - output_0018.png	Point	none	2016	1701	1	1	1	none	none	0	0	0	0	0
59	58	Orange - output_0018.png	Point	none	2004	1044	1	1	1	none	none	0	0	0	0	0
60	59	Pink - output_0018.png	Point	none	1593	1059	1	1	1	none	none	0	0	0	0	0
61	60	White - output_0018.png	Point	none	2721	1266	1	1	1	none	none	0	0	0	0	0
62	61	Unmarked - output_0018.png	Point	none	2007	1497	1	1	1	none	none	0	0	0	0	0
63	62	Blue - output_0019.png	Point	none	2649	1749	1	1	1	none	none	0	0	0	0	0
64	63	Green - output_0019.png	Point	none	2463	1287	1	1	1	none	none	0	0	0	0	0
65	64	Orange - output_0019.png	Point	none	1974	903	1	1	1	none	none	0	0	0	0	0
66	65	Pink - output_0019.png	Point	none	2187	693	1	1	1	none	none	0	0	0	0	0
67	66	White - output_0019.png	Point	none	1527	1221	1	1	1	none	none	0	0	0	0	0
68	67	Unmarked - output_0019.png	Point	none	2097	1389	1	1	1	none	none	0	0	0	0	0
69	68	Blue - output_0020.png	Point	none	2559	1500	1	1	1	none	none	0	0	0	0	0
70	69	Green - output_0020.png	Point	none	2418	30	1	1	1	none	none	0	0	0	0	0
71	70	Orange - output_0020.png	Point	none	2079	1017	1	1	1	none	none	0	0	0	0	0
72	71	Pink - output_0020.png	Point	none	2700	1179	1	1	1	none	none	0	0	0	0	0
73	72	White - output_0020.png	Point	none	1863	1458	1	1	1	none	none	0	0	0	0	0
74	73	Unmarked - output_0020.png	Point	none	2586	1350	1	1	1	none	none	0	0	0	0	0
75	74	Blue - output_0021.png	Point	none	2907	1569	1	1	1	none	none	0	0	0	0	0
76	75	Green - output_0021.png	Point	none	2781	1371	1	1	1	none	none	0	0	0	0	0
77	76	Orange - output_0021.png	Point	none	2169	1011	1	1	1	none	none	0	0	0	0	0
78	77	Pink - output_0021.png	Point	none	2394	711	1	1	1	none	none	0	0	0	0	0
79	78	White - output_0021.png	Point	none	1848	1464	1	1	1	none	none	0	0	0	0	0
80	79	Unmarked - output_0021.png	Point	none	2580	1311	1	1	1	none	none	0	0	0	0	0
81	80	Blue - output_0022.png	Point	none	2694	1437	1	1	1	none	none	0	0	0	0	0
82	81	Green - output_0022.png	Point	none	3000	1593	1	1	1	none	none	0	0	0	0	0
83	82	Orange - output_0022.png	Point	none	2241	1197	1	1	1	none	none	0	0	0	0	0
84	83	Pink - output_0022.png	Point	none	1983	1716	1	1	1	none	none	0	0	0	0	0
85	84	White - output_0022.png	Point	none	1890	1392	1	1	1	none	none	0	0	0	0	0
86	85	Unmarked - output_0022.png	Point	none	2895	1494	1	1	1	none	none	0	0	0	0	0
87	86	Blue - output_0023.png	Point	none	2712	1371	1	1	1	none	none	0	0	0	0	0
88	87	Green - output_0023.png	Point	none	2748	1704	1	1	1	none	none	0	0	0	0	0
89	88	Orange - output_0023.png	Point	none	2121	1380	1	1	1	none	none	0	0	0	0	0
90	89	Pink - output_0023.png	Point	none	1512	1317	1	1	1	none	none	0	0	0	0	0
91	90	White - output_0023.png	Point	none	2064	1716	1	1	1	none	none	0	0	0	0	0
92	91	Unmarked - output_0023.png	Point	none	2733	999	1	1	1	none	none	0	0	0	0	0
93	92	Blue - output_0024.png	Point	none	2793	1428	1	1	1	none	none	0	0	0	0	0
94	93	Green - output_0024.png	Point	none	2742	1536	1	1	1	none	none	0	0	0	0	0
95	94	Orange - output_0024.png	Point	none	1911	1374	1	1	1	none	none	0	0	0	0	0
96	95	Pink - output_0024.png	Point	none	1488	948	1	1	1	none	none	0	0	0	0	0
97	96	White - output_0024.png	Point	none	2730	1203	1	1	1	none	none	0	0	0	0	0
98	97	Unmarked - output_0024.png	Point	none	2832	624	1	1	1	none	none	0	0	0	0	0
99	98	Blue - output_0025.png	Point	none	2685	1416	1	1	1	none	none	0	0	0	0	0
100	99	Green - output_0025.png	Point	none	2613	1317	1	1	1	none	none	0	0	0	0	0
101	100	Orange - output_0025.png	Point	none	1767	1197	1	1	1	none	none	0	0	0	0	0
102	101	Pink - output_0025.png	Point	none	1566	1674	1	1	1	none	none	0	0	0	0	0
103	102	White - output_0025.png	Point	none	2772	1236	1	1	1	none	none	0	0	0	0	0
104	103	Unmarked - output_0025.png	Point	none	1440	1266	1	1	1	none	none	0	0	0	0	0
105	104	Blue - output_0026.png	Point	none	2646	1470	1	1	1	none	none	0	0	0	0	0
106	105	Green - output_0026.png	Point	none	2571	1347	1	1	1	none	none	0	0	0	0	0
107	106	Orange - output_0026.png	Point	none	1728	1359	1	1	1	none	none	0	0	0	0	0
108	107	Pink - output_0026.png	Point	none	1629	1491	1	1	1	none	none	0	0	0	0	0
109	108	White - output_0026.png	Point	none	2769	1122	1	1	1	none	none	0	0	0	0	0
110	109	Unmarked - output_0026.png	Point	none	2442	651	1	1	1	none	none	0	0	0	0	0
111	110	Blue - output_0027.png	Point	none	2640	1545	1	1	1	none	none	0	0	0	0	0
112	111	Green - output_0027.png	Point	none	2790	1287	1	1	1	none	none	0	0	0	0	0
113	112	Orange - output_0027.png	Point	none	1839	1464	1	1	1	none	none	0	0	0	0	0
114	113	Pink - output_0027.png	Point	none	2304	1302	1	1	1	none	none	0	0	0	0	0
115	114	White - output_0027.png	Point	none	2835	1167	1	1	1	none	none	0	0	0	0	0
116	115	Unmarked - output_0027.png	Point	none	1797	1209	1	1	1	none	none	0	0	0	0	0
117	116	Blue - output_0028.png	Point	none	2649	1671	1	1	1	none	none	0	0	0	0	0
118	117	Green - output_0028.png	Point	none	2568	1557	1	1	1	none	none	0	0	0	0	0
119	118	Orange - output_0028.png	Point	none	1746	1596	1	1	1	none	none	0	0	0	0	0
120	119	Pink - output_0028.png	Point	none	2343	1167	1	1	1	none	none	0	0	0	0	0
121	120	White - output_0028.png	Point	none	2598	1191	1	1	1	none	none	0	0	0	0	0
122	121	Unmarked - output_0028.png	Point	none	2766	1191	1	1	1	none	none	0	0	0	0	0
123	122	Blue - output_0029.png	Point	none	2931	1179	1	1	1	none	none	0	0	0	0	0
124	123	Green - output_0029.png	Point	none	2772	1548	1	1	1	none	none	0	0	0	0	0
125	124	Orange - output_0029.png	Point	none	2286	1578	1	1	1	none	none	0	0	0	0	0
126	125	Pink - output_0029.png	Point	none	2313	1143	1	1	1	none	none	0	0	0	0	0
127	126	White - output_0029.png	Point	none	2577	1317	1	1	1	none	none	0	0	0	0	0
128	127	Unmarked - output_0029.png	Point	none	2664	882	1	1	1	none	none	0	0	0	0	0
129	128	Blue - output_0030.png	Point	none	2595	1689	1	1	1	none	none	0	0	0	0	0
130	129	Green - output_0030.png	Point	none	1503	804	1	1	1	none	none	0	0	0	0	0
131	130	Orange - output_0030.png	Point	none	2367	1572	1	1	1	none	none	0	0	0	0	0
132	131	Pink - output_0030.png	Point	none	2304	1323	1	1	1	none	none	0	0	0	0	0
133	132	White - output_0030.png	Point	none	1308	1227	1	1	1	none	none	0	0	0	0	0
134	133	Unmarked - output_0030.png	Point	none	1212	1074	1	1	1	none	none	0	0	0	0	0
135	134	Blue - output_0031.png	Point	none	2835	1170	1	1	1	none	none	0	0	0	0	0
136	135	Green - output_0031.png	Point	none	1770	1059	1	1	1	none	none	0	0	0	0	0
137	136	Orange - output_0031.png	Point	none	1908	1194	1	1	1	none	none	0	0	0	0	0
138	137	Pink - output_0031.png	Point	none	2568	1278	1	1	1	none	none	0	0	0	0	0
139	138	White - output_0031.png	Point	none	3192	1386	1	1	1	none	none	0	0	0	0	0
140	139	Unmarked - output_0031.png	Point	none	1442	1400	1	1	1	none	none	0	0	0	0	0
141	140	Blue - output_0032.png	Point	none	2910	1386	1	1	1	none	none	0	0	0	0	0
142	141	Green - output_0032.png	Point	none	2406	582	1	1	1	none	none	0	0	0	0	0
143	142	Orange - output_0032.png	Point	none	2082	1416	1	1	1	none	none	0	0	0	0	0
144	143	Pink - output_0032.png	Point	none	2469	1215	1	1	1	none	none	0	0	0	0	0
145	144	White - output_0032.png	Point	none	2544	834	1	1	1	none	none	0	0	0	0	0
146	145	Unmarked - output_0032.png	Point	none	1617	1491	1	1	1	none	none	0	0	0	0	0
147	146	Blue - output_0033.png	Point	none	2709	1410	1	1	1	none	none	0	0	0	0	0
148	147	Green - output_0033.png	Point	none	2961	1191	1	1	1	none	none	0	0	0	0	0
149	148	Orange - output_0033.png	Point	none	1803	1452	1	1	1	none	none	0	0	0	0	0
150	149	Pink - output_0033.png	Point	none	2448	1212	1	1	1	none	none	0	0	0	0	0
151	150	White - output_0033.png	Point	none	2217	1320	1	1	1	none	none	0	0	0	0	0
152	151	Unmarked - output_0033.png	Point	none	3194	1385	1	1	1	none	none	0	0	0	0	0
153	152	Blue - output_0034.png	Point	none	2433	1524	1	1	1	none	none	0	0	0	0	0
154	153	Green - output_0034.png	Point	none	3246	1149	1	1	1	none	none	0	0	0	0	0
155	154	Orange - output_0034.png	Point	none	1833	1338	1	1	1	none	none	0	0	0	0	0
156	155	Pink - output_0034.png	Point	none	2412	1152	1	1	1	none	none	0	0	0	0	0
157	156	White - output_0034.png	Point	none	2493	1365	1	1	1	none	none	0	0	0	0	0
158	157	Unmarked - output_0034.png	Point	none	2274	1293	1	1	1	none	none	0	0	0	0	0
159	158	Blue - output_0035.png	Point	none	1995	675	1	1	1	none	none	0	0	0	0	0
160	159	Green - output_0035.png	Point	none	2286	1515	1	1	1	none	none	0	0	0	0	0
161	160	Orange - output_0035.png	Point	none	1758	1170	1	1	1	none	none	0	0	0	0	0
162	161	Pink - output_0035.png	Point	none	2478	999	1	1	1	none	none	0	0	0	0	0
163	162	White - output_0035.png	Point	none	2445	1290	1	1	1	none	none	0	0	0	0	0
164	163	Unmarked - output_0035.png	Point	none	2559	1818	1	1	1	none	none	0	0	0	0	0
165	164	Blue - output_0036.png	Point	none	1815	1377	1	1	1	none	none	0	0	0	0	0
166	165	Green - output_0036.png	Point	none	1266	1011	1	1	1	none	none	0	0	0	0	0
167	166	Orange - output_0036.png	Point	none	1968	993	1	1	1	none	none	0	0	0	0	0
168	167	Pink - output_0036.png	Point	none	1956	408	1	1	1	none	none	0	0	0	0	0
169	168	White - output_0036.png	Point	none	2721	1170	1	1	1	none	none	0	0	0	0	0
170	169	Unmarked - output_0036.png	Point	none	2427	1176	1	1	1	none	none	0	0	0	0	0
171	170	Blue - output_0037.png	Point	none	1686	1443	1	1	1	none	none	0	0	0	0	0
172	171	Green - output_0037.png	Point	none	1917	777	1	1	1	none	none	0	0	0	0	0
173	172	Orange - output_0037.png	Point	none	2088	1209	1	1	1	none	none	0	0	0	0	0
174	173	Pink - output_0037.png	Point	none	2526	903	1	1	1	none	none	0	0	0	0	0
175	174	White - output_0037.png	Point	none	2685	1263	1	1	1	none	none	0	0	0	0	0
176	175	Unmarked - output_0037.png	Point	none	2598	1386	1	1	1	none	none	0	0	0	0	0
177	176	Blue - output_0038.png	Point	none	2022	1089	1	1	1	none	none	0	0	0	0	0
178	177	Green - output_0038.png	Point	none	2379	840	1	1	1	none	none	0	0	0	0	0
179	178	Orange - output_0038.png	Point	none	2076	1272	1	1	1	none	none	0	0	0	0	0
180	179	Pink - output_0038.png	Point	none	2673	837	1	1	1	none	none	0	0	0	0	0
181	180	White - output_0038.png	Point	none	2517	981	1	1	1	none	none	0	0	0	0	0
182	181	Unmarked - output_0038.png	Point	none	2490	1365	1	1	1	none	none	0	0	0	0	0
183	182	Blue - output_0039.png	Point	none	1416	1401	1	1	1	none	none	0	0	0	0	0
184	183	Green - output_0039.png	Point	none	1821	786	1	1	1	none	none	0	0	0	0	0
185	184	Orange - output_0039.png	Point	none	1974	1248	1	1	1	none	none	0	0	0	0	0
186	185	Pink - output_0039.png	Point	none	2766	837	1	1	1	none	none	0	0	0	0	0
187	186	White - output_0039.png	Point	none	1554	1476	1	1	1	none	none	0	0	0	0	0
188	187	Unmarked - output_0039.png	Point	none	1860	1371	1	1	1	none	none	0	0	0	0	0
189	188	Blue - output_0040.png	Point	none	1680	1320	1	1	1	none	none	0	0	0	0	0
190	189	Green - output_0040.png	Point	none	2580	1167	1	1	1	none	none	0	0	0	0	0
191	190	Orange - output_0040.png	Point	none	1815	1170	1	1	1	none	none	0	0	0	0	0
192	191	Pink - output_0040.png	Point	none	2772	897	1	1	1	none	none	0	0	0	0	0
193	192	White - output_0040.png	Point	none	3052	1310	1	1	1	none	none	0	0	0	0	0
194	193	Unmarked - output_0040.png	Point	none	2739	1047	1	1	1	none	none	0	0	0	0	0
195	194	Blue - output_0041.png	Point	none	1917	1377	1	1	1	none	none	0	0	0	0	0
196	195	Green - output_0041.png	Point	none	2655	1275	1	1	1	none	none	0	0	0	0	0
197	196	Orange - output_0041.png	Point	none	1527	1167	1	1	1	none	none	0	0	0	0	0
198	197	Pink - output_0041.png	Point	none	2487	222	1	1	1	none	none	0	0	0	0	0
199	198	White - output_0041.png	Point	none	2346	912	1	1	1	none	none	0	0	0	0	0
200	199	Unmarked - output_0041.png	Point	none	2937	1203	1	1	1	none	none	0	0	0	0	0
201	200	Blue - output_0042.png	Point	none	1335	1164	1	1	1	none	none	0	0	0	0	0
202	201	Green - output_0042.png	Point	none	2811	1227	1	1	1	none	none	0	0	0	0	0
203	202	Orange - output_0042.png	Point	none	1728	1314	1	1	1	none	none	0	0	0	0	0
204	203	Pink - output_0042.png	Point	none	2037	684	1	1	1	none	none	0	0	0	0	0
205	204	White - output_0042.png	Point	none	2265	1476	1	1	1	none	none	0	0	0	0	0
206	205	Unmarked - output_0042.png	Point	none	2808	1047	1	1	1	none	none	0	0	0	0	0
207	206	Blue - output_0043.png	Point	none	1347	1584	1	1	1	none	none	0	0	0	0	0
208	207	Green - output_0043.png	Point	none	2697	1233	1	1	1	none	none	0	0	0	0	0
209	208	Orange - output_0043.png	Point	none	1470	1275	1	1	1	none	none	0	0	0	0	0
210	209	Pink - output_0043.png	Point	none	2553	1140	1	1	1	none	none	0	0	0	0	0
211	210	White - output_0043.png	Point	none	2283	1500	1	1	1	none	none	0	0	0	0	0
212	211	Unmarked - output_0043.png	Point	none	2541	822	1	1	1	none	none	0	0	0	0	0
213	212	Blue - output_0044.png	Point	none	1377	1155	1	1	1	none	none	0	0	0	0	0
214	213	Green - output_0044.png	Point	none	2640	1272	1	1	1	none	none	0	0	0	0	0
215	214	Orange - output_0044.png	Point	none	1746	1281	1	1	1	none	none	0	0	0	0	0
216	215	Pink - output_0044.png	Point	none	2892	1158	1	1	1	none	none	0	0	0	0	0
217	216	White - output_0044.png	Point	none	2193	1470	1	1	1	none	none	0	0	0	0	0
218	217	Unmarked - output_0044.png	Point	none	2511	762	1	1	1	none	none	0	0	0	0	0
219	218	Blue - output_0045.png	Point	none	1212	1116	1	1	1	none	none	0	0	0	0	0
220	219	Green - output_0045.png	Point	none	2841	1215	1	1	1	none	none	0	0	0	0	0
221	220	Orange - output_0045.png	Point	none	1476	1386	1	1	1	none	none	0	0	0	0	0
222	221	Pink - output_0045.png	Point	none	2925	1182	1	1	1	none	none	0	0	0	0	0
223	222	White - output_0045.png	Point	none	1272	1251	1	1	1	none	none	0	0	0	0	0
224	223	Unmarked - output_0045.png	Point	none	2558	722	1	1	1	none	none	0	0	0	0	0
225	224	Blue - output_0046.png	Point	none	2007	1362	1	1	1	none	none	0	0	0	0	0
226	225	Green - output_0046.png	Point	none	2781	1368	1	1	1	none	none	0	0	0	0	0
227	226	Orange - output_0046.png	Point	none	1686	1551	1	1	1	none	none	0	0	0	0	0
228	227	Pink - output_0046.png	Point	none	3021	1257	1	1	1	none	none	0	0	0	0	0
229	228	White - output_0046.png	Point	none	1230	1053	1	1	1	none	none	0	0	0	0	0
230	229	Unmarked - output_0046.png	Point	none	1242	1458	1	1	1	none	none	0	0	0	0	0
231	230	Blue - output_0047.png	Point	none	1545	1356	1	1	1	none	none	0	0	0	0	0
232	231	Green - output_0047.png	Point	none	2814	1323	1	1	1	none	none	0	0	0	0	0
233	232	Orange - output_0047.png	Point	none	1671	1503	1	1	1	none	none	0	0	0	0	0
234	233	Pink - output_0047.png	Point	none	2970	1212	1	1	1	none	none	0	0	0	0	0
235	234	White - output_0047.png	Point	none	1245	1074	1	1	1	none	none	0	0	0	0	0
236	235	Unmarked - output_0047.png	Point	none	2423	815	1	1	1	none	none	0	0	0	0	0
237	236	Blue - output_0048.png	Point	none	1287	1329	1	1	1	none	none	0	0	0	0	0
238	237	Green - output_0048.png	Point	none	2778	1344	1	1	1	none	none	0	0	0	0	0
239	238	Orange - output_0048.png	Point	none	1716	1698	1	1	1	none	none	0	0	0	0	0
240	239	Pink - output_0048.png	Point	none	2913	1257	1	1	1	none	none	0	0	0	0	0
241	240	White - output_0048.png	Point	none	1311	1173	1	1	1	none	none	0	0	0	0	0
242	241	Unmarked - output_0048.png	Point	none	2421	1365	1	1	1	none	none	0	0	0	0	0
243	242	Blue - output_0049.png	Point	none	2517	1221	1	1	1	none	none	0	0	0	0	0
244	243	Green - output_0049.png	Point	none	3009	1380	1	1	1	none	none	0	0	0	0	0
245	244	Orange - output_0049.png	Point	none	2682	927	1	1	1	none	none	0	0	0	0	0
246	245	Pink - output_0049.png	Point	none	2925	1227	1	1	1	none	none	0	0	0	0	0
247	246	White - output_0049.png	Point	none	1392	1377	1	1	1	none	none	0	0	0	0	0
248	247	Unmarked - output_0049.png	Point	none	2313	626	1	1	1	none	none	0	0	0	0	0
249	248	Blue - output_0050.png	Point	none	1872	1221	1	1	1	none	none	0	0	0	0	0
250	249	Green - output_0050.png	Point	none	2976	1383	1	1	1	none	none	0	0	0	0	0
251	250	Orange - output_0050.png	Point	none	2607	933	1	1	1	none	none	0	0	0	0	0
252	251	Pink - output_0050.png	Point	none	2025	600	1	1	1	none	none	0	0	0	0	0
253	252	White - output_0050.png	Point	none	1692	1578	1	1	1	none	none	0	0	0	0	0
254	253	Unmarked - output_0050.png	Point	none	2178	1098	1	1	1	none	none	0	0	0	0	0
255	254	Blue - output_0051.png	Point	none	1917	1245	1	1	1	none	none	0	0	0	0	0
256	255	Green - output_0051.png	Point	none	3009	1407	1	1	1	none	none	0	0	0	0	0
257	256	Orange - output_0051.png	Point	none	2637	966	1	1	1	none	none	0	0	0	0	0
258	257	Pink - output_0051.png	Point	none	2742	1101	1	1	1	none	none	0	0	0	0	0
259	258	White - output_0051.png	Point	none	2055	1398	1	1	1	none	none	0	0	0	0	0
260	259	Unmarked - output_0051.png	Point	none	2226	960	1	1	1	none	none	0	0	0	0	0
261	260	Blue - output_0052.png	Point	none	2571	924	1	1	1	none	none	0	0	0	0	0
262	261	Green - output_0052.png	Point	none	2997	1395	1	1	1	none	none	0	0	0	0	0
263	262	Orange - output_0052.png	Point	none	2634	1230	1	1	1	none	none	0	0	0	0	0
264	263	Pink - output_0052.png	Point	none	1404	1413	1	1	1	none	none	0	0	0	0	0
265	264	White - output_0052.png	Point	none	1323	1140	1	1	1	none	none	0	0	0	0	0
266	265	Unmarked - output_0052.png	Point	none	1563	659	1	1	1	none	none	0	0	0	0	0
267	266	Blue - output_0053.png	Point	none	2844	1173	1	1	1	none	none	0	0	0	0	0
268	267	Green - output_0053.png	Point	none	3054	1398	1	1	1	none	none	0	0	0	0	0
269	268	Orange - output_0053.png	Point	none	2769	978	1	1	1	none	none	0	0	0	0	0
270	269	Pink - output_0053.png	Point	none	2346	51	1	1	1	none	none	0	0	0	0	0
271	270	White - output_0053.png	Point	none	2469	63	1	1	1	none	none	0	0	0	0	0
272	271	Unmarked - output_0053.png	Point	none	2235	819	1	1	1	none	none	0	0	0	0	0
273	272	Blue - output_0054.png	Point	none	2856	1335	1	1	1	none	none	0	0	0	0	0
274	273	Green - output_0054.png	Point	none	3084	1365	1	1	1	none	none	0	0	0	0	0
275	274	Orange - output_0054.png	Point	none	2574	1200	1	1	1	none	none	0	0	0	0	0
276	275	Pink - output_0054.png	Point	none	2229	495	1	1	1	none	none	0	0	0	0	0
277	276	White - output_0054.png	Point	none	1389	1491	1	1	1	none	none	0	0	0	0	0
278	277	Unmarked - output_0054.png	Point	none	1942	1257	1	1	1	none	none	0	0	0	0	0
279	278	Blue - output_0055.png	Point	none	2835	1257	1	1	1	none	none	0	0	0	0	0
280	279	Green - output_0055.png	Point	none	2817	1461	1	1	1	none	none	0	0	0	0	0
281	280	Orange - output_0055.png	Point	none	2589	1206	1	1	1	none	none	0	0	0	0	0
282	281	Pink - output_0055.png	Point	none	3024	1266	1	1	1	none	none	0	0	0	0	0
283	282	White - output_0055.png	Point	none	1413	1542	1	1	1	none	none	0	0	0	0	0
284	283	Unmarked - output_0055.png	Point	none	2268	774	1	1	1	none	none	0	0	0	0	0
285	284	Blue - output_0056.png	Point	none	2832	1245	1	1	1	none	none	0	0	0	0	0
286	285	Green - output_0056.png	Point	none	2865	1416	1	1	1	none	none	0	0	0	0	0
287	286	Orange - output_0056.png	Point	none	2604	1194	1	1	1	none	none	0	0	0	0	0
288	287	Pink - output_0056.png	Point	none	3000	1434	1	1	1	none	none	0	0	0	0	0
289	288	White - output_0056.png	Point	none	1461	1038	1	1	1	none	none	0	0	0	0	0
290	289	Unmarked - output_0056.png	Point	none	2293	302	1	1	1	none	none	0	0	0	0	0
291	290	Blue - output_0057.png	Point	none	2799	1302	1	1	1	none	none	0	0	0	0	0
292	291	Green - output_0057.png	Point	none	3177	1470	1	1	1	none	none	0	0	0	0	0
293	292	Orange - output_0057.png	Point	none	2553	1110	1	1	1	none	none	0	0	0	0	0
294	293	Pink - output_0057.png	Point	none	3015	1329	1	1	1	none	none	0	0	0	0	0
295	294	White - output_0057.png	Point	none	1479	1272	1	1	1	none	none	0	0	0	0	0
296	295	Unmarked - output_0057.png	Point	none	1836	834	1	1	1	none	none	0	0	0	0	0
297	296	Blue - output_0058.png	Point	none	3030	1299	1	1	1	none	none	0	0	0	0	0
298	297	Green - output_0058.png	Point	none	2748	1236	1	1	1	none	none	0	0	0	0	0
299	298	Orange - output_0058.png	Point	none	2529	1056	1	1	1	none	none	0	0	0	0	0
300	299	Pink - output_0058.png	Point	none	3015	1401	1	1	1	none	none	0	0	0	0	0
301	300	White - output_0058.png	Point	none	1920	1263	1	1	1	none	none	0	0	0	0	0
302	301	Unmarked - output_0058.png	Point	none	1242	1395	1	1	1	none	none	0	0	0	0	0
303	302	Blue - output_0059.png	Point	none	3057	1338	1	1	1	none	none	0	0	0	0	0
304	303	Green - output_0059.png	Point	none	2574	1665	1	1	1	none	none	0	0	0	0	0
305	304	Orange - output_0059.png	Point	none	2550	1011	1	1	1	none	none	0	0	0	0	0
306	305	Pink - output_0059.png	Point	none	2970	1476	1	1	1	none	none	0	0	0	0	0
307	306	White - output_0059.png	Point	none	1308	1179	1	1	1	none	none	0	0	0	0	0
308	307	Unmarked - output_0059.png	Point	none	1235	1294	1	1	1	none	none	0	0	0	0	0
309	308	Blue - output_0060.png	Point	none	2997	1353	1	1	1	none	none	0	0	0	0	0
310	309	Green - output_0060.png	Point	none	2622	1575	1	1	1	none	none	0	0	0	0	0
311	310	Orange - output_0060.png	Point	none	2514	948	1	1	1	none	none	0	0	0	0	0
312	311	Pink - output_0060.png	Point	none	3012	1533	1	1	1	none	none	0	0	0	0	0
313	312	White - output_0060.png	Point	none	1326	1356	1	1	1	none	none	0	0	0	0	0
314	313	Unmarked - output_0060.png	Point	none	1554	1317	1	1	1	none	none	0	0	0	0	0
315	314	Blue - output_0061.png	Point	none	2709	1464	1	1	1	none	none	0	0	0	0	0
316	315	Green - output_0061.png	Point	none	2574	1704	1	1	1	none	none	0	0	0	0	0
317	316	Orange - output_0061.png	Point	none	2583	912	1	1	1	none	none	0	0	0	0	0
318	317	Pink - output_0061.png	Point	none	2982	1161	1	1	1	none	none	0	0	0	0	0
319	318	White - output_0061.png	Point	none	1776	1662	1	1	1	none	none	0	0	0	0	0
320	319	Unmarked - output_0061.png	Point	none	2268	933	1	1	1	none	none	0	0	0	0	0
321	320	Blue - output_0062.png	Point	none	2772	1494	1	1	1	none	none	0	0	0	0	0
322	321	Green - output_0062.png	Point	none	2805	1725	1	1	1	none	none	0	0	0	0	0
323	322	Orange - output_0062.png	Point	none	2538	1083	1	1	1	none	none	0	0	0	0	0
324	323	Pink - output_0062.png	Point	none	1482	384	1	1	1	none	none	0	0	0	0	0
325	324	White - output_0062.png	Point	none	1374	1164	1	1	1	none	none	0	0	0	0	0
326	325	Unmarked - output_0062.png	Point	none	2085	1695	1	1	1	none	none	0	0	0	0	0
327	326	Blue - output_0063.png	Point	none	2643	1026	1	1	1	none	none	0	0	0	0	0
328	327	Green - output_0063.png	Point	none	3042	1311	1	1	1	none	none	0	0	0	0	0
329	328	Orange - output_0063.png	Point	none	2469	924	1	1	1	none	none	0	0	0	0	0
330	329	Pink - output_0063.png	Point	none	1032	618	1	1	1	none	none	0	0	0	0	0
331	330	White - output_0063.png	Point	none	1428	1290	1	1	1	none	none	0	0	0	0	0
332	331	Unmarked - output_0063.png	Point	none	2580	1360	1	1	1	none	none	0	0	0	0	0
333	332	Blue - output_0064.png	Point	none	2961	1062	1	1	1	none	none	0	0	0	0	0
334	333	Green - output_0064.png	Point	none	2988	1374	1	1	1	none	none	0	0	0	0	0
335	334	Orange - output_0064.png	Point	none	2391	909	1	1	1	none	none	0	0	0	0	0
336	335	Pink - output_0064.png	Point	none	2046	219	1	1	1	none	none	0	0	0	0	0
337	336	White - output_0064.png	Point	none	1344	1131	1	1	1	none	none	0	0	0	0	0
338	337	Unmarked - output_0064.png	Point	none	1479	987	1	1	1	none	none	0	0	0	0	0
339	338	Blue - output_0065.png	Point	none	1962	1056	1	1	1	none	none	0	0	0	0	0
340	339	Green - output_0065.png	Point	none	2397	1197	1	1	1	none	none	0	0	0	0	0
341	340	Orange - output_0065.png	Point	none	2502	858	1	1	1	none	none	0	0	0	0	0
342	341	Pink - output_0065.png	Point	none	2346	66	1	1	1	none	none	0	0	0	0	0
343	342	White - output_0065.png	Point	none	1926	1338	1	1	1	none	none	0	0	0	0	0
344	343	Unmarked - output_0065.png	Point	none	1474	1373	1	1	1	none	none	0	0	0	0	0
345	344	Blue - output_0066.png	Point	none	1701	1572	1	1	1	none	none	0	0	0	0	0
346	345	Green - output_0066.png	Point	none	2193	1140	1	1	1	none	none	0	0	0	0	0
347	346	Orange - output_0066.png	Point	none	2475	846	1	1	1	none	none	0	0	0	0	0
348	347	Pink - output_0066.png	Point	none	2340	39	1	1	1	none	none	0	0	0	0	0
349	348	White - output_0066.png	Point	none	1677	1146	1	1	1	none	none	0	0	0	0	0
350	349	Unmarked - output_0066.png	Point	none	1566	771	1	1	1	none	none	0	0	0	0	0
351	350	Blue - output_0067.png	Point	none	1272	1242	1	1	1	none	none	0	0	0	0	0
352	351	Green - output_0067.png	Point	none	2415	1089	1	1	1	none	none	0	0	0	0	0
353	352	Orange - output_0067.png	Point	none	2481	861	1	1	1	none	none	0	0	0	0	0
354	353	Pink - output_0067.png	Point	none	2331	66	1	1	1	none	none	0	0	0	0	0
355	354	White - output_0067.png	Point	none	1485	1242	1	1	1	none	none	0	0	0	0	0
356	355	Unmarked - output_0067.png	Point	none	1503	705	1	1	1	none	none	0	0	0	0	0
357	356	Blue - output_0068.png	Point	none	1320	912	1	1	1	none	none	0	0	0	0	0
358	357	Green - output_0068.png	Point	none	2511	1326	1	1	1	none	none	0	0	0	0	0
359	358	Orange - output_0068.png	Point	none	2490	849	1	1	1	none	none	0	0	0	0	0
360	359	Pink - output_0068.png	Point	none	2298	393	1	1	1	none	none	0	0	0	0	0
361	360	White - output_0068.png	Point	none	1581	1659	1	1	1	none	none	0	0	0	0	0
362	361	Unmarked - output_0068.png	Point	none	2355	411	1	1	1	none	none	0	0	0	0	0
363	362	Blue - output_0069.png	Point	none	1305	1245	1	1	1	none	none	0	0	0	0	0
364	363	Green - output_0069.png	Point	none	2544	1365	1	1	1	none	none	0	0	0	0	0
365	364	Orange - output_0069.png	Point	none	2487	843	1	1	1	none	none	0	0	0	0	0
366	365	Pink - output_0069.png	Point	none	2394	93	1	1	1	none	none	0	0	0	0	0
367	366	White - output_0069.png	Point	none	1653	1497	1	1	1	none	none	0	0	0	0	0
368	367	Unmarked - output_0069.png	Point	none	1439	1585	1	1	1	none	none	0	0	0	0	0
369	368	Blue - output_0070.png	Point	none	1491	825	1	1	1	none	none	0	0	0	0	0
370	369	Green - output_0070.png	Point	none	2598	1440	1	1	1	none	none	0	0	0	0	0
371	370	Orange - output_0070.png	Point	none	2457	849	1	1	1	none	none	0	0	0	0	0
372	371	Pink - output_0070.png	Point	none	2262	315	1	1	1	none	none	0	0	0	0	0
373	372	White - output_0070.png	Point	none	1239	1452	1	1	1	none	none	0	0	0	0	0
374	373	Unmarked - output_0070.png	Point	none	3354	863	1	1	1	none	none	0	0	0	0	0
375	374	Blue - output_0071.png	Point	none	2451	1290	1	1	1	none	none	0	0	0	0	0
376	375	Green - output_0071.png	Point	none	2790	1497	1	1	1	none	none	0	0	0	0	0
377	376	Orange - output_0071.png	Point	none	2514	825	1	1	1	none	none	0	0	0	0	0
378	377	Pink - output_0071.png	Point	none	2274	321	1	1	1	none	none	0	0	0	0	0
379	378	White - output_0071.png	Point	none	2493	1581	1	1	1	none	none	0	0	0	0	0
380	379	Unmarked - output_0071.png	Point	none	1338	1509	1	1	1	none	none	0	0	0	0	0
381	380	Blue - output_0072.png	Point	none	1776	1383	1	1	1	none	none	0	0	0	0	0
382	381	Green - output_0072.png	Point	none	2925	1461	1	1	1	none	none	0	0	0	0	0
383	382	Orange - output_0072.png	Point	none	2451	837	1	1	1	none	none	0	0	0	0	0
384	383	Pink - output_0072.png	Point	none	2280	318	1	1	1	none	none	0	0	0	0	0
385	384	White - output_0072.png	Point	none	1677	1593	1	1	1	none	none	0	0	0	0	0
386	385	Unmarked - output_0072.png	Point	none	1551	1338	1	1	1	none	none	0	0	0	0	0
387	386	Blue - output_0073.png	Point	none	2106	1068	1	1	1	none	none	0	0	0	0	0
388	387	Green - output_0073.png	Point	none	2802	1449	1	1	1	none	none	0	0	0	0	0
389	388	Orange - output_0073.png	Point	none	2535	813	1	1	1	none	none	0	0	0	0	0
390	389	Pink - output_0073.png	Point	none	2271	342	1	1	1	none	none	0	0	0	0	0
391	390	White - output_0073.png	Point	none	1722	1512	1	1	1	none	none	0	0	0	0	0
392	391	Unmarked - output_0073.png	Point	none	2265	487	1	1	1	none	none	0	0	0	0	0
393	392	Blue - output_0074.png	Point	none	2145	1305	1	1	1	none	none	0	0	0	0	0
394	393	Green - output_0074.png	Point	none	2589	1509	1	1	1	none	none	0	0	0	0	0
395	394	Orange - output_0074.png	Point	none	2448	831	1	1	1	none	none	0	0	0	0	0
396	395	Pink - output_0074.png	Point	none	2277	474	1	1	1	none	none	0	0	0	0	0
397	396	White - output_0074.png	Point	none	1797	1509	1	1	1	none	none	0	0	0	0	0
398	397	Unmarked - output_0074.png	Point	none	2214	693	1	1	1	none	none	0	0	0	0	0
399	398	Blue - output_0075.png	Point	none	2421	945	1	1	1	none	none	0	0	0	0	0
400	399	Green - output_0075.png	Point	none	2604	1569	1	1	1	none	none	0	0	0	0	0
401	400	Orange - output_0075.png	Point	none	2514	846	1	1	1	none	none	0	0	0	0	0
402	401	Pink - output_0075.png	Point	none	2034	786	1	1	1	none	none	0	0	0	0	0
403	402	White - output_0075.png	Point	none	1662	1527	1	1	1	none	none	0	0	0	0	0
404	403	Unmarked - output_0075.png	Point	none	2472	1404	1	1	1	none	none	0	0	0	0	0
405	404	Blue - output_0076.png	Point	none	2529	1170	1	1	1	none	none	0	0	0	0	0
406	405	Green - output_0076.png	Point	none	2997	1467	1	1	1	none	none	0	0	0	0	0
407	406	Orange - output_0076.png	Point	none	2463	819	1	1	1	none	none	0	0	0	0	0
408	407	Pink - output_0076.png	Point	none	2013	792	1	1	1	none	none	0	0	0	0	0
409	408	White - output_0076.png	Point	none	1758	1533	1	1	1	none	none	0	0	0	0	0
410	409	Unmarked - output_0076.png	Point	none	2331	1587	1	1	1	none	none	0	0	0	0	0
411	410	Blue - output_0077.png	Point	none	2550	1203	1	1	1	none	none	0	0	0	0	0
412	411	Green - output_0077.png	Point	none	2736	1518	1	1	1	none	none	0	0	0	0	0
413	412	Orange - output_0077.png	Point	none	2460	810	1	1	1	none	none	0	0	0	0	0
414	413	Pink - output_0077.png	Point	none	2544	1422	1	1	1	none	none	0	0	0	0	0
415	414	White - output_0077.png	Point	none	1779	1422	1	1	1	none	none	0	0	0	0	0
416	415	Unmarked - output_0077.png	Point	none	2169	1656	1	1	1	none	none	0	0	0	0	0
417	416	Blue - output_0078.png	Point	none	2436	1173	1	1	1	none	none	0	0	0	0	0
418	417	Green - output_0078.png	Point	none	2487	429	1	1	1	none	none	0	0	0	0	0
419	418	Orange - output_0078.png	Point	none	2490	771	1	1	1	none	none	0	0	0	0	0
420	419	Pink - output_0078.png	Point	none	2580	1368	1	1	1	none	none	0	0	0	0	0
421	420	White - output_0078.png	Point	none	1845	1503	1	1	1	none	none	0	0	0	0	0
422	421	Unmarked - output_0078.png	Point	none	2328	1765	1	1	1	none	none	0	0	0	0	0
423	422	Blue - output_0079.png	Point	none	2247	1182	1	1	1	none	none	0	0	0	0	0
424	423	Green - output_0079.png	Point	none	2337	57	1	1	1	none	none	0	0	0	0	0
425	424	Orange - output_0079.png	Point	none	2589	858	1	1	1	none	none	0	0	0	0	0
426	425	Pink - output_0079.png	Point	none	2610	1275	1	1	1	none	none	0	0	0	0	0
427	426	White - output_0079.png	Point	none	1473	1266	1	1	1	none	none	0	0	0	0	0
428	427	Unmarked - output_0079.png	Point	none	2229	1746	1	1	1	none	none	0	0	0	0	0
429	428	Blue - output_0080.png	Point	none	2730	1098	1	1	1	none	none	0	0	0	0	0
430	429	Green - output_0080.png	Point	none	1515	777	1	1	1	none	none	0	0	0	0	0
431	430	Orange - output_0080.png	Point	none	2385	924	1	1	1	none	none	0	0	0	0	0
432	431	Pink - output_0080.png	Point	none	2754	1263	1	1	1	none	none	0	0	0	0	0
433	432	White - output_0080.png	Point	none	1524	1146	1	1	1	none	none	0	0	0	0	0
434	433	Unmarked - output_0080.png	Point	none	2319	1728	1	1	1	none	none	0	0	0	0	0
435	434	Blue - output_0081.png	Point	none	2712	912	1	1	1	none	none	0	0	0	0	0
436	435	Green - output_0081.png	Point	none	1461	810	1	1	1	none	none	0	0	0	0	0
437	436	Orange - output_0081.png	Point	none	2412	858	1	1	1	none	none	0	0	0	0	0
438	437	Pink - output_0081.png	Point	none	2766	1080	1	1	1	none	none	0	0	0	0	0
439	438	White - output_0081.png	Point	none	1371	1149	1	1	1	none	none	0	0	0	0	0
440	439	Unmarked - output_0081.png	Point	none	2256	1731	1	1	1	none	none	0	0	0	0	0
441	440	Blue - output_0082.png	Point	none	2580	741	1	1	1	none	none	0	0	0	0	0
442	441	Green - output_0082.png	Point	none	2793	1656	1	1	1	none	none	0	0	0	0	0
443	442	Orange - output_0082.png	Point	none	2358	918	1	1	1	none	none	0	0	0	0	0
444	443	Pink - output_0082.png	Point	none	2796	1086	1	1	1	none	none	0	0	0	0	0
445	444	White - output_0082.png	Point	none	1452	1494	1	1	1	none	none	0	0	0	0	0
446	445	Unmarked - output_0082.png	Point	none	2145	1728	1	1	1	none	none	0	0	0	0	0
447	446	Blue - output_0083.png	Point	none	2607	771	1	1	1	none	none	0	0	0	0	0
448	447	Green - output_0083.png	Point	none	1614	1659	1	1	1	none	none	0	0	0	0	0
449	448	Orange - output_0083.png	Point	none	2346	963	1	1	1	none	none	0	0	0	0	0
450	449	Pink - output_0083.png	Point	none	2688	1101	1	1	1	none	none	0	0	0	0	0
451	450	White - output_0083.png	Point	none	1419	1398	1	1	1	none	none	0	0	0	0	0
452	451	Unmarked - output_0083.png	Point	none	1908	1575	1	1	1	none	none	0	0	0	0	0
453	452	Blue - output_0084.png	Point	none	2955	1275	1	1	1	none	none	0	0	0	0	0
454	453	Green - output_0084.png	Point	none	1398	864	1	1	1	none	none	0	0	0	0	0
455	454	Orange - output_0084.png	Point	none	2430	888	1	1	1	none	none	0	0	0	0	0
456	455	Pink - output_0084.png	Point	none	1899	1635	1	1	1	none	none	0	0	0	0	0
457	456	White - output_0084.png	Point	none	1488	714	1	1	1	none	none	0	0	0	0	0
458	457	Unmarked - output_0084.png	Point	none	2481	711	1	1	1	none	none	0	0	0	0	0
459	458	Blue - output_0085.png	Point	none	2565	816	1	1	1	none	none	0	0	0	0	0
460	459	Green - output_0085.png	Point	none	1698	1248	1	1	1	none	none	0	0	0	0	0
461	460	Orange - output_0085.png	Point	none	2451	912	1	1	1	none	none	0	0	0	0	0
462	461	Pink - output_0085.png	Point	none	1596	1077	1	1	1	none	none	0	0	0	0	0
463	462	White - output_0085.png	Point	none	2205	1080	1	1	1	none	none	0	0	0	0	0
464	463	Unmarked - output_0085.png	Point	none	2283	1176	1	1	1	none	none	0	0	0	0	0
465	464	Blue - output_0086.png	Point	none	2484	726	1	1	1	none	none	0	0	0	0	0
466	465	Green - output_0086.png	Point	none	1641	1119	1	1	1	none	none	0	0	0	0	0
467	466	Orange - output_0086.png	Point	none	2382	1113	1	1	1	none	none	0	0	0	0	0
468	467	Pink - output_0086.png	Point	none	1554	744	1	1	1	none	none	0	0	0	0	0
469	468	White - output_0086.png	Point	none	1746	1248	1	1	1	none	none	0	0	0	0	0
470	469	Unmarked - output_0086.png	Point	none	1854	1056	1	1	1	none	none	0	0	0	0	0
471	470	Blue - output_0087.png	Point	none	2616	726	1	1	1	none	none	0	0	0	0	0
472	471	Green - output_0087.png	Point	none	2481	849	1	1	1	none	none	0	0	0	0	0
473	472	Orange - output_0087.png	Point	none	2397	1176	1	1	1	none	none	0	0	0	0	0
474	473	Pink - output_0087.png	Point	none	2223	579	1	1	1	none	none	0	0	0	0	0
475	474	White - output_0087.png	Point	none	1476	1632	1	1	1	none	none	0	0	0	0	0
476	475	Unmarked - output_0087.png	Point	none	1487	1375	1	1	1	none	none	0	0	0	0	0
477	476	Blue - output_0088.png	Point	none	2223	753	1	1	1	none	none	0	0	0	0	0
478	477	Green - output_0088.png	Point	none	2424	441	1	1	1	none	none	0	0	0	0	0
479	478	Orange - output_0088.png	Point	none	2406	1197	1	1	1	none	none	0	0	0	0	0
480	479	Pink - output_0088.png	Point	none	2289	450	1	1	1	none	none	0	0	0	0	0
481	480	White - output_0088.png	Point	none	1545	1644	1	1	1	none	none	0	0	0	0	0
482	481	Unmarked - output_0088.png	Point	none	1507	1374	1	1	1	none	none	0	0	0	0	0
483	482	Blue - output_0089.png	Point	none	2985	1158	1	1	1	none	none	0	0	0	0	0
484	483	Green - output_0089.png	Point	none	2283	78	1	1	1	none	none	0	0	0	0	0
485	484	Orange - output_0089.png	Point	none	2229	1089	1	1	1	none	none	0	0	0	0	0
486	485	Pink - output_0089.png	Point	none	2505	417	1	1	1	none	none	0	0	0	0	0
487	486	White - output_0089.png	Point	none	1551	1671	1	1	1	none	none	0	0	0	0	0
488	487	Unmarked - output_0089.png	Point	none	1817	1449	1	1	1	none	none	0	0	0	0	0
489	488	Blue - output_0090.png	Point	none	2727	942	1	1	1	none	none	0	0	0	0	0
490	489	Green - output_0090.png	Point	none	2094	1275	1	1	1	none	none	0	0	0	0	0
491	490	Orange - output_0090.png	Point	none	2586	1161	1	1	1	none	none	0	0	0	0	0
492	491	Pink - output_0090.png	Point	none	2547	204	1	1	1	none	none	0	0	0	0	0
493	492	White - output_0090.png	Point	none	1542	1710	1	1	1	none	none	0	0	0	0	0
494	493	Unmarked - output_0090.png	Point	none	1893	1269	1	1	1	none	none	0	0	0	0	0
495	494	Blue - output_0091.png	Point	none	2934	1245	1	1	1	none	none	0	0	0	0	0
496	495	Green - output_0091.png	Point	none	1941	1248	1	1	1	none	none	0	0	0	0	0
497	496	Orange - output_0091.png	Point	none	2238	1497	1	1	1	none	none	0	0	0	0	0
498	497	Pink - output_0091.png	Point	none	2553	192	1	1	1	none	none	0	0	0	0	0
499	498	White - output_0091.png	Point	none	1533	1683	1	1	1	none	none	0	0	0	0	0
500	499	Unmarked - output_0091.png	Point	none	2359	282	1	1	1	none	none	0	0	0	0	0
501	500	Blue - output_0092.png	Point	none	2514	1284	1	1	1	none	none	0	0	0	0	0
502	501	Green - output_0092.png	Point	none	1806	1128	1	1	1	none	none	0	0	0	0	0
503	502	Orange - output_0092.png	Point	none	2253	1458	1	1	1	none	none	0	0	0	0	0
504	503	Pink - output_0092.png	Point	none	2478	288	1	1	1	none	none	0	0	0	0	0
505	504	White - output_0092.png	Point	none	1332	1329	1	1	1	none	none	0	0	0	0	0
506	505	Unmarked - output_0092.png	Point	none	2064	936	1	1	1	none	none	0	0	0	0	0
507	506	Blue - output_0093.png	Point	none	2562	1314	1	1	1	none	none	0	0	0	0	0
508	507	Green - output_0093.png	Point	none	1623	1146	1	1	1	none	none	0	0	0	0	0
509	508	Orange - output_0093.png	Point	none	2226	1407	1	1	1	none	none	0	0	0	0	0
510	509	Pink - output_0093.png	Point	none	2469	261	1	1	1	none	none	0	0	0	0	0
511	510	White - output_0093.png	Point	none	1500	1650	1	1	1	none	none	0	0	0	0	0
512	511	Unmarked - output_0093.png	Point	none	1713	1489	1	1	1	none	none	0	0	0	0	0
513	512	Blue - output_0094.png	Point	none	1992	1641	1	1	1	none	none	0	0	0	0	0
514	513	Green - output_0094.png	Point	none	1905	1008	1	1	1	none	none	0	0	0	0	0
515	514	Orange - output_0094.png	Point	none	2238	1368	1	1	1	none	none	0	0	0	0	0
516	515	Pink - output_0094.png	Point	none	2478	201	1	1	1	none	none	0	0	0	0	0
517	516	White - output_0094.png	Point	none	1731	1143	1	1	1	none	none	0	0	0	0	0
518	517	Unmarked - output_0094.png	Point	none	2922	1233	1	1	1	none	none	0	0	0	0	0
519	518	Blue - output_0095.png	Point	none	2145	1104	1	1	1	none	none	0	0	0	0	0
520	519	Green - output_0095.png	Point	none	2388	567	1	1	1	none	none	0	0	0	0	0
521	520	Orange - output_0095.png	Point	none	2235	1422	1	1	1	none	none	0	0	0	0	0
522	521	Pink - output_0095.png	Point	none	2328	102	1	1	1	none	none	0	0	0	0	0
523	522	White - output_0095.png	Point	none	1521	1281	1	1	1	none	none	0	0	0	0	0
524	523	Unmarked - output_0095.png	Point	none	2016	651	1	1	1	none	none	0	0	0	0	0
525	524	Blue - output_0096.png	Point	none	2367	1679	1	1	1	none	none	0	0	0	0	0
526	525	Green - output_0096.png	Point	none	2004	1020	1	1	1	none	none	0	0	0	0	0
527	526	Orange - output_0096.png	Point	none	2487	783	1	1	1	none	none	0	0	0	0	0
528	527	Pink - output_0096.png	Point	none	2079	654	1	1	1	none	none	0	0	0	0	0
529	528	White - output_0096.png	Point	none	1845	1260	1	1	1	none	none	0	0	0	0	0
530	529	Unmarked - output_0096.png	Point	none	2986	1208	1	1	1	none	none	0	0	0	0	0
531	530	Blue - output_0097.png	Point	none	2109	1701	1	1	1	none	none	0	0	0	0	0
532	531	Green - output_0097.png	Point	none	2313	1335	1	1	1	none	none	0	0	0	0	0
533	532	Orange - output_0097.png	Point	none	2565	927	1	1	1	none	none	0	0	0	0	0
534	533	Pink - output_0097.png	Point	none	2202	687	1	1	1	none	none	0	0	0	0	0
535	534	White - output_0097.png	Point	none	1713	1089	1	1	1	none	none	0	0	0	0	0
536	535	Unmarked - output_0097.png	Point	none	3018	1281	1	1	1	none	none	0	0	0	0	0
537	536	Blue - output_0098.png	Point	none	2238	1773	1	1	1	none	none	0	0	0	0	0
538	537	Green - output_0098.png	Point	none	1830	945	1	1	1	none	none	0	0	0	0	0
539	538	Orange - output_0098.png	Point	none	2544	945	1	1	1	none	none	0	0	0	0	0
540	539	Pink - output_0098.png	Point	none	2130	636	1	1	1	none	none	0	0	0	0	0
541	540	White - output_0098.png	Point	none	1557	999	1	1	1	none	none	0	0	0	0	0
542	541	Unmarked - output_0098.png	Point	none	1674	1383	1	1	1	none	none	0	0	0	0	0
543	542	Blue - output_0099.png	Point	none	2619	1611	1	1	1	none	none	0	0	0	0	0
544	543	Green - output_0099.png	Point	none	3075	1011	1	1	1	none	none	0	0	0	0	0
545	544	Orange - output_0099.png	Point	none	2562	888	1	1	1	none	none	0	0	0	0	0
546	545	Pink - output_0099.png	Point	none	2124	624	1	1	1	none	none	0	0	0	0	0
547	546	White - output_0099.png	Point	none	1917	1365	1	1	1	none	none	0	0	0	0	0
548	547	Unmarked - output_0099.png	Point	none	1212	1206	1	1	1	none	none	0	0	0	0	0
549	548	Blue - output_0100.png	Point	none	1560	195	1	1	1	none	none	0	0	0	0	0
550	549	Green - output_0100.png	Point	none	1827	192	1	1	1	none	none	0	0	0	0	0
551	550	Orange - output_0100.png	Point	none	2577	948	1	1	1	none	none	0	0	0	0	0
552	551	Pink - output_0100.png	Point	none	2076	681	1	1	1	none	none	0	0	0	0	0
553	552	White - output_0100.png	Point	none	1485	1101	1	1	1	none	none	0	0	0	0	0
554	553	Unmarked - output_0100.png	Point	none	1480	1405	1	1	1	none	none	0	0	0	0	0
555	554	Blue - output_0101.png	Point	none	2568	1104	1	1	1	none	none	0	0	0	0	0
556	555	Green - output_0101.png	Point	none	2043	363	1	1	1	none	none	0	0	0	0	0
557	556	Orange - output_0101.png	Point	none	2286	1464	1	1	1	none	none	0	0	0	0	0
558	557	Pink - output_0101.png	Point	none	2169	720	1	1	1	none	none	0	0	0	0	0
559	558	White - output_0101.png	Point	none	2154	1026	1	1	1	none	none	0	0	0	0	0
560	559	Unmarked - output_0101.png	Point	none	2877	1092	1	1	1	none	none	0	0	0	0	0
561	560	Blue - output_0102.png	Point	none	1302	915	1	1	1	none	none	0	0	0	0	0
562	561	Green - output_0102.png	Point	none	1515	1581	1	1	1	none	none	0	0	0	0	0
563	562	Orange - output_0102.png	Point	none	2250	1437	1	1	1	none	none	0	0	0	0	0
564	563	Pink - output_0102.png	Point	none	1830	726	1	1	1	none	none	0	0	0	0	0
565	564	White - output_0102.png	Point	none	1668	660	1	1	1	none	none	0	0	0	0	0
566	565	Unmarked - output_0102.png	Point	none	1941	1383	1	1	1	none	none	0	0	0	0	0
