# Supplementary material for: Unmated Queens Show Worker‐Like Behaviour and Gene Expression in Polygynous Colonies of the Ant Stigmatomma pallipes
Source: Mol Ecol. 2026 Apr 29;35:e70360. doi: 10.1111/mec.70360 (PMC13126620; doi:10.1111/mec.70360)
Supplement: Supplementary file 3 — Data S1: mec70360‐sup‐0003‐Supinfo.zip. [file MEC-35-e70360-s003.zip › Coordinates/O3_M4_4_7_cords.csv]

X.1	Index	Name	Type	Group	X	Y	Width	Height	Points	Color	Fill	LWidth	Pos	C	Z	T
1	0	Eggpile - output_0010.png	Point	none	1875	930	1	1	1	none	none	0	0	0	0	0
2	1	Larval pile - output_0010.png	Point	none	1935	810	1	1	1	none	none	0	0	0	0	0
3	2	Pupapile - output_0010.png	Point	none	2487	630	1	1	1	none	none	0	0	0	0	0
4	3	Nest Entrance - output_0010.png	Point	none	1290	315	1	1	1	none	none	0	0	0	0	0
5	4	SW Corner - output_0010.png	Point	none	705	2157	1	1	1	none	none	0	0	0	0	0
6	5	NW Corner - output_0010.png	Point	none	111	714	1	1	1	none	none	0	0	0	0	0
7	6	NE Corner - output_0010.png	Point	none	2898	6	1	1	1	none	none	0	0	0	0	0
8	7	SE Corner - output_0010.png	Point	none	3381	1485	1	1	1	none	none	0	0	0	0	0
9	8	Blue - output_0010.png	Point	none	1974	843	1	1	1	none	none	0	0	0	0	0
10	9	Blue - output_0011.png	Point	none	2019	933	1	1	1	none	none	0	0	0	0	0
11	10	Blue - output_0012.png	Point	none	2025	954	1	1	1	none	none	0	0	0	0	0
12	11	Blue - output_0013.png	Point	none	1959	993	1	1	1	none	none	0	0	0	0	0
13	12	Blue - output_0014.png	Point	none	1959	993	1	1	1	none	none	0	0	0	0	0
14	13	Blue - output_0015.png	Point	none	1956	996	1	1	1	none	none	0	0	0	0	0
15	14	Blue - output_0016.png	Point	none	1956	1008	1	1	1	none	none	0	0	0	0	0
16	15	Blue - output_0017.png	Point	none	1950	1008	1	1	1	none	none	0	0	0	0	0
17	16	Blue - output_0018.png	Point	none	1968	993	1	1	1	none	none	0	0	0	0	0
18	17	Blue - output_0019.png	Point	none	1983	1002	1	1	1	none	none	0	0	0	0	0
19	18	Blue - output_0020.png	Point	none	1953	1011	1	1	1	none	none	0	0	0	0	0
20	19	Blue - output_0021.png	Point	none	1968	999	1	1	1	none	none	0	0	0	0	0
21	20	Blue - output_0022.png	Point	none	1962	996	1	1	1	none	none	0	0	0	0	0
22	21	Blue - output_0023.png	Point	none	1968	1011	1	1	1	none	none	0	0	0	0	0
23	22	Blue - output_0024.png	Point	none	1956	1005	1	1	1	none	none	0	0	0	0	0
24	23	Blue - output_0025.png	Point	none	1959	1014	1	1	1	none	none	0	0	0	0	0
25	24	Blue - output_0026.png	Point	none	1971	1017	1	1	1	none	none	0	0	0	0	0
26	25	Blue - output_0027.png	Point	none	1959	1008	1	1	1	none	none	0	0	0	0	0
27	26	Blue - output_0028.png	Point	none	1956	1014	1	1	1	none	none	0	0	0	0	0
28	27	Blue - output_0029.png	Point	none	1971	1023	1	1	1	none	none	0	0	0	0	0
29	28	Blue - output_0030.png	Point	none	1953	1005	1	1	1	none	none	0	0	0	0	0
30	29	Blue - output_0031.png	Point	none	1959	1014	1	1	1	none	none	0	0	0	0	0
31	30	Blue - output_0032.png	Point	none	1956	1020	1	1	1	none	none	0	0	0	0	0
32	31	Blue - output_0033.png	Point	none	1965	1014	1	1	1	none	none	0	0	0	0	0
33	32	Blue - output_0034.png	Point	none	1956	1005	1	1	1	none	none	0	0	0	0	0
34	33	Blue - output_0035.png	Point	none	1965	1005	1	1	1	none	none	0	0	0	0	0
35	34	Blue - output_0036.png	Point	none	1965	1005	1	1	1	none	none	0	0	0	0	0
36	35	Blue - output_0037.png	Point	none	1971	1014	1	1	1	none	none	0	0	0	0	0
37	36	Blue - output_0038.png	Point	none	1965	1017	1	1	1	none	none	0	0	0	0	0
38	37	Blue - output_0039.png	Point	none	1956	1017	1	1	1	none	none	0	0	0	0	0
39	38	Blue - output_0040.png	Point	none	1959	1017	1	1	1	none	none	0	0	0	0	0
40	39	Blue - output_0041.png	Point	none	1956	1029	1	1	1	none	none	0	0	0	0	0
41	40	Blue - output_0042.png	Point	none	1971	1014	1	1	1	none	none	0	0	0	0	0
42	41	Blue - output_0043.png	Point	none	1983	972	1	1	1	none	none	0	0	0	0	0
43	42	Blue - output_0044.png	Point	none	1956	987	1	1	1	none	none	0	0	0	0	0
44	43	Blue - output_0045.png	Point	none	1971	978	1	1	1	none	none	0	0	0	0	0
45	44	Blue - output_0046.png	Point	none	1980	975	1	1	1	none	none	0	0	0	0	0
46	45	Blue - output_0047.png	Point	none	1977	978	1	1	1	none	none	0	0	0	0	0
47	46	Blue - output_0048.png	Point	none	1977	984	1	1	1	none	none	0	0	0	0	0
48	47	Blue - output_0049.png	Point	none	1971	978	1	1	1	none	none	0	0	0	0	0
49	48	Blue - output_0050.png	Point	none	1998	948	1	1	1	none	none	0	0	0	0	0
50	49	Blue - output_0051.png	Point	none	1809	1176	1	1	1	none	none	0	0	0	0	0
51	50	Blue - output_0052.png	Point	none	2100	1251	1	1	1	none	none	0	0	0	0	0
52	51	Blue - output_0053.png	Point	none	2097	1266	1	1	1	none	none	0	0	0	0	0
53	52	Blue - output_0054.png	Point	none	2205	1161	1	1	1	none	none	0	0	0	0	0
54	53	Blue - output_0055.png	Point	none	2262	1053	1	1	1	none	none	0	0	0	0	0
55	54	Blue - output_0056.png	Point	none	2133	669	1	1	1	none	none	0	0	0	0	0
56	55	Blue - output_0057.png	Point	none	2172	612	1	1	1	none	none	0	0	0	0	0
57	56	Blue - output_0058.png	Point	none	2202	525	1	1	1	none	none	0	0	0	0	0
58	57	Blue - output_0059.png	Point	none	1917	723	1	1	1	none	none	0	0	0	0	0
59	58	Blue - output_0060.png	Point	none	1950	696	1	1	1	none	none	0	0	0	0	0
60	59	Blue - output_0061.png	Point	none	1881	876	1	1	1	none	none	0	0	0	0	0
61	60	Blue - output_0062.png	Point	none	1890	792	1	1	1	none	none	0	0	0	0	0
62	61	Blue - output_0063.png	Point	none	1902	756	1	1	1	none	none	0	0	0	0	0
63	62	Blue - output_0064.png	Point	none	1884	753	1	1	1	none	none	0	0	0	0	0
64	63	Blue - output_0065.png	Point	none	1221	837	1	1	1	none	none	0	0	0	0	0
65	64	Blue - output_0066.png	Point	none	1773	1257	1	1	1	none	none	0	0	0	0	0
66	65	Blue - output_0067.png	Point	none	1866	1134	1	1	1	none	none	0	0	0	0	0
67	66	Blue - output_0068.png	Point	none	1872	1152	1	1	1	none	none	0	0	0	0	0
68	67	Blue - output_0069.png	Point	none	2022	1056	1	1	1	none	none	0	0	0	0	0
69	68	Blue - output_0070.png	Point	none	2025	1065	1	1	1	none	none	0	0	0	0	0
70	69	Blue - output_0071.png	Point	none	1950	1131	1	1	1	none	none	0	0	0	0	0
71	70	Blue - output_0072.png	Point	none	2034	1032	1	1	1	none	none	0	0	0	0	0
72	71	Blue - output_0073.png	Point	none	1824	978	1	1	1	none	none	0	0	0	0	0
73	72	Blue - output_0074.png	Point	none	1956	996	1	1	1	none	none	0	0	0	0	0
74	73	Blue - output_0075.png	Point	none	1959	1026	1	1	1	none	none	0	0	0	0	0
75	74	Blue - output_0076.png	Point	none	1974	1005	1	1	1	none	none	0	0	0	0	0
76	75	Blue - output_0077.png	Point	none	1980	1023	1	1	1	none	none	0	0	0	0	0
77	76	Blue - output_0078.png	Point	none	1968	1008	1	1	1	none	none	0	0	0	0	0
78	77	Blue - output_0079.png	Point	none	1992	1011	1	1	1	none	none	0	0	0	0	0
79	78	Blue - output_0080.png	Point	none	1908	918	1	1	1	none	none	0	0	0	0	0
80	79	Blue - output_0081.png	Point	none	1884	885	1	1	1	none	none	0	0	0	0	0
81	80	Blue - output_0082.png	Point	none	1944	888	1	1	1	none	none	0	0	0	0	0
82	81	Blue - output_0083.png	Point	none	1848	897	1	1	1	none	none	0	0	0	0	0
83	82	Blue - output_0084.png	Point	none	1887	882	1	1	1	none	none	0	0	0	0	0
84	83	Blue - output_0085.png	Point	none	1887	891	1	1	1	none	none	0	0	0	0	0
85	84	Blue - output_0086.png	Point	none	1899	891	1	1	1	none	none	0	0	0	0	0
86	85	Blue - output_0087.png	Point	none	1878	918	1	1	1	none	none	0	0	0	0	0
87	86	Blue - output_0088.png	Point	none	1896	882	1	1	1	none	none	0	0	0	0	0
88	87	Blue - output_0089.png	Point	none	1893	891	1	1	1	none	none	0	0	0	0	0
89	88	Blue - output_0090.png	Point	none	1890	906	1	1	1	none	none	0	0	0	0	0
90	89	Blue - output_0091.png	Point	none	1881	888	1	1	1	none	none	0	0	0	0	0
91	90	Blue - output_0092.png	Point	none	1893	909	1	1	1	none	none	0	0	0	0	0
92	91	Blue - output_0093.png	Point	none	1878	900	1	1	1	none	none	0	0	0	0	0
93	92	Blue - output_0094.png	Point	none	1899	909	1	1	1	none	none	0	0	0	0	0
94	93	Blue - output_0095.png	Point	none	1899	894	1	1	1	none	none	0	0	0	0	0
95	94	Blue - output_0096.png	Point	none	1887	888	1	1	1	none	none	0	0	0	0	0
96	95	Blue - output_0097.png	Point	none	1902	930	1	1	1	none	none	0	0	0	0	0
97	96	Blue - output_0098.png	Point	none	1899	888	1	1	1	none	none	0	0	0	0	0
98	97	Blue - output_0099.png	Point	none	1887	903	1	1	1	none	none	0	0	0	0	0
99	98	Blue - output_0100.png	Point	none	1893	885	1	1	1	none	none	0	0	0	0	0
100	99	Blue - output_0101.png	Point	none	1893	894	1	1	1	none	none	0	0	0	0	0
101	100	Blue - output_0102.png	Point	none	1899	903	1	1	1	none	none	0	0	0	0	0
