# Supplementary material for: Unmated Queens Show Worker‐Like Behaviour and Gene Expression in Polygynous Colonies of the Ant Stigmatomma pallipes
Source: Mol Ecol. 2026 Apr 29;35:e70360. doi: 10.1111/mec.70360 (PMC13126620; doi:10.1111/mec.70360)
Supplement: Supplementary file 3 — Data S1: mec70360‐sup‐0003‐Supinfo.zip. [file MEC-35-e70360-s003.zip › Coordinates/O3_M5_4_7_cords.csv]

X.1	Index	Name	Type	Group	X	Y	Width	Height	Points	Color	Fill	LWidth	Pos	C	Z	T
1	0	Eggpile - output_0010.png	Point	none	2004	1467	1	1	1	none	none	0	0	0	0	0
2	1	Larval pile - output_0010.png	Point	none	1986	1491	1	1	1	none	none	0	0	0	0	0
3	2	Pupapile - output_0010.png	Point	none	1554	1212	1	1	1	none	none	0	0	0	0	0
4	3	Nest Entrance - output_0010.png	Point	none	2055	99	1	1	1	none	none	0	0	0	0	0
5	4	SW Corner - output_0010.png	Point	none	531	2016	1	1	1	none	none	0	0	0	0	0
6	5	NW Corner - output_0010.png	Point	none	480	48	1	1	1	none	none	0	0	0	0	0
7	6	NE Corner - output_0010.png	Point	none	3477	129	1	1	1	none	none	0	0	0	0	0
8	7	SE Corner - output_0010.png	Point	none	3330	2088	1	1	1	none	none	0	0	0	0	0
9	8	Blue - output_0010.png	Point	none	2100	1494	1	1	1	none	none	0	0	0	0	0
10	9	Green - output_0010.png	Point	none	1812	1323	1	1	1	none	none	0	0	0	0	0
11	10	Orange - output_0010.png	Point	none	1491	1017	1	1	1	none	none	0	0	0	0	0
12	11	Yellow - output_0010.png	Point	none	1146	1512	1	1	1	none	none	0	0	0	0	0
13	12	Pink - output_0010.png	Point	none	1839	1050	1	1	1	none	none	0	0	0	0	0
14	13	Blue - output_0011.png	Point	none	2100	1527	1	1	1	none	none	0	0	0	0	0
15	14	Green - output_0011.png	Point	none	1965	942	1	1	1	none	none	0	0	0	0	0
16	15	Orange - output_0011.png	Point	none	1626	873	1	1	1	none	none	0	0	0	0	0
17	16	Yellow - output_0011.png	Point	none	1575	1452	1	1	1	none	none	0	0	0	0	0
18	17	Pink - output_0011.png	Point	none	1461	1584	1	1	1	none	none	0	0	0	0	0
19	18	Blue - output_0012.png	Point	none	1980	1572	1	1	1	none	none	0	0	0	0	0
20	19	Green - output_0012.png	Point	none	1671	1041	1	1	1	none	none	0	0	0	0	0
21	20	Orange - output_0012.png	Point	none	1431	1677	1	1	1	none	none	0	0	0	0	0
22	21	Yellow - output_0012.png	Point	none	1566	1464	1	1	1	none	none	0	0	0	0	0
23	22	Pink - output_0012.png	Point	none	1653	876	1	1	1	none	none	0	0	0	0	0
24	23	Blue - output_0013.png	Point	none	1950	1524	1	1	1	none	none	0	0	0	0	0
25	24	Green - output_0013.png	Point	none	1785	1752	1	1	1	none	none	0	0	0	0	0
26	25	Orange - output_0013.png	Point	none	1308	1113	1	1	1	none	none	0	0	0	0	0
27	26	Yellow - output_0013.png	Point	none	1566	1374	1	1	1	none	none	0	0	0	0	0
28	27	Pink - output_0013.png	Point	none	1422	990	1	1	1	none	none	0	0	0	0	0
29	28	Blue - output_0014.png	Point	none	1935	1500	1	1	1	none	none	0	0	0	0	0
30	29	Green - output_0014.png	Point	none	1725	1143	1	1	1	none	none	0	0	0	0	0
31	30	Orange - output_0014.png	Point	none	1305	1101	1	1	1	none	none	0	0	0	0	0
32	31	Yellow - output_0014.png	Point	none	1578	1407	1	1	1	none	none	0	0	0	0	0
33	32	Pink - output_0014.png	Point	none	1920	1074	1	1	1	none	none	0	0	0	0	0
34	33	Blue - output_0015.png	Point	none	1932	1572	1	1	1	none	none	0	0	0	0	0
35	34	Green - output_0015.png	Point	none	1461	1134	1	1	1	none	none	0	0	0	0	0
36	35	Orange - output_0015.png	Point	none	1290	1101	1	1	1	none	none	0	0	0	0	0
37	36	Yellow - output_0015.png	Point	none	1566	1413	1	1	1	none	none	0	0	0	0	0
38	37	Pink - output_0015.png	Point	none	1701	1356	1	1	1	none	none	0	0	0	0	0
39	38	Blue - output_0016.png	Point	none	1938	1566	1	1	1	none	none	0	0	0	0	0
40	39	Green - output_0016.png	Point	none	1767	1368	1	1	1	none	none	0	0	0	0	0
41	40	Orange - output_0016.png	Point	none	1266	1131	1	1	1	none	none	0	0	0	0	0
42	41	Yellow - output_0016.png	Point	none	1593	1410	1	1	1	none	none	0	0	0	0	0
43	42	Pink - output_0016.png	Point	none	1860	852	1	1	1	none	none	0	0	0	0	0
44	43	Blue - output_0017.png	Point	none	1947	1503	1	1	1	none	none	0	0	0	0	0
45	44	Green - output_0017.png	Point	none	1569	831	1	1	1	none	none	0	0	0	0	0
46	45	Orange - output_0017.png	Point	none	1281	1164	1	1	1	none	none	0	0	0	0	0
47	46	Yellow - output_0017.png	Point	none	2055	1164	1	1	1	none	none	0	0	0	0	0
48	47	Pink - output_0017.png	Point	none	1434	606	1	1	1	none	none	0	0	0	0	0
49	48	Blue - output_0018.png	Point	none	1968	1536	1	1	1	none	none	0	0	0	0	0
50	49	Green - output_0018.png	Point	none	2646	1434	1	1	1	none	none	0	0	0	0	0
51	50	Orange - output_0018.png	Point	none	1263	1068	1	1	1	none	none	0	0	0	0	0
52	51	Yellow - output_0018.png	Point	none	1761	1266	1	1	1	none	none	0	0	0	0	0
53	52	Pink - output_0018.png	Point	none	2352	1179	1	1	1	none	none	0	0	0	0	0
54	53	Blue - output_0019.png	Point	none	1968	1545	1	1	1	none	none	0	0	0	0	0
55	54	Green - output_0019.png	Point	none	1236	1503	1	1	1	none	none	0	0	0	0	0
56	55	Orange - output_0019.png	Point	none	1737	786	1	1	1	none	none	0	0	0	0	0
57	56	Yellow - output_0019.png	Point	none	1686	1098	1	1	1	none	none	0	0	0	0	0
58	57	Pink - output_0019.png	Point	none	1482	1551	1	1	1	none	none	0	0	0	0	0
59	58	Blue - output_0020.png	Point	none	1935	1500	1	1	1	none	none	0	0	0	0	0
60	59	Green - output_0020.png	Point	none	1404	1431	1	1	1	none	none	0	0	0	0	0
61	60	Orange - output_0020.png	Point	none	1728	792	1	1	1	none	none	0	0	0	0	0
62	61	Yellow - output_0020.png	Point	none	2310	1272	1	1	1	none	none	0	0	0	0	0
63	62	Pink - output_0020.png	Point	none	1548	798	1	1	1	none	none	0	0	0	0	0
64	63	Blue - output_0021.png	Point	none	1980	1572	1	1	1	none	none	0	0	0	0	0
65	64	Green - output_0021.png	Point	none	2499	1029	1	1	1	none	none	0	0	0	0	0
66	65	Orange - output_0021.png	Point	none	2313	1224	1	1	1	none	none	0	0	0	0	0
67	66	Yellow - output_0021.png	Point	none	1782	1077	1	1	1	none	none	0	0	0	0	0
68	67	Pink - output_0021.png	Point	none	2361	918	1	1	1	none	none	0	0	0	0	0
69	68	Blue - output_0022.png	Point	none	2001	1590	1	1	1	none	none	0	0	0	0	0
70	69	Green - output_0022.png	Point	none	960	1419	1	1	1	none	none	0	0	0	0	0
71	70	Orange - output_0022.png	Point	none	1815	1389	1	1	1	none	none	0	0	0	0	0
72	71	Yellow - output_0022.png	Point	none	1776	1068	1	1	1	none	none	0	0	0	0	0
73	72	Pink - output_0022.png	Point	none	3222	1308	1	1	1	none	none	0	0	0	0	0
74	73	Blue - output_0023.png	Point	none	2115	1404	1	1	1	none	none	0	0	0	0	0
75	74	Green - output_0023.png	Point	none	2664	1236	1	1	1	none	none	0	0	0	0	0
76	75	Orange - output_0023.png	Point	none	1590	1416	1	1	1	none	none	0	0	0	0	0
77	76	Yellow - output_0023.png	Point	none	1818	1077	1	1	1	none	none	0	0	0	0	0
78	77	Pink - output_0023.png	Point	none	2343	840	1	1	1	none	none	0	0	0	0	0
79	78	Blue - output_0024.png	Point	none	2007	1122	1	1	1	none	none	0	0	0	0	0
80	79	Green - output_0024.png	Point	none	2838	1275	1	1	1	none	none	0	0	0	0	0
81	80	Orange - output_0024.png	Point	none	1611	1410	1	1	1	none	none	0	0	0	0	0
82	81	Yellow - output_0024.png	Point	none	1794	1086	1	1	1	none	none	0	0	0	0	0
83	82	Pink - output_0024.png	Point	none	2085	807	1	1	1	none	none	0	0	0	0	0
84	83	Blue - output_0025.png	Point	none	2277	1203	1	1	1	none	none	0	0	0	0	0
85	84	Green - output_0025.png	Point	none	2790	1245	1	1	1	none	none	0	0	0	0	0
86	85	Orange - output_0025.png	Point	none	1560	1404	1	1	1	none	none	0	0	0	0	0
87	86	Yellow - output_0025.png	Point	none	1740	1095	1	1	1	none	none	0	0	0	0	0
88	87	Pink - output_0025.png	Point	none	2100	831	1	1	1	none	none	0	0	0	0	0
89	88	Blue - output_0026.png	Point	none	2265	1188	1	1	1	none	none	0	0	0	0	0
90	89	Green - output_0026.png	Point	none	2205	690	1	1	1	none	none	0	0	0	0	0
91	90	Orange - output_0026.png	Point	none	1671	1464	1	1	1	none	none	0	0	0	0	0
92	91	Yellow - output_0026.png	Point	none	1782	1065	1	1	1	none	none	0	0	0	0	0
93	92	Pink - output_0026.png	Point	none	1560	909	1	1	1	none	none	0	0	0	0	0
94	93	Blue - output_0027.png	Point	none	2292	1191	1	1	1	none	none	0	0	0	0	0
95	94	Green - output_0027.png	Point	none	2211	687	1	1	1	none	none	0	0	0	0	0
96	95	Orange - output_0027.png	Point	none	1698	1473	1	1	1	none	none	0	0	0	0	0
97	96	Yellow - output_0027.png	Point	none	1764	1092	1	1	1	none	none	0	0	0	0	0
98	97	Pink - output_0027.png	Point	none	1647	828	1	1	1	none	none	0	0	0	0	0
99	98	Blue - output_0028.png	Point	none	2166	1257	1	1	1	none	none	0	0	0	0	0
100	99	Green - output_0028.png	Point	none	2208	711	1	1	1	none	none	0	0	0	0	0
101	100	Orange - output_0028.png	Point	none	1701	1518	1	1	1	none	none	0	0	0	0	0
102	101	Yellow - output_0028.png	Point	none	1788	1104	1	1	1	none	none	0	0	0	0	0
103	102	Pink - output_0028.png	Point	none	1674	792	1	1	1	none	none	0	0	0	0	0
104	103	Blue - output_0029.png	Point	none	2196	1308	1	1	1	none	none	0	0	0	0	0
105	104	Green - output_0029.png	Point	none	2244	717	1	1	1	none	none	0	0	0	0	0
106	105	Orange - output_0029.png	Point	none	1692	1473	1	1	1	none	none	0	0	0	0	0
107	106	Yellow - output_0029.png	Point	none	1818	1032	1	1	1	none	none	0	0	0	0	0
108	107	Pink - output_0029.png	Point	none	1533	1014	1	1	1	none	none	0	0	0	0	0
109	108	Blue - output_0030.png	Point	none	2451	1239	1	1	1	none	none	0	0	0	0	0
110	109	Green - output_0030.png	Point	none	2541	888	1	1	1	none	none	0	0	0	0	0
111	110	Orange - output_0030.png	Point	none	1791	1488	1	1	1	none	none	0	0	0	0	0
112	111	Yellow - output_0030.png	Point	none	1770	1017	1	1	1	none	none	0	0	0	0	0
113	112	Pink - output_0030.png	Point	none	1590	954	1	1	1	none	none	0	0	0	0	0
114	113	Blue - output_0031.png	Point	none	2388	1317	1	1	1	none	none	0	0	0	0	0
115	114	Green - output_0031.png	Point	none	2229	726	1	1	1	none	none	0	0	0	0	0
116	115	Orange - output_0031.png	Point	none	1287	1053	1	1	1	none	none	0	0	0	0	0
117	116	Yellow - output_0031.png	Point	none	1818	1023	1	1	1	none	none	0	0	0	0	0
118	117	Pink - output_0031.png	Point	none	1380	849	1	1	1	none	none	0	0	0	0	0
119	118	Blue - output_0032.png	Point	none	2373	1308	1	1	1	none	none	0	0	0	0	0
120	119	Green - output_0032.png	Point	none	2217	729	1	1	1	none	none	0	0	0	0	0
121	120	Orange - output_0032.png	Point	none	1533	1038	1	1	1	none	none	0	0	0	0	0
122	121	Yellow - output_0032.png	Point	none	1824	990	1	1	1	none	none	0	0	0	0	0
123	122	Pink - output_0032.png	Point	none	1695	1467	1	1	1	none	none	0	0	0	0	0
124	123	Blue - output_0033.png	Point	none	2445	1275	1	1	1	none	none	0	0	0	0	0
125	124	Green - output_0033.png	Point	none	2205	672	1	1	1	none	none	0	0	0	0	0
126	125	Orange - output_0033.png	Point	none	1650	957	1	1	1	none	none	0	0	0	0	0
127	126	Yellow - output_0033.png	Point	none	1839	1017	1	1	1	none	none	0	0	0	0	0
128	127	Pink - output_0033.png	Point	none	1728	1224	1	1	1	none	none	0	0	0	0	0
129	128	Blue - output_0034.png	Point	none	2409	1284	1	1	1	none	none	0	0	0	0	0
130	129	Green - output_0034.png	Point	none	2163	627	1	1	1	none	none	0	0	0	0	0
131	130	Orange - output_0034.png	Point	none	1626	876	1	1	1	none	none	0	0	0	0	0
132	131	Yellow - output_0034.png	Point	none	1824	1026	1	1	1	none	none	0	0	0	0	0
133	132	Pink - output_0034.png	Point	none	1959	813	1	1	1	none	none	0	0	0	0	0
134	133	Blue - output_0035.png	Point	none	2397	1347	1	1	1	none	none	0	0	0	0	0
135	134	Green - output_0035.png	Point	none	2193	642	1	1	1	none	none	0	0	0	0	0
136	135	Orange - output_0035.png	Point	none	1626	855	1	1	1	none	none	0	0	0	0	0
137	136	Yellow - output_0035.png	Point	none	1716	1002	1	1	1	none	none	0	0	0	0	0
138	137	Pink - output_0035.png	Point	none	2175	987	1	1	1	none	none	0	0	0	0	0
139	138	Blue - output_0036.png	Point	none	2406	1323	1	1	1	none	none	0	0	0	0	0
140	139	Green - output_0036.png	Point	none	2232	678	1	1	1	none	none	0	0	0	0	0
141	140	Orange - output_0036.png	Point	none	1629	933	1	1	1	none	none	0	0	0	0	0
142	141	Yellow - output_0036.png	Point	none	1848	1038	1	1	1	none	none	0	0	0	0	0
143	142	Pink - output_0036.png	Point	none	2055	1215	1	1	1	none	none	0	0	0	0	0
144	143	Blue - output_0037.png	Point	none	2418	1329	1	1	1	none	none	0	0	0	0	0
145	144	Green - output_0037.png	Point	none	2193	642	1	1	1	none	none	0	0	0	0	0
146	145	Orange - output_0037.png	Point	none	1584	840	1	1	1	none	none	0	0	0	0	0
147	146	Yellow - output_0037.png	Point	none	1854	1044	1	1	1	none	none	0	0	0	0	0
148	147	Pink - output_0037.png	Point	none	2085	1095	1	1	1	none	none	0	0	0	0	0
149	148	Blue - output_0038.png	Point	none	2343	1329	1	1	1	none	none	0	0	0	0	0
150	149	Green - output_0038.png	Point	none	2061	777	1	1	1	none	none	0	0	0	0	0
151	150	Orange - output_0038.png	Point	none	1635	846	1	1	1	none	none	0	0	0	0	0
152	151	Yellow - output_0038.png	Point	none	1845	1002	1	1	1	none	none	0	0	0	0	0
153	152	Pink - output_0038.png	Point	none	2079	1125	1	1	1	none	none	0	0	0	0	0
154	153	Blue - output_0039.png	Point	none	2256	1398	1	1	1	none	none	0	0	0	0	0
155	154	Green - output_0039.png	Point	none	2013	870	1	1	1	none	none	0	0	0	0	0
156	155	Orange - output_0039.png	Point	none	1611	852	1	1	1	none	none	0	0	0	0	0
157	156	Yellow - output_0039.png	Point	none	1863	1050	1	1	1	none	none	0	0	0	0	0
158	157	Pink - output_0039.png	Point	none	1941	1320	1	1	1	none	none	0	0	0	0	0
159	158	Blue - output_0040.png	Point	none	2406	1227	1	1	1	none	none	0	0	0	0	0
160	159	Green - output_0040.png	Point	none	1464	1623	1	1	1	none	none	0	0	0	0	0
161	160	Orange - output_0040.png	Point	none	1608	837	1	1	1	none	none	0	0	0	0	0
162	161	Yellow - output_0040.png	Point	none	1893	1074	1	1	1	none	none	0	0	0	0	0
163	162	Pink - output_0040.png	Point	none	1707	1266	1	1	1	none	none	0	0	0	0	0
164	163	Blue - output_0041.png	Point	none	2277	1221	1	1	1	none	none	0	0	0	0	0
165	164	Green - output_0041.png	Point	none	2031	75	1	1	1	none	none	0	0	0	0	0
166	165	Orange - output_0041.png	Point	none	1593	852	1	1	1	none	none	0	0	0	0	0
167	166	Yellow - output_0041.png	Point	none	1881	1089	1	1	1	none	none	0	0	0	0	0
168	167	Pink - output_0041.png	Point	none	1527	1377	1	1	1	none	none	0	0	0	0	0
169	168	Blue - output_0042.png	Point	none	2298	1173	1	1	1	none	none	0	0	0	0	0
170	169	Green - output_0042.png	Point	none	2037	69	1	1	1	none	none	0	0	0	0	0
171	170	Orange - output_0042.png	Point	none	1749	1116	1	1	1	none	none	0	0	0	0	0
172	171	Yellow - output_0042.png	Point	none	1947	1098	1	1	1	none	none	0	0	0	0	0
173	172	Pink - output_0042.png	Point	none	2040	1395	1	1	1	none	none	0	0	0	0	0
174	173	Blue - output_0043.png	Point	none	2265	1200	1	1	1	none	none	0	0	0	0	0
175	174	Green - output_0043.png	Point	none	2013	96	1	1	1	none	none	0	0	0	0	0
176	175	Orange - output_0043.png	Point	none	1791	1083	1	1	1	none	none	0	0	0	0	0
177	176	Yellow - output_0043.png	Point	none	1941	1113	1	1	1	none	none	0	0	0	0	0
178	177	Pink - output_0043.png	Point	none	2031	1404	1	1	1	none	none	0	0	0	0	0
179	178	Blue - output_0044.png	Point	none	2247	1176	1	1	1	none	none	0	0	0	0	0
180	179	Green - output_0044.png	Point	none	1986	99	1	1	1	none	none	0	0	0	0	0
181	180	Orange - output_0044.png	Point	none	1704	1068	1	1	1	none	none	0	0	0	0	0
182	181	Yellow - output_0044.png	Point	none	1956	1134	1	1	1	none	none	0	0	0	0	0
183	182	Pink - output_0044.png	Point	none	2046	1395	1	1	1	none	none	0	0	0	0	0
184	183	Blue - output_0045.png	Point	none	2373	1185	1	1	1	none	none	0	0	0	0	0
185	184	Green - output_0045.png	Point	none	1989	75	1	1	1	none	none	0	0	0	0	0
186	185	Orange - output_0045.png	Point	none	1689	960	1	1	1	none	none	0	0	0	0	0
187	186	Yellow - output_0045.png	Point	none	1929	1098	1	1	1	none	none	0	0	0	0	0
188	187	Pink - output_0045.png	Point	none	2109	1431	1	1	1	none	none	0	0	0	0	0
189	188	Blue - output_0046.png	Point	none	2400	1245	1	1	1	none	none	0	0	0	0	0
190	189	Green - output_0046.png	Point	none	2028	54	1	1	1	none	none	0	0	0	0	0
191	190	Orange - output_0046.png	Point	none	1677	906	1	1	1	none	none	0	0	0	0	0
192	191	Yellow - output_0046.png	Point	none	1965	1122	1	1	1	none	none	0	0	0	0	0
193	192	Pink - output_0046.png	Point	none	2013	1371	1	1	1	none	none	0	0	0	0	0
194	193	Blue - output_0047.png	Point	none	2424	1263	1	1	1	none	none	0	0	0	0	0
195	194	Green - output_0047.png	Point	none	2061	69	1	1	1	none	none	0	0	0	0	0
196	195	Orange - output_0047.png	Point	none	1791	945	1	1	1	none	none	0	0	0	0	0
197	196	Yellow - output_0047.png	Point	none	1974	1140	1	1	1	none	none	0	0	0	0	0
198	197	Pink - output_0047.png	Point	none	2049	1398	1	1	1	none	none	0	0	0	0	0
199	198	Blue - output_0048.png	Point	none	2400	1248	1	1	1	none	none	0	0	0	0	0
200	199	Green - output_0048.png	Point	none	2040	51	1	1	1	none	none	0	0	0	0	0
201	200	Orange - output_0048.png	Point	none	1719	1425	1	1	1	none	none	0	0	0	0	0
202	201	Yellow - output_0048.png	Point	none	1968	1143	1	1	1	none	none	0	0	0	0	0
203	202	Pink - output_0048.png	Point	none	2067	1392	1	1	1	none	none	0	0	0	0	0
204	203	Blue - output_0049.png	Point	none	2394	1263	1	1	1	none	none	0	0	0	0	0
205	204	Green - output_0049.png	Point	none	1959	18	1	1	1	none	none	0	0	0	0	0
206	205	Orange - output_0049.png	Point	none	1536	816	1	1	1	none	none	0	0	0	0	0
207	206	Yellow - output_0049.png	Point	none	1971	1167	1	1	1	none	none	0	0	0	0	0
208	207	Pink - output_0049.png	Point	none	2064	1482	1	1	1	none	none	0	0	0	0	0
209	208	Blue - output_0050.png	Point	none	2397	1254	1	1	1	none	none	0	0	0	0	0
210	209	Green - output_0050.png	Point	none	2019	36	1	1	1	none	none	0	0	0	0	0
211	210	Orange - output_0050.png	Point	none	2244	1560	1	1	1	none	none	0	0	0	0	0
212	211	Yellow - output_0050.png	Point	none	2061	1218	1	1	1	none	none	0	0	0	0	0
213	212	Pink - output_0050.png	Point	none	2064	1380	1	1	1	none	none	0	0	0	0	0
214	213	Blue - output_0051.png	Point	none	2400	1212	1	1	1	none	none	0	0	0	0	0
215	214	Green - output_0051.png	Point	none	2037	48	1	1	1	none	none	0	0	0	0	0
216	215	Orange - output_0051.png	Point	none	2088	1134	1	1	1	none	none	0	0	0	0	0
217	216	Yellow - output_0051.png	Point	none	1521	810	1	1	1	none	none	0	0	0	0	0
218	217	Pink - output_0051.png	Point	none	2043	1386	1	1	1	none	none	0	0	0	0	0
219	218	Blue - output_0052.png	Point	none	2460	1242	1	1	1	none	none	0	0	0	0	0
220	219	Green - output_0052.png	Point	none	2004	42	1	1	1	none	none	0	0	0	0	0
221	220	Orange - output_0052.png	Point	none	2109	1128	1	1	1	none	none	0	0	0	0	0
222	221	Yellow - output_0052.png	Point	none	1533	1458	1	1	1	none	none	0	0	0	0	0
223	222	Pink - output_0052.png	Point	none	2031	1416	1	1	1	none	none	0	0	0	0	0
224	223	Blue - output_0053.png	Point	none	2439	1278	1	1	1	none	none	0	0	0	0	0
225	224	Green - output_0053.png	Point	none	3243	1314	1	1	1	none	none	0	0	0	0	0
226	225	Orange - output_0053.png	Point	none	2076	1119	1	1	1	none	none	0	0	0	0	0
227	226	Yellow - output_0053.png	Point	none	1437	936	1	1	1	none	none	0	0	0	0	0
228	227	Pink - output_0053.png	Point	none	2052	1431	1	1	1	none	none	0	0	0	0	0
229	228	Blue - output_0054.png	Point	none	2376	1335	1	1	1	none	none	0	0	0	0	0
230	229	Green - output_0054.png	Point	none	2010	57	1	1	1	none	none	0	0	0	0	0
231	230	Orange - output_0054.png	Point	none	2100	1107	1	1	1	none	none	0	0	0	0	0
232	231	Yellow - output_0054.png	Point	none	1581	852	1	1	1	none	none	0	0	0	0	0
233	232	Pink - output_0054.png	Point	none	2037	1380	1	1	1	none	none	0	0	0	0	0
234	233	Blue - output_0055.png	Point	none	2376	1287	1	1	1	none	none	0	0	0	0	0
235	234	Green - output_0055.png	Point	none	1992	69	1	1	1	none	none	0	0	0	0	0
236	235	Orange - output_0055.png	Point	none	2097	1113	1	1	1	none	none	0	0	0	0	0
237	236	Yellow - output_0055.png	Point	none	1578	879	1	1	1	none	none	0	0	0	0	0
238	237	Pink - output_0055.png	Point	none	2013	1344	1	1	1	none	none	0	0	0	0	0
239	238	Blue - output_0056.png	Point	none	2334	1368	1	1	1	none	none	0	0	0	0	0
240	239	Green - output_0056.png	Point	none	2007	66	1	1	1	none	none	0	0	0	0	0
241	240	Orange - output_0056.png	Point	none	2034	1332	1	1	1	none	none	0	0	0	0	0
242	241	Yellow - output_0056.png	Point	none	1548	840	1	1	1	none	none	0	0	0	0	0
243	242	Pink - output_0056.png	Point	none	1692	732	1	1	1	none	none	0	0	0	0	0
244	243	Blue - output_0057.png	Point	none	2418	1206	1	1	1	none	none	0	0	0	0	0
245	244	Green - output_0057.png	Point	none	1980	48	1	1	1	none	none	0	0	0	0	0
246	245	Orange - output_0057.png	Point	none	2055	1020	1	1	1	none	none	0	0	0	0	0
247	246	Yellow - output_0057.png	Point	none	1491	783	1	1	1	none	none	0	0	0	0	0
248	247	Pink - output_0057.png	Point	none	2166	903	1	1	1	none	none	0	0	0	0	0
249	248	Blue - output_0058.png	Point	none	2391	1248	1	1	1	none	none	0	0	0	0	0
250	249	Green - output_0058.png	Point	none	2064	57	1	1	1	none	none	0	0	0	0	0
251	250	Orange - output_0058.png	Point	none	1803	1005	1	1	1	none	none	0	0	0	0	0
252	251	Yellow - output_0058.png	Point	none	1443	783	1	1	1	none	none	0	0	0	0	0
253	252	Pink - output_0058.png	Point	none	2013	384	1	1	1	none	none	0	0	0	0	0
254	253	Blue - output_0059.png	Point	none	2403	1233	1	1	1	none	none	0	0	0	0	0
255	254	Green - output_0059.png	Point	none	2013	63	1	1	1	none	none	0	0	0	0	0
256	255	Orange - output_0059.png	Point	none	1689	906	1	1	1	none	none	0	0	0	0	0
257	256	Yellow - output_0059.png	Point	none	1554	867	1	1	1	none	none	0	0	0	0	0
258	257	Pink - output_0059.png	Point	none	1152	1011	1	1	1	none	none	0	0	0	0	0
259	258	Blue - output_0060.png	Point	none	2424	1260	1	1	1	none	none	0	0	0	0	0
260	259	Green - output_0060.png	Point	none	2085	54	1	1	1	none	none	0	0	0	0	0
261	260	Orange - output_0060.png	Point	none	1839	1041	1	1	1	none	none	0	0	0	0	0
262	261	Yellow - output_0060.png	Point	none	1638	927	1	1	1	none	none	0	0	0	0	0
263	262	Pink - output_0060.png	Point	none	1071	1041	1	1	1	none	none	0	0	0	0	0
264	263	Blue - output_0061.png	Point	none	2403	1299	1	1	1	none	none	0	0	0	0	0
265	264	Green - output_0061.png	Point	none	2109	60	1	1	1	none	none	0	0	0	0	0
266	265	Orange - output_0061.png	Point	none	1794	972	1	1	1	none	none	0	0	0	0	0
267	266	Yellow - output_0061.png	Point	none	1614	942	1	1	1	none	none	0	0	0	0	0
268	267	Pink - output_0061.png	Point	none	1032	1083	1	1	1	none	none	0	0	0	0	0
269	268	Blue - output_0062.png	Point	none	2499	1308	1	1	1	none	none	0	0	0	0	0
270	269	Green - output_0062.png	Point	none	2046	42	1	1	1	none	none	0	0	0	0	0
271	270	Orange - output_0062.png	Point	none	1779	972	1	1	1	none	none	0	0	0	0	0
272	271	Yellow - output_0062.png	Point	none	1581	894	1	1	1	none	none	0	0	0	0	0
273	272	Pink - output_0062.png	Point	none	1263	909	1	1	1	none	none	0	0	0	0	0
274	273	Blue - output_0063.png	Point	none	2454	1188	1	1	1	none	none	0	0	0	0	0
275	274	Green - output_0063.png	Point	none	2079	45	1	1	1	none	none	0	0	0	0	0
276	275	Orange - output_0063.png	Point	none	1650	960	1	1	1	none	none	0	0	0	0	0
277	276	Yellow - output_0063.png	Point	none	1620	813	1	1	1	none	none	0	0	0	0	0
278	277	Pink - output_0063.png	Point	none	1215	840	1	1	1	none	none	0	0	0	0	0
279	278	Blue - output_0064.png	Point	none	2508	1227	1	1	1	none	none	0	0	0	0	0
280	279	Green - output_0064.png	Point	none	2034	57	1	1	1	none	none	0	0	0	0	0
281	280	Orange - output_0064.png	Point	none	1683	939	1	1	1	none	none	0	0	0	0	0
282	281	Yellow - output_0064.png	Point	none	1587	888	1	1	1	none	none	0	0	0	0	0
283	282	Pink - output_0064.png	Point	none	1158	888	1	1	1	none	none	0	0	0	0	0
284	283	Blue - output_0065.png	Point	none	2502	1257	1	1	1	none	none	0	0	0	0	0
285	284	Green - output_0065.png	Point	none	2076	57	1	1	1	none	none	0	0	0	0	0
286	285	Orange - output_0065.png	Point	none	1626	912	1	1	1	none	none	0	0	0	0	0
287	286	Yellow - output_0065.png	Point	none	1497	930	1	1	1	none	none	0	0	0	0	0
288	287	Pink - output_0065.png	Point	none	1068	885	1	1	1	none	none	0	0	0	0	0
289	288	Blue - output_0066.png	Point	none	2487	1191	1	1	1	none	none	0	0	0	0	0
290	289	Green - output_0066.png	Point	none	2067	51	1	1	1	none	none	0	0	0	0	0
291	290	Orange - output_0066.png	Point	none	1605	975	1	1	1	none	none	0	0	0	0	0
292	291	Yellow - output_0066.png	Point	none	1848	1284	1	1	1	none	none	0	0	0	0	0
293	292	Pink - output_0066.png	Point	none	1146	897	1	1	1	none	none	0	0	0	0	0
294	293	Blue - output_0067.png	Point	none	2214	1320	1	1	1	none	none	0	0	0	0	0
295	294	Green - output_0067.png	Point	none	2034	54	1	1	1	none	none	0	0	0	0	0
296	295	Orange - output_0067.png	Point	none	1638	1014	1	1	1	none	none	0	0	0	0	0
297	296	Yellow - output_0067.png	Point	none	2457	1602	1	1	1	none	none	0	0	0	0	0
298	297	Pink - output_0067.png	Point	none	1125	897	1	1	1	none	none	0	0	0	0	0
299	298	Blue - output_0068.png	Point	none	2346	1152	1	1	1	none	none	0	0	0	0	0
300	299	Green - output_0068.png	Point	none	2034	81	1	1	1	none	none	0	0	0	0	0
301	300	Orange - output_0068.png	Point	none	1620	960	1	1	1	none	none	0	0	0	0	0
302	301	Yellow - output_0068.png	Point	none	1512	1347	1	1	1	none	none	0	0	0	0	0
303	302	Pink - output_0068.png	Point	none	1074	894	1	1	1	none	none	0	0	0	0	0
304	303	Blue - output_0069.png	Point	none	2451	1098	1	1	1	none	none	0	0	0	0	0
305	304	Green - output_0069.png	Point	none	2028	81	1	1	1	none	none	0	0	0	0	0
306	305	Orange - output_0069.png	Point	none	1629	993	1	1	1	none	none	0	0	0	0	0
307	306	Yellow - output_0069.png	Point	none	1995	1590	1	1	1	none	none	0	0	0	0	0
308	307	Pink - output_0069.png	Point	none	1143	882	1	1	1	none	none	0	0	0	0	0
309	308	Blue - output_0070.png	Point	none	2415	1086	1	1	1	none	none	0	0	0	0	0
310	309	Green - output_0070.png	Point	none	2064	45	1	1	1	none	none	0	0	0	0	0
311	310	Orange - output_0070.png	Point	none	1632	993	1	1	1	none	none	0	0	0	0	0
312	311	Yellow - output_0070.png	Point	none	1866	1287	1	1	1	none	none	0	0	0	0	0
313	312	Pink - output_0070.png	Point	none	1200	939	1	1	1	none	none	0	0	0	0	0
314	313	Blue - output_0071.png	Point	none	2337	1122	1	1	1	none	none	0	0	0	0	0
315	314	Green - output_0071.png	Point	none	2034	69	1	1	1	none	none	0	0	0	0	0
316	315	Orange - output_0071.png	Point	none	1653	1035	1	1	1	none	none	0	0	0	0	0
317	316	Yellow - output_0071.png	Point	none	1881	987	1	1	1	none	none	0	0	0	0	0
318	317	Pink - output_0071.png	Point	none	1392	810	1	1	1	none	none	0	0	0	0	0
319	318	Blue - output_0072.png	Point	none	2340	1149	1	1	1	none	none	0	0	0	0	0
320	319	Green - output_0072.png	Point	none	2052	36	1	1	1	none	none	0	0	0	0	0
321	320	Orange - output_0072.png	Point	none	1629	993	1	1	1	none	none	0	0	0	0	0
322	321	Yellow - output_0072.png	Point	none	1896	975	1	1	1	none	none	0	0	0	0	0
323	322	Pink - output_0072.png	Point	none	1371	960	1	1	1	none	none	0	0	0	0	0
324	323	Orange - output_0073.png	Point	none	1620	990	1	1	1	none	none	0	0	0	0	0
325	324	Green - output_0073.png	Point	none	2031	48	1	1	1	none	none	0	0	0	0	0
326	325	Yellow - output_0073.png	Point	none	1950	1065	1	1	1	none	none	0	0	0	0	0
327	326	Pink - output_0073.png	Point	none	1428	1020	1	1	1	none	none	0	0	0	0	0
328	327	Blue - output_0074.png	Point	none	2325	1140	1	1	1	none	none	0	0	0	0	0
329	328	Green - output_0074.png	Point	none	2025	12	1	1	1	none	none	0	0	0	0	0
330	329	Orange - output_0074.png	Point	none	1602	978	1	1	1	none	none	0	0	0	0	0
331	330	Yellow - output_0074.png	Point	none	1935	1068	1	1	1	none	none	0	0	0	0	0
332	331	Pink - output_0074.png	Point	none	1437	897	1	1	1	none	none	0	0	0	0	0
333	332	Blue - output_0075.png	Point	none	2331	1173	1	1	1	none	none	0	0	0	0	0
334	333	Green - output_0075.png	Point	none	2055	54	1	1	1	none	none	0	0	0	0	0
335	334	Orange - output_0075.png	Point	none	1725	1272	1	1	1	none	none	0	0	0	0	0
336	335	Yellow - output_0075.png	Point	none	1965	1122	1	1	1	none	none	0	0	0	0	0
337	336	Pink - output_0075.png	Point	none	1374	954	1	1	1	none	none	0	0	0	0	0
338	337	Blue - output_0076.png	Point	none	2310	1152	1	1	1	none	none	0	0	0	0	0
339	338	Green - output_0076.png	Point	none	2004	54	1	1	1	none	none	0	0	0	0	0
340	339	Orange - output_0076.png	Point	none	1608	1311	1	1	1	none	none	0	0	0	0	0
341	340	Yellow - output_0076.png	Point	none	1911	1041	1	1	1	none	none	0	0	0	0	0
342	341	Pink - output_0076.png	Point	none	1404	1173	1	1	1	none	none	0	0	0	0	0
343	342	Blue - output_0077.png	Point	none	2352	1326	1	1	1	none	none	0	0	0	0	0
344	343	Green - output_0077.png	Point	none	2211	738	1	1	1	none	none	0	0	0	0	0
345	344	Orange - output_0077.png	Point	none	1551	1134	1	1	1	none	none	0	0	0	0	0
346	345	Yellow - output_0077.png	Point	none	1887	1029	1	1	1	none	none	0	0	0	0	0
347	346	Pink - output_0077.png	Point	none	1347	1134	1	1	1	none	none	0	0	0	0	0
348	347	Blue - output_0078.png	Point	none	2325	1332	1	1	1	none	none	0	0	0	0	0
349	348	Green - output_0078.png	Point	none	2433	918	1	1	1	none	none	0	0	0	0	0
350	349	Orange - output_0078.png	Point	none	1824	1419	1	1	1	none	none	0	0	0	0	0
351	350	Yellow - output_0078.png	Point	none	1863	1035	1	1	1	none	none	0	0	0	0	0
352	351	Pink - output_0078.png	Point	none	1371	1170	1	1	1	none	none	0	0	0	0	0
353	352	Blue - output_0079.png	Point	none	2325	1323	1	1	1	none	none	0	0	0	0	0
354	353	Green - output_0079.png	Point	none	2565	1101	1	1	1	none	none	0	0	0	0	0
355	354	Orange - output_0079.png	Point	none	1800	1404	1	1	1	none	none	0	0	0	0	0
356	355	Yellow - output_0079.png	Point	none	1863	1044	1	1	1	none	none	0	0	0	0	0
357	356	Pink - output_0079.png	Point	none	1368	1233	1	1	1	none	none	0	0	0	0	0
358	357	Blue - output_0080.png	Point	none	2331	1350	1	1	1	none	none	0	0	0	0	0
359	358	Green - output_0080.png	Point	none	2316	912	1	1	1	none	none	0	0	0	0	0
360	359	Orange - output_0080.png	Point	none	1830	1416	1	1	1	none	none	0	0	0	0	0
361	360	Yellow - output_0080.png	Point	none	1896	1017	1	1	1	none	none	0	0	0	0	0
362	361	Pink - output_0080.png	Point	none	1389	1191	1	1	1	none	none	0	0	0	0	0
363	362	Blue - output_0081.png	Point	none	2349	1305	1	1	1	none	none	0	0	0	0	0
364	363	Green - output_0081.png	Point	none	1560	1257	1	1	1	none	none	0	0	0	0	0
365	364	Orange - output_0081.png	Point	none	1842	1428	1	1	1	none	none	0	0	0	0	0
366	365	Yellow - output_0081.png	Point	none	1881	1011	1	1	1	none	none	0	0	0	0	0
367	366	Pink - output_0081.png	Point	none	1350	1203	1	1	1	none	none	0	0	0	0	0
368	367	Blue - output_0082.png	Point	none	2352	1332	1	1	1	none	none	0	0	0	0	0
369	368	Green - output_0082.png	Point	none	1422	1659	1	1	1	none	none	0	0	0	0	0
370	369	Orange - output_0082.png	Point	none	1827	1416	1	1	1	none	none	0	0	0	0	0
371	370	Yellow - output_0082.png	Point	none	1902	1023	1	1	1	none	none	0	0	0	0	0
372	371	Pink - output_0082.png	Point	none	1338	1191	1	1	1	none	none	0	0	0	0	0
373	372	Blue - output_0083.png	Point	none	2325	1329	1	1	1	none	none	0	0	0	0	0
374	373	Green - output_0083.png	Point	none	1764	1587	1	1	1	none	none	0	0	0	0	0
375	374	Orange - output_0083.png	Point	none	1806	1407	1	1	1	none	none	0	0	0	0	0
376	375	Yellow - output_0083.png	Point	none	1824	975	1	1	1	none	none	0	0	0	0	0
377	376	Pink - output_0083.png	Point	none	1335	1173	1	1	1	none	none	0	0	0	0	0
378	377	Blue - output_0084.png	Point	none	2298	1344	1	1	1	none	none	0	0	0	0	0
379	378	Green - output_0084.png	Point	none	2007	1764	1	1	1	none	none	0	0	0	0	0
380	379	Orange - output_0084.png	Point	none	1767	1326	1	1	1	none	none	0	0	0	0	0
381	380	Yellow - output_0084.png	Point	none	1884	1032	1	1	1	none	none	0	0	0	0	0
382	381	Pink - output_0084.png	Point	none	1386	1173	1	1	1	none	none	0	0	0	0	0
383	382	Blue - output_0085.png	Point	none	2364	1341	1	1	1	none	none	0	0	0	0	0
384	383	Green - output_0085.png	Point	none	1884	1386	1	1	1	none	none	0	0	0	0	0
385	384	Orange - output_0085.png	Point	none	1668	1236	1	1	1	none	none	0	0	0	0	0
386	385	Yellow - output_0085.png	Point	none	1902	1038	1	1	1	none	none	0	0	0	0	0
387	386	Pink - output_0085.png	Point	none	1500	1026	1	1	1	none	none	0	0	0	0	0
388	387	Blue - output_0086.png	Point	none	2322	1341	1	1	1	none	none	0	0	0	0	0
389	388	Green - output_0086.png	Point	none	1011	1047	1	1	1	none	none	0	0	0	0	0
390	389	Orange - output_0086.png	Point	none	1659	1236	1	1	1	none	none	0	0	0	0	0
391	390	Yellow - output_0086.png	Point	none	1878	1005	1	1	1	none	none	0	0	0	0	0
392	391	Pink - output_0086.png	Point	none	1320	1089	1	1	1	none	none	0	0	0	0	0
393	392	Blue - output_0087.png	Point	none	2334	1332	1	1	1	none	none	0	0	0	0	0
394	393	Green - output_0087.png	Point	none	1317	1665	1	1	1	none	none	0	0	0	0	0
395	394	Orange - output_0087.png	Point	none	1716	1266	1	1	1	none	none	0	0	0	0	0
396	395	Yellow - output_0087.png	Point	none	1890	1011	1	1	1	none	none	0	0	0	0	0
397	396	Pink - output_0087.png	Point	none	2196	1701	1	1	1	none	none	0	0	0	0	0
398	397	Blue - output_0088.png	Point	none	2373	1320	1	1	1	none	none	0	0	0	0	0
399	398	Green - output_0088.png	Point	none	2727	1317	1	1	1	none	none	0	0	0	0	0
400	399	Orange - output_0088.png	Point	none	1689	1272	1	1	1	none	none	0	0	0	0	0
401	400	Yellow - output_0088.png	Point	none	1875	1008	1	1	1	none	none	0	0	0	0	0
402	401	Pink - output_0088.png	Point	none	1650	1572	1	1	1	none	none	0	0	0	0	0
403	402	Blue - output_0089.png	Point	none	2403	1299	1	1	1	none	none	0	0	0	0	0
404	403	Green - output_0089.png	Point	none	2055	78	1	1	1	none	none	0	0	0	0	0
405	404	Orange - output_0089.png	Point	none	1719	1281	1	1	1	none	none	0	0	0	0	0
406	405	Yellow - output_0089.png	Point	none	1878	1023	1	1	1	none	none	0	0	0	0	0
407	406	Pink - output_0089.png	Point	none	1671	1533	1	1	1	none	none	0	0	0	0	0
408	407	Blue - output_0090.png	Point	none	2415	1314	1	1	1	none	none	0	0	0	0	0
409	408	Green - output_0090.png	Point	none	2010	78	1	1	1	none	none	0	0	0	0	0
410	409	Orange - output_0090.png	Point	none	1689	1272	1	1	1	none	none	0	0	0	0	0
411	410	Yellow - output_0090.png	Point	none	1881	1038	1	1	1	none	none	0	0	0	0	0
412	411	Pink - output_0090.png	Point	none	1710	1452	1	1	1	none	none	0	0	0	0	0
413	412	Blue - output_0091.png	Point	none	2400	1281	1	1	1	none	none	0	0	0	0	0
414	413	Green - output_0091.png	Point	none	1998	78	1	1	1	none	none	0	0	0	0	0
415	414	Orange - output_0091.png	Point	none	1686	1212	1	1	1	none	none	0	0	0	0	0
416	415	Yellow - output_0091.png	Point	none	1914	1041	1	1	1	none	none	0	0	0	0	0
417	416	Pink - output_0091.png	Point	none	1389	1131	1	1	1	none	none	0	0	0	0	0
418	417	Blue - output_0092.png	Point	none	2403	1299	1	1	1	none	none	0	0	0	0	0
419	418	Green - output_0092.png	Point	none	2049	90	1	1	1	none	none	0	0	0	0	0
420	419	Orange - output_0092.png	Point	none	1698	1275	1	1	1	none	none	0	0	0	0	0
421	420	Yellow - output_0092.png	Point	none	1884	1008	1	1	1	none	none	0	0	0	0	0
422	421	Pink - output_0092.png	Point	none	1398	1131	1	1	1	none	none	0	0	0	0	0
423	422	Blue - output_0093.png	Point	none	2412	1281	1	1	1	none	none	0	0	0	0	0
424	423	Green - output_0093.png	Point	none	2055	63	1	1	1	none	none	0	0	0	0	0
425	424	Orange - output_0093.png	Point	none	1728	1212	1	1	1	none	none	0	0	0	0	0
426	425	Yellow - output_0093.png	Point	none	1941	1047	1	1	1	none	none	0	0	0	0	0
427	426	Pink - output_0093.png	Point	none	1344	1158	1	1	1	none	none	0	0	0	0	0
428	427	Blue - output_0094.png	Point	none	2424	1275	1	1	1	none	none	0	0	0	0	0
429	428	Green - output_0094.png	Point	none	1959	72	1	1	1	none	none	0	0	0	0	0
430	429	Orange - output_0094.png	Point	none	1680	1194	1	1	1	none	none	0	0	0	0	0
431	430	Yellow - output_0094.png	Point	none	1926	1083	1	1	1	none	none	0	0	0	0	0
432	431	Pink - output_0094.png	Point	none	1395	1140	1	1	1	none	none	0	0	0	0	0
433	432	Blue - output_0095.png	Point	none	2409	1308	1	1	1	none	none	0	0	0	0	0
434	433	Green - output_0095.png	Point	none	2013	60	1	1	1	none	none	0	0	0	0	0
435	434	Orange - output_0095.png	Point	none	1695	1245	1	1	1	none	none	0	0	0	0	0
436	435	Yellow - output_0095.png	Point	none	1938	1065	1	1	1	none	none	0	0	0	0	0
437	436	Pink - output_0095.png	Point	none	1407	1161	1	1	1	none	none	0	0	0	0	0
438	437	Blue - output_0096.png	Point	none	2406	1320	1	1	1	none	none	0	0	0	0	0
439	438	Green - output_0096.png	Point	none	2049	45	1	1	1	none	none	0	0	0	0	0
440	439	Orange - output_0096.png	Point	none	1752	1212	1	1	1	none	none	0	0	0	0	0
441	440	Yellow - output_0096.png	Point	none	1923	1077	1	1	1	none	none	0	0	0	0	0
442	441	Pink - output_0096.png	Point	none	1371	1101	1	1	1	none	none	0	0	0	0	0
443	442	Blue - output_0097.png	Point	none	2418	1287	1	1	1	none	none	0	0	0	0	0
444	443	Green - output_0097.png	Point	none	2034	15	1	1	1	none	none	0	0	0	0	0
445	444	Orange - output_0097.png	Point	none	1728	1203	1	1	1	none	none	0	0	0	0	0
446	445	Yellow - output_0097.png	Point	none	1920	1041	1	1	1	none	none	0	0	0	0	0
447	446	Pink - output_0097.png	Point	none	1398	1152	1	1	1	none	none	0	0	0	0	0
448	447	Blue - output_0098.png	Point	none	2427	1287	1	1	1	none	none	0	0	0	0	0
449	448	Green - output_0098.png	Point	none	2016	45	1	1	1	none	none	0	0	0	0	0
450	449	Orange - output_0098.png	Point	none	1737	1188	1	1	1	none	none	0	0	0	0	0
451	450	Yellow - output_0098.png	Point	none	1920	1059	1	1	1	none	none	0	0	0	0	0
452	451	Pink - output_0098.png	Point	none	1356	1164	1	1	1	none	none	0	0	0	0	0
453	452	Blue - output_0099.png	Point	none	2409	1308	1	1	1	none	none	0	0	0	0	0
454	453	Green - output_0099.png	Point	none	2037	30	1	1	1	none	none	0	0	0	0	0
455	454	Orange - output_0099.png	Point	none	1749	1179	1	1	1	none	none	0	0	0	0	0
456	455	Yellow - output_0099.png	Point	none	1941	1047	1	1	1	none	none	0	0	0	0	0
457	456	Pink - output_0099.png	Point	none	1323	1173	1	1	1	none	none	0	0	0	0	0
458	457	Blue - output_0100.png	Point	none	2412	1314	1	1	1	none	none	0	0	0	0	0
459	458	Green - output_0100.png	Point	none	2067	69	1	1	1	none	none	0	0	0	0	0
460	459	Orange - output_0100.png	Point	none	1710	1218	1	1	1	none	none	0	0	0	0	0
461	460	Yellow - output_0100.png	Point	none	1872	1008	1	1	1	none	none	0	0	0	0	0
462	461	Pink - output_0100.png	Point	none	1362	1146	1	1	1	none	none	0	0	0	0	0
463	462	Blue - output_0101.png	Point	none	2409	1305	1	1	1	none	none	0	0	0	0	0
464	463	Egg Pile 02 - output_101.png	Point	none	2388	1251	1	1	1	none	none	0	0	0	0	0
465	464	Green - output_0101.png	Point	none	2007	57	1	1	1	none	none	0	0	0	0	0
466	465	Orange - output_0101.png	Point	none	1890	1416	1	1	1	none	none	0	0	0	0	0
467	466	Yellow - output_0101.png	Point	none	1917	1014	1	1	1	none	none	0	0	0	0	0
468	467	Pink - output_0101.png	Point	none	1356	1164	1	1	1	none	none	0	0	0	0	0
469	468	Blue - output_0102.png	Point	none	2409	1305	1	1	1	none	none	0	0	0	0	0
470	469	Green - output_0102.png	Point	none	2025	36	1	1	1	none	none	0	0	0	0	0
471	470	Orange - output_0102.png	Point	none	1830	1395	1	1	1	none	none	0	0	0	0	0
472	471	Yellow - output_0102.png	Point	none	1914	1023	1	1	1	none	none	0	0	0	0	0
473	472	Pink - output_0102.png	Point	none	1374	1116	1	1	1	none	none	0	0	0	0	0
