# Supplementary material for: Unmated Queens Show Worker‐Like Behaviour and Gene Expression in Polygynous Colonies of the Ant Stigmatomma pallipes
Source: Mol Ecol. 2026 Apr 29;35:e70360. doi: 10.1111/mec.70360 (PMC13126620; doi:10.1111/mec.70360)
Supplement: Supplementary file 3 — Data S1: mec70360‐sup‐0003‐Supinfo.zip. [file MEC-35-e70360-s003.zip › Coordinates/O3_M7_5_2_cords.csv]

X.1	Index	Name	Type	Group	X	Y	Width	Height	Points	Color	Fill	LWidth	Pos	C	Z	T
1	0	Eggpile - output_0010.png	Point	none	2892	1420	1	1	1	none	none	0	0	0	0	0
2	1	Larval pile - output_0010.png	Point	none	2926	1551	1	1	1	none	none	0	0	0	0	0
3	2	Nest Entrance - output_0010.png	Point	none	1488	180	1	1	1	none	none	0	0	0	0	0
4	3	SW Corner - output_0010.png	Point	none	366	2037	1	1	1	none	none	0	0	0	0	0
5	4	NW Corner - output_0010.png	Point	none	201	171	1	1	1	none	none	0	0	0	0	0
6	5	NE Corner - output_0010.png	Point	none	3117	153	1	1	1	none	none	0	0	0	0	0
7	6	SE Corner - output_0010.png	Point	none	3048	2058	1	1	1	none	none	0	0	0	0	0
8	7	Green - output_0010.png	Point	none	2064	1386	1	1	1	none	none	0	0	0	0	0
9	8	Pink - output_0010.png	Point	none	2202	1425	1	1	1	none	none	0	0	0	0	0
10	9	Green - output_0011.png	Point	none	1356	1485	1	1	1	none	none	0	0	0	0	0
11	10	Pink - output_0011.png	Point	none	699	972	1	1	1	none	none	0	0	0	0	0
12	11	Green - output_0012.png	Point	none	2796	1446	1	1	1	none	none	0	0	0	0	0
13	12	Pink - output_0012.png	Point	none	2184	1038	1	1	1	none	none	0	0	0	0	0
14	13	Green - output_0013.png	Point	none	2919	834	1	1	1	none	none	0	0	0	0	0
15	14	Pink - output_0013.png	Point	none	1485	1515	1	1	1	none	none	0	0	0	0	0
16	15	Green - output_0014.png	Point	none	2955	1020	1	1	1	none	none	0	0	0	0	0
17	16	Pink - output_0014.png	Point	none	1752	828	1	1	1	none	none	0	0	0	0	0
18	17	Green - output_0015.png	Point	none	2949	1764	1	1	1	none	none	0	0	0	0	0
19	18	Pink - output_0015.png	Point	none	2052	1482	1	1	1	none	none	0	0	0	0	0
20	19	Green - output_0016.png	Point	none	2805	1422	1	1	1	none	none	0	0	0	0	0
21	20	Pink - output_0016.png	Point	none	2103	1479	1	1	1	none	none	0	0	0	0	0
22	21	Green - output_0017.png	Point	none	2919	1584	1	1	1	none	none	0	0	0	0	0
23	22	Pink - output_0017.png	Point	none	2256	1365	1	1	1	none	none	0	0	0	0	0
24	23	Green - output_0018.png	Point	none	2433	1431	1	1	1	none	none	0	0	0	0	0
25	24	Pink - output_0018.png	Point	none	846	1212	1	1	1	none	none	0	0	0	0	0
26	25	Green - output_0019.png	Point	none	2190	1419	1	1	1	none	none	0	0	0	0	0
27	26	Pink - output_0019.png	Point	none	987	741	1	1	1	none	none	0	0	0	0	0
28	27	Green - output_0020.png	Point	none	2184	1422	1	1	1	none	none	0	0	0	0	0
29	28	Pink - output_0020.png	Point	none	1869	1542	1	1	1	none	none	0	0	0	0	0
30	29	Green - output_0021.png	Point	none	2157	1431	1	1	1	none	none	0	0	0	0	0
31	30	Pink - output_0021.png	Point	none	1923	1536	1	1	1	none	none	0	0	0	0	0
32	31	Green - output_0022.png	Point	none	2118	1416	1	1	1	none	none	0	0	0	0	0
33	32	Pink - output_0022.png	Point	none	1971	1434	1	1	1	none	none	0	0	0	0	0
34	33	Green - output_0023.png	Point	none	2094	1437	1	1	1	none	none	0	0	0	0	0
35	34	Pink - output_0023.png	Point	none	1959	1449	1	1	1	none	none	0	0	0	0	0
36	35	Green - output_0024.png	Point	none	2175	1245	1	1	1	none	none	0	0	0	0	0
37	36	Pink - output_0024.png	Point	none	1905	1446	1	1	1	none	none	0	0	0	0	0
38	37	Green - output_0025.png	Point	none	1011	1302	1	1	1	none	none	0	0	0	0	0
39	38	Pink - output_0025.png	Point	none	1917	1281	1	1	1	none	none	0	0	0	0	0
40	39	Green - output_0026.png	Point	none	2817	1431	1	1	1	none	none	0	0	0	0	0
41	40	Pink - output_0026.png	Point	none	2079	1479	1	1	1	none	none	0	0	0	0	0
42	41	Green - output_0027.png	Point	none	1917	1494	1	1	1	none	none	0	0	0	0	0
43	42	Pink - output_0027.png	Point	none	2124	1461	1	1	1	none	none	0	0	0	0	0
44	43	Green - output_0028.png	Point	none	1755	1569	1	1	1	none	none	0	0	0	0	0
45	44	Pink - output_0028.png	Point	none	2037	1449	1	1	1	none	none	0	0	0	0	0
46	45	Green - output_0029.png	Point	none	1773	1557	1	1	1	none	none	0	0	0	0	0
47	46	Pink - output_0029.png	Point	none	1986	1539	1	1	1	none	none	0	0	0	0	0
48	47	Green - output_0030.png	Point	none	1860	1482	1	1	1	none	none	0	0	0	0	0
49	48	Pink - output_0030.png	Point	none	1995	1545	1	1	1	none	none	0	0	0	0	0
50	49	Green - output_0031.png	Point	none	1575	1542	1	1	1	none	none	0	0	0	0	0
51	50	Pink - output_0031.png	Point	none	1953	1434	1	1	1	none	none	0	0	0	0	0
52	51	Green - output_0032.png	Point	none	2556	1476	1	1	1	none	none	0	0	0	0	0
53	52	Pink - output_0032.png	Point	none	1902	1431	1	1	1	none	none	0	0	0	0	0
54	53	Green - output_0033.png	Point	none	2838	1260	1	1	1	none	none	0	0	0	0	0
55	54	Pink - output_0033.png	Point	none	1944	1422	1	1	1	none	none	0	0	0	0	0
56	55	Green - output_0034.png	Point	none	2856	1272	1	1	1	none	none	0	0	0	0	0
57	56	Pink - output_0034.png	Point	none	1941	1461	1	1	1	none	none	0	0	0	0	0
58	57	Green - output_0035.png	Point	none	2850	1332	1	1	1	none	none	0	0	0	0	0
59	58	Pink - output_0035.png	Point	none	1920	1458	1	1	1	none	none	0	0	0	0	0
60	59	Green - output_0036.png	Point	none	2853	1317	1	1	1	none	none	0	0	0	0	0
61	60	Pink - output_0036.png	Point	none	2001	1383	1	1	1	none	none	0	0	0	0	0
62	61	Green - output_0037.png	Point	none	2856	1323	1	1	1	none	none	0	0	0	0	0
63	62	Pink - output_0037.png	Point	none	1974	1362	1	1	1	none	none	0	0	0	0	0
64	63	Green - output_0038.png	Point	none	2838	1320	1	1	1	none	none	0	0	0	0	0
65	64	Pink - output_0038.png	Point	none	1965	1404	1	1	1	none	none	0	0	0	0	0
66	65	Green - output_0039.png	Point	none	2853	1305	1	1	1	none	none	0	0	0	0	0
67	66	Pink - output_0039.png	Point	none	1962	1401	1	1	1	none	none	0	0	0	0	0
68	67	Green - output_0040.png	Point	none	2841	1314	1	1	1	none	none	0	0	0	0	0
69	68	Pink - output_0040.png	Point	none	1962	1380	1	1	1	none	none	0	0	0	0	0
70	69	Green - output_0041.png	Point	none	2847	1299	1	1	1	none	none	0	0	0	0	0
71	70	Pink - output_0041.png	Point	none	1950	1410	1	1	1	none	none	0	0	0	0	0
72	71	Green - output_0042.png	Point	none	2847	1308	1	1	1	none	none	0	0	0	0	0
73	72	Pink - output_0042.png	Point	none	1953	1383	1	1	1	none	none	0	0	0	0	0
74	73	Green - output_0043.png	Point	none	2859	1308	1	1	1	none	none	0	0	0	0	0
75	74	Pink - output_0043.png	Point	none	1938	1401	1	1	1	none	none	0	0	0	0	0
76	75	Green - output_0044.png	Point	none	2838	1299	1	1	1	none	none	0	0	0	0	0
77	76	Pink - output_0044.png	Point	none	1950	1383	1	1	1	none	none	0	0	0	0	0
78	77	Green - output_0045.png	Point	none	2847	1305	1	1	1	none	none	0	0	0	0	0
79	78	Pink - output_0045.png	Point	none	1896	1494	1	1	1	none	none	0	0	0	0	0
80	79	Green - output_0046.png	Point	none	2916	1362	1	1	1	none	none	0	0	0	0	0
81	80	Pink - output_0046.png	Point	none	1845	1500	1	1	1	none	none	0	0	0	0	0
82	81	Green - output_0047.png	Point	none	2955	1524	1	1	1	none	none	0	0	0	0	0
83	82	Pink - output_0047.png	Point	none	1851	1491	1	1	1	none	none	0	0	0	0	0
84	83	Green - output_0048.png	Point	none	2883	1566	1	1	1	none	none	0	0	0	0	0
85	84	Pink - output_0048.png	Point	none	1839	1476	1	1	1	none	none	0	0	0	0	0
86	85	Green - output_0049.png	Point	none	2802	1524	1	1	1	none	none	0	0	0	0	0
87	86	Pink - output_0049.png	Point	none	1833	1470	1	1	1	none	none	0	0	0	0	0
88	87	Green - output_0050.png	Point	none	2838	1497	1	1	1	none	none	0	0	0	0	0
89	88	Pink - output_0050.png	Point	none	1827	1470	1	1	1	none	none	0	0	0	0	0
90	89	Green - output_0051.png	Point	none	2928	1587	1	1	1	none	none	0	0	0	0	0
91	90	Pink - output_0051.png	Point	none	1848	1461	1	1	1	none	none	0	0	0	0	0
92	91	Green - output_0052.png	Point	none	2934	1548	1	1	1	none	none	0	0	0	0	0
93	92	Pink - output_0052.png	Point	none	1842	1455	1	1	1	none	none	0	0	0	0	0
94	93	Green - output_0053.png	Point	none	2919	1539	1	1	1	none	none	0	0	0	0	0
95	94	Pink - output_0053.png	Point	none	1839	1461	1	1	1	none	none	0	0	0	0	0
96	95	Green - output_0054.png	Point	none	2922	1590	1	1	1	none	none	0	0	0	0	0
97	96	Pink - output_0054.png	Point	none	1839	1464	1	1	1	none	none	0	0	0	0	0
98	97	Green - output_0055.png	Point	none	2976	1530	1	1	1	none	none	0	0	0	0	0
99	98	Pink - output_0055.png	Point	none	1836	1467	1	1	1	none	none	0	0	0	0	0
100	99	Green - output_0056.png	Point	none	2952	1539	1	1	1	none	none	0	0	0	0	0
101	100	Pink - output_0056.png	Point	none	1827	1476	1	1	1	none	none	0	0	0	0	0
102	101	Green - output_0057.png	Point	none	2235	1293	1	1	1	none	none	0	0	0	0	0
103	102	Pink - output_0057.png	Point	none	1860	1458	1	1	1	none	none	0	0	0	0	0
104	103	Green - output_0058.png	Point	none	2826	1536	1	1	1	none	none	0	0	0	0	0
105	104	Pink - output_0058.png	Point	none	1815	1446	1	1	1	none	none	0	0	0	0	0
106	105	Green - output_0059.png	Point	none	2877	1617	1	1	1	none	none	0	0	0	0	0
107	106	Pink - output_0059.png	Point	none	1521	1329	1	1	1	none	none	0	0	0	0	0
108	107	Green - output_0060.png	Point	none	2871	1587	1	1	1	none	none	0	0	0	0	0
109	108	Pink - output_0060.png	Point	none	2058	1128	1	1	1	none	none	0	0	0	0	0
110	109	Green - output_0061.png	Point	none	2955	1590	1	1	1	none	none	0	0	0	0	0
111	110	Pink - output_0061.png	Point	none	2055	1131	1	1	1	none	none	0	0	0	0	0
112	111	Green - output_0062.png	Point	none	2958	1575	1	1	1	none	none	0	0	0	0	0
113	112	Pink - output_0062.png	Point	none	2190	1260	1	1	1	none	none	0	0	0	0	0
114	113	Green - output_0063.png	Point	none	2952	1584	1	1	1	none	none	0	0	0	0	0
115	114	Pink - output_0063.png	Point	none	2226	1248	1	1	1	none	none	0	0	0	0	0
116	115	Green - output_0064.png	Point	none	2934	1584	1	1	1	none	none	0	0	0	0	0
117	116	Pink - output_0064.png	Point	none	2268	1254	1	1	1	none	none	0	0	0	0	0
118	117	Green - output_0065.png	Point	none	2934	1569	1	1	1	none	none	0	0	0	0	0
119	118	Pink - output_0065.png	Point	none	2253	1284	1	1	1	none	none	0	0	0	0	0
120	119	Green - output_0066.png	Point	none	2949	1587	1	1	1	none	none	0	0	0	0	0
121	120	Pink - output_0066.png	Point	none	2274	1266	1	1	1	none	none	0	0	0	0	0
122	121	Green - output_0067.png	Point	none	2982	1512	1	1	1	none	none	0	0	0	0	0
123	122	Pink - output_0067.png	Point	none	2262	1275	1	1	1	none	none	0	0	0	0	0
124	123	Green - output_0068.png	Point	none	2976	1515	1	1	1	none	none	0	0	0	0	0
125	124	Pink - output_0068.png	Point	none	2277	1275	1	1	1	none	none	0	0	0	0	0
126	125	Green - output_0069.png	Point	none	2988	1527	1	1	1	none	none	0	0	0	0	0
127	126	Pink - output_0069.png	Point	none	2256	1260	1	1	1	none	none	0	0	0	0	0
128	127	Green - output_0070.png	Point	none	2943	1428	1	1	1	none	none	0	0	0	0	0
129	128	Pink - output_0070.png	Point	none	2253	1257	1	1	1	none	none	0	0	0	0	0
130	129	Green - output_0071.png	Point	none	2937	1428	1	1	1	none	none	0	0	0	0	0
131	130	Pink - output_0071.png	Point	none	2208	1056	1	1	1	none	none	0	0	0	0	0
132	131	Green - output_0072.png	Point	none	2922	1473	1	1	1	none	none	0	0	0	0	0
133	132	Pink - output_0072.png	Point	none	2058	1170	1	1	1	none	none	0	0	0	0	0
134	133	Green - output_0073.png	Point	none	2922	1476	1	1	1	none	none	0	0	0	0	0
135	134	Pink - output_0073.png	Point	none	2040	1191	1	1	1	none	none	0	0	0	0	0
136	135	Green - output_0074.png	Point	none	2922	1455	1	1	1	none	none	0	0	0	0	0
137	136	Pink - output_0074.png	Point	none	2049	1194	1	1	1	none	none	0	0	0	0	0
138	137	Green - output_0075.png	Point	none	2937	1464	1	1	1	none	none	0	0	0	0	0
139	138	Pink - output_0075.png	Point	none	2073	1161	1	1	1	none	none	0	0	0	0	0
140	139	Green - output_0076.png	Point	none	2922	1467	1	1	1	none	none	0	0	0	0	0
141	140	Pink - output_0076.png	Point	none	2058	1176	1	1	1	none	none	0	0	0	0	0
142	141	Green - output_0077.png	Point	none	2928	1458	1	1	1	none	none	0	0	0	0	0
143	142	Pink - output_0077.png	Point	none	2058	1167	1	1	1	none	none	0	0	0	0	0
144	143	Green - output_0078.png	Point	none	2910	1473	1	1	1	none	none	0	0	0	0	0
145	144	Pink - output_0078.png	Point	none	2073	1170	1	1	1	none	none	0	0	0	0	0
146	145	Green - output_0079.png	Point	none	2928	1464	1	1	1	none	none	0	0	0	0	0
147	146	Pink - output_0079.png	Point	none	2079	1179	1	1	1	none	none	0	0	0	0	0
148	147	Green - output_0080.png	Point	none	2919	1488	1	1	1	none	none	0	0	0	0	0
149	148	Pink - output_0080.png	Point	none	2049	1167	1	1	1	none	none	0	0	0	0	0
150	149	Green - output_0081.png	Point	none	2916	1449	1	1	1	none	none	0	0	0	0	0
151	150	Pink - output_0081.png	Point	none	2070	1152	1	1	1	none	none	0	0	0	0	0
152	151	Green - output_0082.png	Point	none	2922	1482	1	1	1	none	none	0	0	0	0	0
153	152	Pink - output_0082.png	Point	none	2061	1161	1	1	1	none	none	0	0	0	0	0
154	153	Green - output_0083.png	Point	none	2934	1479	1	1	1	none	none	0	0	0	0	0
155	154	Pink - output_0083.png	Point	none	2052	1170	1	1	1	none	none	0	0	0	0	0
156	155	Green - output_0084.png	Point	none	2925	1434	1	1	1	none	none	0	0	0	0	0
157	156	Pink - output_0084.png	Point	none	2064	1155	1	1	1	none	none	0	0	0	0	0
158	157	Green - output_0085.png	Point	none	2931	1443	1	1	1	none	none	0	0	0	0	0
159	158	Pink - output_0085.png	Point	none	2040	1152	1	1	1	none	none	0	0	0	0	0
160	159	Green - output_0086.png	Point	none	2913	1449	1	1	1	none	none	0	0	0	0	0
161	160	Pink - output_0086.png	Point	none	2052	1152	1	1	1	none	none	0	0	0	0	0
162	161	Green - output_0087.png	Point	none	2913	1470	1	1	1	none	none	0	0	0	0	0
163	162	Pink - output_0087.png	Point	none	2037	1152	1	1	1	none	none	0	0	0	0	0
164	163	Green - output_0088.png	Point	none	2919	1446	1	1	1	none	none	0	0	0	0	0
165	164	Pink - output_0088.png	Point	none	2049	1146	1	1	1	none	none	0	0	0	0	0
166	165	Green - output_0089.png	Point	none	2928	1470	1	1	1	none	none	0	0	0	0	0
167	166	Pink - output_0089.png	Point	none	2049	1164	1	1	1	none	none	0	0	0	0	0
168	167	Green - output_0090.png	Point	none	2922	1488	1	1	1	none	none	0	0	0	0	0
169	168	Pink - output_0090.png	Point	none	2058	1155	1	1	1	none	none	0	0	0	0	0
170	169	Green - output_0091.png	Point	none	2928	1473	1	1	1	none	none	0	0	0	0	0
171	170	Pink - output_0091.png	Point	none	2076	1185	1	1	1	none	none	0	0	0	0	0
172	171	Green - output_0092.png	Point	none	2934	1479	1	1	1	none	none	0	0	0	0	0
173	172	Pink - output_0092.png	Point	none	2088	1191	1	1	1	none	none	0	0	0	0	0
174	173	Green - output_0093.png	Point	none	2925	1509	1	1	1	none	none	0	0	0	0	0
175	174	Pink - output_0093.png	Point	none	2067	1173	1	1	1	none	none	0	0	0	0	0
176	175	Green - output_0094.png	Point	none	2937	1479	1	1	1	none	none	0	0	0	0	0
177	176	Pink - output_0094.png	Point	none	2079	1182	1	1	1	none	none	0	0	0	0	0
178	177	Green - output_0095.png	Point	none	2940	1485	1	1	1	none	none	0	0	0	0	0
179	178	Pink - output_0095.png	Point	none	2070	1176	1	1	1	none	none	0	0	0	0	0
180	179	Green - output_0096.png	Point	none	2940	1476	1	1	1	none	none	0	0	0	0	0
181	180	Pink - output_0096.png	Point	none	2064	1158	1	1	1	none	none	0	0	0	0	0
182	181	Green - output_0097.png	Point	none	2940	1503	1	1	1	none	none	0	0	0	0	0
183	182	Pink - output_0097.png	Point	none	2055	1164	1	1	1	none	none	0	0	0	0	0
184	183	Green - output_0098.png	Point	none	2940	1503	1	1	1	none	none	0	0	0	0	0
185	184	Pink - output_0098.png	Point	none	2073	1143	1	1	1	none	none	0	0	0	0	0
186	185	Green - output_0099.png	Point	none	2940	1509	1	1	1	none	none	0	0	0	0	0
187	186	Pink - output_0099.png	Point	none	2091	1164	1	1	1	none	none	0	0	0	0	0
188	187	Green - output_0100.png	Point	none	2964	1509	1	1	1	none	none	0	0	0	0	0
189	188	Pink - output_0100.png	Point	none	2052	1176	1	1	1	none	none	0	0	0	0	0
190	189	Green - output_0101.png	Point	none	2952	1515	1	1	1	none	none	0	0	0	0	0
191	190	Pink - output_0101.png	Point	none	2043	1167	1	1	1	none	none	0	0	0	0	0
192	191	Green - output_0102.png	Point	none	2907	1494	1	1	1	none	none	0	0	0	0	0
193	192	Pink - output_0102.png	Point	none	2052	1158	1	1	1	none	none	0	0	0	0	0
