# Supplementary material for: Unmated Queens Show Worker‐Like Behaviour and Gene Expression in Polygynous Colonies of the Ant Stigmatomma pallipes
Source: Mol Ecol. 2026 Apr 29;35:e70360. doi: 10.1111/mec.70360 (PMC13126620; doi:10.1111/mec.70360)
Supplement: Supplementary file 3 — Data S1: mec70360‐sup‐0003‐Supinfo.zip. [file MEC-35-e70360-s003.zip › Coordinates/O3_N5_3_4_cords.csv]

X.1	Index	Name	Type	Group	X	Y	Width	Height	Points	Color	Fill	LWidth	Pos	C	Z	T
1	0	Eggpile - output_0010.png	Point	none	1108	1274	1	1	1	none	none	0	0	0	0	0
2	1	Larval pile - output_0010.png	Point	none	1178	1276	1	1	1	none	none	0	0	0	0	0
3	2	Pupapile - output_0010.png	Point	none	1182	1436	1	1	1	none	none	0	0	0	0	0
4	3	Nest Entrance - output_0010.png	Point	none	2013	33	1	1	1	none	none	0	0	0	0	0
5	4	SW Corner - output_0010.png	Point	none	444	2082	1	1	1	none	none	0	0	0	0	0
6	5	NW Corner - output_0010.png	Point	none	354	15	1	1	1	none	none	0	0	0	0	0
7	6	NE Corner - output_0010.png	Point	none	3654	33	1	1	1	none	none	0	0	0	0	0
8	7	SE Corner - output_0010.png	Point	none	3504	2094	1	1	1	none	none	0	0	0	0	0
9	8	Blue - output_0010.png	Point	none	1620	1587	1	1	1	none	none	0	0	0	0	0
10	9	Green - output_0010.png	Point	none	1089	1365	1	1	1	none	none	0	0	0	0	0
11	10	Red - output_0010.png	Point	none	1155	1185	1	1	1	none	none	0	0	0	0	0
12	11	Yellow - output_0010.png	Point	none	1203	1692	1	1	1	none	none	0	0	0	0	0
13	12	Blue - output_0011.png	Point	none	1602	1602	1	1	1	none	none	0	0	0	0	0
14	13	Green - output_0011.png	Point	none	1083	1374	1	1	1	none	none	0	0	0	0	0
15	14	Red - output_0011.png	Point	none	1170	1179	1	1	1	none	none	0	0	0	0	0
16	15	Yellow - output_0011.png	Point	none	1158	1626	1	1	1	none	none	0	0	0	0	0
17	16	Blue - output_0012.png	Point	none	1623	1593	1	1	1	none	none	0	0	0	0	0
18	17	Green - output_0012.png	Point	none	1257	1299	1	1	1	none	none	0	0	0	0	0
19	18	Red - output_0012.png	Point	none	1158	1194	1	1	1	none	none	0	0	0	0	0
20	19	Yellow - output_0012.png	Point	none	1149	1701	1	1	1	none	none	0	0	0	0	0
21	20	Blue - output_0013.png	Point	none	1650	1584	1	1	1	none	none	0	0	0	0	0
22	21	Green - output_0013.png	Point	none	1206	1461	1	1	1	none	none	0	0	0	0	0
23	22	Red - output_0013.png	Point	none	1161	1209	1	1	1	none	none	0	0	0	0	0
24	23	Yellow - output_0013.png	Point	none	1125	1737	1	1	1	none	none	0	0	0	0	0
25	24	Blue - output_0014.png	Point	none	1644	1584	1	1	1	none	none	0	0	0	0	0
26	25	Green - output_0014.png	Point	none	1581	1458	1	1	1	none	none	0	0	0	0	0
27	26	Red - output_0014.png	Point	none	1170	1188	1	1	1	none	none	0	0	0	0	0
28	27	Yellow - output_0014.png	Point	none	1122	1716	1	1	1	none	none	0	0	0	0	0
29	28	Blue - output_0015.png	Point	none	1632	1587	1	1	1	none	none	0	0	0	0	0
30	29	Green - output_0015.png	Point	none	2634	873	1	1	1	none	none	0	0	0	0	0
31	30	Red - output_0015.png	Point	none	1170	1161	1	1	1	none	none	0	0	0	0	0
32	31	Yellow - output_0015.png	Point	none	1128	1737	1	1	1	none	none	0	0	0	0	0
33	32	Blue - output_0016.png	Point	none	1641	1575	1	1	1	none	none	0	0	0	0	0
34	33	Green - output_0016.png	Point	none	1122	1071	1	1	1	none	none	0	0	0	0	0
35	34	Red - output_0016.png	Point	none	1152	1173	1	1	1	none	none	0	0	0	0	0
36	35	Yellow - output_0016.png	Point	none	1143	1686	1	1	1	none	none	0	0	0	0	0
37	36	Blue - output_0017.png	Point	none	1617	1566	1	1	1	none	none	0	0	0	0	0
38	37	Green - output_0017.png	Point	none	1128	1380	1	1	1	none	none	0	0	0	0	0
39	38	Red - output_0017.png	Point	none	1179	1197	1	1	1	none	none	0	0	0	0	0
40	39	Yellow - output_0017.png	Point	none	1134	1677	1	1	1	none	none	0	0	0	0	0
41	40	Blue - output_0018.png	Point	none	1590	1611	1	1	1	none	none	0	0	0	0	0
42	41	Green - output_0018.png	Point	none	1173	1332	1	1	1	none	none	0	0	0	0	0
43	42	Red - output_0018.png	Point	none	1143	1176	1	1	1	none	none	0	0	0	0	0
44	43	Yellow - output_0018.png	Point	none	1137	1704	1	1	1	none	none	0	0	0	0	0
45	44	Blue - output_0019.png	Point	none	1587	1590	1	1	1	none	none	0	0	0	0	0
46	45	Green - output_0019.png	Point	none	1095	1404	1	1	1	none	none	0	0	0	0	0
47	46	Red - output_0019.png	Point	none	1125	1146	1	1	1	none	none	0	0	0	0	0
48	47	Yellow - output_0019.png	Point	none	1287	1590	1	1	1	none	none	0	0	0	0	0
49	48	Blue - output_0020.png	Point	none	1620	1563	1	1	1	none	none	0	0	0	0	0
50	49	Green - output_0020.png	Point	none	1122	1377	1	1	1	none	none	0	0	0	0	0
51	50	Red - output_0020.png	Point	none	1152	1182	1	1	1	none	none	0	0	0	0	0
52	51	Yellow - output_0020.png	Point	none	1455	1677	1	1	1	none	none	0	0	0	0	0
53	52	Blue - output_0021.png	Point	none	1584	1578	1	1	1	none	none	0	0	0	0	0
54	53	Green - output_0021.png	Point	none	1143	1389	1	1	1	none	none	0	0	0	0	0
55	54	Red - output_0021.png	Point	none	1131	1140	1	1	1	none	none	0	0	0	0	0
56	55	Yellow - output_0021.png	Point	none	1584	1719	1	1	1	none	none	0	0	0	0	0
57	56	Blue - output_0022.png	Point	none	1581	1578	1	1	1	none	none	0	0	0	0	0
58	57	Green - output_0022.png	Point	none	1119	1491	1	1	1	none	none	0	0	0	0	0
59	58	Red - output_0022.png	Point	none	1047	1359	1	1	1	none	none	0	0	0	0	0
60	59	Yellow - output_0022.png	Point	none	1776	1665	1	1	1	none	none	0	0	0	0	0
61	60	Blue - output_0023.png	Point	none	1602	1575	1	1	1	none	none	0	0	0	0	0
62	61	Green - output_0023.png	Point	none	1167	1449	1	1	1	none	none	0	0	0	0	0
63	62	Red - output_0023.png	Point	none	1089	1338	1	1	1	none	none	0	0	0	0	0
64	63	Yellow - output_0023.png	Point	none	2073	1410	1	1	1	none	none	0	0	0	0	0
65	64	Blue - output_0024.png	Point	none	1590	1575	1	1	1	none	none	0	0	0	0	0
66	65	Green - output_0024.png	Point	none	1638	1242	1	1	1	none	none	0	0	0	0	0
67	66	Red - output_0024.png	Point	none	1092	1353	1	1	1	none	none	0	0	0	0	0
68	67	Yellow - output_0024.png	Point	none	2115	1125	1	1	1	none	none	0	0	0	0	0
69	68	Blue - output_0025.png	Point	none	1587	1551	1	1	1	none	none	0	0	0	0	0
70	69	Green - output_0025.png	Point	none	1536	1644	1	1	1	none	none	0	0	0	0	0
71	70	Red - output_0025.png	Point	none	1071	1389	1	1	1	none	none	0	0	0	0	0
72	71	Yellow - output_0025.png	Point	none	2244	1182	1	1	1	none	none	0	0	0	0	0
73	72	Blue - output_0026.png	Point	none	1551	1563	1	1	1	none	none	0	0	0	0	0
74	73	Green - output_0026.png	Point	none	1629	1716	1	1	1	none	none	0	0	0	0	0
75	74	Red - output_0026.png	Point	none	1110	1326	1	1	1	none	none	0	0	0	0	0
76	75	Yellow - output_0026.png	Point	none	2541	1299	1	1	1	none	none	0	0	0	0	0
77	76	Blue - output_0027.png	Point	none	1737	1602	1	1	1	none	none	0	0	0	0	0
78	77	Green - output_0027.png	Point	none	1632	1686	1	1	1	none	none	0	0	0	0	0
79	78	Red - output_0027.png	Point	none	1044	1338	1	1	1	none	none	0	0	0	0	0
80	79	Yellow - output_0027.png	Point	none	2610	1221	1	1	1	none	none	0	0	0	0	0
81	80	Blue - output_0028.png	Point	none	1740	1593	1	1	1	none	none	0	0	0	0	0
82	81	Green - output_0028.png	Point	none	1671	1680	1	1	1	none	none	0	0	0	0	0
83	82	Red - output_0028.png	Point	none	1086	1311	1	1	1	none	none	0	0	0	0	0
84	83	Yellow - output_0028.png	Point	none	2622	1053	1	1	1	none	none	0	0	0	0	0
85	84	Blue - output_0029.png	Point	none	1653	1488	1	1	1	none	none	0	0	0	0	0
86	85	Green - output_0029.png	Point	none	1728	1599	1	1	1	none	none	0	0	0	0	0
87	86	Red - output_0029.png	Point	none	1050	1308	1	1	1	none	none	0	0	0	0	0
88	87	Yellow - output_0029.png	Point	none	2793	1134	1	1	1	none	none	0	0	0	0	0
89	88	Blue - output_0030.png	Point	none	1572	1473	1	1	1	none	none	0	0	0	0	0
90	89	Green - output_0030.png	Point	none	1491	1569	1	1	1	none	none	0	0	0	0	0
91	90	Red - output_0030.png	Point	none	1041	1305	1	1	1	none	none	0	0	0	0	0
92	91	Yellow - output_0030.png	Point	none	2805	1215	1	1	1	none	none	0	0	0	0	0
93	92	Blue - output_0031.png	Point	none	1767	1530	1	1	1	none	none	0	0	0	0	0
94	93	Green - output_0031.png	Point	none	1245	1395	1	1	1	none	none	0	0	0	0	0
95	94	Red - output_0031.png	Point	none	1029	1293	1	1	1	none	none	0	0	0	0	0
96	95	Yellow - output_0031.png	Point	none	2808	1299	1	1	1	none	none	0	0	0	0	0
97	96	Blue - output_0032.png	Point	none	1560	1665	1	1	1	none	none	0	0	0	0	0
98	97	Green - output_0032.png	Point	none	1473	1530	1	1	1	none	none	0	0	0	0	0
99	98	Red - output_0032.png	Point	none	1038	1281	1	1	1	none	none	0	0	0	0	0
100	99	Yellow - output_0032.png	Point	none	2703	1128	1	1	1	none	none	0	0	0	0	0
101	100	Blue - output_0033.png	Point	none	1806	1596	1	1	1	none	none	0	0	0	0	0
102	101	Green - output_0033.png	Point	none	1578	1671	1	1	1	none	none	0	0	0	0	0
103	102	Red - output_0033.png	Point	none	1008	1329	1	1	1	none	none	0	0	0	0	0
104	103	Yellow - output_0033.png	Point	none	2718	966	1	1	1	none	none	0	0	0	0	0
105	104	Blue - output_0034.png	Point	none	1824	1356	1	1	1	none	none	0	0	0	0	0
106	105	Green - output_0034.png	Point	none	1566	1554	1	1	1	none	none	0	0	0	0	0
107	106	Red - output_0034.png	Point	none	1020	1257	1	1	1	none	none	0	0	0	0	0
108	107	Yellow - output_0034.png	Point	none	2580	1236	1	1	1	none	none	0	0	0	0	0
109	108	Blue - output_0035.png	Point	none	1806	1284	1	1	1	none	none	0	0	0	0	0
110	109	Green - output_0035.png	Point	none	1563	1512	1	1	1	none	none	0	0	0	0	0
111	110	Red - output_0035.png	Point	none	1008	1290	1	1	1	none	none	0	0	0	0	0
112	111	Yellow - output_0035.png	Point	none	2202	1356	1	1	1	none	none	0	0	0	0	0
113	112	Blue - output_0036.png	Point	none	1815	1287	1	1	1	none	none	0	0	0	0	0
114	113	Green - output_0036.png	Point	none	1644	1458	1	1	1	none	none	0	0	0	0	0
115	114	Red - output_0036.png	Point	none	1008	1275	1	1	1	none	none	0	0	0	0	0
116	115	Yellow - output_0036.png	Point	none	2193	1077	1	1	1	none	none	0	0	0	0	0
117	116	Blue - output_0037.png	Point	none	1788	1284	1	1	1	none	none	0	0	0	0	0
118	117	Green - output_0037.png	Point	none	1797	1497	1	1	1	none	none	0	0	0	0	0
119	118	Red - output_0037.png	Point	none	1005	1254	1	1	1	none	none	0	0	0	0	0
120	119	Yellow - output_0037.png	Point	none	2469	1116	1	1	1	none	none	0	0	0	0	0
121	120	Blue - output_0038.png	Point	none	1788	1281	1	1	1	none	none	0	0	0	0	0
122	121	Green - output_0038.png	Point	none	1818	1536	1	1	1	none	none	0	0	0	0	0
123	122	Red - output_0038.png	Point	none	1008	1269	1	1	1	none	none	0	0	0	0	0
124	123	Yellow - output_0038.png	Point	none	2493	1317	1	1	1	none	none	0	0	0	0	0
125	124	Blue - output_0039.png	Point	none	2616	1245	1	1	1	none	none	0	0	0	0	0
126	125	Green - output_0039.png	Point	none	1773	1569	1	1	1	none	none	0	0	0	0	0
127	126	Red - output_0039.png	Point	none	1002	1275	1	1	1	none	none	0	0	0	0	0
128	127	Yellow - output_0039.png	Point	none	2217	1272	1	1	1	none	none	0	0	0	0	0
129	128	Blue - output_0040.png	Point	none	1824	1446	1	1	1	none	none	0	0	0	0	0
130	129	Green - output_0040.png	Point	none	1737	1581	1	1	1	none	none	0	0	0	0	0
131	130	Red - output_0040.png	Point	none	978	1281	1	1	1	none	none	0	0	0	0	0
132	131	Yellow - output_0040.png	Point	none	2169	1233	1	1	1	none	none	0	0	0	0	0
133	132	Blue - output_0041.png	Point	none	1533	1554	1	1	1	none	none	0	0	0	0	0
134	133	Green - output_0041.png	Point	none	1710	1572	1	1	1	none	none	0	0	0	0	0
135	134	Red - output_0041.png	Point	none	987	1290	1	1	1	none	none	0	0	0	0	0
136	135	Yellow - output_0041.png	Point	none	2466	1212	1	1	1	none	none	0	0	0	0	0
137	136	Blue - output_0042.png	Point	none	1773	1638	1	1	1	none	none	0	0	0	0	0
138	137	Green - output_0042.png	Point	none	1725	1539	1	1	1	none	none	0	0	0	0	0
139	138	Red - output_0042.png	Point	none	981	1281	1	1	1	none	none	0	0	0	0	0
140	139	Yellow - output_0042.png	Point	none	2208	1266	1	1	1	none	none	0	0	0	0	0
141	140	Blue - output_0043.png	Point	none	1515	1545	1	1	1	none	none	0	0	0	0	0
142	141	Green - output_0043.png	Point	none	1779	1557	1	1	1	none	none	0	0	0	0	0
143	142	Red - output_0043.png	Point	none	996	1287	1	1	1	none	none	0	0	0	0	0
144	143	Yellow - output_0043.png	Point	none	1770	1281	1	1	1	none	none	0	0	0	0	0
145	144	Blue - output_0044.png	Point	none	1557	1527	1	1	1	none	none	0	0	0	0	0
146	145	Green - output_0044.png	Point	none	1686	1554	1	1	1	none	none	0	0	0	0	0
147	146	Red - output_0044.png	Point	none	972	1275	1	1	1	none	none	0	0	0	0	0
148	147	Yellow - output_0044.png	Point	none	1749	1272	1	1	1	none	none	0	0	0	0	0
149	148	Blue - output_0045.png	Point	none	1467	1473	1	1	1	none	none	0	0	0	0	0
150	149	Green - output_0045.png	Point	none	1818	1464	1	1	1	none	none	0	0	0	0	0
151	150	Red - output_0045.png	Point	none	1002	1272	1	1	1	none	none	0	0	0	0	0
152	151	Yellow - output_0045.png	Point	none	1584	1314	1	1	1	none	none	0	0	0	0	0
153	152	Blue - output_0046.png	Point	none	1521	1524	1	1	1	none	none	0	0	0	0	0
154	153	Green - output_0046.png	Point	none	1824	1452	1	1	1	none	none	0	0	0	0	0
155	154	Red - output_0046.png	Point	none	1008	1263	1	1	1	none	none	0	0	0	0	0
156	155	Yellow - output_0046.png	Point	none	1605	1320	1	1	1	none	none	0	0	0	0	0
157	156	Blue - output_0047.png	Point	none	1581	1527	1	1	1	none	none	0	0	0	0	0
158	157	Green - output_0047.png	Point	none	1869	1437	1	1	1	none	none	0	0	0	0	0
159	158	Red - output_0047.png	Point	none	978	1248	1	1	1	none	none	0	0	0	0	0
160	159	Yellow - output_0047.png	Point	none	1587	1365	1	1	1	none	none	0	0	0	0	0
161	160	Blue - output_0048.png	Point	none	1557	1560	1	1	1	none	none	0	0	0	0	0
162	161	Green - output_0048.png	Point	none	1893	1437	1	1	1	none	none	0	0	0	0	0
163	162	Red - output_0048.png	Point	none	999	1242	1	1	1	none	none	0	0	0	0	0
164	163	Yellow - output_0048.png	Point	none	1551	1323	1	1	1	none	none	0	0	0	0	0
165	164	Blue - output_0049.png	Point	none	1554	1587	1	1	1	none	none	0	0	0	0	0
166	165	Green - output_0049.png	Point	none	1929	1458	1	1	1	none	none	0	0	0	0	0
167	166	Red - output_0049.png	Point	none	987	1281	1	1	1	none	none	0	0	0	0	0
168	167	Yellow - output_0049.png	Point	none	1602	1326	1	1	1	none	none	0	0	0	0	0
169	168	Blue - output_0050.png	Point	none	1905	1359	1	1	1	none	none	0	0	0	0	0
170	169	Green - output_0050.png	Point	none	1956	1464	1	1	1	none	none	0	0	0	0	0
171	170	Red - output_0050.png	Point	none	987	1248	1	1	1	none	none	0	0	0	0	0
172	171	Yellow - output_0050.png	Point	none	1581	1377	1	1	1	none	none	0	0	0	0	0
173	172	Blue - output_0051.png	Point	none	1863	1386	1	1	1	none	none	0	0	0	0	0
174	173	Green - output_0051.png	Point	none	1956	1500	1	1	1	none	none	0	0	0	0	0
175	174	Red - output_0051.png	Point	none	978	1251	1	1	1	none	none	0	0	0	0	0
176	175	Yellow - output_0051.png	Point	none	1560	1395	1	1	1	none	none	0	0	0	0	0
177	176	Blue - output_0052.png	Point	none	1887	1377	1	1	1	none	none	0	0	0	0	0
178	177	Green - output_0052.png	Point	none	2007	1434	1	1	1	none	none	0	0	0	0	0
179	178	Red - output_0052.png	Point	none	987	1236	1	1	1	none	none	0	0	0	0	0
180	179	Yellow - output_0052.png	Point	none	1557	1395	1	1	1	none	none	0	0	0	0	0
181	180	Blue - output_0053.png	Point	none	1899	1344	1	1	1	none	none	0	0	0	0	0
182	181	Green - output_0053.png	Point	none	1983	1422	1	1	1	none	none	0	0	0	0	0
183	182	Red - output_0053.png	Point	none	996	1227	1	1	1	none	none	0	0	0	0	0
184	183	Yellow - output_0053.png	Point	none	1533	1428	1	1	1	none	none	0	0	0	0	0
185	184	Blue - output_0054.png	Point	none	1914	1365	1	1	1	none	none	0	0	0	0	0
186	185	Green - output_0054.png	Point	none	1998	1425	1	1	1	none	none	0	0	0	0	0
187	186	Red - output_0054.png	Point	none	957	1218	1	1	1	none	none	0	0	0	0	0
188	187	Yellow - output_0054.png	Point	none	1548	1452	1	1	1	none	none	0	0	0	0	0
189	188	Blue - output_0055.png	Point	none	2007	1341	1	1	1	none	none	0	0	0	0	0
190	189	Green - output_0055.png	Point	none	2022	1440	1	1	1	none	none	0	0	0	0	0
191	190	Red - output_0055.png	Point	none	981	1218	1	1	1	none	none	0	0	0	0	0
192	191	Yellow - output_0055.png	Point	none	1413	1542	1	1	1	none	none	0	0	0	0	0
193	192	Blue - output_0056.png	Point	none	1956	1362	1	1	1	none	none	0	0	0	0	0
194	193	Green - output_0056.png	Point	none	1605	1602	1	1	1	none	none	0	0	0	0	0
195	194	Red - output_0056.png	Point	none	990	1188	1	1	1	none	none	0	0	0	0	0
196	195	Yellow - output_0056.png	Point	none	1383	1542	1	1	1	none	none	0	0	0	0	0
197	196	Blue - output_0057.png	Point	none	1962	1350	1	1	1	none	none	0	0	0	0	0
198	197	Green - output_0057.png	Point	none	1245	1257	1	1	1	none	none	0	0	0	0	0
199	198	Red - output_0057.png	Point	none	975	1227	1	1	1	none	none	0	0	0	0	0
200	199	Yellow - output_0057.png	Point	none	1308	1530	1	1	1	none	none	0	0	0	0	0
201	200	Blue - output_0058.png	Point	none	1974	1347	1	1	1	none	none	0	0	0	0	0
202	201	Green - output_0058.png	Point	none	1446	1365	1	1	1	none	none	0	0	0	0	0
203	202	Red - output_0058.png	Point	none	966	1200	1	1	1	none	none	0	0	0	0	0
204	203	Yellow - output_0058.png	Point	none	1254	1611	1	1	1	none	none	0	0	0	0	0
205	204	Blue - output_0059.png	Point	none	2013	1350	1	1	1	none	none	0	0	0	0	0
206	205	Green - output_0059.png	Point	none	2166	1410	1	1	1	none	none	0	0	0	0	0
207	206	Red - output_0059.png	Point	none	978	1188	1	1	1	none	none	0	0	0	0	0
208	207	Yellow - output_0059.png	Point	none	1299	1647	1	1	1	none	none	0	0	0	0	0
209	208	Blue - output_0060.png	Point	none	2070	1347	1	1	1	none	none	0	0	0	0	0
210	209	Green - output_0060.png	Point	none	1737	1425	1	1	1	none	none	0	0	0	0	0
211	210	Red - output_0060.png	Point	none	1017	1173	1	1	1	none	none	0	0	0	0	0
212	211	Yellow - output_0060.png	Point	none	1311	1578	1	1	1	none	none	0	0	0	0	0
213	212	Blue - output_0061.png	Point	none	2043	1386	1	1	1	none	none	0	0	0	0	0
214	213	Green - output_0061.png	Point	none	1629	1395	1	1	1	none	none	0	0	0	0	0
215	214	Red - output_0061.png	Point	none	984	1173	1	1	1	none	none	0	0	0	0	0
216	215	Yellow - output_0061.png	Point	none	1299	1602	1	1	1	none	none	0	0	0	0	0
217	216	Blue - output_0062.png	Point	none	1974	1359	1	1	1	none	none	0	0	0	0	0
218	217	Green - output_0062.png	Point	none	1590	1605	1	1	1	none	none	0	0	0	0	0
219	218	Red - output_0062.png	Point	none	990	1164	1	1	1	none	none	0	0	0	0	0
220	219	Yellow - output_0062.png	Point	none	1263	1632	1	1	1	none	none	0	0	0	0	0
221	220	Blue - output_0063.png	Point	none	2007	1329	1	1	1	none	none	0	0	0	0	0
222	221	Green - output_0063.png	Point	none	1581	1587	1	1	1	none	none	0	0	0	0	0
223	222	Red - output_0063.png	Point	none	981	1152	1	1	1	none	none	0	0	0	0	0
224	223	Yellow - output_0063.png	Point	none	1254	1596	1	1	1	none	none	0	0	0	0	0
225	224	Blue - output_0064.png	Point	none	2049	1320	1	1	1	none	none	0	0	0	0	0
226	225	Green - output_0064.png	Point	none	1587	1584	1	1	1	none	none	0	0	0	0	0
227	226	Red - output_0064.png	Point	none	987	1152	1	1	1	none	none	0	0	0	0	0
228	227	Yellow - output_0064.png	Point	none	1269	1572	1	1	1	none	none	0	0	0	0	0
229	228	Blue - output_0065.png	Point	none	2061	1320	1	1	1	none	none	0	0	0	0	0
230	229	Green - output_0065.png	Point	none	1569	1617	1	1	1	none	none	0	0	0	0	0
231	230	Red - output_0065.png	Point	none	984	1137	1	1	1	none	none	0	0	0	0	0
232	231	Yellow - output_0065.png	Point	none	1284	1554	1	1	1	none	none	0	0	0	0	0
233	232	Blue - output_0066.png	Point	none	2043	1326	1	1	1	none	none	0	0	0	0	0
234	233	Green - output_0066.png	Point	none	1602	1620	1	1	1	none	none	0	0	0	0	0
235	234	Red - output_0066.png	Point	none	987	1149	1	1	1	none	none	0	0	0	0	0
236	235	Yellow - output_0066.png	Point	none	1317	1590	1	1	1	none	none	0	0	0	0	0
237	236	Blue - output_0067.png	Point	none	2043	1299	1	1	1	none	none	0	0	0	0	0
238	237	Green - output_0067.png	Point	none	1596	1623	1	1	1	none	none	0	0	0	0	0
239	238	Red - output_0067.png	Point	none	996	1143	1	1	1	none	none	0	0	0	0	0
240	239	Yellow - output_0067.png	Point	none	1293	1569	1	1	1	none	none	0	0	0	0	0
241	240	Blue - output_0068.png	Point	none	2031	1314	1	1	1	none	none	0	0	0	0	0
242	241	Green - output_0068.png	Point	none	1581	1635	1	1	1	none	none	0	0	0	0	0
243	242	Red - output_0068.png	Point	none	1005	1158	1	1	1	none	none	0	0	0	0	0
244	243	Yellow - output_0068.png	Point	none	1320	1524	1	1	1	none	none	0	0	0	0	0
245	244	Blue - output_0069.png	Point	none	2052	1317	1	1	1	none	none	0	0	0	0	0
246	245	Green - output_0069.png	Point	none	1584	1605	1	1	1	none	none	0	0	0	0	0
247	246	Red - output_0069.png	Point	none	981	1125	1	1	1	none	none	0	0	0	0	0
248	247	Yellow - output_0069.png	Point	none	1311	1518	1	1	1	none	none	0	0	0	0	0
249	248	Blue - output_0070.png	Point	none	2055	1350	1	1	1	none	none	0	0	0	0	0
250	249	Green - output_0070.png	Point	none	1581	1557	1	1	1	none	none	0	0	0	0	0
251	250	Red - output_0070.png	Point	none	1050	1149	1	1	1	none	none	0	0	0	0	0
252	251	Yellow - output_0070.png	Point	none	1290	1524	1	1	1	none	none	0	0	0	0	0
253	252	Blue - output_0071.png	Point	none	2091	1335	1	1	1	none	none	0	0	0	0	0
254	253	Green - output_0071.png	Point	none	1458	1470	1	1	1	none	none	0	0	0	0	0
255	254	Red - output_0071.png	Point	none	1026	1149	1	1	1	none	none	0	0	0	0	0
256	255	Yellow - output_0071.png	Point	none	1308	1590	1	1	1	none	none	0	0	0	0	0
257	256	Blue - output_0072.png	Point	none	2091	1335	1	1	1	none	none	0	0	0	0	0
258	257	Green - output_0072.png	Point	none	2112	1035	1	1	1	none	none	0	0	0	0	0
259	258	Yellow - output_0072.png	Point	none	1314	1515	1	1	1	none	none	0	0	0	0	0
260	259	Red - output_0072.png	Point	none	990	1146	1	1	1	none	none	0	0	0	0	0
261	260	Blue - output_0073.png	Point	none	1983	1299	1	1	1	none	none	0	0	0	0	0
262	261	Green - output_0073.png	Point	none	1524	1425	1	1	1	none	none	0	0	0	0	0
263	262	Red - output_0073.png	Point	none	1005	1188	1	1	1	none	none	0	0	0	0	0
264	263	Yellow - output_0073.png	Point	none	1074	1416	1	1	1	none	none	0	0	0	0	0
265	264	Blue - output_0074.png	Point	none	1980	1284	1	1	1	none	none	0	0	0	0	0
266	265	Green - output_0074.png	Point	none	1533	1455	1	1	1	none	none	0	0	0	0	0
267	266	Red - output_0074.png	Point	none	996	1182	1	1	1	none	none	0	0	0	0	0
268	267	Yellow - output_0074.png	Point	none	1041	1446	1	1	1	none	none	0	0	0	0	0
269	268	Blue - output_0075.png	Point	none	1986	1269	1	1	1	none	none	0	0	0	0	0
270	269	Green - output_0075.png	Point	none	1527	1464	1	1	1	none	none	0	0	0	0	0
271	270	Red - output_0075.png	Point	none	978	1185	1	1	1	none	none	0	0	0	0	0
272	271	Yellow - output_0075.png	Point	none	1044	1428	1	1	1	none	none	0	0	0	0	0
273	272	Blue - output_0076.png	Point	none	1953	1233	1	1	1	none	none	0	0	0	0	0
274	273	Green - output_0076.png	Point	none	1503	1449	1	1	1	none	none	0	0	0	0	0
275	274	Red - output_0076.png	Point	none	996	1164	1	1	1	none	none	0	0	0	0	0
276	275	Yellow - output_0076.png	Point	none	1050	1395	1	1	1	none	none	0	0	0	0	0
277	276	Blue - output_0077.png	Point	none	1944	1317	1	1	1	none	none	0	0	0	0	0
278	277	Green - output_0077.png	Point	none	1302	1284	1	1	1	none	none	0	0	0	0	0
279	278	Red - output_0077.png	Point	none	996	1191	1	1	1	none	none	0	0	0	0	0
280	279	Yellow - output_0077.png	Point	none	1002	1338	1	1	1	none	none	0	0	0	0	0
281	280	Blue - output_0078.png	Point	none	1872	1353	1	1	1	none	none	0	0	0	0	0
282	281	Green - output_0078.png	Point	none	1203	1302	1	1	1	none	none	0	0	0	0	0
283	282	Red - output_0078.png	Point	none	996	1149	1	1	1	none	none	0	0	0	0	0
284	283	Yellow - output_0078.png	Point	none	1023	1356	1	1	1	none	none	0	0	0	0	0
285	284	Blue - output_0079.png	Point	none	1878	1374	1	1	1	none	none	0	0	0	0	0
286	285	Green - output_0079.png	Point	none	1176	1317	1	1	1	none	none	0	0	0	0	0
287	286	Red - output_0079.png	Point	none	1014	1185	1	1	1	none	none	0	0	0	0	0
288	287	Yellow - output_0079.png	Point	none	981	1350	1	1	1	none	none	0	0	0	0	0
289	288	Blue - output_0080.png	Point	none	1836	1443	1	1	1	none	none	0	0	0	0	0
290	289	Green - output_0080.png	Point	none	1395	1275	1	1	1	none	none	0	0	0	0	0
291	290	Red - output_0080.png	Point	none	987	1149	1	1	1	none	none	0	0	0	0	0
292	291	Yellow - output_0080.png	Point	none	984	1362	1	1	1	none	none	0	0	0	0	0
293	292	Blue - output_0081.png	Point	none	2067	1413	1	1	1	none	none	0	0	0	0	0
294	293	Green - output_0081.png	Point	none	1089	1515	1	1	1	none	none	0	0	0	0	0
295	294	Red - output_0081.png	Point	none	990	1167	1	1	1	none	none	0	0	0	0	0
296	295	Yellow - output_0081.png	Point	none	972	1350	1	1	1	none	none	0	0	0	0	0
297	296	Blue - output_0082.png	Point	none	1986	1320	1	1	1	none	none	0	0	0	0	0
298	297	Green - output_0082.png	Point	none	1521	1539	1	1	1	none	none	0	0	0	0	0
299	298	Red - output_0082.png	Point	none	990	1152	1	1	1	none	none	0	0	0	0	0
300	299	Yellow - output_0082.png	Point	none	1023	1356	1	1	1	none	none	0	0	0	0	0
301	300	Blue - output_0083.png	Point	none	1314	1302	1	1	1	none	none	0	0	0	0	0
302	301	Green - output_0083.png	Point	none	1524	1518	1	1	1	none	none	0	0	0	0	0
303	302	Red - output_0083.png	Point	none	963	1170	1	1	1	none	none	0	0	0	0	0
304	303	Yellow - output_0083.png	Point	none	951	1347	1	1	1	none	none	0	0	0	0	0
305	304	Blue - output_0084.png	Point	none	1167	1242	1	1	1	none	none	0	0	0	0	0
306	305	Green - output_0084.png	Point	none	1566	1533	1	1	1	none	none	0	0	0	0	0
307	306	Red - output_0084.png	Point	none	984	1149	1	1	1	none	none	0	0	0	0	0
308	307	Yellow - output_0084.png	Point	none	993	1353	1	1	1	none	none	0	0	0	0	0
309	308	Blue - output_0085.png	Point	none	1302	1368	1	1	1	none	none	0	0	0	0	0
310	309	Green - output_0085.png	Point	none	1575	1533	1	1	1	none	none	0	0	0	0	0
311	310	Red - output_0085.png	Point	none	1203	1086	1	1	1	none	none	0	0	0	0	0
312	311	Yellow - output_0085.png	Point	none	1092	1350	1	1	1	none	none	0	0	0	0	0
313	312	Blue - output_0086.png	Point	none	1491	1440	1	1	1	none	none	0	0	0	0	0
314	313	Green - output_0086.png	Point	none	1617	1584	1	1	1	none	none	0	0	0	0	0
315	314	Red - output_0086.png	Point	none	1599	1095	1	1	1	none	none	0	0	0	0	0
316	315	Yellow - output_0086.png	Point	none	1200	1212	1	1	1	none	none	0	0	0	0	0
317	316	Blue - output_0087.png	Point	none	1299	1350	1	1	1	none	none	0	0	0	0	0
318	317	Green - output_0087.png	Point	none	1575	1563	1	1	1	none	none	0	0	0	0	0
319	318	Red - output_0087.png	Point	none	951	1314	1	1	1	none	none	0	0	0	0	0
320	319	Yellow - output_0087.png	Point	none	1218	1224	1	1	1	none	none	0	0	0	0	0
321	320	Blue - output_0088.png	Point	none	1290	1353	1	1	1	none	none	0	0	0	0	0
322	321	Green - output_0088.png	Point	none	1515	1512	1	1	1	none	none	0	0	0	0	0
323	322	Red - output_0088.png	Point	none	1149	1542	1	1	1	none	none	0	0	0	0	0
324	323	Yellow - output_0088.png	Point	none	1233	1170	1	1	1	none	none	0	0	0	0	0
325	324	Blue - output_0089.png	Point	none	1179	1356	1	1	1	none	none	0	0	0	0	0
326	325	Green - output_0089.png	Point	none	1344	1317	1	1	1	none	none	0	0	0	0	0
327	326	Red - output_0089.png	Point	none	1125	1482	1	1	1	none	none	0	0	0	0	0
328	327	Yellow - output_0089.png	Point	none	1191	1230	1	1	1	none	none	0	0	0	0	0
329	328	Blue - output_0090.png	Point	none	1140	1377	1	1	1	none	none	0	0	0	0	0
330	329	Green - output_0090.png	Point	none	1329	1365	1	1	1	none	none	0	0	0	0	0
331	330	Red - output_0090.png	Point	none	972	1020	1	1	1	none	none	0	0	0	0	0
332	331	Yellow - output_0090.png	Point	none	1227	1206	1	1	1	none	none	0	0	0	0	0
333	332	Blue - output_0091.png	Point	none	1146	927	1	1	1	none	none	0	0	0	0	0
334	333	Green - output_0091.png	Point	none	1668	1467	1	1	1	none	none	0	0	0	0	0
335	334	Red - output_0091.png	Point	none	2175	1203	1	1	1	none	none	0	0	0	0	0
336	335	Yellow - output_0091.png	Point	none	1233	1167	1	1	1	none	none	0	0	0	0	0
337	336	Blue - output_0092.png	Point	none	999	1095	1	1	1	none	none	0	0	0	0	0
338	337	Green - output_0092.png	Point	none	1704	1449	1	1	1	none	none	0	0	0	0	0
339	338	Red - output_0092.png	Point	none	1146	1542	1	1	1	none	none	0	0	0	0	0
340	339	Yellow - output_0092.png	Point	none	1233	1122	1	1	1	none	none	0	0	0	0	0
341	340	Blue - output_0093.png	Point	none	996	1071	1	1	1	none	none	0	0	0	0	0
342	341	Green - output_0093.png	Point	none	1707	1431	1	1	1	none	none	0	0	0	0	0
343	342	Red - output_0093.png	Point	none	1122	1512	1	1	1	none	none	0	0	0	0	0
344	343	Yellow - output_0093.png	Point	none	1134	1179	1	1	1	none	none	0	0	0	0	0
345	344	Blue - output_0094.png	Point	none	963	1077	1	1	1	none	none	0	0	0	0	0
346	345	Green - output_0094.png	Point	none	1680	1446	1	1	1	none	none	0	0	0	0	0
347	346	Red - output_0094.png	Point	none	1074	1428	1	1	1	none	none	0	0	0	0	0
348	347	Yellow - output_0094.png	Point	none	1152	1173	1	1	1	none	none	0	0	0	0	0
349	348	Blue - output_0095.png	Point	none	984	1116	1	1	1	none	none	0	0	0	0	0
350	349	Green - output_0095.png	Point	none	1803	1473	1	1	1	none	none	0	0	0	0	0
351	350	Red - output_0095.png	Point	none	1077	1452	1	1	1	none	none	0	0	0	0	0
352	351	Yellow - output_0095.png	Point	none	1146	1203	1	1	1	none	none	0	0	0	0	0
353	352	Blue - output_0096.png	Point	none	957	1101	1	1	1	none	none	0	0	0	0	0
354	353	Green - output_0096.png	Point	none	1581	1503	1	1	1	none	none	0	0	0	0	0
355	354	Red - output_0096.png	Point	none	1125	1395	1	1	1	none	none	0	0	0	0	0
356	355	Yellow - output_0096.png	Point	none	1191	1125	1	1	1	none	none	0	0	0	0	0
357	356	Blue - output_0097.png	Point	none	963	1119	1	1	1	none	none	0	0	0	0	0
358	357	Green - output_0097.png	Point	none	1581	1494	1	1	1	none	none	0	0	0	0	0
359	358	Red - output_0097.png	Point	none	1137	1350	1	1	1	none	none	0	0	0	0	0
360	359	Yellow - output_0097.png	Point	none	1152	1155	1	1	1	none	none	0	0	0	0	0
361	360	Blue - output_0098.png	Point	none	933	1152	1	1	1	none	none	0	0	0	0	0
362	361	Green - output_0098.png	Point	none	1581	1482	1	1	1	none	none	0	0	0	0	0
363	362	Red - output_0098.png	Point	none	1125	891	1	1	1	none	none	0	0	0	0	0
364	363	Yellow - output_0098.png	Point	none	1131	1149	1	1	1	none	none	0	0	0	0	0
365	364	Blue - output_0099.png	Point	none	960	1230	1	1	1	none	none	0	0	0	0	0
366	365	Green - output_0099.png	Point	none	1572	1503	1	1	1	none	none	0	0	0	0	0
367	366	Red - output_0099.png	Point	none	2805	1401	1	1	1	none	none	0	0	0	0	0
368	367	Yellow - output_0099.png	Point	none	1233	1062	1	1	1	none	none	0	0	0	0	0
369	368	Blue - output_0100.png	Point	none	951	1227	1	1	1	none	none	0	0	0	0	0
370	369	Green - output_0100.png	Point	none	1605	1533	1	1	1	none	none	0	0	0	0	0
371	370	Red - output_0100.png	Point	none	2070	1605	1	1	1	none	none	0	0	0	0	0
372	371	Yellow - output_0100.png	Point	none	1143	1071	1	1	1	none	none	0	0	0	0	0
373	372	Blue - output_0101.png	Point	none	942	1293	1	1	1	none	none	0	0	0	0	0
374	373	Green - output_0101.png	Point	none	1536	1533	1	1	1	none	none	0	0	0	0	0
375	374	Red - output_0101.png	Point	none	2058	1626	1	1	1	none	none	0	0	0	0	0
376	375	Yellow - output_0101.png	Point	none	1143	981	1	1	1	none	none	0	0	0	0	0
377	376	Blue - output_0102.png	Point	none	942	1320	1	1	1	none	none	0	0	0	0	0
378	377	Green - output_0102.png	Point	none	1509	1443	1	1	1	none	none	0	0	0	0	0
379	378	Red - output_0102.png	Point	none	1872	1566	1	1	1	none	none	0	0	0	0	0
380	379	Yellow - output_0102.png	Point	none	1179	837	1	1	1	none	none	0	0	0	0	0
