# Supplementary material for: Unmated Queens Show Worker‐Like Behaviour and Gene Expression in Polygynous Colonies of the Ant Stigmatomma pallipes
Source: Mol Ecol. 2026 Apr 29;35:e70360. doi: 10.1111/mec.70360 (PMC13126620; doi:10.1111/mec.70360)
Supplement: Supplementary file 3 — Data S1: mec70360‐sup‐0003‐Supinfo.zip. [file MEC-35-e70360-s003.zip › Coordinates/O3_N6_2_8_cords.csv]

X.1	Index	Name	Type	Group	X	Y	Width	Height	Points	Color	Fill	LWidth	Pos	C	Z	T
1	0	Eggpile - output_0010.png	Point	none	1389	765	1	1	1	none	none	0	0	0	0	0
2	1	Larval pile - output_0010.png	Point	none	1428	753	1	1	1	none	none	0	0	0	0	0
3	2	Pupapile - output_0010.png	Point	none	1350	1098	1	1	1	none	none	0	0	0	0	0
4	3	Nest Entrance - output_0010.png	Point	none	2172	279	1	1	1	none	none	0	0	0	0	0
5	4	SW Corner - output_0010.png	Point	none	408	1773	1	1	1	none	none	0	0	0	0	0
6	5	NW Corner - output_0010.png	Point	none	639	0	1	1	1	none	none	0	0	0	0	0
7	6	NE Corner - output_0010.png	Point	none	3432	537	1	1	1	none	none	0	0	0	0	0
8	7	SE Corner - output_0010.png	Point	none	2991	2151	1	1	1	none	none	0	0	0	0	0
9	8	Blue - output_0010.png	Point	none	1395	936	1	1	1	none	none	0	0	0	0	0
10	9	Orange - output_0010.png	Point	none	2229	654	1	1	1	none	none	0	0	0	0	0
11	10	Blue - output_0011.png	Point	none	1353	906	1	1	1	none	none	0	0	0	0	0
12	11	Orange - output_0011.png	Point	none	1605	1074	1	1	1	none	none	0	0	0	0	0
13	12	Blue - output_0012.png	Point	none	1278	1059	1	1	1	none	none	0	0	0	0	0
14	13	Orange - output_0012.png	Point	none	1623	1080	1	1	1	none	none	0	0	0	0	0
15	14	Blue - output_0013.png	Point	none	1227	945	1	1	1	none	none	0	0	0	0	0
16	15	Orange - output_0013.png	Point	none	1623	1089	1	1	1	none	none	0	0	0	0	0
17	16	Blue - output_0014.png	Point	none	1227	945	1	1	1	none	none	0	0	0	0	0
18	17	Orange - output_0014.png	Point	none	1617	1095	1	1	1	none	none	0	0	0	0	0
19	18	Blue - output_0015.png	Point	none	1257	867	1	1	1	none	none	0	0	0	0	0
20	19	Orange - output_0015.png	Point	none	1560	1074	1	1	1	none	none	0	0	0	0	0
21	20	Blue - output_0016.png	Point	none	1242	867	1	1	1	none	none	0	0	0	0	0
22	21	Orange - output_0016.png	Point	none	1578	1095	1	1	1	none	none	0	0	0	0	0
23	22	Blue - output_0017.png	Point	none	1311	834	1	1	1	none	none	0	0	0	0	0
24	23	Orange - output_0017.png	Point	none	1236	1062	1	1	1	none	none	0	0	0	0	0
25	24	Blue - output_0018.png	Point	none	1275	912	1	1	1	none	none	0	0	0	0	0
26	25	Orange - output_0018.png	Point	none	1680	1224	1	1	1	none	none	0	0	0	0	0
27	26	Blue - output_0019.png	Point	none	1551	840	1	1	1	none	none	0	0	0	0	0
28	27	Orange - output_0019.png	Point	none	1917	1050	1	1	1	none	none	0	0	0	0	0
29	28	Blue - output_0020.png	Point	none	1338	924	1	1	1	none	none	0	0	0	0	0
30	29	Orange - output_0020.png	Point	none	1728	1482	1	1	1	none	none	0	0	0	0	0
31	30	Blue - output_0021.png	Point	none	1479	969	1	1	1	none	none	0	0	0	0	0
32	31	Orange - output_0021.png	Point	none	1272	714	1	1	1	none	none	0	0	0	0	0
33	32	Blue - output_0022.png	Point	none	1344	1272	1	1	1	none	none	0	0	0	0	0
34	33	Orange - output_0022.png	Point	none	2313	1404	1	1	1	none	none	0	0	0	0	0
35	34	Blue - output_0023.png	Point	none	1233	1194	1	1	1	none	none	0	0	0	0	0
36	35	Orange - output_0023.png	Point	none	2580	1527	1	1	1	none	none	0	0	0	0	0
37	36	Blue - output_0024.png	Point	none	1368	1320	1	1	1	none	none	0	0	0	0	0
38	37	Orange - output_0024.png	Point	none	1785	1305	1	1	1	none	none	0	0	0	0	0
39	38	Blue - output_0025.png	Point	none	1587	1191	1	1	1	none	none	0	0	0	0	0
40	39	Orange - output_0025.png	Point	none	1836	1170	1	1	1	none	none	0	0	0	0	0
41	40	Blue - output_0026.png	Point	none	1596	1188	1	1	1	none	none	0	0	0	0	0
42	41	Orange - output_0026.png	Point	none	1932	1296	1	1	1	none	none	0	0	0	0	0
43	42	Blue - output_0027.png	Point	none	1563	1185	1	1	1	none	none	0	0	0	0	0
44	43	Orange - output_0027.png	Point	none	1929	1296	1	1	1	none	none	0	0	0	0	0
45	44	Blue - output_0028.png	Point	none	1572	1197	1	1	1	none	none	0	0	0	0	0
46	45	Orange - output_0028.png	Point	none	1908	1281	1	1	1	none	none	0	0	0	0	0
47	46	Blue - output_0029.png	Point	none	1575	1200	1	1	1	none	none	0	0	0	0	0
48	47	Orange - output_0029.png	Point	none	1905	1287	1	1	1	none	none	0	0	0	0	0
49	48	Blue - output_0030.png	Point	none	1587	1188	1	1	1	none	none	0	0	0	0	0
50	49	Orange - output_0030.png	Point	none	1914	1278	1	1	1	none	none	0	0	0	0	0
51	50	Blue - output_0031.png	Point	none	1602	1161	1	1	1	none	none	0	0	0	0	0
52	51	Orange - output_0031.png	Point	none	2469	1356	1	1	1	none	none	0	0	0	0	0
53	52	Blue - output_0032.png	Point	none	1491	897	1	1	1	none	none	0	0	0	0	0
54	53	Orange - output_0032.png	Point	none	1920	1503	1	1	1	none	none	0	0	0	0	0
55	54	Blue - output_0033.png	Point	none	1545	1176	1	1	1	none	none	0	0	0	0	0
56	55	Orange - output_0033.png	Point	none	2685	966	1	1	1	none	none	0	0	0	0	0
57	56	Blue - output_0034.png	Point	none	1482	1026	1	1	1	none	none	0	0	0	0	0
58	57	Orange - output_0034.png	Point	none	1938	1443	1	1	1	none	none	0	0	0	0	0
59	58	Blue - output_0035.png	Point	none	1509	888	1	1	1	none	none	0	0	0	0	0
60	59	Orange - output_0035.png	Point	none	1938	1437	1	1	1	none	none	0	0	0	0	0
61	60	Blue - output_0036.png	Point	none	1392	975	1	1	1	none	none	0	0	0	0	0
62	61	Orange - output_0036.png	Point	none	1452	1479	1	1	1	none	none	0	0	0	0	0
63	62	Blue - output_0037.png	Point	none	1473	1044	1	1	1	none	none	0	0	0	0	0
64	63	Orange - output_0037.png	Point	none	1431	1227	1	1	1	none	none	0	0	0	0	0
65	64	Blue - output_0038.png	Point	none	1548	1044	1	1	1	none	none	0	0	0	0	0
66	65	Orange - output_0038.png	Point	none	1473	1449	1	1	1	none	none	0	0	0	0	0
67	66	Blue - output_0039.png	Point	none	1326	1050	1	1	1	none	none	0	0	0	0	0
68	67	Orange - output_0039.png	Point	none	1524	1293	1	1	1	none	none	0	0	0	0	0
69	68	Blue - output_0040.png	Point	none	1422	1053	1	1	1	none	none	0	0	0	0	0
70	69	Orange - output_0040.png	Point	none	1494	1317	1	1	1	none	none	0	0	0	0	0
71	70	Blue - output_0041.png	Point	none	1509	1029	1	1	1	none	none	0	0	0	0	0
72	71	Orange - output_0041.png	Point	none	1425	1359	1	1	1	none	none	0	0	0	0	0
73	72	Blue - output_0042.png	Point	none	1494	999	1	1	1	none	none	0	0	0	0	0
74	73	Orange - output_0042.png	Point	none	1449	1341	1	1	1	none	none	0	0	0	0	0
75	74	Blue - output_0043.png	Point	none	1506	1032	1	1	1	none	none	0	0	0	0	0
76	75	Orange - output_0043.png	Point	none	1437	1353	1	1	1	none	none	0	0	0	0	0
77	76	Blue - output_0044.png	Point	none	1395	1104	1	1	1	none	none	0	0	0	0	0
78	77	Orange - output_0044.png	Point	none	1662	1401	1	1	1	none	none	0	0	0	0	0
79	78	Blue - output_0045.png	Point	none	1467	1260	1	1	1	none	none	0	0	0	0	0
80	79	Orange - output_0045.png	Point	none	1665	1416	1	1	1	none	none	0	0	0	0	0
81	80	Blue - output_0046.png	Point	none	1365	1305	1	1	1	none	none	0	0	0	0	0
82	81	Orange - output_0046.png	Point	none	1653	1392	1	1	1	none	none	0	0	0	0	0
83	82	Blue - output_0047.png	Point	none	1221	1173	1	1	1	none	none	0	0	0	0	0
84	83	Orange - output_0047.png	Point	none	1404	1398	1	1	1	none	none	0	0	0	0	0
85	84	Blue - output_0048.png	Point	none	1284	1236	1	1	1	none	none	0	0	0	0	0
86	85	Orange - output_0048.png	Point	none	1479	1434	1	1	1	none	none	0	0	0	0	0
87	86	Blue - output_0049.png	Point	none	1248	987	1	1	1	none	none	0	0	0	0	0
88	87	Orange - output_0049.png	Point	none	1479	1434	1	1	1	none	none	0	0	0	0	0
89	88	Blue - output_0050.png	Point	none	1272	942	1	1	1	none	none	0	0	0	0	0
90	89	Orange - output_0050.png	Point	none	1536	1071	1	1	1	none	none	0	0	0	0	0
91	90	Blue - output_0051.png	Point	none	1149	939	1	1	1	none	none	0	0	0	0	0
92	91	Orange - output_0051.png	Point	none	1467	1200	1	1	1	none	none	0	0	0	0	0
93	92	Blue - output_0052.png	Point	none	1206	852	1	1	1	none	none	0	0	0	0	0
94	93	Orange - output_0052.png	Point	none	1524	1212	1	1	1	none	none	0	0	0	0	0
95	94	Blue - output_0053.png	Point	none	1158	906	1	1	1	none	none	0	0	0	0	0
96	95	Orange - output_0053.png	Point	none	1527	1209	1	1	1	none	none	0	0	0	0	0
97	96	Blue - output_0054.png	Point	none	1311	969	1	1	1	none	none	0	0	0	0	0
98	97	Orange - output_0054.png	Point	none	1518	1209	1	1	1	none	none	0	0	0	0	0
99	98	Blue - output_0055.png	Point	none	1302	996	1	1	1	none	none	0	0	0	0	0
100	99	Orange - output_0055.png	Point	none	1557	1224	1	1	1	none	none	0	0	0	0	0
101	100	Blue - output_0056.png	Point	none	1191	963	1	1	1	none	none	0	0	0	0	0
102	101	Orange - output_0056.png	Point	none	1566	1215	1	1	1	none	none	0	0	0	0	0
103	102	Blue - output_0057.png	Point	none	1206	957	1	1	1	none	none	0	0	0	0	0
104	103	Orange - output_0057.png	Point	none	1536	1176	1	1	1	none	none	0	0	0	0	0
105	104	Blue - output_0058.png	Point	none	1179	1008	1	1	1	none	none	0	0	0	0	0
106	105	Orange - output_0058.png	Point	none	1548	1221	1	1	1	none	none	0	0	0	0	0
107	106	Blue - output_0059.png	Point	none	1488	882	1	1	1	none	none	0	0	0	0	0
108	107	Orange - output_0059.png	Point	none	1452	1176	1	1	1	none	none	0	0	0	0	0
109	108	Blue - output_0060.png	Point	none	1380	774	1	1	1	none	none	0	0	0	0	0
110	109	Orange - output_0060.png	Point	none	1437	1182	1	1	1	none	none	0	0	0	0	0
111	110	Blue - output_0061.png	Point	none	1389	777	1	1	1	none	none	0	0	0	0	0
112	111	Orange - output_0061.png	Point	none	1545	1188	1	1	1	none	none	0	0	0	0	0
113	112	Blue - output_0062.png	Point	none	1326	804	1	1	1	none	none	0	0	0	0	0
114	113	Orange - output_0062.png	Point	none	1320	1149	1	1	1	none	none	0	0	0	0	0
115	114	Blue - output_0063.png	Point	none	1329	822	1	1	1	none	none	0	0	0	0	0
116	115	Orange - output_0063.png	Point	none	1290	1143	1	1	1	none	none	0	0	0	0	0
117	116	Blue - output_0064.png	Point	none	1323	810	1	1	1	none	none	0	0	0	0	0
118	117	Orange - output_0064.png	Point	none	1305	1113	1	1	1	none	none	0	0	0	0	0
119	118	Blue - output_0065.png	Point	none	1317	786	1	1	1	none	none	0	0	0	0	0
120	119	Orange - output_0065.png	Point	none	1233	1167	1	1	1	none	none	0	0	0	0	0
121	120	Blue - output_0066.png	Point	none	1392	762	1	1	1	none	none	0	0	0	0	0
122	121	Orange - output_0066.png	Point	none	1224	1179	1	1	1	none	none	0	0	0	0	0
123	122	Blue - output_0067.png	Point	none	1482	852	1	1	1	none	none	0	0	0	0	0
124	123	Orange - output_0067.png	Point	none	1194	1212	1	1	1	none	none	0	0	0	0	0
125	124	Blue - output_0068.png	Point	none	1254	1050	1	1	1	none	none	0	0	0	0	0
126	125	Orange - output_0068.png	Point	none	1260	1167	1	1	1	none	none	0	0	0	0	0
127	126	Blue - output_0069.png	Point	none	1263	1044	1	1	1	none	none	0	0	0	0	0
128	127	Orange - output_0069.png	Point	none	1182	1206	1	1	1	none	none	0	0	0	0	0
129	128	Blue - output_0070.png	Point	none	1350	1113	1	1	1	none	none	0	0	0	0	0
130	129	Orange - output_0070.png	Point	none	1245	1167	1	1	1	none	none	0	0	0	0	0
131	130	Blue - output_0071.png	Point	none	1353	1116	1	1	1	none	none	0	0	0	0	0
132	131	Orange - output_0071.png	Point	none	1206	1230	1	1	1	none	none	0	0	0	0	0
133	132	Blue - output_0072.png	Point	none	1338	1110	1	1	1	none	none	0	0	0	0	0
134	133	Orange - output_0072.png	Point	none	1341	1404	1	1	1	none	none	0	0	0	0	0
135	134	Blue - output_0073.png	Point	none	1362	1164	1	1	1	none	none	0	0	0	0	0
136	135	Orange - output_0073.png	Point	none	1308	1362	1	1	1	none	none	0	0	0	0	0
137	136	Blue - output_0074.png	Point	none	1386	1134	1	1	1	none	none	0	0	0	0	0
138	137	Orange - output_0074.png	Point	none	1359	1395	1	1	1	none	none	0	0	0	0	0
139	138	Blue - output_0075.png	Point	none	1380	1158	1	1	1	none	none	0	0	0	0	0
140	139	Orange - output_0075.png	Point	none	1401	1431	1	1	1	none	none	0	0	0	0	0
141	140	Blue - output_0076.png	Point	none	1356	1137	1	1	1	none	none	0	0	0	0	0
142	141	Orange - output_0076.png	Point	none	1515	1476	1	1	1	none	none	0	0	0	0	0
143	142	Blue - output_0077.png	Point	none	1362	1143	1	1	1	none	none	0	0	0	0	0
144	143	Orange - output_0077.png	Point	none	1530	1473	1	1	1	none	none	0	0	0	0	0
145	144	Blue - output_0078.png	Point	none	1362	1143	1	1	1	none	none	0	0	0	0	0
146	145	Orange - output_0078.png	Point	none	1458	1479	1	1	1	none	none	0	0	0	0	0
147	146	Blue - output_0079.png	Point	none	1368	1134	1	1	1	none	none	0	0	0	0	0
148	147	Orange - output_0079.png	Point	none	1359	1392	1	1	1	none	none	0	0	0	0	0
149	148	Blue - output_0080.png	Point	none	1413	1122	1	1	1	none	none	0	0	0	0	0
150	149	Orange - output_0080.png	Point	none	1428	1260	1	1	1	none	none	0	0	0	0	0
151	150	Blue - output_0081.png	Point	none	1347	1158	1	1	1	none	none	0	0	0	0	0
152	151	Orange - output_0081.png	Point	none	1245	1347	1	1	1	none	none	0	0	0	0	0
153	152	Blue - output_0082.png	Point	none	1350	1092	1	1	1	none	none	0	0	0	0	0
154	153	Orange - output_0082.png	Point	none	1272	1389	1	1	1	none	none	0	0	0	0	0
155	154	Blue - output_0083.png	Point	none	1347	1080	1	1	1	none	none	0	0	0	0	0
156	155	Orange - output_0083.png	Point	none	1308	1332	1	1	1	none	none	0	0	0	0	0
157	156	Blue - output_0084.png	Point	none	1347	1086	1	1	1	none	none	0	0	0	0	0
158	157	Orange - output_0084.png	Point	none	1428	1386	1	1	1	none	none	0	0	0	0	0
159	158	Blue - output_0085.png	Point	none	1356	1062	1	1	1	none	none	0	0	0	0	0
160	159	Orange - output_0085.png	Point	none	1512	1293	1	1	1	none	none	0	0	0	0	0
161	160	Blue - output_0086.png	Point	none	1332	1065	1	1	1	none	none	0	0	0	0	0
162	161	Orange - output_0086.png	Point	none	1239	1284	1	1	1	none	none	0	0	0	0	0
163	162	Blue - output_0087.png	Point	none	1365	1071	1	1	1	none	none	0	0	0	0	0
164	163	Orange - output_0087.png	Point	none	1353	1392	1	1	1	none	none	0	0	0	0	0
165	164	Blue - output_0088.png	Point	none	1335	1083	1	1	1	none	none	0	0	0	0	0
166	165	Orange - output_0088.png	Point	none	1443	1308	1	1	1	none	none	0	0	0	0	0
167	166	Blue - output_0089.png	Point	none	1347	1077	1	1	1	none	none	0	0	0	0	0
168	167	Orange - output_0089.png	Point	none	1428	1386	1	1	1	none	none	0	0	0	0	0
169	168	Blue - output_0090.png	Point	none	1353	1086	1	1	1	none	none	0	0	0	0	0
170	169	Orange - output_0090.png	Point	none	1422	1383	1	1	1	none	none	0	0	0	0	0
171	170	Blue - output_0091.png	Point	none	1344	1077	1	1	1	none	none	0	0	0	0	0
172	171	Orange - output_0091.png	Point	none	1425	1374	1	1	1	none	none	0	0	0	0	0
173	172	Blue - output_0092.png	Point	none	1332	1077	1	1	1	none	none	0	0	0	0	0
174	173	Orange - output_0092.png	Point	none	1419	1383	1	1	1	none	none	0	0	0	0	0
175	174	Blue - output_0093.png	Point	none	1365	1086	1	1	1	none	none	0	0	0	0	0
176	175	Orange - output_0093.png	Point	none	1419	1383	1	1	1	none	none	0	0	0	0	0
177	176	Blue - output_0094.png	Point	none	1350	1095	1	1	1	none	none	0	0	0	0	0
178	177	Orange - output_0094.png	Point	none	1401	1377	1	1	1	none	none	0	0	0	0	0
179	178	Blue - output_0095.png	Point	none	1341	1098	1	1	1	none	none	0	0	0	0	0
180	179	Orange - output_0095.png	Point	none	1422	1362	1	1	1	none	none	0	0	0	0	0
181	180	Blue - output_0096.png	Point	none	1341	1062	1	1	1	none	none	0	0	0	0	0
182	181	Orange - output_0096.png	Point	none	1404	1368	1	1	1	none	none	0	0	0	0	0
183	182	Blue - output_0097.png	Point	none	1353	1074	1	1	1	none	none	0	0	0	0	0
184	183	Orange - output_0097.png	Point	none	1413	1377	1	1	1	none	none	0	0	0	0	0
185	184	Blue - output_0098.png	Point	none	1347	1056	1	1	1	none	none	0	0	0	0	0
186	185	Orange - output_0098.png	Point	none	1398	1374	1	1	1	none	none	0	0	0	0	0
187	186	Blue - output_0099.png	Point	none	1350	1053	1	1	1	none	none	0	0	0	0	0
188	187	Orange - output_0099.png	Point	none	1476	1329	1	1	1	none	none	0	0	0	0	0
189	188	Blue - output_0100.png	Point	none	1356	1080	1	1	1	none	none	0	0	0	0	0
190	189	Orange - output_0100.png	Point	none	1500	1308	1	1	1	none	none	0	0	0	0	0
191	190	Blue - output_0101.png	Point	none	1362	1053	1	1	1	none	none	0	0	0	0	0
192	191	Orange - output_0101.png	Point	none	1512	1311	1	1	1	none	none	0	0	0	0	0
193	192	Blue - output_0102.png	Point	none	1356	1062	1	1	1	none	none	0	0	0	0	0
194	193	Orange - output_0102.png	Point	none	1500	1317	1	1	1	none	none	0	0	0	0	0
